# Supplementary material for: Automated visualization of rule-based models
Source: PLoS Comput Biol. 2017 Nov 13;13(11):e1005857. doi: 10.1371/journal.pcbi.1005857 (PMC5703574; doi:10.1371/journal.pcbi.1005857)
Supplement: S1 Dataset — (ZIP) [file pcbi.1005857.s009.zip]

Archive with 18 entries (15 files):
- README.txt
- chylek_library_fig7/
- chylek_library_fig7/ChylekLibrary.bngl
- chylek_library_fig7/ChylekLibrary_regulatory_backup.gml
- chylek_library_fig7/opts.txt
- creamer_library_fig8/
- creamer_library_fig8/Creamer2012.bngl
- creamer_library_fig8/Creamer2012_regulatory_backup.gml
- creamer_library_fig8/opts.txt
- suderman_deeds_tutorial/
- suderman_deeds_tutorial/ensemble.bngl
- suderman_deeds_tutorial/ensemble_1.bngl
- suderman_deeds_tutorial/ensemble_1_compact__R247.gml
- suderman_deeds_tutorial/ensemble_1_opts.txt
- suderman_deeds_tutorial/ensemble_1_regulatory_compressed.gml
- suderman_deeds_tutorial/ensemble_1_regulatory_full.gml
- suderman_deeds_tutorial/opts.txt
- suderman_deeds_tutorial/Ste12.gml
