# Supplementary material for: Automated visualization of rule-based models
Source: PLoS Comput Biol. 2017 Nov 13;13(11):e1005857. doi: 10.1371/journal.pcbi.1005857 (PMC5703574; doi:10.1371/journal.pcbi.1005857)
Supplement: S1 Dataset — (ZIP) [file pcbi.1005857.s009.zip › README.txt]

For Chylek and Creamer libraries, execute the respective BNGL files from commandline, i.e., 

BNGPATH\BNG2.pl modelname.bngl

This will generate modelname_regulatory.gml. Open this file in yEd and perform Organic Layout to get a graph identical to the attached modelname_regulatory_backup.gml

----------------

For Suderman & Deeds model, follow tutorial in S7 Appendix

----------------
