# Supplementary material for: Automated visualization of rule-based models
Source: PLoS Comput Biol. 2017 Nov 13;13(11):e1005857. doi: 10.1371/journal.pcbi.1005857 (PMC5703574; doi:10.1371/journal.pcbi.1005857)
Supplement: S1 Dataset — (ZIP) [file pcbi.1005857.s009.zip › chylek_library_fig7/ChylekLibrary_regulatory_backup.gml]

Creator	"yFiles"
Version	"2.14"
graph
[
	hierarchic	1
	label	""
	directed	1
	node
	[
		id	0
		label	""
		graphics
		[
			x	643.0
			y	690.0
			w	30.0
			h	30.0
			type	"ellipse"
			fill	"#CC99FF"
			outline	"#999999"
		]
		LabelGraphics
		[
		]
	]
	node
	[
		id	1
		label	""
		graphics
		[
			x	149.0
			y	251.0
			w	30.0
			h	30.0
			type	"ellipse"
			fill	"#CC99FF"
			outline	"#999999"
		]
		LabelGraphics
		[
		]
	]
	node
	[
		id	2
		label	""
		graphics
		[
			x	145.0
			y	449.0
			w	30.0
			h	30.0
			type	"ellipse"
			fill	"#CC99FF"
			outline	"#999999"
		]
		LabelGraphics
		[
		]
	]
	node
	[
		id	3
		label	""
		graphics
		[
			x	312.0
			y	243.0
			w	30.0
			h	30.0
			type	"ellipse"
			fill	"#CC99FF"
			outline	"#999999"
		]
		LabelGraphics
		[
		]
	]
	node
	[
		id	4
		label	""
		graphics
		[
			x	263.0
			y	243.0
			w	30.0
			h	30.0
			type	"ellipse"
			fill	"#CC99FF"
			outline	"#999999"
		]
		LabelGraphics
		[
		]
	]
	node
	[
		id	5
		label	""
		graphics
		[
			x	256.0
			y	148.0
			w	30.0
			h	30.0
			type	"ellipse"
			fill	"#CC99FF"
			outline	"#999999"
		]
		LabelGraphics
		[
		]
	]
	node
	[
		id	6
		label	""
		graphics
		[
			x	79.0
			y	116.0
			w	30.0
			h	30.0
			type	"ellipse"
			fill	"#CC99FF"
			outline	"#999999"
		]
		LabelGraphics
		[
		]
	]
	node
	[
		id	7
		label	""
		graphics
		[
			x	60.0
			y	30.0
			w	30.0
			h	30.0
			type	"ellipse"
			fill	"#CC99FF"
			outline	"#999999"
		]
		LabelGraphics
		[
		]
	]
	node
	[
		id	8
		label	""
		graphics
		[
			x	219.0
			y	144.0
			w	30.0
			h	30.0
			type	"ellipse"
			fill	"#CC99FF"
			outline	"#999999"
		]
		LabelGraphics
		[
		]
	]
	node
	[
		id	9
		label	""
		graphics
		[
			x	283.0
			y	104.0
			w	30.0
			h	30.0
			type	"ellipse"
			fill	"#CC99FF"
			outline	"#999999"
		]
		LabelGraphics
		[
		]
	]
	node
	[
		id	10
		label	""
		graphics
		[
			x	314.0
			y	137.0
			w	30.0
			h	30.0
			type	"ellipse"
			fill	"#CC99FF"
			outline	"#999999"
		]
		LabelGraphics
		[
		]
	]
	node
	[
		id	11
		label	""
		graphics
		[
			x	534.0
			y	583.0
			w	30.0
			h	30.0
			type	"ellipse"
			fill	"#CC99FF"
			outline	"#999999"
		]
		LabelGraphics
		[
		]
	]
	node
	[
		id	12
		label	""
		graphics
		[
			x	999.0
			y	525.0
			w	30.0
			h	30.0
			type	"ellipse"
			fill	"#CC99FF"
			outline	"#999999"
		]
		LabelGraphics
		[
		]
	]
	node
	[
		id	13
		label	""
		graphics
		[
			x	383.0
			y	192.0
			w	30.0
			h	30.0
			type	"ellipse"
			fill	"#CC99FF"
			outline	"#999999"
		]
		LabelGraphics
		[
		]
	]
	node
	[
		id	14
		label	""
		graphics
		[
			x	352.0
			y	193.0
			w	30.0
			h	30.0
			type	"ellipse"
			fill	"#CC99FF"
			outline	"#999999"
		]
		LabelGraphics
		[
		]
	]
	node
	[
		id	15
		label	"BTK|PI"
		graphics
		[
			x	143.0
			y	108.0
			w	30.0
			h	30.0
			type	"roundrectangle"
			fill	"#FFF4E3"
			outline	"#999999"
		]
		LabelGraphics
		[
			text	"BTK|PI"
			fontSize	14
			fontStyle	"bold"
			fontName	"Dialog"
			anchor	"c"
		]
	]
	node
	[
		id	16
		label	"BTK|Plcg1"
		graphics
		[
			x	30.0
			y	73.0
			w	30.0
			h	30.0
			type	"roundrectangle"
			fill	"#FFF4E3"
			outline	"#999999"
		]
		LabelGraphics
		[
			text	"BTK|Plcg1"
			fontSize	14
			fontStyle	"bold"
			fontName	"Dialog"
			anchor	"c"
		]
	]
	node
	[
		id	17
		label	"Csk|Pag1"
		graphics
		[
			x	1050.0
			y	544.0
			w	30.0
			h	30.0
			type	"roundrectangle"
			fill	"#FFF4E3"
			outline	"#999999"
		]
		LabelGraphics
		[
			text	"Csk|Pag1"
			fontSize	14
			fontStyle	"bold"
			fontName	"Dialog"
			anchor	"c"
		]
	]
	node
	[
		id	18
		label	"Fyn|Gab2"
		graphics
		[
			x	293.0
			y	522.0
			w	30.0
			h	30.0
			type	"roundrectangle"
			fill	"#FFF4E3"
			outline	"#999999"
		]
		LabelGraphics
		[
			text	"Fyn|Gab2"
			fontSize	14
			fontStyle	"bold"
			fontName	"Dialog"
			anchor	"c"
		]
	]
	node
	[
		id	19
		label	"Gab2_P"
		graphics
		[
			x	206.0
			y	449.0
			w	30.0
			h	30.0
			type	"roundrectangle"
			fill	"#FFF4E3"
			outline	"#999999"
		]
		LabelGraphics
		[
			text	"Gab2_P"
			fontSize	14
			fontStyle	"bold"
			fontName	"Dialog"
			anchor	"c"
		]
	]
	node
	[
		id	20
		label	"Gab2|Grb2"
		graphics
		[
			x	346.0
			y	430.0
			w	30.0
			h	30.0
			type	"roundrectangle"
			fill	"#FFF4E3"
			outline	"#999999"
		]
		LabelGraphics
		[
			text	"Gab2|Grb2"
			fontSize	14
			fontStyle	"bold"
			fontName	"Dialog"
			anchor	"c"
		]
	]
	node
	[
		id	21
		label	"Gab2|PI"
		graphics
		[
			x	321.0
			y	395.0
			w	30.0
			h	30.0
			type	"roundrectangle"
			fill	"#FFF4E3"
			outline	"#999999"
		]
		LabelGraphics
		[
			text	"Gab2|PI"
			fontSize	14
			fontStyle	"bold"
			fontName	"Dialog"
			anchor	"c"
		]
	]
	node
	[
		id	22
		label	"Gab2|PI3K"
		graphics
		[
			x	186.0
			y	404.0
			w	30.0
			h	30.0
			type	"roundrectangle"
			fill	"#FFF4E3"
			outline	"#999999"
		]
		LabelGraphics
		[
			text	"Gab2|PI3K"
			fontSize	14
			fontStyle	"bold"
			fontName	"Dialog"
			anchor	"c"
		]
	]
	node
	[
		id	23
		label	"Grb2|Lat"
		graphics
		[
			x	315.0
			y	449.0
			w	30.0
			h	30.0
			type	"roundrectangle"
			fill	"#FFF4E3"
			outline	"#999999"
		]
		LabelGraphics
		[
			text	"Grb2|Lat"
			fontSize	14
			fontStyle	"bold"
			fontName	"Dialog"
			anchor	"c"
		]
	]
	node
	[
		id	24
		label	"Inpp5d|PI"
		graphics
		[
			x	390.0
			y	148.0
			w	30.0
			h	30.0
			type	"roundrectangle"
			fill	"#FFF4E3"
			outline	"#999999"
		]
		LabelGraphics
		[
			text	"Inpp5d|PI"
			fontSize	14
			fontStyle	"bold"
			fontName	"Dialog"
			anchor	"c"
		]
	]
	node
	[
		id	25
		label	"Inpp5d|Rec"
		graphics
		[
			x	406.0
			y	244.0
			w	30.0
			h	30.0
			type	"roundrectangle"
			fill	"#FFF4E3"
			outline	"#999999"
		]
		LabelGraphics
		[
			text	"Inpp5d|Rec"
			fontSize	14
			fontStyle	"bold"
			fontName	"Dialog"
			anchor	"c"
		]
	]
	node
	[
		id	26
		label	"Lat_P"
		graphics
		[
			x	284.0
			y	456.0
			w	30.0
			h	30.0
			type	"roundrectangle"
			fill	"#FFF4E3"
			outline	"#999999"
		]
		LabelGraphics
		[
			text	"Lat_P"
			fontSize	14
			fontStyle	"bold"
			fontName	"Dialog"
			anchor	"c"
		]
	]
	node
	[
		id	27
		label	"Lat|Plcg1"
		graphics
		[
			x	122.0
			y	173.0
			w	30.0
			h	30.0
			type	"roundrectangle"
			fill	"#FFF4E3"
			outline	"#999999"
		]
		LabelGraphics
		[
			text	"Lat|Plcg1"
			fontSize	14
			fontStyle	"bold"
			fontName	"Dialog"
			anchor	"c"
		]
	]
	node
	[
		id	28
		label	"Lat|Syk"
		graphics
		[
			x	439.0
			y	653.0
			w	30.0
			h	30.0
			type	"roundrectangle"
			fill	"#FFF4E3"
			outline	"#999999"
		]
		LabelGraphics
		[
			text	"Lat|Syk"
			fontSize	14
			fontStyle	"bold"
			fontName	"Dialog"
			anchor	"c"
		]
	]
	node
	[
		id	29
		label	"Lig_e"
		graphics
		[
			x	629.0
			y	627.0
			w	30.0
			h	30.0
			type	"roundrectangle"
			fill	"#FFF4E3"
			outline	"#999999"
		]
		LabelGraphics
		[
			text	"Lig_e"
			fontSize	14
			fontStyle	"bold"
			fontName	"Dialog"
			anchor	"c"
		]
	]
	node
	[
		id	30
		label	"Lig|Rec"
		graphics
		[
			x	644.0
			y	596.0
			w	30.0
			h	30.0
			type	"roundrectangle"
			fill	"#FFF4E3"
			outline	"#999999"
		]
		LabelGraphics
		[
			text	"Lig|Rec"
			fontSize	14
			fontStyle	"bold"
			fontName	"Dialog"
			anchor	"c"
		]
	]
	node
	[
		id	31
		label	"PI_3P"
		graphics
		[
			x	319.0
			y	179.0
			w	30.0
			h	30.0
			type	"roundrectangle"
			fill	"#FFF4E3"
			outline	"#999999"
		]
		LabelGraphics
		[
			text	"PI_3P"
			fontSize	14
			fontStyle	"bold"
			fontName	"Dialog"
			anchor	"c"
		]
	]
	node
	[
		id	32
		label	"PI_5P"
		graphics
		[
			x	286.0
			y	212.0
			w	30.0
			h	30.0
			type	"roundrectangle"
			fill	"#FFF4E3"
			outline	"#999999"
		]
		LabelGraphics
		[
			text	"PI_5P"
			fontSize	14
			fontStyle	"bold"
			fontName	"Dialog"
			anchor	"c"
		]
	]
	node
	[
		id	33
		label	"PI_head"
		graphics
		[
			x	288.0
			y	181.0
			w	30.0
			h	30.0
			type	"roundrectangle"
			fill	"#FFF4E3"
			outline	"#999999"
		]
		LabelGraphics
		[
			text	"PI_head"
			fontSize	14
			fontStyle	"bold"
			fontName	"Dialog"
			anchor	"c"
		]
	]
	node
	[
		id	34
		label	"PI|PI3K"
		graphics
		[
			x	249.0
			y	285.0
			w	30.0
			h	30.0
			type	"roundrectangle"
			fill	"#FFF4E3"
			outline	"#999999"
		]
		LabelGraphics
		[
			text	"PI|PI3K"
			fontSize	14
			fontStyle	"bold"
			fontName	"Dialog"
			anchor	"c"
		]
	]
	node
	[
		id	35
		label	"PI|Plcg1"
		graphics
		[
			x	236.0
			y	78.0
			w	30.0
			h	30.0
			type	"roundrectangle"
			fill	"#FFF4E3"
			outline	"#999999"
		]
		LabelGraphics
		[
			text	"PI|Plcg1"
			fontSize	14
			fontStyle	"bold"
			fontName	"Dialog"
			anchor	"c"
		]
	]
	node
	[
		id	36
		label	"Pag1_P"
		graphics
		[
			x	950.0
			y	551.0
			w	30.0
			h	30.0
			type	"roundrectangle"
			fill	"#FFF4E3"
			outline	"#999999"
		]
		LabelGraphics
		[
			text	"Pag1_P"
			fontSize	14
			fontStyle	"bold"
			fontName	"Dialog"
			anchor	"c"
		]
	]
	node
	[
		id	37
		label	"Plcg1_P"
		graphics
		[
			x	116.0
			y	58.0
			w	30.0
			h	30.0
			type	"roundrectangle"
			fill	"#FFF4E3"
			outline	"#999999"
		]
		LabelGraphics
		[
			text	"Plcg1_P"
			fontSize	14
			fontStyle	"bold"
			fontName	"Dialog"
			anchor	"c"
		]
	]
	node
	[
		id	38
		label	"Rec_P"
		graphics
		[
			x	530.0
			y	514.0
			w	30.0
			h	30.0
			type	"roundrectangle"
			fill	"#FFF4E3"
			outline	"#999999"
		]
		LabelGraphics
		[
			text	"Rec_P"
			fontSize	14
			fontStyle	"bold"
			fontName	"Dialog"
			anchor	"c"
		]
	]
	node
	[
		id	39
		label	"Rec|Syk"
		graphics
		[
			x	540.0
			y	644.0
			w	30.0
			h	30.0
			type	"roundrectangle"
			fill	"#FFF4E3"
			outline	"#999999"
		]
		LabelGraphics
		[
			text	"Rec|Syk"
			fontSize	14
			fontStyle	"bold"
			fontName	"Dialog"
			anchor	"c"
		]
	]
	node
	[
		id	40
		label	"SFK_Act_p"
		graphics
		[
			x	800.0
			y	571.0
			w	30.0
			h	30.0
			type	"roundrectangle"
			fill	"#FFF4E3"
			outline	"#999999"
		]
		LabelGraphics
		[
			text	"SFK_Act_p"
			fontSize	14
			fontStyle	"bold"
			fontName	"Dialog"
			anchor	"c"
		]
	]
	node
	[
		id	41
		label	"SFK_Inh_p"
		graphics
		[
			x	1069.0
			y	607.0
			w	30.0
			h	30.0
			type	"roundrectangle"
			fill	"#FFF4E3"
			outline	"#999999"
		]
		LabelGraphics
		[
			text	"SFK_Inh_p"
			fontSize	14
			fontStyle	"bold"
			fontName	"Dialog"
			anchor	"c"
		]
	]
	node
	[
		id	42
		label	"SFK|Pag1"
		graphics
		[
			x	942.0
			y	594.0
			w	30.0
			h	30.0
			type	"roundrectangle"
			fill	"#FFF4E3"
			outline	"#999999"
		]
		LabelGraphics
		[
			text	"SFK|Pag1"
			fontSize	14
			fontStyle	"bold"
			fontName	"Dialog"
			anchor	"c"
		]
	]
	node
	[
		id	43
		label	"SFK|Rec"
		graphics
		[
			x	571.0
			y	529.0
			w	30.0
			h	30.0
			type	"roundrectangle"
			fill	"#FFF4E3"
			outline	"#999999"
		]
		LabelGraphics
		[
			text	"SFK|Rec"
			fontSize	14
			fontStyle	"bold"
			fontName	"Dialog"
			anchor	"c"
		]
	]
	node
	[
		id	44
		label	"SFK|Self"
		graphics
		[
			x	1177.0
			y	612.0
			w	30.0
			h	30.0
			type	"roundrectangle"
			fill	"#FFF4E3"
			outline	"#999999"
		]
		LabelGraphics
		[
			text	"SFK|Self"
			fontSize	14
			fontStyle	"bold"
			fontName	"Dialog"
			anchor	"c"
		]
	]
	node
	[
		id	45
		label	"Syk_P"
		graphics
		[
			x	495.0
			y	599.0
			w	30.0
			h	30.0
			type	"roundrectangle"
			fill	"#FFF4E3"
			outline	"#999999"
		]
		LabelGraphics
		[
			text	"Syk_P"
			fontSize	14
			fontStyle	"bold"
			fontName	"Dialog"
			anchor	"c"
		]
	]
	node
	[
		id	46
		label	""
		graphics
		[
			x	678.0
			y	643.0
			w	30.0
			h	30.0
			type	"ellipse"
			fill	"#E5CBFF"
			outline	"#999999"
		]
		LabelGraphics
		[
		]
	]
	node
	[
		id	47
		label	""
		graphics
		[
			x	579.0
			y	483.0
			w	30.0
			h	30.0
			type	"ellipse"
			fill	"#E5CBFF"
			outline	"#999999"
		]
		LabelGraphics
		[
		]
	]
	node
	[
		id	48
		label	""
		graphics
		[
			x	419.0
			y	583.0
			w	30.0
			h	30.0
			type	"ellipse"
			fill	"#E5CBFF"
			outline	"#999999"
		]
		LabelGraphics
		[
		]
	]
	node
	[
		id	49
		label	""
		graphics
		[
			x	254.0
			y	495.0
			w	30.0
			h	30.0
			type	"ellipse"
			fill	"#E5CBFF"
			outline	"#999999"
		]
		LabelGraphics
		[
		]
	]
	node
	[
		id	50
		label	""
		graphics
		[
			x	268.0
			y	421.0
			w	30.0
			h	30.0
			type	"ellipse"
			fill	"#E5CBFF"
			outline	"#999999"
		]
		LabelGraphics
		[
		]
	]
	node
	[
		id	51
		label	""
		graphics
		[
			x	358.0
			y	475.0
			w	30.0
			h	30.0
			type	"ellipse"
			fill	"#E5CBFF"
			outline	"#999999"
		]
		LabelGraphics
		[
		]
	]
	node
	[
		id	52
		label	""
		graphics
		[
			x	220.0
			y	519.0
			w	30.0
			h	30.0
			type	"ellipse"
			fill	"#E5CBFF"
			outline	"#999999"
		]
		LabelGraphics
		[
		]
	]
	node
	[
		id	53
		label	""
		graphics
		[
			x	452.0
			y	321.0
			w	30.0
			h	30.0
			type	"ellipse"
			fill	"#E5CBFF"
			outline	"#999999"
		]
		LabelGraphics
		[
		]
	]
	node
	[
		id	54
		label	""
		graphics
		[
			x	260.0
			y	382.0
			w	30.0
			h	30.0
			type	"ellipse"
			fill	"#E5CBFF"
			outline	"#999999"
		]
		LabelGraphics
		[
		]
	]
	node
	[
		id	55
		label	""
		graphics
		[
			x	1128.0
			y	618.0
			w	30.0
			h	30.0
			type	"ellipse"
			fill	"#E5CBFF"
			outline	"#999999"
		]
		LabelGraphics
		[
		]
	]
	node
	[
		id	56
		label	""
		graphics
		[
			x	602.0
			y	557.0
			w	30.0
			h	30.0
			type	"ellipse"
			fill	"#E5CBFF"
			outline	"#999999"
		]
		LabelGraphics
		[
		]
	]
	node
	[
		id	57
		label	""
		graphics
		[
			x	657.0
			y	559.0
			w	30.0
			h	30.0
			type	"ellipse"
			fill	"#E5CBFF"
			outline	"#999999"
		]
		LabelGraphics
		[
		]
	]
	node
	[
		id	58
		label	""
		graphics
		[
			x	581.0
			y	588.0
			w	30.0
			h	30.0
			type	"ellipse"
			fill	"#E5CBFF"
			outline	"#999999"
		]
		LabelGraphics
		[
		]
	]
	node
	[
		id	59
		label	""
		graphics
		[
			x	884.0
			y	552.0
			w	30.0
			h	30.0
			type	"ellipse"
			fill	"#E5CBFF"
			outline	"#999999"
		]
		LabelGraphics
		[
		]
	]
	node
	[
		id	60
		label	""
		graphics
		[
			x	886.0
			y	585.0
			w	30.0
			h	30.0
			type	"ellipse"
			fill	"#E5CBFF"
			outline	"#999999"
		]
		LabelGraphics
		[
		]
	]
	node
	[
		id	61
		label	""
		graphics
		[
			x	1007.0
			y	582.0
			w	30.0
			h	30.0
			type	"ellipse"
			fill	"#E5CBFF"
			outline	"#999999"
		]
		LabelGraphics
		[
		]
	]
	node
	[
		id	62
		label	""
		graphics
		[
			x	491.0
			y	689.0
			w	30.0
			h	30.0
			type	"ellipse"
			fill	"#E5CBFF"
			outline	"#999999"
		]
		LabelGraphics
		[
		]
	]
	edge
	[
		source	0
		target	29
		graphics
		[
			fill	"#000000"
			targetArrow	"standard"
		]
	]
	edge
	[
		source	46
		target	30
		graphics
		[
			fill	"#000000"
			targetArrow	"standard"
		]
		edgeAnchor
		[
			xSource	-0.32912692226435636
			xTarget	-0.32912692226435636
		]
	]
	edge
	[
		source	29
		target	46
		graphics
		[
			fill	"#AAAAAA"
			targetArrow	"standard"
		]
	]
	edge
	[
		source	30
		target	46
		graphics
		[
			fill	"#AAAAAA"
			targetArrow	"standard"
		]
		edgeAnchor
		[
			xSource	0.21605984287725544
			ySource	-0.15629860974099188
			xTarget	0.21605984287725544
			yTarget	-0.15629860974099188
		]
	]
	edge
	[
		source	47
		target	43
		graphics
		[
			fill	"#000000"
			targetArrow	"standard"
		]
	]
	edge
	[
		source	38
		target	47
		graphics
		[
			fill	"#AAAAAA"
			targetArrow	"standard"
		]
	]
	edge
	[
		source	55
		target	44
		graphics
		[
			fill	"#000000"
			targetArrow	"standard"
		]
	]
	edge
	[
		source	41
		target	55
		graphics
		[
			fill	"#AAAAAA"
			targetArrow	"standard"
		]
	]
	edge
	[
		source	56
		target	38
		graphics
		[
			fill	"#000000"
			targetArrow	"standard"
		]
		edgeAnchor
		[
			ySource	0.31060364255899914
			yTarget	0.31060364255899914
		]
	]
	edge
	[
		source	29
		target	56
		graphics
		[
			fill	"#AAAAAA"
			targetArrow	"standard"
		]
	]
	edge
	[
		source	43
		target	56
		graphics
		[
			fill	"#AAAAAA"
			targetArrow	"standard"
		]
	]
	edge
	[
		source	30
		target	56
		graphics
		[
			fill	"#AAAAAA"
			targetArrow	"standard"
		]
	]
	edge
	[
		source	38
		target	56
		graphics
		[
			fill	"#AAAAAA"
			targetArrow	"standard"
		]
		edgeAnchor
		[
			xSource	0.1367309650736047
			ySource	-0.22894487175115236
			xTarget	0.1367309650736047
			yTarget	-0.22894487175115236
		]
	]
	edge
	[
		source	57
		target	40
		graphics
		[
			fill	"#000000"
			targetArrow	"standard"
		]
	]
	edge
	[
		source	29
		target	57
		graphics
		[
			fill	"#AAAAAA"
			targetArrow	"standard"
		]
	]
	edge
	[
		source	43
		target	57
		graphics
		[
			fill	"#AAAAAA"
			targetArrow	"standard"
		]
	]
	edge
	[
		source	30
		target	57
		graphics
		[
			fill	"#AAAAAA"
			targetArrow	"standard"
		]
	]
	edge
	[
		source	11
		target	39
		graphics
		[
			fill	"#000000"
			targetArrow	"standard"
		]
	]
	edge
	[
		source	38
		target	11
		graphics
		[
			fill	"#AAAAAA"
			targetArrow	"standard"
		]
	]
	edge
	[
		source	58
		target	45
		graphics
		[
			fill	"#000000"
			targetArrow	"standard"
		]
		edgeAnchor
		[
			ySource	0.3024440733804928
			yTarget	0.30244407338049467
		]
	]
	edge
	[
		source	40
		target	58
		graphics
		[
			fill	"#AAAAAA"
			targetArrow	"standard"
		]
	]
	edge
	[
		source	29
		target	58
		graphics
		[
			fill	"#AAAAAA"
			targetArrow	"standard"
		]
	]
	edge
	[
		source	38
		target	58
		graphics
		[
			fill	"#AAAAAA"
			targetArrow	"standard"
		]
	]
	edge
	[
		source	43
		target	58
		graphics
		[
			fill	"#AAAAAA"
			targetArrow	"standard"
		]
	]
	edge
	[
		source	30
		target	58
		graphics
		[
			fill	"#AAAAAA"
			targetArrow	"standard"
		]
	]
	edge
	[
		source	39
		target	58
		graphics
		[
			fill	"#AAAAAA"
			targetArrow	"standard"
		]
	]
	edge
	[
		source	45
		target	58
		graphics
		[
			fill	"#AAAAAA"
			targetArrow	"standard"
		]
		edgeAnchor
		[
			xSource	-0.03806200524384025
			ySource	-0.29757567736093243
			xTarget	-0.03806200524383977
			yTarget	-0.29757567736093243
		]
	]
	edge
	[
		source	59
		target	42
		graphics
		[
			fill	"#000000"
			targetArrow	"standard"
		]
		edgeAnchor
		[
			ySource	-0.3292416329189545
			yTarget	-0.32924163291895636
		]
	]
	edge
	[
		source	36
		target	59
		graphics
		[
			fill	"#AAAAAA"
			targetArrow	"standard"
		]
	]
	edge
	[
		source	42
		target	59
		graphics
		[
			fill	"#AAAAAA"
			targetArrow	"standard"
		]
		edgeAnchor
		[
			xSource	-0.15640261657382554
			ySource	0.2159845657448064
			xTarget	-0.15640261657382554
			yTarget	0.2159845657448064
		]
	]
	edge
	[
		source	60
		target	36
		graphics
		[
			fill	"#000000"
			targetArrow	"standard"
		]
		edgeAnchor
		[
			ySource	-0.3019611821998865
			yTarget	-0.30196118219989027
		]
	]
	edge
	[
		source	40
		target	60
		graphics
		[
			fill	"#AAAAAA"
			targetArrow	"standard"
		]
	]
	edge
	[
		source	42
		target	60
		graphics
		[
			fill	"#AAAAAA"
			targetArrow	"standard"
		]
	]
	edge
	[
		source	36
		target	60
		graphics
		[
			fill	"#AAAAAA"
			targetArrow	"standard"
		]
		edgeAnchor
		[
			xSource	0.12510806025646465
			ySource	0.235497525188642
			xTarget	0.12510806025646465
			yTarget	0.235497525188642
		]
	]
	edge
	[
		source	12
		target	17
		graphics
		[
			fill	"#000000"
			targetArrow	"standard"
		]
	]
	edge
	[
		source	36
		target	12
		graphics
		[
			fill	"#AAAAAA"
			targetArrow	"standard"
		]
	]
	edge
	[
		source	61
		target	41
		graphics
		[
			fill	"#000000"
			targetArrow	"standard"
		]
	]
	edge
	[
		source	36
		target	61
		graphics
		[
			fill	"#AAAAAA"
			targetArrow	"standard"
		]
	]
	edge
	[
		source	42
		target	61
		graphics
		[
			fill	"#AAAAAA"
			targetArrow	"standard"
		]
	]
	edge
	[
		source	17
		target	61
		graphics
		[
			fill	"#AAAAAA"
			targetArrow	"standard"
		]
	]
	edge
	[
		source	40
		target	59
		graphics
		[
			fill	"#AAAAAA"
			targetArrow	"standard"
		]
	]
	edge
	[
		source	62
		target	28
		graphics
		[
			fill	"#000000"
			targetArrow	"standard"
		]
	]
	edge
	[
		source	48
		target	26
		graphics
		[
			fill	"#000000"
			targetArrow	"standard"
		]
	]
	edge
	[
		source	28
		target	48
		graphics
		[
			fill	"#000000"
			targetArrow	"standard"
		]
	]
	edge
	[
		source	45
		target	48
		graphics
		[
			fill	"#AAAAAA"
			targetArrow	"standard"
		]
	]
	edge
	[
		source	49
		target	23
		graphics
		[
			fill	"#000000"
			targetArrow	"standard"
		]
	]
	edge
	[
		source	26
		target	49
		graphics
		[
			fill	"#AAAAAA"
			targetArrow	"standard"
		]
	]
	edge
	[
		source	50
		target	20
		graphics
		[
			fill	"#000000"
			targetArrow	"standard"
		]
	]
	edge
	[
		source	51
		target	18
		graphics
		[
			fill	"#000000"
			targetArrow	"standard"
		]
	]
	edge
	[
		source	26
		target	51
		graphics
		[
			fill	"#AAAAAA"
			targetArrow	"standard"
		]
	]
	edge
	[
		source	23
		target	51
		graphics
		[
			fill	"#AAAAAA"
			targetArrow	"standard"
		]
	]
	edge
	[
		source	20
		target	51
		graphics
		[
			fill	"#AAAAAA"
			targetArrow	"standard"
		]
	]
	edge
	[
		source	38
		target	51
		graphics
		[
			fill	"#AAAAAA"
			targetArrow	"standard"
		]
	]
	edge
	[
		source	43
		target	51
		graphics
		[
			fill	"#AAAAAA"
			targetArrow	"standard"
		]
	]
	edge
	[
		source	52
		target	19
		graphics
		[
			fill	"#000000"
			targetArrow	"standard"
		]
	]
	edge
	[
		source	18
		target	52
		graphics
		[
			fill	"#000000"
			targetArrow	"standard"
		]
	]
	edge
	[
		source	53
		target	25
		graphics
		[
			fill	"#000000"
			targetArrow	"standard"
		]
	]
	edge
	[
		source	38
		target	53
		graphics
		[
			fill	"#AAAAAA"
			targetArrow	"standard"
		]
	]
	edge
	[
		source	13
		target	24
		graphics
		[
			fill	"#000000"
			targetArrow	"standard"
		]
	]
	edge
	[
		source	31
		target	13
		graphics
		[
			fill	"#AAAAAA"
			targetArrow	"standard"
		]
	]
	edge
	[
		source	32
		target	13
		graphics
		[
			fill	"#AAAAAA"
			targetArrow	"standard"
		]
	]
	edge
	[
		source	33
		target	13
		graphics
		[
			fill	"#AAAAAA"
			targetArrow	"standard"
		]
	]
	edge
	[
		source	32
		target	14
		graphics
		[
			fill	"#000000"
			targetArrow	"standard"
		]
	]
	edge
	[
		source	24
		target	14
		graphics
		[
			fill	"#000000"
			targetArrow	"standard"
		]
	]
	edge
	[
		source	31
		target	14
		graphics
		[
			fill	"#AAAAAA"
			targetArrow	"standard"
		]
	]
	edge
	[
		source	33
		target	14
		graphics
		[
			fill	"#AAAAAA"
			targetArrow	"standard"
		]
	]
	edge
	[
		source	1
		target	27
		graphics
		[
			fill	"#000000"
			targetArrow	"standard"
		]
	]
	edge
	[
		source	26
		target	1
		graphics
		[
			fill	"#AAAAAA"
			targetArrow	"standard"
		]
	]
	edge
	[
		source	2
		target	22
		graphics
		[
			fill	"#000000"
			targetArrow	"standard"
		]
	]
	edge
	[
		source	19
		target	2
		graphics
		[
			fill	"#AAAAAA"
			targetArrow	"standard"
		]
	]
	edge
	[
		source	3
		target	21
		graphics
		[
			fill	"#000000"
			targetArrow	"standard"
		]
	]
	edge
	[
		source	31
		target	3
		graphics
		[
			fill	"#AAAAAA"
			targetArrow	"standard"
		]
	]
	edge
	[
		source	32
		target	3
		graphics
		[
			fill	"#AAAAAA"
			targetArrow	"standard"
		]
	]
	edge
	[
		source	33
		target	3
		graphics
		[
			fill	"#AAAAAA"
			targetArrow	"standard"
		]
	]
	edge
	[
		source	54
		target	34
		graphics
		[
			fill	"#000000"
			targetArrow	"standard"
		]
	]
	edge
	[
		source	26
		target	54
		graphics
		[
			fill	"#AAAAAA"
			targetArrow	"standard"
		]
	]
	edge
	[
		source	19
		target	54
		graphics
		[
			fill	"#AAAAAA"
			targetArrow	"standard"
		]
	]
	edge
	[
		source	32
		target	54
		graphics
		[
			fill	"#AAAAAA"
			targetArrow	"standard"
		]
	]
	edge
	[
		source	33
		target	54
		graphics
		[
			fill	"#AAAAAA"
			targetArrow	"standard"
		]
	]
	edge
	[
		source	23
		target	54
		graphics
		[
			fill	"#AAAAAA"
			targetArrow	"standard"
		]
	]
	edge
	[
		source	20
		target	54
		graphics
		[
			fill	"#AAAAAA"
			targetArrow	"standard"
		]
	]
	edge
	[
		source	22
		target	54
		graphics
		[
			fill	"#AAAAAA"
			targetArrow	"standard"
		]
	]
	edge
	[
		source	4
		target	31
		graphics
		[
			fill	"#000000"
			targetArrow	"standard"
		]
	]
	edge
	[
		source	34
		target	4
		graphics
		[
			fill	"#000000"
			targetArrow	"standard"
		]
	]
	edge
	[
		source	32
		target	4
		graphics
		[
			fill	"#AAAAAA"
			targetArrow	"standard"
		]
	]
	edge
	[
		source	33
		target	4
		graphics
		[
			fill	"#AAAAAA"
			targetArrow	"standard"
		]
	]
	edge
	[
		source	5
		target	15
		graphics
		[
			fill	"#000000"
			targetArrow	"standard"
		]
	]
	edge
	[
		source	31
		target	5
		graphics
		[
			fill	"#AAAAAA"
			targetArrow	"standard"
		]
	]
	edge
	[
		source	32
		target	5
		graphics
		[
			fill	"#AAAAAA"
			targetArrow	"standard"
		]
	]
	edge
	[
		source	33
		target	5
		graphics
		[
			fill	"#AAAAAA"
			targetArrow	"standard"
		]
	]
	edge
	[
		source	6
		target	16
		graphics
		[
			fill	"#000000"
			targetArrow	"standard"
		]
	]
	edge
	[
		source	7
		target	37
		graphics
		[
			fill	"#000000"
			targetArrow	"standard"
		]
	]
	edge
	[
		source	16
		target	7
		graphics
		[
			fill	"#000000"
			targetArrow	"standard"
		]
	]
	edge
	[
		source	8
		target	35
		graphics
		[
			fill	"#000000"
			targetArrow	"standard"
		]
	]
	edge
	[
		source	37
		target	8
		graphics
		[
			fill	"#AAAAAA"
			targetArrow	"standard"
		]
	]
	edge
	[
		source	32
		target	8
		graphics
		[
			fill	"#AAAAAA"
			targetArrow	"standard"
		]
	]
	edge
	[
		source	33
		target	8
		graphics
		[
			fill	"#AAAAAA"
			targetArrow	"standard"
		]
	]
	edge
	[
		source	33
		target	9
		graphics
		[
			fill	"#000000"
			targetArrow	"standard"
		]
	]
	edge
	[
		source	35
		target	9
		graphics
		[
			fill	"#000000"
			targetArrow	"standard"
		]
	]
	edge
	[
		source	31
		target	10
		graphics
		[
			fill	"#000000"
			targetArrow	"standard"
		]
	]
	edge
	[
		source	32
		target	10
		graphics
		[
			fill	"#AAAAAA"
			targetArrow	"standard"
		]
	]
	edge
	[
		source	33
		target	10
		graphics
		[
			fill	"#AAAAAA"
			targetArrow	"standard"
		]
	]
	edge
	[
		source	39
		target	62
		graphics
		[
			fill	"#AAAAAA"
			targetArrow	"standard"
		]
	]
	edge
	[
		source	25
		target	13
		graphics
		[
			fill	"#AAAAAA"
			targetArrow	"standard"
		]
	]
	edge
	[
		source	25
		target	14
		graphics
		[
			fill	"#AAAAAA"
			targetArrow	"standard"
		]
	]
	edge
	[
		source	21
		target	51
		graphics
		[
			fill	"#AAAAAA"
			targetArrow	"standard"
		]
	]
	edge
	[
		source	21
		target	50
		graphics
		[
			fill	"#AAAAAA"
			targetArrow	"standard"
		]
	]
	edge
	[
		source	21
		target	54
		graphics
		[
			fill	"#AAAAAA"
			targetArrow	"standard"
		]
	]
	edge
	[
		source	23
		target	50
		graphics
		[
			fill	"#AAAAAA"
			targetArrow	"standard"
		]
	]
	edge
	[
		source	15
		target	6
		graphics
		[
			fill	"#AAAAAA"
			targetArrow	"standard"
		]
	]
	edge
	[
		source	27
		target	6
		graphics
		[
			fill	"#AAAAAA"
			targetArrow	"standard"
		]
	]
	edge
	[
		source	27
		target	8
		graphics
		[
			fill	"#AAAAAA"
			targetArrow	"standard"
		]
	]
]
