# Supplementary material for: Automated visualization of rule-based models
Source: PLoS Comput Biol. 2017 Nov 13;13(11):e1005857. doi: 10.1371/journal.pcbi.1005857 (PMC5703574; doi:10.1371/journal.pcbi.1005857)
Supplement: S1 Dataset — (ZIP) [file pcbi.1005857.s009.zip › creamer_library_fig8/Creamer2012_regulatory_backup.gml]

Creator	"yFiles"
Version	"2.14"
graph
[
	hierarchic	1
	label	""
	directed	1
	node
	[
		id	0
		label	""
		graphics
		[
			x	244.0
			y	147.0
			w	30.0
			h	30.0
			type	"ellipse"
			fill	"#CC99FF"
			outline	"#999999"
		]
		LabelGraphics
		[
		]
	]
	node
	[
		id	1
		label	""
		graphics
		[
			x	227.0
			y	563.0
			w	30.0
			h	30.0
			type	"ellipse"
			fill	"#CC99FF"
			outline	"#999999"
		]
		LabelGraphics
		[
		]
	]
	node
	[
		id	2
		label	""
		graphics
		[
			x	462.0
			y	474.0
			w	30.0
			h	30.0
			type	"ellipse"
			fill	"#CC99FF"
			outline	"#999999"
		]
		LabelGraphics
		[
		]
	]
	node
	[
		id	3
		label	""
		graphics
		[
			x	212.0
			y	96.0
			w	30.0
			h	30.0
			type	"ellipse"
			fill	"#CC99FF"
			outline	"#999999"
		]
		LabelGraphics
		[
		]
	]
	node
	[
		id	4
		label	""
		graphics
		[
			x	302.0
			y	1114.0
			w	30.0
			h	30.0
			type	"ellipse"
			fill	"#CC99FF"
			outline	"#999999"
		]
		LabelGraphics
		[
		]
	]
	node
	[
		id	5
		label	""
		graphics
		[
			x	192.0
			y	1083.0
			w	30.0
			h	30.0
			type	"ellipse"
			fill	"#CC99FF"
			outline	"#999999"
		]
		LabelGraphics
		[
		]
	]
	node
	[
		id	6
		label	""
		graphics
		[
			x	244.0
			y	1090.0
			w	30.0
			h	30.0
			type	"ellipse"
			fill	"#CC99FF"
			outline	"#999999"
		]
		LabelGraphics
		[
		]
	]
	node
	[
		id	7
		label	""
		graphics
		[
			x	324.0
			y	894.0
			w	30.0
			h	30.0
			type	"ellipse"
			fill	"#CC99FF"
			outline	"#999999"
		]
		LabelGraphics
		[
		]
	]
	node
	[
		id	8
		label	""
		graphics
		[
			x	124.0
			y	386.0
			w	30.0
			h	30.0
			type	"ellipse"
			fill	"#CC99FF"
			outline	"#999999"
		]
		LabelGraphics
		[
		]
	]
	node
	[
		id	9
		label	""
		graphics
		[
			x	71.0
			y	480.0
			w	30.0
			h	30.0
			type	"ellipse"
			fill	"#CC99FF"
			outline	"#999999"
		]
		LabelGraphics
		[
		]
	]
	node
	[
		id	10
		label	""
		graphics
		[
			x	91.0
			y	517.0
			w	30.0
			h	30.0
			type	"ellipse"
			fill	"#CC99FF"
			outline	"#999999"
		]
		LabelGraphics
		[
		]
	]
	node
	[
		id	11
		label	"Akt1_P"
		graphics
		[
			x	283.0
			y	899.0
			w	30.0
			h	30.0
			type	"roundrectangle"
			fill	"#FFF4E3"
			outline	"#999999"
		]
		LabelGraphics
		[
			text	"Akt1_P"
			fontSize	14
			fontStyle	"bold"
			fontName	"Dialog"
			anchor	"c"
		]
	]
	node
	[
		id	12
		label	"Akt1|PDK1"
		graphics
		[
			x	259.0
			y	1038.0
			w	30.0
			h	30.0
			type	"roundrectangle"
			fill	"#FFF4E3"
			outline	"#999999"
		]
		LabelGraphics
		[
			text	"Akt1|PDK1"
			fontSize	14
			fontStyle	"bold"
			fontName	"Dialog"
			anchor	"c"
		]
	]
	node
	[
		id	13
		label	"Akt1|PIP3"
		graphics
		[
			x	292.0
			y	1060.0
			w	30.0
			h	30.0
			type	"roundrectangle"
			fill	"#FFF4E3"
			outline	"#999999"
		]
		LabelGraphics
		[
			text	"Akt1|PIP3"
			fontSize	14
			fontStyle	"bold"
			fontName	"Dialog"
			anchor	"c"
		]
	]
	node
	[
		id	14
		label	"Akt1|Raf1"
		graphics
		[
			x	325.0
			y	822.0
			w	30.0
			h	30.0
			type	"roundrectangle"
			fill	"#FFF4E3"
			outline	"#999999"
		]
		LabelGraphics
		[
			text	"Akt1|Raf1"
			fontSize	14
			fontStyle	"bold"
			fontName	"Dialog"
			anchor	"c"
		]
	]
	node
	[
		id	15
		label	"ERK2_P"
		graphics
		[
			x	424.0
			y	540.0
			w	30.0
			h	30.0
			type	"roundrectangle"
			fill	"#FFF4E3"
			outline	"#999999"
		]
		LabelGraphics
		[
			text	"ERK2_P"
			fontSize	14
			fontStyle	"bold"
			fontName	"Dialog"
			anchor	"c"
		]
	]
	node
	[
		id	16
		label	"ERK2|Gab1"
		graphics
		[
			x	357.0
			y	402.0
			w	30.0
			h	30.0
			type	"roundrectangle"
			fill	"#FFF4E3"
			outline	"#999999"
		]
		LabelGraphics
		[
			text	"ERK2|Gab1"
			fontSize	14
			fontStyle	"bold"
			fontName	"Dialog"
			anchor	"c"
		]
	]
	node
	[
		id	17
		label	"ERK2|MEK1"
		graphics
		[
			x	527.0
			y	589.0
			w	30.0
			h	30.0
			type	"roundrectangle"
			fill	"#FFF4E3"
			outline	"#999999"
		]
		LabelGraphics
		[
			text	"ERK2|MEK1"
			fontSize	14
			fontStyle	"bold"
			fontName	"Dialog"
			anchor	"c"
		]
	]
	node
	[
		id	18
		label	"ERK2|Raf1"
		graphics
		[
			x	376.0
			y	667.0
			w	30.0
			h	30.0
			type	"roundrectangle"
			fill	"#FFF4E3"
			outline	"#999999"
		]
		LabelGraphics
		[
			text	"ERK2|Raf1"
			fontSize	14
			fontStyle	"bold"
			fontName	"Dialog"
			anchor	"c"
		]
	]
	node
	[
		id	19
		label	"ERK2|Sos1"
		graphics
		[
			x	513.0
			y	638.0
			w	30.0
			h	30.0
			type	"roundrectangle"
			fill	"#FFF4E3"
			outline	"#999999"
		]
		LabelGraphics
		[
			text	"ERK2|Sos1"
			fontSize	14
			fontStyle	"bold"
			fontName	"Dialog"
			anchor	"c"
		]
	]
	node
	[
		id	20
		label	"Gab1_P"
		graphics
		[
			x	258.0
			y	178.0
			w	30.0
			h	30.0
			type	"roundrectangle"
			fill	"#FFF4E3"
			outline	"#999999"
		]
		LabelGraphics
		[
			text	"Gab1_P"
			fontSize	14
			fontStyle	"bold"
			fontName	"Dialog"
			anchor	"c"
		]
	]
	node
	[
		id	21
		label	"Gab1|Grb2"
		graphics
		[
			x	199.0
			y	219.0
			w	30.0
			h	30.0
			type	"roundrectangle"
			fill	"#FFF4E3"
			outline	"#999999"
		]
		LabelGraphics
		[
			text	"Gab1|Grb2"
			fontSize	14
			fontStyle	"bold"
			fontName	"Dialog"
			anchor	"c"
		]
	]
	node
	[
		id	22
		label	"Gab1|PI3K"
		graphics
		[
			x	134.0
			y	161.0
			w	30.0
			h	30.0
			type	"roundrectangle"
			fill	"#FFF4E3"
			outline	"#999999"
		]
		LabelGraphics
		[
			text	"Gab1|PI3K"
			fontSize	14
			fontStyle	"bold"
			fontName	"Dialog"
			anchor	"c"
		]
	]
	node
	[
		id	23
		label	"Gab1|PIP3"
		graphics
		[
			x	164.0
			y	111.0
			w	30.0
			h	30.0
			type	"roundrectangle"
			fill	"#FFF4E3"
			outline	"#999999"
		]
		LabelGraphics
		[
			text	"Gab1|PIP3"
			fontSize	14
			fontStyle	"bold"
			fontName	"Dialog"
			anchor	"c"
		]
	]
	node
	[
		id	24
		label	"Grb2|Sos1"
		graphics
		[
			x	96.0
			y	271.0
			w	30.0
			h	30.0
			type	"roundrectangle"
			fill	"#FFF4E3"
			outline	"#999999"
		]
		LabelGraphics
		[
			text	"Grb2|Sos1"
			fontSize	14
			fontStyle	"bold"
			fontName	"Dialog"
			anchor	"c"
		]
	]
	node
	[
		id	25
		label	"Grb2|p52Shc1"
		graphics
		[
			x	230.0
			y	212.0
			w	30.0
			h	30.0
			type	"roundrectangle"
			fill	"#FFF4E3"
			outline	"#999999"
		]
		LabelGraphics
		[
			text	"Grb2|p52Shc1"
			fontSize	14
			fontStyle	"bold"
			fontName	"Dialog"
			anchor	"c"
		]
	]
	node
	[
		id	26
		label	"KRas_GTP"
		graphics
		[
			x	150.0
			y	462.0
			w	30.0
			h	30.0
			type	"roundrectangle"
			fill	"#FFF4E3"
			outline	"#999999"
		]
		LabelGraphics
		[
			text	"KRas_GTP"
			fontSize	14
			fontStyle	"bold"
			fontName	"Dialog"
			anchor	"c"
		]
	]
	node
	[
		id	27
		label	"KRas|PI3K"
		graphics
		[
			x	103.0
			y	185.0
			w	30.0
			h	30.0
			type	"roundrectangle"
			fill	"#FFF4E3"
			outline	"#999999"
		]
		LabelGraphics
		[
			text	"KRas|PI3K"
			fontSize	14
			fontStyle	"bold"
			fontName	"Dialog"
			anchor	"c"
		]
	]
	node
	[
		id	28
		label	"KRas|Raf1"
		graphics
		[
			x	281.0
			y	612.0
			w	30.0
			h	30.0
			type	"roundrectangle"
			fill	"#FFF4E3"
			outline	"#999999"
		]
		LabelGraphics
		[
			text	"KRas|Raf1"
			fontSize	14
			fontStyle	"bold"
			fontName	"Dialog"
			anchor	"c"
		]
	]
	node
	[
		id	29
		label	"KRas|Sos1"
		graphics
		[
			x	84.0
			y	366.0
			w	30.0
			h	30.0
			type	"roundrectangle"
			fill	"#FFF4E3"
			outline	"#999999"
		]
		LabelGraphics
		[
			text	"KRas|Sos1"
			fontSize	14
			fontStyle	"bold"
			fontName	"Dialog"
			anchor	"c"
		]
	]
	node
	[
		id	30
		label	"KRas|p120RasGAP"
		graphics
		[
			x	30.0
			y	526.0
			w	30.0
			h	30.0
			type	"roundrectangle"
			fill	"#FFF4E3"
			outline	"#999999"
		]
		LabelGraphics
		[
			text	"KRas|p120RasGAP"
			fontSize	14
			fontStyle	"bold"
			fontName	"Dialog"
			anchor	"c"
		]
	]
	node
	[
		id	31
		label	"Lig_En"
		graphics
		[
			x	575.0
			y	119.0
			w	30.0
			h	30.0
			type	"roundrectangle"
			fill	"#FFF4E3"
			outline	"#999999"
		]
		LabelGraphics
		[
			text	"Lig_En"
			fontSize	14
			fontStyle	"bold"
			fontName	"Dialog"
			anchor	"c"
		]
	]
	node
	[
		id	32
		label	"Lig_T"
		graphics
		[
			x	679.0
			y	30.0
			w	30.0
			h	30.0
			type	"roundrectangle"
			fill	"#FFF4E3"
			outline	"#999999"
		]
		LabelGraphics
		[
			text	"Lig_T"
			fontSize	14
			fontStyle	"bold"
			fontName	"Dialog"
			anchor	"c"
		]
	]
	node
	[
		id	33
		label	"Lig|Rec"
		graphics
		[
			x	452.0
			y	217.0
			w	30.0
			h	30.0
			type	"roundrectangle"
			fill	"#FFF4E3"
			outline	"#999999"
		]
		LabelGraphics
		[
			text	"Lig|Rec"
			fontSize	14
			fontStyle	"bold"
			fontName	"Dialog"
			anchor	"c"
		]
	]
	node
	[
		id	34
		label	"MEK1_P"
		graphics
		[
			x	558.0
			y	580.0
			w	30.0
			h	30.0
			type	"roundrectangle"
			fill	"#FFF4E3"
			outline	"#999999"
		]
		LabelGraphics
		[
			text	"MEK1_P"
			fontSize	14
			fontStyle	"bold"
			fontName	"Dialog"
			anchor	"c"
		]
	]
	node
	[
		id	35
		label	"MEK1|Raf1"
		graphics
		[
			x	496.0
			y	686.0
			w	30.0
			h	30.0
			type	"roundrectangle"
			fill	"#FFF4E3"
			outline	"#999999"
		]
		LabelGraphics
		[
			text	"MEK1|Raf1"
			fontSize	14
			fontStyle	"bold"
			fontName	"Dialog"
			anchor	"c"
		]
	]
	node
	[
		id	36
		label	"PDK1|PIP3"
		graphics
		[
			x	216.0
			y	1038.0
			w	30.0
			h	30.0
			type	"roundrectangle"
			fill	"#FFF4E3"
			outline	"#999999"
		]
		LabelGraphics
		[
			text	"PDK1|PIP3"
			fontSize	14
			fontStyle	"bold"
			fontName	"Dialog"
			anchor	"c"
		]
	]
	node
	[
		id	37
		label	"PIP3_M"
		graphics
		[
			x	109.0
			y	118.0
			w	30.0
			h	30.0
			type	"roundrectangle"
			fill	"#FFF4E3"
			outline	"#999999"
		]
		LabelGraphics
		[
			text	"PIP3_M"
			fontSize	14
			fontStyle	"bold"
			fontName	"Dialog"
			anchor	"c"
		]
	]
	node
	[
		id	38
		label	"Raf1_P"
		graphics
		[
			x	421.0
			y	667.0
			w	30.0
			h	30.0
			type	"roundrectangle"
			fill	"#FFF4E3"
			outline	"#999999"
		]
		LabelGraphics
		[
			text	"Raf1_P"
			fontSize	14
			fontStyle	"bold"
			fontName	"Dialog"
			anchor	"c"
		]
	]
	node
	[
		id	39
		label	"Rec_En"
		graphics
		[
			x	524.0
			y	106.0
			w	30.0
			h	30.0
			type	"roundrectangle"
			fill	"#FFF4E3"
			outline	"#999999"
		]
		LabelGraphics
		[
			text	"Rec_En"
			fontSize	14
			fontStyle	"bold"
			fontName	"Dialog"
			anchor	"c"
		]
	]
	node
	[
		id	40
		label	"Rec_P"
		graphics
		[
			x	270.0
			y	293.0
			w	30.0
			h	30.0
			type	"roundrectangle"
			fill	"#FFF4E3"
			outline	"#999999"
		]
		LabelGraphics
		[
			text	"Rec_P"
			fontSize	14
			fontStyle	"bold"
			fontName	"Dialog"
			anchor	"c"
		]
	]
	node
	[
		id	41
		label	"Rec|ERK2"
		graphics
		[
			x	467.0
			y	401.0
			w	30.0
			h	30.0
			type	"roundrectangle"
			fill	"#FFF4E3"
			outline	"#999999"
		]
		LabelGraphics
		[
			text	"Rec|ERK2"
			fontSize	14
			fontStyle	"bold"
			fontName	"Dialog"
			anchor	"c"
		]
	]
	node
	[
		id	42
		label	"Rec|Grb2"
		graphics
		[
			x	230.0
			y	243.0
			w	30.0
			h	30.0
			type	"roundrectangle"
			fill	"#FFF4E3"
			outline	"#999999"
		]
		LabelGraphics
		[
			text	"Rec|Grb2"
			fontSize	14
			fontStyle	"bold"
			fontName	"Dialog"
			anchor	"c"
		]
	]
	node
	[
		id	43
		label	"Rec|PI3K"
		graphics
		[
			x	137.0
			y	226.0
			w	30.0
			h	30.0
			type	"roundrectangle"
			fill	"#FFF4E3"
			outline	"#999999"
		]
		LabelGraphics
		[
			text	"Rec|PI3K"
			fontSize	14
			fontStyle	"bold"
			fontName	"Dialog"
			anchor	"c"
		]
	]
	node
	[
		id	44
		label	"Rec|Rec"
		graphics
		[
			x	431.0
			y	186.0
			w	30.0
			h	30.0
			type	"roundrectangle"
			fill	"#FFF4E3"
			outline	"#999999"
		]
		LabelGraphics
		[
			text	"Rec|Rec"
			fontSize	14
			fontStyle	"bold"
			fontName	"Dialog"
			anchor	"c"
		]
	]
	node
	[
		id	45
		label	"Rec|p120RasGAP"
		graphics
		[
			x	55.0
			y	424.0
			w	30.0
			h	30.0
			type	"roundrectangle"
			fill	"#FFF4E3"
			outline	"#999999"
		]
		LabelGraphics
		[
			text	"Rec|p120RasGAP"
			fontSize	14
			fontStyle	"bold"
			fontName	"Dialog"
			anchor	"c"
		]
	]
	node
	[
		id	46
		label	"Rec|p52Shc1"
		graphics
		[
			x	261.0
			y	221.0
			w	30.0
			h	30.0
			type	"roundrectangle"
			fill	"#FFF4E3"
			outline	"#999999"
		]
		LabelGraphics
		[
			text	"Rec|p52Shc1"
			fontSize	14
			fontStyle	"bold"
			fontName	"Dialog"
			anchor	"c"
		]
	]
	node
	[
		id	47
		label	"Sos1_P"
		graphics
		[
			x	564.0
			y	627.0
			w	30.0
			h	30.0
			type	"roundrectangle"
			fill	"#FFF4E3"
			outline	"#999999"
		]
		LabelGraphics
		[
			text	"Sos1_P"
			fontSize	14
			fontStyle	"bold"
			fontName	"Dialog"
			anchor	"c"
		]
	]
	node
	[
		id	48
		label	"p52Shc1_P"
		graphics
		[
			x	292.0
			y	218.0
			w	30.0
			h	30.0
			type	"roundrectangle"
			fill	"#FFF4E3"
			outline	"#999999"
		]
		LabelGraphics
		[
			text	"p52Shc1_P"
			fontSize	14
			fontStyle	"bold"
			fontName	"Dialog"
			anchor	"c"
		]
	]
	node
	[
		id	49
		label	""
		graphics
		[
			x	495.0
			y	202.0
			w	30.0
			h	30.0
			type	"ellipse"
			fill	"#E5CBFF"
			outline	"#999999"
		]
		LabelGraphics
		[
		]
	]
	node
	[
		id	50
		label	""
		graphics
		[
			x	458.0
			y	153.0
			w	30.0
			h	30.0
			type	"ellipse"
			fill	"#E5CBFF"
			outline	"#999999"
		]
		LabelGraphics
		[
		]
	]
	node
	[
		id	51
		label	""
		graphics
		[
			x	354.0
			y	220.0
			w	30.0
			h	30.0
			type	"ellipse"
			fill	"#E5CBFF"
			outline	"#999999"
		]
		LabelGraphics
		[
		]
	]
	node
	[
		id	52
		label	""
		graphics
		[
			x	106.0
			y	224.0
			w	30.0
			h	30.0
			type	"ellipse"
			fill	"#E5CBFF"
			outline	"#999999"
		]
		LabelGraphics
		[
		]
	]
	node
	[
		id	53
		label	""
		graphics
		[
			x	170.0
			y	277.0
			w	30.0
			h	30.0
			type	"ellipse"
			fill	"#E5CBFF"
			outline	"#999999"
		]
		LabelGraphics
		[
		]
	]
	node
	[
		id	54
		label	""
		graphics
		[
			x	92.0
			y	430.0
			w	30.0
			h	30.0
			type	"ellipse"
			fill	"#E5CBFF"
			outline	"#999999"
		]
		LabelGraphics
		[
		]
	]
	node
	[
		id	55
		label	""
		graphics
		[
			x	347.0
			y	634.0
			w	30.0
			h	30.0
			type	"ellipse"
			fill	"#E5CBFF"
			outline	"#999999"
		]
		LabelGraphics
		[
		]
	]
	node
	[
		id	56
		label	""
		graphics
		[
			x	458.0
			y	723.0
			w	30.0
			h	30.0
			type	"ellipse"
			fill	"#E5CBFF"
			outline	"#999999"
		]
		LabelGraphics
		[
		]
	]
	node
	[
		id	57
		label	""
		graphics
		[
			x	470.0
			y	637.0
			w	30.0
			h	30.0
			type	"ellipse"
			fill	"#E5CBFF"
			outline	"#999999"
		]
		LabelGraphics
		[
		]
	]
	node
	[
		id	58
		label	""
		graphics
		[
			x	491.0
			y	575.0
			w	30.0
			h	30.0
			type	"ellipse"
			fill	"#E5CBFF"
			outline	"#999999"
		]
		LabelGraphics
		[
		]
	]
	node
	[
		id	59
		label	""
		graphics
		[
			x	496.0
			y	544.0
			w	30.0
			h	30.0
			type	"ellipse"
			fill	"#E5CBFF"
			outline	"#999999"
		]
		LabelGraphics
		[
		]
	]
	node
	[
		id	60
		label	""
		graphics
		[
			x	463.0
			y	606.0
			w	30.0
			h	30.0
			type	"ellipse"
			fill	"#E5CBFF"
			outline	"#999999"
		]
		LabelGraphics
		[
		]
	]
	node
	[
		id	61
		label	""
		graphics
		[
			x	501.0
			y	171.0
			w	30.0
			h	30.0
			type	"ellipse"
			fill	"#E5CBFF"
			outline	"#999999"
		]
		LabelGraphics
		[
		]
	]
	node
	[
		id	62
		label	""
		graphics
		[
			x	400.0
			y	608.0
			w	30.0
			h	30.0
			type	"ellipse"
			fill	"#E5CBFF"
			outline	"#999999"
		]
		LabelGraphics
		[
		]
	]
	node
	[
		id	63
		label	""
		graphics
		[
			x	496.0
			y	606.0
			w	30.0
			h	30.0
			type	"ellipse"
			fill	"#E5CBFF"
			outline	"#999999"
		]
		LabelGraphics
		[
		]
	]
	node
	[
		id	64
		label	""
		graphics
		[
			x	227.0
			y	181.0
			w	30.0
			h	30.0
			type	"ellipse"
			fill	"#E5CBFF"
			outline	"#999999"
		]
		LabelGraphics
		[
		]
	]
	node
	[
		id	65
		label	""
		graphics
		[
			x	277.0
			y	262.0
			w	30.0
			h	30.0
			type	"ellipse"
			fill	"#E5CBFF"
			outline	"#999999"
		]
		LabelGraphics
		[
		]
	]
	node
	[
		id	66
		label	""
		graphics
		[
			x	392.0
			y	473.0
			w	30.0
			h	30.0
			type	"ellipse"
			fill	"#E5CBFF"
			outline	"#999999"
		]
		LabelGraphics
		[
		]
	]
	node
	[
		id	67
		label	""
		graphics
		[
			x	196.0
			y	171.0
			w	30.0
			h	30.0
			type	"ellipse"
			fill	"#E5CBFF"
			outline	"#999999"
		]
		LabelGraphics
		[
		]
	]
	node
	[
		id	68
		label	""
		graphics
		[
			x	168.0
			y	227.0
			w	30.0
			h	30.0
			type	"ellipse"
			fill	"#E5CBFF"
			outline	"#999999"
		]
		LabelGraphics
		[
		]
	]
	node
	[
		id	69
		label	""
		graphics
		[
			x	201.0
			y	274.0
			w	30.0
			h	30.0
			type	"ellipse"
			fill	"#E5CBFF"
			outline	"#999999"
		]
		LabelGraphics
		[
		]
	]
	node
	[
		id	70
		label	""
		graphics
		[
			x	165.0
			y	181.0
			w	30.0
			h	30.0
			type	"ellipse"
			fill	"#E5CBFF"
			outline	"#999999"
		]
		LabelGraphics
		[
		]
	]
	node
	[
		id	71
		label	""
		graphics
		[
			x	266.0
			y	987.0
			w	30.0
			h	30.0
			type	"ellipse"
			fill	"#E5CBFF"
			outline	"#999999"
		]
		LabelGraphics
		[
		]
	]
	node
	[
		id	72
		label	""
		graphics
		[
			x	489.0
			y	140.0
			w	30.0
			h	30.0
			type	"ellipse"
			fill	"#E5CBFF"
			outline	"#999999"
		]
		LabelGraphics
		[
		]
	]
	node
	[
		id	73
		label	""
		graphics
		[
			x	534.0
			y	168.0
			w	30.0
			h	30.0
			type	"ellipse"
			fill	"#E5CBFF"
			outline	"#999999"
		]
		LabelGraphics
		[
		]
	]
	node
	[
		id	74
		label	""
		graphics
		[
			x	633.0
			y	72.0
			w	30.0
			h	30.0
			type	"ellipse"
			fill	"#E5CBFF"
			outline	"#999999"
		]
		LabelGraphics
		[
		]
	]
	node
	[
		id	75
		label	""
		graphics
		[
			x	462.0
			y	109.0
			w	30.0
			h	30.0
			type	"ellipse"
			fill	"#E5CBFF"
			outline	"#999999"
		]
		LabelGraphics
		[
		]
	]
	node
	[
		id	76
		label	""
		graphics
		[
			x	426.0
			y	285.0
			w	30.0
			h	30.0
			type	"ellipse"
			fill	"#E5CBFF"
			outline	"#999999"
		]
		LabelGraphics
		[
		]
	]
	node
	[
		id	77
		label	""
		graphics
		[
			x	224.0
			y	305.0
			w	30.0
			h	30.0
			type	"ellipse"
			fill	"#E5CBFF"
			outline	"#999999"
		]
		LabelGraphics
		[
		]
	]
	node
	[
		id	78
		label	""
		graphics
		[
			x	323.0
			y	231.0
			w	30.0
			h	30.0
			type	"ellipse"
			fill	"#E5CBFF"
			outline	"#999999"
		]
		LabelGraphics
		[
		]
	]
	edge
	[
		source	49
		target	33
		graphics
		[
			fill	"#000000"
			targetArrow	"standard"
		]
		edgeAnchor
		[
			ySource	0.3177292335833215
			yTarget	0.3177292335833234
		]
	]
	edge
	[
		source	44
		target	49
		graphics
		[
			fill	"#AAAAAA"
			targetArrow	"standard"
		]
	]
	edge
	[
		source	33
		target	49
		graphics
		[
			fill	"#AAAAAA"
			targetArrow	"standard"
		]
		edgeAnchor
		[
			xSource	-0.09881164689548806
			ySource	-0.283260054433733
			xTarget	-0.09881164689548806
			yTarget	-0.283260054433733
		]
	]
	edge
	[
		source	50
		target	44
		graphics
		[
			fill	"#000000"
			targetArrow	"standard"
		]
	]
	edge
	[
		source	33
		target	50
		graphics
		[
			fill	"#AAAAAA"
			targetArrow	"standard"
		]
	]
	edge
	[
		source	61
		target	39
		graphics
		[
			fill	"#000000"
			targetArrow	"standard"
		]
	]
	edge
	[
		source	61
		target	31
		graphics
		[
			fill	"#000000"
			targetArrow	"standard"
		]
	]
	edge
	[
		source	33
		target	61
		graphics
		[
			fill	"#AAAAAA"
			targetArrow	"standard"
		]
	]
	edge
	[
		source	44
		target	61
		graphics
		[
			fill	"#AAAAAA"
			targetArrow	"standard"
		]
	]
	edge
	[
		source	72
		target	39
		graphics
		[
			fill	"#000000"
			targetArrow	"standard"
		]
	]
	edge
	[
		source	44
		target	72
		graphics
		[
			fill	"#AAAAAA"
			targetArrow	"standard"
		]
	]
	edge
	[
		source	33
		target	73
		graphics
		[
			fill	"#000000"
			targetArrow	"standard"
		]
	]
	edge
	[
		source	39
		target	73
		graphics
		[
			fill	"#AAAAAA"
			targetArrow	"standard"
		]
	]
	edge
	[
		source	31
		target	73
		graphics
		[
			fill	"#AAAAAA"
			targetArrow	"standard"
		]
	]
	edge
	[
		source	74
		target	32
		graphics
		[
			fill	"#000000"
			targetArrow	"standard"
		]
	]
	edge
	[
		source	31
		target	74
		graphics
		[
			fill	"#AAAAAA"
			targetArrow	"standard"
		]
	]
	edge
	[
		source	44
		target	75
		graphics
		[
			fill	"#000000"
			targetArrow	"standard"
		]
	]
	edge
	[
		source	39
		target	75
		graphics
		[
			fill	"#AAAAAA"
			targetArrow	"standard"
		]
	]
	edge
	[
		source	76
		target	40
		graphics
		[
			fill	"#000000"
			targetArrow	"standard"
		]
	]
	edge
	[
		source	33
		target	76
		graphics
		[
			fill	"#AAAAAA"
			targetArrow	"standard"
		]
	]
	edge
	[
		source	44
		target	76
		graphics
		[
			fill	"#AAAAAA"
			targetArrow	"standard"
		]
	]
	edge
	[
		source	77
		target	42
		graphics
		[
			fill	"#000000"
			targetArrow	"standard"
		]
	]
	edge
	[
		source	40
		target	77
		graphics
		[
			fill	"#AAAAAA"
			targetArrow	"standard"
		]
	]
	edge
	[
		source	78
		target	46
		graphics
		[
			fill	"#000000"
			targetArrow	"standard"
		]
	]
	edge
	[
		source	40
		target	78
		graphics
		[
			fill	"#AAAAAA"
			targetArrow	"standard"
		]
	]
	edge
	[
		source	51
		target	48
		graphics
		[
			fill	"#000000"
			targetArrow	"standard"
		]
	]
	edge
	[
		source	40
		target	51
		graphics
		[
			fill	"#AAAAAA"
			targetArrow	"standard"
		]
	]
	edge
	[
		source	33
		target	51
		graphics
		[
			fill	"#AAAAAA"
			targetArrow	"standard"
		]
	]
	edge
	[
		source	44
		target	51
		graphics
		[
			fill	"#AAAAAA"
			targetArrow	"standard"
		]
	]
	edge
	[
		source	46
		target	51
		graphics
		[
			fill	"#AAAAAA"
			targetArrow	"standard"
		]
	]
	edge
	[
		source	0
		target	25
		graphics
		[
			fill	"#000000"
			targetArrow	"standard"
		]
	]
	edge
	[
		source	48
		target	0
		graphics
		[
			fill	"#AAAAAA"
			targetArrow	"standard"
		]
	]
	edge
	[
		source	52
		target	24
		graphics
		[
			fill	"#000000"
			targetArrow	"standard"
		]
	]
	edge
	[
		source	21
		target	52
		graphics
		[
			fill	"#AAAAAA"
			targetArrow	"standard"
		]
	]
	edge
	[
		source	53
		target	29
		graphics
		[
			fill	"#000000"
			targetArrow	"standard"
		]
	]
	edge
	[
		source	24
		target	53
		graphics
		[
			fill	"#AAAAAA"
			targetArrow	"standard"
		]
	]
	edge
	[
		source	48
		target	53
		graphics
		[
			fill	"#AAAAAA"
			targetArrow	"standard"
		]
	]
	edge
	[
		source	25
		target	53
		graphics
		[
			fill	"#AAAAAA"
			targetArrow	"standard"
		]
	]
	edge
	[
		source	26
		target	53
		graphics
		[
			fill	"#AAAAAA"
			targetArrow	"standard"
		]
	]
	edge
	[
		source	54
		target	26
		graphics
		[
			fill	"#000000"
			targetArrow	"standard"
		]
	]
	edge
	[
		source	29
		target	54
		graphics
		[
			fill	"#AAAAAA"
			targetArrow	"standard"
		]
	]
	edge
	[
		source	1
		target	28
		graphics
		[
			fill	"#000000"
			targetArrow	"standard"
		]
	]
	edge
	[
		source	26
		target	1
		graphics
		[
			fill	"#AAAAAA"
			targetArrow	"standard"
		]
	]
	edge
	[
		source	55
		target	38
		graphics
		[
			fill	"#000000"
			targetArrow	"standard"
		]
	]
	edge
	[
		source	26
		target	55
		graphics
		[
			fill	"#AAAAAA"
			targetArrow	"standard"
		]
	]
	edge
	[
		source	28
		target	55
		graphics
		[
			fill	"#AAAAAA"
			targetArrow	"standard"
		]
	]
	edge
	[
		source	56
		target	35
		graphics
		[
			fill	"#000000"
			targetArrow	"standard"
		]
	]
	edge
	[
		source	38
		target	56
		graphics
		[
			fill	"#AAAAAA"
			targetArrow	"standard"
		]
	]
	edge
	[
		source	57
		target	34
		graphics
		[
			fill	"#000000"
			targetArrow	"standard"
		]
	]
	edge
	[
		source	38
		target	57
		graphics
		[
			fill	"#AAAAAA"
			targetArrow	"standard"
		]
	]
	edge
	[
		source	35
		target	57
		graphics
		[
			fill	"#AAAAAA"
			targetArrow	"standard"
		]
	]
	edge
	[
		source	58
		target	17
		graphics
		[
			fill	"#000000"
			targetArrow	"standard"
		]
	]
	edge
	[
		source	34
		target	58
		graphics
		[
			fill	"#AAAAAA"
			targetArrow	"standard"
		]
	]
	edge
	[
		source	59
		target	15
		graphics
		[
			fill	"#000000"
			targetArrow	"standard"
		]
	]
	edge
	[
		source	34
		target	59
		graphics
		[
			fill	"#AAAAAA"
			targetArrow	"standard"
		]
	]
	edge
	[
		source	17
		target	59
		graphics
		[
			fill	"#AAAAAA"
			targetArrow	"standard"
		]
	]
	edge
	[
		source	60
		target	19
		graphics
		[
			fill	"#000000"
			targetArrow	"standard"
		]
	]
	edge
	[
		source	15
		target	60
		graphics
		[
			fill	"#AAAAAA"
			targetArrow	"standard"
		]
	]
	edge
	[
		source	2
		target	41
		graphics
		[
			fill	"#000000"
			targetArrow	"standard"
		]
	]
	edge
	[
		source	15
		target	2
		graphics
		[
			fill	"#AAAAAA"
			targetArrow	"standard"
		]
	]
	edge
	[
		source	62
		target	18
		graphics
		[
			fill	"#000000"
			targetArrow	"standard"
		]
	]
	edge
	[
		source	15
		target	62
		graphics
		[
			fill	"#AAAAAA"
			targetArrow	"standard"
		]
	]
	edge
	[
		source	15
		target	58
		graphics
		[
			fill	"#AAAAAA"
			targetArrow	"standard"
		]
	]
	edge
	[
		source	63
		target	47
		graphics
		[
			fill	"#000000"
			targetArrow	"standard"
		]
	]
	edge
	[
		source	15
		target	63
		graphics
		[
			fill	"#AAAAAA"
			targetArrow	"standard"
		]
	]
	edge
	[
		source	19
		target	63
		graphics
		[
			fill	"#AAAAAA"
			targetArrow	"standard"
		]
	]
	edge
	[
		source	15
		target	76
		graphics
		[
			fill	"#AAAAAA"
			targetArrow	"standard"
		]
	]
	edge
	[
		source	41
		target	76
		graphics
		[
			fill	"#AAAAAA"
			targetArrow	"standard"
		]
	]
	edge
	[
		source	15
		target	55
		graphics
		[
			fill	"#AAAAAA"
			targetArrow	"standard"
		]
	]
	edge
	[
		source	18
		target	55
		graphics
		[
			fill	"#AAAAAA"
			targetArrow	"standard"
		]
	]
	edge
	[
		source	15
		target	57
		graphics
		[
			fill	"#AAAAAA"
			targetArrow	"standard"
		]
	]
	edge
	[
		source	17
		target	57
		graphics
		[
			fill	"#AAAAAA"
			targetArrow	"standard"
		]
	]
	edge
	[
		source	64
		target	21
		graphics
		[
			fill	"#000000"
			targetArrow	"standard"
		]
	]
	edge
	[
		source	48
		target	64
		graphics
		[
			fill	"#AAAAAA"
			targetArrow	"standard"
		]
	]
	edge
	[
		source	25
		target	64
		graphics
		[
			fill	"#AAAAAA"
			targetArrow	"standard"
		]
	]
	edge
	[
		source	65
		target	20
		graphics
		[
			fill	"#000000"
			targetArrow	"standard"
		]
	]
	edge
	[
		source	48
		target	65
		graphics
		[
			fill	"#AAAAAA"
			targetArrow	"standard"
		]
	]
	edge
	[
		source	40
		target	65
		graphics
		[
			fill	"#AAAAAA"
			targetArrow	"standard"
		]
	]
	edge
	[
		source	33
		target	65
		graphics
		[
			fill	"#AAAAAA"
			targetArrow	"standard"
		]
	]
	edge
	[
		source	44
		target	65
		graphics
		[
			fill	"#AAAAAA"
			targetArrow	"standard"
		]
	]
	edge
	[
		source	21
		target	65
		graphics
		[
			fill	"#AAAAAA"
			targetArrow	"standard"
		]
	]
	edge
	[
		source	25
		target	65
		graphics
		[
			fill	"#AAAAAA"
			targetArrow	"standard"
		]
	]
	edge
	[
		source	46
		target	65
		graphics
		[
			fill	"#AAAAAA"
			targetArrow	"standard"
		]
	]
	edge
	[
		source	42
		target	65
		graphics
		[
			fill	"#AAAAAA"
			targetArrow	"standard"
		]
	]
	edge
	[
		source	66
		target	16
		graphics
		[
			fill	"#000000"
			targetArrow	"standard"
		]
	]
	edge
	[
		source	15
		target	66
		graphics
		[
			fill	"#AAAAAA"
			targetArrow	"standard"
		]
	]
	edge
	[
		source	15
		target	65
		graphics
		[
			fill	"#AAAAAA"
			targetArrow	"standard"
		]
	]
	edge
	[
		source	16
		target	65
		graphics
		[
			fill	"#AAAAAA"
			targetArrow	"standard"
		]
	]
	edge
	[
		source	3
		target	23
		graphics
		[
			fill	"#000000"
			targetArrow	"standard"
		]
	]
	edge
	[
		source	20
		target	3
		graphics
		[
			fill	"#AAAAAA"
			targetArrow	"standard"
		]
	]
	edge
	[
		source	67
		target	22
		graphics
		[
			fill	"#000000"
			targetArrow	"standard"
		]
	]
	edge
	[
		source	20
		target	67
		graphics
		[
			fill	"#AAAAAA"
			targetArrow	"standard"
		]
	]
	edge
	[
		source	21
		target	67
		graphics
		[
			fill	"#AAAAAA"
			targetArrow	"standard"
		]
	]
	edge
	[
		source	25
		target	67
		graphics
		[
			fill	"#AAAAAA"
			targetArrow	"standard"
		]
	]
	edge
	[
		source	23
		target	67
		graphics
		[
			fill	"#AAAAAA"
			targetArrow	"standard"
		]
	]
	edge
	[
		source	68
		target	27
		graphics
		[
			fill	"#000000"
			targetArrow	"standard"
		]
	]
	edge
	[
		source	20
		target	68
		graphics
		[
			fill	"#AAAAAA"
			targetArrow	"standard"
		]
	]
	edge
	[
		source	48
		target	68
		graphics
		[
			fill	"#AAAAAA"
			targetArrow	"standard"
		]
	]
	edge
	[
		source	26
		target	68
		graphics
		[
			fill	"#AAAAAA"
			targetArrow	"standard"
		]
	]
	edge
	[
		source	22
		target	68
		graphics
		[
			fill	"#AAAAAA"
			targetArrow	"standard"
		]
	]
	edge
	[
		source	21
		target	68
		graphics
		[
			fill	"#AAAAAA"
			targetArrow	"standard"
		]
	]
	edge
	[
		source	25
		target	68
		graphics
		[
			fill	"#AAAAAA"
			targetArrow	"standard"
		]
	]
	edge
	[
		source	69
		target	43
		graphics
		[
			fill	"#000000"
			targetArrow	"standard"
		]
	]
	edge
	[
		source	40
		target	69
		graphics
		[
			fill	"#AAAAAA"
			targetArrow	"standard"
		]
	]
	edge
	[
		source	20
		target	70
		graphics
		[
			fill	"#AAAAAA"
			targetArrow	"standard"
		]
	]
	edge
	[
		source	48
		target	70
		graphics
		[
			fill	"#AAAAAA"
			targetArrow	"standard"
		]
	]
	edge
	[
		source	22
		target	70
		graphics
		[
			fill	"#AAAAAA"
			targetArrow	"standard"
		]
	]
	edge
	[
		source	21
		target	70
		graphics
		[
			fill	"#AAAAAA"
			targetArrow	"standard"
		]
	]
	edge
	[
		source	25
		target	70
		graphics
		[
			fill	"#AAAAAA"
			targetArrow	"standard"
		]
	]
	edge
	[
		source	70
		target	37
		graphics
		[
			fill	"#000000"
			targetArrow	"standard"
		]
	]
	edge
	[
		source	4
		target	13
		graphics
		[
			fill	"#000000"
			targetArrow	"standard"
		]
	]
	edge
	[
		source	5
		target	36
		graphics
		[
			fill	"#000000"
			targetArrow	"standard"
		]
	]
	edge
	[
		source	6
		target	12
		graphics
		[
			fill	"#000000"
			targetArrow	"standard"
		]
	]
	edge
	[
		source	71
		target	11
		graphics
		[
			fill	"#000000"
			targetArrow	"standard"
		]
		edgeAnchor
		[
			xSource	-0.30554660747395324
			xTarget	-0.3055466074739551
		]
	]
	edge
	[
		source	12
		target	71
		graphics
		[
			fill	"#AAAAAA"
			targetArrow	"standard"
		]
	]
	edge
	[
		source	11
		target	71
		graphics
		[
			fill	"#AAAAAA"
			targetArrow	"standard"
		]
		edgeAnchor
		[
			xSource	0.2945540804529197
			ySource	0.05690249281476933
			xTarget	0.2945540804529197
			yTarget	0.05690249281476554
		]
	]
	edge
	[
		source	7
		target	14
		graphics
		[
			fill	"#000000"
			targetArrow	"standard"
		]
	]
	edge
	[
		source	11
		target	7
		graphics
		[
			fill	"#AAAAAA"
			targetArrow	"standard"
		]
	]
	edge
	[
		source	11
		target	55
		graphics
		[
			fill	"#AAAAAA"
			targetArrow	"standard"
		]
	]
	edge
	[
		source	14
		target	55
		graphics
		[
			fill	"#AAAAAA"
			targetArrow	"standard"
		]
	]
	edge
	[
		source	8
		target	45
		graphics
		[
			fill	"#000000"
			targetArrow	"standard"
		]
	]
	edge
	[
		source	40
		target	8
		graphics
		[
			fill	"#AAAAAA"
			targetArrow	"standard"
		]
	]
	edge
	[
		source	9
		target	30
		graphics
		[
			fill	"#000000"
			targetArrow	"standard"
		]
	]
	edge
	[
		source	26
		target	9
		graphics
		[
			fill	"#AAAAAA"
			targetArrow	"standard"
		]
	]
	edge
	[
		source	26
		target	10
		graphics
		[
			fill	"#000000"
			targetArrow	"standard"
		]
	]
	edge
	[
		source	30
		target	10
		graphics
		[
			fill	"#AAAAAA"
			targetArrow	"standard"
		]
	]
	edge
	[
		source	42
		target	53
		graphics
		[
			fill	"#AAAAAA"
			targetArrow	"standard"
		]
	]
	edge
	[
		source	42
		target	64
		graphics
		[
			fill	"#AAAAAA"
			targetArrow	"standard"
		]
	]
	edge
	[
		source	42
		target	67
		graphics
		[
			fill	"#AAAAAA"
			targetArrow	"standard"
		]
	]
	edge
	[
		source	42
		target	68
		graphics
		[
			fill	"#AAAAAA"
			targetArrow	"standard"
		]
	]
	edge
	[
		source	42
		target	70
		graphics
		[
			fill	"#AAAAAA"
			targetArrow	"standard"
		]
	]
	edge
	[
		source	46
		target	53
		graphics
		[
			fill	"#AAAAAA"
			targetArrow	"standard"
		]
	]
	edge
	[
		source	46
		target	64
		graphics
		[
			fill	"#AAAAAA"
			targetArrow	"standard"
		]
	]
	edge
	[
		source	46
		target	67
		graphics
		[
			fill	"#AAAAAA"
			targetArrow	"standard"
		]
	]
	edge
	[
		source	46
		target	68
		graphics
		[
			fill	"#AAAAAA"
			targetArrow	"standard"
		]
	]
	edge
	[
		source	46
		target	70
		graphics
		[
			fill	"#AAAAAA"
			targetArrow	"standard"
		]
	]
	edge
	[
		source	27
		target	70
		graphics
		[
			fill	"#AAAAAA"
			targetArrow	"standard"
		]
	]
	edge
	[
		source	23
		target	70
		graphics
		[
			fill	"#AAAAAA"
			targetArrow	"standard"
		]
	]
	edge
	[
		source	43
		target	70
		graphics
		[
			fill	"#AAAAAA"
			targetArrow	"standard"
		]
	]
	edge
	[
		source	36
		target	6
		graphics
		[
			fill	"#AAAAAA"
			targetArrow	"standard"
		]
	]
	edge
	[
		source	36
		target	71
		graphics
		[
			fill	"#AAAAAA"
			targetArrow	"standard"
		]
	]
	edge
	[
		source	13
		target	6
		graphics
		[
			fill	"#AAAAAA"
			targetArrow	"standard"
		]
	]
	edge
	[
		source	13
		target	71
		graphics
		[
			fill	"#AAAAAA"
			targetArrow	"standard"
		]
	]
	edge
	[
		source	45
		target	9
		graphics
		[
			fill	"#AAAAAA"
			targetArrow	"standard"
		]
	]
]
