# Supplementary material for: Automated visualization of rule-based models
Source: PLoS Comput Biol. 2017 Nov 13;13(11):e1005857. doi: 10.1371/journal.pcbi.1005857 (PMC5703574; doi:10.1371/journal.pcbi.1005857)
Supplement: S1 Dataset — (ZIP) [file pcbi.1005857.s009.zip › suderman_deeds_tutorial/ensemble_1.bngl]

# Created by BioNetGen 2.2.6-stable

begin model
begin parameters
  _rateLaw1                 3e-05
  _rateLaw2                 0.015
  _rateLaw3                 0.001725
  _rateLaw4                 0
  _rateLaw5                 0.15
  _rateLaw6                 0.03
  _rateLaw7                 0.001725
  _rateLaw8                 8.595e-08
  _rateLaw9                 0
  _rateLaw10                7.5
  _rateLaw11                1.5
  _rateLaw12                0
  _rateLaw13                0.15
  _rateLaw14                0.0008595
  _rateLaw15                0.15
  _rateLaw16                0
  _rateLaw17                0.015
  _rateLaw18                0.015
  _rateLaw19                1.5
  _rateLaw20                1.5
  _rateLaw21                8.595e-05
  _rateLaw22                0
  _rateLaw23                1.5
  _rateLaw24                0.75
  _rateLaw25                0.75
  _rateLaw26                0.375
  _rateLaw27                0
  _rateLaw28                1.5
  _rateLaw29                8.595e-05
  _rateLaw30                0
  _rateLaw31                1.5
  _rateLaw32                0.75
  _rateLaw33                0.75
  _rateLaw34                0.375
  _rateLaw35                0
  _rateLaw36                1.5
  _rateLaw37                0.00087
  _rateLaw38                0.000435
  _rateLaw39                0.00295
  _rateLaw40                2.145e-05
  _rateLaw41                0.03
  _rateLaw42                2.865
  _rateLaw43                12
  _rateLaw44                4.95e-05
  _rateLaw45                4.95e-05
  _rateLaw46                3.3e-5
  _rateLaw47                2.145e-03
  _rateLaw48                0.03
  _rateLaw49                27
  _rateLaw50                0.0002145
  _rateLaw51                0.03
  _rateLaw52                0.495
  _rateLaw53                18
  _rateLaw54                0
  _rateLaw55                0.00039
  _rateLaw56                0.000585
  _rateLaw57                2.145e-05
  _rateLaw58                0.03
  _rateLaw59                0.78
  _rateLaw60                1.5
  _rateLaw61                8.595e-05
  _rateLaw62                0.8
  _rateLaw63                0
  _rateLaw64                0.001725
  _rateLaw65                8.595e-05
  _rateLaw66                8.595e-05
  _rateLaw67                0
  _rateLaw68                0.2
  _rateLaw69                0.02
  _rateLaw70                0
  _rateLaw71                8.595e-05
  _rateLaw72                8.595e-05
  _rateLaw73                0.001725
  _rateLaw74                0
  _rateLaw75                0.075
  _rateLaw76                0.0075
  _rateLaw77                0.0005
  _rateLaw78                8.595e-05
  _rateLaw79                0.1605
  _rateLaw80                0.495
  _rateLaw81                0.495
  _rateLaw82                0.495
  _rateLaw83                8.595e-05
  _rateLaw84                8.595e-07
  _rateLaw85                0.153
  _rateLaw86                0
  _rateLaw87                0.495
  _rateLaw88                0.495
  _rateLaw89                0.495
  _rateLaw90                0.495
  _rateLaw91                0.495
  _rateLaw92                0.495
  _rateLaw93                0
  _rateLaw94                0.495
  _rateLaw95                0.495
  _rateLaw96                0.495
  _rateLaw97                0.495
  _rateLaw98                0.495
  _rateLaw99                0.495
  _rateLaw100               4.35e-06
  _rateLaw101               0.0075
  _rateLaw102               0
  _rateLaw103               7.5
  _rateLaw104               7.5
  _rateLaw105               0
  _rateLaw106               7.5
  _rateLaw107               7.5
  _rateLaw108               8.595e-05
  _rateLaw109               1.425
  _rateLaw110               0.000435
  _rateLaw111               4.35e-06
  _rateLaw112               0.0075
  _rateLaw113               0
  _rateLaw114               1.5
  _rateLaw115               1.5
  _rateLaw116               0
  _rateLaw117               1.5
  _rateLaw118               1.5
  _rateLaw119               8.595e-05
  _rateLaw120               1.425
  _rateLaw121               0.000435
  _rateLaw122               0.00087
  _rateLaw123               0.00087
  _rateLaw124               0.00087
  _rateLaw125               0.00087
  _rateLaw126               8.595e-05
  _rateLaw127               0
  _rateLaw128               1.5
  _rateLaw129               0.75
  _rateLaw130               0.75
  _rateLaw131               0.375
  _rateLaw132               0
  _rateLaw133               1.5
  _rateLaw134               8.595e-05
  _rateLaw135               0
  _rateLaw136               1.5
  _rateLaw137               0.75
  _rateLaw138               0.75
  _rateLaw139               0.375
  _rateLaw140               0
  _rateLaw141               1.5
  _rateLaw142               0
  _rateLaw143               0.00075
  _rateLaw144               0.00087
  _rateLaw145               0.00087
  _rateLaw146               0.00087
  _rateLaw147               0.00087
  _rateLaw148               0.00087
  _rateLaw149               0.00087
  _rateLaw150               8.595e-05
  _rateLaw151               0
  _rateLaw152               7.5
  _rateLaw153               3
  _rateLaw154               3
  _rateLaw155               3
  _rateLaw156               0.12
  _rateLaw157               0.12
  _rateLaw158               8.595e-05
  _rateLaw159               0
  _rateLaw160               1.2
  _rateLaw161               0.12
  _rateLaw162               0.12
  _rateLaw163               0.12
  _rateLaw164               0.12
  _rateLaw165               0.12
  _rateLaw166               8.595e-05
  _rateLaw167               0
  _rateLaw168               1.5
  _rateLaw169               0.3
  _rateLaw170               1.2
  _rateLaw171               8.595e-05
  _rateLaw172               0
  _rateLaw173               0.15
  _rateLaw174               0.03
  _rateLaw175               0.12
  _rateLaw176               0.000192
  _rateLaw177               2.145e-05
  _rateLaw178               0.03
  _rateLaw179               3.9
  _rateLaw180               15
  _rateLaw181               0.000795
  _rateLaw182               2.145e-05
  _rateLaw183               0.03
  _rateLaw184               0.0795
  _rateLaw185               0.63
  _rateLaw186               0.000855
  _rateLaw187               0
  _rateLaw188               30
  _rateLaw189               3
  _rateLaw190               3
  _rateLaw191               0.03
  _rateLaw192               0.000855
  _rateLaw193               0
  _rateLaw194               30
  _rateLaw195               3
  _rateLaw196               8.595e-05
  _rateLaw197               0
  _rateLaw198               3
  _rateLaw199               15
  _rateLaw200               15
  _rateLaw201               75
  _rateLaw202               0.3
  _rateLaw203               1.5
  _rateLaw204               1.5
  _rateLaw205               7.5
  _rateLaw206               8.595e-05
  _rateLaw207               0
  _rateLaw208               0.75
  _rateLaw209               3.75
  _rateLaw210               3.75
  _rateLaw211               18.75
  _rateLaw212               0.075
  _rateLaw213               0.375
  _rateLaw214               0.375
  _rateLaw215               1.5
  _rateLaw216               8.595e-05
  _rateLaw217               0
  _rateLaw218               4.5
  _rateLaw219               2.25
  _rateLaw220               2.25
  _rateLaw221               1.125
  _rateLaw222               0
  _rateLaw223               1.5
  _rateLaw224               8.595e-06
  _rateLaw225               0
  _rateLaw226               7.5
  _rateLaw227               3.75
  _rateLaw228               3.75
  _rateLaw229               1.875
  _rateLaw230               0
  _rateLaw231               1.5
  _rateLaw232               8.595e-05
  _rateLaw233               0
  _rateLaw234               1.5
  _rateLaw235               0.75
  _rateLaw236               0.75
  _rateLaw237               0.375
  _rateLaw238               0
  _rateLaw239               1.5
  _rateLaw240               8.595e-06
  _rateLaw241               0
  _rateLaw242               2.55
  _rateLaw243               1.275
  _rateLaw244               1.275
  _rateLaw245               0.645
  _rateLaw246               0
  _rateLaw247               1.5
  _rateLaw248               0.00087
  _rateLaw249               0.00087
  _rateLaw250               0.000192
  _rateLaw251               2.145e-05
  _rateLaw252               0.03
  _rateLaw253               0.24
  _rateLaw254               0.45
  _rateLaw255               2.145e-05
  _rateLaw256               0.03
  _rateLaw257               0.45
  _rateLaw258               0.495
  _rateLaw259               0.00255
  _rateLaw260               7.155e-05
  _rateLaw261               0.6
  _rateLaw262               0.2505
  _rateLaw263               0.2505
  _rateLaw264               0.2505
  _rateLaw265               7.155e-05
  _rateLaw266               0.6
  _rateLaw267               0.2505
  _rateLaw268               0.2505
  _rateLaw269               0.5
  _rateLaw270               1.5
  _rateLaw271               0.0087
end parameters
begin molecule types
  Dig1(ste12,mapk,activation~u~p)                           
  Dig2(ste12,mapk,activation~u~p)                           
  Dig2_gene(promoter)                                       
  Fus3(dock,T180~u~p,Y182~u~p)                              
  Fus3_gene(promoter)                                       
  Gpa1(ste2,ste4,nuc~GDP~GTP)                               
  Gpa1_gene(promoter)                                       
  I()                                                       
  Kss1(dock,T183~u~p,Y185~u~p)                              
  Mekkp(ste11)                                              
  Mekp(ste7)                                                
  Msg5(mapk)                                                
  Msg5_gene(promoter)                                       
  Pheromone(ste2)                                           
  Ptp(mapk)                                                 
  Sst2(ste2,mapk,S539~u~p)                                  
  Sst2_gene(promoter)                                       
  Ste11(mapk,ste5,degradation~u~p,S302_S306_S307~u~p~pp~ppp)
  Ste12(mapk,dna,dig1,dig2)                                 
  Ste12_gene(promoter)                                      
  Ste2(pheromone,gpa1,sst2)                                 
  Ste20(ste4)                                               
  Ste2_gene(promoter)                                       
  Ste4(ste5,gpa1,state~reg~synth,ste20)                     
  Ste4_gene(promoter)                                       
  Ste5(ste11,ste7,ste4,mapk,ste5,loc~n~c,T287~u~p)          
  Ste7(ste5,mapk,S359_T363~u~p~pp)                          
  Trash()                                                   
end molecule types
begin observables
  Molecules G_act Ste4(gpa1)
  Molecules Gpa1_free Gpa1(ste4)
  Molecules Fus3tot Fus3()
  Molecules Fus3PP Fus3(T180~p,Y182~p)
  Molecules membrane_Ste5 Ste5(ste4!1).Ste4(ste5!1)
  Molecules bound_G_protein Gpa1(ste4!1).Ste4(gpa1!1)
  Molecules total_Gpa1 Gpa1()
  Molecules total_Ste4 Ste4()
  Molecules unbound_Ste4 Ste4(gpa1)
  Molecules ste20_bound_ste4 Ste4(ste20!1).Ste20(ste4!1)
  Molecules active_Ste12 Ste12(dig1,dig2,mapk)
  Molecules total_Ste12 Ste12()
  Molecules activated_Ste7 Ste7(S359_T363~pp)
  Molecules total_Ste7 Ste7()
  Molecules active_Ste11 Ste11(S302_S306_S307~ppp)
  Molecules Ste11_pp Ste11(S302_S306_S307~pp)
  Molecules Ste11_p Ste11(S302_S306_S307~p)
  Molecules Msg5 Msg5()
  Molecules active_Ste2 Ste2(pheromone!1).Pheromone(ste2!1)
  Molecules total_Ste2 Ste2()
  Molecules Kss1tot Kss1()
  Molecules Kss1PP Kss1(T183~p,Y185~p)
  Molecules synthesized_Ste4 Ste4(state~synth)
  Molecules Ste12_bound_to_Ste4_gene Ste12(dna!1).Ste4_gene(promoter!1)
  Molecules total_Pheromone Pheromone()
  Molecules nuclear_Ste5 Ste5(loc~n,ste11,ste7,ste4,mapk,ste5)
  Molecules cyto__free_ste5 Ste5(loc~c,ste11,ste7,ste4,mapk,ste5)
  Molecules ste5_ste11 Ste5(ste11!1).Ste11(ste5!1)
  Molecules ste5_ste7 Ste5(ste7!1).Ste7(ste5!1)
  Molecules ste5_mapk Ste5(mapk!+)
  Molecules ste5_dimerized Ste5(ste5!1).Ste5(ste5!1)
  Molecules ste5_phosph Ste5(T287~p)
end observables
begin functions
  Func0() = Gpa1_free/bound_G_protein
  Func1() = 0.3*(Gpa1_free/(Gpa1_free+2500))
  Func2() = 0.3/(Gpa1_free+2500)
end functions
begin species
  I() 1
  Trash() 1
  Pheromone(ste2) 0
  Ste12_gene(promoter) 1
  Dig2_gene(promoter) 1
  Dig1(activation~u,mapk,ste12!1).Ste12(dig1!1,dig2,dna,mapk) 1390
  Dig2(activation~u,mapk,ste12) 1184
  Dig1(activation~u,mapk,ste12) 3409
  Msg5_gene(promoter) 1
  Fus3_gene(promoter) 1
  Sst2_gene(promoter) 1
  Gpa1_gene(promoter) 1
  Ste4_gene(promoter) 1
  Ste2_gene(promoter) 1
  Gpa1(nuc~GDP,ste2,ste4!1).Ste4(gpa1!1,state~reg,ste20,ste5) 10000
  Gpa1(nuc~GDP,ste2,ste4) 5000
  Sst2(S539~u,mapk,ste2) 2500
  Ste2(gpa1,pheromone,sst2) 10000
  Ste20(ste4) 4200
  Fus3(T180~u,Y182~u,dock) 20400
  Kss1(T183~u,Y185~u,dock) 20800
  Msg5(mapk) 38
  Ptp(mapk) 1270
  Ste7(S359_T363~u,mapk,ste5) 960
  Ste11(S302_S306_S307~u,degradation~u,mapk,ste5) 3500
  Ste5(T287~u,loc~n,mapk,ste11,ste4,ste5,ste7) 1680
  Mekkp(ste11) 1750
  Mekp(ste7) 1750
end species
begin reaction rules
  #_R1:  Pheromone(ste2) + Ste2(pheromone) -> Pheromone(ste2!1).Ste2(pheromone!1) + Pheromone(ste2)  _rateLaw1
  #_R2:  Ste2(pheromone!1).Pheromone(ste2!1) -> Ste2(pheromone)  _rateLaw2 DeleteMolecules
  _R1:  Pheromone(ste2) + Ste2(pheromone) -> Pheromone(ste2!1).Ste2(pheromone!1)  _rateLaw1
  _R2:  Ste2(pheromone!1).Pheromone(ste2!1) -> Ste2(pheromone)+Pheromone(ste2)  _rateLaw2 
  _R3:  Ste2(gpa1) + Gpa1(ste2) -> Ste2(gpa1!1).Gpa1(ste2!1)  _rateLaw3
  _R4:  Ste2(gpa1!1).Gpa1(ste2!1) -> Ste2(gpa1) + Gpa1(ste2)  _rateLaw4
  _R5:  Ste2(gpa1!1).Gpa1(ste2!1,ste4) -> Ste2(gpa1) + Gpa1(ste2,ste4)  _rateLaw5
  _R6:  Ste2(gpa1!1).Gpa1(ste2!1,ste4!2).Ste4(gpa1!2) -> Ste2(gpa1) + Gpa1(ste2,ste4!1).Ste4(gpa1!1)  _rateLaw6
  _R7:  Gpa1(ste4) + Ste4(gpa1,ste5,ste20,state~reg) -> Gpa1(ste4!1).Ste4(gpa1!1,ste5,ste20,state~reg)  _rateLaw7
  _R8:  Gpa1(ste4) + Ste4(gpa1,ste5,ste20,state~synth) -> Gpa1(ste4!1).Ste4(gpa1!1,ste5,ste20,state~synth)  _rateLaw8
  _R9:  Gpa1(ste4!1).Ste4(gpa1!1) -> Gpa1(ste4) + Ste4(gpa1)  _rateLaw9
  _R10:  Ste4(gpa1!1).Gpa1(ste4!1,ste2,nuc~GTP) -> Ste4(gpa1) + Gpa1(ste4,ste2,nuc~GTP)  _rateLaw10
  _R11:  Ste4(gpa1!1).Gpa1(ste4!1,ste2!+,nuc~GTP) -> Ste4(gpa1) + Gpa1(ste4,ste2!+,nuc~GTP)  _rateLaw11
  _R12:  Gpa1(nuc~GDP) -> Gpa1(nuc~GTP)  _rateLaw12
  _R13:  Pheromone(ste2!1).Ste2(pheromone!1,gpa1!2).Gpa1(nuc~GDP,ste2!2) -> Pheromone(ste2!1).Ste2(pheromone!1,gpa1!2).Gpa1(nuc~GTP,ste2!2)  _rateLaw13
  _R14:  Ste2(sst2) + Sst2(ste2) -> Ste2(sst2!1).Sst2(ste2!1)  _rateLaw14
  _R15:  Ste2(sst2!1).Sst2(ste2!1) -> Ste2(sst2) + Sst2(ste2)  _rateLaw15
  _R16:  Gpa1(nuc~GTP) -> Gpa1(nuc~GDP)  _rateLaw16
  _R17:  Gpa1(nuc~GTP,ste2) -> Gpa1(nuc~GDP,ste2)  _rateLaw17
  _R18:  Gpa1(nuc~GTP,ste2!1).Ste2(gpa1!1,sst2) -> Gpa1(nuc~GDP,ste2!1).Ste2(gpa1!1,sst2)  _rateLaw18
  _R19:  Gpa1(nuc~GTP,ste2!1).Ste2(gpa1!1,sst2!2).Sst2(ste2!2,S539~p) -> Gpa1(nuc~GDP,ste2!1).Ste2(gpa1!1,sst2!2).Sst2(ste2!2,S539~p)  _rateLaw19
  _R20:  Gpa1(nuc~GTP,ste2!1).Ste2(gpa1!1,sst2!2).Sst2(ste2!2,S539~u) -> Gpa1(nuc~GDP,ste2!1).Ste2(gpa1!1,sst2!2).Sst2(ste2!2,S539~u)  _rateLaw20
  _R21:  Fus3(dock) + Sst2(S539,mapk) -> Fus3(dock!1).Sst2(S539,mapk!1)  _rateLaw21
  _R22:  Fus3(dock!1).Sst2(S539,mapk!1) -> Fus3(dock) + Sst2(S539,mapk)  _rateLaw22
  _R23:  Fus3(dock!1,T180~u,Y182~u).Sst2(S539,mapk!1) -> Fus3(dock,T180~u,Y182~u) + Sst2(S539,mapk)  _rateLaw23
  _R24:  Fus3(dock!1,T180~p,Y182~u).Sst2(S539,mapk!1) -> Fus3(dock,T180~p,Y182~u) + Sst2(S539,mapk)  _rateLaw24
  _R25:  Fus3(dock!1,T180~u,Y182~p).Sst2(S539,mapk!1) -> Fus3(dock,T180~u,Y182~p) + Sst2(S539,mapk)  _rateLaw25
  _R26:  Fus3(dock!1,T180~p,Y182~p).Sst2(S539,mapk!1) -> Fus3(dock,T180~p,Y182~p) + Sst2(S539,mapk)  _rateLaw26
  _R27:  Sst2(mapk!1,S539~u).Fus3(dock!1) -> Sst2(mapk,S539~p) + Fus3(dock)  _rateLaw27
  _R28:  Sst2(mapk!1,S539~u).Fus3(dock!1,T180~p,Y182~p) -> Sst2(mapk,S539~p) + Fus3(dock,T180~p,Y182~p)  _rateLaw28
  _R29:  Kss1(dock) + Sst2(S539,mapk) -> Kss1(dock!1).Sst2(S539,mapk!1)  _rateLaw29
  _R30:  Kss1(dock!1).Sst2(S539,mapk!1) -> Kss1(dock) + Sst2(S539,mapk)  _rateLaw30
  _R31:  Kss1(dock!1,T183~u,Y185~u).Sst2(S539,mapk!1) -> Kss1(dock,T183~u,Y185~u) + Sst2(S539,mapk)  _rateLaw31
  _R32:  Kss1(dock!1,T183~p,Y185~u).Sst2(S539,mapk!1) -> Kss1(dock,T183~p,Y185~u) + Sst2(S539,mapk)  _rateLaw32
  _R33:  Kss1(dock!1,T183~u,Y185~p).Sst2(S539,mapk!1) -> Kss1(dock,T183~u,Y185~p) + Sst2(S539,mapk)  _rateLaw33
  _R34:  Kss1(dock!1,T183~p,Y185~p).Sst2(S539,mapk!1) -> Kss1(dock,T183~p,Y185~p) + Sst2(S539,mapk)  _rateLaw34
  _R35:  Sst2(mapk!1,S539~u).Kss1(dock!1) -> Sst2(mapk,S539~p) + Kss1(dock)  _rateLaw35
  _R36:  Sst2(mapk!1,S539~u).Kss1(dock!1,T183~p,Y185~p) -> Sst2(mapk,S539~p) + Kss1(dock,T183~p,Y185~p)  _rateLaw36
  _R37:  Sst2(S539~p) -> Sst2(S539~u)  _rateLaw37
  _R38:  Ste2(pheromone) -> Trash()  _rateLaw38 DeleteMolecules
  _R39:  Pheromone(ste2!1).Ste2(pheromone!1) -> Trash()  _rateLaw39 DeleteMolecules
  _R40:  Ste12(dna) + Ste2_gene(promoter) -> Ste12(dna!1).Ste2_gene(promoter!1)  _rateLaw40
  _R41:  Ste12(dna!1).Ste2_gene(promoter!1) -> Ste12(dna) + Ste2_gene(promoter)  _rateLaw41
  _R42:  I() -> I() + Ste2(gpa1,pheromone,sst2)  _rateLaw42
  _R43:  Ste12(dig1,dig2,mapk,dna!1).Ste2_gene(promoter!1) -> Ste12(dig1,dig2,mapk,dna!1).Ste2_gene(promoter!1) + Ste2(gpa1,pheromone,sst2)  _rateLaw43
  _R44:  Gpa1(ste4) -> Trash()  _rateLaw44 DeleteMolecules
  _R45:  Ste4(gpa1) -> Trash()  _rateLaw45 DeleteMolecules
  _R46:  Ste4(gpa1!1).Gpa1(ste4!1) -> Trash()  _rateLaw46 DeleteMolecules
  _R47:  Ste12(dna) + Gpa1_gene(promoter) -> Ste12(dna!1).Gpa1_gene(promoter!1)  _rateLaw47
  _R48:  Ste12(dna!1).Gpa1_gene(promoter!1) -> Ste12(dna) + Gpa1_gene(promoter)  _rateLaw48
  _R49:  Ste12(dig1,dig2,mapk,dna!1).Gpa1_gene(promoter!1) -> Ste12(dig1,dig2,mapk,dna!1).Gpa1_gene(promoter!1) + Gpa1(ste2,ste4,nuc~GDP)  _rateLaw49
  _R50:  Ste12(dna) + Ste4_gene(promoter) -> Ste12(dna!1).Ste4_gene(promoter!1)  _rateLaw50
  _R51:  Ste12(dna!1).Ste4_gene(promoter!1) -> Ste12(dna) + Ste4_gene(promoter)  _rateLaw51
  _R52:  I() -> I() + Ste4(gpa1!1,ste5,ste20,state~reg).Gpa1(ste4!1,ste2,nuc~GDP)  _rateLaw52
  _R53:  Ste12(dna!1,dig1,dig2,mapk).Ste4_gene(promoter!1) -> Ste12(dna!1,dig1,dig2,mapk).Ste4_gene(promoter!1) + Ste4(gpa1,ste5,ste20,state~synth)  _rateLaw53
  _R54:  Sst2() -> Trash()  _rateLaw54 DeleteMolecules
  _R55:  Sst2(S539~u) -> Trash()  _rateLaw55 DeleteMolecules
  _R56:  Sst2(S539~p) -> Trash()  _rateLaw56 DeleteMolecules
  _R57:  Ste12(dna) + Sst2_gene(promoter) -> Ste12(dna!1).Sst2_gene(promoter!1)  _rateLaw57
  _R58:  Ste12(dna!1).Sst2_gene(promoter!1) -> Ste12(dna) + Sst2_gene(promoter)  _rateLaw58
  _R59:  I() -> I() + Sst2(ste2,mapk,S539~u)  _rateLaw59
  _R60:  Ste12(dig1,dig2,mapk,dna!1).Sst2_gene(promoter!1) -> Ste12(dig1,dig2,mapk,dna!1).Sst2_gene(promoter!1) + Sst2(ste2,mapk,S539~u)  _rateLaw60
  _R61:  Ste20(ste4) + Ste4(gpa1,ste20) -> Ste20(ste4!1).Ste4(gpa1,ste20!1)  _rateLaw61
  _R62:  Ste20(ste4!1).Ste4(gpa1,ste20!1) -> Ste20(ste4) + Ste4(gpa1,ste20)  _rateLaw62
  _R63:  Ste5(ste4,loc~c) + Ste4(ste5,gpa1) -> Ste5(ste4!1,loc~c).Ste4(ste5!1,gpa1)  _rateLaw63
  _R64:  Ste5(ste4,ste5!1,loc~c).Ste4(ste5!2).Ste5(ste5!1,ste4!2,loc~c) + Ste4(ste5,gpa1) -> Ste5(ste4!1,ste5!2,loc~c).Ste4(ste5!3).Ste4(ste5!1,gpa1).Ste5(ste5!2,ste4!3,loc~c)  _rateLaw64
  _R65:  Ste5(ste5!1,ste4,loc~c).Ste5(ste5!1,ste4,loc~c) + Ste4(ste5,gpa1) -> Ste5(ste5!1,ste4!2,loc~c).Ste5(ste5!1,ste4,loc~c).Ste4(ste5!2,gpa1)  _rateLaw65
  _R66:  Ste5(ste5,ste4,loc~c) + Ste4(gpa1,ste5) -> Ste5(ste5,ste4!1,loc~c).Ste4(gpa1,ste5!1)  _rateLaw66
  _R67:  Ste5(ste4!1).Ste4(ste5!1) -> Ste5(ste4) + Ste4(ste5)  _rateLaw67
  _R68:  Ste4(ste5!1).Ste5(ste4!1,ste5) -> Ste4(ste5) + Ste5(ste4,ste5)  _rateLaw68
  _R69:  Ste4(ste5!1).Ste5(ste4!1,ste5!2).Ste5(ste5!2) -> Ste4(ste5) + Ste5(ste4,ste5!1).Ste5(ste5!1)  _rateLaw69
  _R70:  Ste5(ste5,loc~c) + Ste5(ste5,loc~c) -> Ste5(ste5!1,loc~c).Ste5(ste5!1,loc~c)  _rateLaw70
  _R71:  Ste5(ste5,ste4,loc~c) + Ste5(ste5,ste4,loc~c) -> Ste5(ste5!1,ste4,loc~c).Ste5(ste5!1,ste4,loc~c)  _rateLaw71
  _R72:  Ste5(ste5,ste4!1,loc~c).Ste4(ste5!1) + Ste5(ste5,ste4,loc~c) -> Ste5(ste5!1,ste4!2,loc~c).Ste5(ste5!1,ste4,loc~c).Ste4(ste5!2)  _rateLaw72
  _R73:  Ste4(ste5!1).Ste5(ste5,ste4!1,loc~c) + Ste5(ste5,ste4!1,loc~c).Ste4(ste5!1) -> Ste4(ste5!1).Ste5(ste5!2,ste4!1,loc~c).Ste5(ste5!2,ste4!3,loc~c).Ste4(ste5!3)  _rateLaw73
  _R74:  Ste5(ste5!1).Ste5(ste5!1) -> Ste5(ste5) + Ste5(ste5)  _rateLaw74
  _R75:  Ste5(ste5!1,ste4).Ste5(ste5!1,ste4) -> Ste5(ste5,ste4) + Ste5(ste5,ste4)  _rateLaw75
  _R76:  Ste5(ste4!1,ste5!2).Ste5(ste5!2,ste4).Ste4(ste5!1) -> Ste5(ste4!1,ste5).Ste4(ste5!1) + Ste5(ste5,ste4)  _rateLaw76
  _R77:  Ste5(ste4!1,ste5!2).Ste5(ste5!2,ste4!3).Ste4(ste5!1).Ste4(ste5!3) -> Ste5(ste4!1,ste5).Ste4(ste5!1) + Ste5(ste5,ste4!1).Ste4(ste5!1)  _rateLaw77
  _R78:  Ste5(ste11,loc~c) + Ste11(ste5) -> Ste5(ste11!1,loc~c).Ste11(ste5!1)  _rateLaw78
  _R79:  Ste5(ste11!1).Ste11(ste5!1) -> Ste5(ste11) + Ste11(ste5)  _rateLaw79
  _R80:  Ste4(ste20!1,ste5!2).Ste20(ste4!1).Ste11(ste5!3,S302_S306_S307~u).Ste5(ste4!2,ste11!3) -> Ste4(ste20!1,ste5!2).Ste20(ste4!1).Ste11(ste5!3,S302_S306_S307~p).Ste5(ste4!2,ste11!3)  _rateLaw80
  _R81:  Ste20(ste4!1).Ste4(ste20!1,ste5!2).Ste11(ste5!3,S302_S306_S307~p).Ste5(ste4!2,ste11!3) -> Ste20(ste4!1).Ste4(ste20!1,ste5!2).Ste11(ste5!3,S302_S306_S307~pp).Ste5(ste4!2,ste11!3)  _rateLaw81
  _R82:  Ste20(ste4!1).Ste4(ste20!1,ste5!2).Ste11(ste5!3,S302_S306_S307~pp).Ste5(ste4!2,ste11!3) -> Ste20(ste4!1).Ste4(ste20!1,ste5!2).Ste11(ste5!3,S302_S306_S307~ppp).Ste5(ste4!2,ste11!3)  _rateLaw82
  _R83:  Ste5(ste7,loc~c,T287~u) + Ste7(ste5) -> Ste5(ste7!1,loc~c,T287~u).Ste7(ste5!1)  _rateLaw83
  _R84:  Ste5(ste7,loc~c,T287~p) + Ste7(ste5) -> Ste5(ste7!1,loc~c,T287~p).Ste7(ste5!1)  _rateLaw84
  _R85:  Ste5(ste7!1).Ste7(ste5!1) -> Ste5(ste7) + Ste7(ste5)  _rateLaw85
  _R86:  Ste5(ste11!1,ste5!2).Ste11(ste5!1).Ste5(ste5!2,ste7!3).Ste7(S359_T363~u,ste5!3) -> Ste5(ste11!1,ste5!2).Ste11(ste5!1).Ste5(ste5!2,ste7!3).Ste7(S359_T363~p,ste5!3)  _rateLaw86
  _R87:  Ste7(S359_T363~u,ste5!1).Ste5(ste11!2,ste5!3,ste4!4).Ste5(ste5!3,ste7!1,ste4).Ste11(ste5!2,S302_S306_S307~pp).Ste4(ste5!4) -> Ste7(S359_T363~p,ste5!1).Ste5(ste11!2,ste5!3,ste4!4).Ste5(ste5!3,ste7!1,ste4).Ste11(ste5!2,S302_S306_S307~pp).Ste4(ste5!4)  _rateLaw87
  _R88:  Ste7(S359_T363~u,ste5!1).Ste5(ste11!2,ste5!3,ste4).Ste5(ste5!3,ste7!1,ste4!4).Ste11(ste5!2,S302_S306_S307~pp).Ste4(ste5!4) -> Ste7(S359_T363~p,ste5!1).Ste5(ste11!2,ste5!3,ste4).Ste5(ste5!3,ste7!1,ste4!4).Ste11(ste5!2,S302_S306_S307~pp).Ste4(ste5!4)  _rateLaw88
  _R89:  Ste7(S359_T363~u,ste5!1).Ste5(ste11!2,ste5!3,ste4!4).Ste5(ste5!3,ste7!1,ste4!5).Ste11(ste5!2,S302_S306_S307~pp).Ste4(ste5!5).Ste4(ste5!4) -> Ste7(S359_T363~p,ste5!1).Ste5(ste11!2,ste5!3,ste4!4).Ste5(ste5!3,ste7!1,ste4!5).Ste11(ste5!2,S302_S306_S307~pp).Ste4(ste5!5).Ste4(ste5!4)  _rateLaw89
  _R90:  Ste7(S359_T363~u,ste5!1).Ste5(ste11!2,ste5!3,ste4!4).Ste5(ste5!3,ste7!1,ste4).Ste11(ste5!2,S302_S306_S307~ppp).Ste4(ste5!4) -> Ste7(S359_T363~p,ste5!1).Ste5(ste11!2,ste5!3,ste4!4).Ste5(ste5!3,ste7!1,ste4).Ste11(ste5!2,S302_S306_S307~ppp).Ste4(ste5!4)  _rateLaw90
  _R91:  Ste5(ste11!1,ste5!2,ste4).Ste5(ste5!2,ste7!3,ste4!4).Ste11(ste5!1,S302_S306_S307~ppp).Ste4(ste5!4).Ste7(S359_T363~u,ste5!3) -> Ste5(ste11!1,ste5!2,ste4).Ste5(ste5!2,ste7!3,ste4!4).Ste11(ste5!1,S302_S306_S307~ppp).Ste4(ste5!4).Ste7(S359_T363~p,ste5!3)  _rateLaw91
  _R92:  Ste7(S359_T363~u,ste5!1).Ste5(ste11!2,ste5!3,ste4!4).Ste5(ste5!3,ste7!1,ste4!5).Ste11(ste5!2,S302_S306_S307~ppp).Ste4(ste5!5).Ste4(ste5!4) -> Ste7(S359_T363~p,ste5!1).Ste5(ste11!2,ste5!3,ste4!4).Ste5(ste5!3,ste7!1,ste4!5).Ste11(ste5!2,S302_S306_S307~ppp).Ste4(ste5!5).Ste4(ste5!4)  _rateLaw92
  _R93:  Ste5(ste11!1,ste5!2).Ste11(ste5!1).Ste5(ste5!2,ste7!3).Ste7(S359_T363~p,ste5!3) -> Ste5(ste11!1,ste5!2).Ste11(ste5!1).Ste5(ste5!2,ste7!3).Ste7(S359_T363~pp,ste5!3)  _rateLaw93
  _R94:  Ste7(S359_T363~p,ste5!1).Ste5(ste11!2,ste5!3,ste4!4).Ste5(ste5!3,ste7!1,ste4).Ste11(ste5!2,S302_S306_S307~pp).Ste4(ste5!4) -> Ste7(S359_T363~pp,ste5!1).Ste5(ste11!2,ste5!3,ste4!4).Ste5(ste5!3,ste7!1,ste4).Ste11(ste5!2,S302_S306_S307~pp).Ste4(ste5!4)  _rateLaw94
  _R95:  Ste7(S359_T363~p,ste5!1).Ste5(ste11!2,ste5!3,ste4).Ste5(ste5!3,ste7!1,ste4!4).Ste11(ste5!2,S302_S306_S307~pp).Ste4(ste5!4) -> Ste7(S359_T363~pp,ste5!1).Ste5(ste11!2,ste5!3,ste4).Ste5(ste5!3,ste7!1,ste4!4).Ste11(ste5!2,S302_S306_S307~pp).Ste4(ste5!4)  _rateLaw95
  _R96:  Ste7(S359_T363~p,ste5!1).Ste5(ste11!2,ste5!3,ste4!4).Ste5(ste5!3,ste7!1,ste4!5).Ste11(ste5!2,S302_S306_S307~pp).Ste4(ste5!5).Ste4(ste5!4) -> Ste7(S359_T363~pp,ste5!1).Ste5(ste11!2,ste5!3,ste4!4).Ste5(ste5!3,ste7!1,ste4!5).Ste11(ste5!2,S302_S306_S307~pp).Ste4(ste5!5).Ste4(ste5!4)  _rateLaw96
  _R97:  Ste7(S359_T363~p,ste5!1).Ste5(ste11!2,ste5!3,ste4!4).Ste5(ste5!3,ste7!1,ste4).Ste11(ste5!2,S302_S306_S307~ppp).Ste4(ste5!4) -> Ste7(S359_T363~pp,ste5!1).Ste5(ste11!2,ste5!3,ste4!4).Ste5(ste5!3,ste7!1,ste4).Ste11(ste5!2,S302_S306_S307~ppp).Ste4(ste5!4)  _rateLaw97
  _R98:  Ste5(ste11!1,ste5!2,ste4).Ste5(ste5!2,ste7!3,ste4!4).Ste11(ste5!1,S302_S306_S307~ppp).Ste4(ste5!4).Ste7(S359_T363~p,ste5!3) -> Ste5(ste11!1,ste5!2,ste4).Ste5(ste5!2,ste7!3,ste4!4).Ste11(ste5!1,S302_S306_S307~ppp).Ste4(ste5!4).Ste7(S359_T363~pp,ste5!3)  _rateLaw98
  _R99:  Ste7(S359_T363~p,ste5!1).Ste5(ste11!2,ste5!3,ste4!4).Ste5(ste5!3,ste7!1,ste4!5).Ste11(ste5!2,S302_S306_S307~ppp).Ste4(ste5!5).Ste4(ste5!4) -> Ste7(S359_T363~pp,ste5!1).Ste5(ste11!2,ste5!3,ste4!4).Ste5(ste5!3,ste7!1,ste4!5).Ste11(ste5!2,S302_S306_S307~ppp).Ste4(ste5!5).Ste4(ste5!4)  _rateLaw99
  _R100:  Ste7(mapk) + Fus3(dock) -> Ste7(mapk!1).Fus3(dock!1)  _rateLaw100
  _R101:  Ste7(mapk!1).Fus3(dock!1) -> Ste7(mapk) + Fus3(dock)  _rateLaw101
  _R102:  Ste5(ste7!1).Ste7(mapk!2,ste5!1).Fus3(dock!2,T180~u) -> Ste5(ste7!1).Ste7(mapk!2,ste5!1).Fus3(dock!2,T180~p)  _rateLaw102
  _R103:  Ste5(ste7!1).Ste7(mapk!2,ste5!1,S359_T363~pp).Fus3(dock!2,T180~u,Y182~u) -> Ste5(ste7!1).Ste7(mapk!2,ste5!1,S359_T363~pp).Fus3(dock!2,T180~p,Y182~u)  _rateLaw103
  _R104:  Ste5(ste7!1).Ste7(mapk!2,ste5!1,S359_T363~pp).Fus3(dock!2,T180~u,Y182~p) -> Ste5(ste7!1).Ste7(mapk!2,ste5!1,S359_T363~pp).Fus3(dock!2,T180~p,Y182~p)  _rateLaw104
  _R105:  Ste5(ste7!1).Ste7(mapk!2,ste5!1).Fus3(dock!2,Y182~u) -> Ste5(ste7!1).Ste7(mapk!2,ste5!1).Fus3(dock!2,Y182~p)  _rateLaw105
  _R106:  Ste5(ste7!1).Ste7(mapk!2,ste5!1,S359_T363~pp).Fus3(dock!2,T180~u,Y182~u) -> Ste5(ste7!1).Ste7(mapk!2,ste5!1,S359_T363~pp).Fus3(dock!2,T180~u,Y182~p)  _rateLaw106
  _R107:  Ste5(ste7!1).Ste7(mapk!2,ste5!1,S359_T363~pp).Fus3(dock!2,T180~p,Y182~u) -> Ste5(ste7!1).Ste7(mapk!2,ste5!1,S359_T363~pp).Fus3(dock!2,T180~p,Y182~p)  _rateLaw107
  _R108:  Fus3(dock) + Ste5(mapk,loc~c) -> Fus3(dock!1).Ste5(mapk!1,loc~c)  _rateLaw108
  _R109:  Fus3(dock!1).Ste5(mapk!1) -> Fus3(dock) + Ste5(mapk)  _rateLaw109
  _R110:  Ste5(mapk!1).Fus3(dock!1,Y182~u) -> Ste5(mapk!1).Fus3(dock!1,Y182~p)  _rateLaw110
  _R111:  Ste7(mapk) + Kss1(dock) -> Ste7(mapk!1).Kss1(dock!1)  _rateLaw111
  _R112:  Ste7(mapk!1).Kss1(dock!1) -> Ste7(mapk) + Kss1(dock)  _rateLaw112
  _R113:  Ste7(mapk!1).Kss1(dock!1,T183~u) -> Ste7(mapk!1).Kss1(dock!1,T183~p)  _rateLaw113
  _R114:  Ste7(mapk!1,S359_T363~pp).Kss1(dock!1,Y185~u,T183~u) -> Ste7(mapk!1,S359_T363~pp).Kss1(dock!1,Y185~u,T183~p)  _rateLaw114
  _R115:  Ste7(mapk!1,S359_T363~pp).Kss1(dock!1,Y185~p,T183~u) -> Ste7(mapk!1,S359_T363~pp).Kss1(dock!1,Y185~p,T183~p)  _rateLaw115
  _R116:  Ste7(mapk!1).Kss1(dock!1,Y185~u) -> Ste7(mapk!1).Kss1(dock!1,Y185~p)  _rateLaw116
  _R117:  Ste7(mapk!1,S359_T363~pp).Kss1(dock!1,Y185~u,T183~u) -> Ste7(mapk!1,S359_T363~pp).Kss1(dock!1,Y185~p,T183~u)  _rateLaw117
  _R118:  Ste7(mapk!1,S359_T363~pp).Kss1(dock!1,Y185~u,T183~p) -> Ste7(mapk!1,S359_T363~pp).Kss1(dock!1,Y185~p,T183~p)  _rateLaw118
  _R119:  Kss1(dock) + Ste5(mapk,loc~c) -> Kss1(dock!1).Ste5(mapk!1,loc~c)  _rateLaw119
  _R120:  Kss1(dock!1).Ste5(mapk!1) -> Kss1(dock) + Ste5(mapk)  _rateLaw120
  _R121:  Ste5(mapk!1).Kss1(dock!1,Y185~u) -> Ste5(mapk!1).Kss1(dock!1,Y185~p)  _rateLaw121
  _R122:  Ste11(S302_S306_S307~ppp) -> Ste11(S302_S306_S307~pp)  _rateLaw122
  _R123:  Ste11(S302_S306_S307~pp) -> Ste11(S302_S306_S307~p)  _rateLaw123
  _R124:  Ste11(S302_S306_S307~p) -> Ste11(S302_S306_S307~u)  _rateLaw124
  _R125:  Ste11(degradation~p) -> Ste11(degradation~u)  _rateLaw125
  _R126:  Fus3(dock) + Ste11(mapk,degradation~u) -> Fus3(dock!1).Ste11(mapk!1,degradation~u)  _rateLaw126
  _R127:  Fus3(dock!1).Ste11(mapk!1) -> Fus3(dock) + Ste11(mapk)  _rateLaw127
  _R128:  Fus3(dock!1,T180~u,Y182~u).Ste11(mapk!1) -> Fus3(dock,T180~u,Y182~u) + Ste11(mapk)  _rateLaw128
  _R129:  Fus3(dock!1,T180~p,Y182~u).Ste11(mapk!1) -> Fus3(dock,T180~p,Y182~u) + Ste11(mapk)  _rateLaw129
  _R130:  Fus3(dock!1,T180~u,Y182~p).Ste11(mapk!1) -> Fus3(dock,T180~u,Y182~p) + Ste11(mapk)  _rateLaw130
  _R131:  Fus3(dock!1,T180~p,Y182~p).Ste11(mapk!1) -> Fus3(dock,T180~p,Y182~p) + Ste11(mapk)  _rateLaw131
  _R132:  Ste11(mapk!1,degradation~u).Kss1(dock!1) -> Ste11(mapk,degradation~p) + Kss1(dock)  _rateLaw132
  _R133:  Ste11(mapk!1,degradation~u).Kss1(dock!1,Y185~p,T183~p) -> Ste11(mapk,degradation~p) + Kss1(dock,Y185~p,T183~p)  _rateLaw133
  _R134:  Kss1(dock) + Ste11(mapk,degradation~u) -> Kss1(dock!1).Ste11(mapk!1,degradation~u)  _rateLaw134
  _R135:  Kss1(dock!1).Ste11(mapk!1) -> Kss1(dock) + Ste11(mapk)  _rateLaw135
  _R136:  Kss1(dock!1,T183~u,Y185~u).Ste11(mapk!1) -> Kss1(dock,T183~u,Y185~u) + Ste11(mapk)  _rateLaw136
  _R137:  Kss1(dock!1,T183~p,Y185~u).Ste11(mapk!1) -> Kss1(dock,T183~p,Y185~u) + Ste11(mapk)  _rateLaw137
  _R138:  Kss1(dock!1,T183~u,Y185~p).Ste11(mapk!1) -> Kss1(dock,T183~u,Y185~p) + Ste11(mapk)  _rateLaw138
  _R139:  Kss1(dock!1,T183~p,Y185~p).Ste11(mapk!1) -> Kss1(dock,T183~p,Y185~p) + Ste11(mapk)  _rateLaw139
  _R140:  Ste11(mapk!1,degradation~u).Fus3(dock!1) -> Ste11(mapk,degradation~p) + Fus3(dock)  _rateLaw140
  _R141:  Ste11(mapk!1,degradation~u).Fus3(dock!1,Y182~p,T180~p) -> Ste11(mapk,degradation~p) + Fus3(dock,Y182~p,T180~p)  _rateLaw141
  _R142:  Ste11() -> Trash()  _rateLaw142 DeleteMolecules
  _R143:  Ste11(degradation~p) -> Trash()  _rateLaw143 DeleteMolecules
  _R144:  Ste7(S359_T363~pp) -> Ste7(S359_T363~p)  _rateLaw144
  _R145:  Ste7(S359_T363~p) -> Ste7(S359_T363~u)  _rateLaw145
  _R146:  Fus3(T180~p) -> Fus3(T180~u)  _rateLaw146
  _R147:  Fus3(Y182~p) -> Fus3(Y182~u)  _rateLaw147
  _R148:  Kss1(T183~p) -> Kss1(T183~u)  _rateLaw148
  _R149:  Kss1(Y185~p) -> Kss1(Y185~u)  _rateLaw149
  _R150:  Fus3(dock) + Msg5(mapk) -> Fus3(dock!1).Msg5(mapk!1)  _rateLaw150
  _R151:  Msg5(mapk!1).Fus3(dock!1) -> Msg5(mapk) + Fus3(dock)  _rateLaw151
  _R152:  Fus3(dock!1,Y182~u,T180~u).Msg5(mapk!1) -> Fus3(dock,Y182~u,T180~u) + Msg5(mapk)  _rateLaw152
  _R153:  Fus3(dock!1,Y182~p,T180~u).Msg5(mapk!1) -> Fus3(dock,Y182~p,T180~u) + Msg5(mapk)  _rateLaw153
  _R154:  Msg5(mapk!1).Fus3(dock!1,T180~p,Y182~u) -> Msg5(mapk) + Fus3(dock,T180~p,Y182~u)  _rateLaw154
  _R155:  Msg5(mapk!1).Fus3(dock!1,T180~p,Y182~p) -> Msg5(mapk) + Fus3(dock,T180~p,Y182~p)  _rateLaw155
  _R156:  Msg5(mapk!1).Fus3(dock!1,T180~p) -> Msg5(mapk) + Fus3(dock,T180~u)  _rateLaw156
  _R157:  Fus3(dock!1,Y182~p).Msg5(mapk!1) -> Fus3(dock,Y182~u) + Msg5(mapk)  _rateLaw157
  _R158:  Kss1(dock) + Msg5(mapk) -> Kss1(dock!1).Msg5(mapk!1)  _rateLaw158
  _R159:  Msg5(mapk!1).Kss1(dock!1) -> Msg5(mapk) + Kss1(dock)  _rateLaw159
  _R160:  Msg5(mapk!1).Kss1(dock!1,T183~u,Y185~u) -> Msg5(mapk) + Kss1(dock,T183~u,Y185~u)  _rateLaw160
  _R161:  Msg5(mapk!1).Kss1(dock!1,T183~u,Y185~p) -> Msg5(mapk) + Kss1(dock,T183~u,Y185~p)  _rateLaw161
  _R162:  Msg5(mapk!1).Kss1(dock!1,T183~p,Y185~u) -> Msg5(mapk) + Kss1(dock,T183~p,Y185~u)  _rateLaw162
  _R163:  Msg5(mapk!1).Kss1(dock!1,T183~p,Y185~p) -> Msg5(mapk) + Kss1(dock,T183~p,Y185~p)  _rateLaw163
  _R164:  Msg5(mapk!1).Kss1(dock!1,T183~p) -> Msg5(mapk) + Kss1(dock,T183~u)  _rateLaw164
  _R165:  Msg5(mapk!1).Kss1(dock!1,Y185~p) -> Msg5(mapk) + Kss1(dock,Y185~u)  _rateLaw165
  _R166:  Fus3(dock) + Ptp(mapk) -> Fus3(dock!1).Ptp(mapk!1)  _rateLaw166
  _R167:  Ptp(mapk!1).Fus3(dock!1) -> Ptp(mapk) + Fus3(dock)  _rateLaw167
  _R168:  Ptp(mapk!1).Fus3(dock!1,Y182~u) -> Ptp(mapk) + Fus3(dock,Y182~u)  _rateLaw168
  _R169:  Ptp(mapk!1).Fus3(dock!1,Y182~p) -> Ptp(mapk) + Fus3(dock,Y182~p)  _rateLaw169
  _R170:  Ptp(mapk!1).Fus3(dock!1,Y182~p) -> Ptp(mapk) + Fus3(dock,Y182~u)  _rateLaw170
  _R171:  Kss1(dock) + Ptp(mapk) -> Kss1(dock!1).Ptp(mapk!1)  _rateLaw171
  _R172:  Ptp(mapk!1).Kss1(dock!1) -> Ptp(mapk) + Kss1(dock)  _rateLaw172
  _R173:  Ptp(mapk!1).Kss1(dock!1,Y185~u) -> Ptp(mapk) + Kss1(dock,Y185~u)  _rateLaw173
  _R174:  Ptp(mapk!1).Kss1(dock!1,Y185~p) -> Ptp(mapk) + Kss1(dock,Y185~p)  _rateLaw174
  _R175:  Ptp(mapk!1).Kss1(dock!1,Y185~p) -> Ptp(mapk) + Kss1(dock,Y185~u)  _rateLaw175
  _R176:  Fus3() -> Trash()  _rateLaw176 DeleteMolecules
  _R177:  Ste12(dna) + Fus3_gene(promoter) -> Ste12(dna!1).Fus3_gene(promoter!1)  _rateLaw177
  _R178:  Ste12(dna!1).Fus3_gene(promoter!1) -> Ste12(dna) + Fus3_gene(promoter)  _rateLaw178
  _R179:  I() -> I() + Fus3(dock,T180~u,Y182~u)  _rateLaw179
  _R180:  Ste12(dig1,dig2,mapk,dna!1).Fus3_gene(promoter!1) -> Ste12(dig1,dig2,mapk,dna!1).Fus3_gene(promoter!1) + Fus3(dock,T180~u,Y182~u)  _rateLaw180
  _R181:  Msg5() -> Trash()  _rateLaw181 DeleteMolecules
  _R182:  Ste12(dna) + Msg5_gene(promoter) -> Ste12(dna!1).Msg5_gene(promoter!1)  _rateLaw182
  _R183:  Ste12(dna!1).Msg5_gene(promoter!1) -> Ste12(dna) + Msg5_gene(promoter)  _rateLaw183
  _R184:  I() -> I() + Msg5(mapk)  _rateLaw184
  _R185:  Ste12(dig1,dig2,mapk,dna!1).Msg5_gene(promoter!1) -> Ste12(dig1,dig2,mapk,dna!1).Msg5_gene(promoter!1) + Msg5(mapk)  _rateLaw185
  _R186:  Dig1(ste12) + Ste12(dig1) -> Dig1(ste12!1).Ste12(dig1!1)  _rateLaw186
  _R187:  Dig1(ste12!1).Ste12(dig1!1) -> Dig1(ste12) + Ste12(dig1)  _rateLaw187
  _R188:  Dig1(ste12!1,activation~p).Ste12(dig1!1,dig2,mapk) -> Dig1(ste12,activation~p) + Ste12(dig1,dig2,mapk)  _rateLaw188
  _R189:  Dig1(ste12!1,activation~p).Ste12(dig1!1,dig2!2,mapk).Dig2(ste12!2) -> Dig1(ste12,activation~p) + Ste12(dig1,dig2!1,mapk).Dig2(ste12!1)  _rateLaw189
  _R190:  Dig1(ste12!1,activation~p).Ste12(dig1!1,dig2,mapk!+) -> Dig1(ste12,activation~p) + Ste12(dig1,dig2,mapk!+)  _rateLaw190
  _R191:  Dig1(ste12!1,activation~p).Ste12(dig1!1,dig2!2,mapk!+).Dig2(ste12!2) -> Dig1(ste12,activation~p) + Ste12(dig1,dig2!1,mapk!+).Dig2(ste12!1)  _rateLaw191
  _R192:  Ste12(dig2) + Dig2(ste12) -> Ste12(dig2!1).Dig2(ste12!1)  _rateLaw192
  _R193:  Dig2(ste12!1).Ste12(dig2!1) -> Dig2(ste12) + Ste12(dig2)  _rateLaw193
  _R194:  Dig2(ste12!1,activation~p).Ste12(dig1,dig2!1) -> Dig2(ste12,activation~p) + Ste12(dig1,dig2)  _rateLaw194
  _R195:  Ste12(dig1!1,dig2!2).Dig1(ste12!1).Dig2(ste12!2,activation~p) -> Ste12(dig1!1,dig2).Dig1(ste12!1) + Dig2(ste12,activation~p)  _rateLaw195
  _R196:  Fus3(dock) + Ste12(mapk) -> Fus3(dock!1).Ste12(mapk!1)  _rateLaw196
  _R197:  Ste12(mapk!1).Fus3(dock!1) -> Ste12(mapk) + Fus3(dock)  _rateLaw197
  _R198:  Ste12(mapk!1,dig1).Fus3(dock!1,T180~u,Y182~u) -> Ste12(mapk,dig1) + Fus3(dock,T180~u,Y182~u)  _rateLaw198
  _R199:  Ste12(mapk!1,dig1).Fus3(dock!1,T180~u,Y182~p) -> Ste12(mapk,dig1) + Fus3(dock,T180~u,Y182~p)  _rateLaw199
  _R200:  Ste12(mapk!1,dig1).Fus3(dock!1,T180~p,Y182~u) -> Ste12(mapk,dig1) + Fus3(dock,T180~p,Y182~u)  _rateLaw200
  _R201:  Ste12(mapk!1,dig1).Fus3(dock!1,T180~p,Y182~p) -> Ste12(mapk,dig1) + Fus3(dock,T180~p,Y182~p)  _rateLaw201
  _R202:  Ste12(mapk!1,dig1!2).Dig1(ste12!2).Fus3(dock!1,T180~u,Y182~u) -> Ste12(mapk,dig1!1).Dig1(ste12!1) + Fus3(dock,T180~u,Y182~u)  _rateLaw202
  _R203:  Ste12(mapk!1,dig1!2).Dig1(ste12!2).Fus3(dock!1,T180~u,Y182~p) -> Ste12(mapk,dig1!1).Dig1(ste12!1) + Fus3(dock,T180~u,Y182~p)  _rateLaw203
  _R204:  Ste12(mapk!1,dig1!2).Dig1(ste12!2).Fus3(dock!1,T180~p,Y182~u) -> Ste12(mapk,dig1!1).Dig1(ste12!1) + Fus3(dock,T180~p,Y182~u)  _rateLaw204
  _R205:  Ste12(mapk!1,dig1!2).Dig1(ste12!2).Fus3(dock!1,T180~p,Y182~p) -> Ste12(mapk,dig1!1).Dig1(ste12!1) + Fus3(dock,T180~p,Y182~p)  _rateLaw205
  _R206:  Kss1(dock) + Ste12(mapk) -> Kss1(dock!1).Ste12(mapk!1)  _rateLaw206
  _R207:  Ste12(mapk!1).Kss1(dock!1) -> Ste12(mapk) + Kss1(dock)  _rateLaw207
  _R208:  Ste12(mapk!1,dig1).Kss1(dock!1,T183~u,Y185~u) -> Ste12(mapk,dig1) + Kss1(dock,T183~u,Y185~u)  _rateLaw208
  _R209:  Ste12(mapk!1,dig1).Kss1(dock!1,T183~u,Y185~p) -> Ste12(mapk,dig1) + Kss1(dock,T183~u,Y185~p)  _rateLaw209
  _R210:  Ste12(mapk!1,dig1).Kss1(dock!1,T183~p,Y185~u) -> Ste12(mapk,dig1) + Kss1(dock,T183~p,Y185~u)  _rateLaw210
  _R211:  Ste12(mapk!1,dig1).Kss1(dock!1,T183~p,Y185~p) -> Ste12(mapk,dig1) + Kss1(dock,T183~p,Y185~p)  _rateLaw211
  _R212:  Ste12(mapk!1,dig1!2).Dig1(ste12!2).Kss1(dock!1,T183~u,Y185~u) -> Ste12(mapk,dig1!1).Dig1(ste12!1) + Kss1(dock,T183~u,Y185~u)  _rateLaw212
  _R213:  Ste12(mapk!1,dig1!2).Dig1(ste12!2).Kss1(dock!1,T183~u,Y185~p) -> Ste12(mapk,dig1!1).Dig1(ste12!1) + Kss1(dock,T183~u,Y185~p)  _rateLaw213
  _R214:  Ste12(mapk!1,dig1!2).Dig1(ste12!2).Kss1(dock!1,T183~p,Y185~u) -> Ste12(mapk,dig1!1).Dig1(ste12!1) + Kss1(dock,T183~p,Y185~u)  _rateLaw214
  _R215:  Ste12(mapk!1,dig1!2).Dig1(ste12!2).Kss1(dock!1,T183~p,Y185~p) -> Ste12(mapk,dig1!1).Dig1(ste12!1) + Kss1(dock,T183~p,Y185~p)  _rateLaw215
  _R216:  Dig1(mapk,activation~u) + Fus3(dock) -> Dig1(mapk!1,activation~u).Fus3(dock!1)  _rateLaw216
  _R217:  Dig1(mapk!1).Fus3(dock!1) -> Dig1(mapk) + Fus3(dock)  _rateLaw217
  _R218:  Dig1(mapk!1).Fus3(dock!1,T180~u,Y182~u) -> Dig1(mapk) + Fus3(dock,T180~u,Y182~u)  _rateLaw218
  _R219:  Dig1(mapk!1).Fus3(dock!1,T180~u,Y182~p) -> Dig1(mapk) + Fus3(dock,T180~u,Y182~p)  _rateLaw219
  _R220:  Dig1(mapk!1).Fus3(dock!1,T180~p,Y182~u) -> Dig1(mapk) + Fus3(dock,T180~p,Y182~u)  _rateLaw220
  _R221:  Dig1(mapk!1).Fus3(dock!1,T180~p,Y182~p) -> Dig1(mapk) + Fus3(dock,T180~p,Y182~p)  _rateLaw221
  _R222:  Fus3(dock!1).Dig1(mapk!1,activation~u) -> Fus3(dock) + Dig1(mapk,activation~p)  _rateLaw222
  _R223:  Dig1(mapk!1,activation~u).Fus3(dock!1,T180~p,Y182~p) -> Dig1(mapk,activation~p) + Fus3(dock,T180~p,Y182~p)  _rateLaw223
  _R224:  Kss1(dock) + Dig1(mapk,activation~u) -> Kss1(dock!1).Dig1(mapk!1,activation~u)  _rateLaw224
  _R225:  Kss1(dock!1).Dig1(mapk!1) -> Kss1(dock) + Dig1(mapk)  _rateLaw225
  _R226:  Dig1(mapk!1).Kss1(dock!1,Y185~u,T183~u) -> Dig1(mapk) + Kss1(dock,Y185~u,T183~u)  _rateLaw226
  _R227:  Dig1(mapk!1).Kss1(dock!1,Y185~u,T183~p) -> Dig1(mapk) + Kss1(dock,Y185~u,T183~p)  _rateLaw227
  _R228:  Dig1(mapk!1).Kss1(dock!1,Y185~p,T183~u) -> Dig1(mapk) + Kss1(dock,Y185~p,T183~u)  _rateLaw228
  _R229:  Dig1(mapk!1).Kss1(dock!1,Y185~p,T183~p) -> Dig1(mapk) + Kss1(dock,Y185~p,T183~p)  _rateLaw229
  _R230:  Dig1(mapk!1,activation~u).Kss1(dock!1) -> Dig1(mapk,activation~p) + Kss1(dock)  _rateLaw230
  _R231:  Kss1(dock!1,Y185~p,T183~p).Dig1(mapk!1,activation~u) -> Kss1(dock,Y185~p,T183~p) + Dig1(mapk,activation~p)  _rateLaw231
  _R232:  Fus3(dock) + Dig2(mapk,activation~u) -> Fus3(dock!1).Dig2(mapk!1,activation~u)  _rateLaw232
  _R233:  Fus3(dock!1).Dig2(mapk!1) -> Fus3(dock) + Dig2(mapk)  _rateLaw233
  _R234:  Dig2(mapk!1).Fus3(dock!1,T180~u,Y182~u) -> Dig2(mapk) + Fus3(dock,T180~u,Y182~u)  _rateLaw234
  _R235:  Dig2(mapk!1).Fus3(dock!1,T180~u,Y182~p) -> Dig2(mapk) + Fus3(dock,T180~u,Y182~p)  _rateLaw235
  _R236:  Dig2(mapk!1).Fus3(dock!1,T180~p,Y182~u) -> Dig2(mapk) + Fus3(dock,T180~p,Y182~u)  _rateLaw236
  _R237:  Dig2(mapk!1).Fus3(dock!1,T180~p,Y182~p) -> Dig2(mapk) + Fus3(dock,T180~p,Y182~p)  _rateLaw237
  _R238:  Fus3(dock!1).Dig2(mapk!1,activation~u) -> Fus3(dock) + Dig2(mapk,activation~p)  _rateLaw238
  _R239:  Dig2(mapk!1,activation~u).Fus3(dock!1,T180~p,Y182~p) -> Dig2(mapk,activation~p) + Fus3(dock,T180~p,Y182~p)  _rateLaw239
  _R240:  Dig2(mapk,activation~u) + Kss1(dock) -> Dig2(mapk!1,activation~u).Kss1(dock!1)  _rateLaw240
  _R241:  Kss1(dock!1).Dig2(mapk!1) -> Kss1(dock) + Dig2(mapk)  _rateLaw241
  _R242:  Dig2(mapk!1).Kss1(dock!1,Y185~u,T183~u) -> Dig2(mapk) + Kss1(dock,Y185~u,T183~u)  _rateLaw242
  _R243:  Dig2(mapk!1).Kss1(dock!1,Y185~u,T183~p) -> Dig2(mapk) + Kss1(dock,Y185~u,T183~p)  _rateLaw243
  _R244:  Dig2(mapk!1).Kss1(dock!1,Y185~p,T183~u) -> Dig2(mapk) + Kss1(dock,Y185~p,T183~u)  _rateLaw244
  _R245:  Dig2(mapk!1).Kss1(dock!1,Y185~p,T183~p) -> Dig2(mapk) + Kss1(dock,Y185~p,T183~p)  _rateLaw245
  _R246:  Kss1(dock!1).Dig2(mapk!1,activation~u) -> Kss1(dock) + Dig2(mapk,activation~p)  _rateLaw246
  _R247:  Kss1(dock!1,Y185~p,T183~p).Dig2(mapk!1,activation~u) -> Kss1(dock,Y185~p,T183~p) + Dig2(mapk,activation~p)  _rateLaw247
  _R248:  Dig1(activation~p) -> Dig1(activation~u)  _rateLaw248
  _R249:  Dig2(activation~p) -> Dig2(activation~u)  _rateLaw249
  _R250:  Dig2() -> Trash()  _rateLaw250 DeleteMolecules
  _R251:  Ste12(dna) + Dig2_gene(promoter) -> Ste12(dna!1).Dig2_gene(promoter!1)  _rateLaw251
  _R252:  Ste12(dna!1).Dig2_gene(promoter!1) -> Ste12(dna) + Dig2_gene(promoter)  _rateLaw252
  _R253:  I() -> I() + Dig2(mapk,ste12,activation~u)  _rateLaw253
  _R254:  Ste12(dig1,dig2,mapk,dna!1).Dig2_gene(promoter!1) -> Ste12(dig1,dig2,mapk,dna!1).Dig2_gene(promoter!1) + Dig2(mapk,ste12,activation~u)  _rateLaw254
  _R255:  Ste12(dna) + Ste12_gene(promoter) -> Ste12(dna!1).Ste12_gene(promoter!1)  _rateLaw255
  _R256:  Ste12(dna!1).Ste12_gene(promoter!1) -> Ste12(dna) + Ste12_gene(promoter)  _rateLaw256
  _R257:  Ste12(dig1,dig2,mapk,dna!1).Ste12_gene(promoter!1) -> Ste12(dig1,dig2,mapk,dna!1).Ste12_gene(promoter!1) + Ste12(dig1,dig2,mapk,dna)  _rateLaw257
  _R258:  Ste7(ste5!1,S359_T363~pp,mapk!2).Ste5(ste7!1).Fus3(dock!2,T180~p,Y182~p) -> Ste7(ste5,S359_T363~pp,mapk) + Ste5(ste7) + Fus3(dock,T180~p,Y182~p)  _rateLaw258
  _R259:  Ste7(ste5,S359_T363~pp,mapk) -> Trash()  _rateLaw259 DeleteMolecules
  _R260:  Ste11(ste5) + Mekkp(ste11) -> Ste11(ste5!1).Mekkp(ste11!1)  _rateLaw260
  _R261:  Ste11(ste5!1).Mekkp(ste11!1) -> Ste11(ste5) + Mekkp(ste11)  _rateLaw261
  _R262:  Ste11(S302_S306_S307~ppp,ste5!1).Mekkp(ste11!1) -> Ste11(S302_S306_S307~pp,ste5!1).Mekkp(ste11!1)  _rateLaw262
  _R263:  Ste11(S302_S306_S307~pp,ste5!1).Mekkp(ste11!1) -> Ste11(S302_S306_S307~p,ste5!1).Mekkp(ste11!1)  _rateLaw263
  _R264:  Ste11(S302_S306_S307~p,ste5!1).Mekkp(ste11!1) -> Ste11(S302_S306_S307~u,ste5!1).Mekkp(ste11!1)  _rateLaw264
  _R265:  Ste7(ste5) + Mekp(ste7) -> Ste7(ste5!1).Mekp(ste7!1)  _rateLaw265
  _R266:  Ste7(ste5!1).Mekp(ste7!1) -> Ste7(ste5) + Mekp(ste7)  _rateLaw266
  _R267:  Ste7(S359_T363~pp,ste5!1).Mekp(ste7!1) -> Ste7(S359_T363~p,ste5!1).Mekp(ste7!1)  _rateLaw267
  _R268:  Ste7(S359_T363~p,ste5!1).Mekp(ste7!1) -> Ste7(S359_T363~u,ste5!1).Mekp(ste7!1)  _rateLaw268
  _R269:  Ste5(ste11,ste7,ste4,mapk,ste5,loc~c) -> Ste5(ste11,ste7,ste4,mapk,ste5,loc~n)  _rateLaw269
  
  #_R270:  Ste5(loc~n) -> Ste5(loc~c)  Func1()
  _R270:  Ste5(loc~n) + Gpa1(ste4) -> Ste5(loc~c) + Gpa1(ste4) Func2()
  
  _R271:  Fus3(dock!1,Y182~p).Ste5(mapk!1,T287~u) -> Fus3(dock!1,Y182~p).Ste5(mapk!1,T287~p)  _rateLaw270
  _R272:  Ste5(T287~p) -> Ste5(T287~u)  _rateLaw271
end reaction rules
end model

#visualize({type=>"conventional",each=>1})
#visualize({type=>"compact",each=>1})
#visualize({type=>"opts"})
#visualize({type=>"regulatory",background=>1,ruleNames=>1,suffix=>"full"})
visualize({type=>"regulatory",opts=>"opts.txt",groups=>1,collapse=>1,doNotUseContextWhenGrouping=>1,ruleNames=>1,suffix=>"compressed",removeReactantContext=>1})
