# Supplementary material for: Automated visualization of rule-based models
Source: PLoS Comput Biol. 2017 Nov 13;13(11):e1005857. doi: 10.1371/journal.pcbi.1005857 (PMC5703574; doi:10.1371/journal.pcbi.1005857)
Supplement: S1 Dataset — (ZIP) [file pcbi.1005857.s009.zip › suderman_deeds_tutorial/ensemble_1_compact__R247.gml]

Creator	"yFiles"
Version	"2.14"
graph
[
	hierarchic	1
	label	""
	directed	1
	node
	[
		id	0
		label	"Kss1"
		graphics
		[
			x	140.78650793650797
			y	152.302734375
			w	249.57301587301592
			h	132.302734375
			type	"ellipse"
			fill	"#EFEFEF"
			outline	"#999999"
			topBorderInset	0.0
			bottomBorderInset	0.0
			leftBorderInset	1.0003751240079382
			rightBorderInset	1.0000000000000568
		]
		LabelGraphics
		[
			text	"Kss1"
			fontSize	14
			fontStyle	"bold"
			fontName	"Dialog"
			anchor	"t"
		]
		isGroup	1
		gid	13
	]
	node
	[
		id	1
		label	"dock"
		graphics
		[
			x	48.78650793650794
			y	173.4541015625
			w	30.0
			h	30.0
			type	"ellipse"
			fill	"#EFEFEF"
			outline	"#999999"
		]
		LabelGraphics
		[
			text	"dock"
			fontSize	14
			fontName	"Dialog"
			anchor	"t"
		]
		gid	0
	]
	node
	[
		id	2
		label	"Y185"
		graphics
		[
			x	126.57301587301585
			y	162.87841796875
			w	61.99999999999997
			h	81.1513671875
			type	"ellipse"
			fill	"#EFEFEF"
			outline	"#999999"
			topBorderInset	0.0
			bottomBorderInset	0.0
			leftBorderInset	1.0000000000000142
			rightBorderInset	0.9999999999999432
		]
		LabelGraphics
		[
			text	"Y185"
			fontSize	14
			fontName	"Dialog"
			anchor	"t"
		]
		isGroup	1
		gid	0
	]
	node
	[
		id	3
		label	"p"
		graphics
		[
			x	126.57301587301588
			y	173.4541015625
			w	30.0
			h	30.0
			type	"ellipse"
			fill	"#FFF0A7"
			outline	"#999999"
		]
		LabelGraphics
		[
			text	"p"
			fontSize	14
			fontName	"Dialog"
			anchor	"c"
		]
		gid	2
	]
	node
	[
		id	4
		label	"T183"
		graphics
		[
			x	218.57301587301586
			y	162.87841796875
			w	62.0
			h	81.1513671875
			type	"ellipse"
			fill	"#EFEFEF"
			outline	"#999999"
			topBorderInset	0.0
			bottomBorderInset	0.0
			leftBorderInset	1.0
			rightBorderInset	1.0
		]
		LabelGraphics
		[
			text	"T183"
			fontSize	14
			fontName	"Dialog"
			anchor	"t"
		]
		isGroup	1
		gid	0
	]
	node
	[
		id	5
		label	"p"
		graphics
		[
			x	218.57301587301586
			y	173.4541015625
			w	30.0
			h	30.0
			type	"ellipse"
			fill	"#FFF0A7"
			outline	"#999999"
		]
		LabelGraphics
		[
			text	"p"
			fontSize	14
			fontName	"Dialog"
			anchor	"c"
		]
		gid	4
	]
	node
	[
		id	6
		label	"Dig2"
		graphics
		[
			x	404.55595238095236
			y	159.802734375
			w	217.965873015873
			h	247.302734375
			type	"ellipse"
			fill	"#EFEFEF"
			outline	"#999999"
			topBorderInset	0.0
			bottomBorderInset	0.0
			leftBorderInset	1.0002728174603703
			rightBorderInset	1.0
		]
		LabelGraphics
		[
			text	"Dig2"
			fontSize	14
			fontStyle	"bold"
			fontName	"Dialog"
			anchor	"t"
		]
		isGroup	1
		gid	13
	]
	node
	[
		id	7
		label	"mapk"
		graphics
		[
			x	330.6904761904762
			y	173.4541015625
			w	30.0
			h	30.0
			type	"ellipse"
			fill	"#EFEFEF"
			outline	"#999999"
		]
		LabelGraphics
		[
			text	"mapk"
			fontSize	14
			fontName	"Dialog"
			anchor	"t"
		]
		gid	6
	]
	node
	[
		id	8
		label	"activation"
		graphics
		[
			x	438.6734126984127
			y	170.37841796875
			w	117.73095238095237
			h	196.1513671875
			type	"ellipse"
			fill	"#EFEFEF"
			outline	"#999999"
			topBorderInset	0.0
			bottomBorderInset	0.0
			leftBorderInset	1.0002418154762154
			rightBorderInset	1.0002418154761585
		]
		LabelGraphics
		[
			text	"activation"
			fontSize	14
			fontName	"Dialog"
			anchor	"t"
		]
		isGroup	1
		gid	6
	]
	node
	[
		id	9
		label	"u"
		graphics
		[
			x	438.6734126984127
			y	123.4541015625
			w	30.0
			h	30.0
			type	"ellipse"
			fill	"#FFF0A7"
			outline	"#999999"
		]
		LabelGraphics
		[
			text	"u"
			fontSize	14
			fontName	"Dialog"
			anchor	"c"
		]
		gid	8
	]
	node
	[
		id	10
		label	"p"
		graphics
		[
			x	438.6734126984127
			y	238.4541015625
			w	30.0
			h	30.0
			type	"ellipse"
			fill	"#FFF0A7"
			outline	"#999999"
		]
		LabelGraphics
		[
			text	"p"
			fontSize	14
			fontName	"Dialog"
			anchor	"c"
		]
		gid	8
	]
	node
	[
		id	11
		label	"ChangeState"
		graphics
		[
			x	438.6734126984127
			y	173.4541015625
			w	30.0
			h	30.0
			type	"ellipse"
			fill	"#CC99FF"
			outline	"#999999"
		]
		LabelGraphics
		[
			text	"ChangeState"
			fontSize	14
			fontName	"Dialog"
			anchor	"c"
		]
		gid	8
	]
	node
	[
		id	12
		label	"DeleteBond"
		graphics
		[
			x	56.28650793650794
			y	328.4541015625
			w	30.0
			h	30.0
			type	"ellipse"
			fill	"#CC99FF"
			outline	"#999999"
		]
		LabelGraphics
		[
			text	"DeleteBond"
			fontSize	14
			fontName	"Dialog"
			anchor	"c"
		]
		gid	13
	]
	node
	[
		id	13
		label	"_R247"
		graphics
		[
			x	264.76944444444445
			y	179.22705078125
			w	529.5388888888889
			h	358.4541015625
			type	"roundrectangle"
			fill	"#FFFFFF"
			outline	"#999999"
			topBorderInset	0.0
			bottomBorderInset	0.0
			leftBorderInset	1.0
			rightBorderInset	1.0000000000001137
		]
		LabelGraphics
		[
			text	"_R247"
			fontSize	14
			fontName	"Dialog"
			anchor	"t"
		]
		isGroup	1
	]
	edge
	[
		source	9
		target	11
		graphics
		[
			fill	"#000000"
			targetArrow	"standard"
		]
		edgeAnchor
		[
			ySource	1.0
			yTarget	-1.0
		]
	]
	edge
	[
		source	11
		target	10
		graphics
		[
			fill	"#000000"
			targetArrow	"standard"
		]
		edgeAnchor
		[
			ySource	1.0
			yTarget	-1.0
		]
	]
	edge
	[
		source	1
		target	12
		graphics
		[
			fill	"#000000"
			targetArrow	"standard"
		]
		edgeAnchor
		[
			ySource	1.0
			xTarget	-0.5
			yTarget	-0.8645833333333334
		]
	]
	edge
	[
		source	7
		target	12
		graphics
		[
			fill	"#000000"
			targetArrow	"standard"
			Line
			[
				point
				[
					x	330.6904761904762
					y	173.4541015625
				]
				point
				[
					x	330.6904761904762
					y	293.4541015625
				]
				point
				[
					x	63.78650793650794
					y	293.4541015625
				]
				point
				[
					x	56.28650793650794
					y	328.4541015625
				]
			]
		]
		edgeAnchor
		[
			ySource	1.0
			xTarget	0.5
			yTarget	-0.8645833333333334
		]
	]
]
