# Supplementary material for: Automated visualization of rule-based models
Source: PLoS Comput Biol. 2017 Nov 13;13(11):e1005857. doi: 10.1371/journal.pcbi.1005857 (PMC5703574; doi:10.1371/journal.pcbi.1005857)
Supplement: S1 Dataset — (ZIP) [file pcbi.1005857.s009.zip › suderman_deeds_tutorial/ensemble_1_regulatory_compressed.gml]

Creator	"yFiles"
Version	"2.14"
graph
[
	hierarchic	1
	label	""
	directed	1
	node
	[
		id	0
		label	"_R1"
		graphics
		[
			x	1.5987211554602254E-14
			y	-125.0
			w	30.0
			h	30.0
			type	"ellipse"
			fill	"#CC99FF"
			outline	"#999999"
		]
		LabelGraphics
		[
			text	"_R1"
			fontSize	14
			fontName	"Dialog"
			anchor	"c"
		]
	]
	node
	[
		id	1
		label	"_R100"
		graphics
		[
			x	-531.2871490518644
			y	-817.5322411087785
			w	30.0
			h	30.0
			type	"ellipse"
			fill	"#CC99FF"
			outline	"#999999"
		]
		LabelGraphics
		[
			text	"_R100"
			fontSize	14
			fontName	"Dialog"
			anchor	"c"
		]
	]
	node
	[
		id	2
		label	"_R108"
		graphics
		[
			x	-194.1143354695389
			y	-955.481357623067
			w	30.0
			h	30.0
			type	"ellipse"
			fill	"#CC99FF"
			outline	"#999999"
		]
		LabelGraphics
		[
			text	"_R108"
			fontSize	14
			fontName	"Dialog"
			anchor	"c"
		]
	]
	node
	[
		id	3
		label	"_R111"
		graphics
		[
			x	50.81904405045855
			y	-1223.945433735425
			w	30.0
			h	30.0
			type	"ellipse"
			fill	"#CC99FF"
			outline	"#999999"
		]
		LabelGraphics
		[
			text	"_R111"
			fontSize	14
			fontName	"Dialog"
			anchor	"c"
		]
	]
	node
	[
		id	4
		label	"_R119"
		graphics
		[
			x	903.8590902247428
			y	-365.6005265561036
			w	30.0
			h	30.0
			type	"ellipse"
			fill	"#CC99FF"
			outline	"#999999"
		]
		LabelGraphics
		[
			text	"_R119"
			fontSize	14
			fontName	"Dialog"
			anchor	"c"
		]
	]
	node
	[
		id	5
		label	"_R126"
		graphics
		[
			x	-698.6660150144162
			y	-680.0667610344411
			w	30.0
			h	30.0
			type	"ellipse"
			fill	"#CC99FF"
			outline	"#999999"
		]
		LabelGraphics
		[
			text	"_R126"
			fontSize	14
			fontName	"Dialog"
			anchor	"c"
		]
	]
	node
	[
		id	6
		label	"_R13"
		graphics
		[
			x	404.71947908039937
			y	129.7194790803994
			w	30.0
			h	30.0
			type	"ellipse"
			fill	"#CC99FF"
			outline	"#999999"
		]
		LabelGraphics
		[
			text	"_R13"
			fontSize	14
			fontName	"Dialog"
			anchor	"c"
		]
	]
	node
	[
		id	7
		label	"_R134"
		graphics
		[
			x	-723.6144288180731
			y	-988.4367245333887
			w	30.0
			h	30.0
			type	"ellipse"
			fill	"#CC99FF"
			outline	"#999999"
		]
		LabelGraphics
		[
			text	"_R134"
			fontSize	14
			fontName	"Dialog"
			anchor	"c"
		]
	]
	node
	[
		id	8
		label	"_R14"
		graphics
		[
			x	-392.4910174173588
			y	163.020861384936
			w	30.0
			h	30.0
			type	"ellipse"
			fill	"#CC99FF"
			outline	"#999999"
		]
		LabelGraphics
		[
			text	"_R14"
			fontSize	14
			fontName	"Dialog"
			anchor	"c"
		]
	]
	node
	[
		id	9
		label	"_R143"
		graphics
		[
			x	-828.9257276487234
			y	-901.9463055204751
			w	30.0
			h	30.0
			type	"ellipse"
			fill	"#CC99FF"
			outline	"#999999"
		]
		LabelGraphics
		[
			text	"_R143"
			fontSize	14
			fontName	"Dialog"
			anchor	"c"
		]
	]
	node
	[
		id	10
		label	"_R150"
		graphics
		[
			x	-298.60522601795395
			y	-928.1486513456595
			w	30.0
			h	30.0
			type	"ellipse"
			fill	"#CC99FF"
			outline	"#999999"
		]
		LabelGraphics
		[
			text	"_R150"
			fontSize	14
			fontName	"Dialog"
			anchor	"c"
		]
	]
	node
	[
		id	11
		label	"_R158"
		graphics
		[
			x	546.2782781174595
			y	-807.5921265447203
			w	30.0
			h	30.0
			type	"ellipse"
			fill	"#CC99FF"
			outline	"#999999"
		]
		LabelGraphics
		[
			text	"_R158"
			fontSize	14
			fontName	"Dialog"
			anchor	"c"
		]
	]
	node
	[
		id	12
		label	"_R166"
		graphics
		[
			x	-769.3875111852532
			y	-598.8888524861369
			w	30.0
			h	30.0
			type	"ellipse"
			fill	"#CC99FF"
			outline	"#999999"
		]
		LabelGraphics
		[
			text	"_R166"
			fontSize	14
			fontName	"Dialog"
			anchor	"c"
		]
	]
	node
	[
		id	13
		label	"_R170"
		graphics
		[
			x	-735.4115493584577
			y	-640.1522108609739
			w	30.0
			h	30.0
			type	"ellipse"
			fill	"#CC99FF"
			outline	"#999999"
		]
		LabelGraphics
		[
			text	"_R170"
			fontSize	14
			fontName	"Dialog"
			anchor	"c"
		]
	]
	node
	[
		id	14
		label	"_R171"
		graphics
		[
			x	-777.4737182090103
			y	-946.6570749190313
			w	30.0
			h	30.0
			type	"ellipse"
			fill	"#CC99FF"
			outline	"#999999"
		]
		LabelGraphics
		[
			text	"_R171"
			fontSize	14
			fontName	"Dialog"
			anchor	"c"
		]
	]
	node
	[
		id	15
		label	"_R175"
		graphics
		[
			x	-618.8056124520695
			y	-753.4617535069841
			w	30.0
			h	30.0
			type	"ellipse"
			fill	"#CC99FF"
			outline	"#999999"
		]
		LabelGraphics
		[
			text	"_R175"
			fontSize	14
			fontName	"Dialog"
			anchor	"c"
		]
	]
	node
	[
		id	16
		label	"_R177"
		graphics
		[
			x	-293.44455103578116
			y	-635.5236387951346
			w	30.0
			h	30.0
			type	"ellipse"
			fill	"#CC99FF"
			outline	"#999999"
		]
		LabelGraphics
		[
			text	"_R177"
			fontSize	14
			fontName	"Dialog"
			anchor	"c"
		]
	]
	node
	[
		id	17
		label	"_R180"
		graphics
		[
			x	-341.10939849348836
			y	-611.264573044611
			w	30.0
			h	30.0
			type	"ellipse"
			fill	"#CC99FF"
			outline	"#999999"
		]
		LabelGraphics
		[
			text	"_R180"
			fontSize	14
			fontName	"Dialog"
			anchor	"c"
		]
	]
	node
	[
		id	18
		label	"_R182"
		graphics
		[
			x	429.9038209007434
			y	-552.4334392258867
			w	30.0
			h	30.0
			type	"ellipse"
			fill	"#CC99FF"
			outline	"#999999"
		]
		LabelGraphics
		[
			text	"_R182"
			fontSize	14
			fontName	"Dialog"
			anchor	"c"
		]
	]
	node
	[
		id	19
		label	"_R185"
		graphics
		[
			x	346.70833861585726
			y	-608.106345908536
			w	30.0
			h	30.0
			type	"ellipse"
			fill	"#CC99FF"
			outline	"#999999"
		]
		LabelGraphics
		[
			text	"_R185"
			fontSize	14
			fontName	"Dialog"
			anchor	"c"
		]
	]
	node
	[
		id	20
		label	"_R186"
		graphics
		[
			x	-637.4840490121601
			y	-289.16100576506136
			w	30.0
			h	30.0
			type	"ellipse"
			fill	"#CC99FF"
			outline	"#999999"
		]
		LabelGraphics
		[
			text	"_R186"
			fontSize	14
			fontName	"Dialog"
			anchor	"c"
		]
	]
	node
	[
		id	21
		label	"_R192"
		graphics
		[
			x	-679.3859690246228
			y	-168.62593244360198
			w	30.0
			h	30.0
			type	"ellipse"
			fill	"#CC99FF"
			outline	"#999999"
		]
		LabelGraphics
		[
			text	"_R192"
			fontSize	14
			fontName	"Dialog"
			anchor	"c"
		]
	]
	node
	[
		id	22
		label	"_R196"
		graphics
		[
			x	-489.63767886541825
			y	-500.25487847224997
			w	30.0
			h	30.0
			type	"ellipse"
			fill	"#CC99FF"
			outline	"#999999"
		]
		LabelGraphics
		[
			text	"_R196"
			fontSize	14
			fontName	"Dialog"
			anchor	"c"
		]
	]
	node
	[
		id	23
		label	"_R206"
		graphics
		[
			x	-693.6985290167224
			y	93.71419764387575
			w	30.0
			h	30.0
			type	"ellipse"
			fill	"#CC99FF"
			outline	"#999999"
		]
		LabelGraphics
		[
			text	"_R206"
			fontSize	14
			fontName	"Dialog"
			anchor	"c"
		]
	]
	node
	[
		id	24
		label	"_R21"
		graphics
		[
			x	-350.30394864348307
			y	-909.8967763239872
			w	30.0
			h	30.0
			type	"ellipse"
			fill	"#CC99FF"
			outline	"#999999"
		]
		LabelGraphics
		[
			text	"_R21"
			fontSize	14
			fontName	"Dialog"
			anchor	"c"
		]
	]
	node
	[
		id	25
		label	"_R216"
		graphics
		[
			x	-889.419841057378
			y	-399.4462996867895
			w	30.0
			h	30.0
			type	"ellipse"
			fill	"#CC99FF"
			outline	"#999999"
		]
		LabelGraphics
		[
			text	"_R216"
			fontSize	14
			fontName	"Dialog"
			anchor	"c"
		]
	]
	node
	[
		id	26
		label	"_R224"
		graphics
		[
			x	-928.2665752679096
			y	-298.2384368930108
			w	30.0
			h	30.0
			type	"ellipse"
			fill	"#CC99FF"
			outline	"#999999"
		]
		LabelGraphics
		[
			text	"_R224"
			fontSize	14
			fontName	"Dialog"
			anchor	"c"
		]
	]
	node
	[
		id	27
		label	"_R232"
		graphics
		[
			x	-974.9434992965058
			y	-10.496341242743917
			w	30.0
			h	30.0
			type	"ellipse"
			fill	"#CC99FF"
			outline	"#999999"
		]
		LabelGraphics
		[
			text	"_R232"
			fontSize	14
			fontName	"Dialog"
			anchor	"c"
		]
	]
	node
	[
		id	28
		label	"_R240"
		graphics
		[
			x	-972.8121125221035
			y	-65.28088334483729
			w	30.0
			h	30.0
			type	"ellipse"
			fill	"#CC99FF"
			outline	"#999999"
		]
		LabelGraphics
		[
			text	"_R240"
			fontSize	14
			fontName	"Dialog"
			anchor	"c"
		]
	]
	node
	[
		id	29
		label	"_R251"
		graphics
		[
			x	-698.8897402184546
			y	39.40978326990688
			w	30.0
			h	30.0
			type	"ellipse"
			fill	"#CC99FF"
			outline	"#999999"
		]
		LabelGraphics
		[
			text	"_R251"
			fontSize	14
			fontName	"Dialog"
			anchor	"c"
		]
	]
	node
	[
		id	30
		label	"_R254"
		graphics
		[
			x	-696.9438265925634
			y	-65.33990032526091
			w	30.0
			h	30.0
			type	"ellipse"
			fill	"#CC99FF"
			outline	"#999999"
		]
		LabelGraphics
		[
			text	"_R254"
			fontSize	14
			fontName	"Dialog"
			anchor	"c"
		]
	]
	node
	[
		id	31
		label	"_R255"
		graphics
		[
			x	-684.518799997429
			y	146.4035943892077
			w	30.0
			h	30.0
			type	"ellipse"
			fill	"#CC99FF"
			outline	"#999999"
		]
		LabelGraphics
		[
			text	"_R255"
			fontSize	14
			fontName	"Dialog"
			anchor	"c"
		]
	]
	node
	[
		id	32
		label	"_R257"
		graphics
		[
			x	-671.0393838727887
			y	199.2640090222721
			w	30.0
			h	30.0
			type	"ellipse"
			fill	"#CC99FF"
			outline	"#999999"
		]
		LabelGraphics
		[
			text	"_R257"
			fontSize	14
			fontName	"Dialog"
			anchor	"c"
		]
	]
	node
	[
		id	33
		label	"_R260"
		graphics
		[
			x	1680.3969100225918
			y	-488.63710950615
			w	30.0
			h	30.0
			type	"ellipse"
			fill	"#CC99FF"
			outline	"#999999"
		]
		LabelGraphics
		[
			text	"_R260"
			fontSize	14
			fontName	"Dialog"
			anchor	"c"
		]
	]
	node
	[
		id	34
		label	"_R262"
		graphics
		[
			x	1418.0386728820183
			y	-489.04633953338663
			w	30.0
			h	30.0
			type	"ellipse"
			fill	"#CC99FF"
			outline	"#999999"
		]
		LabelGraphics
		[
			text	"_R262"
			fontSize	14
			fontName	"Dialog"
			anchor	"c"
		]
	]
	node
	[
		id	35
		label	"_R263"
		graphics
		[
			x	1440.340208590793
			y	-418.8318081481286
			w	30.0
			h	30.0
			type	"ellipse"
			fill	"#CC99FF"
			outline	"#999999"
		]
		LabelGraphics
		[
			text	"_R263"
			fontSize	14
			fontName	"Dialog"
			anchor	"c"
		]
	]
	node
	[
		id	36
		label	"_R264"
		graphics
		[
			x	1460.254622753028
			y	-343.0108405406633
			w	30.0
			h	30.0
			type	"ellipse"
			fill	"#CC99FF"
			outline	"#999999"
		]
		LabelGraphics
		[
			text	"_R264"
			fontSize	14
			fontName	"Dialog"
			anchor	"c"
		]
	]
	node
	[
		id	37
		label	"_R265"
		graphics
		[
			x	-62.98976144892167
			y	-1498.6768464057245
			w	30.0
			h	30.0
			type	"ellipse"
			fill	"#CC99FF"
			outline	"#999999"
		]
		LabelGraphics
		[
			text	"_R265"
			fontSize	14
			fontName	"Dialog"
			anchor	"c"
		]
	]
	node
	[
		id	38
		label	"_R267"
		graphics
		[
			x	-27.38615796494075
			y	-1224.693838619236
			w	30.0
			h	30.0
			type	"ellipse"
			fill	"#CC99FF"
			outline	"#999999"
		]
		LabelGraphics
		[
			text	"_R267"
			fontSize	14
			fontName	"Dialog"
			anchor	"c"
		]
	]
	node
	[
		id	39
		label	"_R268"
		graphics
		[
			x	-4.065435804648118
			y	-1499.9944907337888
			w	30.0
			h	30.0
			type	"ellipse"
			fill	"#CC99FF"
			outline	"#999999"
		]
		LabelGraphics
		[
			text	"_R268"
			fontSize	14
			fontName	"Dialog"
			anchor	"c"
		]
	]
	node
	[
		id	40
		label	"_R269"
		graphics
		[
			x	960.9020523199239
			y	-165.2036496187609
			w	30.0
			h	30.0
			type	"ellipse"
			fill	"#CC99FF"
			outline	"#999999"
		]
		LabelGraphics
		[
			text	"_R269"
			fontSize	14
			fontName	"Dialog"
			anchor	"c"
		]
	]
	node
	[
		id	41
		label	"_R270"
		graphics
		[
			x	673.7363149854529
			y	-189.9457234839012
			w	30.0
			h	30.0
			type	"ellipse"
			fill	"#CC99FF"
			outline	"#999999"
		]
		LabelGraphics
		[
			text	"_R270"
			fontSize	14
			fontName	"Dialog"
			anchor	"c"
		]
	]
	node
	[
		id	42
		label	"_R271"
		graphics
		[
			x	-86.2122767467941
			y	-971.1809529321166
			w	30.0
			h	30.0
			type	"ellipse"
			fill	"#CC99FF"
			outline	"#999999"
		]
		LabelGraphics
		[
			text	"_R271"
			fontSize	14
			fontName	"Dialog"
			anchor	"c"
		]
	]
	node
	[
		id	43
		label	"_R29"
		graphics
		[
			x	362.0184406993441
			y	-905.2997562098509
			w	30.0
			h	30.0
			type	"ellipse"
			fill	"#CC99FF"
			outline	"#999999"
		]
		LabelGraphics
		[
			text	"_R29"
			fontSize	14
			fontName	"Dialog"
			anchor	"c"
		]
	]
	node
	[
		id	44
		label	"_R3"
		graphics
		[
			x	422.85602075028777
			y	42.635498299330315
			w	30.0
			h	30.0
			type	"ellipse"
			fill	"#CC99FF"
			outline	"#999999"
		]
		LabelGraphics
		[
			text	"_R3"
			fontSize	14
			fontName	"Dialog"
			anchor	"c"
		]
	]
	node
	[
		id	45
		label	"_R40"
		graphics
		[
			x	581.5742467550631
			y	-389.5784844049797
			w	30.0
			h	30.0
			type	"ellipse"
			fill	"#CC99FF"
			outline	"#999999"
		]
		LabelGraphics
		[
			text	"_R40"
			fontSize	14
			fontName	"Dialog"
			anchor	"c"
		]
	]
	node
	[
		id	46
		label	"_R43"
		graphics
		[
			x	-179.14868046775462
			y	-385.39687373753094
			w	30.0
			h	30.0
			type	"ellipse"
			fill	"#CC99FF"
			outline	"#999999"
		]
		LabelGraphics
		[
			text	"_R43"
			fontSize	14
			fontName	"Dialog"
			anchor	"c"
		]
	]
	node
	[
		id	47
		label	"_R47"
		graphics
		[
			x	509.7344915028533
			y	-479.7611365797855
			w	30.0
			h	30.0
			type	"ellipse"
			fill	"#CC99FF"
			outline	"#999999"
		]
		LabelGraphics
		[
			text	"_R47"
			fontSize	14
			fontName	"Dialog"
			anchor	"c"
		]
	]
	node
	[
		id	48
		label	"_R49"
		graphics
		[
			x	621.9958918094321
			y	-321.1247585786391
			w	30.0
			h	30.0
			type	"ellipse"
			fill	"#CC99FF"
			outline	"#999999"
		]
		LabelGraphics
		[
			text	"_R49"
			fontSize	14
			fontName	"Dialog"
			anchor	"c"
		]
	]
	node
	[
		id	49
		label	"_R50"
		graphics
		[
			x	471.222193266766
			y	-517.6385269402372
			w	30.0
			h	30.0
			type	"ellipse"
			fill	"#CC99FF"
			outline	"#999999"
		]
		LabelGraphics
		[
			text	"_R50"
			fontSize	14
			fontName	"Dialog"
			anchor	"c"
		]
	]
	node
	[
		id	50
		label	"_R53"
		graphics
		[
			x	545.2113792888808
			y	-439.0268236610562
			w	30.0
			h	30.0
			type	"ellipse"
			fill	"#CC99FF"
			outline	"#999999"
		]
		LabelGraphics
		[
			text	"_R53"
			fontSize	14
			fontName	"Dialog"
			anchor	"c"
		]
	]
	node
	[
		id	51
		label	"_R57"
		graphics
		[
			x	117.0637410313233
			y	-690.1420727181841
			w	30.0
			h	30.0
			type	"ellipse"
			fill	"#CC99FF"
			outline	"#999999"
		]
		LabelGraphics
		[
			text	"_R57"
			fontSize	14
			fontName	"Dialog"
			anchor	"c"
		]
	]
	node
	[
		id	52
		label	"_R60"
		graphics
		[
			x	169.15396901852463
			y	-679.2546906465055
			w	30.0
			h	30.0
			type	"ellipse"
			fill	"#CC99FF"
			outline	"#999999"
		]
		LabelGraphics
		[
			text	"_R60"
			fontSize	14
			fontName	"Dialog"
			anchor	"c"
		]
	]
	node
	[
		id	53
		label	"_R61"
		graphics
		[
			x	973.5621333375101
			y	-52.93177241804946
			w	30.0
			h	30.0
			type	"ellipse"
			fill	"#CC99FF"
			outline	"#999999"
		]
		LabelGraphics
		[
			text	"_R61"
			fontSize	14
			fontName	"Dialog"
			anchor	"c"
		]
	]
	node
	[
		id	54
		label	"_R78"
		graphics
		[
			x	929.2533712842371
			y	-295.1494061604727
			w	30.0
			h	30.0
			type	"ellipse"
			fill	"#CC99FF"
			outline	"#999999"
		]
		LabelGraphics
		[
			text	"_R78"
			fontSize	14
			fontName	"Dialog"
			anchor	"c"
		]
	]
	node
	[
		id	55
		label	"_R80"
		graphics
		[
			x	1223.1934495778974
			y	-66.50402175601086
			w	30.0
			h	30.0
			type	"ellipse"
			fill	"#CC99FF"
			outline	"#999999"
		]
		LabelGraphics
		[
			text	"_R80"
			fontSize	14
			fontName	"Dialog"
			anchor	"c"
		]
	]
	node
	[
		id	56
		label	"_R81"
		graphics
		[
			x	1192.5412752483062
			y	-280.12551977487504
			w	30.0
			h	30.0
			type	"ellipse"
			fill	"#CC99FF"
			outline	"#999999"
		]
		LabelGraphics
		[
			text	"_R81"
			fontSize	14
			fontName	"Dialog"
			anchor	"c"
		]
	]
	node
	[
		id	57
		label	"_R82"
		graphics
		[
			x	1176.2778370158142
			y	-342.04597665430504
			w	30.0
			h	30.0
			type	"ellipse"
			fill	"#CC99FF"
			outline	"#999999"
		]
		LabelGraphics
		[
			text	"_R82"
			fontSize	14
			fontName	"Dialog"
			anchor	"c"
		]
	]
	node
	[
		id	58
		label	"Dig1_free"
		graphics
		[
			x	-761.9217067054188
			y	-316.3863348046209
			w	30.0
			h	30.0
			type	"roundrectangle"
			fill	"#FFF4E3"
			outline	"#999999"
		]
		LabelGraphics
		[
			text	"Dig1_free"
			fontSize	14
			fontStyle	"bold"
			fontName	"Dialog"
			anchor	"c"
		]
	]
	node
	[
		id	59
		label	"Dig1_p"
		graphics
		[
			x	-1026.7063014830344
			y	-394.809030412209
			w	30.0
			h	30.0
			type	"roundrectangle"
			fill	"#FFF4E3"
			outline	"#999999"
		]
		LabelGraphics
		[
			text	"Dig1_p"
			fontSize	14
			fontStyle	"bold"
			fontName	"Dialog"
			anchor	"c"
		]
	]
	node
	[
		id	60
		label	"Dig1|Fus3"
		graphics
		[
			x	-977.3622836508541
			y	-504.7404942114189
			w	30.0
			h	30.0
			type	"roundrectangle"
			fill	"#FFF4E3"
			outline	"#999999"
		]
		LabelGraphics
		[
			text	"Dig1|Fus3"
			fontSize	14
			fontStyle	"bold"
			fontName	"Dialog"
			anchor	"c"
		]
	]
	node
	[
		id	61
		label	"Dig1|Kss1"
		graphics
		[
			x	-1047.2751105586672
			y	-336.47413393057633
			w	30.0
			h	30.0
			type	"roundrectangle"
			fill	"#FFF4E3"
			outline	"#999999"
		]
		LabelGraphics
		[
			text	"Dig1|Kss1"
			fontSize	14
			fontStyle	"bold"
			fontName	"Dialog"
			anchor	"c"
		]
	]
	node
	[
		id	62
		label	"Dig1|Ste12"
		graphics
		[
			x	-708.8113033916378
			y	-422.1510821782263
			w	30.0
			h	30.0
			type	"roundrectangle"
			fill	"#FFF4E3"
			outline	"#999999"
		]
		LabelGraphics
		[
			text	"Dig1|Ste12"
			fontSize	14
			fontStyle	"bold"
			fontName	"Dialog"
			anchor	"c"
		]
	]
	node
	[
		id	63
		label	"Dig2_free"
		graphics
		[
			x	-821.3980813412354
			y	-77.0077396690575
			w	30.0
			h	30.0
			type	"roundrectangle"
			fill	"#FFF4E3"
			outline	"#999999"
		]
		LabelGraphics
		[
			text	"Dig2_free"
			fontSize	14
			fontStyle	"bold"
			fontName	"Dialog"
			anchor	"c"
		]
	]
	node
	[
		id	64
		label	"Dig2_gene|Ste12"
		graphics
		[
			x	-823.6914795431787
			y	46.447244568103805
			w	30.0
			h	30.0
			type	"roundrectangle"
			fill	"#FFF4E3"
			outline	"#999999"
		]
		LabelGraphics
		[
			text	"Dig2_gene|Ste12"
			fontSize	14
			fontStyle	"bold"
			fontName	"Dialog"
			anchor	"c"
		]
	]
	node
	[
		id	65
		label	"Dig2_p"
		graphics
		[
			x	-1082.8907334001722
			y	-193.25542557981998
			w	30.0
			h	30.0
			type	"roundrectangle"
			fill	"#FFF4E3"
			outline	"#999999"
		]
		LabelGraphics
		[
			text	"Dig2_p"
			fontSize	14
			fontStyle	"bold"
			fontName	"Dialog"
			anchor	"c"
		]
	]
	node
	[
		id	66
		label	"Dig2|Fus3"
		graphics
		[
			x	-1099.9362556165706
			y	-11.842026017454678
			w	30.0
			h	30.0
			type	"roundrectangle"
			fill	"#FFF4E3"
			outline	"#999999"
		]
		LabelGraphics
		[
			text	"Dig2|Fus3"
			fontSize	14
			fontStyle	"bold"
			fontName	"Dialog"
			anchor	"c"
		]
	]
	node
	[
		id	67
		label	"Dig2|Kss1"
		graphics
		[
			x	-1097.5316141275014
			y	-73.65022736340617
			w	30.0
			h	30.0
			type	"roundrectangle"
			fill	"#FFF4E3"
			outline	"#999999"
		]
		LabelGraphics
		[
			text	"Dig2|Kss1"
			fontSize	14
			fontStyle	"bold"
			fontName	"Dialog"
			anchor	"c"
		]
	]
	node
	[
		id	68
		label	"Dig2|Ste12"
		graphics
		[
			x	-800.7048920647338
			y	-198.7377060942459
			w	30.0
			h	30.0
			type	"roundrectangle"
			fill	"#FFF4E3"
			outline	"#999999"
		]
		LabelGraphics
		[
			text	"Dig2|Ste12"
			fontSize	14
			fontStyle	"bold"
			fontName	"Dialog"
			anchor	"c"
		]
	]
	node
	[
		id	69
		label	"Fus3_free"
		graphics
		[
			x	-557.756093179794
			y	-607.8923757712487
			w	30.0
			h	30.0
			type	"roundrectangle"
			fill	"#FFF4E3"
			outline	"#999999"
		]
		LabelGraphics
		[
			text	"Fus3_free"
			fontSize	14
			fontStyle	"bold"
			fontName	"Dialog"
			anchor	"c"
		]
	]
	node
	[
		id	70
		label	"Fus3_gene|Ste12"
		graphics
		[
			x	-402.0217910816113
			y	-720.4189610882916
			w	30.0
			h	30.0
			type	"roundrectangle"
			fill	"#FFF4E3"
			outline	"#999999"
		]
		LabelGraphics
		[
			text	"Fus3_gene|Ste12"
			fontSize	14
			fontStyle	"bold"
			fontName	"Dialog"
			anchor	"c"
		]
	]
	node
	[
		id	71
		label	"Fus3_p"
		graphics
		[
			x	-231.13680942459115
			y	-791.9600844291461
			w	30.0
			h	30.0
			type	"roundrectangle"
			fill	"#FFF4E3"
			outline	"#999999"
		]
		LabelGraphics
		[
			text	"Fus3_p"
			fontSize	14
			fontStyle	"bold"
			fontName	"Dialog"
			anchor	"c"
		]
	]
	node
	[
		id	72
		label	"Fus3|Msg5"
		graphics
		[
			x	-336.887947302307
			y	-1047.1420681848465
			w	30.0
			h	30.0
			type	"roundrectangle"
			fill	"#FFF4E3"
			outline	"#999999"
		]
		LabelGraphics
		[
			text	"Fus3|Msg5"
			fontSize	14
			fontStyle	"bold"
			fontName	"Dialog"
			anchor	"c"
		]
	]
	node
	[
		id	73
		label	"Fus3|Ptp"
		graphics
		[
			x	-829.6950813274907
			y	-722.2230071252013
			w	30.0
			h	30.0
			type	"roundrectangle"
			fill	"#FFF4E3"
			outline	"#999999"
		]
		LabelGraphics
		[
			text	"Fus3|Ptp"
			fontSize	14
			fontStyle	"bold"
			fontName	"Dialog"
			anchor	"c"
		]
	]
	node
	[
		id	74
		label	"Fus3|Sst2"
		graphics
		[
			x	81.11329423088684
			y	-821.0028218581308
			w	30.0
			h	30.0
			type	"roundrectangle"
			fill	"#FFF4E3"
			outline	"#999999"
		]
		LabelGraphics
		[
			text	"Fus3|Sst2"
			fontSize	14
			fontStyle	"bold"
			fontName	"Dialog"
			anchor	"c"
		]
	]
	node
	[
		id	75
		label	"Fus3|Ste11"
		graphics
		[
			x	-788.2385810419054
			y	-767.254807320908
			w	30.0
			h	30.0
			type	"roundrectangle"
			fill	"#FFF4E3"
			outline	"#999999"
		]
		LabelGraphics
		[
			text	"Fus3|Ste11"
			fontSize	14
			fontStyle	"bold"
			fontName	"Dialog"
			anchor	"c"
		]
	]
	node
	[
		id	76
		label	"Fus3|Ste12"
		graphics
		[
			x	-680.1183736629042
			y	-466.97323028855334
			w	30.0
			h	30.0
			type	"roundrectangle"
			fill	"#FFF4E3"
			outline	"#999999"
		]
		LabelGraphics
		[
			text	"Fus3|Ste12"
			fontSize	14
			fontStyle	"bold"
			fontName	"Dialog"
			anchor	"c"
		]
	]
	node
	[
		id	77
		label	"Fus3|Ste5"
		graphics
		[
			x	-157.80396639514723
			y	-1088.6220226460418
			w	30.0
			h	30.0
			type	"roundrectangle"
			fill	"#FFF4E3"
			outline	"#999999"
		]
		LabelGraphics
		[
			text	"Fus3|Ste5"
			fontSize	14
			fontStyle	"bold"
			fontName	"Dialog"
			anchor	"c"
		]
	]
	node
	[
		id	78
		label	"Fus3|Ste7"
		graphics
		[
			x	-599.4008861097957
			y	-922.3440668919552
			w	30.0
			h	30.0
			type	"roundrectangle"
			fill	"#FFF4E3"
			outline	"#999999"
		]
		LabelGraphics
		[
			text	"Fus3|Ste7"
			fontSize	14
			fontStyle	"bold"
			fontName	"Dialog"
			anchor	"c"
		]
	]
	node
	[
		id	79
		label	"Gpa1_GDP"
		graphics
		[
			x	488.711057850268
			y	-252.3123103117881
			w	30.0
			h	30.0
			type	"roundrectangle"
			fill	"#FFF4E3"
			outline	"#999999"
		]
		LabelGraphics
		[
			text	"Gpa1_GDP"
			fontSize	14
			fontStyle	"bold"
			fontName	"Dialog"
			anchor	"c"
		]
	]
	node
	[
		id	80
		label	"Gpa1_GTP"
		graphics
		[
			x	504.30295712263904
			y	219.49607613203855
			w	30.0
			h	30.0
			type	"roundrectangle"
			fill	"#FFF4E3"
			outline	"#999999"
		]
		LabelGraphics
		[
			text	"Gpa1_GTP"
			fontSize	14
			fontStyle	"bold"
			fontName	"Dialog"
			anchor	"c"
		]
	]
	node
	[
		id	81
		label	"Gpa1_free"
		graphics
		[
			x	529.3642474885701
			y	-149.24306845163665
			w	30.0
			h	30.0
			type	"roundrectangle"
			fill	"#FFF4E3"
			outline	"#999999"
		]
		LabelGraphics
		[
			text	"Gpa1_free"
			fontSize	14
			fontStyle	"bold"
			fontName	"Dialog"
			anchor	"c"
		]
	]
	node
	[
		id	82
		label	"Gpa1_gene|Ste12"
		graphics
		[
			x	600.7585078426486
			y	-565.43276811189
			w	30.0
			h	30.0
			type	"roundrectangle"
			fill	"#FFF4E3"
			outline	"#999999"
		]
		LabelGraphics
		[
			text	"Gpa1_gene|Ste12"
			fontSize	14
			fontStyle	"bold"
			fontName	"Dialog"
			anchor	"c"
		]
	]
	node
	[
		id	83
		label	"Gpa1|Ste2"
		graphics
		[
			x	531.1577011068392
			y	142.7287516756791
			w	30.0
			h	30.0
			type	"roundrectangle"
			fill	"#FFF4E3"
			outline	"#999999"
		]
		LabelGraphics
		[
			text	"Gpa1|Ste2"
			fontSize	14
			fontStyle	"bold"
			fontName	"Dialog"
			anchor	"c"
		]
	]
	node
	[
		id	84
		label	"Gpa1|Ste4"
		graphics
		[
			x	549.3303227252737
			y	-27.13294187047427
			w	30.0
			h	30.0
			type	"roundrectangle"
			fill	"#FFF4E3"
			outline	"#999999"
		]
		LabelGraphics
		[
			text	"Gpa1|Ste4"
			fontSize	14
			fontStyle	"bold"
			fontName	"Dialog"
			anchor	"c"
		]
	]
	node
	[
		id	85
		label	"Kss1_p"
		graphics
		[
			x	-43.881445461595575
			y	-823.8321544733496
			w	30.0
			h	30.0
			type	"roundrectangle"
			fill	"#FFF4E3"
			outline	"#999999"
		]
		LabelGraphics
		[
			text	"Kss1_p"
			fontSize	14
			fontStyle	"bold"
			fontName	"Dialog"
			anchor	"c"
		]
	]
	node
	[
		id	86
		label	"Kss1|Msg5"
		graphics
		[
			x	616.3139547991851
			y	-911.1295786658383
			w	30.0
			h	30.0
			type	"roundrectangle"
			fill	"#FFF4E3"
			outline	"#999999"
		]
		LabelGraphics
		[
			text	"Kss1|Msg5"
			fontSize	14
			fontStyle	"bold"
			fontName	"Dialog"
			anchor	"c"
		]
	]
	node
	[
		id	87
		label	"Kss1|Ptp"
		graphics
		[
			x	-698.1396653305399
			y	-850.0594142130077
			w	30.0
			h	30.0
			type	"roundrectangle"
			fill	"#FFF4E3"
			outline	"#999999"
		]
		LabelGraphics
		[
			text	"Kss1|Ptp"
			fontSize	14
			fontStyle	"bold"
			fontName	"Dialog"
			anchor	"c"
		]
	]
	node
	[
		id	88
		label	"Kss1|Sst2"
		graphics
		[
			x	306.3232959763678
			y	-766.0228706391048
			w	30.0
			h	30.0
			type	"roundrectangle"
			fill	"#FFF4E3"
			outline	"#999999"
		]
		LabelGraphics
		[
			text	"Kss1|Sst2"
			fontSize	14
			fontStyle	"bold"
			fontName	"Dialog"
			anchor	"c"
		]
	]
	node
	[
		id	89
		label	"Kss1|Ste11"
		graphics
		[
			x	-649.7762217958207
			y	-887.5758342748795
			w	30.0
			h	30.0
			type	"roundrectangle"
			fill	"#FFF4E3"
			outline	"#999999"
		]
		LabelGraphics
		[
			text	"Kss1|Ste11"
			fontSize	14
			fontStyle	"bold"
			fontName	"Dialog"
			anchor	"c"
		]
	]
	node
	[
		id	90
		label	"Kss1|Ste12"
		graphics
		[
			x	-817.5732663411374
			y	110.4488757945671
			w	30.0
			h	30.0
			type	"roundrectangle"
			fill	"#FFF4E3"
			outline	"#999999"
		]
		LabelGraphics
		[
			text	"Kss1|Ste12"
			fontSize	14
			fontStyle	"bold"
			fontName	"Dialog"
			anchor	"c"
		]
	]
	node
	[
		id	91
		label	"Kss1|Ste5"
		graphics
		[
			x	1019.7384607663765
			y	-412.47238893509126
			w	30.0
			h	30.0
			type	"roundrectangle"
			fill	"#FFF4E3"
			outline	"#999999"
		]
		LabelGraphics
		[
			text	"Kss1|Ste5"
			fontSize	14
			fontStyle	"bold"
			fontName	"Dialog"
			anchor	"c"
		]
	]
	node
	[
		id	92
		label	"Kss1|Ste7"
		graphics
		[
			x	45.63342731061584
			y	-1099.0530425379327
			w	30.0
			h	30.0
			type	"roundrectangle"
			fill	"#FFF4E3"
			outline	"#999999"
		]
		LabelGraphics
		[
			text	"Kss1|Ste7"
			fontSize	14
			fontStyle	"bold"
			fontName	"Dialog"
			anchor	"c"
		]
	]
	node
	[
		id	93
		label	"Mekkp|Ste11"
		graphics
		[
			x	1560.3685593066923
			y	-453.7344588271393
			w	30.0
			h	30.0
			type	"roundrectangle"
			fill	"#FFF4E3"
			outline	"#999999"
		]
		LabelGraphics
		[
			text	"Mekkp|Ste11"
			fontSize	14
			fontStyle	"bold"
			fontName	"Dialog"
			anchor	"c"
		]
	]
	node
	[
		id	94
		label	"Mekp|Ste7"
		graphics
		[
			x	-56.69078530402891
			y	-1348.809161765152
			w	30.0
			h	30.0
			type	"roundrectangle"
			fill	"#FFF4E3"
			outline	"#999999"
		]
		LabelGraphics
		[
			text	"Mekp|Ste7"
			fontSize	14
			fontStyle	"bold"
			fontName	"Dialog"
			anchor	"c"
		]
	]
	node
	[
		id	95
		label	"Msg5_free"
		graphics
		[
			x	408.62054194011745
			y	-716.6967648207745
			w	30.0
			h	30.0
			type	"roundrectangle"
			fill	"#FFF4E3"
			outline	"#999999"
		]
		LabelGraphics
		[
			text	"Msg5_free"
			fontSize	14
			fontStyle	"bold"
			fontName	"Dialog"
			anchor	"c"
		]
	]
	node
	[
		id	96
		label	"Msg5_gene|Ste12"
		graphics
		[
			x	506.67236034730473
			y	-651.0822676590808
			w	30.0
			h	30.0
			type	"roundrectangle"
			fill	"#FFF4E3"
			outline	"#999999"
		]
		LabelGraphics
		[
			text	"Msg5_gene|Ste12"
			fontSize	14
			fontStyle	"bold"
			fontName	"Dialog"
			anchor	"c"
		]
	]
	node
	[
		id	97
		label	"Pheromone"
		graphics
		[
			x	0.0
			y	0.0
			w	30.0
			h	30.0
			type	"roundrectangle"
			fill	"#FFF4E3"
			outline	"#999999"
		]
		LabelGraphics
		[
			text	"Pheromone"
			fontSize	14
			fontStyle	"bold"
			fontName	"Dialog"
			anchor	"c"
		]
	]
	node
	[
		id	98
		label	"Pheromone|Ste2"
		graphics
		[
			x	238.07028181199962
			y	76.30557592964671
			w	30.0
			h	30.0
			type	"roundrectangle"
			fill	"#FFF4E3"
			outline	"#999999"
		]
		LabelGraphics
		[
			text	"Pheromone|Ste2"
			fontSize	14
			fontStyle	"bold"
			fontName	"Dialog"
			anchor	"c"
		]
	]
	node
	[
		id	99
		label	"Sst2_free"
		graphics
		[
			x	255.5340335407759
			y	-784.428044948918
			w	30.0
			h	30.0
			type	"roundrectangle"
			fill	"#FFF4E3"
			outline	"#999999"
		]
		LabelGraphics
		[
			text	"Sst2_free"
			fontSize	14
			fontStyle	"bold"
			fontName	"Dialog"
			anchor	"c"
		]
	]
	node
	[
		id	100
		label	"Sst2_gene|Ste12"
		graphics
		[
			x	199.36003491468975
			y	-800.5501711190959
			w	30.0
			h	30.0
			type	"roundrectangle"
			fill	"#FFF4E3"
			outline	"#999999"
		]
		LabelGraphics
		[
			text	"Sst2_gene|Ste12"
			fontSize	14
			fontStyle	"bold"
			fontName	"Dialog"
			anchor	"c"
		]
	]
	node
	[
		id	101
		label	"Sst2_p"
		graphics
		[
			x	414.7518606269057
			y	-361.2213920942665
			w	30.0
			h	30.0
			type	"roundrectangle"
			fill	"#FFF4E3"
			outline	"#999999"
		]
		LabelGraphics
		[
			text	"Sst2_p"
			fontSize	14
			fontStyle	"bold"
			fontName	"Dialog"
			anchor	"c"
		]
	]
	node
	[
		id	102
		label	"Sst2|Ste2"
		graphics
		[
			x	-507.9295519518762
			y	210.96817355697604
			w	30.0
			h	30.0
			type	"roundrectangle"
			fill	"#FFF4E3"
			outline	"#999999"
		]
		LabelGraphics
		[
			text	"Sst2|Ste2"
			fontSize	14
			fontStyle	"bold"
			fontName	"Dialog"
			anchor	"c"
		]
	]
	node
	[
		id	103
		label	"Ste11_deg"
		graphics
		[
			x	-744.3414697253843
			y	-809.9109682224674
			w	30.0
			h	30.0
			type	"roundrectangle"
			fill	"#FFF4E3"
			outline	"#999999"
		]
		LabelGraphics
		[
			text	"Ste11_deg"
			fontSize	14
			fontStyle	"bold"
			fontName	"Dialog"
			anchor	"c"
		]
	]
	node
	[
		id	104
		label	"Ste11_p"
		graphics
		[
			x	1314.2291604777251
			y	-308.709756486597
			w	30.0
			h	30.0
			type	"roundrectangle"
			fill	"#FFF4E3"
			outline	"#999999"
		]
		LabelGraphics
		[
			text	"Ste11_p"
			fontSize	14
			fontStyle	"bold"
			fontName	"Dialog"
			anchor	"c"
		]
	]
	node
	[
		id	105
		label	"Ste11_pp"
		graphics
		[
			x	1296.3061877317136
			y	-376.94862733331576
			w	30.0
			h	30.0
			type	"roundrectangle"
			fill	"#FFF4E3"
			outline	"#999999"
		]
		LabelGraphics
		[
			text	"Ste11_pp"
			fontSize	14
			fontStyle	"bold"
			fontName	"Dialog"
			anchor	"c"
		]
	]
	node
	[
		id	106
		label	"Ste11_ppp"
		graphics
		[
			x	1276.2348055938164
			y	-440.1417055800479
			w	30.0
			h	30.0
			type	"roundrectangle"
			fill	"#FFF4E3"
			outline	"#999999"
		]
		LabelGraphics
		[
			text	"Ste11_ppp"
			fontSize	14
			fontStyle	"bold"
			fontName	"Dialog"
			anchor	"c"
		]
	]
	node
	[
		id	107
		label	"Ste11|Ste5"
		graphics
		[
			x	1056.249486299915
			y	-307.1433259752943
			w	30.0
			h	30.0
			type	"roundrectangle"
			fill	"#FFF4E3"
			outline	"#999999"
		]
		LabelGraphics
		[
			text	"Ste11|Ste5"
			fontSize	14
			fontStyle	"bold"
			fontName	"Dialog"
			anchor	"c"
		]
	]
	node
	[
		id	108
		label	"Ste12_free"
		graphics
		[
			x	-292.8202991472991
			y	-465.57091018156007
			w	30.0
			h	30.0
			type	"roundrectangle"
			fill	"#FFF4E3"
			outline	"#999999"
		]
		LabelGraphics
		[
			text	"Ste12_free"
			fontSize	14
			fontStyle	"bold"
			fontName	"Dialog"
			anchor	"c"
		]
	]
	node
	[
		id	109
		label	"Ste12|Ste12_gene"
		graphics
		[
			x	-790.8678452786438
			y	234.84686777624927
			w	30.0
			h	30.0
			type	"roundrectangle"
			fill	"#FFF4E3"
			outline	"#999999"
		]
		LabelGraphics
		[
			text	"Ste12|Ste12_gene"
			fontSize	14
			fontStyle	"bold"
			fontName	"Dialog"
			anchor	"c"
		]
	]
	node
	[
		id	110
		label	"Ste12|Ste2_gene"
		graphics
		[
			x	456.95119387897813
			y	-306.09738060391265
			w	30.0
			h	30.0
			type	"roundrectangle"
			fill	"#FFF4E3"
			outline	"#999999"
		]
		LabelGraphics
		[
			text	"Ste12|Ste2_gene"
			fontSize	14
			fontStyle	"bold"
			fontName	"Dialog"
			anchor	"c"
		]
	]
	node
	[
		id	111
		label	"Ste12|Ste4_gene"
		graphics
		[
			x	555.3690134929742
			y	-610.0739781795652
			w	30.0
			h	30.0
			type	"roundrectangle"
			fill	"#FFF4E3"
			outline	"#999999"
		]
		LabelGraphics
		[
			text	"Ste12|Ste4_gene"
			fontSize	14
			fontStyle	"bold"
			fontName	"Dialog"
			anchor	"c"
		]
	]
	node
	[
		id	112
		label	"Ste20|Ste4"
		graphics
		[
			x	1098.3777914577038
			y	-59.71789708703017
			w	30.0
			h	30.0
			type	"roundrectangle"
			fill	"#FFF4E3"
			outline	"#999999"
		]
		LabelGraphics
		[
			text	"Ste20|Ste4"
			fontSize	14
			fontStyle	"bold"
			fontName	"Dialog"
			anchor	"c"
		]
	]
	node
	[
		id	113
		label	"Ste2_free"
		graphics
		[
			x	-36.86652864776654
			y	-247.26677711626246
			w	30.0
			h	30.0
			type	"roundrectangle"
			fill	"#FFF4E3"
			outline	"#999999"
		]
		LabelGraphics
		[
			text	"Ste2_free"
			fontSize	14
			fontStyle	"bold"
			fontName	"Dialog"
			anchor	"c"
		]
	]
	node
	[
		id	114
		label	"Ste4_free"
		graphics
		[
			x	822.254029979849
			y	-67.25555874347882
			w	30.0
			h	30.0
			type	"roundrectangle"
			fill	"#FFF4E3"
			outline	"#999999"
		]
		LabelGraphics
		[
			text	"Ste4_free"
			fontSize	14
			fontStyle	"bold"
			fontName	"Dialog"
			anchor	"c"
		]
	]
	node
	[
		id	115
		label	"Ste4_reg"
		graphics
		[
			x	824.9823031987117
			y	5.403647744695876
			w	30.0
			h	30.0
			type	"roundrectangle"
			fill	"#FFF4E3"
			outline	"#999999"
		]
		LabelGraphics
		[
			text	"Ste4_reg"
			fontSize	14
			fontStyle	"bold"
			fontName	"Dialog"
			anchor	"c"
		]
	]
	node
	[
		id	116
		label	"Ste4_synth"
		graphics
		[
			x	642.5705541618953
			y	-517.4244707433877
			w	30.0
			h	30.0
			type	"roundrectangle"
			fill	"#FFF4E3"
			outline	"#999999"
		]
		LabelGraphics
		[
			text	"Ste4_synth"
			fontSize	14
			fontStyle	"bold"
			fontName	"Dialog"
			anchor	"c"
		]
	]
	node
	[
		id	117
		label	"Ste4|Ste5"
		graphics
		[
			x	1070.8533900188872
			y	-251.54128306315306
			w	30.0
			h	30.0
			type	"roundrectangle"
			fill	"#FFF4E3"
			outline	"#999999"
		]
		LabelGraphics
		[
			text	"Ste4|Ste5"
			fontSize	14
			fontStyle	"bold"
			fontName	"Dialog"
			anchor	"c"
		]
	]
	node
	[
		id	118
		label	"Ste5_c"
		graphics
		[
			x	786.2913141635853
			y	-249.74180521270767
			w	30.0
			h	30.0
			type	"roundrectangle"
			fill	"#FFF4E3"
			outline	"#999999"
		]
		LabelGraphics
		[
			text	"Ste5_c"
			fontSize	14
			fontStyle	"bold"
			fontName	"Dialog"
			anchor	"c"
		]
	]
	node
	[
		id	119
		label	"Ste5_n"
		graphics
		[
			x	813.0709673476279
			y	-139.7877035235669
			w	30.0
			h	30.0
			type	"roundrectangle"
			fill	"#FFF4E3"
			outline	"#999999"
		]
		LabelGraphics
		[
			text	"Ste5_n"
			fontSize	14
			fontStyle	"bold"
			fontName	"Dialog"
			anchor	"c"
		]
	]
	node
	[
		id	120
		label	"Ste5_p"
		graphics
		[
			x	568.0416210035147
			y	-941.9812720047566
			w	30.0
			h	30.0
			type	"roundrectangle"
			fill	"#FFF4E3"
			outline	"#999999"
		]
		LabelGraphics
		[
			text	"Ste5_p"
			fontSize	14
			fontStyle	"bold"
			fontName	"Dialog"
			anchor	"c"
		]
	]
	node
	[
		id	121
		label	"Ste5|Ste5"
		graphics
		[
			x	1039.8950267801467
			y	-358.6339823244835
			w	30.0
			h	30.0
			type	"roundrectangle"
			fill	"#FFF4E3"
			outline	"#999999"
		]
		LabelGraphics
		[
			text	"Ste5|Ste5"
			fontSize	14
			fontStyle	"bold"
			fontName	"Dialog"
			anchor	"c"
		]
	]
	node
	[
		id	122
		label	"Ste5|Ste7"
		graphics
		[
			x	521.105894580122
			y	-968.7355917038719
			w	30.0
			h	30.0
			type	"roundrectangle"
			fill	"#FFF4E3"
			outline	"#999999"
		]
		LabelGraphics
		[
			text	"Ste5|Ste7"
			fontSize	14
			fontStyle	"bold"
			fontName	"Dialog"
			anchor	"c"
		]
	]
	node
	[
		id	123
		label	"Ste7_p"
		graphics
		[
			x	-3.658892224182704
			y	-1349.99504166041
			w	30.0
			h	30.0
			type	"roundrectangle"
			fill	"#FFF4E3"
			outline	"#999999"
		]
		LabelGraphics
		[
			text	"Ste7_p"
			fontSize	14
			fontStyle	"bold"
			fontName	"Dialog"
			anchor	"c"
		]
	]
	node
	[
		id	124
		label	"Ste7_pp"
		graphics
		[
			x	-24.59165205015087
			y	-1099.725079576457
			w	30.0
			h	30.0
			type	"roundrectangle"
			fill	"#FFF4E3"
			outline	"#999999"
		]
		LabelGraphics
		[
			text	"Ste7_pp"
			fontSize	14
			fontStyle	"bold"
			fontName	"Dialog"
			anchor	"c"
		]
	]
	node
	[
		id	125
		label	"RG0"
		graphics
		[
			x	417.61960138362815
			y	-78.8598030696218
			w	30.0
			h	30.0
			type	"ellipse"
			fill	"#E5CBFF"
			outline	"#999999"
		]
		LabelGraphics
		[
			text	"RG0"
			fontSize	14
			fontStyle	"bold"
			fontName	"Dialog"
			anchor	"c"
		]
	]
	node
	[
		id	126
		label	"RG1"
		graphics
		[
			x	699.1476834685302
			y	-34.53283510787634
			w	30.0
			h	30.0
			type	"ellipse"
			fill	"#E5CBFF"
			outline	"#999999"
		]
		LabelGraphics
		[
			text	"RG1"
			fontSize	14
			fontStyle	"bold"
			fontName	"Dialog"
			anchor	"c"
		]
	]
	node
	[
		id	127
		label	"RG10"
		graphics
		[
			x	580.3224735096813
			y	-1078.819181670221
			w	30.0
			h	30.0
			type	"ellipse"
			fill	"#E5CBFF"
			outline	"#999999"
		]
		LabelGraphics
		[
			text	"RG10"
			fontSize	14
			fontStyle	"bold"
			fontName	"Dialog"
			anchor	"c"
		]
	]
	node
	[
		id	128
		label	"RG11"
		graphics
		[
			x	-139.87169748660776
			y	-964.9149746180825
			w	30.0
			h	30.0
			type	"ellipse"
			fill	"#E5CBFF"
			outline	"#999999"
		]
		LabelGraphics
		[
			text	"RG11"
			fontSize	14
			fontStyle	"bold"
			fontName	"Dialog"
			anchor	"c"
		]
	]
	node
	[
		id	129
		label	"RG12"
		graphics
		[
			x	2.146568185647384
			y	-974.9976370458671
			w	30.0
			h	30.0
			type	"ellipse"
			fill	"#E5CBFF"
			outline	"#999999"
		]
		LabelGraphics
		[
			text	"RG12"
			fontSize	14
			fontStyle	"bold"
			fontName	"Dialog"
			anchor	"c"
		]
	]
	node
	[
		id	130
		label	"RG13"
		graphics
		[
			x	-575.9380147735684
			y	-786.7149440163705
			w	30.0
			h	30.0
			type	"ellipse"
			fill	"#E5CBFF"
			outline	"#999999"
		]
		LabelGraphics
		[
			text	"RG13"
			fontSize	14
			fontStyle	"bold"
			fontName	"Dialog"
			anchor	"c"
		]
	]
	node
	[
		id	131
		label	"RG14"
		graphics
		[
			x	-659.7572118020452
			y	-717.8756309244599
			w	30.0
			h	30.0
			type	"ellipse"
			fill	"#E5CBFF"
			outline	"#999999"
		]
		LabelGraphics
		[
			text	"RG14"
			fontSize	14
			fontStyle	"bold"
			fontName	"Dialog"
			anchor	"c"
		]
	]
	node
	[
		id	132
		label	"RG15"
		graphics
		[
			x	-245.9623097058539
			y	-943.4657080170755
			w	30.0
			h	30.0
			type	"ellipse"
			fill	"#E5CBFF"
			outline	"#999999"
		]
		LabelGraphics
		[
			text	"RG15"
			fontSize	14
			fontStyle	"bold"
			fontName	"Dialog"
			anchor	"c"
		]
	]
	node
	[
		id	133
		label	"RG16"
		graphics
		[
			x	415.9979836245215
			y	-881.7996811182982
			w	30.0
			h	30.0
			type	"ellipse"
			fill	"#E5CBFF"
			outline	"#999999"
		]
		LabelGraphics
		[
			text	"RG16"
			fontSize	14
			fontStyle	"bold"
			fontName	"Dialog"
			anchor	"c"
		]
	]
	node
	[
		id	134
		label	"RG17"
		graphics
		[
			x	-866.2983877814389
			y	-447.38361986921217
			w	30.0
			h	30.0
			type	"ellipse"
			fill	"#E5CBFF"
			outline	"#999999"
		]
		LabelGraphics
		[
			text	"RG17"
			fontSize	14
			fontStyle	"bold"
			fontName	"Dialog"
			anchor	"c"
		]
	]
	node
	[
		id	135
		label	"RG18"
		graphics
		[
			x	-910.0351308599622
			y	-349.9443678653671
			w	30.0
			h	30.0
			type	"ellipse"
			fill	"#E5CBFF"
			outline	"#999999"
		]
		LabelGraphics
		[
			text	"RG18"
			fontSize	14
			fontStyle	"bold"
			fontName	"Dialog"
			anchor	"c"
		]
	]
	node
	[
		id	136
		label	"RG19"
		graphics
		[
			x	-967.7518810063095
			y	-118.66464009446904
			w	30.0
			h	30.0
			type	"ellipse"
			fill	"#E5CBFF"
			outline	"#999999"
		]
		LabelGraphics
		[
			text	"RG19"
			fontSize	14
			fontStyle	"bold"
			fontName	"Dialog"
			anchor	"c"
		]
	]
	node
	[
		id	137
		label	"RG2"
		graphics
		[
			x	676.0188923177953
			y	181.6547748599552
			w	30.0
			h	30.0
			type	"ellipse"
			fill	"#E5CBFF"
			outline	"#999999"
		]
		LabelGraphics
		[
			text	"RG2"
			fontSize	14
			fontStyle	"bold"
			fontName	"Dialog"
			anchor	"c"
		]
	]
	node
	[
		id	138
		label	"RG20"
		graphics
		[
			x	-959.8349682410617
			y	-171.29458176393135
			w	30.0
			h	30.0
			type	"ellipse"
			fill	"#E5CBFF"
			outline	"#999999"
		]
		LabelGraphics
		[
			text	"RG20"
			fontSize	14
			fontStyle	"bold"
			fontName	"Dialog"
			anchor	"c"
		]
	]
	node
	[
		id	139
		label	"RG3"
		graphics
		[
			x	377.640362884298
			y	-194.96860342274533
			w	30.0
			h	30.0
			type	"ellipse"
			fill	"#E5CBFF"
			outline	"#999999"
		]
		LabelGraphics
		[
			text	"RG3"
			fontSize	14
			fontStyle	"bold"
			fontName	"Dialog"
			anchor	"c"
		]
	]
	node
	[
		id	140
		label	"RG4"
		graphics
		[
			x	-92.32194140890235
			y	-693.8851916091676
			w	30.0
			h	30.0
			type	"ellipse"
			fill	"#E5CBFF"
			outline	"#999999"
		]
		LabelGraphics
		[
			text	"RG4"
			fontSize	14
			fontStyle	"bold"
			fontName	"Dialog"
			anchor	"c"
		]
	]
	node
	[
		id	141
		label	"RG5"
		graphics
		[
			x	238.81153677874997
			y	-658.0038372998837
			w	30.0
			h	30.0
			type	"ellipse"
			fill	"#E5CBFF"
			outline	"#999999"
		]
		LabelGraphics
		[
			text	"RG5"
			fontSize	14
			fontStyle	"bold"
			fontName	"Dialog"
			anchor	"c"
		]
	]
	node
	[
		id	142
		label	"RG6"
		graphics
		[
			x	969.1358400577234
			y	-106.77417063883458
			w	30.0
			h	30.0
			type	"ellipse"
			fill	"#E5CBFF"
			outline	"#999999"
		]
		LabelGraphics
		[
			text	"RG6"
			fontSize	14
			fontStyle	"bold"
			fontName	"Dialog"
			anchor	"c"
		]
	]
	node
	[
		id	143
		label	"RG7"
		graphics
		[
			x	949.1655047894682
			y	-222.95704635143113
			w	30.0
			h	30.0
			type	"ellipse"
			fill	"#E5CBFF"
			outline	"#999999"
		]
		LabelGraphics
		[
			text	"RG7"
			fontSize	14
			fontStyle	"bold"
			fontName	"Dialog"
			anchor	"c"
		]
	]
	node
	[
		id	144
		label	"RG8"
		graphics
		[
			x	482.2180729523341
			y	-847.4023425257552
			w	30.0
			h	30.0
			type	"ellipse"
			fill	"#E5CBFF"
			outline	"#999999"
		]
		LabelGraphics
		[
			text	"RG8"
			fontSize	14
			fontStyle	"bold"
			fontName	"Dialog"
			anchor	"c"
		]
	]
	node
	[
		id	145
		label	"RG9"
		graphics
		[
			x	1158.0649161869817
			y	-399.3878439522657
			w	30.0
			h	30.0
			type	"ellipse"
			fill	"#E5CBFF"
			outline	"#999999"
		]
		LabelGraphics
		[
			text	"RG9"
			fontSize	14
			fontStyle	"bold"
			fontName	"Dialog"
			anchor	"c"
		]
	]
	edge
	[
		source	97
		target	0
		graphics
		[
			fill	"#000000"
			targetArrow	"standard"
		]
	]
	edge
	[
		source	113
		target	0
		graphics
		[
			fill	"#000000"
			targetArrow	"standard"
		]
	]
	edge
	[
		source	0
		target	98
		graphics
		[
			fill	"#000000"
			targetArrow	"standard"
		]
	]
	edge
	[
		source	81
		target	44
		graphics
		[
			fill	"#000000"
			targetArrow	"standard"
		]
	]
	edge
	[
		source	113
		target	44
		graphics
		[
			fill	"#000000"
			targetArrow	"standard"
		]
	]
	edge
	[
		source	44
		target	83
		graphics
		[
			fill	"#000000"
			targetArrow	"standard"
		]
	]
	edge
	[
		source	83
		target	125
		graphics
		[
			fill	"#000000"
			targetArrow	"standard"
		]
	]
	edge
	[
		source	125
		target	81
		graphics
		[
			fill	"#000000"
			targetArrow	"standard"
		]
		edgeAnchor
		[
			ySource	-0.31515455607610077
			yTarget	-0.3151545560761027
		]
	]
	edge
	[
		source	125
		target	113
		graphics
		[
			fill	"#000000"
			targetArrow	"standard"
		]
	]
	edge
	[
		source	81
		target	125
		graphics
		[
			fill	"#AAAAAA"
			targetArrow	"standard"
		]
		edgeAnchor
		[
			xSource	0.14212044606385915
			ySource	0.22563884843200602
			xTarget	0.14212044606385538
			yTarget	0.22563884843200602
		]
	]
	edge
	[
		source	84
		target	125
		graphics
		[
			fill	"#AAAAAA"
			targetArrow	"standard"
		]
	]
	edge
	[
		source	81
		target	126
		graphics
		[
			fill	"#000000"
			targetArrow	"standard"
		]
	]
	edge
	[
		source	114
		target	126
		graphics
		[
			fill	"#000000"
			targetArrow	"standard"
		]
	]
	edge
	[
		source	126
		target	84
		graphics
		[
			fill	"#000000"
			targetArrow	"standard"
		]
	]
	edge
	[
		source	115
		target	126
		graphics
		[
			fill	"#AAAAAA"
			targetArrow	"standard"
		]
	]
	edge
	[
		source	116
		target	126
		graphics
		[
			fill	"#AAAAAA"
			targetArrow	"standard"
		]
	]
	edge
	[
		source	84
		target	137
		graphics
		[
			fill	"#000000"
			targetArrow	"standard"
		]
	]
	edge
	[
		source	137
		target	81
		graphics
		[
			fill	"#000000"
			targetArrow	"standard"
		]
		edgeAnchor
		[
			xSource	-0.32814407711743265
			xTarget	-0.32814407711744026
		]
	]
	edge
	[
		source	137
		target	114
		graphics
		[
			fill	"#000000"
			targetArrow	"standard"
		]
	]
	edge
	[
		source	80
		target	137
		graphics
		[
			fill	"#AAAAAA"
			targetArrow	"standard"
		]
	]
	edge
	[
		source	81
		target	137
		graphics
		[
			fill	"#AAAAAA"
			targetArrow	"standard"
		]
		edgeAnchor
		[
			xSource	0.274269768299943
			ySource	-0.12155695865187681
			xTarget	0.274269768299943
			yTarget	-0.12155695865187681
		]
	]
	edge
	[
		source	79
		target	6
		graphics
		[
			fill	"#000000"
			targetArrow	"standard"
		]
	]
	edge
	[
		source	6
		target	80
		graphics
		[
			fill	"#000000"
			targetArrow	"standard"
		]
	]
	edge
	[
		source	98
		target	6
		graphics
		[
			fill	"#AAAAAA"
			targetArrow	"standard"
		]
	]
	edge
	[
		source	83
		target	6
		graphics
		[
			fill	"#AAAAAA"
			targetArrow	"standard"
		]
	]
	edge
	[
		source	113
		target	8
		graphics
		[
			fill	"#000000"
			targetArrow	"standard"
		]
	]
	edge
	[
		source	8
		target	102
		graphics
		[
			fill	"#000000"
			targetArrow	"standard"
		]
	]
	edge
	[
		source	80
		target	139
		graphics
		[
			fill	"#000000"
			targetArrow	"standard"
		]
	]
	edge
	[
		source	139
		target	79
		graphics
		[
			fill	"#000000"
			targetArrow	"standard"
		]
	]
	edge
	[
		source	81
		target	139
		graphics
		[
			fill	"#AAAAAA"
			targetArrow	"standard"
		]
	]
	edge
	[
		source	83
		target	139
		graphics
		[
			fill	"#AAAAAA"
			targetArrow	"standard"
		]
	]
	edge
	[
		source	113
		target	139
		graphics
		[
			fill	"#AAAAAA"
			targetArrow	"standard"
		]
	]
	edge
	[
		source	101
		target	139
		graphics
		[
			fill	"#AAAAAA"
			targetArrow	"standard"
		]
	]
	edge
	[
		source	102
		target	139
		graphics
		[
			fill	"#AAAAAA"
			targetArrow	"standard"
		]
	]
	edge
	[
		source	69
		target	24
		graphics
		[
			fill	"#000000"
			targetArrow	"standard"
		]
	]
	edge
	[
		source	99
		target	24
		graphics
		[
			fill	"#000000"
			targetArrow	"standard"
		]
	]
	edge
	[
		source	24
		target	74
		graphics
		[
			fill	"#000000"
			targetArrow	"standard"
		]
	]
	edge
	[
		source	140
		target	101
		graphics
		[
			fill	"#000000"
			targetArrow	"standard"
		]
	]
	edge
	[
		source	74
		target	140
		graphics
		[
			fill	"#000000"
			targetArrow	"standard"
		]
	]
	edge
	[
		source	140
		target	69
		graphics
		[
			fill	"#000000"
			targetArrow	"standard"
		]
	]
	edge
	[
		source	140
		target	99
		graphics
		[
			fill	"#000000"
			targetArrow	"standard"
		]
	]
	edge
	[
		source	71
		target	140
		graphics
		[
			fill	"#AAAAAA"
			targetArrow	"standard"
		]
	]
	edge
	[
		source	99
		target	43
		graphics
		[
			fill	"#000000"
			targetArrow	"standard"
		]
	]
	edge
	[
		source	43
		target	88
		graphics
		[
			fill	"#000000"
			targetArrow	"standard"
		]
	]
	edge
	[
		source	141
		target	101
		graphics
		[
			fill	"#000000"
			targetArrow	"standard"
		]
	]
	edge
	[
		source	88
		target	141
		graphics
		[
			fill	"#000000"
			targetArrow	"standard"
		]
	]
	edge
	[
		source	141
		target	99
		graphics
		[
			fill	"#000000"
			targetArrow	"standard"
		]
	]
	edge
	[
		source	85
		target	141
		graphics
		[
			fill	"#AAAAAA"
			targetArrow	"standard"
		]
	]
	edge
	[
		source	108
		target	45
		graphics
		[
			fill	"#000000"
			targetArrow	"standard"
		]
	]
	edge
	[
		source	45
		target	110
		graphics
		[
			fill	"#000000"
			targetArrow	"standard"
		]
	]
	edge
	[
		source	110
		target	46
		graphics
		[
			fill	"#AAAAAA"
			targetArrow	"standard"
		]
	]
	edge
	[
		source	108
		target	46
		graphics
		[
			fill	"#AAAAAA"
			targetArrow	"standard"
		]
	]
	edge
	[
		source	46
		target	113
		graphics
		[
			fill	"#000000"
			targetArrow	"standard"
		]
	]
	edge
	[
		source	108
		target	47
		graphics
		[
			fill	"#000000"
			targetArrow	"standard"
		]
	]
	edge
	[
		source	47
		target	82
		graphics
		[
			fill	"#000000"
			targetArrow	"standard"
		]
	]
	edge
	[
		source	82
		target	48
		graphics
		[
			fill	"#AAAAAA"
			targetArrow	"standard"
		]
	]
	edge
	[
		source	108
		target	48
		graphics
		[
			fill	"#AAAAAA"
			targetArrow	"standard"
		]
	]
	edge
	[
		source	48
		target	79
		graphics
		[
			fill	"#000000"
			targetArrow	"standard"
		]
	]
	edge
	[
		source	48
		target	81
		graphics
		[
			fill	"#000000"
			targetArrow	"standard"
		]
	]
	edge
	[
		source	108
		target	49
		graphics
		[
			fill	"#000000"
			targetArrow	"standard"
		]
	]
	edge
	[
		source	49
		target	111
		graphics
		[
			fill	"#000000"
			targetArrow	"standard"
		]
	]
	edge
	[
		source	111
		target	50
		graphics
		[
			fill	"#AAAAAA"
			targetArrow	"standard"
		]
	]
	edge
	[
		source	108
		target	50
		graphics
		[
			fill	"#AAAAAA"
			targetArrow	"standard"
		]
	]
	edge
	[
		source	50
		target	116
		graphics
		[
			fill	"#000000"
			targetArrow	"standard"
		]
	]
	edge
	[
		source	50
		target	114
		graphics
		[
			fill	"#000000"
			targetArrow	"standard"
		]
	]
	edge
	[
		source	108
		target	51
		graphics
		[
			fill	"#000000"
			targetArrow	"standard"
		]
	]
	edge
	[
		source	51
		target	100
		graphics
		[
			fill	"#000000"
			targetArrow	"standard"
		]
	]
	edge
	[
		source	100
		target	52
		graphics
		[
			fill	"#AAAAAA"
			targetArrow	"standard"
		]
	]
	edge
	[
		source	108
		target	52
		graphics
		[
			fill	"#AAAAAA"
			targetArrow	"standard"
		]
	]
	edge
	[
		source	52
		target	99
		graphics
		[
			fill	"#000000"
			targetArrow	"standard"
		]
	]
	edge
	[
		source	114
		target	53
		graphics
		[
			fill	"#000000"
			targetArrow	"standard"
		]
	]
	edge
	[
		source	53
		target	112
		graphics
		[
			fill	"#000000"
			targetArrow	"standard"
		]
	]
	edge
	[
		source	114
		target	142
		graphics
		[
			fill	"#000000"
			targetArrow	"standard"
		]
	]
	edge
	[
		source	142
		target	117
		graphics
		[
			fill	"#000000"
			targetArrow	"standard"
		]
		edgeAnchor
		[
			xSource	-0.3259106684081947
			xTarget	-0.3259106684081871
			yTarget	-1.8947806286936005E-15
		]
	]
	edge
	[
		source	118
		target	142
		graphics
		[
			fill	"#AAAAAA"
			targetArrow	"standard"
		]
	]
	edge
	[
		source	121
		target	142
		graphics
		[
			fill	"#AAAAAA"
			targetArrow	"standard"
		]
	]
	edge
	[
		source	117
		target	142
		graphics
		[
			fill	"#AAAAAA"
			targetArrow	"standard"
		]
		edgeAnchor
		[
			xSource	0.21819203237018883
			ySource	0.153308017146126
			xTarget	0.21819203237018883
			yTarget	0.15330801714612693
		]
	]
	edge
	[
		source	143
		target	121
		graphics
		[
			fill	"#000000"
			targetArrow	"standard"
		]
	]
	edge
	[
		source	118
		target	143
		graphics
		[
			fill	"#AAAAAA"
			targetArrow	"standard"
		]
	]
	edge
	[
		source	117
		target	143
		graphics
		[
			fill	"#AAAAAA"
			targetArrow	"standard"
		]
	]
	edge
	[
		source	54
		target	107
		graphics
		[
			fill	"#000000"
			targetArrow	"standard"
		]
	]
	edge
	[
		source	118
		target	54
		graphics
		[
			fill	"#AAAAAA"
			targetArrow	"standard"
		]
	]
	edge
	[
		source	55
		target	104
		graphics
		[
			fill	"#000000"
			targetArrow	"standard"
		]
	]
	edge
	[
		source	112
		target	55
		graphics
		[
			fill	"#AAAAAA"
			targetArrow	"standard"
		]
	]
	edge
	[
		source	117
		target	55
		graphics
		[
			fill	"#AAAAAA"
			targetArrow	"standard"
		]
	]
	edge
	[
		source	107
		target	55
		graphics
		[
			fill	"#AAAAAA"
			targetArrow	"standard"
		]
	]
	edge
	[
		source	104
		target	56
		graphics
		[
			fill	"#000000"
			targetArrow	"standard"
		]
	]
	edge
	[
		source	56
		target	105
		graphics
		[
			fill	"#000000"
			targetArrow	"standard"
		]
	]
	edge
	[
		source	112
		target	56
		graphics
		[
			fill	"#AAAAAA"
			targetArrow	"standard"
		]
	]
	edge
	[
		source	117
		target	56
		graphics
		[
			fill	"#AAAAAA"
			targetArrow	"standard"
		]
	]
	edge
	[
		source	107
		target	56
		graphics
		[
			fill	"#AAAAAA"
			targetArrow	"standard"
		]
	]
	edge
	[
		source	105
		target	57
		graphics
		[
			fill	"#000000"
			targetArrow	"standard"
		]
	]
	edge
	[
		source	57
		target	106
		graphics
		[
			fill	"#000000"
			targetArrow	"standard"
		]
	]
	edge
	[
		source	112
		target	57
		graphics
		[
			fill	"#AAAAAA"
			targetArrow	"standard"
		]
	]
	edge
	[
		source	117
		target	57
		graphics
		[
			fill	"#AAAAAA"
			targetArrow	"standard"
		]
	]
	edge
	[
		source	107
		target	57
		graphics
		[
			fill	"#AAAAAA"
			targetArrow	"standard"
		]
	]
	edge
	[
		source	144
		target	122
		graphics
		[
			fill	"#000000"
			targetArrow	"standard"
		]
	]
	edge
	[
		source	118
		target	144
		graphics
		[
			fill	"#AAAAAA"
			targetArrow	"standard"
		]
	]
	edge
	[
		source	120
		target	144
		graphics
		[
			fill	"#AAAAAA"
			targetArrow	"standard"
		]
	]
	edge
	[
		source	145
		target	123
		graphics
		[
			fill	"#000000"
			targetArrow	"standard"
		]
	]
	edge
	[
		source	107
		target	145
		graphics
		[
			fill	"#AAAAAA"
			targetArrow	"standard"
		]
	]
	edge
	[
		source	121
		target	145
		graphics
		[
			fill	"#AAAAAA"
			targetArrow	"standard"
		]
	]
	edge
	[
		source	122
		target	145
		graphics
		[
			fill	"#AAAAAA"
			targetArrow	"standard"
		]
	]
	edge
	[
		source	105
		target	145
		graphics
		[
			fill	"#AAAAAA"
			targetArrow	"standard"
		]
	]
	edge
	[
		source	117
		target	145
		graphics
		[
			fill	"#AAAAAA"
			targetArrow	"standard"
		]
	]
	edge
	[
		source	106
		target	145
		graphics
		[
			fill	"#AAAAAA"
			targetArrow	"standard"
		]
	]
	edge
	[
		source	123
		target	127
		graphics
		[
			fill	"#000000"
			targetArrow	"standard"
		]
	]
	edge
	[
		source	127
		target	124
		graphics
		[
			fill	"#000000"
			targetArrow	"standard"
		]
	]
	edge
	[
		source	107
		target	127
		graphics
		[
			fill	"#AAAAAA"
			targetArrow	"standard"
		]
	]
	edge
	[
		source	121
		target	127
		graphics
		[
			fill	"#AAAAAA"
			targetArrow	"standard"
		]
	]
	edge
	[
		source	122
		target	127
		graphics
		[
			fill	"#AAAAAA"
			targetArrow	"standard"
		]
	]
	edge
	[
		source	105
		target	127
		graphics
		[
			fill	"#AAAAAA"
			targetArrow	"standard"
		]
	]
	edge
	[
		source	117
		target	127
		graphics
		[
			fill	"#AAAAAA"
			targetArrow	"standard"
		]
	]
	edge
	[
		source	106
		target	127
		graphics
		[
			fill	"#AAAAAA"
			targetArrow	"standard"
		]
	]
	edge
	[
		source	69
		target	1
		graphics
		[
			fill	"#000000"
			targetArrow	"standard"
		]
	]
	edge
	[
		source	1
		target	78
		graphics
		[
			fill	"#000000"
			targetArrow	"standard"
		]
	]
	edge
	[
		source	128
		target	71
		graphics
		[
			fill	"#000000"
			targetArrow	"standard"
		]
		edgeAnchor
		[
			xSource	0.30151591676527495
			xTarget	0.30151591676527495
		]
	]
	edge
	[
		source	122
		target	128
		graphics
		[
			fill	"#AAAAAA"
			targetArrow	"standard"
		]
	]
	edge
	[
		source	78
		target	128
		graphics
		[
			fill	"#AAAAAA"
			targetArrow	"standard"
		]
	]
	edge
	[
		source	124
		target	128
		graphics
		[
			fill	"#AAAAAA"
			targetArrow	"standard"
		]
	]
	edge
	[
		source	71
		target	128
		graphics
		[
			fill	"#AAAAAA"
			targetArrow	"standard"
		]
		edgeAnchor
		[
			xSource	-0.23584529756838415
			ySource	-0.12445122227600222
			xTarget	-0.23584529756838415
			yTarget	-0.12445122227600222
		]
	]
	edge
	[
		source	69
		target	2
		graphics
		[
			fill	"#000000"
			targetArrow	"standard"
		]
	]
	edge
	[
		source	2
		target	77
		graphics
		[
			fill	"#000000"
			targetArrow	"standard"
		]
	]
	edge
	[
		source	118
		target	2
		graphics
		[
			fill	"#AAAAAA"
			targetArrow	"standard"
		]
	]
	edge
	[
		source	77
		target	128
		graphics
		[
			fill	"#AAAAAA"
			targetArrow	"standard"
		]
	]
	edge
	[
		source	3
		target	92
		graphics
		[
			fill	"#000000"
			targetArrow	"standard"
		]
	]
	edge
	[
		source	129
		target	85
		graphics
		[
			fill	"#000000"
			targetArrow	"standard"
		]
		edgeAnchor
		[
			xSource	0.31359869639797466
			xTarget	0.313598696397978
		]
	]
	edge
	[
		source	92
		target	129
		graphics
		[
			fill	"#AAAAAA"
			targetArrow	"standard"
		]
	]
	edge
	[
		source	124
		target	129
		graphics
		[
			fill	"#AAAAAA"
			targetArrow	"standard"
		]
	]
	edge
	[
		source	85
		target	129
		graphics
		[
			fill	"#AAAAAA"
			targetArrow	"standard"
		]
		edgeAnchor
		[
			xSource	-0.2869909889095486
			ySource	-0.08738519488288148
			xTarget	-0.2869909889095485
			yTarget	-0.08738519488288148
		]
	]
	edge
	[
		source	4
		target	91
		graphics
		[
			fill	"#000000"
			targetArrow	"standard"
		]
	]
	edge
	[
		source	118
		target	4
		graphics
		[
			fill	"#AAAAAA"
			targetArrow	"standard"
		]
	]
	edge
	[
		source	91
		target	129
		graphics
		[
			fill	"#AAAAAA"
			targetArrow	"standard"
		]
	]
	edge
	[
		source	69
		target	5
		graphics
		[
			fill	"#000000"
			targetArrow	"standard"
		]
	]
	edge
	[
		source	5
		target	75
		graphics
		[
			fill	"#000000"
			targetArrow	"standard"
		]
	]
	edge
	[
		source	130
		target	103
		graphics
		[
			fill	"#000000"
			targetArrow	"standard"
		]
	]
	edge
	[
		source	89
		target	130
		graphics
		[
			fill	"#000000"
			targetArrow	"standard"
		]
	]
	edge
	[
		source	85
		target	130
		graphics
		[
			fill	"#AAAAAA"
			targetArrow	"standard"
		]
	]
	edge
	[
		source	7
		target	89
		graphics
		[
			fill	"#000000"
			targetArrow	"standard"
		]
	]
	edge
	[
		source	131
		target	103
		graphics
		[
			fill	"#000000"
			targetArrow	"standard"
		]
	]
	edge
	[
		source	75
		target	131
		graphics
		[
			fill	"#000000"
			targetArrow	"standard"
		]
	]
	edge
	[
		source	131
		target	69
		graphics
		[
			fill	"#000000"
			targetArrow	"standard"
		]
	]
	edge
	[
		source	71
		target	131
		graphics
		[
			fill	"#AAAAAA"
			targetArrow	"standard"
		]
	]
	edge
	[
		source	103
		target	9
		graphics
		[
			fill	"#000000"
			targetArrow	"standard"
		]
	]
	edge
	[
		source	69
		target	10
		graphics
		[
			fill	"#000000"
			targetArrow	"standard"
		]
	]
	edge
	[
		source	95
		target	10
		graphics
		[
			fill	"#000000"
			targetArrow	"standard"
		]
	]
	edge
	[
		source	10
		target	72
		graphics
		[
			fill	"#000000"
			targetArrow	"standard"
		]
	]
	edge
	[
		source	71
		target	132
		graphics
		[
			fill	"#000000"
			targetArrow	"standard"
		]
	]
	edge
	[
		source	72
		target	132
		graphics
		[
			fill	"#000000"
			targetArrow	"standard"
		]
	]
	edge
	[
		source	132
		target	69
		graphics
		[
			fill	"#000000"
			targetArrow	"standard"
		]
	]
	edge
	[
		source	132
		target	95
		graphics
		[
			fill	"#000000"
			targetArrow	"standard"
		]
	]
	edge
	[
		source	95
		target	11
		graphics
		[
			fill	"#000000"
			targetArrow	"standard"
		]
	]
	edge
	[
		source	11
		target	86
		graphics
		[
			fill	"#000000"
			targetArrow	"standard"
		]
	]
	edge
	[
		source	85
		target	133
		graphics
		[
			fill	"#000000"
			targetArrow	"standard"
		]
	]
	edge
	[
		source	86
		target	133
		graphics
		[
			fill	"#000000"
			targetArrow	"standard"
		]
	]
	edge
	[
		source	133
		target	95
		graphics
		[
			fill	"#000000"
			targetArrow	"standard"
		]
	]
	edge
	[
		source	69
		target	12
		graphics
		[
			fill	"#000000"
			targetArrow	"standard"
		]
	]
	edge
	[
		source	12
		target	73
		graphics
		[
			fill	"#000000"
			targetArrow	"standard"
		]
	]
	edge
	[
		source	71
		target	13
		graphics
		[
			fill	"#000000"
			targetArrow	"standard"
		]
	]
	edge
	[
		source	73
		target	13
		graphics
		[
			fill	"#000000"
			targetArrow	"standard"
		]
	]
	edge
	[
		source	13
		target	69
		graphics
		[
			fill	"#000000"
			targetArrow	"standard"
		]
	]
	edge
	[
		source	14
		target	87
		graphics
		[
			fill	"#000000"
			targetArrow	"standard"
		]
	]
	edge
	[
		source	85
		target	15
		graphics
		[
			fill	"#000000"
			targetArrow	"standard"
		]
	]
	edge
	[
		source	87
		target	15
		graphics
		[
			fill	"#000000"
			targetArrow	"standard"
		]
	]
	edge
	[
		source	108
		target	16
		graphics
		[
			fill	"#000000"
			targetArrow	"standard"
		]
	]
	edge
	[
		source	16
		target	70
		graphics
		[
			fill	"#000000"
			targetArrow	"standard"
		]
	]
	edge
	[
		source	70
		target	17
		graphics
		[
			fill	"#AAAAAA"
			targetArrow	"standard"
		]
	]
	edge
	[
		source	108
		target	17
		graphics
		[
			fill	"#AAAAAA"
			targetArrow	"standard"
		]
	]
	edge
	[
		source	17
		target	69
		graphics
		[
			fill	"#000000"
			targetArrow	"standard"
		]
	]
	edge
	[
		source	108
		target	18
		graphics
		[
			fill	"#000000"
			targetArrow	"standard"
		]
	]
	edge
	[
		source	18
		target	96
		graphics
		[
			fill	"#000000"
			targetArrow	"standard"
		]
	]
	edge
	[
		source	96
		target	19
		graphics
		[
			fill	"#AAAAAA"
			targetArrow	"standard"
		]
	]
	edge
	[
		source	108
		target	19
		graphics
		[
			fill	"#AAAAAA"
			targetArrow	"standard"
		]
	]
	edge
	[
		source	19
		target	95
		graphics
		[
			fill	"#000000"
			targetArrow	"standard"
		]
	]
	edge
	[
		source	58
		target	20
		graphics
		[
			fill	"#000000"
			targetArrow	"standard"
		]
	]
	edge
	[
		source	108
		target	20
		graphics
		[
			fill	"#000000"
			targetArrow	"standard"
		]
	]
	edge
	[
		source	20
		target	62
		graphics
		[
			fill	"#000000"
			targetArrow	"standard"
		]
	]
	edge
	[
		source	63
		target	21
		graphics
		[
			fill	"#000000"
			targetArrow	"standard"
		]
	]
	edge
	[
		source	108
		target	21
		graphics
		[
			fill	"#000000"
			targetArrow	"standard"
		]
	]
	edge
	[
		source	21
		target	68
		graphics
		[
			fill	"#000000"
			targetArrow	"standard"
		]
	]
	edge
	[
		source	69
		target	22
		graphics
		[
			fill	"#000000"
			targetArrow	"standard"
		]
	]
	edge
	[
		source	108
		target	22
		graphics
		[
			fill	"#000000"
			targetArrow	"standard"
		]
	]
	edge
	[
		source	22
		target	76
		graphics
		[
			fill	"#000000"
			targetArrow	"standard"
		]
	]
	edge
	[
		source	108
		target	23
		graphics
		[
			fill	"#000000"
			targetArrow	"standard"
		]
	]
	edge
	[
		source	23
		target	90
		graphics
		[
			fill	"#000000"
			targetArrow	"standard"
		]
	]
	edge
	[
		source	58
		target	25
		graphics
		[
			fill	"#000000"
			targetArrow	"standard"
		]
	]
	edge
	[
		source	69
		target	25
		graphics
		[
			fill	"#000000"
			targetArrow	"standard"
		]
	]
	edge
	[
		source	25
		target	60
		graphics
		[
			fill	"#000000"
			targetArrow	"standard"
		]
	]
	edge
	[
		source	134
		target	59
		graphics
		[
			fill	"#000000"
			targetArrow	"standard"
		]
	]
	edge
	[
		source	60
		target	134
		graphics
		[
			fill	"#000000"
			targetArrow	"standard"
		]
	]
	edge
	[
		source	134
		target	58
		graphics
		[
			fill	"#000000"
			targetArrow	"standard"
		]
	]
	edge
	[
		source	134
		target	69
		graphics
		[
			fill	"#000000"
			targetArrow	"standard"
		]
	]
	edge
	[
		source	71
		target	134
		graphics
		[
			fill	"#AAAAAA"
			targetArrow	"standard"
		]
	]
	edge
	[
		source	58
		target	26
		graphics
		[
			fill	"#000000"
			targetArrow	"standard"
		]
	]
	edge
	[
		source	26
		target	61
		graphics
		[
			fill	"#000000"
			targetArrow	"standard"
		]
	]
	edge
	[
		source	135
		target	59
		graphics
		[
			fill	"#000000"
			targetArrow	"standard"
		]
	]
	edge
	[
		source	61
		target	135
		graphics
		[
			fill	"#000000"
			targetArrow	"standard"
		]
	]
	edge
	[
		source	135
		target	58
		graphics
		[
			fill	"#000000"
			targetArrow	"standard"
		]
	]
	edge
	[
		source	85
		target	135
		graphics
		[
			fill	"#AAAAAA"
			targetArrow	"standard"
		]
	]
	edge
	[
		source	63
		target	27
		graphics
		[
			fill	"#000000"
			targetArrow	"standard"
		]
	]
	edge
	[
		source	69
		target	27
		graphics
		[
			fill	"#000000"
			targetArrow	"standard"
		]
	]
	edge
	[
		source	27
		target	66
		graphics
		[
			fill	"#000000"
			targetArrow	"standard"
		]
	]
	edge
	[
		source	136
		target	65
		graphics
		[
			fill	"#000000"
			targetArrow	"standard"
		]
	]
	edge
	[
		source	66
		target	136
		graphics
		[
			fill	"#000000"
			targetArrow	"standard"
		]
	]
	edge
	[
		source	136
		target	63
		graphics
		[
			fill	"#000000"
			targetArrow	"standard"
		]
	]
	edge
	[
		source	136
		target	69
		graphics
		[
			fill	"#000000"
			targetArrow	"standard"
		]
	]
	edge
	[
		source	71
		target	136
		graphics
		[
			fill	"#AAAAAA"
			targetArrow	"standard"
		]
	]
	edge
	[
		source	63
		target	28
		graphics
		[
			fill	"#000000"
			targetArrow	"standard"
		]
	]
	edge
	[
		source	28
		target	67
		graphics
		[
			fill	"#000000"
			targetArrow	"standard"
		]
	]
	edge
	[
		source	138
		target	65
		graphics
		[
			fill	"#000000"
			targetArrow	"standard"
		]
	]
	edge
	[
		source	67
		target	138
		graphics
		[
			fill	"#000000"
			targetArrow	"standard"
		]
	]
	edge
	[
		source	138
		target	63
		graphics
		[
			fill	"#000000"
			targetArrow	"standard"
		]
	]
	edge
	[
		source	85
		target	138
		graphics
		[
			fill	"#AAAAAA"
			targetArrow	"standard"
		]
	]
	edge
	[
		source	108
		target	29
		graphics
		[
			fill	"#000000"
			targetArrow	"standard"
		]
	]
	edge
	[
		source	29
		target	64
		graphics
		[
			fill	"#000000"
			targetArrow	"standard"
		]
	]
	edge
	[
		source	64
		target	30
		graphics
		[
			fill	"#AAAAAA"
			targetArrow	"standard"
		]
	]
	edge
	[
		source	108
		target	30
		graphics
		[
			fill	"#AAAAAA"
			targetArrow	"standard"
		]
	]
	edge
	[
		source	30
		target	63
		graphics
		[
			fill	"#000000"
			targetArrow	"standard"
		]
	]
	edge
	[
		source	108
		target	31
		graphics
		[
			fill	"#000000"
			targetArrow	"standard"
		]
	]
	edge
	[
		source	31
		target	109
		graphics
		[
			fill	"#000000"
			targetArrow	"standard"
		]
	]
	edge
	[
		source	109
		target	32
		graphics
		[
			fill	"#AAAAAA"
			targetArrow	"standard"
		]
	]
	edge
	[
		source	108
		target	32
		graphics
		[
			fill	"#AAAAAA"
			targetArrow	"standard"
		]
		edgeAnchor
		[
			xSource	0.30679855667866984
			ySource	3.789561257387201E-15
			xTarget	0.3067985566786774
			yTarget	-1.8947806286936005E-15
		]
	]
	edge
	[
		source	32
		target	108
		graphics
		[
			fill	"#000000"
			targetArrow	"standard"
		]
		edgeAnchor
		[
			xSource	-0.23178437304576013
			ySource	-0.131860212053878
			xTarget	-0.2317843730457639
			yTarget	-0.13186021205387607
		]
	]
	edge
	[
		source	33
		target	93
		graphics
		[
			fill	"#000000"
			targetArrow	"standard"
		]
	]
	edge
	[
		source	106
		target	34
		graphics
		[
			fill	"#000000"
			targetArrow	"standard"
		]
	]
	edge
	[
		source	34
		target	105
		graphics
		[
			fill	"#000000"
			targetArrow	"standard"
		]
	]
	edge
	[
		source	93
		target	34
		graphics
		[
			fill	"#AAAAAA"
			targetArrow	"standard"
		]
	]
	edge
	[
		source	105
		target	35
		graphics
		[
			fill	"#000000"
			targetArrow	"standard"
		]
	]
	edge
	[
		source	35
		target	104
		graphics
		[
			fill	"#000000"
			targetArrow	"standard"
		]
	]
	edge
	[
		source	93
		target	35
		graphics
		[
			fill	"#AAAAAA"
			targetArrow	"standard"
		]
	]
	edge
	[
		source	104
		target	36
		graphics
		[
			fill	"#000000"
			targetArrow	"standard"
		]
	]
	edge
	[
		source	93
		target	36
		graphics
		[
			fill	"#AAAAAA"
			targetArrow	"standard"
		]
	]
	edge
	[
		source	37
		target	94
		graphics
		[
			fill	"#000000"
			targetArrow	"standard"
		]
	]
	edge
	[
		source	124
		target	38
		graphics
		[
			fill	"#000000"
			targetArrow	"standard"
		]
	]
	edge
	[
		source	38
		target	123
		graphics
		[
			fill	"#000000"
			targetArrow	"standard"
		]
	]
	edge
	[
		source	94
		target	38
		graphics
		[
			fill	"#AAAAAA"
			targetArrow	"standard"
		]
	]
	edge
	[
		source	123
		target	39
		graphics
		[
			fill	"#000000"
			targetArrow	"standard"
		]
	]
	edge
	[
		source	94
		target	39
		graphics
		[
			fill	"#AAAAAA"
			targetArrow	"standard"
		]
	]
	edge
	[
		source	118
		target	40
		graphics
		[
			fill	"#000000"
			targetArrow	"standard"
		]
	]
	edge
	[
		source	40
		target	119
		graphics
		[
			fill	"#000000"
			targetArrow	"standard"
		]
	]
	edge
	[
		source	119
		target	41
		graphics
		[
			fill	"#000000"
			targetArrow	"standard"
		]
	]
	edge
	[
		source	41
		target	118
		graphics
		[
			fill	"#000000"
			targetArrow	"standard"
		]
	]
	edge
	[
		source	81
		target	41
		graphics
		[
			fill	"#AAAAAA"
			targetArrow	"standard"
		]
	]
	edge
	[
		source	42
		target	120
		graphics
		[
			fill	"#000000"
			targetArrow	"standard"
		]
	]
	edge
	[
		source	71
		target	42
		graphics
		[
			fill	"#AAAAAA"
			targetArrow	"standard"
		]
	]
	edge
	[
		source	77
		target	42
		graphics
		[
			fill	"#AAAAAA"
			targetArrow	"standard"
		]
	]
	edge
	[
		source	83
		target	137
		graphics
		[
			fill	"#AAAAAA"
			targetArrow	"standard"
		]
	]
]
