# Supplementary material for: Automated visualization of rule-based models
Source: PLoS Comput Biol. 2017 Nov 13;13(11):e1005857. doi: 10.1371/journal.pcbi.1005857 (PMC5703574; doi:10.1371/journal.pcbi.1005857)
Supplement: S1 Dataset — (ZIP) [file pcbi.1005857.s009.zip › suderman_deeds_tutorial/ensemble_1_regulatory_full.gml]

Creator	"yFiles"
Version	"2.14"
graph
[
	hierarchic	1
	label	""
	directed	1
	node
	[
		id	0
		label	"Dig1(activation)"
		graphics
		[
			x	1644.0
			y	2714.0
			w	30.0
			h	30.0
			type	"roundrectangle"
			fill	"#FFE9C7"
			outline	"#999999"
		]
		LabelGraphics
		[
			text	"Dig1(activation)"
			fontSize	14
			fontName	"Dialog"
			anchor	"c"
		]
	]
	node
	[
		id	1
		label	"Dig1(activation~p)"
		graphics
		[
			x	1639.0
			y	2745.0
			w	30.0
			h	30.0
			type	"roundrectangle"
			fill	"#FFE9C7"
			outline	"#999999"
		]
		LabelGraphics
		[
			text	"Dig1(activation~p)"
			fontSize	14
			fontName	"Dialog"
			anchor	"c"
		]
	]
	node
	[
		id	2
		label	"Dig1(activation~u)"
		graphics
		[
			x	1791.0
			y	2594.0
			w	30.0
			h	30.0
			type	"roundrectangle"
			fill	"#FFE9C7"
			outline	"#999999"
		]
		LabelGraphics
		[
			text	"Dig1(activation~u)"
			fontSize	14
			fontName	"Dialog"
			anchor	"c"
		]
	]
	node
	[
		id	3
		label	"Dig1(mapk!1).Fus3(dock!1)"
		graphics
		[
			x	1425.0
			y	2007.0
			w	30.0
			h	30.0
			type	"roundrectangle"
			fill	"#FFE9C7"
			outline	"#999999"
		]
		LabelGraphics
		[
			text	"Dig1(mapk!1).Fus3(dock!1)"
			fontSize	14
			fontName	"Dialog"
			anchor	"c"
		]
	]
	node
	[
		id	4
		label	"Dig1(mapk!1).Kss1(dock!1)"
		graphics
		[
			x	1822.0
			y	2563.0
			w	30.0
			h	30.0
			type	"roundrectangle"
			fill	"#FFE9C7"
			outline	"#999999"
		]
		LabelGraphics
		[
			text	"Dig1(mapk!1).Kss1(dock!1)"
			fontSize	14
			fontName	"Dialog"
			anchor	"c"
		]
	]
	node
	[
		id	5
		label	"Dig1(mapk)"
		graphics
		[
			x	1642.0
			y	2466.0
			w	30.0
			h	30.0
			type	"roundrectangle"
			fill	"#FFE9C7"
			outline	"#999999"
		]
		LabelGraphics
		[
			text	"Dig1(mapk)"
			fontSize	14
			fontName	"Dialog"
			anchor	"c"
		]
	]
	node
	[
		id	6
		label	"Dig1(ste12!1).Ste12(dig1!1)"
		graphics
		[
			x	1475.0
			y	2667.0
			w	30.0
			h	30.0
			type	"roundrectangle"
			fill	"#FFE9C7"
			outline	"#999999"
		]
		LabelGraphics
		[
			text	"Dig1(ste12!1).Ste12(dig1!1)"
			fontSize	14
			fontName	"Dialog"
			anchor	"c"
		]
	]
	node
	[
		id	7
		label	"Dig1(ste12)"
		graphics
		[
			x	1565.0
			y	2854.0
			w	30.0
			h	30.0
			type	"roundrectangle"
			fill	"#FFE9C7"
			outline	"#999999"
		]
		LabelGraphics
		[
			text	"Dig1(ste12)"
			fontSize	14
			fontName	"Dialog"
			anchor	"c"
		]
	]
	node
	[
		id	8
		label	"Dig2"
		graphics
		[
			x	1181.0
			y	3277.0
			w	30.0
			h	30.0
			type	"roundrectangle"
			fill	"#FFE9C7"
			outline	"#999999"
		]
		LabelGraphics
		[
			text	"Dig2"
			fontSize	14
			fontName	"Dialog"
			anchor	"c"
		]
	]
	node
	[
		id	9
		label	"Dig2(activation)"
		graphics
		[
			x	1354.0
			y	3077.0
			w	30.0
			h	30.0
			type	"roundrectangle"
			fill	"#FFE9C7"
			outline	"#999999"
		]
		LabelGraphics
		[
			text	"Dig2(activation)"
			fontSize	14
			fontName	"Dialog"
			anchor	"c"
		]
	]
	node
	[
		id	10
		label	"Dig2(activation~p)"
		graphics
		[
			x	1399.0
			y	3061.0
			w	30.0
			h	30.0
			type	"roundrectangle"
			fill	"#FFE9C7"
			outline	"#999999"
		]
		LabelGraphics
		[
			text	"Dig2(activation~p)"
			fontSize	14
			fontName	"Dialog"
			anchor	"c"
		]
	]
	node
	[
		id	11
		label	"Dig2(activation~u)"
		graphics
		[
			x	1368.0
			y	3046.0
			w	30.0
			h	30.0
			type	"roundrectangle"
			fill	"#FFE9C7"
			outline	"#999999"
		]
		LabelGraphics
		[
			text	"Dig2(activation~u)"
			fontSize	14
			fontName	"Dialog"
			anchor	"c"
		]
	]
	node
	[
		id	12
		label	"Dig2(mapk!1).Fus3(dock!1)"
		graphics
		[
			x	1278.0
			y	2135.0
			w	30.0
			h	30.0
			type	"roundrectangle"
			fill	"#FFE9C7"
			outline	"#999999"
		]
		LabelGraphics
		[
			text	"Dig2(mapk!1).Fus3(dock!1)"
			fontSize	14
			fontName	"Dialog"
			anchor	"c"
		]
	]
	node
	[
		id	13
		label	"Dig2(mapk!1).Kss1(dock!1)"
		graphics
		[
			x	1644.0
			y	2776.0
			w	30.0
			h	30.0
			type	"roundrectangle"
			fill	"#FFE9C7"
			outline	"#999999"
		]
		LabelGraphics
		[
			text	"Dig2(mapk!1).Kss1(dock!1)"
			fontSize	14
			fontName	"Dialog"
			anchor	"c"
		]
	]
	node
	[
		id	14
		label	"Dig2(mapk)"
		graphics
		[
			x	1487.0
			y	2622.0
			w	30.0
			h	30.0
			type	"roundrectangle"
			fill	"#FFE9C7"
			outline	"#999999"
		]
		LabelGraphics
		[
			text	"Dig2(mapk)"
			fontSize	14
			fontName	"Dialog"
			anchor	"c"
		]
	]
	node
	[
		id	15
		label	"Dig2(ste12!1).Ste12(dig2!1)"
		graphics
		[
			x	1392.0
			y	3239.0
			w	30.0
			h	30.0
			type	"roundrectangle"
			fill	"#FFE9C7"
			outline	"#999999"
		]
		LabelGraphics
		[
			text	"Dig2(ste12!1).Ste12(dig2!1)"
			fontSize	14
			fontName	"Dialog"
			anchor	"c"
		]
	]
	node
	[
		id	16
		label	"Dig2(ste12)"
		graphics
		[
			x	1336.0
			y	3273.0
			w	30.0
			h	30.0
			type	"roundrectangle"
			fill	"#FFE9C7"
			outline	"#999999"
		]
		LabelGraphics
		[
			text	"Dig2(ste12)"
			fontSize	14
			fontName	"Dialog"
			anchor	"c"
		]
	]
	node
	[
		id	17
		label	"Dig2_gene(promoter!1).Ste12(dna!1)"
		graphics
		[
			x	1723.0
			y	3918.0
			w	30.0
			h	30.0
			type	"roundrectangle"
			fill	"#FFE9C7"
			outline	"#999999"
		]
		LabelGraphics
		[
			text	"Dig2_gene(promoter!1).Ste12(dna!1)"
			fontSize	14
			fontName	"Dialog"
			anchor	"c"
		]
	]
	node
	[
		id	18
		label	"Dig2_gene(promoter)"
		graphics
		[
			x	1832.0
			y	4186.0
			w	30.0
			h	30.0
			type	"roundrectangle"
			fill	"#FFE9C7"
			outline	"#999999"
		]
		LabelGraphics
		[
			text	"Dig2_gene(promoter)"
			fontSize	14
			fontName	"Dialog"
			anchor	"c"
		]
	]
	node
	[
		id	19
		label	"Fus3"
		graphics
		[
			x	1017.0
			y	2190.0
			w	30.0
			h	30.0
			type	"roundrectangle"
			fill	"#FFE9C7"
			outline	"#999999"
		]
		LabelGraphics
		[
			text	"Fus3"
			fontSize	14
			fontName	"Dialog"
			anchor	"c"
		]
	]
	node
	[
		id	20
		label	"Fus3(T180)"
		graphics
		[
			x	1216.0
			y	1987.0
			w	30.0
			h	30.0
			type	"roundrectangle"
			fill	"#FFE9C7"
			outline	"#999999"
		]
		LabelGraphics
		[
			text	"Fus3(T180)"
			fontSize	14
			fontName	"Dialog"
			anchor	"c"
		]
	]
	node
	[
		id	21
		label	"Fus3(T180~p)"
		graphics
		[
			x	1253.0
			y	1938.0
			w	30.0
			h	30.0
			type	"roundrectangle"
			fill	"#FFE9C7"
			outline	"#999999"
		]
		LabelGraphics
		[
			text	"Fus3(T180~p)"
			fontSize	14
			fontName	"Dialog"
			anchor	"c"
		]
	]
	node
	[
		id	22
		label	"Fus3(T180~u)"
		graphics
		[
			x	1222.0
			y	1956.0
			w	30.0
			h	30.0
			type	"roundrectangle"
			fill	"#FFE9C7"
			outline	"#999999"
		]
		LabelGraphics
		[
			text	"Fus3(T180~u)"
			fontSize	14
			fontName	"Dialog"
			anchor	"c"
		]
	]
	node
	[
		id	23
		label	"Fus3(Y182)"
		graphics
		[
			x	1191.0
			y	1952.0
			w	30.0
			h	30.0
			type	"roundrectangle"
			fill	"#FFE9C7"
			outline	"#999999"
		]
		LabelGraphics
		[
			text	"Fus3(Y182)"
			fontSize	14
			fontName	"Dialog"
			anchor	"c"
		]
	]
	node
	[
		id	24
		label	"Fus3(Y182~p)"
		graphics
		[
			x	1184.0
			y	1921.0
			w	30.0
			h	30.0
			type	"roundrectangle"
			fill	"#FFE9C7"
			outline	"#999999"
		]
		LabelGraphics
		[
			text	"Fus3(Y182~p)"
			fontSize	14
			fontName	"Dialog"
			anchor	"c"
		]
	]
	node
	[
		id	25
		label	"Fus3(Y182~u)"
		graphics
		[
			x	1284.0
			y	1925.0
			w	30.0
			h	30.0
			type	"roundrectangle"
			fill	"#FFE9C7"
			outline	"#999999"
		]
		LabelGraphics
		[
			text	"Fus3(Y182~u)"
			fontSize	14
			fontName	"Dialog"
			anchor	"c"
		]
	]
	node
	[
		id	26
		label	"Fus3(dock!1).Msg5(mapk!1)"
		graphics
		[
			x	1355.0
			y	1817.0
			w	30.0
			h	30.0
			type	"roundrectangle"
			fill	"#FFE9C7"
			outline	"#999999"
		]
		LabelGraphics
		[
			text	"Fus3(dock!1).Msg5(mapk!1)"
			fontSize	14
			fontName	"Dialog"
			anchor	"c"
		]
	]
	node
	[
		id	27
		label	"Fus3(dock!1).Ptp(mapk!1)"
		graphics
		[
			x	1836.0
			y	1753.0
			w	30.0
			h	30.0
			type	"roundrectangle"
			fill	"#FFE9C7"
			outline	"#999999"
		]
		LabelGraphics
		[
			text	"Fus3(dock!1).Ptp(mapk!1)"
			fontSize	14
			fontName	"Dialog"
			anchor	"c"
		]
	]
	node
	[
		id	28
		label	"Fus3(dock!1).Sst2(mapk!1)"
		graphics
		[
			x	1111.0
			y	2147.0
			w	30.0
			h	30.0
			type	"roundrectangle"
			fill	"#FFE9C7"
			outline	"#999999"
		]
		LabelGraphics
		[
			text	"Fus3(dock!1).Sst2(mapk!1)"
			fontSize	14
			fontName	"Dialog"
			anchor	"c"
		]
	]
	node
	[
		id	29
		label	"Fus3(dock!1).Ste11(mapk!1)"
		graphics
		[
			x	1029.0
			y	2008.0
			w	30.0
			h	30.0
			type	"roundrectangle"
			fill	"#FFE9C7"
			outline	"#999999"
		]
		LabelGraphics
		[
			text	"Fus3(dock!1).Ste11(mapk!1)"
			fontSize	14
			fontName	"Dialog"
			anchor	"c"
		]
	]
	node
	[
		id	30
		label	"Fus3(dock!1).Ste12(mapk!1)"
		graphics
		[
			x	1309.0
			y	2144.0
			w	30.0
			h	30.0
			type	"roundrectangle"
			fill	"#FFE9C7"
			outline	"#999999"
		]
		LabelGraphics
		[
			text	"Fus3(dock!1).Ste12(mapk!1)"
			fontSize	14
			fontName	"Dialog"
			anchor	"c"
		]
	]
	node
	[
		id	31
		label	"Fus3(dock!1).Ste5(mapk!1)"
		graphics
		[
			x	542.0
			y	1464.0
			w	30.0
			h	30.0
			type	"roundrectangle"
			fill	"#FFE9C7"
			outline	"#999999"
		]
		LabelGraphics
		[
			text	"Fus3(dock!1).Ste5(mapk!1)"
			fontSize	14
			fontName	"Dialog"
			anchor	"c"
		]
	]
	node
	[
		id	32
		label	"Fus3(dock!1).Ste7(mapk!1)"
		graphics
		[
			x	1194.0
			y	1691.0
			w	30.0
			h	30.0
			type	"roundrectangle"
			fill	"#FFE9C7"
			outline	"#999999"
		]
		LabelGraphics
		[
			text	"Fus3(dock!1).Ste7(mapk!1)"
			fontSize	14
			fontName	"Dialog"
			anchor	"c"
		]
	]
	node
	[
		id	33
		label	"Fus3(dock)"
		graphics
		[
			x	1292.0
			y	1988.0
			w	30.0
			h	30.0
			type	"roundrectangle"
			fill	"#FFE9C7"
			outline	"#999999"
		]
		LabelGraphics
		[
			text	"Fus3(dock)"
			fontSize	14
			fontName	"Dialog"
			anchor	"c"
		]
	]
	node
	[
		id	34
		label	"Fus3_gene(promoter!1).Ste12(dna!1)"
		graphics
		[
			x	1737.0
			y	3678.0
			w	30.0
			h	30.0
			type	"roundrectangle"
			fill	"#FFE9C7"
			outline	"#999999"
		]
		LabelGraphics
		[
			text	"Fus3_gene(promoter!1).Ste12(dna!1)"
			fontSize	14
			fontName	"Dialog"
			anchor	"c"
		]
	]
	node
	[
		id	35
		label	"Fus3_gene(promoter)"
		graphics
		[
			x	1887.0
			y	3919.0
			w	30.0
			h	30.0
			type	"roundrectangle"
			fill	"#FFE9C7"
			outline	"#999999"
		]
		LabelGraphics
		[
			text	"Fus3_gene(promoter)"
			fontSize	14
			fontName	"Dialog"
			anchor	"c"
		]
	]
	node
	[
		id	36
		label	"Gpa1"
		graphics
		[
			x	263.0
			y	2471.0
			w	30.0
			h	30.0
			type	"roundrectangle"
			fill	"#FFE9C7"
			outline	"#999999"
		]
		LabelGraphics
		[
			text	"Gpa1"
			fontSize	14
			fontName	"Dialog"
			anchor	"c"
		]
	]
	node
	[
		id	37
		label	"Gpa1(nuc)"
		graphics
		[
			x	216.0
			y	2538.0
			w	30.0
			h	30.0
			type	"roundrectangle"
			fill	"#FFE9C7"
			outline	"#999999"
		]
		LabelGraphics
		[
			text	"Gpa1(nuc)"
			fontSize	14
			fontName	"Dialog"
			anchor	"c"
		]
	]
	node
	[
		id	38
		label	"Gpa1(nuc~GDP)"
		graphics
		[
			x	218.0
			y	2569.0
			w	30.0
			h	30.0
			type	"roundrectangle"
			fill	"#FFE9C7"
			outline	"#999999"
		]
		LabelGraphics
		[
			text	"Gpa1(nuc~GDP)"
			fontSize	14
			fontName	"Dialog"
			anchor	"c"
		]
	]
	node
	[
		id	39
		label	"Gpa1(nuc~GTP)"
		graphics
		[
			x	185.0
			y	2537.0
			w	30.0
			h	30.0
			type	"roundrectangle"
			fill	"#FFE9C7"
			outline	"#999999"
		]
		LabelGraphics
		[
			text	"Gpa1(nuc~GTP)"
			fontSize	14
			fontName	"Dialog"
			anchor	"c"
		]
	]
	node
	[
		id	40
		label	"Gpa1(ste2!1).Ste2(gpa1!1)"
		graphics
		[
			x	154.0
			y	2559.0
			w	30.0
			h	30.0
			type	"roundrectangle"
			fill	"#FFE9C7"
			outline	"#999999"
		]
		LabelGraphics
		[
			text	"Gpa1(ste2!1).Ste2(gpa1!1)"
			fontSize	14
			fontName	"Dialog"
			anchor	"c"
		]
	]
	node
	[
		id	41
		label	"Gpa1(ste2)"
		graphics
		[
			x	157.0
			y	2495.0
			w	30.0
			h	30.0
			type	"roundrectangle"
			fill	"#FFE9C7"
			outline	"#999999"
		]
		LabelGraphics
		[
			text	"Gpa1(ste2)"
			fontSize	14
			fontName	"Dialog"
			anchor	"c"
		]
	]
	node
	[
		id	42
		label	"Gpa1(ste4!1).Ste4(gpa1!1)"
		graphics
		[
			x	124.0
			y	2331.0
			w	30.0
			h	30.0
			type	"roundrectangle"
			fill	"#FFE9C7"
			outline	"#999999"
		]
		LabelGraphics
		[
			text	"Gpa1(ste4!1).Ste4(gpa1!1)"
			fontSize	14
			fontName	"Dialog"
			anchor	"c"
		]
	]
	node
	[
		id	43
		label	"Gpa1(ste4)"
		graphics
		[
			x	219.0
			y	2345.0
			w	30.0
			h	30.0
			type	"roundrectangle"
			fill	"#FFE9C7"
			outline	"#999999"
		]
		LabelGraphics
		[
			text	"Gpa1(ste4)"
			fontSize	14
			fontName	"Dialog"
			anchor	"c"
		]
	]
	node
	[
		id	44
		label	"Gpa1_gene(promoter!1).Ste12(dna!1)"
		graphics
		[
			x	1392.0
			y	3862.0
			w	30.0
			h	30.0
			type	"roundrectangle"
			fill	"#FFE9C7"
			outline	"#999999"
		]
		LabelGraphics
		[
			text	"Gpa1_gene(promoter!1).Ste12(dna!1)"
			fontSize	14
			fontName	"Dialog"
			anchor	"c"
		]
	]
	node
	[
		id	45
		label	"Gpa1_gene(promoter)"
		graphics
		[
			x	1504.0
			y	4108.0
			w	30.0
			h	30.0
			type	"roundrectangle"
			fill	"#FFE9C7"
			outline	"#999999"
		]
		LabelGraphics
		[
			text	"Gpa1_gene(promoter)"
			fontSize	14
			fontName	"Dialog"
			anchor	"c"
		]
	]
	node
	[
		id	46
		label	"I"
		graphics
		[
			x	772.0
			y	2787.0
			w	30.0
			h	30.0
			type	"roundrectangle"
			fill	"#FFE9C7"
			outline	"#999999"
		]
		LabelGraphics
		[
			text	"I"
			fontSize	14
			fontName	"Dialog"
			anchor	"c"
		]
	]
	node
	[
		id	47
		label	"Kss1(T183)"
		graphics
		[
			x	1549.0
			y	2498.0
			w	30.0
			h	30.0
			type	"roundrectangle"
			fill	"#FFE9C7"
			outline	"#999999"
		]
		LabelGraphics
		[
			text	"Kss1(T183)"
			fontSize	14
			fontName	"Dialog"
			anchor	"c"
		]
	]
	node
	[
		id	48
		label	"Kss1(T183~p)"
		graphics
		[
			x	1554.0
			y	2529.0
			w	30.0
			h	30.0
			type	"roundrectangle"
			fill	"#FFE9C7"
			outline	"#999999"
		]
		LabelGraphics
		[
			text	"Kss1(T183~p)"
			fontSize	14
			fontName	"Dialog"
			anchor	"c"
		]
	]
	node
	[
		id	49
		label	"Kss1(T183~u)"
		graphics
		[
			x	1611.0
			y	2494.0
			w	30.0
			h	30.0
			type	"roundrectangle"
			fill	"#FFE9C7"
			outline	"#999999"
		]
		LabelGraphics
		[
			text	"Kss1(T183~u)"
			fontSize	14
			fontName	"Dialog"
			anchor	"c"
		]
	]
	node
	[
		id	50
		label	"Kss1(Y185)"
		graphics
		[
			x	1580.0
			y	2497.0
			w	30.0
			h	30.0
			type	"roundrectangle"
			fill	"#FFE9C7"
			outline	"#999999"
		]
		LabelGraphics
		[
			text	"Kss1(Y185)"
			fontSize	14
			fontName	"Dialog"
			anchor	"c"
		]
	]
	node
	[
		id	51
		label	"Kss1(Y185~p)"
		graphics
		[
			x	1560.0
			y	2466.0
			w	30.0
			h	30.0
			type	"roundrectangle"
			fill	"#FFE9C7"
			outline	"#999999"
		]
		LabelGraphics
		[
			text	"Kss1(Y185~p)"
			fontSize	14
			fontName	"Dialog"
			anchor	"c"
		]
	]
	node
	[
		id	52
		label	"Kss1(Y185~u)"
		graphics
		[
			x	1591.0
			y	2463.0
			w	30.0
			h	30.0
			type	"roundrectangle"
			fill	"#FFE9C7"
			outline	"#999999"
		]
		LabelGraphics
		[
			text	"Kss1(Y185~u)"
			fontSize	14
			fontName	"Dialog"
			anchor	"c"
		]
	]
	node
	[
		id	53
		label	"Kss1(dock!1).Msg5(mapk!1)"
		graphics
		[
			x	1768.0
			y	2443.0
			w	30.0
			h	30.0
			type	"roundrectangle"
			fill	"#FFE9C7"
			outline	"#999999"
		]
		LabelGraphics
		[
			text	"Kss1(dock!1).Msg5(mapk!1)"
			fontSize	14
			fontName	"Dialog"
			anchor	"c"
		]
	]
	node
	[
		id	54
		label	"Kss1(dock!1).Ptp(mapk!1)"
		graphics
		[
			x	1828.0
			y	2317.0
			w	30.0
			h	30.0
			type	"roundrectangle"
			fill	"#FFE9C7"
			outline	"#999999"
		]
		LabelGraphics
		[
			text	"Kss1(dock!1).Ptp(mapk!1)"
			fontSize	14
			fontName	"Dialog"
			anchor	"c"
		]
	]
	node
	[
		id	55
		label	"Kss1(dock!1).Sst2(mapk!1)"
		graphics
		[
			x	1421.0
			y	2637.0
			w	30.0
			h	30.0
			type	"roundrectangle"
			fill	"#FFE9C7"
			outline	"#999999"
		]
		LabelGraphics
		[
			text	"Kss1(dock!1).Sst2(mapk!1)"
			fontSize	14
			fontName	"Dialog"
			anchor	"c"
		]
	]
	node
	[
		id	56
		label	"Kss1(dock!1).Ste11(mapk!1)"
		graphics
		[
			x	1366.0
			y	2482.0
			w	30.0
			h	30.0
			type	"roundrectangle"
			fill	"#FFE9C7"
			outline	"#999999"
		]
		LabelGraphics
		[
			text	"Kss1(dock!1).Ste11(mapk!1)"
			fontSize	14
			fontName	"Dialog"
			anchor	"c"
		]
	]
	node
	[
		id	57
		label	"Kss1(dock!1).Ste12(mapk!1)"
		graphics
		[
			x	1566.0
			y	2673.0
			w	30.0
			h	30.0
			type	"roundrectangle"
			fill	"#FFE9C7"
			outline	"#999999"
		]
		LabelGraphics
		[
			text	"Kss1(dock!1).Ste12(mapk!1)"
			fontSize	14
			fontName	"Dialog"
			anchor	"c"
		]
	]
	node
	[
		id	58
		label	"Kss1(dock!1).Ste5(mapk!1)"
		graphics
		[
			x	1161.0
			y	1484.0
			w	30.0
			h	30.0
			type	"roundrectangle"
			fill	"#FFE9C7"
			outline	"#999999"
		]
		LabelGraphics
		[
			text	"Kss1(dock!1).Ste5(mapk!1)"
			fontSize	14
			fontName	"Dialog"
			anchor	"c"
		]
	]
	node
	[
		id	59
		label	"Kss1(dock!1).Ste7(mapk!1)"
		graphics
		[
			x	1616.0
			y	2251.0
			w	30.0
			h	30.0
			type	"roundrectangle"
			fill	"#FFE9C7"
			outline	"#999999"
		]
		LabelGraphics
		[
			text	"Kss1(dock!1).Ste7(mapk!1)"
			fontSize	14
			fontName	"Dialog"
			anchor	"c"
		]
	]
	node
	[
		id	60
		label	"Kss1(dock)"
		graphics
		[
			x	1585.0
			y	2529.0
			w	30.0
			h	30.0
			type	"roundrectangle"
			fill	"#FFE9C7"
			outline	"#999999"
		]
		LabelGraphics
		[
			text	"Kss1(dock)"
			fontSize	14
			fontName	"Dialog"
			anchor	"c"
		]
	]
	node
	[
		id	61
		label	"Mekkp(ste11!1).Ste11(ste5!1)"
		graphics
		[
			x	669.0
			y	401.0
			w	30.0
			h	30.0
			type	"roundrectangle"
			fill	"#FFE9C7"
			outline	"#999999"
		]
		LabelGraphics
		[
			text	"Mekkp(ste11!1).Ste11(ste5!1)"
			fontSize	14
			fontName	"Dialog"
			anchor	"c"
		]
	]
	node
	[
		id	62
		label	"Mekkp(ste11)"
		graphics
		[
			x	483.0
			y	30.0
			w	30.0
			h	30.0
			type	"roundrectangle"
			fill	"#FFE9C7"
			outline	"#999999"
		]
		LabelGraphics
		[
			text	"Mekkp(ste11)"
			fontSize	14
			fontName	"Dialog"
			anchor	"c"
		]
	]
	node
	[
		id	63
		label	"Mekp(ste7!1).Ste7(ste5!1)"
		graphics
		[
			x	346.0
			y	1030.0
			w	30.0
			h	30.0
			type	"roundrectangle"
			fill	"#FFE9C7"
			outline	"#999999"
		]
		LabelGraphics
		[
			text	"Mekp(ste7!1).Ste7(ste5!1)"
			fontSize	14
			fontName	"Dialog"
			anchor	"c"
		]
	]
	node
	[
		id	64
		label	"Mekp(ste7)"
		graphics
		[
			x	114.0
			y	990.0
			w	30.0
			h	30.0
			type	"roundrectangle"
			fill	"#FFE9C7"
			outline	"#999999"
		]
		LabelGraphics
		[
			text	"Mekp(ste7)"
			fontSize	14
			fontName	"Dialog"
			anchor	"c"
		]
	]
	node
	[
		id	65
		label	"Msg5"
		graphics
		[
			x	1078.0
			y	3536.0
			w	30.0
			h	30.0
			type	"roundrectangle"
			fill	"#FFE9C7"
			outline	"#999999"
		]
		LabelGraphics
		[
			text	"Msg5"
			fontSize	14
			fontName	"Dialog"
			anchor	"c"
		]
	]
	node
	[
		id	66
		label	"Msg5(mapk)"
		graphics
		[
			x	1568.0
			y	2379.0
			w	30.0
			h	30.0
			type	"roundrectangle"
			fill	"#FFE9C7"
			outline	"#999999"
		]
		LabelGraphics
		[
			text	"Msg5(mapk)"
			fontSize	14
			fontName	"Dialog"
			anchor	"c"
		]
	]
	node
	[
		id	67
		label	"Msg5_gene(promoter!1).Ste12(dna!1)"
		graphics
		[
			x	1644.0
			y	3982.0
			w	30.0
			h	30.0
			type	"roundrectangle"
			fill	"#FFE9C7"
			outline	"#999999"
		]
		LabelGraphics
		[
			text	"Msg5_gene(promoter!1).Ste12(dna!1)"
			fontSize	14
			fontName	"Dialog"
			anchor	"c"
		]
	]
	node
	[
		id	68
		label	"Msg5_gene(promoter)"
		graphics
		[
			x	1738.0
			y	4243.0
			w	30.0
			h	30.0
			type	"roundrectangle"
			fill	"#FFE9C7"
			outline	"#999999"
		]
		LabelGraphics
		[
			text	"Msg5_gene(promoter)"
			fontSize	14
			fontName	"Dialog"
			anchor	"c"
		]
	]
	node
	[
		id	69
		label	"Pheromone"
		graphics
		[
			x	206.0
			y	3212.0
			w	30.0
			h	30.0
			type	"roundrectangle"
			fill	"#FFE9C7"
			outline	"#999999"
		]
		LabelGraphics
		[
			text	"Pheromone"
			fontSize	14
			fontName	"Dialog"
			anchor	"c"
		]
	]
	node
	[
		id	70
		label	"Pheromone(ste2!1).Ste2(pheromone!1)"
		graphics
		[
			x	188.0
			y	3166.0
			w	30.0
			h	30.0
			type	"roundrectangle"
			fill	"#FFE9C7"
			outline	"#999999"
		]
		LabelGraphics
		[
			text	"Pheromone(ste2!1).Ste2(pheromone!1)"
			fontSize	14
			fontName	"Dialog"
			anchor	"c"
		]
	]
	node
	[
		id	71
		label	"Pheromone(ste2)"
		graphics
		[
			x	149.0
			y	3381.0
			w	30.0
			h	30.0
			type	"roundrectangle"
			fill	"#FFE9C7"
			outline	"#999999"
		]
		LabelGraphics
		[
			text	"Pheromone(ste2)"
			fontSize	14
			fontName	"Dialog"
			anchor	"c"
		]
	]
	node
	[
		id	72
		label	"Ptp(mapk)"
		graphics
		[
			x	1888.0
			y	1916.0
			w	30.0
			h	30.0
			type	"roundrectangle"
			fill	"#FFE9C7"
			outline	"#999999"
		]
		LabelGraphics
		[
			text	"Ptp(mapk)"
			fontSize	14
			fontName	"Dialog"
			anchor	"c"
		]
	]
	node
	[
		id	73
		label	"Sst2"
		graphics
		[
			x	830.0
			y	2947.0
			w	30.0
			h	30.0
			type	"roundrectangle"
			fill	"#FFE9C7"
			outline	"#999999"
		]
		LabelGraphics
		[
			text	"Sst2"
			fontSize	14
			fontName	"Dialog"
			anchor	"c"
		]
	]
	node
	[
		id	74
		label	"Sst2(S539)"
		graphics
		[
			x	1253.0
			y	2593.0
			w	30.0
			h	30.0
			type	"roundrectangle"
			fill	"#FFE9C7"
			outline	"#999999"
		]
		LabelGraphics
		[
			text	"Sst2(S539)"
			fontSize	14
			fontName	"Dialog"
			anchor	"c"
		]
	]
	node
	[
		id	75
		label	"Sst2(S539~p)"
		graphics
		[
			x	1187.0
			y	2652.0
			w	30.0
			h	30.0
			type	"roundrectangle"
			fill	"#FFE9C7"
			outline	"#999999"
		]
		LabelGraphics
		[
			text	"Sst2(S539~p)"
			fontSize	14
			fontName	"Dialog"
			anchor	"c"
		]
	]
	node
	[
		id	76
		label	"Sst2(S539~u)"
		graphics
		[
			x	949.0
			y	2596.0
			w	30.0
			h	30.0
			type	"roundrectangle"
			fill	"#FFE9C7"
			outline	"#999999"
		]
		LabelGraphics
		[
			text	"Sst2(S539~u)"
			fontSize	14
			fontName	"Dialog"
			anchor	"c"
		]
	]
	node
	[
		id	77
		label	"Sst2(mapk)"
		graphics
		[
			x	1300.0
			y	2555.0
			w	30.0
			h	30.0
			type	"roundrectangle"
			fill	"#FFE9C7"
			outline	"#999999"
		]
		LabelGraphics
		[
			text	"Sst2(mapk)"
			fontSize	14
			fontName	"Dialog"
			anchor	"c"
		]
	]
	node
	[
		id	78
		label	"Sst2(ste2!1).Ste2(sst2!1)"
		graphics
		[
			x	273.0
			y	2909.0
			w	30.0
			h	30.0
			type	"roundrectangle"
			fill	"#FFE9C7"
			outline	"#999999"
		]
		LabelGraphics
		[
			text	"Sst2(ste2!1).Ste2(sst2!1)"
			fontSize	14
			fontName	"Dialog"
			anchor	"c"
		]
	]
	node
	[
		id	79
		label	"Sst2(ste2)"
		graphics
		[
			x	504.0
			y	2958.0
			w	30.0
			h	30.0
			type	"roundrectangle"
			fill	"#FFE9C7"
			outline	"#999999"
		]
		LabelGraphics
		[
			text	"Sst2(ste2)"
			fontSize	14
			fontName	"Dialog"
			anchor	"c"
		]
	]
	node
	[
		id	80
		label	"Sst2_gene(promoter!1).Ste12(dna!1)"
		graphics
		[
			x	1748.0
			y	3774.0
			w	30.0
			h	30.0
			type	"roundrectangle"
			fill	"#FFE9C7"
			outline	"#999999"
		]
		LabelGraphics
		[
			text	"Sst2_gene(promoter!1).Ste12(dna!1)"
			fontSize	14
			fontName	"Dialog"
			anchor	"c"
		]
	]
	node
	[
		id	81
		label	"Sst2_gene(promoter)"
		graphics
		[
			x	1912.0
			y	4025.0
			w	30.0
			h	30.0
			type	"roundrectangle"
			fill	"#FFE9C7"
			outline	"#999999"
		]
		LabelGraphics
		[
			text	"Sst2_gene(promoter)"
			fontSize	14
			fontName	"Dialog"
			anchor	"c"
		]
	]
	node
	[
		id	82
		label	"Ste11"
		graphics
		[
			x	390.0
			y	2867.0
			w	30.0
			h	30.0
			type	"roundrectangle"
			fill	"#FFE9C7"
			outline	"#999999"
		]
		LabelGraphics
		[
			text	"Ste11"
			fontSize	14
			fontName	"Dialog"
			anchor	"c"
		]
	]
	node
	[
		id	83
		label	"Ste11(S302_S306_S307)"
		graphics
		[
			x	1078.0
			y	1016.0
			w	30.0
			h	30.0
			type	"roundrectangle"
			fill	"#FFE9C7"
			outline	"#999999"
		]
		LabelGraphics
		[
			text	"Ste11(S302_S306_S307)"
			fontSize	14
			fontName	"Dialog"
			anchor	"c"
		]
	]
	node
	[
		id	84
		label	"Ste11(S302_S306_S307~p)"
		graphics
		[
			x	727.0
			y	613.0
			w	30.0
			h	30.0
			type	"roundrectangle"
			fill	"#FFE9C7"
			outline	"#999999"
		]
		LabelGraphics
		[
			text	"Ste11(S302_S306_S307~p)"
			fontSize	14
			fontName	"Dialog"
			anchor	"c"
		]
	]
	node
	[
		id	85
		label	"Ste11(S302_S306_S307~pp)"
		graphics
		[
			x	1086.0
			y	985.0
			w	30.0
			h	30.0
			type	"roundrectangle"
			fill	"#FFE9C7"
			outline	"#999999"
		]
		LabelGraphics
		[
			text	"Ste11(S302_S306_S307~pp)"
			fontSize	14
			fontName	"Dialog"
			anchor	"c"
		]
	]
	node
	[
		id	86
		label	"Ste11(S302_S306_S307~ppp)"
		graphics
		[
			x	1098.0
			y	1047.0
			w	30.0
			h	30.0
			type	"roundrectangle"
			fill	"#FFE9C7"
			outline	"#999999"
		]
		LabelGraphics
		[
			text	"Ste11(S302_S306_S307~ppp)"
			fontSize	14
			fontName	"Dialog"
			anchor	"c"
		]
	]
	node
	[
		id	87
		label	"Ste11(S302_S306_S307~u)"
		graphics
		[
			x	679.0
			y	551.0
			w	30.0
			h	30.0
			type	"roundrectangle"
			fill	"#FFE9C7"
			outline	"#999999"
		]
		LabelGraphics
		[
			text	"Ste11(S302_S306_S307~u)"
			fontSize	14
			fontName	"Dialog"
			anchor	"c"
		]
	]
	node
	[
		id	88
		label	"Ste11(degradation)"
		graphics
		[
			x	940.0
			y	2383.0
			w	30.0
			h	30.0
			type	"roundrectangle"
			fill	"#FFE9C7"
			outline	"#999999"
		]
		LabelGraphics
		[
			text	"Ste11(degradation)"
			fontSize	14
			fontName	"Dialog"
			anchor	"c"
		]
	]
	node
	[
		id	89
		label	"Ste11(degradation~p)"
		graphics
		[
			x	918.0
			y	2414.0
			w	30.0
			h	30.0
			type	"roundrectangle"
			fill	"#FFE9C7"
			outline	"#999999"
		]
		LabelGraphics
		[
			text	"Ste11(degradation~p)"
			fontSize	14
			fontName	"Dialog"
			anchor	"c"
		]
	]
	node
	[
		id	90
		label	"Ste11(degradation~u)"
		graphics
		[
			x	976.0
			y	2346.0
			w	30.0
			h	30.0
			type	"roundrectangle"
			fill	"#FFE9C7"
			outline	"#999999"
		]
		LabelGraphics
		[
			text	"Ste11(degradation~u)"
			fontSize	14
			fontName	"Dialog"
			anchor	"c"
		]
	]
	node
	[
		id	91
		label	"Ste11(mapk)"
		graphics
		[
			x	1325.0
			y	2399.0
			w	30.0
			h	30.0
			type	"roundrectangle"
			fill	"#FFE9C7"
			outline	"#999999"
		]
		LabelGraphics
		[
			text	"Ste11(mapk)"
			fontSize	14
			fontName	"Dialog"
			anchor	"c"
		]
	]
	node
	[
		id	92
		label	"Ste11(ste5!1).Ste5(ste11!1)"
		graphics
		[
			x	1050.0
			y	1053.0
			w	30.0
			h	30.0
			type	"roundrectangle"
			fill	"#FFE9C7"
			outline	"#999999"
		]
		LabelGraphics
		[
			text	"Ste11(ste5!1).Ste5(ste11!1)"
			fontSize	14
			fontName	"Dialog"
			anchor	"c"
		]
	]
	node
	[
		id	93
		label	"Ste11(ste5)"
		graphics
		[
			x	508.0
			y	278.0
			w	30.0
			h	30.0
			type	"roundrectangle"
			fill	"#FFE9C7"
			outline	"#999999"
		]
		LabelGraphics
		[
			text	"Ste11(ste5)"
			fontSize	14
			fontName	"Dialog"
			anchor	"c"
		]
	]
	node
	[
		id	94
		label	"Ste12"
		graphics
		[
			x	1711.0
			y	3454.0
			w	30.0
			h	30.0
			type	"roundrectangle"
			fill	"#FFE9C7"
			outline	"#999999"
		]
		LabelGraphics
		[
			text	"Ste12"
			fontSize	14
			fontName	"Dialog"
			anchor	"c"
		]
	]
	node
	[
		id	95
		label	"Ste12(dig1)"
		graphics
		[
			x	1383.0
			y	2722.0
			w	30.0
			h	30.0
			type	"roundrectangle"
			fill	"#FFE9C7"
			outline	"#999999"
		]
		LabelGraphics
		[
			text	"Ste12(dig1)"
			fontSize	14
			fontName	"Dialog"
			anchor	"c"
		]
	]
	node
	[
		id	96
		label	"Ste12(dig2)"
		graphics
		[
			x	1205.0
			y	3163.0
			w	30.0
			h	30.0
			type	"roundrectangle"
			fill	"#FFE9C7"
			outline	"#999999"
		]
		LabelGraphics
		[
			text	"Ste12(dig2)"
			fontSize	14
			fontName	"Dialog"
			anchor	"c"
		]
	]
	node
	[
		id	97
		label	"Ste12(dna!1).Ste12_gene(promoter!1)"
		graphics
		[
			x	1851.0
			y	3995.0
			w	30.0
			h	30.0
			type	"roundrectangle"
			fill	"#FFE9C7"
			outline	"#999999"
		]
		LabelGraphics
		[
			text	"Ste12(dna!1).Ste12_gene(promoter!1)"
			fontSize	14
			fontName	"Dialog"
			anchor	"c"
		]
	]
	node
	[
		id	98
		label	"Ste12(dna!1).Ste2_gene(promoter!1)"
		graphics
		[
			x	1432.0
			y	4017.0
			w	30.0
			h	30.0
			type	"roundrectangle"
			fill	"#FFE9C7"
			outline	"#999999"
		]
		LabelGraphics
		[
			text	"Ste12(dna!1).Ste2_gene(promoter!1)"
			fontSize	14
			fontName	"Dialog"
			anchor	"c"
		]
	]
	node
	[
		id	99
		label	"Ste12(dna!1).Ste4_gene(promoter!1)"
		graphics
		[
			x	1449.0
			y	3751.0
			w	30.0
			h	30.0
			type	"roundrectangle"
			fill	"#FFE9C7"
			outline	"#999999"
		]
		LabelGraphics
		[
			text	"Ste12(dna!1).Ste4_gene(promoter!1)"
			fontSize	14
			fontName	"Dialog"
			anchor	"c"
		]
	]
	node
	[
		id	100
		label	"Ste12(dna)"
		graphics
		[
			x	1695.0
			y	4003.0
			w	30.0
			h	30.0
			type	"roundrectangle"
			fill	"#FFE9C7"
			outline	"#999999"
		]
		LabelGraphics
		[
			text	"Ste12(dna)"
			fontSize	14
			fontName	"Dialog"
			anchor	"c"
		]
	]
	node
	[
		id	101
		label	"Ste12(mapk)"
		graphics
		[
			x	1390.0
			y	2657.0
			w	30.0
			h	30.0
			type	"roundrectangle"
			fill	"#FFE9C7"
			outline	"#999999"
		]
		LabelGraphics
		[
			text	"Ste12(mapk)"
			fontSize	14
			fontName	"Dialog"
			anchor	"c"
		]
	]
	node
	[
		id	102
		label	"Ste12_gene(promoter)"
		graphics
		[
			x	1910.0
			y	4206.0
			w	30.0
			h	30.0
			type	"roundrectangle"
			fill	"#FFE9C7"
			outline	"#999999"
		]
		LabelGraphics
		[
			text	"Ste12_gene(promoter)"
			fontSize	14
			fontName	"Dialog"
			anchor	"c"
		]
	]
	node
	[
		id	103
		label	"Ste2"
		graphics
		[
			x	423.0
			y	3146.0
			w	30.0
			h	30.0
			type	"roundrectangle"
			fill	"#FFE9C7"
			outline	"#999999"
		]
		LabelGraphics
		[
			text	"Ste2"
			fontSize	14
			fontName	"Dialog"
			anchor	"c"
		]
	]
	node
	[
		id	104
		label	"Ste2(gpa1)"
		graphics
		[
			x	91.0
			y	2665.0
			w	30.0
			h	30.0
			type	"roundrectangle"
			fill	"#FFE9C7"
			outline	"#999999"
		]
		LabelGraphics
		[
			text	"Ste2(gpa1)"
			fontSize	14
			fontName	"Dialog"
			anchor	"c"
		]
	]
	node
	[
		id	105
		label	"Ste2(pheromone)"
		graphics
		[
			x	368.0
			y	3198.0
			w	30.0
			h	30.0
			type	"roundrectangle"
			fill	"#FFE9C7"
			outline	"#999999"
		]
		LabelGraphics
		[
			text	"Ste2(pheromone)"
			fontSize	14
			fontName	"Dialog"
			anchor	"c"
		]
	]
	node
	[
		id	106
		label	"Ste2(sst2)"
		graphics
		[
			x	422.0
			y	3058.0
			w	30.0
			h	30.0
			type	"roundrectangle"
			fill	"#FFE9C7"
			outline	"#999999"
		]
		LabelGraphics
		[
			text	"Ste2(sst2)"
			fontSize	14
			fontName	"Dialog"
			anchor	"c"
		]
	]
	node
	[
		id	107
		label	"Ste20(ste4!1).Ste4(ste20!1)"
		graphics
		[
			x	850.0
			y	1141.0
			w	30.0
			h	30.0
			type	"roundrectangle"
			fill	"#FFE9C7"
			outline	"#999999"
		]
		LabelGraphics
		[
			text	"Ste20(ste4!1).Ste4(ste20!1)"
			fontSize	14
			fontName	"Dialog"
			anchor	"c"
		]
	]
	node
	[
		id	108
		label	"Ste20(ste4)"
		graphics
		[
			x	104.0
			y	1980.0
			w	30.0
			h	30.0
			type	"roundrectangle"
			fill	"#FFE9C7"
			outline	"#999999"
		]
		LabelGraphics
		[
			text	"Ste20(ste4)"
			fontSize	14
			fontName	"Dialog"
			anchor	"c"
		]
	]
	node
	[
		id	109
		label	"Ste2_gene(promoter)"
		graphics
		[
			x	1589.0
			y	4233.0
			w	30.0
			h	30.0
			type	"roundrectangle"
			fill	"#FFE9C7"
			outline	"#999999"
		]
		LabelGraphics
		[
			text	"Ste2_gene(promoter)"
			fontSize	14
			fontName	"Dialog"
			anchor	"c"
		]
	]
	node
	[
		id	110
		label	"Ste4"
		graphics
		[
			x	305.0
			y	2372.0
			w	30.0
			h	30.0
			type	"roundrectangle"
			fill	"#FFE9C7"
			outline	"#999999"
		]
		LabelGraphics
		[
			text	"Ste4"
			fontSize	14
			fontName	"Dialog"
			anchor	"c"
		]
	]
	node
	[
		id	111
		label	"Ste4(gpa1)"
		graphics
		[
			x	275.0
			y	2142.0
			w	30.0
			h	30.0
			type	"roundrectangle"
			fill	"#FFE9C7"
			outline	"#999999"
		]
		LabelGraphics
		[
			text	"Ste4(gpa1)"
			fontSize	14
			fontName	"Dialog"
			anchor	"c"
		]
	]
	node
	[
		id	112
		label	"Ste4(state)"
		graphics
		[
			x	279.0
			y	2262.0
			w	30.0
			h	30.0
			type	"roundrectangle"
			fill	"#FFE9C7"
			outline	"#999999"
		]
		LabelGraphics
		[
			text	"Ste4(state)"
			fontSize	14
			fontName	"Dialog"
			anchor	"c"
		]
	]
	node
	[
		id	113
		label	"Ste4(state~reg)"
		graphics
		[
			x	86.0
			y	2272.0
			w	30.0
			h	30.0
			type	"roundrectangle"
			fill	"#FFE9C7"
			outline	"#999999"
		]
		LabelGraphics
		[
			text	"Ste4(state~reg)"
			fontSize	14
			fontName	"Dialog"
			anchor	"c"
		]
	]
	node
	[
		id	114
		label	"Ste4(state~synth)"
		graphics
		[
			x	325.0
			y	2247.0
			w	30.0
			h	30.0
			type	"roundrectangle"
			fill	"#FFE9C7"
			outline	"#999999"
		]
		LabelGraphics
		[
			text	"Ste4(state~synth)"
			fontSize	14
			fontName	"Dialog"
			anchor	"c"
		]
	]
	node
	[
		id	115
		label	"Ste4(ste20)"
		graphics
		[
			x	273.0
			y	2175.0
			w	30.0
			h	30.0
			type	"roundrectangle"
			fill	"#FFE9C7"
			outline	"#999999"
		]
		LabelGraphics
		[
			text	"Ste4(ste20)"
			fontSize	14
			fontName	"Dialog"
			anchor	"c"
		]
	]
	node
	[
		id	116
		label	"Ste4(ste5!1).Ste5(ste4!1)"
		graphics
		[
			x	986.0
			y	1149.0
			w	30.0
			h	30.0
			type	"roundrectangle"
			fill	"#FFE9C7"
			outline	"#999999"
		]
		LabelGraphics
		[
			text	"Ste4(ste5!1).Ste5(ste4!1)"
			fontSize	14
			fontName	"Dialog"
			anchor	"c"
		]
	]
	node
	[
		id	117
		label	"Ste4(ste5)"
		graphics
		[
			x	804.0
			y	1407.0
			w	30.0
			h	30.0
			type	"roundrectangle"
			fill	"#FFE9C7"
			outline	"#999999"
		]
		LabelGraphics
		[
			text	"Ste4(ste5)"
			fontSize	14
			fontName	"Dialog"
			anchor	"c"
		]
	]
	node
	[
		id	118
		label	"Ste4_gene(promoter)"
		graphics
		[
			x	1591.0
			y	4015.0
			w	30.0
			h	30.0
			type	"roundrectangle"
			fill	"#FFE9C7"
			outline	"#999999"
		]
		LabelGraphics
		[
			text	"Ste4_gene(promoter)"
			fontSize	14
			fontName	"Dialog"
			anchor	"c"
		]
	]
	node
	[
		id	119
		label	"Ste5(T287)"
		graphics
		[
			x	291.0
			y	1251.0
			w	30.0
			h	30.0
			type	"roundrectangle"
			fill	"#FFE9C7"
			outline	"#999999"
		]
		LabelGraphics
		[
			text	"Ste5(T287)"
			fontSize	14
			fontName	"Dialog"
			anchor	"c"
		]
	]
	node
	[
		id	120
		label	"Ste5(T287~p)"
		graphics
		[
			x	269.0
			y	1282.0
			w	30.0
			h	30.0
			type	"roundrectangle"
			fill	"#FFE9C7"
			outline	"#999999"
		]
		LabelGraphics
		[
			text	"Ste5(T287~p)"
			fontSize	14
			fontName	"Dialog"
			anchor	"c"
		]
	]
	node
	[
		id	121
		label	"Ste5(T287~u)"
		graphics
		[
			x	269.0
			y	1313.0
			w	30.0
			h	30.0
			type	"roundrectangle"
			fill	"#FFE9C7"
			outline	"#999999"
		]
		LabelGraphics
		[
			text	"Ste5(T287~u)"
			fontSize	14
			fontName	"Dialog"
			anchor	"c"
		]
	]
	node
	[
		id	122
		label	"Ste5(loc)"
		graphics
		[
			x	875.0
			y	1198.0
			w	30.0
			h	30.0
			type	"roundrectangle"
			fill	"#FFE9C7"
			outline	"#999999"
		]
		LabelGraphics
		[
			text	"Ste5(loc)"
			fontSize	14
			fontName	"Dialog"
			anchor	"c"
		]
	]
	node
	[
		id	123
		label	"Ste5(loc~c)"
		graphics
		[
			x	844.0
			y	1196.0
			w	30.0
			h	30.0
			type	"roundrectangle"
			fill	"#FFE9C7"
			outline	"#999999"
		]
		LabelGraphics
		[
			text	"Ste5(loc~c)"
			fontSize	14
			fontName	"Dialog"
			anchor	"c"
		]
	]
	node
	[
		id	124
		label	"Ste5(loc~n)"
		graphics
		[
			x	710.0
			y	1135.0
			w	30.0
			h	30.0
			type	"roundrectangle"
			fill	"#FFE9C7"
			outline	"#999999"
		]
		LabelGraphics
		[
			text	"Ste5(loc~n)"
			fontSize	14
			fontName	"Dialog"
			anchor	"c"
		]
	]
	node
	[
		id	125
		label	"Ste5(mapk)"
		graphics
		[
			x	949.0
			y	1314.0
			w	30.0
			h	30.0
			type	"roundrectangle"
			fill	"#FFE9C7"
			outline	"#999999"
		]
		LabelGraphics
		[
			text	"Ste5(mapk)"
			fontSize	14
			fontName	"Dialog"
			anchor	"c"
		]
	]
	node
	[
		id	126
		label	"Ste5(ste11)"
		graphics
		[
			x	782.0
			y	910.0
			w	30.0
			h	30.0
			type	"roundrectangle"
			fill	"#FFE9C7"
			outline	"#999999"
		]
		LabelGraphics
		[
			text	"Ste5(ste11)"
			fontSize	14
			fontName	"Dialog"
			anchor	"c"
		]
	]
	node
	[
		id	127
		label	"Ste5(ste4)"
		graphics
		[
			x	955.0
			y	1165.0
			w	30.0
			h	30.0
			type	"roundrectangle"
			fill	"#FFE9C7"
			outline	"#999999"
		]
		LabelGraphics
		[
			text	"Ste5(ste4)"
			fontSize	14
			fontName	"Dialog"
			anchor	"c"
		]
	]
	node
	[
		id	128
		label	"Ste5(ste5!1).Ste5(ste5!1)"
		graphics
		[
			x	997.0
			y	1118.0
			w	30.0
			h	30.0
			type	"roundrectangle"
			fill	"#FFE9C7"
			outline	"#999999"
		]
		LabelGraphics
		[
			text	"Ste5(ste5!1).Ste5(ste5!1)"
			fontSize	14
			fontName	"Dialog"
			anchor	"c"
		]
	]
	node
	[
		id	129
		label	"Ste5(ste5)"
		graphics
		[
			x	839.0
			y	1070.0
			w	30.0
			h	30.0
			type	"roundrectangle"
			fill	"#FFE9C7"
			outline	"#999999"
		]
		LabelGraphics
		[
			text	"Ste5(ste5)"
			fontSize	14
			fontName	"Dialog"
			anchor	"c"
		]
	]
	node
	[
		id	130
		label	"Ste5(ste7!1).Ste7(ste5!1)"
		graphics
		[
			x	1131.0
			y	1324.0
			w	30.0
			h	30.0
			type	"roundrectangle"
			fill	"#FFE9C7"
			outline	"#999999"
		]
		LabelGraphics
		[
			text	"Ste5(ste7!1).Ste7(ste5!1)"
			fontSize	14
			fontName	"Dialog"
			anchor	"c"
		]
	]
	node
	[
		id	131
		label	"Ste5(ste7)"
		graphics
		[
			x	447.0
			y	1243.0
			w	30.0
			h	30.0
			type	"roundrectangle"
			fill	"#FFE9C7"
			outline	"#999999"
		]
		LabelGraphics
		[
			text	"Ste5(ste7)"
			fontSize	14
			fontName	"Dialog"
			anchor	"c"
		]
	]
	node
	[
		id	132
		label	"Ste7"
		graphics
		[
			x	427.0
			y	1613.0
			w	30.0
			h	30.0
			type	"roundrectangle"
			fill	"#FFE9C7"
			outline	"#999999"
		]
		LabelGraphics
		[
			text	"Ste7"
			fontSize	14
			fontName	"Dialog"
			anchor	"c"
		]
	]
	node
	[
		id	133
		label	"Ste7(S359_T363)"
		graphics
		[
			x	1190.0
			y	1266.0
			w	30.0
			h	30.0
			type	"roundrectangle"
			fill	"#FFE9C7"
			outline	"#999999"
		]
		LabelGraphics
		[
			text	"Ste7(S359_T363)"
			fontSize	14
			fontName	"Dialog"
			anchor	"c"
		]
	]
	node
	[
		id	134
		label	"Ste7(S359_T363~p)"
		graphics
		[
			x	1204.0
			y	1119.0
			w	30.0
			h	30.0
			type	"roundrectangle"
			fill	"#FFE9C7"
			outline	"#999999"
		]
		LabelGraphics
		[
			text	"Ste7(S359_T363~p)"
			fontSize	14
			fontName	"Dialog"
			anchor	"c"
		]
	]
	node
	[
		id	135
		label	"Ste7(S359_T363~pp)"
		graphics
		[
			x	1213.0
			y	1340.0
			w	30.0
			h	30.0
			type	"roundrectangle"
			fill	"#FFE9C7"
			outline	"#999999"
		]
		LabelGraphics
		[
			text	"Ste7(S359_T363~pp)"
			fontSize	14
			fontName	"Dialog"
			anchor	"c"
		]
	]
	node
	[
		id	136
		label	"Ste7(S359_T363~u)"
		graphics
		[
			x	1159.0
			y	1041.0
			w	30.0
			h	30.0
			type	"roundrectangle"
			fill	"#FFE9C7"
			outline	"#999999"
		]
		LabelGraphics
		[
			text	"Ste7(S359_T363~u)"
			fontSize	14
			fontName	"Dialog"
			anchor	"c"
		]
	]
	node
	[
		id	137
		label	"Ste7(mapk)"
		graphics
		[
			x	1549.0
			y	1636.0
			w	30.0
			h	30.0
			type	"roundrectangle"
			fill	"#FFE9C7"
			outline	"#999999"
		]
		LabelGraphics
		[
			text	"Ste7(mapk)"
			fontSize	14
			fontName	"Dialog"
			anchor	"c"
		]
	]
	node
	[
		id	138
		label	"Ste7(ste5)"
		graphics
		[
			x	321.0
			y	1180.0
			w	30.0
			h	30.0
			type	"roundrectangle"
			fill	"#FFE9C7"
			outline	"#999999"
		]
		LabelGraphics
		[
			text	"Ste7(ste5)"
			fontSize	14
			fontName	"Dialog"
			anchor	"c"
		]
	]
	node
	[
		id	139
		label	"Trash"
		graphics
		[
			x	456.0
			y	2872.0
			w	30.0
			h	30.0
			type	"roundrectangle"
			fill	"#FFE9C7"
			outline	"#999999"
		]
		LabelGraphics
		[
			text	"Trash"
			fontSize	14
			fontName	"Dialog"
			anchor	"c"
		]
	]
	node
	[
		id	140
		label	"_R1"
		graphics
		[
			x	242.0
			y	3297.0
			w	30.0
			h	30.0
			type	"ellipse"
			fill	"#CC99FF"
			outline	"#999999"
		]
		LabelGraphics
		[
			text	"_R1"
			fontSize	14
			fontName	"Dialog"
			anchor	"c"
		]
	]
	node
	[
		id	141
		label	"_R10"
		graphics
		[
			x	179.0
			y	2364.0
			w	30.0
			h	30.0
			type	"ellipse"
			fill	"#CC99FF"
			outline	"#999999"
		]
		LabelGraphics
		[
			text	"_R10"
			fontSize	14
			fontName	"Dialog"
			anchor	"c"
		]
	]
	node
	[
		id	142
		label	"_R100"
		graphics
		[
			x	1508.0
			y	1565.0
			w	30.0
			h	30.0
			type	"ellipse"
			fill	"#CC99FF"
			outline	"#999999"
		]
		LabelGraphics
		[
			text	"_R100"
			fontSize	14
			fontName	"Dialog"
			anchor	"c"
		]
	]
	node
	[
		id	143
		label	"_R101"
		graphics
		[
			x	1562.0
			y	1562.0
			w	30.0
			h	30.0
			type	"ellipse"
			fill	"#CC99FF"
			outline	"#999999"
		]
		LabelGraphics
		[
			text	"_R101"
			fontSize	14
			fontName	"Dialog"
			anchor	"c"
		]
	]
	node
	[
		id	144
		label	"_R102"
		graphics
		[
			x	1261.0
			y	1786.0
			w	30.0
			h	30.0
			type	"ellipse"
			fill	"#CC99FF"
			outline	"#999999"
		]
		LabelGraphics
		[
			text	"_R102"
			fontSize	14
			fontName	"Dialog"
			anchor	"c"
		]
	]
	node
	[
		id	145
		label	"_R103"
		graphics
		[
			x	1230.0
			y	1779.0
			w	30.0
			h	30.0
			type	"ellipse"
			fill	"#CC99FF"
			outline	"#999999"
		]
		LabelGraphics
		[
			text	"_R103"
			fontSize	14
			fontName	"Dialog"
			anchor	"c"
		]
	]
	node
	[
		id	146
		label	"_R104"
		graphics
		[
			x	1132.0
			y	1814.0
			w	30.0
			h	30.0
			type	"ellipse"
			fill	"#CC99FF"
			outline	"#999999"
		]
		LabelGraphics
		[
			text	"_R104"
			fontSize	14
			fontName	"Dialog"
			anchor	"c"
		]
	]
	node
	[
		id	147
		label	"_R105"
		graphics
		[
			x	1137.0
			y	1783.0
			w	30.0
			h	30.0
			type	"ellipse"
			fill	"#CC99FF"
			outline	"#999999"
		]
		LabelGraphics
		[
			text	"_R105"
			fontSize	14
			fontName	"Dialog"
			anchor	"c"
		]
	]
	node
	[
		id	148
		label	"_R106"
		graphics
		[
			x	1199.0
			y	1780.0
			w	30.0
			h	30.0
			type	"ellipse"
			fill	"#CC99FF"
			outline	"#999999"
		]
		LabelGraphics
		[
			text	"_R106"
			fontSize	14
			fontName	"Dialog"
			anchor	"c"
		]
	]
	node
	[
		id	149
		label	"_R107"
		graphics
		[
			x	1168.0
			y	1784.0
			w	30.0
			h	30.0
			type	"ellipse"
			fill	"#CC99FF"
			outline	"#999999"
		]
		LabelGraphics
		[
			text	"_R107"
			fontSize	14
			fontName	"Dialog"
			anchor	"c"
		]
	]
	node
	[
		id	150
		label	"_R108"
		graphics
		[
			x	912.0
			y	1347.0
			w	30.0
			h	30.0
			type	"ellipse"
			fill	"#CC99FF"
			outline	"#999999"
		]
		LabelGraphics
		[
			text	"_R108"
			fontSize	14
			fontName	"Dialog"
			anchor	"c"
		]
	]
	node
	[
		id	151
		label	"_R109"
		graphics
		[
			x	649.0
			y	1505.0
			w	30.0
			h	30.0
			type	"ellipse"
			fill	"#CC99FF"
			outline	"#999999"
		]
		LabelGraphics
		[
			text	"_R109"
			fontSize	14
			fontName	"Dialog"
			anchor	"c"
		]
	]
	node
	[
		id	152
		label	"_R11"
		graphics
		[
			x	176.0
			y	2395.0
			w	30.0
			h	30.0
			type	"ellipse"
			fill	"#CC99FF"
			outline	"#999999"
		]
		LabelGraphics
		[
			text	"_R11"
			fontSize	14
			fontName	"Dialog"
			anchor	"c"
		]
	]
	node
	[
		id	153
		label	"_R110"
		graphics
		[
			x	1069.0
			y	1837.0
			w	30.0
			h	30.0
			type	"ellipse"
			fill	"#CC99FF"
			outline	"#999999"
		]
		LabelGraphics
		[
			text	"_R110"
			fontSize	14
			fontName	"Dialog"
			anchor	"c"
		]
	]
	node
	[
		id	154
		label	"_R111"
		graphics
		[
			x	1695.0
			y	1718.0
			w	30.0
			h	30.0
			type	"ellipse"
			fill	"#CC99FF"
			outline	"#999999"
		]
		LabelGraphics
		[
			text	"_R111"
			fontSize	14
			fontName	"Dialog"
			anchor	"c"
		]
	]
	node
	[
		id	155
		label	"_R112"
		graphics
		[
			x	1671.0
			y	1754.0
			w	30.0
			h	30.0
			type	"ellipse"
			fill	"#CC99FF"
			outline	"#999999"
		]
		LabelGraphics
		[
			text	"_R112"
			fontSize	14
			fontName	"Dialog"
			anchor	"c"
		]
	]
	node
	[
		id	156
		label	"_R113"
		graphics
		[
			x	1636.0
			y	2392.0
			w	30.0
			h	30.0
			type	"ellipse"
			fill	"#CC99FF"
			outline	"#999999"
		]
		LabelGraphics
		[
			text	"_R113"
			fontSize	14
			fontName	"Dialog"
			anchor	"c"
		]
	]
	node
	[
		id	157
		label	"_R114"
		graphics
		[
			x	1567.0
			y	2347.0
			w	30.0
			h	30.0
			type	"ellipse"
			fill	"#CC99FF"
			outline	"#999999"
		]
		LabelGraphics
		[
			text	"_R114"
			fontSize	14
			fontName	"Dialog"
			anchor	"c"
		]
	]
	node
	[
		id	158
		label	"_R115"
		graphics
		[
			x	1536.0
			y	2337.0
			w	30.0
			h	30.0
			type	"ellipse"
			fill	"#CC99FF"
			outline	"#999999"
		]
		LabelGraphics
		[
			text	"_R115"
			fontSize	14
			fontName	"Dialog"
			anchor	"c"
		]
	]
	node
	[
		id	159
		label	"_R116"
		graphics
		[
			x	1651.0
			y	2361.0
			w	30.0
			h	30.0
			type	"ellipse"
			fill	"#CC99FF"
			outline	"#999999"
		]
		LabelGraphics
		[
			text	"_R116"
			fontSize	14
			fontName	"Dialog"
			anchor	"c"
		]
	]
	node
	[
		id	160
		label	"_R117"
		graphics
		[
			x	1567.0
			y	2316.0
			w	30.0
			h	30.0
			type	"ellipse"
			fill	"#CC99FF"
			outline	"#999999"
		]
		LabelGraphics
		[
			text	"_R117"
			fontSize	14
			fontName	"Dialog"
			anchor	"c"
		]
	]
	node
	[
		id	161
		label	"_R118"
		graphics
		[
			x	1505.0
			y	2337.0
			w	30.0
			h	30.0
			type	"ellipse"
			fill	"#CC99FF"
			outline	"#999999"
		]
		LabelGraphics
		[
			text	"_R118"
			fontSize	14
			fontName	"Dialog"
			anchor	"c"
		]
	]
	node
	[
		id	162
		label	"_R119"
		graphics
		[
			x	1004.0
			y	1358.0
			w	30.0
			h	30.0
			type	"ellipse"
			fill	"#CC99FF"
			outline	"#999999"
		]
		LabelGraphics
		[
			text	"_R119"
			fontSize	14
			fontName	"Dialog"
			anchor	"c"
		]
	]
	node
	[
		id	163
		label	"_R12"
		graphics
		[
			x	108.0
			y	2615.0
			w	30.0
			h	30.0
			type	"ellipse"
			fill	"#CC99FF"
			outline	"#999999"
		]
		LabelGraphics
		[
			text	"_R12"
			fontSize	14
			fontName	"Dialog"
			anchor	"c"
		]
	]
	node
	[
		id	164
		label	"_R120"
		graphics
		[
			x	1094.0
			y	1480.0
			w	30.0
			h	30.0
			type	"ellipse"
			fill	"#CC99FF"
			outline	"#999999"
		]
		LabelGraphics
		[
			text	"_R120"
			fontSize	14
			fontName	"Dialog"
			anchor	"c"
		]
	]
	node
	[
		id	165
		label	"_R121"
		graphics
		[
			x	1598.0
			y	2347.0
			w	30.0
			h	30.0
			type	"ellipse"
			fill	"#CC99FF"
			outline	"#999999"
		]
		LabelGraphics
		[
			text	"_R121"
			fontSize	14
			fontName	"Dialog"
			anchor	"c"
		]
	]
	node
	[
		id	166
		label	"_R122"
		graphics
		[
			x	1123.0
			y	890.0
			w	30.0
			h	30.0
			type	"ellipse"
			fill	"#CC99FF"
			outline	"#999999"
		]
		LabelGraphics
		[
			text	"_R122"
			fontSize	14
			fontName	"Dialog"
			anchor	"c"
		]
	]
	node
	[
		id	167
		label	"_R123"
		graphics
		[
			x	1082.0
			y	831.0
			w	30.0
			h	30.0
			type	"ellipse"
			fill	"#CC99FF"
			outline	"#999999"
		]
		LabelGraphics
		[
			text	"_R123"
			fontSize	14
			fontName	"Dialog"
			anchor	"c"
		]
	]
	node
	[
		id	168
		label	"_R124"
		graphics
		[
			x	773.0
			y	540.0
			w	30.0
			h	30.0
			type	"ellipse"
			fill	"#CC99FF"
			outline	"#999999"
		]
		LabelGraphics
		[
			text	"_R124"
			fontSize	14
			fontName	"Dialog"
			anchor	"c"
		]
	]
	node
	[
		id	169
		label	"_R125"
		graphics
		[
			x	845.0
			y	2407.0
			w	30.0
			h	30.0
			type	"ellipse"
			fill	"#CC99FF"
			outline	"#999999"
		]
		LabelGraphics
		[
			text	"_R125"
			fontSize	14
			fontName	"Dialog"
			anchor	"c"
		]
	]
	node
	[
		id	170
		label	"_R126"
		graphics
		[
			x	985.0
			y	2251.0
			w	30.0
			h	30.0
			type	"ellipse"
			fill	"#CC99FF"
			outline	"#999999"
		]
		LabelGraphics
		[
			text	"_R126"
			fontSize	14
			fontName	"Dialog"
			anchor	"c"
		]
	]
	node
	[
		id	171
		label	"_R127"
		graphics
		[
			x	1087.0
			y	2000.0
			w	30.0
			h	30.0
			type	"ellipse"
			fill	"#CC99FF"
			outline	"#999999"
		]
		LabelGraphics
		[
			text	"_R127"
			fontSize	14
			fontName	"Dialog"
			anchor	"c"
		]
	]
	node
	[
		id	172
		label	"_R128"
		graphics
		[
			x	1132.0
			y	1971.0
			w	30.0
			h	30.0
			type	"ellipse"
			fill	"#CC99FF"
			outline	"#999999"
		]
		LabelGraphics
		[
			text	"_R128"
			fontSize	14
			fontName	"Dialog"
			anchor	"c"
		]
	]
	node
	[
		id	173
		label	"_R129"
		graphics
		[
			x	1149.0
			y	1939.0
			w	30.0
			h	30.0
			type	"ellipse"
			fill	"#CC99FF"
			outline	"#999999"
		]
		LabelGraphics
		[
			text	"_R129"
			fontSize	14
			fontName	"Dialog"
			anchor	"c"
		]
	]
	node
	[
		id	174
		label	"_R13"
		graphics
		[
			x	144.0
			y	2654.0
			w	30.0
			h	30.0
			type	"ellipse"
			fill	"#CC99FF"
			outline	"#999999"
		]
		LabelGraphics
		[
			text	"_R13"
			fontSize	14
			fontName	"Dialog"
			anchor	"c"
		]
	]
	node
	[
		id	175
		label	"_R130"
		graphics
		[
			x	1118.0
			y	1940.0
			w	30.0
			h	30.0
			type	"ellipse"
			fill	"#CC99FF"
			outline	"#999999"
		]
		LabelGraphics
		[
			text	"_R130"
			fontSize	14
			fontName	"Dialog"
			anchor	"c"
		]
	]
	node
	[
		id	176
		label	"_R131"
		graphics
		[
			x	1128.0
			y	2002.0
			w	30.0
			h	30.0
			type	"ellipse"
			fill	"#CC99FF"
			outline	"#999999"
		]
		LabelGraphics
		[
			text	"_R131"
			fontSize	14
			fontName	"Dialog"
			anchor	"c"
		]
	]
	node
	[
		id	177
		label	"_R132"
		graphics
		[
			x	1045.0
			y	2402.0
			w	30.0
			h	30.0
			type	"ellipse"
			fill	"#CC99FF"
			outline	"#999999"
		]
		LabelGraphics
		[
			text	"_R132"
			fontSize	14
			fontName	"Dialog"
			anchor	"c"
		]
	]
	node
	[
		id	178
		label	"_R133"
		graphics
		[
			x	1416.0
			y	2490.0
			w	30.0
			h	30.0
			type	"ellipse"
			fill	"#CC99FF"
			outline	"#999999"
		]
		LabelGraphics
		[
			text	"_R133"
			fontSize	14
			fontName	"Dialog"
			anchor	"c"
		]
	]
	node
	[
		id	179
		label	"_R134"
		graphics
		[
			x	1079.0
			y	2369.0
			w	30.0
			h	30.0
			type	"ellipse"
			fill	"#CC99FF"
			outline	"#999999"
		]
		LabelGraphics
		[
			text	"_R134"
			fontSize	14
			fontName	"Dialog"
			anchor	"c"
		]
	]
	node
	[
		id	180
		label	"_R135"
		graphics
		[
			x	1427.0
			y	2445.0
			w	30.0
			h	30.0
			type	"ellipse"
			fill	"#CC99FF"
			outline	"#999999"
		]
		LabelGraphics
		[
			text	"_R135"
			fontSize	14
			fontName	"Dialog"
			anchor	"c"
		]
	]
	node
	[
		id	181
		label	"_R136"
		graphics
		[
			x	1488.0
			y	2436.0
			w	30.0
			h	30.0
			type	"ellipse"
			fill	"#CC99FF"
			outline	"#999999"
		]
		LabelGraphics
		[
			text	"_R136"
			fontSize	14
			fontName	"Dialog"
			anchor	"c"
		]
	]
	node
	[
		id	182
		label	"_R137"
		graphics
		[
			x	1476.0
			y	2498.0
			w	30.0
			h	30.0
			type	"ellipse"
			fill	"#CC99FF"
			outline	"#999999"
		]
		LabelGraphics
		[
			text	"_R137"
			fontSize	14
			fontName	"Dialog"
			anchor	"c"
		]
	]
	node
	[
		id	183
		label	"_R138"
		graphics
		[
			x	1483.0
			y	2467.0
			w	30.0
			h	30.0
			type	"ellipse"
			fill	"#CC99FF"
			outline	"#999999"
		]
		LabelGraphics
		[
			text	"_R138"
			fontSize	14
			fontName	"Dialog"
			anchor	"c"
		]
	]
	node
	[
		id	184
		label	"_R139"
		graphics
		[
			x	1469.0
			y	2529.0
			w	30.0
			h	30.0
			type	"ellipse"
			fill	"#CC99FF"
			outline	"#999999"
		]
		LabelGraphics
		[
			text	"_R139"
			fontSize	14
			fontName	"Dialog"
			anchor	"c"
		]
	]
	node
	[
		id	185
		label	"_R14"
		graphics
		[
			x	351.0
			y	3009.0
			w	30.0
			h	30.0
			type	"ellipse"
			fill	"#CC99FF"
			outline	"#999999"
		]
		LabelGraphics
		[
			text	"_R14"
			fontSize	14
			fontName	"Dialog"
			anchor	"c"
		]
	]
	node
	[
		id	186
		label	"_R140"
		graphics
		[
			x	960.0
			y	2287.0
			w	30.0
			h	30.0
			type	"ellipse"
			fill	"#CC99FF"
			outline	"#999999"
		]
		LabelGraphics
		[
			text	"_R140"
			fontSize	14
			fontName	"Dialog"
			anchor	"c"
		]
	]
	node
	[
		id	187
		label	"_R141"
		graphics
		[
			x	1137.0
			y	2046.0
			w	30.0
			h	30.0
			type	"ellipse"
			fill	"#CC99FF"
			outline	"#999999"
		]
		LabelGraphics
		[
			text	"_R141"
			fontSize	14
			fontName	"Dialog"
			anchor	"c"
		]
	]
	node
	[
		id	188
		label	"_R142"
		graphics
		[
			x	334.0
			y	2947.0
			w	30.0
			h	30.0
			type	"ellipse"
			fill	"#CC99FF"
			outline	"#999999"
		]
		LabelGraphics
		[
			text	"_R142"
			fontSize	14
			fontName	"Dialog"
			anchor	"c"
		]
	]
	node
	[
		id	189
		label	"_R143"
		graphics
		[
			x	782.0
			y	2527.0
			w	30.0
			h	30.0
			type	"ellipse"
			fill	"#CC99FF"
			outline	"#999999"
		]
		LabelGraphics
		[
			text	"_R143"
			fontSize	14
			fontName	"Dialog"
			anchor	"c"
		]
	]
	node
	[
		id	190
		label	"_R144"
		graphics
		[
			x	1259.0
			y	1196.0
			w	30.0
			h	30.0
			type	"ellipse"
			fill	"#CC99FF"
			outline	"#999999"
		]
		LabelGraphics
		[
			text	"_R144"
			fontSize	14
			fontName	"Dialog"
			anchor	"c"
		]
	]
	node
	[
		id	191
		label	"_R145"
		graphics
		[
			x	1253.0
			y	1098.0
			w	30.0
			h	30.0
			type	"ellipse"
			fill	"#CC99FF"
			outline	"#999999"
		]
		LabelGraphics
		[
			text	"_R145"
			fontSize	14
			fontName	"Dialog"
			anchor	"c"
		]
	]
	node
	[
		id	192
		label	"_R146"
		graphics
		[
			x	1206.0
			y	1832.0
			w	30.0
			h	30.0
			type	"ellipse"
			fill	"#CC99FF"
			outline	"#999999"
		]
		LabelGraphics
		[
			text	"_R146"
			fontSize	14
			fontName	"Dialog"
			anchor	"c"
		]
	]
	node
	[
		id	193
		label	"_R147"
		graphics
		[
			x	1129.0
			y	1848.0
			w	30.0
			h	30.0
			type	"ellipse"
			fill	"#CC99FF"
			outline	"#999999"
		]
		LabelGraphics
		[
			text	"_R147"
			fontSize	14
			fontName	"Dialog"
			anchor	"c"
		]
	]
	node
	[
		id	194
		label	"_R148"
		graphics
		[
			x	1760.0
			y	2542.0
			w	30.0
			h	30.0
			type	"ellipse"
			fill	"#CC99FF"
			outline	"#999999"
		]
		LabelGraphics
		[
			text	"_R148"
			fontSize	14
			fontName	"Dialog"
			anchor	"c"
		]
	]
	node
	[
		id	195
		label	"_R149"
		graphics
		[
			x	1779.0
			y	2488.0
			w	30.0
			h	30.0
			type	"ellipse"
			fill	"#CC99FF"
			outline	"#999999"
		]
		LabelGraphics
		[
			text	"_R149"
			fontSize	14
			fontName	"Dialog"
			anchor	"c"
		]
	]
	node
	[
		id	196
		label	"_R15"
		graphics
		[
			x	349.0
			y	3040.0
			w	30.0
			h	30.0
			type	"ellipse"
			fill	"#CC99FF"
			outline	"#999999"
		]
		LabelGraphics
		[
			text	"_R15"
			fontSize	14
			fontName	"Dialog"
			anchor	"c"
		]
	]
	node
	[
		id	197
		label	"_R150"
		graphics
		[
			x	1439.0
			y	1923.0
			w	30.0
			h	30.0
			type	"ellipse"
			fill	"#CC99FF"
			outline	"#999999"
		]
		LabelGraphics
		[
			text	"_R150"
			fontSize	14
			fontName	"Dialog"
			anchor	"c"
		]
	]
	node
	[
		id	198
		label	"_R151"
		graphics
		[
			x	1439.0
			y	1892.0
			w	30.0
			h	30.0
			type	"ellipse"
			fill	"#CC99FF"
			outline	"#999999"
		]
		LabelGraphics
		[
			text	"_R151"
			fontSize	14
			fontName	"Dialog"
			anchor	"c"
		]
	]
	node
	[
		id	199
		label	"_R152"
		graphics
		[
			x	1377.0
			y	1898.0
			w	30.0
			h	30.0
			type	"ellipse"
			fill	"#CC99FF"
			outline	"#999999"
		]
		LabelGraphics
		[
			text	"_R152"
			fontSize	14
			fontName	"Dialog"
			anchor	"c"
		]
	]
	node
	[
		id	200
		label	"_R153"
		graphics
		[
			x	1265.0
			y	1889.0
			w	30.0
			h	30.0
			type	"ellipse"
			fill	"#CC99FF"
			outline	"#999999"
		]
		LabelGraphics
		[
			text	"_R153"
			fontSize	14
			fontName	"Dialog"
			anchor	"c"
		]
	]
	node
	[
		id	201
		label	"_R154"
		graphics
		[
			x	1346.0
			y	1903.0
			w	30.0
			h	30.0
			type	"ellipse"
			fill	"#CC99FF"
			outline	"#999999"
		]
		LabelGraphics
		[
			text	"_R154"
			fontSize	14
			fontName	"Dialog"
			anchor	"c"
		]
	]
	node
	[
		id	202
		label	"_R155"
		graphics
		[
			x	1315.0
			y	1920.0
			w	30.0
			h	30.0
			type	"ellipse"
			fill	"#CC99FF"
			outline	"#999999"
		]
		LabelGraphics
		[
			text	"_R155"
			fontSize	14
			fontName	"Dialog"
			anchor	"c"
		]
	]
	node
	[
		id	203
		label	"_R156"
		graphics
		[
			x	1408.0
			y	1907.0
			w	30.0
			h	30.0
			type	"ellipse"
			fill	"#CC99FF"
			outline	"#999999"
		]
		LabelGraphics
		[
			text	"_R156"
			fontSize	14
			fontName	"Dialog"
			anchor	"c"
		]
	]
	node
	[
		id	204
		label	"_R157"
		graphics
		[
			x	1277.0
			y	1858.0
			w	30.0
			h	30.0
			type	"ellipse"
			fill	"#CC99FF"
			outline	"#999999"
		]
		LabelGraphics
		[
			text	"_R157"
			fontSize	14
			fontName	"Dialog"
			anchor	"c"
		]
	]
	node
	[
		id	205
		label	"_R158"
		graphics
		[
			x	1735.0
			y	2426.0
			w	30.0
			h	30.0
			type	"ellipse"
			fill	"#CC99FF"
			outline	"#999999"
		]
		LabelGraphics
		[
			text	"_R158"
			fontSize	14
			fontName	"Dialog"
			anchor	"c"
		]
	]
	node
	[
		id	206
		label	"_R159"
		graphics
		[
			x	1735.0
			y	2457.0
			w	30.0
			h	30.0
			type	"ellipse"
			fill	"#CC99FF"
			outline	"#999999"
		]
		LabelGraphics
		[
			text	"_R159"
			fontSize	14
			fontName	"Dialog"
			anchor	"c"
		]
	]
	node
	[
		id	207
		label	"_R16"
		graphics
		[
			x	100.0
			y	2584.0
			w	30.0
			h	30.0
			type	"ellipse"
			fill	"#CC99FF"
			outline	"#999999"
		]
		LabelGraphics
		[
			text	"_R16"
			fontSize	14
			fontName	"Dialog"
			anchor	"c"
		]
	]
	node
	[
		id	208
		label	"_R160"
		graphics
		[
			x	1704.0
			y	2466.0
			w	30.0
			h	30.0
			type	"ellipse"
			fill	"#CC99FF"
			outline	"#999999"
		]
		LabelGraphics
		[
			text	"_R160"
			fontSize	14
			fontName	"Dialog"
			anchor	"c"
		]
	]
	node
	[
		id	209
		label	"_R161"
		graphics
		[
			x	1673.0
			y	2437.0
			w	30.0
			h	30.0
			type	"ellipse"
			fill	"#CC99FF"
			outline	"#999999"
		]
		LabelGraphics
		[
			text	"_R161"
			fontSize	14
			fontName	"Dialog"
			anchor	"c"
		]
	]
	node
	[
		id	210
		label	"_R162"
		graphics
		[
			x	1655.0
			y	2497.0
			w	30.0
			h	30.0
			type	"ellipse"
			fill	"#CC99FF"
			outline	"#999999"
		]
		LabelGraphics
		[
			text	"_R162"
			fontSize	14
			fontName	"Dialog"
			anchor	"c"
		]
	]
	node
	[
		id	211
		label	"_R163"
		graphics
		[
			x	1640.0
			y	2435.0
			w	30.0
			h	30.0
			type	"ellipse"
			fill	"#CC99FF"
			outline	"#999999"
		]
		LabelGraphics
		[
			text	"_R163"
			fontSize	14
			fontName	"Dialog"
			anchor	"c"
		]
	]
	node
	[
		id	212
		label	"_R164"
		graphics
		[
			x	1686.0
			y	2497.0
			w	30.0
			h	30.0
			type	"ellipse"
			fill	"#CC99FF"
			outline	"#999999"
		]
		LabelGraphics
		[
			text	"_R164"
			fontSize	14
			fontName	"Dialog"
			anchor	"c"
		]
	]
	node
	[
		id	213
		label	"_R165"
		graphics
		[
			x	1704.0
			y	2435.0
			w	30.0
			h	30.0
			type	"ellipse"
			fill	"#CC99FF"
			outline	"#999999"
		]
		LabelGraphics
		[
			text	"_R165"
			fontSize	14
			fontName	"Dialog"
			anchor	"c"
		]
	]
	node
	[
		id	214
		label	"_R166"
		graphics
		[
			x	1943.0
			y	1793.0
			w	30.0
			h	30.0
			type	"ellipse"
			fill	"#CC99FF"
			outline	"#999999"
		]
		LabelGraphics
		[
			text	"_R166"
			fontSize	14
			fontName	"Dialog"
			anchor	"c"
		]
	]
	node
	[
		id	215
		label	"_R167"
		graphics
		[
			x	1912.0
			y	1794.0
			w	30.0
			h	30.0
			type	"ellipse"
			fill	"#CC99FF"
			outline	"#999999"
		]
		LabelGraphics
		[
			text	"_R167"
			fontSize	14
			fontName	"Dialog"
			anchor	"c"
		]
	]
	node
	[
		id	216
		label	"_R168"
		graphics
		[
			x	1756.0
			y	1836.0
			w	30.0
			h	30.0
			type	"ellipse"
			fill	"#CC99FF"
			outline	"#999999"
		]
		LabelGraphics
		[
			text	"_R168"
			fontSize	14
			fontName	"Dialog"
			anchor	"c"
		]
	]
	node
	[
		id	217
		label	"_R169"
		graphics
		[
			x	1408.0
			y	1868.0
			w	30.0
			h	30.0
			type	"ellipse"
			fill	"#CC99FF"
			outline	"#999999"
		]
		LabelGraphics
		[
			text	"_R169"
			fontSize	14
			fontName	"Dialog"
			anchor	"c"
		]
	]
	node
	[
		id	218
		label	"_R17"
		graphics
		[
			x	93.0
			y	2541.0
			w	30.0
			h	30.0
			type	"ellipse"
			fill	"#CC99FF"
			outline	"#999999"
		]
		LabelGraphics
		[
			text	"_R17"
			fontSize	14
			fontName	"Dialog"
			anchor	"c"
		]
	]
	node
	[
		id	219
		label	"_R170"
		graphics
		[
			x	1324.0
			y	1857.0
			w	30.0
			h	30.0
			type	"ellipse"
			fill	"#CC99FF"
			outline	"#999999"
		]
		LabelGraphics
		[
			text	"_R170"
			fontSize	14
			fontName	"Dialog"
			anchor	"c"
		]
	]
	node
	[
		id	220
		label	"_R171"
		graphics
		[
			x	2020.0
			y	1959.0
			w	30.0
			h	30.0
			type	"ellipse"
			fill	"#CC99FF"
			outline	"#999999"
		]
		LabelGraphics
		[
			text	"_R171"
			fontSize	14
			fontName	"Dialog"
			anchor	"c"
		]
	]
	node
	[
		id	221
		label	"_R172"
		graphics
		[
			x	2008.0
			y	2001.0
			w	30.0
			h	30.0
			type	"ellipse"
			fill	"#CC99FF"
			outline	"#999999"
		]
		LabelGraphics
		[
			text	"_R172"
			fontSize	14
			fontName	"Dialog"
			anchor	"c"
		]
	]
	node
	[
		id	222
		label	"_R173"
		graphics
		[
			x	1744.0
			y	2391.0
			w	30.0
			h	30.0
			type	"ellipse"
			fill	"#CC99FF"
			outline	"#999999"
		]
		LabelGraphics
		[
			text	"_R173"
			fontSize	14
			fontName	"Dialog"
			anchor	"c"
		]
	]
	node
	[
		id	223
		label	"_R174"
		graphics
		[
			x	1713.0
			y	2389.0
			w	30.0
			h	30.0
			type	"ellipse"
			fill	"#CC99FF"
			outline	"#999999"
		]
		LabelGraphics
		[
			text	"_R174"
			fontSize	14
			fontName	"Dialog"
			anchor	"c"
		]
	]
	node
	[
		id	224
		label	"_R175"
		graphics
		[
			x	1682.0
			y	2384.0
			w	30.0
			h	30.0
			type	"ellipse"
			fill	"#CC99FF"
			outline	"#999999"
		]
		LabelGraphics
		[
			text	"_R175"
			fontSize	14
			fontName	"Dialog"
			anchor	"c"
		]
	]
	node
	[
		id	225
		label	"_R176"
		graphics
		[
			x	541.0
			y	2759.0
			w	30.0
			h	30.0
			type	"ellipse"
			fill	"#CC99FF"
			outline	"#999999"
		]
		LabelGraphics
		[
			text	"_R176"
			fontSize	14
			fontName	"Dialog"
			anchor	"c"
		]
	]
	node
	[
		id	226
		label	"_R177"
		graphics
		[
			x	1815.0
			y	3862.0
			w	30.0
			h	30.0
			type	"ellipse"
			fill	"#CC99FF"
			outline	"#999999"
		]
		LabelGraphics
		[
			text	"_R177"
			fontSize	14
			fontName	"Dialog"
			anchor	"c"
		]
	]
	node
	[
		id	227
		label	"_R178"
		graphics
		[
			x	1784.0
			y	3862.0
			w	30.0
			h	30.0
			type	"ellipse"
			fill	"#CC99FF"
			outline	"#999999"
		]
		LabelGraphics
		[
			text	"_R178"
			fontSize	14
			fontName	"Dialog"
			anchor	"c"
		]
	]
	node
	[
		id	228
		label	"_R179"
		graphics
		[
			x	1106.0
			y	2043.0
			w	30.0
			h	30.0
			type	"ellipse"
			fill	"#CC99FF"
			outline	"#999999"
		]
		LabelGraphics
		[
			text	"_R179"
			fontSize	14
			fontName	"Dialog"
			anchor	"c"
		]
	]
	node
	[
		id	229
		label	"_R18"
		graphics
		[
			x	190.0
			y	2651.0
			w	30.0
			h	30.0
			type	"ellipse"
			fill	"#CC99FF"
			outline	"#999999"
		]
		LabelGraphics
		[
			text	"_R18"
			fontSize	14
			fontName	"Dialog"
			anchor	"c"
		]
	]
	node
	[
		id	230
		label	"_R180"
		graphics
		[
			x	1205.0
			y	2143.0
			w	30.0
			h	30.0
			type	"ellipse"
			fill	"#CC99FF"
			outline	"#999999"
		]
		LabelGraphics
		[
			text	"_R180"
			fontSize	14
			fontName	"Dialog"
			anchor	"c"
		]
	]
	node
	[
		id	231
		label	"_R181"
		graphics
		[
			x	554.0
			y	3029.0
			w	30.0
			h	30.0
			type	"ellipse"
			fill	"#CC99FF"
			outline	"#999999"
		]
		LabelGraphics
		[
			text	"_R181"
			fontSize	14
			fontName	"Dialog"
			anchor	"c"
		]
	]
	node
	[
		id	232
		label	"_R182"
		graphics
		[
			x	1732.0
			y	4130.0
			w	30.0
			h	30.0
			type	"ellipse"
			fill	"#CC99FF"
			outline	"#999999"
		]
		LabelGraphics
		[
			text	"_R182"
			fontSize	14
			fontName	"Dialog"
			anchor	"c"
		]
	]
	node
	[
		id	233
		label	"_R183"
		graphics
		[
			x	1683.0
			y	4136.0
			w	30.0
			h	30.0
			type	"ellipse"
			fill	"#CC99FF"
			outline	"#999999"
		]
		LabelGraphics
		[
			text	"_R183"
			fontSize	14
			fontName	"Dialog"
			anchor	"c"
		]
	]
	node
	[
		id	234
		label	"_R184"
		graphics
		[
			x	1084.0
			y	3396.0
			w	30.0
			h	30.0
			type	"ellipse"
			fill	"#CC99FF"
			outline	"#999999"
		]
		LabelGraphics
		[
			text	"_R184"
			fontSize	14
			fontName	"Dialog"
			anchor	"c"
		]
	]
	node
	[
		id	235
		label	"_R185"
		graphics
		[
			x	1246.0
			y	3460.0
			w	30.0
			h	30.0
			type	"ellipse"
			fill	"#CC99FF"
			outline	"#999999"
		]
		LabelGraphics
		[
			text	"_R185"
			fontSize	14
			fontName	"Dialog"
			anchor	"c"
		]
	]
	node
	[
		id	236
		label	"_R186"
		graphics
		[
			x	1472.0
			y	2825.0
			w	30.0
			h	30.0
			type	"ellipse"
			fill	"#CC99FF"
			outline	"#999999"
		]
		LabelGraphics
		[
			text	"_R186"
			fontSize	14
			fontName	"Dialog"
			anchor	"c"
		]
	]
	node
	[
		id	237
		label	"_R187"
		graphics
		[
			x	1503.0
			y	2824.0
			w	30.0
			h	30.0
			type	"ellipse"
			fill	"#CC99FF"
			outline	"#999999"
		]
		LabelGraphics
		[
			text	"_R187"
			fontSize	14
			fontName	"Dialog"
			anchor	"c"
		]
	]
	node
	[
		id	238
		label	"_R188"
		graphics
		[
			x	1497.0
			y	2763.0
			w	30.0
			h	30.0
			type	"ellipse"
			fill	"#CC99FF"
			outline	"#999999"
		]
		LabelGraphics
		[
			text	"_R188"
			fontSize	14
			fontName	"Dialog"
			anchor	"c"
		]
	]
	node
	[
		id	239
		label	"_R189"
		graphics
		[
			x	1528.0
			y	2778.0
			w	30.0
			h	30.0
			type	"ellipse"
			fill	"#CC99FF"
			outline	"#999999"
		]
		LabelGraphics
		[
			text	"_R189"
			fontSize	14
			fontName	"Dialog"
			anchor	"c"
		]
	]
	node
	[
		id	240
		label	"_R19"
		graphics
		[
			x	334.0
			y	2559.0
			w	30.0
			h	30.0
			type	"ellipse"
			fill	"#CC99FF"
			outline	"#999999"
		]
		LabelGraphics
		[
			text	"_R19"
			fontSize	14
			fontName	"Dialog"
			anchor	"c"
		]
	]
	node
	[
		id	241
		label	"_R190"
		graphics
		[
			x	1528.0
			y	2747.0
			w	30.0
			h	30.0
			type	"ellipse"
			fill	"#CC99FF"
			outline	"#999999"
		]
		LabelGraphics
		[
			text	"_R190"
			fontSize	14
			fontName	"Dialog"
			anchor	"c"
		]
	]
	node
	[
		id	242
		label	"_R191"
		graphics
		[
			x	1559.0
			y	2764.0
			w	30.0
			h	30.0
			type	"ellipse"
			fill	"#CC99FF"
			outline	"#999999"
		]
		LabelGraphics
		[
			text	"_R191"
			fontSize	14
			fontName	"Dialog"
			anchor	"c"
		]
	]
	node
	[
		id	243
		label	"_R192"
		graphics
		[
			x	1295.0
			y	3304.0
			w	30.0
			h	30.0
			type	"ellipse"
			fill	"#CC99FF"
			outline	"#999999"
		]
		LabelGraphics
		[
			text	"_R192"
			fontSize	14
			fontName	"Dialog"
			anchor	"c"
		]
	]
	node
	[
		id	244
		label	"_R193"
		graphics
		[
			x	1291.0
			y	3335.0
			w	30.0
			h	30.0
			type	"ellipse"
			fill	"#CC99FF"
			outline	"#999999"
		]
		LabelGraphics
		[
			text	"_R193"
			fontSize	14
			fontName	"Dialog"
			anchor	"c"
		]
	]
	node
	[
		id	245
		label	"_R194"
		graphics
		[
			x	1321.0
			y	3169.0
			w	30.0
			h	30.0
			type	"ellipse"
			fill	"#CC99FF"
			outline	"#999999"
		]
		LabelGraphics
		[
			text	"_R194"
			fontSize	14
			fontName	"Dialog"
			anchor	"c"
		]
	]
	node
	[
		id	246
		label	"_R195"
		graphics
		[
			x	1358.0
			y	3169.0
			w	30.0
			h	30.0
			type	"ellipse"
			fill	"#CC99FF"
			outline	"#999999"
		]
		LabelGraphics
		[
			text	"_R195"
			fontSize	14
			fontName	"Dialog"
			anchor	"c"
		]
	]
	node
	[
		id	247
		label	"_R196"
		graphics
		[
			x	1339.0
			y	2111.0
			w	30.0
			h	30.0
			type	"ellipse"
			fill	"#CC99FF"
			outline	"#999999"
		]
		LabelGraphics
		[
			text	"_R196"
			fontSize	14
			fontName	"Dialog"
			anchor	"c"
		]
	]
	node
	[
		id	248
		label	"_R197"
		graphics
		[
			x	1236.0
			y	2173.0
			w	30.0
			h	30.0
			type	"ellipse"
			fill	"#CC99FF"
			outline	"#999999"
		]
		LabelGraphics
		[
			text	"_R197"
			fontSize	14
			fontName	"Dialog"
			anchor	"c"
		]
	]
	node
	[
		id	249
		label	"_R198"
		graphics
		[
			x	1247.0
			y	2111.0
			w	30.0
			h	30.0
			type	"ellipse"
			fill	"#CC99FF"
			outline	"#999999"
		]
		LabelGraphics
		[
			text	"_R198"
			fontSize	14
			fontName	"Dialog"
			anchor	"c"
		]
	]
	node
	[
		id	250
		label	"_R199"
		graphics
		[
			x	1292.0
			y	2080.0
			w	30.0
			h	30.0
			type	"ellipse"
			fill	"#CC99FF"
			outline	"#999999"
		]
		LabelGraphics
		[
			text	"_R199"
			fontSize	14
			fontName	"Dialog"
			anchor	"c"
		]
	]
	node
	[
		id	251
		label	"_R2"
		graphics
		[
			x	211.0
			y	3282.0
			w	30.0
			h	30.0
			type	"ellipse"
			fill	"#CC99FF"
			outline	"#999999"
		]
		LabelGraphics
		[
			text	"_R2"
			fontSize	14
			fontName	"Dialog"
			anchor	"c"
		]
	]
	node
	[
		id	252
		label	"_R20"
		graphics
		[
			x	318.0
			y	2596.0
			w	30.0
			h	30.0
			type	"ellipse"
			fill	"#CC99FF"
			outline	"#999999"
		]
		LabelGraphics
		[
			text	"_R20"
			fontSize	14
			fontName	"Dialog"
			anchor	"c"
		]
	]
	node
	[
		id	253
		label	"_R200"
		graphics
		[
			x	1385.0
			y	2072.0
			w	30.0
			h	30.0
			type	"ellipse"
			fill	"#CC99FF"
			outline	"#999999"
		]
		LabelGraphics
		[
			text	"_R200"
			fontSize	14
			fontName	"Dialog"
			anchor	"c"
		]
	]
	node
	[
		id	254
		label	"_R201"
		graphics
		[
			x	1215.0
			y	2111.0
			w	30.0
			h	30.0
			type	"ellipse"
			fill	"#CC99FF"
			outline	"#999999"
		]
		LabelGraphics
		[
			text	"_R201"
			fontSize	14
			fontName	"Dialog"
			anchor	"c"
		]
	]
	node
	[
		id	255
		label	"_R202"
		graphics
		[
			x	1323.0
			y	2041.0
			w	30.0
			h	30.0
			type	"ellipse"
			fill	"#CC99FF"
			outline	"#999999"
		]
		LabelGraphics
		[
			text	"_R202"
			fontSize	14
			fontName	"Dialog"
			anchor	"c"
		]
	]
	node
	[
		id	256
		label	"_R203"
		graphics
		[
			x	1323.0
			y	2080.0
			w	30.0
			h	30.0
			type	"ellipse"
			fill	"#CC99FF"
			outline	"#999999"
		]
		LabelGraphics
		[
			text	"_R203"
			fontSize	14
			fontName	"Dialog"
			anchor	"c"
		]
	]
	node
	[
		id	257
		label	"_R204"
		graphics
		[
			x	1416.0
			y	2048.0
			w	30.0
			h	30.0
			type	"ellipse"
			fill	"#CC99FF"
			outline	"#999999"
		]
		LabelGraphics
		[
			text	"_R204"
			fontSize	14
			fontName	"Dialog"
			anchor	"c"
		]
	]
	node
	[
		id	258
		label	"_R205"
		graphics
		[
			x	1354.0
			y	2080.0
			w	30.0
			h	30.0
			type	"ellipse"
			fill	"#CC99FF"
			outline	"#999999"
		]
		LabelGraphics
		[
			text	"_R205"
			fontSize	14
			fontName	"Dialog"
			anchor	"c"
		]
	]
	node
	[
		id	259
		label	"_R206"
		graphics
		[
			x	1527.0
			y	2668.0
			w	30.0
			h	30.0
			type	"ellipse"
			fill	"#CC99FF"
			outline	"#999999"
		]
		LabelGraphics
		[
			text	"_R206"
			fontSize	14
			fontName	"Dialog"
			anchor	"c"
		]
	]
	node
	[
		id	260
		label	"_R207"
		graphics
		[
			x	1524.0
			y	2699.0
			w	30.0
			h	30.0
			type	"ellipse"
			fill	"#CC99FF"
			outline	"#999999"
		]
		LabelGraphics
		[
			text	"_R207"
			fontSize	14
			fontName	"Dialog"
			anchor	"c"
		]
	]
	node
	[
		id	261
		label	"_R208"
		graphics
		[
			x	1543.0
			y	2582.0
			w	30.0
			h	30.0
			type	"ellipse"
			fill	"#CC99FF"
			outline	"#999999"
		]
		LabelGraphics
		[
			text	"_R208"
			fontSize	14
			fontName	"Dialog"
			anchor	"c"
		]
	]
	node
	[
		id	262
		label	"_R209"
		graphics
		[
			x	1512.0
			y	2587.0
			w	30.0
			h	30.0
			type	"ellipse"
			fill	"#CC99FF"
			outline	"#999999"
		]
		LabelGraphics
		[
			text	"_R209"
			fontSize	14
			fontName	"Dialog"
			anchor	"c"
		]
	]
	node
	[
		id	263
		label	"_R21"
		graphics
		[
			x	1208.0
			y	2517.0
			w	30.0
			h	30.0
			type	"ellipse"
			fill	"#CC99FF"
			outline	"#999999"
		]
		LabelGraphics
		[
			text	"_R21"
			fontSize	14
			fontName	"Dialog"
			anchor	"c"
		]
	]
	node
	[
		id	264
		label	"_R210"
		graphics
		[
			x	1574.0
			y	2624.0
			w	30.0
			h	30.0
			type	"ellipse"
			fill	"#CC99FF"
			outline	"#999999"
		]
		LabelGraphics
		[
			text	"_R210"
			fontSize	14
			fontName	"Dialog"
			anchor	"c"
		]
	]
	node
	[
		id	265
		label	"_R211"
		graphics
		[
			x	1543.0
			y	2614.0
			w	30.0
			h	30.0
			type	"ellipse"
			fill	"#CC99FF"
			outline	"#999999"
		]
		LabelGraphics
		[
			text	"_R211"
			fontSize	14
			fontName	"Dialog"
			anchor	"c"
		]
	]
	node
	[
		id	266
		label	"_R212"
		graphics
		[
			x	1574.0
			y	2562.0
			w	30.0
			h	30.0
			type	"ellipse"
			fill	"#CC99FF"
			outline	"#999999"
		]
		LabelGraphics
		[
			text	"_R212"
			fontSize	14
			fontName	"Dialog"
			anchor	"c"
		]
	]
	node
	[
		id	267
		label	"_R213"
		graphics
		[
			x	1574.0
			y	2593.0
			w	30.0
			h	30.0
			type	"ellipse"
			fill	"#CC99FF"
			outline	"#999999"
		]
		LabelGraphics
		[
			text	"_R213"
			fontSize	14
			fontName	"Dialog"
			anchor	"c"
		]
	]
	node
	[
		id	268
		label	"_R214"
		graphics
		[
			x	1636.0
			y	2598.0
			w	30.0
			h	30.0
			type	"ellipse"
			fill	"#CC99FF"
			outline	"#999999"
		]
		LabelGraphics
		[
			text	"_R214"
			fontSize	14
			fontName	"Dialog"
			anchor	"c"
		]
	]
	node
	[
		id	269
		label	"_R215"
		graphics
		[
			x	1605.0
			y	2593.0
			w	30.0
			h	30.0
			type	"ellipse"
			fill	"#CC99FF"
			outline	"#999999"
		]
		LabelGraphics
		[
			text	"_R215"
			fontSize	14
			fontName	"Dialog"
			anchor	"c"
		]
	]
	node
	[
		id	270
		label	"_R216"
		graphics
		[
			x	1748.0
			y	2498.0
			w	30.0
			h	30.0
			type	"ellipse"
			fill	"#CC99FF"
			outline	"#999999"
		]
		LabelGraphics
		[
			text	"_R216"
			fontSize	14
			fontName	"Dialog"
			anchor	"c"
		]
	]
	node
	[
		id	271
		label	"_R217"
		graphics
		[
			x	1447.0
			y	1958.0
			w	30.0
			h	30.0
			type	"ellipse"
			fill	"#CC99FF"
			outline	"#999999"
		]
		LabelGraphics
		[
			text	"_R217"
			fontSize	14
			fontName	"Dialog"
			anchor	"c"
		]
	]
	node
	[
		id	272
		label	"_R218"
		graphics
		[
			x	1346.0
			y	1938.0
			w	30.0
			h	30.0
			type	"ellipse"
			fill	"#CC99FF"
			outline	"#999999"
		]
		LabelGraphics
		[
			text	"_R218"
			fontSize	14
			fontName	"Dialog"
			anchor	"c"
		]
	]
	node
	[
		id	273
		label	"_R219"
		graphics
		[
			x	1323.0
			y	1970.0
			w	30.0
			h	30.0
			type	"ellipse"
			fill	"#CC99FF"
			outline	"#999999"
		]
		LabelGraphics
		[
			text	"_R219"
			fontSize	14
			fontName	"Dialog"
			anchor	"c"
		]
	]
	node
	[
		id	274
		label	"_R22"
		graphics
		[
			x	1210.0
			y	2486.0
			w	30.0
			h	30.0
			type	"ellipse"
			fill	"#CC99FF"
			outline	"#999999"
		]
		LabelGraphics
		[
			text	"_R22"
			fontSize	14
			fontName	"Dialog"
			anchor	"c"
		]
	]
	node
	[
		id	275
		label	"_R220"
		graphics
		[
			x	1385.0
			y	1953.0
			w	30.0
			h	30.0
			type	"ellipse"
			fill	"#CC99FF"
			outline	"#999999"
		]
		LabelGraphics
		[
			text	"_R220"
			fontSize	14
			fontName	"Dialog"
			anchor	"c"
		]
	]
	node
	[
		id	276
		label	"_R221"
		graphics
		[
			x	1354.0
			y	1969.0
			w	30.0
			h	30.0
			type	"ellipse"
			fill	"#CC99FF"
			outline	"#999999"
		]
		LabelGraphics
		[
			text	"_R221"
			fontSize	14
			fontName	"Dialog"
			anchor	"c"
		]
	]
	node
	[
		id	277
		label	"_R222"
		graphics
		[
			x	1729.0
			y	2621.0
			w	30.0
			h	30.0
			type	"ellipse"
			fill	"#CC99FF"
			outline	"#999999"
		]
		LabelGraphics
		[
			text	"_R222"
			fontSize	14
			fontName	"Dialog"
			anchor	"c"
		]
	]
	node
	[
		id	278
		label	"_R223"
		graphics
		[
			x	1447.0
			y	2042.0
			w	30.0
			h	30.0
			type	"ellipse"
			fill	"#CC99FF"
			outline	"#999999"
		]
		LabelGraphics
		[
			text	"_R223"
			fontSize	14
			fontName	"Dialog"
			anchor	"c"
		]
	]
	node
	[
		id	279
		label	"_R224"
		graphics
		[
			x	1791.0
			y	2562.0
			w	30.0
			h	30.0
			type	"ellipse"
			fill	"#CC99FF"
			outline	"#999999"
		]
		LabelGraphics
		[
			text	"_R224"
			fontSize	14
			fontName	"Dialog"
			anchor	"c"
		]
	]
	node
	[
		id	280
		label	"_R225"
		graphics
		[
			x	1810.0
			y	2504.0
			w	30.0
			h	30.0
			type	"ellipse"
			fill	"#CC99FF"
			outline	"#999999"
		]
		LabelGraphics
		[
			text	"_R225"
			fontSize	14
			fontName	"Dialog"
			anchor	"c"
		]
	]
	node
	[
		id	281
		label	"_R226"
		graphics
		[
			x	1717.0
			y	2502.0
			w	30.0
			h	30.0
			type	"ellipse"
			fill	"#CC99FF"
			outline	"#999999"
		]
		LabelGraphics
		[
			text	"_R226"
			fontSize	14
			fontName	"Dialog"
			anchor	"c"
		]
	]
	node
	[
		id	282
		label	"_R227"
		graphics
		[
			x	1729.0
			y	2559.0
			w	30.0
			h	30.0
			type	"ellipse"
			fill	"#CC99FF"
			outline	"#999999"
		]
		LabelGraphics
		[
			text	"_R227"
			fontSize	14
			fontName	"Dialog"
			anchor	"c"
		]
	]
	node
	[
		id	283
		label	"_R228"
		graphics
		[
			x	1729.0
			y	2590.0
			w	30.0
			h	30.0
			type	"ellipse"
			fill	"#CC99FF"
			outline	"#999999"
		]
		LabelGraphics
		[
			text	"_R228"
			fontSize	14
			fontName	"Dialog"
			anchor	"c"
		]
	]
	node
	[
		id	284
		label	"_R229"
		graphics
		[
			x	1668.0
			y	2528.0
			w	30.0
			h	30.0
			type	"ellipse"
			fill	"#CC99FF"
			outline	"#999999"
		]
		LabelGraphics
		[
			text	"_R229"
			fontSize	14
			fontName	"Dialog"
			anchor	"c"
		]
	]
	node
	[
		id	285
		label	"_R23"
		graphics
		[
			x	1230.0
			y	2048.0
			w	30.0
			h	30.0
			type	"ellipse"
			fill	"#CC99FF"
			outline	"#999999"
		]
		LabelGraphics
		[
			text	"_R23"
			fontSize	14
			fontName	"Dialog"
			anchor	"c"
		]
	]
	node
	[
		id	286
		label	"_R230"
		graphics
		[
			x	1760.0
			y	2601.0
			w	30.0
			h	30.0
			type	"ellipse"
			fill	"#CC99FF"
			outline	"#999999"
		]
		LabelGraphics
		[
			text	"_R230"
			fontSize	14
			fontName	"Dialog"
			anchor	"c"
		]
	]
	node
	[
		id	287
		label	"_R231"
		graphics
		[
			x	1660.0
			y	2652.0
			w	30.0
			h	30.0
			type	"ellipse"
			fill	"#CC99FF"
			outline	"#999999"
		]
		LabelGraphics
		[
			text	"_R231"
			fontSize	14
			fontName	"Dialog"
			anchor	"c"
		]
	]
	node
	[
		id	288
		label	"_R232"
		graphics
		[
			x	1315.0
			y	2915.0
			w	30.0
			h	30.0
			type	"ellipse"
			fill	"#CC99FF"
			outline	"#999999"
		]
		LabelGraphics
		[
			text	"_R232"
			fontSize	14
			fontName	"Dialog"
			anchor	"c"
		]
	]
	node
	[
		id	289
		label	"_R233"
		graphics
		[
			x	1416.0
			y	2080.0
			w	30.0
			h	30.0
			type	"ellipse"
			fill	"#CC99FF"
			outline	"#999999"
		]
		LabelGraphics
		[
			text	"_R233"
			fontSize	14
			fontName	"Dialog"
			anchor	"c"
		]
	]
	node
	[
		id	290
		label	"_R234"
		graphics
		[
			x	1354.0
			y	2009.0
			w	30.0
			h	30.0
			type	"ellipse"
			fill	"#CC99FF"
			outline	"#999999"
		]
		LabelGraphics
		[
			text	"_R234"
			fontSize	14
			fontName	"Dialog"
			anchor	"c"
		]
	]
	node
	[
		id	291
		label	"_R235"
		graphics
		[
			x	1292.0
			y	2049.0
			w	30.0
			h	30.0
			type	"ellipse"
			fill	"#CC99FF"
			outline	"#999999"
		]
		LabelGraphics
		[
			text	"_R235"
			fontSize	14
			fontName	"Dialog"
			anchor	"c"
		]
	]
	node
	[
		id	292
		label	"_R236"
		graphics
		[
			x	1323.0
			y	2002.0
			w	30.0
			h	30.0
			type	"ellipse"
			fill	"#CC99FF"
			outline	"#999999"
		]
		LabelGraphics
		[
			text	"_R236"
			fontSize	14
			fontName	"Dialog"
			anchor	"c"
		]
	]
	node
	[
		id	293
		label	"_R237"
		graphics
		[
			x	1261.0
			y	2018.0
			w	30.0
			h	30.0
			type	"ellipse"
			fill	"#CC99FF"
			outline	"#999999"
		]
		LabelGraphics
		[
			text	"_R237"
			fontSize	14
			fontName	"Dialog"
			anchor	"c"
		]
	]
	node
	[
		id	294
		label	"_R238"
		graphics
		[
			x	1343.0
			y	2946.0
			w	30.0
			h	30.0
			type	"ellipse"
			fill	"#CC99FF"
			outline	"#999999"
		]
		LabelGraphics
		[
			text	"_R238"
			fontSize	14
			fontName	"Dialog"
			anchor	"c"
		]
	]
	node
	[
		id	295
		label	"_R239"
		graphics
		[
			x	1242.0
			y	2142.0
			w	30.0
			h	30.0
			type	"ellipse"
			fill	"#CC99FF"
			outline	"#999999"
		]
		LabelGraphics
		[
			text	"_R239"
			fontSize	14
			fontName	"Dialog"
			anchor	"c"
		]
	]
	node
	[
		id	296
		label	"_R24"
		graphics
		[
			x	1261.0
			y	2075.0
			w	30.0
			h	30.0
			type	"ellipse"
			fill	"#CC99FF"
			outline	"#999999"
		]
		LabelGraphics
		[
			text	"_R24"
			fontSize	14
			fontName	"Dialog"
			anchor	"c"
		]
	]
	node
	[
		id	297
		label	"_R240"
		graphics
		[
			x	1470.0
			y	3024.0
			w	30.0
			h	30.0
			type	"ellipse"
			fill	"#CC99FF"
			outline	"#999999"
		]
		LabelGraphics
		[
			text	"_R240"
			fontSize	14
			fontName	"Dialog"
			anchor	"c"
		]
	]
	node
	[
		id	298
		label	"_R241"
		graphics
		[
			x	1642.0
			y	2683.0
			w	30.0
			h	30.0
			type	"ellipse"
			fill	"#CC99FF"
			outline	"#999999"
		]
		LabelGraphics
		[
			text	"_R241"
			fontSize	14
			fontName	"Dialog"
			anchor	"c"
		]
	]
	node
	[
		id	299
		label	"_R242"
		graphics
		[
			x	1698.0
			y	2604.0
			w	30.0
			h	30.0
			type	"ellipse"
			fill	"#CC99FF"
			outline	"#999999"
		]
		LabelGraphics
		[
			text	"_R242"
			fontSize	14
			fontName	"Dialog"
			anchor	"c"
		]
	]
	node
	[
		id	300
		label	"_R243"
		graphics
		[
			x	1667.0
			y	2571.0
			w	30.0
			h	30.0
			type	"ellipse"
			fill	"#CC99FF"
			outline	"#999999"
		]
		LabelGraphics
		[
			text	"_R243"
			fontSize	14
			fontName	"Dialog"
			anchor	"c"
		]
	]
	node
	[
		id	301
		label	"_R244"
		graphics
		[
			x	1698.0
			y	2573.0
			w	30.0
			h	30.0
			type	"ellipse"
			fill	"#CC99FF"
			outline	"#999999"
		]
		LabelGraphics
		[
			text	"_R244"
			fontSize	14
			fontName	"Dialog"
			anchor	"c"
		]
	]
	node
	[
		id	302
		label	"_R245"
		graphics
		[
			x	1667.0
			y	2602.0
			w	30.0
			h	30.0
			type	"ellipse"
			fill	"#CC99FF"
			outline	"#999999"
		]
		LabelGraphics
		[
			text	"_R245"
			fontSize	14
			fontName	"Dialog"
			anchor	"c"
		]
	]
	node
	[
		id	303
		label	"_R246"
		graphics
		[
			x	1470.0
			y	3055.0
			w	30.0
			h	30.0
			type	"ellipse"
			fill	"#CC99FF"
			outline	"#999999"
		]
		LabelGraphics
		[
			text	"_R246"
			fontSize	14
			fontName	"Dialog"
			anchor	"c"
		]
	]
	node
	[
		id	304
		label	"_R247"
		graphics
		[
			x	1605.0
			y	2636.0
			w	30.0
			h	30.0
			type	"ellipse"
			fill	"#CC99FF"
			outline	"#999999"
		]
		LabelGraphics
		[
			text	"_R247"
			fontSize	14
			fontName	"Dialog"
			anchor	"c"
		]
	]
	node
	[
		id	305
		label	"_R248"
		graphics
		[
			x	1785.0
			y	2720.0
			w	30.0
			h	30.0
			type	"ellipse"
			fill	"#CC99FF"
			outline	"#999999"
		]
		LabelGraphics
		[
			text	"_R248"
			fontSize	14
			fontName	"Dialog"
			anchor	"c"
		]
	]
	node
	[
		id	306
		label	"_R249"
		graphics
		[
			x	1425.0
			y	3167.0
			w	30.0
			h	30.0
			type	"ellipse"
			fill	"#CC99FF"
			outline	"#999999"
		]
		LabelGraphics
		[
			text	"_R249"
			fontSize	14
			fontName	"Dialog"
			anchor	"c"
		]
	]
	node
	[
		id	307
		label	"_R25"
		graphics
		[
			x	1168.0
			y	2039.0
			w	30.0
			h	30.0
			type	"ellipse"
			fill	"#CC99FF"
			outline	"#999999"
		]
		LabelGraphics
		[
			text	"_R25"
			fontSize	14
			fontName	"Dialog"
			anchor	"c"
		]
	]
	node
	[
		id	308
		label	"_R250"
		graphics
		[
			x	590.0
			y	2981.0
			w	30.0
			h	30.0
			type	"ellipse"
			fill	"#CC99FF"
			outline	"#999999"
		]
		LabelGraphics
		[
			text	"_R250"
			fontSize	14
			fontName	"Dialog"
			anchor	"c"
		]
	]
	node
	[
		id	309
		label	"_R251"
		graphics
		[
			x	1805.0
			y	4052.0
			w	30.0
			h	30.0
			type	"ellipse"
			fill	"#CC99FF"
			outline	"#999999"
		]
		LabelGraphics
		[
			text	"_R251"
			fontSize	14
			fontName	"Dialog"
			anchor	"c"
		]
	]
	node
	[
		id	310
		label	"_R252"
		graphics
		[
			x	1758.0
			y	4079.0
			w	30.0
			h	30.0
			type	"ellipse"
			fill	"#CC99FF"
			outline	"#999999"
		]
		LabelGraphics
		[
			text	"_R252"
			fontSize	14
			fontName	"Dialog"
			anchor	"c"
		]
	]
	node
	[
		id	311
		label	"_R253"
		graphics
		[
			x	1264.0
			y	3157.0
			w	30.0
			h	30.0
			type	"ellipse"
			fill	"#CC99FF"
			outline	"#999999"
		]
		LabelGraphics
		[
			text	"_R253"
			fontSize	14
			fontName	"Dialog"
			anchor	"c"
		]
	]
	node
	[
		id	312
		label	"_R254"
		graphics
		[
			x	1335.0
			y	3200.0
			w	30.0
			h	30.0
			type	"ellipse"
			fill	"#CC99FF"
			outline	"#999999"
		]
		LabelGraphics
		[
			text	"_R254"
			fontSize	14
			fontName	"Dialog"
			anchor	"c"
		]
	]
	node
	[
		id	313
		label	"_R255"
		graphics
		[
			x	1824.0
			y	4120.0
			w	30.0
			h	30.0
			type	"ellipse"
			fill	"#CC99FF"
			outline	"#999999"
		]
		LabelGraphics
		[
			text	"_R255"
			fontSize	14
			fontName	"Dialog"
			anchor	"c"
		]
	]
	node
	[
		id	314
		label	"_R256"
		graphics
		[
			x	1871.0
			y	4094.0
			w	30.0
			h	30.0
			type	"ellipse"
			fill	"#CC99FF"
			outline	"#999999"
		]
		LabelGraphics
		[
			text	"_R256"
			fontSize	14
			fontName	"Dialog"
			anchor	"c"
		]
	]
	node
	[
		id	315
		label	"_R257"
		graphics
		[
			x	1609.0
			y	3330.0
			w	30.0
			h	30.0
			type	"ellipse"
			fill	"#CC99FF"
			outline	"#999999"
		]
		LabelGraphics
		[
			text	"_R257"
			fontSize	14
			fontName	"Dialog"
			anchor	"c"
		]
	]
	node
	[
		id	316
		label	"_R258"
		graphics
		[
			x	1106.0
			y	1770.0
			w	30.0
			h	30.0
			type	"ellipse"
			fill	"#CC99FF"
			outline	"#999999"
		]
		LabelGraphics
		[
			text	"_R258"
			fontSize	14
			fontName	"Dialog"
			anchor	"c"
		]
	]
	node
	[
		id	317
		label	"_R259"
		graphics
		[
			x	597.0
			y	1632.0
			w	30.0
			h	30.0
			type	"ellipse"
			fill	"#CC99FF"
			outline	"#999999"
		]
		LabelGraphics
		[
			text	"_R259"
			fontSize	14
			fontName	"Dialog"
			anchor	"c"
		]
	]
	node
	[
		id	318
		label	"_R26"
		graphics
		[
			x	1199.0
			y	2044.0
			w	30.0
			h	30.0
			type	"ellipse"
			fill	"#CC99FF"
			outline	"#999999"
		]
		LabelGraphics
		[
			text	"_R26"
			fontSize	14
			fontName	"Dialog"
			anchor	"c"
		]
	]
	node
	[
		id	319
		label	"_R260"
		graphics
		[
			x	530.0
			y	137.0
			w	30.0
			h	30.0
			type	"ellipse"
			fill	"#CC99FF"
			outline	"#999999"
		]
		LabelGraphics
		[
			text	"_R260"
			fontSize	14
			fontName	"Dialog"
			anchor	"c"
		]
	]
	node
	[
		id	320
		label	"_R261"
		graphics
		[
			x	487.0
			y	142.0
			w	30.0
			h	30.0
			type	"ellipse"
			fill	"#CC99FF"
			outline	"#999999"
		]
		LabelGraphics
		[
			text	"_R261"
			fontSize	14
			fontName	"Dialog"
			anchor	"c"
		]
	]
	node
	[
		id	321
		label	"_R262"
		graphics
		[
			x	1063.0
			y	862.0
			w	30.0
			h	30.0
			type	"ellipse"
			fill	"#CC99FF"
			outline	"#999999"
		]
		LabelGraphics
		[
			text	"_R262"
			fontSize	14
			fontName	"Dialog"
			anchor	"c"
		]
	]
	node
	[
		id	322
		label	"_R263"
		graphics
		[
			x	729.0
			y	552.0
			w	30.0
			h	30.0
			type	"ellipse"
			fill	"#CC99FF"
			outline	"#999999"
		]
		LabelGraphics
		[
			text	"_R263"
			fontSize	14
			fontName	"Dialog"
			anchor	"c"
		]
	]
	node
	[
		id	323
		label	"_R264"
		graphics
		[
			x	714.0
			y	498.0
			w	30.0
			h	30.0
			type	"ellipse"
			fill	"#CC99FF"
			outline	"#999999"
		]
		LabelGraphics
		[
			text	"_R264"
			fontSize	14
			fontName	"Dialog"
			anchor	"c"
		]
	]
	node
	[
		id	324
		label	"_R265"
		graphics
		[
			x	205.0
			y	1066.0
			w	30.0
			h	30.0
			type	"ellipse"
			fill	"#CC99FF"
			outline	"#999999"
		]
		LabelGraphics
		[
			text	"_R265"
			fontSize	14
			fontName	"Dialog"
			anchor	"c"
		]
	]
	node
	[
		id	325
		label	"_R266"
		graphics
		[
			x	225.0
			y	1031.0
			w	30.0
			h	30.0
			type	"ellipse"
			fill	"#CC99FF"
			outline	"#999999"
		]
		LabelGraphics
		[
			text	"_R266"
			fontSize	14
			fontName	"Dialog"
			anchor	"c"
		]
	]
	node
	[
		id	326
		label	"_R267"
		graphics
		[
			x	1103.0
			y	1293.0
			w	30.0
			h	30.0
			type	"ellipse"
			fill	"#CC99FF"
			outline	"#999999"
		]
		LabelGraphics
		[
			text	"_R267"
			fontSize	14
			fontName	"Dialog"
			anchor	"c"
		]
	]
	node
	[
		id	327
		label	"_R268"
		graphics
		[
			x	1137.0
			y	1076.0
			w	30.0
			h	30.0
			type	"ellipse"
			fill	"#CC99FF"
			outline	"#999999"
		]
		LabelGraphics
		[
			text	"_R268"
			fontSize	14
			fontName	"Dialog"
			anchor	"c"
		]
	]
	node
	[
		id	328
		label	"_R269"
		graphics
		[
			x	819.0
			y	1121.0
			w	30.0
			h	30.0
			type	"ellipse"
			fill	"#CC99FF"
			outline	"#999999"
		]
		LabelGraphics
		[
			text	"_R269"
			fontSize	14
			fontName	"Dialog"
			anchor	"c"
		]
	]
	node
	[
		id	329
		label	"_R27"
		graphics
		[
			x	1173.0
			y	2566.0
			w	30.0
			h	30.0
			type	"ellipse"
			fill	"#CC99FF"
			outline	"#999999"
		]
		LabelGraphics
		[
			text	"_R27"
			fontSize	14
			fontName	"Dialog"
			anchor	"c"
		]
	]
	node
	[
		id	330
		label	"_R270"
		graphics
		[
			x	729.0
			y	1299.0
			w	30.0
			h	30.0
			type	"ellipse"
			fill	"#CC99FF"
			outline	"#999999"
		]
		LabelGraphics
		[
			text	"_R270"
			fontSize	14
			fontName	"Dialog"
			anchor	"c"
		]
	]
	node
	[
		id	331
		label	"_R271"
		graphics
		[
			x	415.0
			y	1388.0
			w	30.0
			h	30.0
			type	"ellipse"
			fill	"#CC99FF"
			outline	"#999999"
		]
		LabelGraphics
		[
			text	"_R271"
			fontSize	14
			fontName	"Dialog"
			anchor	"c"
		]
	]
	node
	[
		id	332
		label	"_R272"
		graphics
		[
			x	176.0
			y	1224.0
			w	30.0
			h	30.0
			type	"ellipse"
			fill	"#CC99FF"
			outline	"#999999"
		]
		LabelGraphics
		[
			text	"_R272"
			fontSize	14
			fontName	"Dialog"
			anchor	"c"
		]
	]
	node
	[
		id	333
		label	"_R28"
		graphics
		[
			x	1158.0
			y	2106.0
			w	30.0
			h	30.0
			type	"ellipse"
			fill	"#CC99FF"
			outline	"#999999"
		]
		LabelGraphics
		[
			text	"_R28"
			fontSize	14
			fontName	"Dialog"
			anchor	"c"
		]
	]
	node
	[
		id	334
		label	"_R29"
		graphics
		[
			x	1381.0
			y	2626.0
			w	30.0
			h	30.0
			type	"ellipse"
			fill	"#CC99FF"
			outline	"#999999"
		]
		LabelGraphics
		[
			text	"_R29"
			fontSize	14
			fontName	"Dialog"
			anchor	"c"
		]
	]
	node
	[
		id	335
		label	"_R3"
		graphics
		[
			x	30.0
			y	2577.0
			w	30.0
			h	30.0
			type	"ellipse"
			fill	"#CC99FF"
			outline	"#999999"
		]
		LabelGraphics
		[
			text	"_R3"
			fontSize	14
			fontName	"Dialog"
			anchor	"c"
		]
	]
	node
	[
		id	336
		label	"_R30"
		graphics
		[
			x	1386.0
			y	2595.0
			w	30.0
			h	30.0
			type	"ellipse"
			fill	"#CC99FF"
			outline	"#999999"
		]
		LabelGraphics
		[
			text	"_R30"
			fontSize	14
			fontName	"Dialog"
			anchor	"c"
		]
	]
	node
	[
		id	337
		label	"_R31"
		graphics
		[
			x	1481.0
			y	2591.0
			w	30.0
			h	30.0
			type	"ellipse"
			fill	"#CC99FF"
			outline	"#999999"
		]
		LabelGraphics
		[
			text	"_R31"
			fontSize	14
			fontName	"Dialog"
			anchor	"c"
		]
	]
	node
	[
		id	338
		label	"_R32"
		graphics
		[
			x	1466.0
			y	2560.0
			w	30.0
			h	30.0
			type	"ellipse"
			fill	"#CC99FF"
			outline	"#999999"
		]
		LabelGraphics
		[
			text	"_R32"
			fontSize	14
			fontName	"Dialog"
			anchor	"c"
		]
	]
	node
	[
		id	339
		label	"_R33"
		graphics
		[
			x	1450.0
			y	2591.0
			w	30.0
			h	30.0
			type	"ellipse"
			fill	"#CC99FF"
			outline	"#999999"
		]
		LabelGraphics
		[
			text	"_R33"
			fontSize	14
			fontName	"Dialog"
			anchor	"c"
		]
	]
	node
	[
		id	340
		label	"_R34"
		graphics
		[
			x	1435.0
			y	2530.0
			w	30.0
			h	30.0
			type	"ellipse"
			fill	"#CC99FF"
			outline	"#999999"
		]
		LabelGraphics
		[
			text	"_R34"
			fontSize	14
			fontName	"Dialog"
			anchor	"c"
		]
	]
	node
	[
		id	341
		label	"_R35"
		graphics
		[
			x	1337.0
			y	2630.0
			w	30.0
			h	30.0
			type	"ellipse"
			fill	"#CC99FF"
			outline	"#999999"
		]
		LabelGraphics
		[
			text	"_R35"
			fontSize	14
			fontName	"Dialog"
			anchor	"c"
		]
	]
	node
	[
		id	342
		label	"_R36"
		graphics
		[
			x	1406.0
			y	2564.0
			w	30.0
			h	30.0
			type	"ellipse"
			fill	"#CC99FF"
			outline	"#999999"
		]
		LabelGraphics
		[
			text	"_R36"
			fontSize	14
			fontName	"Dialog"
			anchor	"c"
		]
	]
	node
	[
		id	343
		label	"_R37"
		graphics
		[
			x	1140.0
			y	2724.0
			w	30.0
			h	30.0
			type	"ellipse"
			fill	"#CC99FF"
			outline	"#999999"
		]
		LabelGraphics
		[
			text	"_R37"
			fontSize	14
			fontName	"Dialog"
			anchor	"c"
		]
	]
	node
	[
		id	344
		label	"_R38"
		graphics
		[
			x	387.0
			y	3069.0
			w	30.0
			h	30.0
			type	"ellipse"
			fill	"#CC99FF"
			outline	"#999999"
		]
		LabelGraphics
		[
			text	"_R38"
			fontSize	14
			fontName	"Dialog"
			anchor	"c"
		]
	]
	node
	[
		id	345
		label	"_R39"
		graphics
		[
			x	307.0
			y	3084.0
			w	30.0
			h	30.0
			type	"ellipse"
			fill	"#CC99FF"
			outline	"#999999"
		]
		LabelGraphics
		[
			text	"_R39"
			fontSize	14
			fontName	"Dialog"
			anchor	"c"
		]
	]
	node
	[
		id	346
		label	"_R4"
		graphics
		[
			x	33.0
			y	2608.0
			w	30.0
			h	30.0
			type	"ellipse"
			fill	"#CC99FF"
			outline	"#999999"
		]
		LabelGraphics
		[
			text	"_R4"
			fontSize	14
			fontName	"Dialog"
			anchor	"c"
		]
	]
	node
	[
		id	347
		label	"_R40"
		graphics
		[
			x	1599.0
			y	4105.0
			w	30.0
			h	30.0
			type	"ellipse"
			fill	"#CC99FF"
			outline	"#999999"
		]
		LabelGraphics
		[
			text	"_R40"
			fontSize	14
			fontName	"Dialog"
			anchor	"c"
		]
	]
	node
	[
		id	348
		label	"_R41"
		graphics
		[
			x	1568.0
			y	4117.0
			w	30.0
			h	30.0
			type	"ellipse"
			fill	"#CC99FF"
			outline	"#999999"
		]
		LabelGraphics
		[
			text	"_R41"
			fontSize	14
			fontName	"Dialog"
			anchor	"c"
		]
	]
	node
	[
		id	349
		label	"_R42"
		graphics
		[
			x	351.0
			y	3072.0
			w	30.0
			h	30.0
			type	"ellipse"
			fill	"#CC99FF"
			outline	"#999999"
		]
		LabelGraphics
		[
			text	"_R42"
			fontSize	14
			fontName	"Dialog"
			anchor	"c"
		]
	]
	node
	[
		id	350
		label	"_R43"
		graphics
		[
			x	597.0
			y	3097.0
			w	30.0
			h	30.0
			type	"ellipse"
			fill	"#CC99FF"
			outline	"#999999"
		]
		LabelGraphics
		[
			text	"_R43"
			fontSize	14
			fontName	"Dialog"
			anchor	"c"
		]
	]
	node
	[
		id	351
		label	"_R44"
		graphics
		[
			x	216.0
			y	2507.0
			w	30.0
			h	30.0
			type	"ellipse"
			fill	"#CC99FF"
			outline	"#999999"
		]
		LabelGraphics
		[
			text	"_R44"
			fontSize	14
			fontName	"Dialog"
			anchor	"c"
		]
	]
	node
	[
		id	352
		label	"_R45"
		graphics
		[
			x	281.0
			y	2320.0
			w	30.0
			h	30.0
			type	"ellipse"
			fill	"#CC99FF"
			outline	"#999999"
		]
		LabelGraphics
		[
			text	"_R45"
			fontSize	14
			fontName	"Dialog"
			anchor	"c"
		]
	]
	node
	[
		id	353
		label	"_R46"
		graphics
		[
			x	197.0
			y	2452.0
			w	30.0
			h	30.0
			type	"ellipse"
			fill	"#CC99FF"
			outline	"#999999"
		]
		LabelGraphics
		[
			text	"_R46"
			fontSize	14
			fontName	"Dialog"
			anchor	"c"
		]
	]
	node
	[
		id	354
		label	"_R47"
		graphics
		[
			x	1522.0
			y	3999.0
			w	30.0
			h	30.0
			type	"ellipse"
			fill	"#CC99FF"
			outline	"#999999"
		]
		LabelGraphics
		[
			text	"_R47"
			fontSize	14
			fontName	"Dialog"
			anchor	"c"
		]
	]
	node
	[
		id	355
		label	"_R48"
		graphics
		[
			x	1553.0
			y	3994.0
			w	30.0
			h	30.0
			type	"ellipse"
			fill	"#CC99FF"
			outline	"#999999"
		]
		LabelGraphics
		[
			text	"_R48"
			fontSize	14
			fontName	"Dialog"
			anchor	"c"
		]
	]
	node
	[
		id	356
		label	"_R49"
		graphics
		[
			x	394.0
			y	2548.0
			w	30.0
			h	30.0
			type	"ellipse"
			fill	"#CC99FF"
			outline	"#999999"
		]
		LabelGraphics
		[
			text	"_R49"
			fontSize	14
			fontName	"Dialog"
			anchor	"c"
		]
	]
	node
	[
		id	357
		label	"_R5"
		graphics
		[
			x	94.0
			y	2495.0
			w	30.0
			h	30.0
			type	"ellipse"
			fill	"#CC99FF"
			outline	"#999999"
		]
		LabelGraphics
		[
			text	"_R5"
			fontSize	14
			fontName	"Dialog"
			anchor	"c"
		]
	]
	node
	[
		id	358
		label	"_R50"
		graphics
		[
			x	1559.0
			y	3930.0
			w	30.0
			h	30.0
			type	"ellipse"
			fill	"#CC99FF"
			outline	"#999999"
		]
		LabelGraphics
		[
			text	"_R50"
			fontSize	14
			fontName	"Dialog"
			anchor	"c"
		]
	]
	node
	[
		id	359
		label	"_R51"
		graphics
		[
			x	1580.0
			y	3895.0
			w	30.0
			h	30.0
			type	"ellipse"
			fill	"#CC99FF"
			outline	"#999999"
		]
		LabelGraphics
		[
			text	"_R51"
			fontSize	14
			fontName	"Dialog"
			anchor	"c"
		]
	]
	node
	[
		id	360
		label	"_R52"
		graphics
		[
			x	250.0
			y	2343.0
			w	30.0
			h	30.0
			type	"ellipse"
			fill	"#CC99FF"
			outline	"#999999"
		]
		LabelGraphics
		[
			text	"_R52"
			fontSize	14
			fontName	"Dialog"
			anchor	"c"
		]
	]
	node
	[
		id	361
		label	"_R53"
		graphics
		[
			x	464.0
			y	2307.0
			w	30.0
			h	30.0
			type	"ellipse"
			fill	"#CC99FF"
			outline	"#999999"
		]
		LabelGraphics
		[
			text	"_R53"
			fontSize	14
			fontName	"Dialog"
			anchor	"c"
		]
	]
	node
	[
		id	362
		label	"_R54"
		graphics
		[
			x	491.0
			y	3011.0
			w	30.0
			h	30.0
			type	"ellipse"
			fill	"#CC99FF"
			outline	"#999999"
		]
		LabelGraphics
		[
			text	"_R54"
			fontSize	14
			fontName	"Dialog"
			anchor	"c"
		]
	]
	node
	[
		id	363
		label	"_R55"
		graphics
		[
			x	834.0
			y	2726.0
			w	30.0
			h	30.0
			type	"ellipse"
			fill	"#CC99FF"
			outline	"#999999"
		]
		LabelGraphics
		[
			text	"_R55"
			fontSize	14
			fontName	"Dialog"
			anchor	"c"
		]
	]
	node
	[
		id	364
		label	"_R56"
		graphics
		[
			x	870.0
			y	2869.0
			w	30.0
			h	30.0
			type	"ellipse"
			fill	"#CC99FF"
			outline	"#999999"
		]
		LabelGraphics
		[
			text	"_R56"
			fontSize	14
			fontName	"Dialog"
			anchor	"c"
		]
	]
	node
	[
		id	365
		label	"_R57"
		graphics
		[
			x	1812.0
			y	3939.0
			w	30.0
			h	30.0
			type	"ellipse"
			fill	"#CC99FF"
			outline	"#999999"
		]
		LabelGraphics
		[
			text	"_R57"
			fontSize	14
			fontName	"Dialog"
			anchor	"c"
		]
	]
	node
	[
		id	366
		label	"_R58"
		graphics
		[
			x	1806.0
			y	3970.0
			w	30.0
			h	30.0
			type	"ellipse"
			fill	"#CC99FF"
			outline	"#999999"
		]
		LabelGraphics
		[
			text	"_R58"
			fontSize	14
			fontName	"Dialog"
			anchor	"c"
		]
	]
	node
	[
		id	367
		label	"_R59"
		graphics
		[
			x	872.0
			y	2808.0
			w	30.0
			h	30.0
			type	"ellipse"
			fill	"#CC99FF"
			outline	"#999999"
		]
		LabelGraphics
		[
			text	"_R59"
			fontSize	14
			fontName	"Dialog"
			anchor	"c"
		]
	]
	node
	[
		id	368
		label	"_R6"
		graphics
		[
			x	50.0
			y	2501.0
			w	30.0
			h	30.0
			type	"ellipse"
			fill	"#CC99FF"
			outline	"#999999"
		]
		LabelGraphics
		[
			text	"_R6"
			fontSize	14
			fontName	"Dialog"
			anchor	"c"
		]
	]
	node
	[
		id	369
		label	"_R60"
		graphics
		[
			x	1256.0
			y	2789.0
			w	30.0
			h	30.0
			type	"ellipse"
			fill	"#CC99FF"
			outline	"#999999"
		]
		LabelGraphics
		[
			text	"_R60"
			fontSize	14
			fontName	"Dialog"
			anchor	"c"
		]
	]
	node
	[
		id	370
		label	"_R61"
		graphics
		[
			x	248.0
			y	1990.0
			w	30.0
			h	30.0
			type	"ellipse"
			fill	"#CC99FF"
			outline	"#999999"
		]
		LabelGraphics
		[
			text	"_R61"
			fontSize	14
			fontName	"Dialog"
			anchor	"c"
		]
	]
	node
	[
		id	371
		label	"_R62"
		graphics
		[
			x	217.0
			y	2001.0
			w	30.0
			h	30.0
			type	"ellipse"
			fill	"#CC99FF"
			outline	"#999999"
		]
		LabelGraphics
		[
			text	"_R62"
			fontSize	14
			fontName	"Dialog"
			anchor	"c"
		]
	]
	node
	[
		id	372
		label	"_R63"
		graphics
		[
			x	850.0
			y	1295.0
			w	30.0
			h	30.0
			type	"ellipse"
			fill	"#CC99FF"
			outline	"#999999"
		]
		LabelGraphics
		[
			text	"_R63"
			fontSize	14
			fontName	"Dialog"
			anchor	"c"
		]
	]
	node
	[
		id	373
		label	"_R64"
		graphics
		[
			x	914.0
			y	1275.0
			w	30.0
			h	30.0
			type	"ellipse"
			fill	"#CC99FF"
			outline	"#999999"
		]
		LabelGraphics
		[
			text	"_R64"
			fontSize	14
			fontName	"Dialog"
			anchor	"c"
		]
	]
	node
	[
		id	374
		label	"_R65"
		graphics
		[
			x	883.0
			y	1274.0
			w	30.0
			h	30.0
			type	"ellipse"
			fill	"#CC99FF"
			outline	"#999999"
		]
		LabelGraphics
		[
			text	"_R65"
			fontSize	14
			fontName	"Dialog"
			anchor	"c"
		]
	]
	node
	[
		id	375
		label	"_R66"
		graphics
		[
			x	830.0
			y	1258.0
			w	30.0
			h	30.0
			type	"ellipse"
			fill	"#CC99FF"
			outline	"#999999"
		]
		LabelGraphics
		[
			text	"_R66"
			fontSize	14
			fontName	"Dialog"
			anchor	"c"
		]
	]
	node
	[
		id	376
		label	"_R67"
		graphics
		[
			x	875.0
			y	1243.0
			w	30.0
			h	30.0
			type	"ellipse"
			fill	"#CC99FF"
			outline	"#999999"
		]
		LabelGraphics
		[
			text	"_R67"
			fontSize	14
			fontName	"Dialog"
			anchor	"c"
		]
	]
	node
	[
		id	377
		label	"_R68"
		graphics
		[
			x	844.0
			y	1227.0
			w	30.0
			h	30.0
			type	"ellipse"
			fill	"#CC99FF"
			outline	"#999999"
		]
		LabelGraphics
		[
			text	"_R68"
			fontSize	14
			fontName	"Dialog"
			anchor	"c"
		]
	]
	node
	[
		id	378
		label	"_R69"
		graphics
		[
			x	906.0
			y	1227.0
			w	30.0
			h	30.0
			type	"ellipse"
			fill	"#CC99FF"
			outline	"#999999"
		]
		LabelGraphics
		[
			text	"_R69"
			fontSize	14
			fontName	"Dialog"
			anchor	"c"
		]
	]
	node
	[
		id	379
		label	"_R7"
		graphics
		[
			x	179.0
			y	2192.0
			w	30.0
			h	30.0
			type	"ellipse"
			fill	"#CC99FF"
			outline	"#999999"
		]
		LabelGraphics
		[
			text	"_R7"
			fontSize	14
			fontName	"Dialog"
			anchor	"c"
		]
	]
	node
	[
		id	380
		label	"_R70"
		graphics
		[
			x	850.0
			y	1101.0
			w	30.0
			h	30.0
			type	"ellipse"
			fill	"#CC99FF"
			outline	"#999999"
		]
		LabelGraphics
		[
			text	"_R70"
			fontSize	14
			fontName	"Dialog"
			anchor	"c"
		]
	]
	node
	[
		id	381
		label	"_R71"
		graphics
		[
			x	881.0
			y	1097.0
			w	30.0
			h	30.0
			type	"ellipse"
			fill	"#CC99FF"
			outline	"#999999"
		]
		LabelGraphics
		[
			text	"_R71"
			fontSize	14
			fontName	"Dialog"
			anchor	"c"
		]
	]
	node
	[
		id	382
		label	"_R72"
		graphics
		[
			x	897.0
			y	1130.0
			w	30.0
			h	30.0
			type	"ellipse"
			fill	"#CC99FF"
			outline	"#999999"
		]
		LabelGraphics
		[
			text	"_R72"
			fontSize	14
			fontName	"Dialog"
			anchor	"c"
		]
	]
	node
	[
		id	383
		label	"_R73"
		graphics
		[
			x	912.0
			y	1099.0
			w	30.0
			h	30.0
			type	"ellipse"
			fill	"#CC99FF"
			outline	"#999999"
		]
		LabelGraphics
		[
			text	"_R73"
			fontSize	14
			fontName	"Dialog"
			anchor	"c"
		]
	]
	node
	[
		id	384
		label	"_R74"
		graphics
		[
			x	897.0
			y	958.0
			w	30.0
			h	30.0
			type	"ellipse"
			fill	"#CC99FF"
			outline	"#999999"
		]
		LabelGraphics
		[
			text	"_R74"
			fontSize	14
			fontName	"Dialog"
			anchor	"c"
		]
	]
	node
	[
		id	385
		label	"_R75"
		graphics
		[
			x	916.0
			y	1037.0
			w	30.0
			h	30.0
			type	"ellipse"
			fill	"#CC99FF"
			outline	"#999999"
		]
		LabelGraphics
		[
			text	"_R75"
			fontSize	14
			fontName	"Dialog"
			anchor	"c"
		]
	]
	node
	[
		id	386
		label	"_R76"
		graphics
		[
			x	922.0
			y	1068.0
			w	30.0
			h	30.0
			type	"ellipse"
			fill	"#CC99FF"
			outline	"#999999"
		]
		LabelGraphics
		[
			text	"_R76"
			fontSize	14
			fontName	"Dialog"
			anchor	"c"
		]
	]
	node
	[
		id	387
		label	"_R77"
		graphics
		[
			x	919.0
			y	1006.0
			w	30.0
			h	30.0
			type	"ellipse"
			fill	"#CC99FF"
			outline	"#999999"
		]
		LabelGraphics
		[
			text	"_R77"
			fontSize	14
			fontName	"Dialog"
			anchor	"c"
		]
	]
	node
	[
		id	388
		label	"_R78"
		graphics
		[
			x	862.0
			y	1005.0
			w	30.0
			h	30.0
			type	"ellipse"
			fill	"#CC99FF"
			outline	"#999999"
		]
		LabelGraphics
		[
			text	"_R78"
			fontSize	14
			fontName	"Dialog"
			anchor	"c"
		]
	]
	node
	[
		id	389
		label	"_R79"
		graphics
		[
			x	522.0
			y	439.0
			w	30.0
			h	30.0
			type	"ellipse"
			fill	"#CC99FF"
			outline	"#999999"
		]
		LabelGraphics
		[
			text	"_R79"
			fontSize	14
			fontName	"Dialog"
			anchor	"c"
		]
	]
	node
	[
		id	390
		label	"_R8"
		graphics
		[
			x	219.0
			y	2195.0
			w	30.0
			h	30.0
			type	"ellipse"
			fill	"#CC99FF"
			outline	"#999999"
		]
		LabelGraphics
		[
			text	"_R8"
			fontSize	14
			fontName	"Dialog"
			anchor	"c"
		]
	]
	node
	[
		id	391
		label	"_R80"
		graphics
		[
			x	697.0
			y	729.0
			w	30.0
			h	30.0
			type	"ellipse"
			fill	"#CC99FF"
			outline	"#999999"
		]
		LabelGraphics
		[
			text	"_R80"
			fontSize	14
			fontName	"Dialog"
			anchor	"c"
		]
	]
	node
	[
		id	392
		label	"_R81"
		graphics
		[
			x	971.0
			y	983.0
			w	30.0
			h	30.0
			type	"ellipse"
			fill	"#CC99FF"
			outline	"#999999"
		]
		LabelGraphics
		[
			text	"_R81"
			fontSize	14
			fontName	"Dialog"
			anchor	"c"
		]
	]
	node
	[
		id	393
		label	"_R82"
		graphics
		[
			x	985.0
			y	1023.0
			w	30.0
			h	30.0
			type	"ellipse"
			fill	"#CC99FF"
			outline	"#999999"
		]
		LabelGraphics
		[
			text	"_R82"
			fontSize	14
			fontName	"Dialog"
			anchor	"c"
		]
	]
	node
	[
		id	394
		label	"_R83"
		graphics
		[
			x	383.0
			y	1243.0
			w	30.0
			h	30.0
			type	"ellipse"
			fill	"#CC99FF"
			outline	"#999999"
		]
		LabelGraphics
		[
			text	"_R83"
			fontSize	14
			fontName	"Dialog"
			anchor	"c"
		]
	]
	node
	[
		id	395
		label	"_R84"
		graphics
		[
			x	383.0
			y	1212.0
			w	30.0
			h	30.0
			type	"ellipse"
			fill	"#CC99FF"
			outline	"#999999"
		]
		LabelGraphics
		[
			text	"_R84"
			fontSize	14
			fontName	"Dialog"
			anchor	"c"
		]
	]
	node
	[
		id	396
		label	"_R85"
		graphics
		[
			x	382.0
			y	1135.0
			w	30.0
			h	30.0
			type	"ellipse"
			fill	"#CC99FF"
			outline	"#999999"
		]
		LabelGraphics
		[
			text	"_R85"
			fontSize	14
			fontName	"Dialog"
			anchor	"c"
		]
	]
	node
	[
		id	397
		label	"_R86"
		graphics
		[
			x	1173.0
			y	1126.0
			w	30.0
			h	30.0
			type	"ellipse"
			fill	"#CC99FF"
			outline	"#999999"
		]
		LabelGraphics
		[
			text	"_R86"
			fontSize	14
			fontName	"Dialog"
			anchor	"c"
		]
	]
	node
	[
		id	398
		label	"_R87"
		graphics
		[
			x	1086.0
			y	1097.0
			w	30.0
			h	30.0
			type	"ellipse"
			fill	"#CC99FF"
			outline	"#999999"
		]
		LabelGraphics
		[
			text	"_R87"
			fontSize	14
			fontName	"Dialog"
			anchor	"c"
		]
	]
	node
	[
		id	399
		label	"_R88"
		graphics
		[
			x	1080.0
			y	1128.0
			w	30.0
			h	30.0
			type	"ellipse"
			fill	"#CC99FF"
			outline	"#999999"
		]
		LabelGraphics
		[
			text	"_R88"
			fontSize	14
			fontName	"Dialog"
			anchor	"c"
		]
	]
	node
	[
		id	400
		label	"_R89"
		graphics
		[
			x	1142.0
			y	1107.0
			w	30.0
			h	30.0
			type	"ellipse"
			fill	"#CC99FF"
			outline	"#999999"
		]
		LabelGraphics
		[
			text	"_R89"
			fontSize	14
			fontName	"Dialog"
			anchor	"c"
		]
	]
	node
	[
		id	401
		label	"_R9"
		graphics
		[
			x	139.0
			y	2237.0
			w	30.0
			h	30.0
			type	"ellipse"
			fill	"#CC99FF"
			outline	"#999999"
		]
		LabelGraphics
		[
			text	"_R9"
			fontSize	14
			fontName	"Dialog"
			anchor	"c"
		]
	]
	node
	[
		id	402
		label	"_R90"
		graphics
		[
			x	1111.0
			y	1128.0
			w	30.0
			h	30.0
			type	"ellipse"
			fill	"#CC99FF"
			outline	"#999999"
		]
		LabelGraphics
		[
			text	"_R90"
			fontSize	14
			fontName	"Dialog"
			anchor	"c"
		]
	]
	node
	[
		id	403
		label	"_R91"
		graphics
		[
			x	1069.0
			y	1159.0
			w	30.0
			h	30.0
			type	"ellipse"
			fill	"#CC99FF"
			outline	"#999999"
		]
		LabelGraphics
		[
			text	"_R91"
			fontSize	14
			fontName	"Dialog"
			anchor	"c"
		]
	]
	node
	[
		id	404
		label	"_R92"
		graphics
		[
			x	1142.0
			y	1138.0
			w	30.0
			h	30.0
			type	"ellipse"
			fill	"#CC99FF"
			outline	"#999999"
		]
		LabelGraphics
		[
			text	"_R92"
			fontSize	14
			fontName	"Dialog"
			anchor	"c"
		]
	]
	node
	[
		id	405
		label	"_R93"
		graphics
		[
			x	1145.0
			y	1231.0
			w	30.0
			h	30.0
			type	"ellipse"
			fill	"#CC99FF"
			outline	"#999999"
		]
		LabelGraphics
		[
			text	"_R93"
			fontSize	14
			fontName	"Dialog"
			anchor	"c"
		]
	]
	node
	[
		id	406
		label	"_R94"
		graphics
		[
			x	1103.0
			y	1169.0
			w	30.0
			h	30.0
			type	"ellipse"
			fill	"#CC99FF"
			outline	"#999999"
		]
		LabelGraphics
		[
			text	"_R94"
			fontSize	14
			fontName	"Dialog"
			anchor	"c"
		]
	]
	node
	[
		id	407
		label	"_R95"
		graphics
		[
			x	1093.0
			y	1200.0
			w	30.0
			h	30.0
			type	"ellipse"
			fill	"#CC99FF"
			outline	"#999999"
		]
		LabelGraphics
		[
			text	"_R95"
			fontSize	14
			fontName	"Dialog"
			anchor	"c"
		]
	]
	node
	[
		id	408
		label	"_R96"
		graphics
		[
			x	1134.0
			y	1169.0
			w	30.0
			h	30.0
			type	"ellipse"
			fill	"#CC99FF"
			outline	"#999999"
		]
		LabelGraphics
		[
			text	"_R96"
			fontSize	14
			fontName	"Dialog"
			anchor	"c"
		]
	]
	node
	[
		id	409
		label	"_R97"
		graphics
		[
			x	1095.0
			y	1231.0
			w	30.0
			h	30.0
			type	"ellipse"
			fill	"#CC99FF"
			outline	"#999999"
		]
		LabelGraphics
		[
			text	"_R97"
			fontSize	14
			fontName	"Dialog"
			anchor	"c"
		]
	]
	node
	[
		id	410
		label	"_R98"
		graphics
		[
			x	1085.0
			y	1262.0
			w	30.0
			h	30.0
			type	"ellipse"
			fill	"#CC99FF"
			outline	"#999999"
		]
		LabelGraphics
		[
			text	"_R98"
			fontSize	14
			fontName	"Dialog"
			anchor	"c"
		]
	]
	node
	[
		id	411
		label	"_R99"
		graphics
		[
			x	1130.0
			y	1200.0
			w	30.0
			h	30.0
			type	"ellipse"
			fill	"#CC99FF"
			outline	"#999999"
		]
		LabelGraphics
		[
			text	"_R99"
			fontSize	14
			fontName	"Dialog"
			anchor	"c"
		]
	]
	edge
	[
		source	71
		target	140
		graphics
		[
			fill	"#000000"
			targetArrow	"standard"
		]
	]
	edge
	[
		source	105
		target	140
		graphics
		[
			fill	"#000000"
			targetArrow	"standard"
		]
	]
	edge
	[
		source	140
		target	70
		graphics
		[
			fill	"#000000"
			targetArrow	"standard"
		]
	]
	edge
	[
		source	70
		target	251
		graphics
		[
			fill	"#000000"
			targetArrow	"standard"
		]
	]
	edge
	[
		source	251
		target	71
		graphics
		[
			fill	"#000000"
			targetArrow	"standard"
		]
	]
	edge
	[
		source	251
		target	105
		graphics
		[
			fill	"#000000"
			targetArrow	"standard"
		]
	]
	edge
	[
		source	41
		target	335
		graphics
		[
			fill	"#000000"
			targetArrow	"standard"
		]
	]
	edge
	[
		source	104
		target	335
		graphics
		[
			fill	"#000000"
			targetArrow	"standard"
		]
	]
	edge
	[
		source	335
		target	40
		graphics
		[
			fill	"#000000"
			targetArrow	"standard"
		]
	]
	edge
	[
		source	40
		target	346
		graphics
		[
			fill	"#000000"
			targetArrow	"standard"
		]
	]
	edge
	[
		source	346
		target	41
		graphics
		[
			fill	"#000000"
			targetArrow	"standard"
		]
	]
	edge
	[
		source	346
		target	104
		graphics
		[
			fill	"#000000"
			targetArrow	"standard"
		]
	]
	edge
	[
		source	40
		target	357
		graphics
		[
			fill	"#000000"
			targetArrow	"standard"
		]
	]
	edge
	[
		source	357
		target	41
		graphics
		[
			fill	"#000000"
			targetArrow	"standard"
		]
	]
	edge
	[
		source	357
		target	104
		graphics
		[
			fill	"#000000"
			targetArrow	"standard"
		]
	]
	edge
	[
		source	43
		target	357
		graphics
		[
			fill	"#AAAAAA"
			targetArrow	"standard"
		]
	]
	edge
	[
		source	40
		target	368
		graphics
		[
			fill	"#000000"
			targetArrow	"standard"
		]
	]
	edge
	[
		source	368
		target	41
		graphics
		[
			fill	"#000000"
			targetArrow	"standard"
		]
	]
	edge
	[
		source	368
		target	104
		graphics
		[
			fill	"#000000"
			targetArrow	"standard"
		]
	]
	edge
	[
		source	42
		target	368
		graphics
		[
			fill	"#AAAAAA"
			targetArrow	"standard"
		]
	]
	edge
	[
		source	43
		target	379
		graphics
		[
			fill	"#000000"
			targetArrow	"standard"
		]
	]
	edge
	[
		source	111
		target	379
		graphics
		[
			fill	"#000000"
			targetArrow	"standard"
		]
	]
	edge
	[
		source	379
		target	42
		graphics
		[
			fill	"#000000"
			targetArrow	"standard"
		]
	]
	edge
	[
		source	113
		target	379
		graphics
		[
			fill	"#AAAAAA"
			targetArrow	"standard"
		]
	]
	edge
	[
		source	112
		target	379
		graphics
		[
			fill	"#AAAAAA"
			targetArrow	"standard"
		]
	]
	edge
	[
		source	117
		target	379
		graphics
		[
			fill	"#AAAAAA"
			targetArrow	"standard"
		]
	]
	edge
	[
		source	115
		target	379
		graphics
		[
			fill	"#AAAAAA"
			targetArrow	"standard"
		]
	]
	edge
	[
		source	43
		target	390
		graphics
		[
			fill	"#000000"
			targetArrow	"standard"
		]
	]
	edge
	[
		source	111
		target	390
		graphics
		[
			fill	"#000000"
			targetArrow	"standard"
		]
	]
	edge
	[
		source	390
		target	42
		graphics
		[
			fill	"#000000"
			targetArrow	"standard"
		]
	]
	edge
	[
		source	114
		target	390
		graphics
		[
			fill	"#AAAAAA"
			targetArrow	"standard"
		]
	]
	edge
	[
		source	112
		target	390
		graphics
		[
			fill	"#AAAAAA"
			targetArrow	"standard"
		]
	]
	edge
	[
		source	117
		target	390
		graphics
		[
			fill	"#AAAAAA"
			targetArrow	"standard"
		]
	]
	edge
	[
		source	115
		target	390
		graphics
		[
			fill	"#AAAAAA"
			targetArrow	"standard"
		]
	]
	edge
	[
		source	42
		target	401
		graphics
		[
			fill	"#000000"
			targetArrow	"standard"
		]
	]
	edge
	[
		source	401
		target	43
		graphics
		[
			fill	"#000000"
			targetArrow	"standard"
		]
	]
	edge
	[
		source	401
		target	111
		graphics
		[
			fill	"#000000"
			targetArrow	"standard"
		]
	]
	edge
	[
		source	42
		target	141
		graphics
		[
			fill	"#000000"
			targetArrow	"standard"
		]
	]
	edge
	[
		source	141
		target	43
		graphics
		[
			fill	"#000000"
			targetArrow	"standard"
		]
	]
	edge
	[
		source	141
		target	111
		graphics
		[
			fill	"#000000"
			targetArrow	"standard"
		]
	]
	edge
	[
		source	39
		target	141
		graphics
		[
			fill	"#AAAAAA"
			targetArrow	"standard"
		]
	]
	edge
	[
		source	41
		target	141
		graphics
		[
			fill	"#AAAAAA"
			targetArrow	"standard"
		]
	]
	edge
	[
		source	37
		target	141
		graphics
		[
			fill	"#AAAAAA"
			targetArrow	"standard"
		]
	]
	edge
	[
		source	42
		target	152
		graphics
		[
			fill	"#000000"
			targetArrow	"standard"
		]
	]
	edge
	[
		source	152
		target	43
		graphics
		[
			fill	"#000000"
			targetArrow	"standard"
		]
	]
	edge
	[
		source	152
		target	111
		graphics
		[
			fill	"#000000"
			targetArrow	"standard"
		]
	]
	edge
	[
		source	39
		target	152
		graphics
		[
			fill	"#AAAAAA"
			targetArrow	"standard"
		]
	]
	edge
	[
		source	37
		target	152
		graphics
		[
			fill	"#AAAAAA"
			targetArrow	"standard"
		]
	]
	edge
	[
		source	38
		target	163
		graphics
		[
			fill	"#000000"
			targetArrow	"standard"
		]
	]
	edge
	[
		source	163
		target	39
		graphics
		[
			fill	"#000000"
			targetArrow	"standard"
		]
	]
	edge
	[
		source	37
		target	163
		graphics
		[
			fill	"#AAAAAA"
			targetArrow	"standard"
		]
	]
	edge
	[
		source	38
		target	174
		graphics
		[
			fill	"#000000"
			targetArrow	"standard"
		]
	]
	edge
	[
		source	174
		target	39
		graphics
		[
			fill	"#000000"
			targetArrow	"standard"
		]
	]
	edge
	[
		source	70
		target	174
		graphics
		[
			fill	"#AAAAAA"
			targetArrow	"standard"
		]
	]
	edge
	[
		source	40
		target	174
		graphics
		[
			fill	"#AAAAAA"
			targetArrow	"standard"
		]
	]
	edge
	[
		source	37
		target	174
		graphics
		[
			fill	"#AAAAAA"
			targetArrow	"standard"
		]
	]
	edge
	[
		source	79
		target	185
		graphics
		[
			fill	"#000000"
			targetArrow	"standard"
		]
	]
	edge
	[
		source	106
		target	185
		graphics
		[
			fill	"#000000"
			targetArrow	"standard"
		]
	]
	edge
	[
		source	185
		target	78
		graphics
		[
			fill	"#000000"
			targetArrow	"standard"
		]
	]
	edge
	[
		source	78
		target	196
		graphics
		[
			fill	"#000000"
			targetArrow	"standard"
		]
	]
	edge
	[
		source	196
		target	79
		graphics
		[
			fill	"#000000"
			targetArrow	"standard"
		]
	]
	edge
	[
		source	196
		target	106
		graphics
		[
			fill	"#000000"
			targetArrow	"standard"
		]
	]
	edge
	[
		source	39
		target	207
		graphics
		[
			fill	"#000000"
			targetArrow	"standard"
		]
	]
	edge
	[
		source	207
		target	38
		graphics
		[
			fill	"#000000"
			targetArrow	"standard"
		]
	]
	edge
	[
		source	37
		target	207
		graphics
		[
			fill	"#AAAAAA"
			targetArrow	"standard"
		]
	]
	edge
	[
		source	39
		target	218
		graphics
		[
			fill	"#000000"
			targetArrow	"standard"
		]
	]
	edge
	[
		source	218
		target	38
		graphics
		[
			fill	"#000000"
			targetArrow	"standard"
		]
	]
	edge
	[
		source	37
		target	218
		graphics
		[
			fill	"#AAAAAA"
			targetArrow	"standard"
		]
	]
	edge
	[
		source	41
		target	218
		graphics
		[
			fill	"#AAAAAA"
			targetArrow	"standard"
		]
	]
	edge
	[
		source	39
		target	229
		graphics
		[
			fill	"#000000"
			targetArrow	"standard"
		]
	]
	edge
	[
		source	229
		target	38
		graphics
		[
			fill	"#000000"
			targetArrow	"standard"
		]
	]
	edge
	[
		source	40
		target	229
		graphics
		[
			fill	"#AAAAAA"
			targetArrow	"standard"
		]
	]
	edge
	[
		source	37
		target	229
		graphics
		[
			fill	"#AAAAAA"
			targetArrow	"standard"
		]
	]
	edge
	[
		source	106
		target	229
		graphics
		[
			fill	"#AAAAAA"
			targetArrow	"standard"
		]
	]
	edge
	[
		source	39
		target	240
		graphics
		[
			fill	"#000000"
			targetArrow	"standard"
		]
	]
	edge
	[
		source	240
		target	38
		graphics
		[
			fill	"#000000"
			targetArrow	"standard"
		]
	]
	edge
	[
		source	75
		target	240
		graphics
		[
			fill	"#AAAAAA"
			targetArrow	"standard"
		]
	]
	edge
	[
		source	40
		target	240
		graphics
		[
			fill	"#AAAAAA"
			targetArrow	"standard"
		]
	]
	edge
	[
		source	78
		target	240
		graphics
		[
			fill	"#AAAAAA"
			targetArrow	"standard"
		]
	]
	edge
	[
		source	37
		target	240
		graphics
		[
			fill	"#AAAAAA"
			targetArrow	"standard"
		]
	]
	edge
	[
		source	74
		target	240
		graphics
		[
			fill	"#AAAAAA"
			targetArrow	"standard"
		]
	]
	edge
	[
		source	39
		target	252
		graphics
		[
			fill	"#000000"
			targetArrow	"standard"
		]
	]
	edge
	[
		source	252
		target	38
		graphics
		[
			fill	"#000000"
			targetArrow	"standard"
		]
	]
	edge
	[
		source	76
		target	252
		graphics
		[
			fill	"#AAAAAA"
			targetArrow	"standard"
		]
	]
	edge
	[
		source	40
		target	252
		graphics
		[
			fill	"#AAAAAA"
			targetArrow	"standard"
		]
	]
	edge
	[
		source	78
		target	252
		graphics
		[
			fill	"#AAAAAA"
			targetArrow	"standard"
		]
	]
	edge
	[
		source	37
		target	252
		graphics
		[
			fill	"#AAAAAA"
			targetArrow	"standard"
		]
	]
	edge
	[
		source	74
		target	252
		graphics
		[
			fill	"#AAAAAA"
			targetArrow	"standard"
		]
	]
	edge
	[
		source	33
		target	263
		graphics
		[
			fill	"#000000"
			targetArrow	"standard"
		]
	]
	edge
	[
		source	77
		target	263
		graphics
		[
			fill	"#000000"
			targetArrow	"standard"
		]
	]
	edge
	[
		source	263
		target	28
		graphics
		[
			fill	"#000000"
			targetArrow	"standard"
		]
	]
	edge
	[
		source	74
		target	263
		graphics
		[
			fill	"#AAAAAA"
			targetArrow	"standard"
		]
	]
	edge
	[
		source	28
		target	274
		graphics
		[
			fill	"#000000"
			targetArrow	"standard"
		]
	]
	edge
	[
		source	274
		target	33
		graphics
		[
			fill	"#000000"
			targetArrow	"standard"
		]
	]
	edge
	[
		source	274
		target	77
		graphics
		[
			fill	"#000000"
			targetArrow	"standard"
		]
	]
	edge
	[
		source	74
		target	274
		graphics
		[
			fill	"#AAAAAA"
			targetArrow	"standard"
		]
	]
	edge
	[
		source	28
		target	285
		graphics
		[
			fill	"#000000"
			targetArrow	"standard"
		]
	]
	edge
	[
		source	285
		target	33
		graphics
		[
			fill	"#000000"
			targetArrow	"standard"
		]
	]
	edge
	[
		source	285
		target	77
		graphics
		[
			fill	"#000000"
			targetArrow	"standard"
		]
	]
	edge
	[
		source	22
		target	285
		graphics
		[
			fill	"#AAAAAA"
			targetArrow	"standard"
		]
	]
	edge
	[
		source	25
		target	285
		graphics
		[
			fill	"#AAAAAA"
			targetArrow	"standard"
		]
	]
	edge
	[
		source	20
		target	285
		graphics
		[
			fill	"#AAAAAA"
			targetArrow	"standard"
		]
	]
	edge
	[
		source	74
		target	285
		graphics
		[
			fill	"#AAAAAA"
			targetArrow	"standard"
		]
	]
	edge
	[
		source	23
		target	285
		graphics
		[
			fill	"#AAAAAA"
			targetArrow	"standard"
		]
	]
	edge
	[
		source	28
		target	296
		graphics
		[
			fill	"#000000"
			targetArrow	"standard"
		]
	]
	edge
	[
		source	296
		target	33
		graphics
		[
			fill	"#000000"
			targetArrow	"standard"
		]
	]
	edge
	[
		source	296
		target	77
		graphics
		[
			fill	"#000000"
			targetArrow	"standard"
		]
	]
	edge
	[
		source	21
		target	296
		graphics
		[
			fill	"#AAAAAA"
			targetArrow	"standard"
		]
	]
	edge
	[
		source	25
		target	296
		graphics
		[
			fill	"#AAAAAA"
			targetArrow	"standard"
		]
	]
	edge
	[
		source	74
		target	296
		graphics
		[
			fill	"#AAAAAA"
			targetArrow	"standard"
		]
	]
	edge
	[
		source	23
		target	296
		graphics
		[
			fill	"#AAAAAA"
			targetArrow	"standard"
		]
	]
	edge
	[
		source	20
		target	296
		graphics
		[
			fill	"#AAAAAA"
			targetArrow	"standard"
		]
	]
	edge
	[
		source	28
		target	307
		graphics
		[
			fill	"#000000"
			targetArrow	"standard"
		]
	]
	edge
	[
		source	307
		target	33
		graphics
		[
			fill	"#000000"
			targetArrow	"standard"
		]
	]
	edge
	[
		source	307
		target	77
		graphics
		[
			fill	"#000000"
			targetArrow	"standard"
		]
	]
	edge
	[
		source	22
		target	307
		graphics
		[
			fill	"#AAAAAA"
			targetArrow	"standard"
		]
	]
	edge
	[
		source	24
		target	307
		graphics
		[
			fill	"#AAAAAA"
			targetArrow	"standard"
		]
	]
	edge
	[
		source	23
		target	307
		graphics
		[
			fill	"#AAAAAA"
			targetArrow	"standard"
		]
	]
	edge
	[
		source	20
		target	307
		graphics
		[
			fill	"#AAAAAA"
			targetArrow	"standard"
		]
	]
	edge
	[
		source	74
		target	307
		graphics
		[
			fill	"#AAAAAA"
			targetArrow	"standard"
		]
	]
	edge
	[
		source	28
		target	318
		graphics
		[
			fill	"#000000"
			targetArrow	"standard"
		]
	]
	edge
	[
		source	318
		target	33
		graphics
		[
			fill	"#000000"
			targetArrow	"standard"
		]
	]
	edge
	[
		source	318
		target	77
		graphics
		[
			fill	"#000000"
			targetArrow	"standard"
		]
	]
	edge
	[
		source	21
		target	318
		graphics
		[
			fill	"#AAAAAA"
			targetArrow	"standard"
		]
	]
	edge
	[
		source	24
		target	318
		graphics
		[
			fill	"#AAAAAA"
			targetArrow	"standard"
		]
	]
	edge
	[
		source	74
		target	318
		graphics
		[
			fill	"#AAAAAA"
			targetArrow	"standard"
		]
	]
	edge
	[
		source	20
		target	318
		graphics
		[
			fill	"#AAAAAA"
			targetArrow	"standard"
		]
	]
	edge
	[
		source	23
		target	318
		graphics
		[
			fill	"#AAAAAA"
			targetArrow	"standard"
		]
	]
	edge
	[
		source	76
		target	329
		graphics
		[
			fill	"#000000"
			targetArrow	"standard"
		]
	]
	edge
	[
		source	329
		target	75
		graphics
		[
			fill	"#000000"
			targetArrow	"standard"
		]
	]
	edge
	[
		source	28
		target	329
		graphics
		[
			fill	"#000000"
			targetArrow	"standard"
		]
	]
	edge
	[
		source	329
		target	33
		graphics
		[
			fill	"#000000"
			targetArrow	"standard"
		]
	]
	edge
	[
		source	329
		target	77
		graphics
		[
			fill	"#000000"
			targetArrow	"standard"
		]
	]
	edge
	[
		source	74
		target	329
		graphics
		[
			fill	"#AAAAAA"
			targetArrow	"standard"
		]
	]
	edge
	[
		source	76
		target	333
		graphics
		[
			fill	"#000000"
			targetArrow	"standard"
		]
	]
	edge
	[
		source	333
		target	75
		graphics
		[
			fill	"#000000"
			targetArrow	"standard"
		]
	]
	edge
	[
		source	28
		target	333
		graphics
		[
			fill	"#000000"
			targetArrow	"standard"
		]
	]
	edge
	[
		source	333
		target	33
		graphics
		[
			fill	"#000000"
			targetArrow	"standard"
		]
	]
	edge
	[
		source	333
		target	77
		graphics
		[
			fill	"#000000"
			targetArrow	"standard"
		]
	]
	edge
	[
		source	21
		target	333
		graphics
		[
			fill	"#AAAAAA"
			targetArrow	"standard"
		]
	]
	edge
	[
		source	24
		target	333
		graphics
		[
			fill	"#AAAAAA"
			targetArrow	"standard"
		]
	]
	edge
	[
		source	23
		target	333
		graphics
		[
			fill	"#AAAAAA"
			targetArrow	"standard"
		]
	]
	edge
	[
		source	20
		target	333
		graphics
		[
			fill	"#AAAAAA"
			targetArrow	"standard"
		]
	]
	edge
	[
		source	74
		target	333
		graphics
		[
			fill	"#AAAAAA"
			targetArrow	"standard"
		]
	]
	edge
	[
		source	60
		target	334
		graphics
		[
			fill	"#000000"
			targetArrow	"standard"
		]
	]
	edge
	[
		source	77
		target	334
		graphics
		[
			fill	"#000000"
			targetArrow	"standard"
		]
	]
	edge
	[
		source	334
		target	55
		graphics
		[
			fill	"#000000"
			targetArrow	"standard"
		]
	]
	edge
	[
		source	74
		target	334
		graphics
		[
			fill	"#AAAAAA"
			targetArrow	"standard"
		]
	]
	edge
	[
		source	55
		target	336
		graphics
		[
			fill	"#000000"
			targetArrow	"standard"
		]
	]
	edge
	[
		source	336
		target	60
		graphics
		[
			fill	"#000000"
			targetArrow	"standard"
		]
	]
	edge
	[
		source	336
		target	77
		graphics
		[
			fill	"#000000"
			targetArrow	"standard"
		]
	]
	edge
	[
		source	74
		target	336
		graphics
		[
			fill	"#AAAAAA"
			targetArrow	"standard"
		]
	]
	edge
	[
		source	55
		target	337
		graphics
		[
			fill	"#000000"
			targetArrow	"standard"
		]
	]
	edge
	[
		source	337
		target	60
		graphics
		[
			fill	"#000000"
			targetArrow	"standard"
		]
	]
	edge
	[
		source	337
		target	77
		graphics
		[
			fill	"#000000"
			targetArrow	"standard"
		]
	]
	edge
	[
		source	49
		target	337
		graphics
		[
			fill	"#AAAAAA"
			targetArrow	"standard"
		]
	]
	edge
	[
		source	52
		target	337
		graphics
		[
			fill	"#AAAAAA"
			targetArrow	"standard"
		]
	]
	edge
	[
		source	74
		target	337
		graphics
		[
			fill	"#AAAAAA"
			targetArrow	"standard"
		]
	]
	edge
	[
		source	47
		target	337
		graphics
		[
			fill	"#AAAAAA"
			targetArrow	"standard"
		]
	]
	edge
	[
		source	50
		target	337
		graphics
		[
			fill	"#AAAAAA"
			targetArrow	"standard"
		]
	]
	edge
	[
		source	55
		target	338
		graphics
		[
			fill	"#000000"
			targetArrow	"standard"
		]
	]
	edge
	[
		source	338
		target	60
		graphics
		[
			fill	"#000000"
			targetArrow	"standard"
		]
	]
	edge
	[
		source	338
		target	77
		graphics
		[
			fill	"#000000"
			targetArrow	"standard"
		]
	]
	edge
	[
		source	48
		target	338
		graphics
		[
			fill	"#AAAAAA"
			targetArrow	"standard"
		]
	]
	edge
	[
		source	52
		target	338
		graphics
		[
			fill	"#AAAAAA"
			targetArrow	"standard"
		]
	]
	edge
	[
		source	47
		target	338
		graphics
		[
			fill	"#AAAAAA"
			targetArrow	"standard"
		]
	]
	edge
	[
		source	50
		target	338
		graphics
		[
			fill	"#AAAAAA"
			targetArrow	"standard"
		]
	]
	edge
	[
		source	74
		target	338
		graphics
		[
			fill	"#AAAAAA"
			targetArrow	"standard"
		]
	]
	edge
	[
		source	55
		target	339
		graphics
		[
			fill	"#000000"
			targetArrow	"standard"
		]
	]
	edge
	[
		source	339
		target	60
		graphics
		[
			fill	"#000000"
			targetArrow	"standard"
		]
	]
	edge
	[
		source	339
		target	77
		graphics
		[
			fill	"#000000"
			targetArrow	"standard"
		]
	]
	edge
	[
		source	49
		target	339
		graphics
		[
			fill	"#AAAAAA"
			targetArrow	"standard"
		]
	]
	edge
	[
		source	51
		target	339
		graphics
		[
			fill	"#AAAAAA"
			targetArrow	"standard"
		]
	]
	edge
	[
		source	74
		target	339
		graphics
		[
			fill	"#AAAAAA"
			targetArrow	"standard"
		]
	]
	edge
	[
		source	47
		target	339
		graphics
		[
			fill	"#AAAAAA"
			targetArrow	"standard"
		]
	]
	edge
	[
		source	50
		target	339
		graphics
		[
			fill	"#AAAAAA"
			targetArrow	"standard"
		]
	]
	edge
	[
		source	55
		target	340
		graphics
		[
			fill	"#000000"
			targetArrow	"standard"
		]
	]
	edge
	[
		source	340
		target	60
		graphics
		[
			fill	"#000000"
			targetArrow	"standard"
		]
	]
	edge
	[
		source	340
		target	77
		graphics
		[
			fill	"#000000"
			targetArrow	"standard"
		]
	]
	edge
	[
		source	48
		target	340
		graphics
		[
			fill	"#AAAAAA"
			targetArrow	"standard"
		]
	]
	edge
	[
		source	51
		target	340
		graphics
		[
			fill	"#AAAAAA"
			targetArrow	"standard"
		]
	]
	edge
	[
		source	74
		target	340
		graphics
		[
			fill	"#AAAAAA"
			targetArrow	"standard"
		]
	]
	edge
	[
		source	50
		target	340
		graphics
		[
			fill	"#AAAAAA"
			targetArrow	"standard"
		]
	]
	edge
	[
		source	47
		target	340
		graphics
		[
			fill	"#AAAAAA"
			targetArrow	"standard"
		]
	]
	edge
	[
		source	76
		target	341
		graphics
		[
			fill	"#000000"
			targetArrow	"standard"
		]
	]
	edge
	[
		source	341
		target	75
		graphics
		[
			fill	"#000000"
			targetArrow	"standard"
		]
	]
	edge
	[
		source	55
		target	341
		graphics
		[
			fill	"#000000"
			targetArrow	"standard"
		]
	]
	edge
	[
		source	341
		target	60
		graphics
		[
			fill	"#000000"
			targetArrow	"standard"
		]
	]
	edge
	[
		source	341
		target	77
		graphics
		[
			fill	"#000000"
			targetArrow	"standard"
		]
	]
	edge
	[
		source	74
		target	341
		graphics
		[
			fill	"#AAAAAA"
			targetArrow	"standard"
		]
	]
	edge
	[
		source	76
		target	342
		graphics
		[
			fill	"#000000"
			targetArrow	"standard"
		]
	]
	edge
	[
		source	342
		target	75
		graphics
		[
			fill	"#000000"
			targetArrow	"standard"
		]
	]
	edge
	[
		source	55
		target	342
		graphics
		[
			fill	"#000000"
			targetArrow	"standard"
		]
	]
	edge
	[
		source	342
		target	60
		graphics
		[
			fill	"#000000"
			targetArrow	"standard"
		]
	]
	edge
	[
		source	342
		target	77
		graphics
		[
			fill	"#000000"
			targetArrow	"standard"
		]
	]
	edge
	[
		source	48
		target	342
		graphics
		[
			fill	"#AAAAAA"
			targetArrow	"standard"
		]
	]
	edge
	[
		source	51
		target	342
		graphics
		[
			fill	"#AAAAAA"
			targetArrow	"standard"
		]
	]
	edge
	[
		source	50
		target	342
		graphics
		[
			fill	"#AAAAAA"
			targetArrow	"standard"
		]
	]
	edge
	[
		source	74
		target	342
		graphics
		[
			fill	"#AAAAAA"
			targetArrow	"standard"
		]
	]
	edge
	[
		source	47
		target	342
		graphics
		[
			fill	"#AAAAAA"
			targetArrow	"standard"
		]
	]
	edge
	[
		source	75
		target	343
		graphics
		[
			fill	"#000000"
			targetArrow	"standard"
		]
	]
	edge
	[
		source	343
		target	76
		graphics
		[
			fill	"#000000"
			targetArrow	"standard"
		]
	]
	edge
	[
		source	74
		target	343
		graphics
		[
			fill	"#AAAAAA"
			targetArrow	"standard"
		]
	]
	edge
	[
		source	103
		target	344
		graphics
		[
			fill	"#000000"
			targetArrow	"standard"
		]
	]
	edge
	[
		source	344
		target	139
		graphics
		[
			fill	"#000000"
			targetArrow	"standard"
		]
	]
	edge
	[
		source	105
		target	344
		graphics
		[
			fill	"#000000"
			targetArrow	"standard"
		]
	]
	edge
	[
		source	70
		target	345
		graphics
		[
			fill	"#000000"
			targetArrow	"standard"
		]
	]
	edge
	[
		source	69
		target	345
		graphics
		[
			fill	"#000000"
			targetArrow	"standard"
		]
	]
	edge
	[
		source	103
		target	345
		graphics
		[
			fill	"#000000"
			targetArrow	"standard"
		]
	]
	edge
	[
		source	345
		target	139
		graphics
		[
			fill	"#000000"
			targetArrow	"standard"
		]
	]
	edge
	[
		source	100
		target	347
		graphics
		[
			fill	"#000000"
			targetArrow	"standard"
		]
	]
	edge
	[
		source	109
		target	347
		graphics
		[
			fill	"#000000"
			targetArrow	"standard"
		]
	]
	edge
	[
		source	347
		target	98
		graphics
		[
			fill	"#000000"
			targetArrow	"standard"
		]
	]
	edge
	[
		source	98
		target	348
		graphics
		[
			fill	"#000000"
			targetArrow	"standard"
		]
	]
	edge
	[
		source	348
		target	100
		graphics
		[
			fill	"#000000"
			targetArrow	"standard"
		]
	]
	edge
	[
		source	348
		target	109
		graphics
		[
			fill	"#000000"
			targetArrow	"standard"
		]
	]
	edge
	[
		source	349
		target	103
		graphics
		[
			fill	"#000000"
			targetArrow	"standard"
		]
	]
	edge
	[
		source	46
		target	349
		graphics
		[
			fill	"#AAAAAA"
			targetArrow	"standard"
		]
	]
	edge
	[
		source	349
		target	106
		graphics
		[
			fill	"#000000"
			targetArrow	"standard"
		]
	]
	edge
	[
		source	349
		target	104
		graphics
		[
			fill	"#000000"
			targetArrow	"standard"
		]
	]
	edge
	[
		source	349
		target	105
		graphics
		[
			fill	"#000000"
			targetArrow	"standard"
		]
	]
	edge
	[
		source	350
		target	103
		graphics
		[
			fill	"#000000"
			targetArrow	"standard"
		]
	]
	edge
	[
		source	98
		target	350
		graphics
		[
			fill	"#AAAAAA"
			targetArrow	"standard"
		]
	]
	edge
	[
		source	95
		target	350
		graphics
		[
			fill	"#AAAAAA"
			targetArrow	"standard"
		]
	]
	edge
	[
		source	96
		target	350
		graphics
		[
			fill	"#AAAAAA"
			targetArrow	"standard"
		]
	]
	edge
	[
		source	101
		target	350
		graphics
		[
			fill	"#AAAAAA"
			targetArrow	"standard"
		]
	]
	edge
	[
		source	350
		target	104
		graphics
		[
			fill	"#000000"
			targetArrow	"standard"
		]
	]
	edge
	[
		source	350
		target	106
		graphics
		[
			fill	"#000000"
			targetArrow	"standard"
		]
	]
	edge
	[
		source	350
		target	105
		graphics
		[
			fill	"#000000"
			targetArrow	"standard"
		]
	]
	edge
	[
		source	36
		target	351
		graphics
		[
			fill	"#000000"
			targetArrow	"standard"
		]
	]
	edge
	[
		source	351
		target	139
		graphics
		[
			fill	"#000000"
			targetArrow	"standard"
		]
	]
	edge
	[
		source	43
		target	351
		graphics
		[
			fill	"#000000"
			targetArrow	"standard"
		]
	]
	edge
	[
		source	110
		target	352
		graphics
		[
			fill	"#000000"
			targetArrow	"standard"
		]
	]
	edge
	[
		source	352
		target	139
		graphics
		[
			fill	"#000000"
			targetArrow	"standard"
		]
	]
	edge
	[
		source	111
		target	352
		graphics
		[
			fill	"#000000"
			targetArrow	"standard"
		]
	]
	edge
	[
		source	42
		target	353
		graphics
		[
			fill	"#000000"
			targetArrow	"standard"
		]
	]
	edge
	[
		source	110
		target	353
		graphics
		[
			fill	"#000000"
			targetArrow	"standard"
		]
	]
	edge
	[
		source	36
		target	353
		graphics
		[
			fill	"#000000"
			targetArrow	"standard"
		]
	]
	edge
	[
		source	353
		target	139
		graphics
		[
			fill	"#000000"
			targetArrow	"standard"
		]
	]
	edge
	[
		source	45
		target	354
		graphics
		[
			fill	"#000000"
			targetArrow	"standard"
		]
	]
	edge
	[
		source	100
		target	354
		graphics
		[
			fill	"#000000"
			targetArrow	"standard"
		]
	]
	edge
	[
		source	354
		target	44
		graphics
		[
			fill	"#000000"
			targetArrow	"standard"
		]
	]
	edge
	[
		source	44
		target	355
		graphics
		[
			fill	"#000000"
			targetArrow	"standard"
		]
	]
	edge
	[
		source	355
		target	45
		graphics
		[
			fill	"#000000"
			targetArrow	"standard"
		]
	]
	edge
	[
		source	355
		target	100
		graphics
		[
			fill	"#000000"
			targetArrow	"standard"
		]
	]
	edge
	[
		source	356
		target	36
		graphics
		[
			fill	"#000000"
			targetArrow	"standard"
		]
	]
	edge
	[
		source	44
		target	356
		graphics
		[
			fill	"#AAAAAA"
			targetArrow	"standard"
		]
	]
	edge
	[
		source	95
		target	356
		graphics
		[
			fill	"#AAAAAA"
			targetArrow	"standard"
		]
	]
	edge
	[
		source	96
		target	356
		graphics
		[
			fill	"#AAAAAA"
			targetArrow	"standard"
		]
	]
	edge
	[
		source	101
		target	356
		graphics
		[
			fill	"#AAAAAA"
			targetArrow	"standard"
		]
	]
	edge
	[
		source	356
		target	38
		graphics
		[
			fill	"#000000"
			targetArrow	"standard"
		]
	]
	edge
	[
		source	356
		target	37
		graphics
		[
			fill	"#000000"
			targetArrow	"standard"
		]
	]
	edge
	[
		source	356
		target	41
		graphics
		[
			fill	"#000000"
			targetArrow	"standard"
		]
	]
	edge
	[
		source	356
		target	43
		graphics
		[
			fill	"#000000"
			targetArrow	"standard"
		]
	]
	edge
	[
		source	100
		target	358
		graphics
		[
			fill	"#000000"
			targetArrow	"standard"
		]
	]
	edge
	[
		source	118
		target	358
		graphics
		[
			fill	"#000000"
			targetArrow	"standard"
		]
	]
	edge
	[
		source	358
		target	99
		graphics
		[
			fill	"#000000"
			targetArrow	"standard"
		]
	]
	edge
	[
		source	99
		target	359
		graphics
		[
			fill	"#000000"
			targetArrow	"standard"
		]
	]
	edge
	[
		source	359
		target	100
		graphics
		[
			fill	"#000000"
			targetArrow	"standard"
		]
	]
	edge
	[
		source	359
		target	118
		graphics
		[
			fill	"#000000"
			targetArrow	"standard"
		]
	]
	edge
	[
		source	43
		target	360
		graphics
		[
			fill	"#000000"
			targetArrow	"standard"
		]
	]
	edge
	[
		source	111
		target	360
		graphics
		[
			fill	"#000000"
			targetArrow	"standard"
		]
	]
	edge
	[
		source	360
		target	42
		graphics
		[
			fill	"#000000"
			targetArrow	"standard"
		]
	]
	edge
	[
		source	360
		target	110
		graphics
		[
			fill	"#000000"
			targetArrow	"standard"
		]
	]
	edge
	[
		source	360
		target	36
		graphics
		[
			fill	"#000000"
			targetArrow	"standard"
		]
	]
	edge
	[
		source	46
		target	360
		graphics
		[
			fill	"#AAAAAA"
			targetArrow	"standard"
		]
	]
	edge
	[
		source	360
		target	113
		graphics
		[
			fill	"#000000"
			targetArrow	"standard"
		]
	]
	edge
	[
		source	360
		target	112
		graphics
		[
			fill	"#000000"
			targetArrow	"standard"
		]
	]
	edge
	[
		source	360
		target	117
		graphics
		[
			fill	"#000000"
			targetArrow	"standard"
		]
	]
	edge
	[
		source	360
		target	115
		graphics
		[
			fill	"#000000"
			targetArrow	"standard"
		]
	]
	edge
	[
		source	360
		target	38
		graphics
		[
			fill	"#000000"
			targetArrow	"standard"
		]
	]
	edge
	[
		source	360
		target	37
		graphics
		[
			fill	"#000000"
			targetArrow	"standard"
		]
	]
	edge
	[
		source	360
		target	41
		graphics
		[
			fill	"#000000"
			targetArrow	"standard"
		]
	]
	edge
	[
		source	361
		target	110
		graphics
		[
			fill	"#000000"
			targetArrow	"standard"
		]
	]
	edge
	[
		source	99
		target	361
		graphics
		[
			fill	"#AAAAAA"
			targetArrow	"standard"
		]
	]
	edge
	[
		source	96
		target	361
		graphics
		[
			fill	"#AAAAAA"
			targetArrow	"standard"
		]
	]
	edge
	[
		source	101
		target	361
		graphics
		[
			fill	"#AAAAAA"
			targetArrow	"standard"
		]
	]
	edge
	[
		source	95
		target	361
		graphics
		[
			fill	"#AAAAAA"
			targetArrow	"standard"
		]
	]
	edge
	[
		source	361
		target	114
		graphics
		[
			fill	"#000000"
			targetArrow	"standard"
		]
	]
	edge
	[
		source	361
		target	117
		graphics
		[
			fill	"#000000"
			targetArrow	"standard"
		]
	]
	edge
	[
		source	361
		target	111
		graphics
		[
			fill	"#000000"
			targetArrow	"standard"
		]
	]
	edge
	[
		source	361
		target	112
		graphics
		[
			fill	"#000000"
			targetArrow	"standard"
		]
	]
	edge
	[
		source	361
		target	115
		graphics
		[
			fill	"#000000"
			targetArrow	"standard"
		]
	]
	edge
	[
		source	73
		target	362
		graphics
		[
			fill	"#000000"
			targetArrow	"standard"
		]
	]
	edge
	[
		source	362
		target	139
		graphics
		[
			fill	"#000000"
			targetArrow	"standard"
		]
	]
	edge
	[
		source	73
		target	363
		graphics
		[
			fill	"#000000"
			targetArrow	"standard"
		]
	]
	edge
	[
		source	363
		target	139
		graphics
		[
			fill	"#000000"
			targetArrow	"standard"
		]
	]
	edge
	[
		source	76
		target	363
		graphics
		[
			fill	"#000000"
			targetArrow	"standard"
		]
	]
	edge
	[
		source	74
		target	363
		graphics
		[
			fill	"#000000"
			targetArrow	"standard"
		]
	]
	edge
	[
		source	73
		target	364
		graphics
		[
			fill	"#000000"
			targetArrow	"standard"
		]
	]
	edge
	[
		source	364
		target	139
		graphics
		[
			fill	"#000000"
			targetArrow	"standard"
		]
	]
	edge
	[
		source	75
		target	364
		graphics
		[
			fill	"#000000"
			targetArrow	"standard"
		]
	]
	edge
	[
		source	74
		target	364
		graphics
		[
			fill	"#000000"
			targetArrow	"standard"
		]
	]
	edge
	[
		source	81
		target	365
		graphics
		[
			fill	"#000000"
			targetArrow	"standard"
		]
	]
	edge
	[
		source	100
		target	365
		graphics
		[
			fill	"#000000"
			targetArrow	"standard"
		]
	]
	edge
	[
		source	365
		target	80
		graphics
		[
			fill	"#000000"
			targetArrow	"standard"
		]
	]
	edge
	[
		source	80
		target	366
		graphics
		[
			fill	"#000000"
			targetArrow	"standard"
		]
	]
	edge
	[
		source	366
		target	81
		graphics
		[
			fill	"#000000"
			targetArrow	"standard"
		]
	]
	edge
	[
		source	366
		target	100
		graphics
		[
			fill	"#000000"
			targetArrow	"standard"
		]
	]
	edge
	[
		source	367
		target	73
		graphics
		[
			fill	"#000000"
			targetArrow	"standard"
		]
	]
	edge
	[
		source	46
		target	367
		graphics
		[
			fill	"#AAAAAA"
			targetArrow	"standard"
		]
	]
	edge
	[
		source	367
		target	76
		graphics
		[
			fill	"#000000"
			targetArrow	"standard"
		]
	]
	edge
	[
		source	367
		target	77
		graphics
		[
			fill	"#000000"
			targetArrow	"standard"
		]
	]
	edge
	[
		source	367
		target	79
		graphics
		[
			fill	"#000000"
			targetArrow	"standard"
		]
	]
	edge
	[
		source	367
		target	74
		graphics
		[
			fill	"#000000"
			targetArrow	"standard"
		]
	]
	edge
	[
		source	369
		target	73
		graphics
		[
			fill	"#000000"
			targetArrow	"standard"
		]
	]
	edge
	[
		source	80
		target	369
		graphics
		[
			fill	"#AAAAAA"
			targetArrow	"standard"
		]
	]
	edge
	[
		source	101
		target	369
		graphics
		[
			fill	"#AAAAAA"
			targetArrow	"standard"
		]
	]
	edge
	[
		source	96
		target	369
		graphics
		[
			fill	"#AAAAAA"
			targetArrow	"standard"
		]
	]
	edge
	[
		source	95
		target	369
		graphics
		[
			fill	"#AAAAAA"
			targetArrow	"standard"
		]
	]
	edge
	[
		source	369
		target	76
		graphics
		[
			fill	"#000000"
			targetArrow	"standard"
		]
	]
	edge
	[
		source	369
		target	77
		graphics
		[
			fill	"#000000"
			targetArrow	"standard"
		]
	]
	edge
	[
		source	369
		target	79
		graphics
		[
			fill	"#000000"
			targetArrow	"standard"
		]
	]
	edge
	[
		source	369
		target	74
		graphics
		[
			fill	"#000000"
			targetArrow	"standard"
		]
	]
	edge
	[
		source	108
		target	370
		graphics
		[
			fill	"#000000"
			targetArrow	"standard"
		]
	]
	edge
	[
		source	115
		target	370
		graphics
		[
			fill	"#000000"
			targetArrow	"standard"
		]
	]
	edge
	[
		source	370
		target	107
		graphics
		[
			fill	"#000000"
			targetArrow	"standard"
		]
	]
	edge
	[
		source	111
		target	370
		graphics
		[
			fill	"#AAAAAA"
			targetArrow	"standard"
		]
	]
	edge
	[
		source	107
		target	371
		graphics
		[
			fill	"#000000"
			targetArrow	"standard"
		]
	]
	edge
	[
		source	371
		target	108
		graphics
		[
			fill	"#000000"
			targetArrow	"standard"
		]
	]
	edge
	[
		source	371
		target	115
		graphics
		[
			fill	"#000000"
			targetArrow	"standard"
		]
	]
	edge
	[
		source	111
		target	371
		graphics
		[
			fill	"#AAAAAA"
			targetArrow	"standard"
		]
	]
	edge
	[
		source	117
		target	372
		graphics
		[
			fill	"#000000"
			targetArrow	"standard"
		]
	]
	edge
	[
		source	127
		target	372
		graphics
		[
			fill	"#000000"
			targetArrow	"standard"
		]
	]
	edge
	[
		source	372
		target	116
		graphics
		[
			fill	"#000000"
			targetArrow	"standard"
		]
	]
	edge
	[
		source	123
		target	372
		graphics
		[
			fill	"#AAAAAA"
			targetArrow	"standard"
		]
	]
	edge
	[
		source	111
		target	372
		graphics
		[
			fill	"#AAAAAA"
			targetArrow	"standard"
		]
	]
	edge
	[
		source	122
		target	372
		graphics
		[
			fill	"#AAAAAA"
			targetArrow	"standard"
		]
	]
	edge
	[
		source	117
		target	373
		graphics
		[
			fill	"#000000"
			targetArrow	"standard"
		]
	]
	edge
	[
		source	127
		target	373
		graphics
		[
			fill	"#000000"
			targetArrow	"standard"
		]
	]
	edge
	[
		source	373
		target	116
		graphics
		[
			fill	"#000000"
			targetArrow	"standard"
		]
		edgeAnchor
		[
			xSource	-0.30713362850661574
			xTarget	-0.3071336285066167
		]
	]
	edge
	[
		source	123
		target	373
		graphics
		[
			fill	"#AAAAAA"
			targetArrow	"standard"
		]
	]
	edge
	[
		source	128
		target	373
		graphics
		[
			fill	"#AAAAAA"
			targetArrow	"standard"
		]
	]
	edge
	[
		source	116
		target	373
		graphics
		[
			fill	"#AAAAAA"
			targetArrow	"standard"
		]
		edgeAnchor
		[
			xSource	0.23153150456652252
			ySource	0.13230371689515627
			xTarget	0.23153150456652155
			yTarget	0.13230371689515627
		]
	]
	edge
	[
		source	122
		target	373
		graphics
		[
			fill	"#AAAAAA"
			targetArrow	"standard"
		]
	]
	edge
	[
		source	111
		target	373
		graphics
		[
			fill	"#AAAAAA"
			targetArrow	"standard"
		]
	]
	edge
	[
		source	117
		target	374
		graphics
		[
			fill	"#000000"
			targetArrow	"standard"
		]
	]
	edge
	[
		source	127
		target	374
		graphics
		[
			fill	"#000000"
			targetArrow	"standard"
		]
		edgeAnchor
		[
			xSource	0.22250618312778936
			ySource	0.1469765613321215
			xTarget	0.22250618312778936
			yTarget	0.1469765613321215
		]
	]
	edge
	[
		source	374
		target	116
		graphics
		[
			fill	"#000000"
			targetArrow	"standard"
		]
	]
	edge
	[
		source	123
		target	374
		graphics
		[
			fill	"#AAAAAA"
			targetArrow	"standard"
		]
	]
	edge
	[
		source	128
		target	374
		graphics
		[
			fill	"#AAAAAA"
			targetArrow	"standard"
		]
	]
	edge
	[
		source	122
		target	374
		graphics
		[
			fill	"#AAAAAA"
			targetArrow	"standard"
		]
	]
	edge
	[
		source	111
		target	374
		graphics
		[
			fill	"#AAAAAA"
			targetArrow	"standard"
		]
	]
	edge
	[
		source	127
		target	374
		graphics
		[
			fill	"#AAAAAA"
			targetArrow	"standard"
		]
		edgeAnchor
		[
			xSource	-0.31959161813615916
			xTarget	-0.3195916181361554
		]
	]
	edge
	[
		source	117
		target	375
		graphics
		[
			fill	"#000000"
			targetArrow	"standard"
		]
	]
	edge
	[
		source	127
		target	375
		graphics
		[
			fill	"#000000"
			targetArrow	"standard"
		]
	]
	edge
	[
		source	375
		target	116
		graphics
		[
			fill	"#000000"
			targetArrow	"standard"
		]
	]
	edge
	[
		source	123
		target	375
		graphics
		[
			fill	"#AAAAAA"
			targetArrow	"standard"
		]
	]
	edge
	[
		source	111
		target	375
		graphics
		[
			fill	"#AAAAAA"
			targetArrow	"standard"
		]
	]
	edge
	[
		source	122
		target	375
		graphics
		[
			fill	"#AAAAAA"
			targetArrow	"standard"
		]
	]
	edge
	[
		source	129
		target	375
		graphics
		[
			fill	"#AAAAAA"
			targetArrow	"standard"
		]
	]
	edge
	[
		source	116
		target	376
		graphics
		[
			fill	"#000000"
			targetArrow	"standard"
		]
	]
	edge
	[
		source	376
		target	117
		graphics
		[
			fill	"#000000"
			targetArrow	"standard"
		]
	]
	edge
	[
		source	376
		target	127
		graphics
		[
			fill	"#000000"
			targetArrow	"standard"
		]
	]
	edge
	[
		source	116
		target	377
		graphics
		[
			fill	"#000000"
			targetArrow	"standard"
		]
	]
	edge
	[
		source	377
		target	117
		graphics
		[
			fill	"#000000"
			targetArrow	"standard"
		]
	]
	edge
	[
		source	377
		target	127
		graphics
		[
			fill	"#000000"
			targetArrow	"standard"
		]
	]
	edge
	[
		source	129
		target	377
		graphics
		[
			fill	"#AAAAAA"
			targetArrow	"standard"
		]
	]
	edge
	[
		source	116
		target	378
		graphics
		[
			fill	"#000000"
			targetArrow	"standard"
		]
	]
	edge
	[
		source	378
		target	117
		graphics
		[
			fill	"#000000"
			targetArrow	"standard"
		]
	]
	edge
	[
		source	378
		target	127
		graphics
		[
			fill	"#000000"
			targetArrow	"standard"
		]
	]
	edge
	[
		source	128
		target	378
		graphics
		[
			fill	"#AAAAAA"
			targetArrow	"standard"
		]
	]
	edge
	[
		source	129
		target	380
		graphics
		[
			fill	"#000000"
			targetArrow	"standard"
		]
	]
	edge
	[
		source	380
		target	128
		graphics
		[
			fill	"#000000"
			targetArrow	"standard"
		]
	]
	edge
	[
		source	123
		target	380
		graphics
		[
			fill	"#AAAAAA"
			targetArrow	"standard"
		]
	]
	edge
	[
		source	122
		target	380
		graphics
		[
			fill	"#AAAAAA"
			targetArrow	"standard"
		]
	]
	edge
	[
		source	129
		target	381
		graphics
		[
			fill	"#000000"
			targetArrow	"standard"
		]
	]
	edge
	[
		source	381
		target	128
		graphics
		[
			fill	"#000000"
			targetArrow	"standard"
		]
	]
	edge
	[
		source	123
		target	381
		graphics
		[
			fill	"#AAAAAA"
			targetArrow	"standard"
		]
	]
	edge
	[
		source	122
		target	381
		graphics
		[
			fill	"#AAAAAA"
			targetArrow	"standard"
		]
	]
	edge
	[
		source	127
		target	381
		graphics
		[
			fill	"#AAAAAA"
			targetArrow	"standard"
		]
	]
	edge
	[
		source	129
		target	382
		graphics
		[
			fill	"#000000"
			targetArrow	"standard"
		]
	]
	edge
	[
		source	382
		target	128
		graphics
		[
			fill	"#000000"
			targetArrow	"standard"
		]
	]
	edge
	[
		source	123
		target	382
		graphics
		[
			fill	"#AAAAAA"
			targetArrow	"standard"
		]
	]
	edge
	[
		source	116
		target	382
		graphics
		[
			fill	"#AAAAAA"
			targetArrow	"standard"
		]
	]
	edge
	[
		source	122
		target	382
		graphics
		[
			fill	"#AAAAAA"
			targetArrow	"standard"
		]
	]
	edge
	[
		source	127
		target	382
		graphics
		[
			fill	"#AAAAAA"
			targetArrow	"standard"
		]
	]
	edge
	[
		source	129
		target	383
		graphics
		[
			fill	"#000000"
			targetArrow	"standard"
		]
	]
	edge
	[
		source	383
		target	128
		graphics
		[
			fill	"#000000"
			targetArrow	"standard"
		]
	]
	edge
	[
		source	123
		target	383
		graphics
		[
			fill	"#AAAAAA"
			targetArrow	"standard"
		]
	]
	edge
	[
		source	116
		target	383
		graphics
		[
			fill	"#AAAAAA"
			targetArrow	"standard"
		]
	]
	edge
	[
		source	122
		target	383
		graphics
		[
			fill	"#AAAAAA"
			targetArrow	"standard"
		]
	]
	edge
	[
		source	128
		target	384
		graphics
		[
			fill	"#000000"
			targetArrow	"standard"
		]
	]
	edge
	[
		source	384
		target	129
		graphics
		[
			fill	"#000000"
			targetArrow	"standard"
		]
	]
	edge
	[
		source	128
		target	385
		graphics
		[
			fill	"#000000"
			targetArrow	"standard"
		]
	]
	edge
	[
		source	385
		target	129
		graphics
		[
			fill	"#000000"
			targetArrow	"standard"
		]
	]
	edge
	[
		source	127
		target	385
		graphics
		[
			fill	"#AAAAAA"
			targetArrow	"standard"
		]
	]
	edge
	[
		source	128
		target	386
		graphics
		[
			fill	"#000000"
			targetArrow	"standard"
		]
	]
	edge
	[
		source	386
		target	129
		graphics
		[
			fill	"#000000"
			targetArrow	"standard"
		]
	]
	edge
	[
		source	116
		target	386
		graphics
		[
			fill	"#AAAAAA"
			targetArrow	"standard"
		]
	]
	edge
	[
		source	127
		target	386
		graphics
		[
			fill	"#AAAAAA"
			targetArrow	"standard"
		]
	]
	edge
	[
		source	128
		target	387
		graphics
		[
			fill	"#000000"
			targetArrow	"standard"
		]
	]
	edge
	[
		source	387
		target	129
		graphics
		[
			fill	"#000000"
			targetArrow	"standard"
		]
	]
	edge
	[
		source	116
		target	387
		graphics
		[
			fill	"#AAAAAA"
			targetArrow	"standard"
		]
	]
	edge
	[
		source	93
		target	388
		graphics
		[
			fill	"#000000"
			targetArrow	"standard"
		]
	]
	edge
	[
		source	126
		target	388
		graphics
		[
			fill	"#000000"
			targetArrow	"standard"
		]
	]
	edge
	[
		source	388
		target	92
		graphics
		[
			fill	"#000000"
			targetArrow	"standard"
		]
	]
	edge
	[
		source	123
		target	388
		graphics
		[
			fill	"#AAAAAA"
			targetArrow	"standard"
		]
	]
	edge
	[
		source	122
		target	388
		graphics
		[
			fill	"#AAAAAA"
			targetArrow	"standard"
		]
	]
	edge
	[
		source	92
		target	389
		graphics
		[
			fill	"#000000"
			targetArrow	"standard"
		]
	]
	edge
	[
		source	389
		target	93
		graphics
		[
			fill	"#000000"
			targetArrow	"standard"
		]
	]
	edge
	[
		source	389
		target	126
		graphics
		[
			fill	"#000000"
			targetArrow	"standard"
		]
	]
	edge
	[
		source	87
		target	391
		graphics
		[
			fill	"#000000"
			targetArrow	"standard"
		]
	]
	edge
	[
		source	391
		target	84
		graphics
		[
			fill	"#000000"
			targetArrow	"standard"
		]
	]
	edge
	[
		source	107
		target	391
		graphics
		[
			fill	"#AAAAAA"
			targetArrow	"standard"
		]
	]
	edge
	[
		source	116
		target	391
		graphics
		[
			fill	"#AAAAAA"
			targetArrow	"standard"
		]
	]
	edge
	[
		source	92
		target	391
		graphics
		[
			fill	"#AAAAAA"
			targetArrow	"standard"
		]
	]
	edge
	[
		source	83
		target	391
		graphics
		[
			fill	"#AAAAAA"
			targetArrow	"standard"
		]
	]
	edge
	[
		source	84
		target	392
		graphics
		[
			fill	"#000000"
			targetArrow	"standard"
		]
	]
	edge
	[
		source	392
		target	85
		graphics
		[
			fill	"#000000"
			targetArrow	"standard"
		]
	]
	edge
	[
		source	107
		target	392
		graphics
		[
			fill	"#AAAAAA"
			targetArrow	"standard"
		]
	]
	edge
	[
		source	116
		target	392
		graphics
		[
			fill	"#AAAAAA"
			targetArrow	"standard"
		]
	]
	edge
	[
		source	92
		target	392
		graphics
		[
			fill	"#AAAAAA"
			targetArrow	"standard"
		]
	]
	edge
	[
		source	83
		target	392
		graphics
		[
			fill	"#AAAAAA"
			targetArrow	"standard"
		]
	]
	edge
	[
		source	85
		target	393
		graphics
		[
			fill	"#000000"
			targetArrow	"standard"
		]
	]
	edge
	[
		source	393
		target	86
		graphics
		[
			fill	"#000000"
			targetArrow	"standard"
		]
	]
	edge
	[
		source	107
		target	393
		graphics
		[
			fill	"#AAAAAA"
			targetArrow	"standard"
		]
	]
	edge
	[
		source	116
		target	393
		graphics
		[
			fill	"#AAAAAA"
			targetArrow	"standard"
		]
	]
	edge
	[
		source	92
		target	393
		graphics
		[
			fill	"#AAAAAA"
			targetArrow	"standard"
		]
	]
	edge
	[
		source	83
		target	393
		graphics
		[
			fill	"#AAAAAA"
			targetArrow	"standard"
		]
	]
	edge
	[
		source	131
		target	394
		graphics
		[
			fill	"#000000"
			targetArrow	"standard"
		]
	]
	edge
	[
		source	138
		target	394
		graphics
		[
			fill	"#000000"
			targetArrow	"standard"
		]
	]
	edge
	[
		source	394
		target	130
		graphics
		[
			fill	"#000000"
			targetArrow	"standard"
		]
	]
	edge
	[
		source	123
		target	394
		graphics
		[
			fill	"#AAAAAA"
			targetArrow	"standard"
		]
	]
	edge
	[
		source	121
		target	394
		graphics
		[
			fill	"#AAAAAA"
			targetArrow	"standard"
		]
	]
	edge
	[
		source	119
		target	394
		graphics
		[
			fill	"#AAAAAA"
			targetArrow	"standard"
		]
	]
	edge
	[
		source	122
		target	394
		graphics
		[
			fill	"#AAAAAA"
			targetArrow	"standard"
		]
	]
	edge
	[
		source	131
		target	395
		graphics
		[
			fill	"#000000"
			targetArrow	"standard"
		]
	]
	edge
	[
		source	138
		target	395
		graphics
		[
			fill	"#000000"
			targetArrow	"standard"
		]
	]
	edge
	[
		source	395
		target	130
		graphics
		[
			fill	"#000000"
			targetArrow	"standard"
		]
	]
	edge
	[
		source	123
		target	395
		graphics
		[
			fill	"#AAAAAA"
			targetArrow	"standard"
		]
	]
	edge
	[
		source	120
		target	395
		graphics
		[
			fill	"#AAAAAA"
			targetArrow	"standard"
		]
	]
	edge
	[
		source	119
		target	395
		graphics
		[
			fill	"#AAAAAA"
			targetArrow	"standard"
		]
	]
	edge
	[
		source	122
		target	395
		graphics
		[
			fill	"#AAAAAA"
			targetArrow	"standard"
		]
	]
	edge
	[
		source	130
		target	396
		graphics
		[
			fill	"#000000"
			targetArrow	"standard"
		]
	]
	edge
	[
		source	396
		target	131
		graphics
		[
			fill	"#000000"
			targetArrow	"standard"
		]
	]
	edge
	[
		source	396
		target	138
		graphics
		[
			fill	"#000000"
			targetArrow	"standard"
		]
	]
	edge
	[
		source	136
		target	397
		graphics
		[
			fill	"#000000"
			targetArrow	"standard"
		]
	]
	edge
	[
		source	397
		target	134
		graphics
		[
			fill	"#000000"
			targetArrow	"standard"
		]
	]
	edge
	[
		source	92
		target	397
		graphics
		[
			fill	"#AAAAAA"
			targetArrow	"standard"
		]
	]
	edge
	[
		source	128
		target	397
		graphics
		[
			fill	"#AAAAAA"
			targetArrow	"standard"
		]
	]
	edge
	[
		source	130
		target	397
		graphics
		[
			fill	"#AAAAAA"
			targetArrow	"standard"
		]
	]
	edge
	[
		source	133
		target	397
		graphics
		[
			fill	"#AAAAAA"
			targetArrow	"standard"
		]
	]
	edge
	[
		source	136
		target	398
		graphics
		[
			fill	"#000000"
			targetArrow	"standard"
		]
	]
	edge
	[
		source	398
		target	134
		graphics
		[
			fill	"#000000"
			targetArrow	"standard"
		]
	]
	edge
	[
		source	85
		target	398
		graphics
		[
			fill	"#AAAAAA"
			targetArrow	"standard"
		]
	]
	edge
	[
		source	130
		target	398
		graphics
		[
			fill	"#AAAAAA"
			targetArrow	"standard"
		]
	]
	edge
	[
		source	92
		target	398
		graphics
		[
			fill	"#AAAAAA"
			targetArrow	"standard"
		]
	]
	edge
	[
		source	128
		target	398
		graphics
		[
			fill	"#AAAAAA"
			targetArrow	"standard"
		]
	]
	edge
	[
		source	116
		target	398
		graphics
		[
			fill	"#AAAAAA"
			targetArrow	"standard"
		]
	]
	edge
	[
		source	83
		target	398
		graphics
		[
			fill	"#AAAAAA"
			targetArrow	"standard"
		]
	]
	edge
	[
		source	127
		target	398
		graphics
		[
			fill	"#AAAAAA"
			targetArrow	"standard"
		]
	]
	edge
	[
		source	133
		target	398
		graphics
		[
			fill	"#AAAAAA"
			targetArrow	"standard"
		]
	]
	edge
	[
		source	136
		target	399
		graphics
		[
			fill	"#000000"
			targetArrow	"standard"
		]
	]
	edge
	[
		source	399
		target	134
		graphics
		[
			fill	"#000000"
			targetArrow	"standard"
		]
	]
	edge
	[
		source	85
		target	399
		graphics
		[
			fill	"#AAAAAA"
			targetArrow	"standard"
		]
	]
	edge
	[
		source	130
		target	399
		graphics
		[
			fill	"#AAAAAA"
			targetArrow	"standard"
		]
	]
	edge
	[
		source	92
		target	399
		graphics
		[
			fill	"#AAAAAA"
			targetArrow	"standard"
		]
	]
	edge
	[
		source	128
		target	399
		graphics
		[
			fill	"#AAAAAA"
			targetArrow	"standard"
		]
	]
	edge
	[
		source	116
		target	399
		graphics
		[
			fill	"#AAAAAA"
			targetArrow	"standard"
		]
	]
	edge
	[
		source	127
		target	399
		graphics
		[
			fill	"#AAAAAA"
			targetArrow	"standard"
		]
	]
	edge
	[
		source	133
		target	399
		graphics
		[
			fill	"#AAAAAA"
			targetArrow	"standard"
		]
	]
	edge
	[
		source	83
		target	399
		graphics
		[
			fill	"#AAAAAA"
			targetArrow	"standard"
		]
	]
	edge
	[
		source	136
		target	400
		graphics
		[
			fill	"#000000"
			targetArrow	"standard"
		]
	]
	edge
	[
		source	400
		target	134
		graphics
		[
			fill	"#000000"
			targetArrow	"standard"
		]
	]
	edge
	[
		source	85
		target	400
		graphics
		[
			fill	"#AAAAAA"
			targetArrow	"standard"
		]
	]
	edge
	[
		source	130
		target	400
		graphics
		[
			fill	"#AAAAAA"
			targetArrow	"standard"
		]
	]
	edge
	[
		source	92
		target	400
		graphics
		[
			fill	"#AAAAAA"
			targetArrow	"standard"
		]
	]
	edge
	[
		source	128
		target	400
		graphics
		[
			fill	"#AAAAAA"
			targetArrow	"standard"
		]
	]
	edge
	[
		source	116
		target	400
		graphics
		[
			fill	"#AAAAAA"
			targetArrow	"standard"
		]
	]
	edge
	[
		source	83
		target	400
		graphics
		[
			fill	"#AAAAAA"
			targetArrow	"standard"
		]
	]
	edge
	[
		source	133
		target	400
		graphics
		[
			fill	"#AAAAAA"
			targetArrow	"standard"
		]
	]
	edge
	[
		source	136
		target	402
		graphics
		[
			fill	"#000000"
			targetArrow	"standard"
		]
	]
	edge
	[
		source	402
		target	134
		graphics
		[
			fill	"#000000"
			targetArrow	"standard"
		]
	]
	edge
	[
		source	86
		target	402
		graphics
		[
			fill	"#AAAAAA"
			targetArrow	"standard"
		]
	]
	edge
	[
		source	130
		target	402
		graphics
		[
			fill	"#AAAAAA"
			targetArrow	"standard"
		]
	]
	edge
	[
		source	92
		target	402
		graphics
		[
			fill	"#AAAAAA"
			targetArrow	"standard"
		]
	]
	edge
	[
		source	128
		target	402
		graphics
		[
			fill	"#AAAAAA"
			targetArrow	"standard"
		]
	]
	edge
	[
		source	116
		target	402
		graphics
		[
			fill	"#AAAAAA"
			targetArrow	"standard"
		]
	]
	edge
	[
		source	133
		target	402
		graphics
		[
			fill	"#AAAAAA"
			targetArrow	"standard"
		]
	]
	edge
	[
		source	127
		target	402
		graphics
		[
			fill	"#AAAAAA"
			targetArrow	"standard"
		]
	]
	edge
	[
		source	83
		target	402
		graphics
		[
			fill	"#AAAAAA"
			targetArrow	"standard"
		]
	]
	edge
	[
		source	136
		target	403
		graphics
		[
			fill	"#000000"
			targetArrow	"standard"
		]
	]
	edge
	[
		source	403
		target	134
		graphics
		[
			fill	"#000000"
			targetArrow	"standard"
		]
	]
	edge
	[
		source	86
		target	403
		graphics
		[
			fill	"#AAAAAA"
			targetArrow	"standard"
		]
	]
	edge
	[
		source	92
		target	403
		graphics
		[
			fill	"#AAAAAA"
			targetArrow	"standard"
		]
	]
	edge
	[
		source	128
		target	403
		graphics
		[
			fill	"#AAAAAA"
			targetArrow	"standard"
		]
	]
	edge
	[
		source	130
		target	403
		graphics
		[
			fill	"#AAAAAA"
			targetArrow	"standard"
		]
	]
	edge
	[
		source	116
		target	403
		graphics
		[
			fill	"#AAAAAA"
			targetArrow	"standard"
		]
	]
	edge
	[
		source	127
		target	403
		graphics
		[
			fill	"#AAAAAA"
			targetArrow	"standard"
		]
	]
	edge
	[
		source	133
		target	403
		graphics
		[
			fill	"#AAAAAA"
			targetArrow	"standard"
		]
	]
	edge
	[
		source	83
		target	403
		graphics
		[
			fill	"#AAAAAA"
			targetArrow	"standard"
		]
	]
	edge
	[
		source	136
		target	404
		graphics
		[
			fill	"#000000"
			targetArrow	"standard"
		]
	]
	edge
	[
		source	404
		target	134
		graphics
		[
			fill	"#000000"
			targetArrow	"standard"
		]
	]
	edge
	[
		source	86
		target	404
		graphics
		[
			fill	"#AAAAAA"
			targetArrow	"standard"
		]
	]
	edge
	[
		source	130
		target	404
		graphics
		[
			fill	"#AAAAAA"
			targetArrow	"standard"
		]
	]
	edge
	[
		source	92
		target	404
		graphics
		[
			fill	"#AAAAAA"
			targetArrow	"standard"
		]
	]
	edge
	[
		source	128
		target	404
		graphics
		[
			fill	"#AAAAAA"
			targetArrow	"standard"
		]
	]
	edge
	[
		source	116
		target	404
		graphics
		[
			fill	"#AAAAAA"
			targetArrow	"standard"
		]
	]
	edge
	[
		source	133
		target	404
		graphics
		[
			fill	"#AAAAAA"
			targetArrow	"standard"
		]
	]
	edge
	[
		source	83
		target	404
		graphics
		[
			fill	"#AAAAAA"
			targetArrow	"standard"
		]
	]
	edge
	[
		source	134
		target	405
		graphics
		[
			fill	"#000000"
			targetArrow	"standard"
		]
	]
	edge
	[
		source	405
		target	135
		graphics
		[
			fill	"#000000"
			targetArrow	"standard"
		]
	]
	edge
	[
		source	92
		target	405
		graphics
		[
			fill	"#AAAAAA"
			targetArrow	"standard"
		]
	]
	edge
	[
		source	128
		target	405
		graphics
		[
			fill	"#AAAAAA"
			targetArrow	"standard"
		]
	]
	edge
	[
		source	130
		target	405
		graphics
		[
			fill	"#AAAAAA"
			targetArrow	"standard"
		]
	]
	edge
	[
		source	133
		target	405
		graphics
		[
			fill	"#AAAAAA"
			targetArrow	"standard"
		]
	]
	edge
	[
		source	134
		target	406
		graphics
		[
			fill	"#000000"
			targetArrow	"standard"
		]
	]
	edge
	[
		source	406
		target	135
		graphics
		[
			fill	"#000000"
			targetArrow	"standard"
		]
	]
	edge
	[
		source	85
		target	406
		graphics
		[
			fill	"#AAAAAA"
			targetArrow	"standard"
		]
	]
	edge
	[
		source	130
		target	406
		graphics
		[
			fill	"#AAAAAA"
			targetArrow	"standard"
		]
	]
	edge
	[
		source	92
		target	406
		graphics
		[
			fill	"#AAAAAA"
			targetArrow	"standard"
		]
	]
	edge
	[
		source	128
		target	406
		graphics
		[
			fill	"#AAAAAA"
			targetArrow	"standard"
		]
	]
	edge
	[
		source	116
		target	406
		graphics
		[
			fill	"#AAAAAA"
			targetArrow	"standard"
		]
	]
	edge
	[
		source	127
		target	406
		graphics
		[
			fill	"#AAAAAA"
			targetArrow	"standard"
		]
	]
	edge
	[
		source	83
		target	406
		graphics
		[
			fill	"#AAAAAA"
			targetArrow	"standard"
		]
	]
	edge
	[
		source	133
		target	406
		graphics
		[
			fill	"#AAAAAA"
			targetArrow	"standard"
		]
	]
	edge
	[
		source	134
		target	407
		graphics
		[
			fill	"#000000"
			targetArrow	"standard"
		]
	]
	edge
	[
		source	407
		target	135
		graphics
		[
			fill	"#000000"
			targetArrow	"standard"
		]
	]
	edge
	[
		source	85
		target	407
		graphics
		[
			fill	"#AAAAAA"
			targetArrow	"standard"
		]
	]
	edge
	[
		source	130
		target	407
		graphics
		[
			fill	"#AAAAAA"
			targetArrow	"standard"
		]
	]
	edge
	[
		source	92
		target	407
		graphics
		[
			fill	"#AAAAAA"
			targetArrow	"standard"
		]
	]
	edge
	[
		source	128
		target	407
		graphics
		[
			fill	"#AAAAAA"
			targetArrow	"standard"
		]
	]
	edge
	[
		source	116
		target	407
		graphics
		[
			fill	"#AAAAAA"
			targetArrow	"standard"
		]
	]
	edge
	[
		source	133
		target	407
		graphics
		[
			fill	"#AAAAAA"
			targetArrow	"standard"
		]
	]
	edge
	[
		source	127
		target	407
		graphics
		[
			fill	"#AAAAAA"
			targetArrow	"standard"
		]
	]
	edge
	[
		source	83
		target	407
		graphics
		[
			fill	"#AAAAAA"
			targetArrow	"standard"
		]
	]
	edge
	[
		source	134
		target	408
		graphics
		[
			fill	"#000000"
			targetArrow	"standard"
		]
	]
	edge
	[
		source	408
		target	135
		graphics
		[
			fill	"#000000"
			targetArrow	"standard"
		]
	]
	edge
	[
		source	85
		target	408
		graphics
		[
			fill	"#AAAAAA"
			targetArrow	"standard"
		]
	]
	edge
	[
		source	130
		target	408
		graphics
		[
			fill	"#AAAAAA"
			targetArrow	"standard"
		]
	]
	edge
	[
		source	92
		target	408
		graphics
		[
			fill	"#AAAAAA"
			targetArrow	"standard"
		]
	]
	edge
	[
		source	128
		target	408
		graphics
		[
			fill	"#AAAAAA"
			targetArrow	"standard"
		]
	]
	edge
	[
		source	116
		target	408
		graphics
		[
			fill	"#AAAAAA"
			targetArrow	"standard"
		]
	]
	edge
	[
		source	83
		target	408
		graphics
		[
			fill	"#AAAAAA"
			targetArrow	"standard"
		]
	]
	edge
	[
		source	133
		target	408
		graphics
		[
			fill	"#AAAAAA"
			targetArrow	"standard"
		]
	]
	edge
	[
		source	134
		target	409
		graphics
		[
			fill	"#000000"
			targetArrow	"standard"
		]
	]
	edge
	[
		source	409
		target	135
		graphics
		[
			fill	"#000000"
			targetArrow	"standard"
		]
	]
	edge
	[
		source	86
		target	409
		graphics
		[
			fill	"#AAAAAA"
			targetArrow	"standard"
		]
	]
	edge
	[
		source	130
		target	409
		graphics
		[
			fill	"#AAAAAA"
			targetArrow	"standard"
		]
	]
	edge
	[
		source	92
		target	409
		graphics
		[
			fill	"#AAAAAA"
			targetArrow	"standard"
		]
	]
	edge
	[
		source	128
		target	409
		graphics
		[
			fill	"#AAAAAA"
			targetArrow	"standard"
		]
	]
	edge
	[
		source	116
		target	409
		graphics
		[
			fill	"#AAAAAA"
			targetArrow	"standard"
		]
	]
	edge
	[
		source	133
		target	409
		graphics
		[
			fill	"#AAAAAA"
			targetArrow	"standard"
		]
	]
	edge
	[
		source	83
		target	409
		graphics
		[
			fill	"#AAAAAA"
			targetArrow	"standard"
		]
	]
	edge
	[
		source	127
		target	409
		graphics
		[
			fill	"#AAAAAA"
			targetArrow	"standard"
		]
	]
	edge
	[
		source	134
		target	410
		graphics
		[
			fill	"#000000"
			targetArrow	"standard"
		]
	]
	edge
	[
		source	410
		target	135
		graphics
		[
			fill	"#000000"
			targetArrow	"standard"
		]
	]
	edge
	[
		source	86
		target	410
		graphics
		[
			fill	"#AAAAAA"
			targetArrow	"standard"
		]
	]
	edge
	[
		source	92
		target	410
		graphics
		[
			fill	"#AAAAAA"
			targetArrow	"standard"
		]
	]
	edge
	[
		source	128
		target	410
		graphics
		[
			fill	"#AAAAAA"
			targetArrow	"standard"
		]
	]
	edge
	[
		source	130
		target	410
		graphics
		[
			fill	"#AAAAAA"
			targetArrow	"standard"
		]
	]
	edge
	[
		source	116
		target	410
		graphics
		[
			fill	"#AAAAAA"
			targetArrow	"standard"
		]
	]
	edge
	[
		source	127
		target	410
		graphics
		[
			fill	"#AAAAAA"
			targetArrow	"standard"
		]
	]
	edge
	[
		source	133
		target	410
		graphics
		[
			fill	"#AAAAAA"
			targetArrow	"standard"
		]
	]
	edge
	[
		source	83
		target	410
		graphics
		[
			fill	"#AAAAAA"
			targetArrow	"standard"
		]
	]
	edge
	[
		source	134
		target	411
		graphics
		[
			fill	"#000000"
			targetArrow	"standard"
		]
	]
	edge
	[
		source	411
		target	135
		graphics
		[
			fill	"#000000"
			targetArrow	"standard"
		]
	]
	edge
	[
		source	86
		target	411
		graphics
		[
			fill	"#AAAAAA"
			targetArrow	"standard"
		]
	]
	edge
	[
		source	130
		target	411
		graphics
		[
			fill	"#AAAAAA"
			targetArrow	"standard"
		]
	]
	edge
	[
		source	92
		target	411
		graphics
		[
			fill	"#AAAAAA"
			targetArrow	"standard"
		]
	]
	edge
	[
		source	128
		target	411
		graphics
		[
			fill	"#AAAAAA"
			targetArrow	"standard"
		]
	]
	edge
	[
		source	116
		target	411
		graphics
		[
			fill	"#AAAAAA"
			targetArrow	"standard"
		]
	]
	edge
	[
		source	83
		target	411
		graphics
		[
			fill	"#AAAAAA"
			targetArrow	"standard"
		]
	]
	edge
	[
		source	133
		target	411
		graphics
		[
			fill	"#AAAAAA"
			targetArrow	"standard"
		]
	]
	edge
	[
		source	33
		target	142
		graphics
		[
			fill	"#000000"
			targetArrow	"standard"
		]
	]
	edge
	[
		source	137
		target	142
		graphics
		[
			fill	"#000000"
			targetArrow	"standard"
		]
	]
	edge
	[
		source	142
		target	32
		graphics
		[
			fill	"#000000"
			targetArrow	"standard"
		]
	]
	edge
	[
		source	32
		target	143
		graphics
		[
			fill	"#000000"
			targetArrow	"standard"
		]
	]
	edge
	[
		source	143
		target	33
		graphics
		[
			fill	"#000000"
			targetArrow	"standard"
		]
	]
	edge
	[
		source	143
		target	137
		graphics
		[
			fill	"#000000"
			targetArrow	"standard"
		]
	]
	edge
	[
		source	22
		target	144
		graphics
		[
			fill	"#000000"
			targetArrow	"standard"
		]
	]
	edge
	[
		source	144
		target	21
		graphics
		[
			fill	"#000000"
			targetArrow	"standard"
		]
	]
	edge
	[
		source	130
		target	144
		graphics
		[
			fill	"#AAAAAA"
			targetArrow	"standard"
		]
	]
	edge
	[
		source	32
		target	144
		graphics
		[
			fill	"#AAAAAA"
			targetArrow	"standard"
		]
	]
	edge
	[
		source	20
		target	144
		graphics
		[
			fill	"#AAAAAA"
			targetArrow	"standard"
		]
	]
	edge
	[
		source	22
		target	145
		graphics
		[
			fill	"#000000"
			targetArrow	"standard"
		]
	]
	edge
	[
		source	145
		target	21
		graphics
		[
			fill	"#000000"
			targetArrow	"standard"
		]
	]
	edge
	[
		source	135
		target	145
		graphics
		[
			fill	"#AAAAAA"
			targetArrow	"standard"
		]
	]
	edge
	[
		source	25
		target	145
		graphics
		[
			fill	"#AAAAAA"
			targetArrow	"standard"
		]
	]
	edge
	[
		source	130
		target	145
		graphics
		[
			fill	"#AAAAAA"
			targetArrow	"standard"
		]
	]
	edge
	[
		source	32
		target	145
		graphics
		[
			fill	"#AAAAAA"
			targetArrow	"standard"
		]
	]
	edge
	[
		source	23
		target	145
		graphics
		[
			fill	"#AAAAAA"
			targetArrow	"standard"
		]
	]
	edge
	[
		source	133
		target	145
		graphics
		[
			fill	"#AAAAAA"
			targetArrow	"standard"
		]
	]
	edge
	[
		source	20
		target	145
		graphics
		[
			fill	"#AAAAAA"
			targetArrow	"standard"
		]
	]
	edge
	[
		source	22
		target	146
		graphics
		[
			fill	"#000000"
			targetArrow	"standard"
		]
	]
	edge
	[
		source	146
		target	21
		graphics
		[
			fill	"#000000"
			targetArrow	"standard"
		]
	]
	edge
	[
		source	135
		target	146
		graphics
		[
			fill	"#AAAAAA"
			targetArrow	"standard"
		]
	]
	edge
	[
		source	24
		target	146
		graphics
		[
			fill	"#AAAAAA"
			targetArrow	"standard"
		]
	]
	edge
	[
		source	130
		target	146
		graphics
		[
			fill	"#AAAAAA"
			targetArrow	"standard"
		]
	]
	edge
	[
		source	32
		target	146
		graphics
		[
			fill	"#AAAAAA"
			targetArrow	"standard"
		]
	]
	edge
	[
		source	133
		target	146
		graphics
		[
			fill	"#AAAAAA"
			targetArrow	"standard"
		]
	]
	edge
	[
		source	20
		target	146
		graphics
		[
			fill	"#AAAAAA"
			targetArrow	"standard"
		]
	]
	edge
	[
		source	23
		target	146
		graphics
		[
			fill	"#AAAAAA"
			targetArrow	"standard"
		]
	]
	edge
	[
		source	25
		target	147
		graphics
		[
			fill	"#000000"
			targetArrow	"standard"
		]
	]
	edge
	[
		source	147
		target	24
		graphics
		[
			fill	"#000000"
			targetArrow	"standard"
		]
	]
	edge
	[
		source	130
		target	147
		graphics
		[
			fill	"#AAAAAA"
			targetArrow	"standard"
		]
	]
	edge
	[
		source	32
		target	147
		graphics
		[
			fill	"#AAAAAA"
			targetArrow	"standard"
		]
	]
	edge
	[
		source	23
		target	147
		graphics
		[
			fill	"#AAAAAA"
			targetArrow	"standard"
		]
	]
	edge
	[
		source	25
		target	148
		graphics
		[
			fill	"#000000"
			targetArrow	"standard"
		]
	]
	edge
	[
		source	148
		target	24
		graphics
		[
			fill	"#000000"
			targetArrow	"standard"
		]
	]
	edge
	[
		source	135
		target	148
		graphics
		[
			fill	"#AAAAAA"
			targetArrow	"standard"
		]
	]
	edge
	[
		source	22
		target	148
		graphics
		[
			fill	"#AAAAAA"
			targetArrow	"standard"
		]
	]
	edge
	[
		source	130
		target	148
		graphics
		[
			fill	"#AAAAAA"
			targetArrow	"standard"
		]
	]
	edge
	[
		source	32
		target	148
		graphics
		[
			fill	"#AAAAAA"
			targetArrow	"standard"
		]
	]
	edge
	[
		source	23
		target	148
		graphics
		[
			fill	"#AAAAAA"
			targetArrow	"standard"
		]
	]
	edge
	[
		source	20
		target	148
		graphics
		[
			fill	"#AAAAAA"
			targetArrow	"standard"
		]
	]
	edge
	[
		source	133
		target	148
		graphics
		[
			fill	"#AAAAAA"
			targetArrow	"standard"
		]
	]
	edge
	[
		source	25
		target	149
		graphics
		[
			fill	"#000000"
			targetArrow	"standard"
		]
	]
	edge
	[
		source	149
		target	24
		graphics
		[
			fill	"#000000"
			targetArrow	"standard"
		]
	]
	edge
	[
		source	135
		target	149
		graphics
		[
			fill	"#AAAAAA"
			targetArrow	"standard"
		]
	]
	edge
	[
		source	21
		target	149
		graphics
		[
			fill	"#AAAAAA"
			targetArrow	"standard"
		]
	]
	edge
	[
		source	130
		target	149
		graphics
		[
			fill	"#AAAAAA"
			targetArrow	"standard"
		]
	]
	edge
	[
		source	32
		target	149
		graphics
		[
			fill	"#AAAAAA"
			targetArrow	"standard"
		]
	]
	edge
	[
		source	23
		target	149
		graphics
		[
			fill	"#AAAAAA"
			targetArrow	"standard"
		]
	]
	edge
	[
		source	20
		target	149
		graphics
		[
			fill	"#AAAAAA"
			targetArrow	"standard"
		]
	]
	edge
	[
		source	133
		target	149
		graphics
		[
			fill	"#AAAAAA"
			targetArrow	"standard"
		]
	]
	edge
	[
		source	33
		target	150
		graphics
		[
			fill	"#000000"
			targetArrow	"standard"
		]
	]
	edge
	[
		source	125
		target	150
		graphics
		[
			fill	"#000000"
			targetArrow	"standard"
		]
	]
	edge
	[
		source	150
		target	31
		graphics
		[
			fill	"#000000"
			targetArrow	"standard"
		]
	]
	edge
	[
		source	123
		target	150
		graphics
		[
			fill	"#AAAAAA"
			targetArrow	"standard"
		]
	]
	edge
	[
		source	122
		target	150
		graphics
		[
			fill	"#AAAAAA"
			targetArrow	"standard"
		]
	]
	edge
	[
		source	31
		target	151
		graphics
		[
			fill	"#000000"
			targetArrow	"standard"
		]
	]
	edge
	[
		source	151
		target	33
		graphics
		[
			fill	"#000000"
			targetArrow	"standard"
		]
	]
	edge
	[
		source	151
		target	125
		graphics
		[
			fill	"#000000"
			targetArrow	"standard"
		]
	]
	edge
	[
		source	25
		target	153
		graphics
		[
			fill	"#000000"
			targetArrow	"standard"
		]
	]
	edge
	[
		source	153
		target	24
		graphics
		[
			fill	"#000000"
			targetArrow	"standard"
		]
	]
	edge
	[
		source	31
		target	153
		graphics
		[
			fill	"#AAAAAA"
			targetArrow	"standard"
		]
	]
	edge
	[
		source	23
		target	153
		graphics
		[
			fill	"#AAAAAA"
			targetArrow	"standard"
		]
	]
	edge
	[
		source	60
		target	154
		graphics
		[
			fill	"#000000"
			targetArrow	"standard"
		]
	]
	edge
	[
		source	137
		target	154
		graphics
		[
			fill	"#000000"
			targetArrow	"standard"
		]
	]
	edge
	[
		source	154
		target	59
		graphics
		[
			fill	"#000000"
			targetArrow	"standard"
		]
	]
	edge
	[
		source	59
		target	155
		graphics
		[
			fill	"#000000"
			targetArrow	"standard"
		]
	]
	edge
	[
		source	155
		target	60
		graphics
		[
			fill	"#000000"
			targetArrow	"standard"
		]
	]
	edge
	[
		source	155
		target	137
		graphics
		[
			fill	"#000000"
			targetArrow	"standard"
		]
	]
	edge
	[
		source	49
		target	156
		graphics
		[
			fill	"#000000"
			targetArrow	"standard"
		]
	]
	edge
	[
		source	156
		target	48
		graphics
		[
			fill	"#000000"
			targetArrow	"standard"
		]
	]
	edge
	[
		source	59
		target	156
		graphics
		[
			fill	"#AAAAAA"
			targetArrow	"standard"
		]
	]
	edge
	[
		source	47
		target	156
		graphics
		[
			fill	"#AAAAAA"
			targetArrow	"standard"
		]
	]
	edge
	[
		source	49
		target	157
		graphics
		[
			fill	"#000000"
			targetArrow	"standard"
		]
	]
	edge
	[
		source	157
		target	48
		graphics
		[
			fill	"#000000"
			targetArrow	"standard"
		]
	]
	edge
	[
		source	135
		target	157
		graphics
		[
			fill	"#AAAAAA"
			targetArrow	"standard"
		]
	]
	edge
	[
		source	52
		target	157
		graphics
		[
			fill	"#AAAAAA"
			targetArrow	"standard"
		]
	]
	edge
	[
		source	59
		target	157
		graphics
		[
			fill	"#AAAAAA"
			targetArrow	"standard"
		]
	]
	edge
	[
		source	133
		target	157
		graphics
		[
			fill	"#AAAAAA"
			targetArrow	"standard"
		]
	]
	edge
	[
		source	47
		target	157
		graphics
		[
			fill	"#AAAAAA"
			targetArrow	"standard"
		]
	]
	edge
	[
		source	50
		target	157
		graphics
		[
			fill	"#AAAAAA"
			targetArrow	"standard"
		]
	]
	edge
	[
		source	49
		target	158
		graphics
		[
			fill	"#000000"
			targetArrow	"standard"
		]
	]
	edge
	[
		source	158
		target	48
		graphics
		[
			fill	"#000000"
			targetArrow	"standard"
		]
	]
	edge
	[
		source	135
		target	158
		graphics
		[
			fill	"#AAAAAA"
			targetArrow	"standard"
		]
	]
	edge
	[
		source	51
		target	158
		graphics
		[
			fill	"#AAAAAA"
			targetArrow	"standard"
		]
	]
	edge
	[
		source	59
		target	158
		graphics
		[
			fill	"#AAAAAA"
			targetArrow	"standard"
		]
	]
	edge
	[
		source	50
		target	158
		graphics
		[
			fill	"#AAAAAA"
			targetArrow	"standard"
		]
	]
	edge
	[
		source	47
		target	158
		graphics
		[
			fill	"#AAAAAA"
			targetArrow	"standard"
		]
	]
	edge
	[
		source	133
		target	158
		graphics
		[
			fill	"#AAAAAA"
			targetArrow	"standard"
		]
	]
	edge
	[
		source	52
		target	159
		graphics
		[
			fill	"#000000"
			targetArrow	"standard"
		]
	]
	edge
	[
		source	159
		target	51
		graphics
		[
			fill	"#000000"
			targetArrow	"standard"
		]
	]
	edge
	[
		source	59
		target	159
		graphics
		[
			fill	"#AAAAAA"
			targetArrow	"standard"
		]
	]
	edge
	[
		source	50
		target	159
		graphics
		[
			fill	"#AAAAAA"
			targetArrow	"standard"
		]
	]
	edge
	[
		source	52
		target	160
		graphics
		[
			fill	"#000000"
			targetArrow	"standard"
		]
	]
	edge
	[
		source	160
		target	51
		graphics
		[
			fill	"#000000"
			targetArrow	"standard"
		]
	]
	edge
	[
		source	135
		target	160
		graphics
		[
			fill	"#AAAAAA"
			targetArrow	"standard"
		]
	]
	edge
	[
		source	49
		target	160
		graphics
		[
			fill	"#AAAAAA"
			targetArrow	"standard"
		]
	]
	edge
	[
		source	59
		target	160
		graphics
		[
			fill	"#AAAAAA"
			targetArrow	"standard"
		]
	]
	edge
	[
		source	47
		target	160
		graphics
		[
			fill	"#AAAAAA"
			targetArrow	"standard"
		]
	]
	edge
	[
		source	133
		target	160
		graphics
		[
			fill	"#AAAAAA"
			targetArrow	"standard"
		]
	]
	edge
	[
		source	50
		target	160
		graphics
		[
			fill	"#AAAAAA"
			targetArrow	"standard"
		]
	]
	edge
	[
		source	52
		target	161
		graphics
		[
			fill	"#000000"
			targetArrow	"standard"
		]
	]
	edge
	[
		source	161
		target	51
		graphics
		[
			fill	"#000000"
			targetArrow	"standard"
		]
	]
	edge
	[
		source	135
		target	161
		graphics
		[
			fill	"#AAAAAA"
			targetArrow	"standard"
		]
	]
	edge
	[
		source	48
		target	161
		graphics
		[
			fill	"#AAAAAA"
			targetArrow	"standard"
		]
	]
	edge
	[
		source	59
		target	161
		graphics
		[
			fill	"#AAAAAA"
			targetArrow	"standard"
		]
	]
	edge
	[
		source	47
		target	161
		graphics
		[
			fill	"#AAAAAA"
			targetArrow	"standard"
		]
	]
	edge
	[
		source	50
		target	161
		graphics
		[
			fill	"#AAAAAA"
			targetArrow	"standard"
		]
	]
	edge
	[
		source	133
		target	161
		graphics
		[
			fill	"#AAAAAA"
			targetArrow	"standard"
		]
	]
	edge
	[
		source	60
		target	162
		graphics
		[
			fill	"#000000"
			targetArrow	"standard"
		]
	]
	edge
	[
		source	125
		target	162
		graphics
		[
			fill	"#000000"
			targetArrow	"standard"
		]
	]
	edge
	[
		source	162
		target	58
		graphics
		[
			fill	"#000000"
			targetArrow	"standard"
		]
	]
	edge
	[
		source	123
		target	162
		graphics
		[
			fill	"#AAAAAA"
			targetArrow	"standard"
		]
	]
	edge
	[
		source	122
		target	162
		graphics
		[
			fill	"#AAAAAA"
			targetArrow	"standard"
		]
	]
	edge
	[
		source	58
		target	164
		graphics
		[
			fill	"#000000"
			targetArrow	"standard"
		]
	]
	edge
	[
		source	164
		target	60
		graphics
		[
			fill	"#000000"
			targetArrow	"standard"
		]
	]
	edge
	[
		source	164
		target	125
		graphics
		[
			fill	"#000000"
			targetArrow	"standard"
		]
	]
	edge
	[
		source	52
		target	165
		graphics
		[
			fill	"#000000"
			targetArrow	"standard"
		]
	]
	edge
	[
		source	165
		target	51
		graphics
		[
			fill	"#000000"
			targetArrow	"standard"
		]
	]
	edge
	[
		source	58
		target	165
		graphics
		[
			fill	"#AAAAAA"
			targetArrow	"standard"
		]
	]
	edge
	[
		source	50
		target	165
		graphics
		[
			fill	"#AAAAAA"
			targetArrow	"standard"
		]
	]
	edge
	[
		source	86
		target	166
		graphics
		[
			fill	"#000000"
			targetArrow	"standard"
		]
	]
	edge
	[
		source	166
		target	85
		graphics
		[
			fill	"#000000"
			targetArrow	"standard"
		]
	]
	edge
	[
		source	83
		target	166
		graphics
		[
			fill	"#AAAAAA"
			targetArrow	"standard"
		]
	]
	edge
	[
		source	85
		target	167
		graphics
		[
			fill	"#000000"
			targetArrow	"standard"
		]
	]
	edge
	[
		source	167
		target	84
		graphics
		[
			fill	"#000000"
			targetArrow	"standard"
		]
	]
	edge
	[
		source	83
		target	167
		graphics
		[
			fill	"#AAAAAA"
			targetArrow	"standard"
		]
	]
	edge
	[
		source	84
		target	168
		graphics
		[
			fill	"#000000"
			targetArrow	"standard"
		]
	]
	edge
	[
		source	168
		target	87
		graphics
		[
			fill	"#000000"
			targetArrow	"standard"
		]
	]
	edge
	[
		source	83
		target	168
		graphics
		[
			fill	"#AAAAAA"
			targetArrow	"standard"
		]
	]
	edge
	[
		source	89
		target	169
		graphics
		[
			fill	"#000000"
			targetArrow	"standard"
		]
	]
	edge
	[
		source	169
		target	90
		graphics
		[
			fill	"#000000"
			targetArrow	"standard"
		]
	]
	edge
	[
		source	88
		target	169
		graphics
		[
			fill	"#AAAAAA"
			targetArrow	"standard"
		]
	]
	edge
	[
		source	33
		target	170
		graphics
		[
			fill	"#000000"
			targetArrow	"standard"
		]
	]
	edge
	[
		source	91
		target	170
		graphics
		[
			fill	"#000000"
			targetArrow	"standard"
		]
	]
	edge
	[
		source	170
		target	29
		graphics
		[
			fill	"#000000"
			targetArrow	"standard"
		]
	]
	edge
	[
		source	90
		target	170
		graphics
		[
			fill	"#AAAAAA"
			targetArrow	"standard"
		]
	]
	edge
	[
		source	88
		target	170
		graphics
		[
			fill	"#AAAAAA"
			targetArrow	"standard"
		]
	]
	edge
	[
		source	29
		target	171
		graphics
		[
			fill	"#000000"
			targetArrow	"standard"
		]
	]
	edge
	[
		source	171
		target	33
		graphics
		[
			fill	"#000000"
			targetArrow	"standard"
		]
	]
	edge
	[
		source	171
		target	91
		graphics
		[
			fill	"#000000"
			targetArrow	"standard"
		]
	]
	edge
	[
		source	29
		target	172
		graphics
		[
			fill	"#000000"
			targetArrow	"standard"
		]
	]
	edge
	[
		source	172
		target	33
		graphics
		[
			fill	"#000000"
			targetArrow	"standard"
		]
	]
	edge
	[
		source	172
		target	91
		graphics
		[
			fill	"#000000"
			targetArrow	"standard"
		]
	]
	edge
	[
		source	22
		target	172
		graphics
		[
			fill	"#AAAAAA"
			targetArrow	"standard"
		]
	]
	edge
	[
		source	25
		target	172
		graphics
		[
			fill	"#AAAAAA"
			targetArrow	"standard"
		]
	]
	edge
	[
		source	20
		target	172
		graphics
		[
			fill	"#AAAAAA"
			targetArrow	"standard"
		]
	]
	edge
	[
		source	23
		target	172
		graphics
		[
			fill	"#AAAAAA"
			targetArrow	"standard"
		]
	]
	edge
	[
		source	29
		target	173
		graphics
		[
			fill	"#000000"
			targetArrow	"standard"
		]
	]
	edge
	[
		source	173
		target	33
		graphics
		[
			fill	"#000000"
			targetArrow	"standard"
		]
	]
	edge
	[
		source	173
		target	91
		graphics
		[
			fill	"#000000"
			targetArrow	"standard"
		]
	]
	edge
	[
		source	21
		target	173
		graphics
		[
			fill	"#AAAAAA"
			targetArrow	"standard"
		]
	]
	edge
	[
		source	25
		target	173
		graphics
		[
			fill	"#AAAAAA"
			targetArrow	"standard"
		]
	]
	edge
	[
		source	23
		target	173
		graphics
		[
			fill	"#AAAAAA"
			targetArrow	"standard"
		]
	]
	edge
	[
		source	20
		target	173
		graphics
		[
			fill	"#AAAAAA"
			targetArrow	"standard"
		]
	]
	edge
	[
		source	29
		target	175
		graphics
		[
			fill	"#000000"
			targetArrow	"standard"
		]
	]
	edge
	[
		source	175
		target	33
		graphics
		[
			fill	"#000000"
			targetArrow	"standard"
		]
	]
	edge
	[
		source	175
		target	91
		graphics
		[
			fill	"#000000"
			targetArrow	"standard"
		]
	]
	edge
	[
		source	22
		target	175
		graphics
		[
			fill	"#AAAAAA"
			targetArrow	"standard"
		]
	]
	edge
	[
		source	24
		target	175
		graphics
		[
			fill	"#AAAAAA"
			targetArrow	"standard"
		]
	]
	edge
	[
		source	20
		target	175
		graphics
		[
			fill	"#AAAAAA"
			targetArrow	"standard"
		]
	]
	edge
	[
		source	23
		target	175
		graphics
		[
			fill	"#AAAAAA"
			targetArrow	"standard"
		]
	]
	edge
	[
		source	29
		target	176
		graphics
		[
			fill	"#000000"
			targetArrow	"standard"
		]
	]
	edge
	[
		source	176
		target	33
		graphics
		[
			fill	"#000000"
			targetArrow	"standard"
		]
	]
	edge
	[
		source	176
		target	91
		graphics
		[
			fill	"#000000"
			targetArrow	"standard"
		]
	]
	edge
	[
		source	21
		target	176
		graphics
		[
			fill	"#AAAAAA"
			targetArrow	"standard"
		]
	]
	edge
	[
		source	24
		target	176
		graphics
		[
			fill	"#AAAAAA"
			targetArrow	"standard"
		]
	]
	edge
	[
		source	20
		target	176
		graphics
		[
			fill	"#AAAAAA"
			targetArrow	"standard"
		]
	]
	edge
	[
		source	23
		target	176
		graphics
		[
			fill	"#AAAAAA"
			targetArrow	"standard"
		]
	]
	edge
	[
		source	90
		target	177
		graphics
		[
			fill	"#000000"
			targetArrow	"standard"
		]
	]
	edge
	[
		source	177
		target	89
		graphics
		[
			fill	"#000000"
			targetArrow	"standard"
		]
	]
	edge
	[
		source	56
		target	177
		graphics
		[
			fill	"#000000"
			targetArrow	"standard"
		]
	]
	edge
	[
		source	177
		target	60
		graphics
		[
			fill	"#000000"
			targetArrow	"standard"
		]
	]
	edge
	[
		source	177
		target	91
		graphics
		[
			fill	"#000000"
			targetArrow	"standard"
		]
	]
	edge
	[
		source	88
		target	177
		graphics
		[
			fill	"#AAAAAA"
			targetArrow	"standard"
		]
	]
	edge
	[
		source	90
		target	178
		graphics
		[
			fill	"#000000"
			targetArrow	"standard"
		]
	]
	edge
	[
		source	178
		target	89
		graphics
		[
			fill	"#000000"
			targetArrow	"standard"
		]
	]
	edge
	[
		source	56
		target	178
		graphics
		[
			fill	"#000000"
			targetArrow	"standard"
		]
	]
	edge
	[
		source	178
		target	60
		graphics
		[
			fill	"#000000"
			targetArrow	"standard"
		]
	]
	edge
	[
		source	178
		target	91
		graphics
		[
			fill	"#000000"
			targetArrow	"standard"
		]
	]
	edge
	[
		source	51
		target	178
		graphics
		[
			fill	"#AAAAAA"
			targetArrow	"standard"
		]
	]
	edge
	[
		source	48
		target	178
		graphics
		[
			fill	"#AAAAAA"
			targetArrow	"standard"
		]
	]
	edge
	[
		source	47
		target	178
		graphics
		[
			fill	"#AAAAAA"
			targetArrow	"standard"
		]
	]
	edge
	[
		source	50
		target	178
		graphics
		[
			fill	"#AAAAAA"
			targetArrow	"standard"
		]
	]
	edge
	[
		source	88
		target	178
		graphics
		[
			fill	"#AAAAAA"
			targetArrow	"standard"
		]
	]
	edge
	[
		source	60
		target	179
		graphics
		[
			fill	"#000000"
			targetArrow	"standard"
		]
	]
	edge
	[
		source	91
		target	179
		graphics
		[
			fill	"#000000"
			targetArrow	"standard"
		]
	]
	edge
	[
		source	179
		target	56
		graphics
		[
			fill	"#000000"
			targetArrow	"standard"
		]
	]
	edge
	[
		source	90
		target	179
		graphics
		[
			fill	"#AAAAAA"
			targetArrow	"standard"
		]
	]
	edge
	[
		source	88
		target	179
		graphics
		[
			fill	"#AAAAAA"
			targetArrow	"standard"
		]
	]
	edge
	[
		source	56
		target	180
		graphics
		[
			fill	"#000000"
			targetArrow	"standard"
		]
	]
	edge
	[
		source	180
		target	60
		graphics
		[
			fill	"#000000"
			targetArrow	"standard"
		]
	]
	edge
	[
		source	180
		target	91
		graphics
		[
			fill	"#000000"
			targetArrow	"standard"
		]
	]
	edge
	[
		source	56
		target	181
		graphics
		[
			fill	"#000000"
			targetArrow	"standard"
		]
	]
	edge
	[
		source	181
		target	60
		graphics
		[
			fill	"#000000"
			targetArrow	"standard"
		]
	]
	edge
	[
		source	181
		target	91
		graphics
		[
			fill	"#000000"
			targetArrow	"standard"
		]
	]
	edge
	[
		source	49
		target	181
		graphics
		[
			fill	"#AAAAAA"
			targetArrow	"standard"
		]
	]
	edge
	[
		source	52
		target	181
		graphics
		[
			fill	"#AAAAAA"
			targetArrow	"standard"
		]
	]
	edge
	[
		source	50
		target	181
		graphics
		[
			fill	"#AAAAAA"
			targetArrow	"standard"
		]
	]
	edge
	[
		source	47
		target	181
		graphics
		[
			fill	"#AAAAAA"
			targetArrow	"standard"
		]
	]
	edge
	[
		source	56
		target	182
		graphics
		[
			fill	"#000000"
			targetArrow	"standard"
		]
	]
	edge
	[
		source	182
		target	60
		graphics
		[
			fill	"#000000"
			targetArrow	"standard"
		]
	]
	edge
	[
		source	182
		target	91
		graphics
		[
			fill	"#000000"
			targetArrow	"standard"
		]
	]
	edge
	[
		source	48
		target	182
		graphics
		[
			fill	"#AAAAAA"
			targetArrow	"standard"
		]
	]
	edge
	[
		source	52
		target	182
		graphics
		[
			fill	"#AAAAAA"
			targetArrow	"standard"
		]
	]
	edge
	[
		source	47
		target	182
		graphics
		[
			fill	"#AAAAAA"
			targetArrow	"standard"
		]
	]
	edge
	[
		source	50
		target	182
		graphics
		[
			fill	"#AAAAAA"
			targetArrow	"standard"
		]
	]
	edge
	[
		source	56
		target	183
		graphics
		[
			fill	"#000000"
			targetArrow	"standard"
		]
	]
	edge
	[
		source	183
		target	60
		graphics
		[
			fill	"#000000"
			targetArrow	"standard"
		]
	]
	edge
	[
		source	183
		target	91
		graphics
		[
			fill	"#000000"
			targetArrow	"standard"
		]
	]
	edge
	[
		source	49
		target	183
		graphics
		[
			fill	"#AAAAAA"
			targetArrow	"standard"
		]
	]
	edge
	[
		source	51
		target	183
		graphics
		[
			fill	"#AAAAAA"
			targetArrow	"standard"
		]
	]
	edge
	[
		source	50
		target	183
		graphics
		[
			fill	"#AAAAAA"
			targetArrow	"standard"
		]
	]
	edge
	[
		source	47
		target	183
		graphics
		[
			fill	"#AAAAAA"
			targetArrow	"standard"
		]
	]
	edge
	[
		source	56
		target	184
		graphics
		[
			fill	"#000000"
			targetArrow	"standard"
		]
	]
	edge
	[
		source	184
		target	60
		graphics
		[
			fill	"#000000"
			targetArrow	"standard"
		]
	]
	edge
	[
		source	184
		target	91
		graphics
		[
			fill	"#000000"
			targetArrow	"standard"
		]
	]
	edge
	[
		source	48
		target	184
		graphics
		[
			fill	"#AAAAAA"
			targetArrow	"standard"
		]
	]
	edge
	[
		source	51
		target	184
		graphics
		[
			fill	"#AAAAAA"
			targetArrow	"standard"
		]
	]
	edge
	[
		source	50
		target	184
		graphics
		[
			fill	"#AAAAAA"
			targetArrow	"standard"
		]
	]
	edge
	[
		source	47
		target	184
		graphics
		[
			fill	"#AAAAAA"
			targetArrow	"standard"
		]
	]
	edge
	[
		source	90
		target	186
		graphics
		[
			fill	"#000000"
			targetArrow	"standard"
		]
	]
	edge
	[
		source	186
		target	89
		graphics
		[
			fill	"#000000"
			targetArrow	"standard"
		]
	]
	edge
	[
		source	29
		target	186
		graphics
		[
			fill	"#000000"
			targetArrow	"standard"
		]
	]
	edge
	[
		source	186
		target	33
		graphics
		[
			fill	"#000000"
			targetArrow	"standard"
		]
	]
	edge
	[
		source	186
		target	91
		graphics
		[
			fill	"#000000"
			targetArrow	"standard"
		]
	]
	edge
	[
		source	88
		target	186
		graphics
		[
			fill	"#AAAAAA"
			targetArrow	"standard"
		]
	]
	edge
	[
		source	90
		target	187
		graphics
		[
			fill	"#000000"
			targetArrow	"standard"
		]
	]
	edge
	[
		source	187
		target	89
		graphics
		[
			fill	"#000000"
			targetArrow	"standard"
		]
	]
	edge
	[
		source	29
		target	187
		graphics
		[
			fill	"#000000"
			targetArrow	"standard"
		]
	]
	edge
	[
		source	187
		target	33
		graphics
		[
			fill	"#000000"
			targetArrow	"standard"
		]
	]
	edge
	[
		source	187
		target	91
		graphics
		[
			fill	"#000000"
			targetArrow	"standard"
		]
	]
	edge
	[
		source	24
		target	187
		graphics
		[
			fill	"#AAAAAA"
			targetArrow	"standard"
		]
	]
	edge
	[
		source	21
		target	187
		graphics
		[
			fill	"#AAAAAA"
			targetArrow	"standard"
		]
	]
	edge
	[
		source	20
		target	187
		graphics
		[
			fill	"#AAAAAA"
			targetArrow	"standard"
		]
	]
	edge
	[
		source	88
		target	187
		graphics
		[
			fill	"#AAAAAA"
			targetArrow	"standard"
		]
	]
	edge
	[
		source	23
		target	187
		graphics
		[
			fill	"#AAAAAA"
			targetArrow	"standard"
		]
	]
	edge
	[
		source	82
		target	188
		graphics
		[
			fill	"#000000"
			targetArrow	"standard"
		]
	]
	edge
	[
		source	188
		target	139
		graphics
		[
			fill	"#000000"
			targetArrow	"standard"
		]
	]
	edge
	[
		source	82
		target	189
		graphics
		[
			fill	"#000000"
			targetArrow	"standard"
		]
	]
	edge
	[
		source	189
		target	139
		graphics
		[
			fill	"#000000"
			targetArrow	"standard"
		]
	]
	edge
	[
		source	89
		target	189
		graphics
		[
			fill	"#000000"
			targetArrow	"standard"
		]
	]
	edge
	[
		source	88
		target	189
		graphics
		[
			fill	"#000000"
			targetArrow	"standard"
		]
	]
	edge
	[
		source	135
		target	190
		graphics
		[
			fill	"#000000"
			targetArrow	"standard"
		]
	]
	edge
	[
		source	190
		target	134
		graphics
		[
			fill	"#000000"
			targetArrow	"standard"
		]
	]
	edge
	[
		source	133
		target	190
		graphics
		[
			fill	"#AAAAAA"
			targetArrow	"standard"
		]
	]
	edge
	[
		source	134
		target	191
		graphics
		[
			fill	"#000000"
			targetArrow	"standard"
		]
	]
	edge
	[
		source	191
		target	136
		graphics
		[
			fill	"#000000"
			targetArrow	"standard"
		]
	]
	edge
	[
		source	133
		target	191
		graphics
		[
			fill	"#AAAAAA"
			targetArrow	"standard"
		]
	]
	edge
	[
		source	21
		target	192
		graphics
		[
			fill	"#000000"
			targetArrow	"standard"
		]
	]
	edge
	[
		source	192
		target	22
		graphics
		[
			fill	"#000000"
			targetArrow	"standard"
		]
	]
	edge
	[
		source	20
		target	192
		graphics
		[
			fill	"#AAAAAA"
			targetArrow	"standard"
		]
	]
	edge
	[
		source	24
		target	193
		graphics
		[
			fill	"#000000"
			targetArrow	"standard"
		]
	]
	edge
	[
		source	193
		target	25
		graphics
		[
			fill	"#000000"
			targetArrow	"standard"
		]
	]
	edge
	[
		source	23
		target	193
		graphics
		[
			fill	"#AAAAAA"
			targetArrow	"standard"
		]
	]
	edge
	[
		source	48
		target	194
		graphics
		[
			fill	"#000000"
			targetArrow	"standard"
		]
	]
	edge
	[
		source	194
		target	49
		graphics
		[
			fill	"#000000"
			targetArrow	"standard"
		]
	]
	edge
	[
		source	47
		target	194
		graphics
		[
			fill	"#AAAAAA"
			targetArrow	"standard"
		]
	]
	edge
	[
		source	51
		target	195
		graphics
		[
			fill	"#000000"
			targetArrow	"standard"
		]
	]
	edge
	[
		source	195
		target	52
		graphics
		[
			fill	"#000000"
			targetArrow	"standard"
		]
	]
	edge
	[
		source	50
		target	195
		graphics
		[
			fill	"#AAAAAA"
			targetArrow	"standard"
		]
	]
	edge
	[
		source	33
		target	197
		graphics
		[
			fill	"#000000"
			targetArrow	"standard"
		]
	]
	edge
	[
		source	66
		target	197
		graphics
		[
			fill	"#000000"
			targetArrow	"standard"
		]
	]
	edge
	[
		source	197
		target	26
		graphics
		[
			fill	"#000000"
			targetArrow	"standard"
		]
	]
	edge
	[
		source	26
		target	198
		graphics
		[
			fill	"#000000"
			targetArrow	"standard"
		]
	]
	edge
	[
		source	198
		target	33
		graphics
		[
			fill	"#000000"
			targetArrow	"standard"
		]
	]
	edge
	[
		source	198
		target	66
		graphics
		[
			fill	"#000000"
			targetArrow	"standard"
		]
	]
	edge
	[
		source	26
		target	199
		graphics
		[
			fill	"#000000"
			targetArrow	"standard"
		]
	]
	edge
	[
		source	199
		target	33
		graphics
		[
			fill	"#000000"
			targetArrow	"standard"
		]
	]
	edge
	[
		source	199
		target	66
		graphics
		[
			fill	"#000000"
			targetArrow	"standard"
		]
	]
	edge
	[
		source	25
		target	199
		graphics
		[
			fill	"#AAAAAA"
			targetArrow	"standard"
		]
	]
	edge
	[
		source	22
		target	199
		graphics
		[
			fill	"#AAAAAA"
			targetArrow	"standard"
		]
	]
	edge
	[
		source	23
		target	199
		graphics
		[
			fill	"#AAAAAA"
			targetArrow	"standard"
		]
	]
	edge
	[
		source	20
		target	199
		graphics
		[
			fill	"#AAAAAA"
			targetArrow	"standard"
		]
	]
	edge
	[
		source	26
		target	200
		graphics
		[
			fill	"#000000"
			targetArrow	"standard"
		]
	]
	edge
	[
		source	200
		target	33
		graphics
		[
			fill	"#000000"
			targetArrow	"standard"
		]
	]
	edge
	[
		source	200
		target	66
		graphics
		[
			fill	"#000000"
			targetArrow	"standard"
		]
	]
	edge
	[
		source	24
		target	200
		graphics
		[
			fill	"#AAAAAA"
			targetArrow	"standard"
		]
	]
	edge
	[
		source	22
		target	200
		graphics
		[
			fill	"#AAAAAA"
			targetArrow	"standard"
		]
	]
	edge
	[
		source	23
		target	200
		graphics
		[
			fill	"#AAAAAA"
			targetArrow	"standard"
		]
	]
	edge
	[
		source	20
		target	200
		graphics
		[
			fill	"#AAAAAA"
			targetArrow	"standard"
		]
	]
	edge
	[
		source	26
		target	201
		graphics
		[
			fill	"#000000"
			targetArrow	"standard"
		]
	]
	edge
	[
		source	201
		target	33
		graphics
		[
			fill	"#000000"
			targetArrow	"standard"
		]
	]
	edge
	[
		source	201
		target	66
		graphics
		[
			fill	"#000000"
			targetArrow	"standard"
		]
	]
	edge
	[
		source	21
		target	201
		graphics
		[
			fill	"#AAAAAA"
			targetArrow	"standard"
		]
	]
	edge
	[
		source	25
		target	201
		graphics
		[
			fill	"#AAAAAA"
			targetArrow	"standard"
		]
	]
	edge
	[
		source	20
		target	201
		graphics
		[
			fill	"#AAAAAA"
			targetArrow	"standard"
		]
	]
	edge
	[
		source	23
		target	201
		graphics
		[
			fill	"#AAAAAA"
			targetArrow	"standard"
		]
	]
	edge
	[
		source	26
		target	202
		graphics
		[
			fill	"#000000"
			targetArrow	"standard"
		]
	]
	edge
	[
		source	202
		target	33
		graphics
		[
			fill	"#000000"
			targetArrow	"standard"
		]
	]
	edge
	[
		source	202
		target	66
		graphics
		[
			fill	"#000000"
			targetArrow	"standard"
		]
	]
	edge
	[
		source	21
		target	202
		graphics
		[
			fill	"#AAAAAA"
			targetArrow	"standard"
		]
	]
	edge
	[
		source	24
		target	202
		graphics
		[
			fill	"#AAAAAA"
			targetArrow	"standard"
		]
	]
	edge
	[
		source	23
		target	202
		graphics
		[
			fill	"#AAAAAA"
			targetArrow	"standard"
		]
	]
	edge
	[
		source	20
		target	202
		graphics
		[
			fill	"#AAAAAA"
			targetArrow	"standard"
		]
	]
	edge
	[
		source	21
		target	203
		graphics
		[
			fill	"#000000"
			targetArrow	"standard"
		]
	]
	edge
	[
		source	203
		target	22
		graphics
		[
			fill	"#000000"
			targetArrow	"standard"
		]
	]
	edge
	[
		source	26
		target	203
		graphics
		[
			fill	"#000000"
			targetArrow	"standard"
		]
	]
	edge
	[
		source	203
		target	33
		graphics
		[
			fill	"#000000"
			targetArrow	"standard"
		]
	]
	edge
	[
		source	203
		target	66
		graphics
		[
			fill	"#000000"
			targetArrow	"standard"
		]
	]
	edge
	[
		source	20
		target	203
		graphics
		[
			fill	"#AAAAAA"
			targetArrow	"standard"
		]
	]
	edge
	[
		source	24
		target	204
		graphics
		[
			fill	"#000000"
			targetArrow	"standard"
		]
	]
	edge
	[
		source	204
		target	25
		graphics
		[
			fill	"#000000"
			targetArrow	"standard"
		]
	]
	edge
	[
		source	26
		target	204
		graphics
		[
			fill	"#000000"
			targetArrow	"standard"
		]
	]
	edge
	[
		source	204
		target	33
		graphics
		[
			fill	"#000000"
			targetArrow	"standard"
		]
	]
	edge
	[
		source	204
		target	66
		graphics
		[
			fill	"#000000"
			targetArrow	"standard"
		]
	]
	edge
	[
		source	23
		target	204
		graphics
		[
			fill	"#AAAAAA"
			targetArrow	"standard"
		]
	]
	edge
	[
		source	60
		target	205
		graphics
		[
			fill	"#000000"
			targetArrow	"standard"
		]
	]
	edge
	[
		source	66
		target	205
		graphics
		[
			fill	"#000000"
			targetArrow	"standard"
		]
	]
	edge
	[
		source	205
		target	53
		graphics
		[
			fill	"#000000"
			targetArrow	"standard"
		]
	]
	edge
	[
		source	53
		target	206
		graphics
		[
			fill	"#000000"
			targetArrow	"standard"
		]
	]
	edge
	[
		source	206
		target	60
		graphics
		[
			fill	"#000000"
			targetArrow	"standard"
		]
	]
	edge
	[
		source	206
		target	66
		graphics
		[
			fill	"#000000"
			targetArrow	"standard"
		]
	]
	edge
	[
		source	53
		target	208
		graphics
		[
			fill	"#000000"
			targetArrow	"standard"
		]
	]
	edge
	[
		source	208
		target	60
		graphics
		[
			fill	"#000000"
			targetArrow	"standard"
		]
	]
	edge
	[
		source	208
		target	66
		graphics
		[
			fill	"#000000"
			targetArrow	"standard"
		]
	]
	edge
	[
		source	49
		target	208
		graphics
		[
			fill	"#AAAAAA"
			targetArrow	"standard"
		]
	]
	edge
	[
		source	52
		target	208
		graphics
		[
			fill	"#AAAAAA"
			targetArrow	"standard"
		]
	]
	edge
	[
		source	50
		target	208
		graphics
		[
			fill	"#AAAAAA"
			targetArrow	"standard"
		]
	]
	edge
	[
		source	47
		target	208
		graphics
		[
			fill	"#AAAAAA"
			targetArrow	"standard"
		]
	]
	edge
	[
		source	53
		target	209
		graphics
		[
			fill	"#000000"
			targetArrow	"standard"
		]
	]
	edge
	[
		source	209
		target	60
		graphics
		[
			fill	"#000000"
			targetArrow	"standard"
		]
	]
	edge
	[
		source	209
		target	66
		graphics
		[
			fill	"#000000"
			targetArrow	"standard"
		]
	]
	edge
	[
		source	49
		target	209
		graphics
		[
			fill	"#AAAAAA"
			targetArrow	"standard"
		]
	]
	edge
	[
		source	51
		target	209
		graphics
		[
			fill	"#AAAAAA"
			targetArrow	"standard"
		]
	]
	edge
	[
		source	47
		target	209
		graphics
		[
			fill	"#AAAAAA"
			targetArrow	"standard"
		]
	]
	edge
	[
		source	50
		target	209
		graphics
		[
			fill	"#AAAAAA"
			targetArrow	"standard"
		]
	]
	edge
	[
		source	53
		target	210
		graphics
		[
			fill	"#000000"
			targetArrow	"standard"
		]
	]
	edge
	[
		source	210
		target	60
		graphics
		[
			fill	"#000000"
			targetArrow	"standard"
		]
	]
	edge
	[
		source	210
		target	66
		graphics
		[
			fill	"#000000"
			targetArrow	"standard"
		]
	]
	edge
	[
		source	48
		target	210
		graphics
		[
			fill	"#AAAAAA"
			targetArrow	"standard"
		]
	]
	edge
	[
		source	52
		target	210
		graphics
		[
			fill	"#AAAAAA"
			targetArrow	"standard"
		]
	]
	edge
	[
		source	47
		target	210
		graphics
		[
			fill	"#AAAAAA"
			targetArrow	"standard"
		]
	]
	edge
	[
		source	50
		target	210
		graphics
		[
			fill	"#AAAAAA"
			targetArrow	"standard"
		]
	]
	edge
	[
		source	53
		target	211
		graphics
		[
			fill	"#000000"
			targetArrow	"standard"
		]
	]
	edge
	[
		source	211
		target	60
		graphics
		[
			fill	"#000000"
			targetArrow	"standard"
		]
	]
	edge
	[
		source	211
		target	66
		graphics
		[
			fill	"#000000"
			targetArrow	"standard"
		]
	]
	edge
	[
		source	48
		target	211
		graphics
		[
			fill	"#AAAAAA"
			targetArrow	"standard"
		]
	]
	edge
	[
		source	51
		target	211
		graphics
		[
			fill	"#AAAAAA"
			targetArrow	"standard"
		]
	]
	edge
	[
		source	47
		target	211
		graphics
		[
			fill	"#AAAAAA"
			targetArrow	"standard"
		]
	]
	edge
	[
		source	50
		target	211
		graphics
		[
			fill	"#AAAAAA"
			targetArrow	"standard"
		]
	]
	edge
	[
		source	48
		target	212
		graphics
		[
			fill	"#000000"
			targetArrow	"standard"
		]
	]
	edge
	[
		source	212
		target	49
		graphics
		[
			fill	"#000000"
			targetArrow	"standard"
		]
	]
	edge
	[
		source	53
		target	212
		graphics
		[
			fill	"#000000"
			targetArrow	"standard"
		]
	]
	edge
	[
		source	212
		target	60
		graphics
		[
			fill	"#000000"
			targetArrow	"standard"
		]
	]
	edge
	[
		source	212
		target	66
		graphics
		[
			fill	"#000000"
			targetArrow	"standard"
		]
	]
	edge
	[
		source	47
		target	212
		graphics
		[
			fill	"#AAAAAA"
			targetArrow	"standard"
		]
	]
	edge
	[
		source	51
		target	213
		graphics
		[
			fill	"#000000"
			targetArrow	"standard"
		]
	]
	edge
	[
		source	213
		target	52
		graphics
		[
			fill	"#000000"
			targetArrow	"standard"
		]
	]
	edge
	[
		source	53
		target	213
		graphics
		[
			fill	"#000000"
			targetArrow	"standard"
		]
	]
	edge
	[
		source	213
		target	60
		graphics
		[
			fill	"#000000"
			targetArrow	"standard"
		]
	]
	edge
	[
		source	213
		target	66
		graphics
		[
			fill	"#000000"
			targetArrow	"standard"
		]
	]
	edge
	[
		source	50
		target	213
		graphics
		[
			fill	"#AAAAAA"
			targetArrow	"standard"
		]
	]
	edge
	[
		source	33
		target	214
		graphics
		[
			fill	"#000000"
			targetArrow	"standard"
		]
	]
	edge
	[
		source	72
		target	214
		graphics
		[
			fill	"#000000"
			targetArrow	"standard"
		]
	]
	edge
	[
		source	214
		target	27
		graphics
		[
			fill	"#000000"
			targetArrow	"standard"
		]
	]
	edge
	[
		source	27
		target	215
		graphics
		[
			fill	"#000000"
			targetArrow	"standard"
		]
	]
	edge
	[
		source	215
		target	33
		graphics
		[
			fill	"#000000"
			targetArrow	"standard"
		]
	]
	edge
	[
		source	215
		target	72
		graphics
		[
			fill	"#000000"
			targetArrow	"standard"
		]
	]
	edge
	[
		source	27
		target	216
		graphics
		[
			fill	"#000000"
			targetArrow	"standard"
		]
	]
	edge
	[
		source	216
		target	33
		graphics
		[
			fill	"#000000"
			targetArrow	"standard"
		]
	]
	edge
	[
		source	216
		target	72
		graphics
		[
			fill	"#000000"
			targetArrow	"standard"
		]
	]
	edge
	[
		source	25
		target	216
		graphics
		[
			fill	"#AAAAAA"
			targetArrow	"standard"
		]
	]
	edge
	[
		source	23
		target	216
		graphics
		[
			fill	"#AAAAAA"
			targetArrow	"standard"
		]
	]
	edge
	[
		source	27
		target	217
		graphics
		[
			fill	"#000000"
			targetArrow	"standard"
		]
	]
	edge
	[
		source	217
		target	33
		graphics
		[
			fill	"#000000"
			targetArrow	"standard"
		]
	]
	edge
	[
		source	217
		target	72
		graphics
		[
			fill	"#000000"
			targetArrow	"standard"
		]
	]
	edge
	[
		source	24
		target	217
		graphics
		[
			fill	"#AAAAAA"
			targetArrow	"standard"
		]
	]
	edge
	[
		source	23
		target	217
		graphics
		[
			fill	"#AAAAAA"
			targetArrow	"standard"
		]
	]
	edge
	[
		source	24
		target	219
		graphics
		[
			fill	"#000000"
			targetArrow	"standard"
		]
	]
	edge
	[
		source	219
		target	25
		graphics
		[
			fill	"#000000"
			targetArrow	"standard"
		]
	]
	edge
	[
		source	27
		target	219
		graphics
		[
			fill	"#000000"
			targetArrow	"standard"
		]
	]
	edge
	[
		source	219
		target	33
		graphics
		[
			fill	"#000000"
			targetArrow	"standard"
		]
	]
	edge
	[
		source	219
		target	72
		graphics
		[
			fill	"#000000"
			targetArrow	"standard"
		]
	]
	edge
	[
		source	23
		target	219
		graphics
		[
			fill	"#AAAAAA"
			targetArrow	"standard"
		]
	]
	edge
	[
		source	60
		target	220
		graphics
		[
			fill	"#000000"
			targetArrow	"standard"
		]
	]
	edge
	[
		source	72
		target	220
		graphics
		[
			fill	"#000000"
			targetArrow	"standard"
		]
	]
	edge
	[
		source	220
		target	54
		graphics
		[
			fill	"#000000"
			targetArrow	"standard"
		]
	]
	edge
	[
		source	54
		target	221
		graphics
		[
			fill	"#000000"
			targetArrow	"standard"
		]
	]
	edge
	[
		source	221
		target	60
		graphics
		[
			fill	"#000000"
			targetArrow	"standard"
		]
	]
	edge
	[
		source	221
		target	72
		graphics
		[
			fill	"#000000"
			targetArrow	"standard"
		]
	]
	edge
	[
		source	54
		target	222
		graphics
		[
			fill	"#000000"
			targetArrow	"standard"
		]
	]
	edge
	[
		source	222
		target	60
		graphics
		[
			fill	"#000000"
			targetArrow	"standard"
		]
	]
	edge
	[
		source	222
		target	72
		graphics
		[
			fill	"#000000"
			targetArrow	"standard"
		]
	]
	edge
	[
		source	52
		target	222
		graphics
		[
			fill	"#AAAAAA"
			targetArrow	"standard"
		]
	]
	edge
	[
		source	50
		target	222
		graphics
		[
			fill	"#AAAAAA"
			targetArrow	"standard"
		]
	]
	edge
	[
		source	54
		target	223
		graphics
		[
			fill	"#000000"
			targetArrow	"standard"
		]
	]
	edge
	[
		source	223
		target	60
		graphics
		[
			fill	"#000000"
			targetArrow	"standard"
		]
	]
	edge
	[
		source	223
		target	72
		graphics
		[
			fill	"#000000"
			targetArrow	"standard"
		]
	]
	edge
	[
		source	51
		target	223
		graphics
		[
			fill	"#AAAAAA"
			targetArrow	"standard"
		]
	]
	edge
	[
		source	50
		target	223
		graphics
		[
			fill	"#AAAAAA"
			targetArrow	"standard"
		]
	]
	edge
	[
		source	51
		target	224
		graphics
		[
			fill	"#000000"
			targetArrow	"standard"
		]
	]
	edge
	[
		source	224
		target	52
		graphics
		[
			fill	"#000000"
			targetArrow	"standard"
		]
	]
	edge
	[
		source	54
		target	224
		graphics
		[
			fill	"#000000"
			targetArrow	"standard"
		]
	]
	edge
	[
		source	224
		target	60
		graphics
		[
			fill	"#000000"
			targetArrow	"standard"
		]
	]
	edge
	[
		source	224
		target	72
		graphics
		[
			fill	"#000000"
			targetArrow	"standard"
		]
	]
	edge
	[
		source	50
		target	224
		graphics
		[
			fill	"#AAAAAA"
			targetArrow	"standard"
		]
	]
	edge
	[
		source	19
		target	225
		graphics
		[
			fill	"#000000"
			targetArrow	"standard"
		]
	]
	edge
	[
		source	225
		target	139
		graphics
		[
			fill	"#000000"
			targetArrow	"standard"
		]
	]
	edge
	[
		source	35
		target	226
		graphics
		[
			fill	"#000000"
			targetArrow	"standard"
		]
	]
	edge
	[
		source	100
		target	226
		graphics
		[
			fill	"#000000"
			targetArrow	"standard"
		]
	]
	edge
	[
		source	226
		target	34
		graphics
		[
			fill	"#000000"
			targetArrow	"standard"
		]
	]
	edge
	[
		source	34
		target	227
		graphics
		[
			fill	"#000000"
			targetArrow	"standard"
		]
	]
	edge
	[
		source	227
		target	35
		graphics
		[
			fill	"#000000"
			targetArrow	"standard"
		]
	]
	edge
	[
		source	227
		target	100
		graphics
		[
			fill	"#000000"
			targetArrow	"standard"
		]
	]
	edge
	[
		source	228
		target	19
		graphics
		[
			fill	"#000000"
			targetArrow	"standard"
		]
	]
	edge
	[
		source	46
		target	228
		graphics
		[
			fill	"#AAAAAA"
			targetArrow	"standard"
		]
	]
	edge
	[
		source	228
		target	22
		graphics
		[
			fill	"#000000"
			targetArrow	"standard"
		]
	]
	edge
	[
		source	228
		target	25
		graphics
		[
			fill	"#000000"
			targetArrow	"standard"
		]
	]
	edge
	[
		source	228
		target	20
		graphics
		[
			fill	"#000000"
			targetArrow	"standard"
		]
	]
	edge
	[
		source	228
		target	23
		graphics
		[
			fill	"#000000"
			targetArrow	"standard"
		]
	]
	edge
	[
		source	228
		target	33
		graphics
		[
			fill	"#000000"
			targetArrow	"standard"
		]
	]
	edge
	[
		source	230
		target	19
		graphics
		[
			fill	"#000000"
			targetArrow	"standard"
		]
	]
	edge
	[
		source	34
		target	230
		graphics
		[
			fill	"#AAAAAA"
			targetArrow	"standard"
		]
	]
	edge
	[
		source	101
		target	230
		graphics
		[
			fill	"#AAAAAA"
			targetArrow	"standard"
		]
	]
	edge
	[
		source	95
		target	230
		graphics
		[
			fill	"#AAAAAA"
			targetArrow	"standard"
		]
	]
	edge
	[
		source	96
		target	230
		graphics
		[
			fill	"#AAAAAA"
			targetArrow	"standard"
		]
	]
	edge
	[
		source	230
		target	22
		graphics
		[
			fill	"#000000"
			targetArrow	"standard"
		]
	]
	edge
	[
		source	230
		target	25
		graphics
		[
			fill	"#000000"
			targetArrow	"standard"
		]
	]
	edge
	[
		source	230
		target	23
		graphics
		[
			fill	"#000000"
			targetArrow	"standard"
		]
	]
	edge
	[
		source	230
		target	20
		graphics
		[
			fill	"#000000"
			targetArrow	"standard"
		]
	]
	edge
	[
		source	230
		target	33
		graphics
		[
			fill	"#000000"
			targetArrow	"standard"
		]
	]
	edge
	[
		source	65
		target	231
		graphics
		[
			fill	"#000000"
			targetArrow	"standard"
		]
	]
	edge
	[
		source	231
		target	139
		graphics
		[
			fill	"#000000"
			targetArrow	"standard"
		]
	]
	edge
	[
		source	68
		target	232
		graphics
		[
			fill	"#000000"
			targetArrow	"standard"
		]
	]
	edge
	[
		source	100
		target	232
		graphics
		[
			fill	"#000000"
			targetArrow	"standard"
		]
	]
	edge
	[
		source	232
		target	67
		graphics
		[
			fill	"#000000"
			targetArrow	"standard"
		]
	]
	edge
	[
		source	67
		target	233
		graphics
		[
			fill	"#000000"
			targetArrow	"standard"
		]
	]
	edge
	[
		source	233
		target	68
		graphics
		[
			fill	"#000000"
			targetArrow	"standard"
		]
	]
	edge
	[
		source	233
		target	100
		graphics
		[
			fill	"#000000"
			targetArrow	"standard"
		]
	]
	edge
	[
		source	234
		target	65
		graphics
		[
			fill	"#000000"
			targetArrow	"standard"
		]
	]
	edge
	[
		source	46
		target	234
		graphics
		[
			fill	"#AAAAAA"
			targetArrow	"standard"
		]
	]
	edge
	[
		source	234
		target	66
		graphics
		[
			fill	"#000000"
			targetArrow	"standard"
		]
	]
	edge
	[
		source	235
		target	65
		graphics
		[
			fill	"#000000"
			targetArrow	"standard"
		]
	]
	edge
	[
		source	67
		target	235
		graphics
		[
			fill	"#AAAAAA"
			targetArrow	"standard"
		]
	]
	edge
	[
		source	96
		target	235
		graphics
		[
			fill	"#AAAAAA"
			targetArrow	"standard"
		]
	]
	edge
	[
		source	95
		target	235
		graphics
		[
			fill	"#AAAAAA"
			targetArrow	"standard"
		]
	]
	edge
	[
		source	101
		target	235
		graphics
		[
			fill	"#AAAAAA"
			targetArrow	"standard"
		]
	]
	edge
	[
		source	235
		target	66
		graphics
		[
			fill	"#000000"
			targetArrow	"standard"
		]
	]
	edge
	[
		source	7
		target	236
		graphics
		[
			fill	"#000000"
			targetArrow	"standard"
		]
	]
	edge
	[
		source	95
		target	236
		graphics
		[
			fill	"#000000"
			targetArrow	"standard"
		]
	]
	edge
	[
		source	236
		target	6
		graphics
		[
			fill	"#000000"
			targetArrow	"standard"
		]
	]
	edge
	[
		source	6
		target	237
		graphics
		[
			fill	"#000000"
			targetArrow	"standard"
		]
	]
	edge
	[
		source	237
		target	7
		graphics
		[
			fill	"#000000"
			targetArrow	"standard"
		]
	]
	edge
	[
		source	237
		target	95
		graphics
		[
			fill	"#000000"
			targetArrow	"standard"
		]
	]
	edge
	[
		source	6
		target	238
		graphics
		[
			fill	"#000000"
			targetArrow	"standard"
		]
	]
	edge
	[
		source	238
		target	7
		graphics
		[
			fill	"#000000"
			targetArrow	"standard"
		]
	]
	edge
	[
		source	238
		target	95
		graphics
		[
			fill	"#000000"
			targetArrow	"standard"
		]
	]
	edge
	[
		source	1
		target	238
		graphics
		[
			fill	"#AAAAAA"
			targetArrow	"standard"
		]
	]
	edge
	[
		source	96
		target	238
		graphics
		[
			fill	"#AAAAAA"
			targetArrow	"standard"
		]
	]
	edge
	[
		source	0
		target	238
		graphics
		[
			fill	"#AAAAAA"
			targetArrow	"standard"
		]
	]
	edge
	[
		source	101
		target	238
		graphics
		[
			fill	"#AAAAAA"
			targetArrow	"standard"
		]
	]
	edge
	[
		source	6
		target	239
		graphics
		[
			fill	"#000000"
			targetArrow	"standard"
		]
	]
	edge
	[
		source	239
		target	7
		graphics
		[
			fill	"#000000"
			targetArrow	"standard"
		]
	]
	edge
	[
		source	239
		target	95
		graphics
		[
			fill	"#000000"
			targetArrow	"standard"
		]
	]
	edge
	[
		source	1
		target	239
		graphics
		[
			fill	"#AAAAAA"
			targetArrow	"standard"
		]
	]
	edge
	[
		source	15
		target	239
		graphics
		[
			fill	"#AAAAAA"
			targetArrow	"standard"
		]
	]
	edge
	[
		source	0
		target	239
		graphics
		[
			fill	"#AAAAAA"
			targetArrow	"standard"
		]
	]
	edge
	[
		source	101
		target	239
		graphics
		[
			fill	"#AAAAAA"
			targetArrow	"standard"
		]
	]
	edge
	[
		source	6
		target	241
		graphics
		[
			fill	"#000000"
			targetArrow	"standard"
		]
	]
	edge
	[
		source	241
		target	7
		graphics
		[
			fill	"#000000"
			targetArrow	"standard"
		]
	]
	edge
	[
		source	241
		target	95
		graphics
		[
			fill	"#000000"
			targetArrow	"standard"
		]
	]
	edge
	[
		source	1
		target	241
		graphics
		[
			fill	"#AAAAAA"
			targetArrow	"standard"
		]
	]
	edge
	[
		source	0
		target	241
		graphics
		[
			fill	"#AAAAAA"
			targetArrow	"standard"
		]
	]
	edge
	[
		source	96
		target	241
		graphics
		[
			fill	"#AAAAAA"
			targetArrow	"standard"
		]
	]
	edge
	[
		source	6
		target	242
		graphics
		[
			fill	"#000000"
			targetArrow	"standard"
		]
	]
	edge
	[
		source	242
		target	7
		graphics
		[
			fill	"#000000"
			targetArrow	"standard"
		]
	]
	edge
	[
		source	242
		target	95
		graphics
		[
			fill	"#000000"
			targetArrow	"standard"
		]
	]
	edge
	[
		source	1
		target	242
		graphics
		[
			fill	"#AAAAAA"
			targetArrow	"standard"
		]
	]
	edge
	[
		source	15
		target	242
		graphics
		[
			fill	"#AAAAAA"
			targetArrow	"standard"
		]
	]
	edge
	[
		source	0
		target	242
		graphics
		[
			fill	"#AAAAAA"
			targetArrow	"standard"
		]
	]
	edge
	[
		source	16
		target	243
		graphics
		[
			fill	"#000000"
			targetArrow	"standard"
		]
	]
	edge
	[
		source	96
		target	243
		graphics
		[
			fill	"#000000"
			targetArrow	"standard"
		]
	]
	edge
	[
		source	243
		target	15
		graphics
		[
			fill	"#000000"
			targetArrow	"standard"
		]
	]
	edge
	[
		source	15
		target	244
		graphics
		[
			fill	"#000000"
			targetArrow	"standard"
		]
	]
	edge
	[
		source	244
		target	16
		graphics
		[
			fill	"#000000"
			targetArrow	"standard"
		]
	]
	edge
	[
		source	244
		target	96
		graphics
		[
			fill	"#000000"
			targetArrow	"standard"
		]
	]
	edge
	[
		source	15
		target	245
		graphics
		[
			fill	"#000000"
			targetArrow	"standard"
		]
	]
	edge
	[
		source	245
		target	16
		graphics
		[
			fill	"#000000"
			targetArrow	"standard"
		]
	]
	edge
	[
		source	245
		target	96
		graphics
		[
			fill	"#000000"
			targetArrow	"standard"
		]
	]
	edge
	[
		source	10
		target	245
		graphics
		[
			fill	"#AAAAAA"
			targetArrow	"standard"
		]
	]
	edge
	[
		source	95
		target	245
		graphics
		[
			fill	"#AAAAAA"
			targetArrow	"standard"
		]
	]
	edge
	[
		source	9
		target	245
		graphics
		[
			fill	"#AAAAAA"
			targetArrow	"standard"
		]
	]
	edge
	[
		source	15
		target	246
		graphics
		[
			fill	"#000000"
			targetArrow	"standard"
		]
	]
	edge
	[
		source	246
		target	16
		graphics
		[
			fill	"#000000"
			targetArrow	"standard"
		]
	]
	edge
	[
		source	246
		target	96
		graphics
		[
			fill	"#000000"
			targetArrow	"standard"
		]
	]
	edge
	[
		source	10
		target	246
		graphics
		[
			fill	"#AAAAAA"
			targetArrow	"standard"
		]
	]
	edge
	[
		source	6
		target	246
		graphics
		[
			fill	"#AAAAAA"
			targetArrow	"standard"
		]
	]
	edge
	[
		source	9
		target	246
		graphics
		[
			fill	"#AAAAAA"
			targetArrow	"standard"
		]
	]
	edge
	[
		source	33
		target	247
		graphics
		[
			fill	"#000000"
			targetArrow	"standard"
		]
	]
	edge
	[
		source	101
		target	247
		graphics
		[
			fill	"#000000"
			targetArrow	"standard"
		]
	]
	edge
	[
		source	247
		target	30
		graphics
		[
			fill	"#000000"
			targetArrow	"standard"
		]
	]
	edge
	[
		source	30
		target	248
		graphics
		[
			fill	"#000000"
			targetArrow	"standard"
		]
	]
	edge
	[
		source	248
		target	33
		graphics
		[
			fill	"#000000"
			targetArrow	"standard"
		]
	]
	edge
	[
		source	248
		target	101
		graphics
		[
			fill	"#000000"
			targetArrow	"standard"
		]
	]
	edge
	[
		source	30
		target	249
		graphics
		[
			fill	"#000000"
			targetArrow	"standard"
		]
	]
	edge
	[
		source	249
		target	33
		graphics
		[
			fill	"#000000"
			targetArrow	"standard"
		]
	]
	edge
	[
		source	249
		target	101
		graphics
		[
			fill	"#000000"
			targetArrow	"standard"
		]
	]
	edge
	[
		source	22
		target	249
		graphics
		[
			fill	"#AAAAAA"
			targetArrow	"standard"
		]
	]
	edge
	[
		source	25
		target	249
		graphics
		[
			fill	"#AAAAAA"
			targetArrow	"standard"
		]
	]
	edge
	[
		source	20
		target	249
		graphics
		[
			fill	"#AAAAAA"
			targetArrow	"standard"
		]
	]
	edge
	[
		source	95
		target	249
		graphics
		[
			fill	"#AAAAAA"
			targetArrow	"standard"
		]
	]
	edge
	[
		source	23
		target	249
		graphics
		[
			fill	"#AAAAAA"
			targetArrow	"standard"
		]
	]
	edge
	[
		source	30
		target	250
		graphics
		[
			fill	"#000000"
			targetArrow	"standard"
		]
	]
	edge
	[
		source	250
		target	33
		graphics
		[
			fill	"#000000"
			targetArrow	"standard"
		]
	]
	edge
	[
		source	250
		target	101
		graphics
		[
			fill	"#000000"
			targetArrow	"standard"
		]
	]
	edge
	[
		source	22
		target	250
		graphics
		[
			fill	"#AAAAAA"
			targetArrow	"standard"
		]
	]
	edge
	[
		source	24
		target	250
		graphics
		[
			fill	"#AAAAAA"
			targetArrow	"standard"
		]
	]
	edge
	[
		source	23
		target	250
		graphics
		[
			fill	"#AAAAAA"
			targetArrow	"standard"
		]
	]
	edge
	[
		source	20
		target	250
		graphics
		[
			fill	"#AAAAAA"
			targetArrow	"standard"
		]
	]
	edge
	[
		source	95
		target	250
		graphics
		[
			fill	"#AAAAAA"
			targetArrow	"standard"
		]
	]
	edge
	[
		source	30
		target	253
		graphics
		[
			fill	"#000000"
			targetArrow	"standard"
		]
	]
	edge
	[
		source	253
		target	33
		graphics
		[
			fill	"#000000"
			targetArrow	"standard"
		]
	]
	edge
	[
		source	253
		target	101
		graphics
		[
			fill	"#000000"
			targetArrow	"standard"
		]
	]
	edge
	[
		source	21
		target	253
		graphics
		[
			fill	"#AAAAAA"
			targetArrow	"standard"
		]
	]
	edge
	[
		source	25
		target	253
		graphics
		[
			fill	"#AAAAAA"
			targetArrow	"standard"
		]
	]
	edge
	[
		source	23
		target	253
		graphics
		[
			fill	"#AAAAAA"
			targetArrow	"standard"
		]
	]
	edge
	[
		source	20
		target	253
		graphics
		[
			fill	"#AAAAAA"
			targetArrow	"standard"
		]
	]
	edge
	[
		source	95
		target	253
		graphics
		[
			fill	"#AAAAAA"
			targetArrow	"standard"
		]
	]
	edge
	[
		source	30
		target	254
		graphics
		[
			fill	"#000000"
			targetArrow	"standard"
		]
	]
	edge
	[
		source	254
		target	33
		graphics
		[
			fill	"#000000"
			targetArrow	"standard"
		]
	]
	edge
	[
		source	254
		target	101
		graphics
		[
			fill	"#000000"
			targetArrow	"standard"
		]
	]
	edge
	[
		source	21
		target	254
		graphics
		[
			fill	"#AAAAAA"
			targetArrow	"standard"
		]
	]
	edge
	[
		source	24
		target	254
		graphics
		[
			fill	"#AAAAAA"
			targetArrow	"standard"
		]
	]
	edge
	[
		source	95
		target	254
		graphics
		[
			fill	"#AAAAAA"
			targetArrow	"standard"
		]
	]
	edge
	[
		source	23
		target	254
		graphics
		[
			fill	"#AAAAAA"
			targetArrow	"standard"
		]
	]
	edge
	[
		source	20
		target	254
		graphics
		[
			fill	"#AAAAAA"
			targetArrow	"standard"
		]
	]
	edge
	[
		source	30
		target	255
		graphics
		[
			fill	"#000000"
			targetArrow	"standard"
		]
	]
	edge
	[
		source	255
		target	33
		graphics
		[
			fill	"#000000"
			targetArrow	"standard"
		]
	]
	edge
	[
		source	255
		target	101
		graphics
		[
			fill	"#000000"
			targetArrow	"standard"
		]
	]
	edge
	[
		source	22
		target	255
		graphics
		[
			fill	"#AAAAAA"
			targetArrow	"standard"
		]
	]
	edge
	[
		source	25
		target	255
		graphics
		[
			fill	"#AAAAAA"
			targetArrow	"standard"
		]
	]
	edge
	[
		source	6
		target	255
		graphics
		[
			fill	"#AAAAAA"
			targetArrow	"standard"
		]
	]
	edge
	[
		source	23
		target	255
		graphics
		[
			fill	"#AAAAAA"
			targetArrow	"standard"
		]
	]
	edge
	[
		source	20
		target	255
		graphics
		[
			fill	"#AAAAAA"
			targetArrow	"standard"
		]
	]
	edge
	[
		source	30
		target	256
		graphics
		[
			fill	"#000000"
			targetArrow	"standard"
		]
	]
	edge
	[
		source	256
		target	33
		graphics
		[
			fill	"#000000"
			targetArrow	"standard"
		]
	]
	edge
	[
		source	256
		target	101
		graphics
		[
			fill	"#000000"
			targetArrow	"standard"
		]
	]
	edge
	[
		source	22
		target	256
		graphics
		[
			fill	"#AAAAAA"
			targetArrow	"standard"
		]
	]
	edge
	[
		source	24
		target	256
		graphics
		[
			fill	"#AAAAAA"
			targetArrow	"standard"
		]
	]
	edge
	[
		source	6
		target	256
		graphics
		[
			fill	"#AAAAAA"
			targetArrow	"standard"
		]
	]
	edge
	[
		source	20
		target	256
		graphics
		[
			fill	"#AAAAAA"
			targetArrow	"standard"
		]
	]
	edge
	[
		source	23
		target	256
		graphics
		[
			fill	"#AAAAAA"
			targetArrow	"standard"
		]
	]
	edge
	[
		source	30
		target	257
		graphics
		[
			fill	"#000000"
			targetArrow	"standard"
		]
	]
	edge
	[
		source	257
		target	33
		graphics
		[
			fill	"#000000"
			targetArrow	"standard"
		]
	]
	edge
	[
		source	257
		target	101
		graphics
		[
			fill	"#000000"
			targetArrow	"standard"
		]
	]
	edge
	[
		source	21
		target	257
		graphics
		[
			fill	"#AAAAAA"
			targetArrow	"standard"
		]
	]
	edge
	[
		source	25
		target	257
		graphics
		[
			fill	"#AAAAAA"
			targetArrow	"standard"
		]
	]
	edge
	[
		source	6
		target	257
		graphics
		[
			fill	"#AAAAAA"
			targetArrow	"standard"
		]
	]
	edge
	[
		source	23
		target	257
		graphics
		[
			fill	"#AAAAAA"
			targetArrow	"standard"
		]
	]
	edge
	[
		source	20
		target	257
		graphics
		[
			fill	"#AAAAAA"
			targetArrow	"standard"
		]
	]
	edge
	[
		source	30
		target	258
		graphics
		[
			fill	"#000000"
			targetArrow	"standard"
		]
	]
	edge
	[
		source	258
		target	33
		graphics
		[
			fill	"#000000"
			targetArrow	"standard"
		]
	]
	edge
	[
		source	258
		target	101
		graphics
		[
			fill	"#000000"
			targetArrow	"standard"
		]
	]
	edge
	[
		source	21
		target	258
		graphics
		[
			fill	"#AAAAAA"
			targetArrow	"standard"
		]
	]
	edge
	[
		source	24
		target	258
		graphics
		[
			fill	"#AAAAAA"
			targetArrow	"standard"
		]
	]
	edge
	[
		source	6
		target	258
		graphics
		[
			fill	"#AAAAAA"
			targetArrow	"standard"
		]
	]
	edge
	[
		source	23
		target	258
		graphics
		[
			fill	"#AAAAAA"
			targetArrow	"standard"
		]
	]
	edge
	[
		source	20
		target	258
		graphics
		[
			fill	"#AAAAAA"
			targetArrow	"standard"
		]
	]
	edge
	[
		source	60
		target	259
		graphics
		[
			fill	"#000000"
			targetArrow	"standard"
		]
	]
	edge
	[
		source	101
		target	259
		graphics
		[
			fill	"#000000"
			targetArrow	"standard"
		]
	]
	edge
	[
		source	259
		target	57
		graphics
		[
			fill	"#000000"
			targetArrow	"standard"
		]
	]
	edge
	[
		source	57
		target	260
		graphics
		[
			fill	"#000000"
			targetArrow	"standard"
		]
	]
	edge
	[
		source	260
		target	60
		graphics
		[
			fill	"#000000"
			targetArrow	"standard"
		]
	]
	edge
	[
		source	260
		target	101
		graphics
		[
			fill	"#000000"
			targetArrow	"standard"
		]
	]
	edge
	[
		source	57
		target	261
		graphics
		[
			fill	"#000000"
			targetArrow	"standard"
		]
	]
	edge
	[
		source	261
		target	60
		graphics
		[
			fill	"#000000"
			targetArrow	"standard"
		]
	]
	edge
	[
		source	261
		target	101
		graphics
		[
			fill	"#000000"
			targetArrow	"standard"
		]
	]
	edge
	[
		source	49
		target	261
		graphics
		[
			fill	"#AAAAAA"
			targetArrow	"standard"
		]
	]
	edge
	[
		source	52
		target	261
		graphics
		[
			fill	"#AAAAAA"
			targetArrow	"standard"
		]
	]
	edge
	[
		source	50
		target	261
		graphics
		[
			fill	"#AAAAAA"
			targetArrow	"standard"
		]
	]
	edge
	[
		source	47
		target	261
		graphics
		[
			fill	"#AAAAAA"
			targetArrow	"standard"
		]
	]
	edge
	[
		source	95
		target	261
		graphics
		[
			fill	"#AAAAAA"
			targetArrow	"standard"
		]
	]
	edge
	[
		source	57
		target	262
		graphics
		[
			fill	"#000000"
			targetArrow	"standard"
		]
	]
	edge
	[
		source	262
		target	60
		graphics
		[
			fill	"#000000"
			targetArrow	"standard"
		]
	]
	edge
	[
		source	262
		target	101
		graphics
		[
			fill	"#000000"
			targetArrow	"standard"
		]
	]
	edge
	[
		source	49
		target	262
		graphics
		[
			fill	"#AAAAAA"
			targetArrow	"standard"
		]
	]
	edge
	[
		source	51
		target	262
		graphics
		[
			fill	"#AAAAAA"
			targetArrow	"standard"
		]
	]
	edge
	[
		source	47
		target	262
		graphics
		[
			fill	"#AAAAAA"
			targetArrow	"standard"
		]
	]
	edge
	[
		source	95
		target	262
		graphics
		[
			fill	"#AAAAAA"
			targetArrow	"standard"
		]
	]
	edge
	[
		source	50
		target	262
		graphics
		[
			fill	"#AAAAAA"
			targetArrow	"standard"
		]
	]
	edge
	[
		source	57
		target	264
		graphics
		[
			fill	"#000000"
			targetArrow	"standard"
		]
	]
	edge
	[
		source	264
		target	60
		graphics
		[
			fill	"#000000"
			targetArrow	"standard"
		]
	]
	edge
	[
		source	264
		target	101
		graphics
		[
			fill	"#000000"
			targetArrow	"standard"
		]
	]
	edge
	[
		source	48
		target	264
		graphics
		[
			fill	"#AAAAAA"
			targetArrow	"standard"
		]
	]
	edge
	[
		source	52
		target	264
		graphics
		[
			fill	"#AAAAAA"
			targetArrow	"standard"
		]
	]
	edge
	[
		source	95
		target	264
		graphics
		[
			fill	"#AAAAAA"
			targetArrow	"standard"
		]
	]
	edge
	[
		source	50
		target	264
		graphics
		[
			fill	"#AAAAAA"
			targetArrow	"standard"
		]
	]
	edge
	[
		source	47
		target	264
		graphics
		[
			fill	"#AAAAAA"
			targetArrow	"standard"
		]
	]
	edge
	[
		source	57
		target	265
		graphics
		[
			fill	"#000000"
			targetArrow	"standard"
		]
	]
	edge
	[
		source	265
		target	60
		graphics
		[
			fill	"#000000"
			targetArrow	"standard"
		]
	]
	edge
	[
		source	265
		target	101
		graphics
		[
			fill	"#000000"
			targetArrow	"standard"
		]
	]
	edge
	[
		source	48
		target	265
		graphics
		[
			fill	"#AAAAAA"
			targetArrow	"standard"
		]
	]
	edge
	[
		source	51
		target	265
		graphics
		[
			fill	"#AAAAAA"
			targetArrow	"standard"
		]
	]
	edge
	[
		source	95
		target	265
		graphics
		[
			fill	"#AAAAAA"
			targetArrow	"standard"
		]
	]
	edge
	[
		source	47
		target	265
		graphics
		[
			fill	"#AAAAAA"
			targetArrow	"standard"
		]
	]
	edge
	[
		source	50
		target	265
		graphics
		[
			fill	"#AAAAAA"
			targetArrow	"standard"
		]
	]
	edge
	[
		source	57
		target	266
		graphics
		[
			fill	"#000000"
			targetArrow	"standard"
		]
	]
	edge
	[
		source	266
		target	60
		graphics
		[
			fill	"#000000"
			targetArrow	"standard"
		]
	]
	edge
	[
		source	266
		target	101
		graphics
		[
			fill	"#000000"
			targetArrow	"standard"
		]
	]
	edge
	[
		source	49
		target	266
		graphics
		[
			fill	"#AAAAAA"
			targetArrow	"standard"
		]
	]
	edge
	[
		source	52
		target	266
		graphics
		[
			fill	"#AAAAAA"
			targetArrow	"standard"
		]
	]
	edge
	[
		source	6
		target	266
		graphics
		[
			fill	"#AAAAAA"
			targetArrow	"standard"
		]
	]
	edge
	[
		source	47
		target	266
		graphics
		[
			fill	"#AAAAAA"
			targetArrow	"standard"
		]
	]
	edge
	[
		source	50
		target	266
		graphics
		[
			fill	"#AAAAAA"
			targetArrow	"standard"
		]
	]
	edge
	[
		source	57
		target	267
		graphics
		[
			fill	"#000000"
			targetArrow	"standard"
		]
	]
	edge
	[
		source	267
		target	60
		graphics
		[
			fill	"#000000"
			targetArrow	"standard"
		]
	]
	edge
	[
		source	267
		target	101
		graphics
		[
			fill	"#000000"
			targetArrow	"standard"
		]
	]
	edge
	[
		source	49
		target	267
		graphics
		[
			fill	"#AAAAAA"
			targetArrow	"standard"
		]
	]
	edge
	[
		source	51
		target	267
		graphics
		[
			fill	"#AAAAAA"
			targetArrow	"standard"
		]
	]
	edge
	[
		source	6
		target	267
		graphics
		[
			fill	"#AAAAAA"
			targetArrow	"standard"
		]
	]
	edge
	[
		source	47
		target	267
		graphics
		[
			fill	"#AAAAAA"
			targetArrow	"standard"
		]
	]
	edge
	[
		source	50
		target	267
		graphics
		[
			fill	"#AAAAAA"
			targetArrow	"standard"
		]
	]
	edge
	[
		source	57
		target	268
		graphics
		[
			fill	"#000000"
			targetArrow	"standard"
		]
	]
	edge
	[
		source	268
		target	60
		graphics
		[
			fill	"#000000"
			targetArrow	"standard"
		]
	]
	edge
	[
		source	268
		target	101
		graphics
		[
			fill	"#000000"
			targetArrow	"standard"
		]
	]
	edge
	[
		source	48
		target	268
		graphics
		[
			fill	"#AAAAAA"
			targetArrow	"standard"
		]
	]
	edge
	[
		source	52
		target	268
		graphics
		[
			fill	"#AAAAAA"
			targetArrow	"standard"
		]
	]
	edge
	[
		source	6
		target	268
		graphics
		[
			fill	"#AAAAAA"
			targetArrow	"standard"
		]
	]
	edge
	[
		source	50
		target	268
		graphics
		[
			fill	"#AAAAAA"
			targetArrow	"standard"
		]
	]
	edge
	[
		source	47
		target	268
		graphics
		[
			fill	"#AAAAAA"
			targetArrow	"standard"
		]
	]
	edge
	[
		source	57
		target	269
		graphics
		[
			fill	"#000000"
			targetArrow	"standard"
		]
	]
	edge
	[
		source	269
		target	60
		graphics
		[
			fill	"#000000"
			targetArrow	"standard"
		]
	]
	edge
	[
		source	269
		target	101
		graphics
		[
			fill	"#000000"
			targetArrow	"standard"
		]
	]
	edge
	[
		source	48
		target	269
		graphics
		[
			fill	"#AAAAAA"
			targetArrow	"standard"
		]
	]
	edge
	[
		source	51
		target	269
		graphics
		[
			fill	"#AAAAAA"
			targetArrow	"standard"
		]
	]
	edge
	[
		source	6
		target	269
		graphics
		[
			fill	"#AAAAAA"
			targetArrow	"standard"
		]
	]
	edge
	[
		source	47
		target	269
		graphics
		[
			fill	"#AAAAAA"
			targetArrow	"standard"
		]
	]
	edge
	[
		source	50
		target	269
		graphics
		[
			fill	"#AAAAAA"
			targetArrow	"standard"
		]
	]
	edge
	[
		source	5
		target	270
		graphics
		[
			fill	"#000000"
			targetArrow	"standard"
		]
	]
	edge
	[
		source	33
		target	270
		graphics
		[
			fill	"#000000"
			targetArrow	"standard"
		]
	]
	edge
	[
		source	270
		target	3
		graphics
		[
			fill	"#000000"
			targetArrow	"standard"
		]
	]
	edge
	[
		source	2
		target	270
		graphics
		[
			fill	"#AAAAAA"
			targetArrow	"standard"
		]
	]
	edge
	[
		source	0
		target	270
		graphics
		[
			fill	"#AAAAAA"
			targetArrow	"standard"
		]
	]
	edge
	[
		source	3
		target	271
		graphics
		[
			fill	"#000000"
			targetArrow	"standard"
		]
	]
	edge
	[
		source	271
		target	5
		graphics
		[
			fill	"#000000"
			targetArrow	"standard"
		]
	]
	edge
	[
		source	271
		target	33
		graphics
		[
			fill	"#000000"
			targetArrow	"standard"
		]
	]
	edge
	[
		source	3
		target	272
		graphics
		[
			fill	"#000000"
			targetArrow	"standard"
		]
	]
	edge
	[
		source	272
		target	5
		graphics
		[
			fill	"#000000"
			targetArrow	"standard"
		]
	]
	edge
	[
		source	272
		target	33
		graphics
		[
			fill	"#000000"
			targetArrow	"standard"
		]
	]
	edge
	[
		source	22
		target	272
		graphics
		[
			fill	"#AAAAAA"
			targetArrow	"standard"
		]
	]
	edge
	[
		source	25
		target	272
		graphics
		[
			fill	"#AAAAAA"
			targetArrow	"standard"
		]
	]
	edge
	[
		source	23
		target	272
		graphics
		[
			fill	"#AAAAAA"
			targetArrow	"standard"
		]
	]
	edge
	[
		source	20
		target	272
		graphics
		[
			fill	"#AAAAAA"
			targetArrow	"standard"
		]
	]
	edge
	[
		source	3
		target	273
		graphics
		[
			fill	"#000000"
			targetArrow	"standard"
		]
	]
	edge
	[
		source	273
		target	5
		graphics
		[
			fill	"#000000"
			targetArrow	"standard"
		]
	]
	edge
	[
		source	273
		target	33
		graphics
		[
			fill	"#000000"
			targetArrow	"standard"
		]
	]
	edge
	[
		source	22
		target	273
		graphics
		[
			fill	"#AAAAAA"
			targetArrow	"standard"
		]
	]
	edge
	[
		source	24
		target	273
		graphics
		[
			fill	"#AAAAAA"
			targetArrow	"standard"
		]
	]
	edge
	[
		source	23
		target	273
		graphics
		[
			fill	"#AAAAAA"
			targetArrow	"standard"
		]
	]
	edge
	[
		source	20
		target	273
		graphics
		[
			fill	"#AAAAAA"
			targetArrow	"standard"
		]
	]
	edge
	[
		source	3
		target	275
		graphics
		[
			fill	"#000000"
			targetArrow	"standard"
		]
	]
	edge
	[
		source	275
		target	5
		graphics
		[
			fill	"#000000"
			targetArrow	"standard"
		]
	]
	edge
	[
		source	275
		target	33
		graphics
		[
			fill	"#000000"
			targetArrow	"standard"
		]
	]
	edge
	[
		source	21
		target	275
		graphics
		[
			fill	"#AAAAAA"
			targetArrow	"standard"
		]
	]
	edge
	[
		source	25
		target	275
		graphics
		[
			fill	"#AAAAAA"
			targetArrow	"standard"
		]
	]
	edge
	[
		source	23
		target	275
		graphics
		[
			fill	"#AAAAAA"
			targetArrow	"standard"
		]
	]
	edge
	[
		source	20
		target	275
		graphics
		[
			fill	"#AAAAAA"
			targetArrow	"standard"
		]
	]
	edge
	[
		source	3
		target	276
		graphics
		[
			fill	"#000000"
			targetArrow	"standard"
		]
	]
	edge
	[
		source	276
		target	5
		graphics
		[
			fill	"#000000"
			targetArrow	"standard"
		]
	]
	edge
	[
		source	276
		target	33
		graphics
		[
			fill	"#000000"
			targetArrow	"standard"
		]
	]
	edge
	[
		source	21
		target	276
		graphics
		[
			fill	"#AAAAAA"
			targetArrow	"standard"
		]
	]
	edge
	[
		source	24
		target	276
		graphics
		[
			fill	"#AAAAAA"
			targetArrow	"standard"
		]
	]
	edge
	[
		source	23
		target	276
		graphics
		[
			fill	"#AAAAAA"
			targetArrow	"standard"
		]
	]
	edge
	[
		source	20
		target	276
		graphics
		[
			fill	"#AAAAAA"
			targetArrow	"standard"
		]
	]
	edge
	[
		source	2
		target	277
		graphics
		[
			fill	"#000000"
			targetArrow	"standard"
		]
	]
	edge
	[
		source	277
		target	1
		graphics
		[
			fill	"#000000"
			targetArrow	"standard"
		]
	]
	edge
	[
		source	3
		target	277
		graphics
		[
			fill	"#000000"
			targetArrow	"standard"
		]
	]
	edge
	[
		source	277
		target	5
		graphics
		[
			fill	"#000000"
			targetArrow	"standard"
		]
	]
	edge
	[
		source	277
		target	33
		graphics
		[
			fill	"#000000"
			targetArrow	"standard"
		]
	]
	edge
	[
		source	0
		target	277
		graphics
		[
			fill	"#AAAAAA"
			targetArrow	"standard"
		]
	]
	edge
	[
		source	2
		target	278
		graphics
		[
			fill	"#000000"
			targetArrow	"standard"
		]
	]
	edge
	[
		source	278
		target	1
		graphics
		[
			fill	"#000000"
			targetArrow	"standard"
		]
	]
	edge
	[
		source	3
		target	278
		graphics
		[
			fill	"#000000"
			targetArrow	"standard"
		]
	]
	edge
	[
		source	278
		target	5
		graphics
		[
			fill	"#000000"
			targetArrow	"standard"
		]
	]
	edge
	[
		source	278
		target	33
		graphics
		[
			fill	"#000000"
			targetArrow	"standard"
		]
	]
	edge
	[
		source	21
		target	278
		graphics
		[
			fill	"#AAAAAA"
			targetArrow	"standard"
		]
	]
	edge
	[
		source	24
		target	278
		graphics
		[
			fill	"#AAAAAA"
			targetArrow	"standard"
		]
	]
	edge
	[
		source	20
		target	278
		graphics
		[
			fill	"#AAAAAA"
			targetArrow	"standard"
		]
	]
	edge
	[
		source	0
		target	278
		graphics
		[
			fill	"#AAAAAA"
			targetArrow	"standard"
		]
	]
	edge
	[
		source	23
		target	278
		graphics
		[
			fill	"#AAAAAA"
			targetArrow	"standard"
		]
	]
	edge
	[
		source	5
		target	279
		graphics
		[
			fill	"#000000"
			targetArrow	"standard"
		]
	]
	edge
	[
		source	60
		target	279
		graphics
		[
			fill	"#000000"
			targetArrow	"standard"
		]
	]
	edge
	[
		source	279
		target	4
		graphics
		[
			fill	"#000000"
			targetArrow	"standard"
		]
	]
	edge
	[
		source	2
		target	279
		graphics
		[
			fill	"#AAAAAA"
			targetArrow	"standard"
		]
	]
	edge
	[
		source	0
		target	279
		graphics
		[
			fill	"#AAAAAA"
			targetArrow	"standard"
		]
	]
	edge
	[
		source	4
		target	280
		graphics
		[
			fill	"#000000"
			targetArrow	"standard"
		]
	]
	edge
	[
		source	280
		target	5
		graphics
		[
			fill	"#000000"
			targetArrow	"standard"
		]
	]
	edge
	[
		source	280
		target	60
		graphics
		[
			fill	"#000000"
			targetArrow	"standard"
		]
	]
	edge
	[
		source	4
		target	281
		graphics
		[
			fill	"#000000"
			targetArrow	"standard"
		]
	]
	edge
	[
		source	281
		target	5
		graphics
		[
			fill	"#000000"
			targetArrow	"standard"
		]
	]
	edge
	[
		source	281
		target	60
		graphics
		[
			fill	"#000000"
			targetArrow	"standard"
		]
	]
	edge
	[
		source	52
		target	281
		graphics
		[
			fill	"#AAAAAA"
			targetArrow	"standard"
		]
	]
	edge
	[
		source	49
		target	281
		graphics
		[
			fill	"#AAAAAA"
			targetArrow	"standard"
		]
	]
	edge
	[
		source	47
		target	281
		graphics
		[
			fill	"#AAAAAA"
			targetArrow	"standard"
		]
	]
	edge
	[
		source	50
		target	281
		graphics
		[
			fill	"#AAAAAA"
			targetArrow	"standard"
		]
	]
	edge
	[
		source	4
		target	282
		graphics
		[
			fill	"#000000"
			targetArrow	"standard"
		]
	]
	edge
	[
		source	282
		target	5
		graphics
		[
			fill	"#000000"
			targetArrow	"standard"
		]
	]
	edge
	[
		source	282
		target	60
		graphics
		[
			fill	"#000000"
			targetArrow	"standard"
		]
	]
	edge
	[
		source	52
		target	282
		graphics
		[
			fill	"#AAAAAA"
			targetArrow	"standard"
		]
	]
	edge
	[
		source	48
		target	282
		graphics
		[
			fill	"#AAAAAA"
			targetArrow	"standard"
		]
	]
	edge
	[
		source	50
		target	282
		graphics
		[
			fill	"#AAAAAA"
			targetArrow	"standard"
		]
	]
	edge
	[
		source	47
		target	282
		graphics
		[
			fill	"#AAAAAA"
			targetArrow	"standard"
		]
	]
	edge
	[
		source	4
		target	283
		graphics
		[
			fill	"#000000"
			targetArrow	"standard"
		]
	]
	edge
	[
		source	283
		target	5
		graphics
		[
			fill	"#000000"
			targetArrow	"standard"
		]
	]
	edge
	[
		source	283
		target	60
		graphics
		[
			fill	"#000000"
			targetArrow	"standard"
		]
	]
	edge
	[
		source	51
		target	283
		graphics
		[
			fill	"#AAAAAA"
			targetArrow	"standard"
		]
	]
	edge
	[
		source	49
		target	283
		graphics
		[
			fill	"#AAAAAA"
			targetArrow	"standard"
		]
	]
	edge
	[
		source	50
		target	283
		graphics
		[
			fill	"#AAAAAA"
			targetArrow	"standard"
		]
	]
	edge
	[
		source	47
		target	283
		graphics
		[
			fill	"#AAAAAA"
			targetArrow	"standard"
		]
	]
	edge
	[
		source	4
		target	284
		graphics
		[
			fill	"#000000"
			targetArrow	"standard"
		]
	]
	edge
	[
		source	284
		target	5
		graphics
		[
			fill	"#000000"
			targetArrow	"standard"
		]
	]
	edge
	[
		source	284
		target	60
		graphics
		[
			fill	"#000000"
			targetArrow	"standard"
		]
	]
	edge
	[
		source	51
		target	284
		graphics
		[
			fill	"#AAAAAA"
			targetArrow	"standard"
		]
	]
	edge
	[
		source	48
		target	284
		graphics
		[
			fill	"#AAAAAA"
			targetArrow	"standard"
		]
	]
	edge
	[
		source	47
		target	284
		graphics
		[
			fill	"#AAAAAA"
			targetArrow	"standard"
		]
	]
	edge
	[
		source	50
		target	284
		graphics
		[
			fill	"#AAAAAA"
			targetArrow	"standard"
		]
	]
	edge
	[
		source	2
		target	286
		graphics
		[
			fill	"#000000"
			targetArrow	"standard"
		]
	]
	edge
	[
		source	286
		target	1
		graphics
		[
			fill	"#000000"
			targetArrow	"standard"
		]
	]
	edge
	[
		source	4
		target	286
		graphics
		[
			fill	"#000000"
			targetArrow	"standard"
		]
	]
	edge
	[
		source	286
		target	5
		graphics
		[
			fill	"#000000"
			targetArrow	"standard"
		]
	]
	edge
	[
		source	286
		target	60
		graphics
		[
			fill	"#000000"
			targetArrow	"standard"
		]
	]
	edge
	[
		source	0
		target	286
		graphics
		[
			fill	"#AAAAAA"
			targetArrow	"standard"
		]
	]
	edge
	[
		source	2
		target	287
		graphics
		[
			fill	"#000000"
			targetArrow	"standard"
		]
	]
	edge
	[
		source	287
		target	1
		graphics
		[
			fill	"#000000"
			targetArrow	"standard"
		]
	]
	edge
	[
		source	4
		target	287
		graphics
		[
			fill	"#000000"
			targetArrow	"standard"
		]
	]
	edge
	[
		source	287
		target	5
		graphics
		[
			fill	"#000000"
			targetArrow	"standard"
		]
	]
	edge
	[
		source	287
		target	60
		graphics
		[
			fill	"#000000"
			targetArrow	"standard"
		]
	]
	edge
	[
		source	51
		target	287
		graphics
		[
			fill	"#AAAAAA"
			targetArrow	"standard"
		]
	]
	edge
	[
		source	48
		target	287
		graphics
		[
			fill	"#AAAAAA"
			targetArrow	"standard"
		]
	]
	edge
	[
		source	47
		target	287
		graphics
		[
			fill	"#AAAAAA"
			targetArrow	"standard"
		]
	]
	edge
	[
		source	0
		target	287
		graphics
		[
			fill	"#AAAAAA"
			targetArrow	"standard"
		]
	]
	edge
	[
		source	50
		target	287
		graphics
		[
			fill	"#AAAAAA"
			targetArrow	"standard"
		]
	]
	edge
	[
		source	14
		target	288
		graphics
		[
			fill	"#000000"
			targetArrow	"standard"
		]
	]
	edge
	[
		source	33
		target	288
		graphics
		[
			fill	"#000000"
			targetArrow	"standard"
		]
	]
	edge
	[
		source	288
		target	12
		graphics
		[
			fill	"#000000"
			targetArrow	"standard"
		]
	]
	edge
	[
		source	11
		target	288
		graphics
		[
			fill	"#AAAAAA"
			targetArrow	"standard"
		]
	]
	edge
	[
		source	9
		target	288
		graphics
		[
			fill	"#AAAAAA"
			targetArrow	"standard"
		]
	]
	edge
	[
		source	12
		target	289
		graphics
		[
			fill	"#000000"
			targetArrow	"standard"
		]
	]
	edge
	[
		source	289
		target	14
		graphics
		[
			fill	"#000000"
			targetArrow	"standard"
		]
	]
	edge
	[
		source	289
		target	33
		graphics
		[
			fill	"#000000"
			targetArrow	"standard"
		]
	]
	edge
	[
		source	12
		target	290
		graphics
		[
			fill	"#000000"
			targetArrow	"standard"
		]
	]
	edge
	[
		source	290
		target	14
		graphics
		[
			fill	"#000000"
			targetArrow	"standard"
		]
	]
	edge
	[
		source	290
		target	33
		graphics
		[
			fill	"#000000"
			targetArrow	"standard"
		]
	]
	edge
	[
		source	22
		target	290
		graphics
		[
			fill	"#AAAAAA"
			targetArrow	"standard"
		]
	]
	edge
	[
		source	25
		target	290
		graphics
		[
			fill	"#AAAAAA"
			targetArrow	"standard"
		]
	]
	edge
	[
		source	20
		target	290
		graphics
		[
			fill	"#AAAAAA"
			targetArrow	"standard"
		]
	]
	edge
	[
		source	23
		target	290
		graphics
		[
			fill	"#AAAAAA"
			targetArrow	"standard"
		]
	]
	edge
	[
		source	12
		target	291
		graphics
		[
			fill	"#000000"
			targetArrow	"standard"
		]
	]
	edge
	[
		source	291
		target	14
		graphics
		[
			fill	"#000000"
			targetArrow	"standard"
		]
	]
	edge
	[
		source	291
		target	33
		graphics
		[
			fill	"#000000"
			targetArrow	"standard"
		]
	]
	edge
	[
		source	22
		target	291
		graphics
		[
			fill	"#AAAAAA"
			targetArrow	"standard"
		]
	]
	edge
	[
		source	24
		target	291
		graphics
		[
			fill	"#AAAAAA"
			targetArrow	"standard"
		]
	]
	edge
	[
		source	20
		target	291
		graphics
		[
			fill	"#AAAAAA"
			targetArrow	"standard"
		]
	]
	edge
	[
		source	23
		target	291
		graphics
		[
			fill	"#AAAAAA"
			targetArrow	"standard"
		]
	]
	edge
	[
		source	12
		target	292
		graphics
		[
			fill	"#000000"
			targetArrow	"standard"
		]
	]
	edge
	[
		source	292
		target	14
		graphics
		[
			fill	"#000000"
			targetArrow	"standard"
		]
	]
	edge
	[
		source	292
		target	33
		graphics
		[
			fill	"#000000"
			targetArrow	"standard"
		]
	]
	edge
	[
		source	21
		target	292
		graphics
		[
			fill	"#AAAAAA"
			targetArrow	"standard"
		]
	]
	edge
	[
		source	25
		target	292
		graphics
		[
			fill	"#AAAAAA"
			targetArrow	"standard"
		]
	]
	edge
	[
		source	23
		target	292
		graphics
		[
			fill	"#AAAAAA"
			targetArrow	"standard"
		]
	]
	edge
	[
		source	20
		target	292
		graphics
		[
			fill	"#AAAAAA"
			targetArrow	"standard"
		]
	]
	edge
	[
		source	12
		target	293
		graphics
		[
			fill	"#000000"
			targetArrow	"standard"
		]
	]
	edge
	[
		source	293
		target	14
		graphics
		[
			fill	"#000000"
			targetArrow	"standard"
		]
	]
	edge
	[
		source	293
		target	33
		graphics
		[
			fill	"#000000"
			targetArrow	"standard"
		]
	]
	edge
	[
		source	21
		target	293
		graphics
		[
			fill	"#AAAAAA"
			targetArrow	"standard"
		]
	]
	edge
	[
		source	24
		target	293
		graphics
		[
			fill	"#AAAAAA"
			targetArrow	"standard"
		]
	]
	edge
	[
		source	20
		target	293
		graphics
		[
			fill	"#AAAAAA"
			targetArrow	"standard"
		]
	]
	edge
	[
		source	23
		target	293
		graphics
		[
			fill	"#AAAAAA"
			targetArrow	"standard"
		]
	]
	edge
	[
		source	11
		target	294
		graphics
		[
			fill	"#000000"
			targetArrow	"standard"
		]
	]
	edge
	[
		source	294
		target	10
		graphics
		[
			fill	"#000000"
			targetArrow	"standard"
		]
	]
	edge
	[
		source	12
		target	294
		graphics
		[
			fill	"#000000"
			targetArrow	"standard"
		]
	]
	edge
	[
		source	294
		target	14
		graphics
		[
			fill	"#000000"
			targetArrow	"standard"
		]
	]
	edge
	[
		source	294
		target	33
		graphics
		[
			fill	"#000000"
			targetArrow	"standard"
		]
	]
	edge
	[
		source	9
		target	294
		graphics
		[
			fill	"#AAAAAA"
			targetArrow	"standard"
		]
	]
	edge
	[
		source	11
		target	295
		graphics
		[
			fill	"#000000"
			targetArrow	"standard"
		]
	]
	edge
	[
		source	295
		target	10
		graphics
		[
			fill	"#000000"
			targetArrow	"standard"
		]
	]
	edge
	[
		source	12
		target	295
		graphics
		[
			fill	"#000000"
			targetArrow	"standard"
		]
	]
	edge
	[
		source	295
		target	14
		graphics
		[
			fill	"#000000"
			targetArrow	"standard"
		]
	]
	edge
	[
		source	295
		target	33
		graphics
		[
			fill	"#000000"
			targetArrow	"standard"
		]
	]
	edge
	[
		source	21
		target	295
		graphics
		[
			fill	"#AAAAAA"
			targetArrow	"standard"
		]
	]
	edge
	[
		source	24
		target	295
		graphics
		[
			fill	"#AAAAAA"
			targetArrow	"standard"
		]
	]
	edge
	[
		source	23
		target	295
		graphics
		[
			fill	"#AAAAAA"
			targetArrow	"standard"
		]
	]
	edge
	[
		source	20
		target	295
		graphics
		[
			fill	"#AAAAAA"
			targetArrow	"standard"
		]
	]
	edge
	[
		source	9
		target	295
		graphics
		[
			fill	"#AAAAAA"
			targetArrow	"standard"
		]
	]
	edge
	[
		source	14
		target	297
		graphics
		[
			fill	"#000000"
			targetArrow	"standard"
		]
	]
	edge
	[
		source	60
		target	297
		graphics
		[
			fill	"#000000"
			targetArrow	"standard"
		]
	]
	edge
	[
		source	297
		target	13
		graphics
		[
			fill	"#000000"
			targetArrow	"standard"
		]
	]
	edge
	[
		source	11
		target	297
		graphics
		[
			fill	"#AAAAAA"
			targetArrow	"standard"
		]
	]
	edge
	[
		source	9
		target	297
		graphics
		[
			fill	"#AAAAAA"
			targetArrow	"standard"
		]
	]
	edge
	[
		source	13
		target	298
		graphics
		[
			fill	"#000000"
			targetArrow	"standard"
		]
	]
	edge
	[
		source	298
		target	14
		graphics
		[
			fill	"#000000"
			targetArrow	"standard"
		]
	]
	edge
	[
		source	298
		target	60
		graphics
		[
			fill	"#000000"
			targetArrow	"standard"
		]
	]
	edge
	[
		source	13
		target	299
		graphics
		[
			fill	"#000000"
			targetArrow	"standard"
		]
	]
	edge
	[
		source	299
		target	14
		graphics
		[
			fill	"#000000"
			targetArrow	"standard"
		]
	]
	edge
	[
		source	299
		target	60
		graphics
		[
			fill	"#000000"
			targetArrow	"standard"
		]
	]
	edge
	[
		source	52
		target	299
		graphics
		[
			fill	"#AAAAAA"
			targetArrow	"standard"
		]
	]
	edge
	[
		source	49
		target	299
		graphics
		[
			fill	"#AAAAAA"
			targetArrow	"standard"
		]
	]
	edge
	[
		source	47
		target	299
		graphics
		[
			fill	"#AAAAAA"
			targetArrow	"standard"
		]
	]
	edge
	[
		source	50
		target	299
		graphics
		[
			fill	"#AAAAAA"
			targetArrow	"standard"
		]
	]
	edge
	[
		source	13
		target	300
		graphics
		[
			fill	"#000000"
			targetArrow	"standard"
		]
	]
	edge
	[
		source	300
		target	14
		graphics
		[
			fill	"#000000"
			targetArrow	"standard"
		]
	]
	edge
	[
		source	300
		target	60
		graphics
		[
			fill	"#000000"
			targetArrow	"standard"
		]
	]
	edge
	[
		source	52
		target	300
		graphics
		[
			fill	"#AAAAAA"
			targetArrow	"standard"
		]
	]
	edge
	[
		source	48
		target	300
		graphics
		[
			fill	"#AAAAAA"
			targetArrow	"standard"
		]
	]
	edge
	[
		source	50
		target	300
		graphics
		[
			fill	"#AAAAAA"
			targetArrow	"standard"
		]
	]
	edge
	[
		source	47
		target	300
		graphics
		[
			fill	"#AAAAAA"
			targetArrow	"standard"
		]
	]
	edge
	[
		source	13
		target	301
		graphics
		[
			fill	"#000000"
			targetArrow	"standard"
		]
	]
	edge
	[
		source	301
		target	14
		graphics
		[
			fill	"#000000"
			targetArrow	"standard"
		]
	]
	edge
	[
		source	301
		target	60
		graphics
		[
			fill	"#000000"
			targetArrow	"standard"
		]
	]
	edge
	[
		source	51
		target	301
		graphics
		[
			fill	"#AAAAAA"
			targetArrow	"standard"
		]
	]
	edge
	[
		source	49
		target	301
		graphics
		[
			fill	"#AAAAAA"
			targetArrow	"standard"
		]
	]
	edge
	[
		source	47
		target	301
		graphics
		[
			fill	"#AAAAAA"
			targetArrow	"standard"
		]
	]
	edge
	[
		source	50
		target	301
		graphics
		[
			fill	"#AAAAAA"
			targetArrow	"standard"
		]
	]
	edge
	[
		source	13
		target	302
		graphics
		[
			fill	"#000000"
			targetArrow	"standard"
		]
	]
	edge
	[
		source	302
		target	14
		graphics
		[
			fill	"#000000"
			targetArrow	"standard"
		]
	]
	edge
	[
		source	302
		target	60
		graphics
		[
			fill	"#000000"
			targetArrow	"standard"
		]
	]
	edge
	[
		source	51
		target	302
		graphics
		[
			fill	"#AAAAAA"
			targetArrow	"standard"
		]
	]
	edge
	[
		source	48
		target	302
		graphics
		[
			fill	"#AAAAAA"
			targetArrow	"standard"
		]
	]
	edge
	[
		source	50
		target	302
		graphics
		[
			fill	"#AAAAAA"
			targetArrow	"standard"
		]
	]
	edge
	[
		source	47
		target	302
		graphics
		[
			fill	"#AAAAAA"
			targetArrow	"standard"
		]
	]
	edge
	[
		source	11
		target	303
		graphics
		[
			fill	"#000000"
			targetArrow	"standard"
		]
	]
	edge
	[
		source	303
		target	10
		graphics
		[
			fill	"#000000"
			targetArrow	"standard"
		]
	]
	edge
	[
		source	13
		target	303
		graphics
		[
			fill	"#000000"
			targetArrow	"standard"
		]
	]
	edge
	[
		source	303
		target	14
		graphics
		[
			fill	"#000000"
			targetArrow	"standard"
		]
	]
	edge
	[
		source	303
		target	60
		graphics
		[
			fill	"#000000"
			targetArrow	"standard"
		]
	]
	edge
	[
		source	9
		target	303
		graphics
		[
			fill	"#AAAAAA"
			targetArrow	"standard"
		]
	]
	edge
	[
		source	11
		target	304
		graphics
		[
			fill	"#000000"
			targetArrow	"standard"
		]
	]
	edge
	[
		source	304
		target	10
		graphics
		[
			fill	"#000000"
			targetArrow	"standard"
		]
	]
	edge
	[
		source	13
		target	304
		graphics
		[
			fill	"#000000"
			targetArrow	"standard"
		]
	]
	edge
	[
		source	304
		target	14
		graphics
		[
			fill	"#000000"
			targetArrow	"standard"
		]
	]
	edge
	[
		source	304
		target	60
		graphics
		[
			fill	"#000000"
			targetArrow	"standard"
		]
	]
	edge
	[
		source	51
		target	304
		graphics
		[
			fill	"#AAAAAA"
			targetArrow	"standard"
		]
	]
	edge
	[
		source	48
		target	304
		graphics
		[
			fill	"#AAAAAA"
			targetArrow	"standard"
		]
	]
	edge
	[
		source	50
		target	304
		graphics
		[
			fill	"#AAAAAA"
			targetArrow	"standard"
		]
	]
	edge
	[
		source	47
		target	304
		graphics
		[
			fill	"#AAAAAA"
			targetArrow	"standard"
		]
	]
	edge
	[
		source	9
		target	304
		graphics
		[
			fill	"#AAAAAA"
			targetArrow	"standard"
		]
	]
	edge
	[
		source	1
		target	305
		graphics
		[
			fill	"#000000"
			targetArrow	"standard"
		]
	]
	edge
	[
		source	305
		target	2
		graphics
		[
			fill	"#000000"
			targetArrow	"standard"
		]
	]
	edge
	[
		source	0
		target	305
		graphics
		[
			fill	"#AAAAAA"
			targetArrow	"standard"
		]
	]
	edge
	[
		source	10
		target	306
		graphics
		[
			fill	"#000000"
			targetArrow	"standard"
		]
	]
	edge
	[
		source	306
		target	11
		graphics
		[
			fill	"#000000"
			targetArrow	"standard"
		]
	]
	edge
	[
		source	9
		target	306
		graphics
		[
			fill	"#AAAAAA"
			targetArrow	"standard"
		]
	]
	edge
	[
		source	8
		target	308
		graphics
		[
			fill	"#000000"
			targetArrow	"standard"
		]
	]
	edge
	[
		source	308
		target	139
		graphics
		[
			fill	"#000000"
			targetArrow	"standard"
		]
	]
	edge
	[
		source	18
		target	309
		graphics
		[
			fill	"#000000"
			targetArrow	"standard"
		]
	]
	edge
	[
		source	100
		target	309
		graphics
		[
			fill	"#000000"
			targetArrow	"standard"
		]
	]
	edge
	[
		source	309
		target	17
		graphics
		[
			fill	"#000000"
			targetArrow	"standard"
		]
	]
	edge
	[
		source	17
		target	310
		graphics
		[
			fill	"#000000"
			targetArrow	"standard"
		]
	]
	edge
	[
		source	310
		target	18
		graphics
		[
			fill	"#000000"
			targetArrow	"standard"
		]
	]
	edge
	[
		source	310
		target	100
		graphics
		[
			fill	"#000000"
			targetArrow	"standard"
		]
	]
	edge
	[
		source	311
		target	8
		graphics
		[
			fill	"#000000"
			targetArrow	"standard"
		]
	]
	edge
	[
		source	46
		target	311
		graphics
		[
			fill	"#AAAAAA"
			targetArrow	"standard"
		]
	]
	edge
	[
		source	311
		target	11
		graphics
		[
			fill	"#000000"
			targetArrow	"standard"
		]
	]
	edge
	[
		source	311
		target	16
		graphics
		[
			fill	"#000000"
			targetArrow	"standard"
		]
	]
	edge
	[
		source	311
		target	14
		graphics
		[
			fill	"#000000"
			targetArrow	"standard"
		]
	]
	edge
	[
		source	311
		target	9
		graphics
		[
			fill	"#000000"
			targetArrow	"standard"
		]
	]
	edge
	[
		source	312
		target	8
		graphics
		[
			fill	"#000000"
			targetArrow	"standard"
		]
	]
	edge
	[
		source	17
		target	312
		graphics
		[
			fill	"#AAAAAA"
			targetArrow	"standard"
		]
	]
	edge
	[
		source	95
		target	312
		graphics
		[
			fill	"#AAAAAA"
			targetArrow	"standard"
		]
	]
	edge
	[
		source	96
		target	312
		graphics
		[
			fill	"#AAAAAA"
			targetArrow	"standard"
		]
	]
	edge
	[
		source	101
		target	312
		graphics
		[
			fill	"#AAAAAA"
			targetArrow	"standard"
		]
	]
	edge
	[
		source	312
		target	11
		graphics
		[
			fill	"#000000"
			targetArrow	"standard"
		]
	]
	edge
	[
		source	312
		target	16
		graphics
		[
			fill	"#000000"
			targetArrow	"standard"
		]
	]
	edge
	[
		source	312
		target	9
		graphics
		[
			fill	"#000000"
			targetArrow	"standard"
		]
	]
	edge
	[
		source	312
		target	14
		graphics
		[
			fill	"#000000"
			targetArrow	"standard"
		]
	]
	edge
	[
		source	100
		target	313
		graphics
		[
			fill	"#000000"
			targetArrow	"standard"
		]
	]
	edge
	[
		source	102
		target	313
		graphics
		[
			fill	"#000000"
			targetArrow	"standard"
		]
	]
	edge
	[
		source	313
		target	97
		graphics
		[
			fill	"#000000"
			targetArrow	"standard"
		]
	]
	edge
	[
		source	97
		target	314
		graphics
		[
			fill	"#000000"
			targetArrow	"standard"
		]
	]
	edge
	[
		source	314
		target	100
		graphics
		[
			fill	"#000000"
			targetArrow	"standard"
		]
	]
	edge
	[
		source	314
		target	102
		graphics
		[
			fill	"#000000"
			targetArrow	"standard"
		]
	]
	edge
	[
		source	315
		target	94
		graphics
		[
			fill	"#000000"
			targetArrow	"standard"
		]
	]
	edge
	[
		source	97
		target	315
		graphics
		[
			fill	"#AAAAAA"
			targetArrow	"standard"
		]
	]
	edge
	[
		source	95
		target	315
		graphics
		[
			fill	"#AAAAAA"
			targetArrow	"standard"
		]
		edgeAnchor
		[
			xSource	0.2812016940500295
			ySource	-0.10452562969622553
			xTarget	0.2812016940500295
			yTarget	-0.10452562969623311
		]
	]
	edge
	[
		source	96
		target	315
		graphics
		[
			fill	"#AAAAAA"
			targetArrow	"standard"
		]
		edgeAnchor
		[
			xSource	0.11460450795911754
			ySource	-0.2772468336256528
			xTarget	0.11460450795912039
			yTarget	-0.2772468336256528
		]
	]
	edge
	[
		source	101
		target	315
		graphics
		[
			fill	"#AAAAAA"
			targetArrow	"standard"
		]
		edgeAnchor
		[
			xSource	0.28527593554358643
			ySource	-0.0928312479703512
			xTarget	0.28527593554358643
			yTarget	-0.09283124797034362
		]
	]
	edge
	[
		source	315
		target	100
		graphics
		[
			fill	"#000000"
			targetArrow	"standard"
		]
	]
	edge
	[
		source	315
		target	96
		graphics
		[
			fill	"#000000"
			targetArrow	"standard"
		]
		edgeAnchor
		[
			ySource	0.3246204792424275
			yTarget	0.32462047924241233
		]
	]
	edge
	[
		source	315
		target	101
		graphics
		[
			fill	"#000000"
			targetArrow	"standard"
		]
		edgeAnchor
		[
			xSource	-0.31548402366468814
			xTarget	-0.31548402366469946
		]
	]
	edge
	[
		source	315
		target	95
		graphics
		[
			fill	"#000000"
			targetArrow	"standard"
		]
		edgeAnchor
		[
			xSource	-0.32005497087790596
			xTarget	-0.32005497087790596
		]
	]
	edge
	[
		source	130
		target	316
		graphics
		[
			fill	"#000000"
			targetArrow	"standard"
		]
	]
	edge
	[
		source	316
		target	131
		graphics
		[
			fill	"#000000"
			targetArrow	"standard"
		]
	]
	edge
	[
		source	316
		target	138
		graphics
		[
			fill	"#000000"
			targetArrow	"standard"
		]
	]
	edge
	[
		source	32
		target	316
		graphics
		[
			fill	"#000000"
			targetArrow	"standard"
		]
	]
	edge
	[
		source	316
		target	33
		graphics
		[
			fill	"#000000"
			targetArrow	"standard"
		]
	]
	edge
	[
		source	316
		target	137
		graphics
		[
			fill	"#000000"
			targetArrow	"standard"
		]
	]
	edge
	[
		source	135
		target	316
		graphics
		[
			fill	"#AAAAAA"
			targetArrow	"standard"
		]
	]
	edge
	[
		source	21
		target	316
		graphics
		[
			fill	"#AAAAAA"
			targetArrow	"standard"
		]
	]
	edge
	[
		source	24
		target	316
		graphics
		[
			fill	"#AAAAAA"
			targetArrow	"standard"
		]
	]
	edge
	[
		source	20
		target	316
		graphics
		[
			fill	"#AAAAAA"
			targetArrow	"standard"
		]
	]
	edge
	[
		source	23
		target	316
		graphics
		[
			fill	"#AAAAAA"
			targetArrow	"standard"
		]
	]
	edge
	[
		source	133
		target	316
		graphics
		[
			fill	"#AAAAAA"
			targetArrow	"standard"
		]
	]
	edge
	[
		source	132
		target	317
		graphics
		[
			fill	"#000000"
			targetArrow	"standard"
		]
	]
	edge
	[
		source	317
		target	139
		graphics
		[
			fill	"#000000"
			targetArrow	"standard"
		]
	]
	edge
	[
		source	135
		target	317
		graphics
		[
			fill	"#000000"
			targetArrow	"standard"
		]
	]
	edge
	[
		source	137
		target	317
		graphics
		[
			fill	"#000000"
			targetArrow	"standard"
		]
	]
	edge
	[
		source	133
		target	317
		graphics
		[
			fill	"#000000"
			targetArrow	"standard"
		]
	]
	edge
	[
		source	138
		target	317
		graphics
		[
			fill	"#000000"
			targetArrow	"standard"
		]
	]
	edge
	[
		source	62
		target	319
		graphics
		[
			fill	"#000000"
			targetArrow	"standard"
		]
	]
	edge
	[
		source	93
		target	319
		graphics
		[
			fill	"#000000"
			targetArrow	"standard"
		]
	]
	edge
	[
		source	319
		target	61
		graphics
		[
			fill	"#000000"
			targetArrow	"standard"
		]
	]
	edge
	[
		source	61
		target	320
		graphics
		[
			fill	"#000000"
			targetArrow	"standard"
		]
	]
	edge
	[
		source	320
		target	62
		graphics
		[
			fill	"#000000"
			targetArrow	"standard"
		]
	]
	edge
	[
		source	320
		target	93
		graphics
		[
			fill	"#000000"
			targetArrow	"standard"
		]
	]
	edge
	[
		source	86
		target	321
		graphics
		[
			fill	"#000000"
			targetArrow	"standard"
		]
	]
	edge
	[
		source	321
		target	85
		graphics
		[
			fill	"#000000"
			targetArrow	"standard"
		]
	]
	edge
	[
		source	61
		target	321
		graphics
		[
			fill	"#AAAAAA"
			targetArrow	"standard"
		]
	]
	edge
	[
		source	83
		target	321
		graphics
		[
			fill	"#AAAAAA"
			targetArrow	"standard"
		]
	]
	edge
	[
		source	85
		target	322
		graphics
		[
			fill	"#000000"
			targetArrow	"standard"
		]
	]
	edge
	[
		source	322
		target	84
		graphics
		[
			fill	"#000000"
			targetArrow	"standard"
		]
	]
	edge
	[
		source	61
		target	322
		graphics
		[
			fill	"#AAAAAA"
			targetArrow	"standard"
		]
	]
	edge
	[
		source	83
		target	322
		graphics
		[
			fill	"#AAAAAA"
			targetArrow	"standard"
		]
	]
	edge
	[
		source	84
		target	323
		graphics
		[
			fill	"#000000"
			targetArrow	"standard"
		]
	]
	edge
	[
		source	323
		target	87
		graphics
		[
			fill	"#000000"
			targetArrow	"standard"
		]
	]
	edge
	[
		source	61
		target	323
		graphics
		[
			fill	"#AAAAAA"
			targetArrow	"standard"
		]
	]
	edge
	[
		source	83
		target	323
		graphics
		[
			fill	"#AAAAAA"
			targetArrow	"standard"
		]
	]
	edge
	[
		source	64
		target	324
		graphics
		[
			fill	"#000000"
			targetArrow	"standard"
		]
	]
	edge
	[
		source	138
		target	324
		graphics
		[
			fill	"#000000"
			targetArrow	"standard"
		]
	]
	edge
	[
		source	324
		target	63
		graphics
		[
			fill	"#000000"
			targetArrow	"standard"
		]
	]
	edge
	[
		source	63
		target	325
		graphics
		[
			fill	"#000000"
			targetArrow	"standard"
		]
	]
	edge
	[
		source	325
		target	64
		graphics
		[
			fill	"#000000"
			targetArrow	"standard"
		]
	]
	edge
	[
		source	325
		target	138
		graphics
		[
			fill	"#000000"
			targetArrow	"standard"
		]
	]
	edge
	[
		source	135
		target	326
		graphics
		[
			fill	"#000000"
			targetArrow	"standard"
		]
	]
	edge
	[
		source	326
		target	134
		graphics
		[
			fill	"#000000"
			targetArrow	"standard"
		]
	]
	edge
	[
		source	63
		target	326
		graphics
		[
			fill	"#AAAAAA"
			targetArrow	"standard"
		]
	]
	edge
	[
		source	133
		target	326
		graphics
		[
			fill	"#AAAAAA"
			targetArrow	"standard"
		]
	]
	edge
	[
		source	134
		target	327
		graphics
		[
			fill	"#000000"
			targetArrow	"standard"
		]
	]
	edge
	[
		source	327
		target	136
		graphics
		[
			fill	"#000000"
			targetArrow	"standard"
		]
	]
	edge
	[
		source	63
		target	327
		graphics
		[
			fill	"#AAAAAA"
			targetArrow	"standard"
		]
	]
	edge
	[
		source	133
		target	327
		graphics
		[
			fill	"#AAAAAA"
			targetArrow	"standard"
		]
	]
	edge
	[
		source	123
		target	328
		graphics
		[
			fill	"#000000"
			targetArrow	"standard"
		]
	]
	edge
	[
		source	328
		target	124
		graphics
		[
			fill	"#000000"
			targetArrow	"standard"
		]
	]
	edge
	[
		source	126
		target	328
		graphics
		[
			fill	"#AAAAAA"
			targetArrow	"standard"
		]
	]
	edge
	[
		source	131
		target	328
		graphics
		[
			fill	"#AAAAAA"
			targetArrow	"standard"
		]
	]
	edge
	[
		source	122
		target	328
		graphics
		[
			fill	"#AAAAAA"
			targetArrow	"standard"
		]
	]
	edge
	[
		source	129
		target	328
		graphics
		[
			fill	"#AAAAAA"
			targetArrow	"standard"
		]
	]
	edge
	[
		source	125
		target	328
		graphics
		[
			fill	"#AAAAAA"
			targetArrow	"standard"
		]
	]
	edge
	[
		source	127
		target	328
		graphics
		[
			fill	"#AAAAAA"
			targetArrow	"standard"
		]
	]
	edge
	[
		source	124
		target	330
		graphics
		[
			fill	"#000000"
			targetArrow	"standard"
		]
	]
	edge
	[
		source	330
		target	123
		graphics
		[
			fill	"#000000"
			targetArrow	"standard"
		]
	]
	edge
	[
		source	122
		target	330
		graphics
		[
			fill	"#AAAAAA"
			targetArrow	"standard"
		]
	]
	edge
	[
		source	43
		target	330
		graphics
		[
			fill	"#AAAAAA"
			targetArrow	"standard"
		]
	]
	edge
	[
		source	121
		target	331
		graphics
		[
			fill	"#000000"
			targetArrow	"standard"
		]
	]
	edge
	[
		source	331
		target	120
		graphics
		[
			fill	"#000000"
			targetArrow	"standard"
		]
	]
	edge
	[
		source	24
		target	331
		graphics
		[
			fill	"#AAAAAA"
			targetArrow	"standard"
		]
	]
	edge
	[
		source	31
		target	331
		graphics
		[
			fill	"#AAAAAA"
			targetArrow	"standard"
		]
	]
	edge
	[
		source	119
		target	331
		graphics
		[
			fill	"#AAAAAA"
			targetArrow	"standard"
		]
	]
	edge
	[
		source	23
		target	331
		graphics
		[
			fill	"#AAAAAA"
			targetArrow	"standard"
		]
	]
	edge
	[
		source	120
		target	332
		graphics
		[
			fill	"#000000"
			targetArrow	"standard"
		]
	]
	edge
	[
		source	332
		target	121
		graphics
		[
			fill	"#000000"
			targetArrow	"standard"
		]
	]
	edge
	[
		source	119
		target	332
		graphics
		[
			fill	"#AAAAAA"
			targetArrow	"standard"
		]
	]
	edge
	[
		source	40
		target	152
		graphics
		[
			fill	"#AAAAAA"
			targetArrow	"standard"
		]
	]
	edge
	[
		source	30
		target	241
		graphics
		[
			fill	"#AAAAAA"
			targetArrow	"standard"
		]
	]
	edge
	[
		source	57
		target	241
		graphics
		[
			fill	"#AAAAAA"
			targetArrow	"standard"
		]
	]
	edge
	[
		source	30
		target	242
		graphics
		[
			fill	"#AAAAAA"
			targetArrow	"standard"
		]
	]
	edge
	[
		source	57
		target	242
		graphics
		[
			fill	"#AAAAAA"
			targetArrow	"standard"
		]
	]
]
