# Supplementary material for: Automated visualization of rule-based models
Source: PLoS Comput Biol. 2017 Nov 13;13(11):e1005857. doi: 10.1371/journal.pcbi.1005857 (PMC5703574; doi:10.1371/journal.pcbi.1005857)
Supplement: S1 Dataset — (ZIP) [file pcbi.1005857.s009.zip › suderman_deeds_tutorial/Ste12.gml]

Creator	"yFiles"
Version	"2.14"
graph
[
	hierarchic	1
	label	""
	directed	1
	node
	[
		id	0
		label	"_R177"
		graphics
		[
			x	1053.8992296006945
			y	335.0
			w	30.0
			h	30.0
			type	"ellipse"
			fill	"#CC99FF"
			outline	"#999999"
		]
		LabelGraphics
		[
			text	"_R177"
			fontSize	14
			fontName	"Dialog"
			anchor	"c"
		]
	]
	node
	[
		id	1
		label	"_R180"
		graphics
		[
			x	1079.7000232514881
			y	445.0
			w	30.0
			h	30.0
			type	"ellipse"
			fill	"#CC99FF"
			outline	"#999999"
		]
		LabelGraphics
		[
			text	"_R180"
			fontSize	14
			fontName	"Dialog"
			anchor	"c"
		]
	]
	node
	[
		id	2
		label	"_R182"
		graphics
		[
			x	903.9305788070436
			y	335.0
			w	30.0
			h	30.0
			type	"ellipse"
			fill	"#CC99FF"
			outline	"#999999"
		]
		LabelGraphics
		[
			text	"_R182"
			fontSize	14
			fontName	"Dialog"
			anchor	"c"
		]
	]
	node
	[
		id	3
		label	"_R185"
		graphics
		[
			x	972.1924835689484
			y	445.0
			w	30.0
			h	30.0
			type	"ellipse"
			fill	"#CC99FF"
			outline	"#999999"
		]
		LabelGraphics
		[
			text	"_R185"
			fontSize	14
			fontName	"Dialog"
			anchor	"c"
		]
	]
	node
	[
		id	4
		label	"_R186"
		graphics
		[
			x	1182.5793883308531
			y	335.0
			w	30.0
			h	30.0
			type	"ellipse"
			fill	"#CC99FF"
			outline	"#999999"
		]
		LabelGraphics
		[
			text	"_R186"
			fontSize	14
			fontName	"Dialog"
			anchor	"c"
		]
	]
	node
	[
		id	5
		label	"_R192"
		graphics
		[
			x	711.9242296006944
			y	565.0
			w	30.0
			h	30.0
			type	"ellipse"
			fill	"#CC99FF"
			outline	"#999999"
		]
		LabelGraphics
		[
			text	"_R192"
			fontSize	14
			fontName	"Dialog"
			anchor	"c"
		]
	]
	node
	[
		id	6
		label	"_R196"
		graphics
		[
			x	1122.272642299107
			y	565.0
			w	30.0
			h	30.0
			type	"ellipse"
			fill	"#CC99FF"
			outline	"#999999"
		]
		LabelGraphics
		[
			text	"_R196"
			fontSize	14
			fontName	"Dialog"
			anchor	"c"
		]
	]
	node
	[
		id	7
		label	"_R206"
		graphics
		[
			x	773.7964518229167
			y	335.0
			w	30.0
			h	30.0
			type	"ellipse"
			fill	"#CC99FF"
			outline	"#999999"
		]
		LabelGraphics
		[
			text	"_R206"
			fontSize	14
			fontName	"Dialog"
			anchor	"c"
		]
	]
	node
	[
		id	8
		label	"_R251"
		graphics
		[
			x	644.7198645213293
			y	335.0
			w	30.0
			h	30.0
			type	"ellipse"
			fill	"#CC99FF"
			outline	"#999999"
		]
		LabelGraphics
		[
			text	"_R251"
			fontSize	14
			fontName	"Dialog"
			anchor	"c"
		]
	]
	node
	[
		id	9
		label	"_R254"
		graphics
		[
			x	670.520658172123
			y	445.0
			w	30.0
			h	30.0
			type	"ellipse"
			fill	"#CC99FF"
			outline	"#999999"
		]
		LabelGraphics
		[
			text	"_R254"
			fontSize	14
			fontName	"Dialog"
			anchor	"c"
		]
	]
	node
	[
		id	10
		label	"_R255"
		graphics
		[
			x	645.5531978546627
			y	15.0
			w	30.0
			h	30.0
			type	"ellipse"
			fill	"#CC99FF"
			outline	"#999999"
		]
		LabelGraphics
		[
			text	"_R255"
			fontSize	14
			fontName	"Dialog"
			anchor	"c"
		]
	]
	node
	[
		id	11
		label	"_R257"
		graphics
		[
			x	638.0531978546627
			y	130.0
			w	30.0
			h	30.0
			type	"ellipse"
			fill	"#CC99FF"
			outline	"#999999"
		]
		LabelGraphics
		[
			text	"_R257"
			fontSize	14
			fontName	"Dialog"
			anchor	"c"
		]
	]
	node
	[
		id	12
		label	"_R40"
		graphics
		[
			x	499.0270073784722
			y	335.0
			w	30.0
			h	30.0
			type	"ellipse"
			fill	"#CC99FF"
			outline	"#999999"
		]
		LabelGraphics
		[
			text	"_R40"
			fontSize	14
			fontName	"Dialog"
			anchor	"c"
		]
	]
	node
	[
		id	13
		label	"_R43"
		graphics
		[
			x	564.1821661086309
			y	445.0
			w	30.0
			h	30.0
			type	"ellipse"
			fill	"#CC99FF"
			outline	"#999999"
		]
		LabelGraphics
		[
			text	"_R43"
			fontSize	14
			fontName	"Dialog"
			anchor	"c"
		]
	]
	node
	[
		id	14
		label	"_R47"
		graphics
		[
			x	350.9960549975198
			y	335.0
			w	30.0
			h	30.0
			type	"ellipse"
			fill	"#CC99FF"
			outline	"#999999"
		]
		LabelGraphics
		[
			text	"_R47"
			fontSize	14
			fontName	"Dialog"
			anchor	"c"
		]
	]
	node
	[
		id	15
		label	"_R49"
		graphics
		[
			x	418.87184864831346
			y	445.0
			w	30.0
			h	30.0
			type	"ellipse"
			fill	"#CC99FF"
			outline	"#999999"
		]
		LabelGraphics
		[
			text	"_R49"
			fontSize	14
			fontName	"Dialog"
			anchor	"c"
		]
	]
	node
	[
		id	16
		label	"_R50"
		graphics
		[
			x	202.96510261656744
			y	335.0
			w	30.0
			h	30.0
			type	"ellipse"
			fill	"#CC99FF"
			outline	"#999999"
		]
		LabelGraphics
		[
			text	"_R50"
			fontSize	14
			fontName	"Dialog"
			anchor	"c"
		]
	]
	node
	[
		id	17
		label	"_R53"
		graphics
		[
			x	253.1067692832341
			y	445.0
			w	30.0
			h	30.0
			type	"ellipse"
			fill	"#CC99FF"
			outline	"#999999"
		]
		LabelGraphics
		[
			text	"_R53"
			fontSize	14
			fontName	"Dialog"
			anchor	"c"
		]
	]
	node
	[
		id	18
		label	"_R57"
		graphics
		[
			x	57.65478515625
			y	335.0
			w	30.0
			h	30.0
			type	"ellipse"
			fill	"#CC99FF"
			outline	"#999999"
		]
		LabelGraphics
		[
			text	"_R57"
			fontSize	14
			fontName	"Dialog"
			anchor	"c"
		]
	]
	node
	[
		id	19
		label	"_R60"
		graphics
		[
			x	65.15478515625
			y	445.0
			w	30.0
			h	30.0
			type	"ellipse"
			fill	"#CC99FF"
			outline	"#999999"
		]
		LabelGraphics
		[
			text	"_R60"
			fontSize	14
			fontName	"Dialog"
			anchor	"c"
		]
	]
	node
	[
		id	20
		label	"Dig1_free"
		graphics
		[
			x	1190.0793883308531
			y	195.0
			w	30.0
			h	30.0
			type	"roundrectangle"
			fill	"#FFF4E3"
			outline	"#999999"
		]
		LabelGraphics
		[
			text	"Dig1_free"
			fontSize	14
			fontStyle	"bold"
			fontName	"Dialog"
			anchor	"c"
		]
	]
	node
	[
		id	21
		label	"Dig1|Ste12"
		graphics
		[
			x	1182.5793883308531
			y	385.0
			w	30.0
			h	30.0
			type	"roundrectangle"
			fill	"#FFF4E3"
			outline	"#999999"
		]
		LabelGraphics
		[
			text	"Dig1|Ste12"
			fontSize	14
			fontStyle	"bold"
			fontName	"Dialog"
			anchor	"c"
		]
	]
	node
	[
		id	22
		label	"Dig2_free"
		graphics
		[
			x	670.520658172123
			y	505.0
			w	30.0
			h	30.0
			type	"roundrectangle"
			fill	"#FFF4E3"
			outline	"#999999"
		]
		LabelGraphics
		[
			text	"Dig2_free"
			fontSize	14
			fontStyle	"bold"
			fontName	"Dialog"
			anchor	"c"
		]
	]
	node
	[
		id	23
		label	"Dig2_gene|Ste12"
		graphics
		[
			x	644.7198645213293
			y	385.0
			w	30.0
			h	30.0
			type	"roundrectangle"
			fill	"#FFF4E3"
			outline	"#999999"
		]
		LabelGraphics
		[
			text	"Dig2_gene|Ste12"
			fontSize	14
			fontStyle	"bold"
			fontName	"Dialog"
			anchor	"c"
		]
	]
	node
	[
		id	24
		label	"Dig2|Ste12"
		graphics
		[
			x	711.9242296006944
			y	615.0
			w	30.0
			h	30.0
			type	"roundrectangle"
			fill	"#FFF4E3"
			outline	"#999999"
		]
		LabelGraphics
		[
			text	"Dig2|Ste12"
			fontSize	14
			fontStyle	"bold"
			fontName	"Dialog"
			anchor	"c"
		]
	]
	node
	[
		id	25
		label	"Fus3_free"
		graphics
		[
			x	1079.7000232514881
			y	505.0
			w	30.0
			h	30.0
			type	"roundrectangle"
			fill	"#FFF4E3"
			outline	"#999999"
		]
		LabelGraphics
		[
			text	"Fus3_free"
			fontSize	14
			fontStyle	"bold"
			fontName	"Dialog"
			anchor	"c"
		]
	]
	node
	[
		id	26
		label	"Fus3_gene|Ste12"
		graphics
		[
			x	1053.8992296006945
			y	385.0
			w	30.0
			h	30.0
			type	"roundrectangle"
			fill	"#FFF4E3"
			outline	"#999999"
		]
		LabelGraphics
		[
			text	"Fus3_gene|Ste12"
			fontSize	14
			fontStyle	"bold"
			fontName	"Dialog"
			anchor	"c"
		]
	]
	node
	[
		id	27
		label	"Fus3|Ste12"
		graphics
		[
			x	1122.272642299107
			y	615.0
			w	30.0
			h	30.0
			type	"roundrectangle"
			fill	"#FFF4E3"
			outline	"#999999"
		]
		LabelGraphics
		[
			text	"Fus3|Ste12"
			fontSize	14
			fontStyle	"bold"
			fontName	"Dialog"
			anchor	"c"
		]
	]
	node
	[
		id	28
		label	"Gpa1_GDP"
		graphics
		[
			x	471.0067692832341
			y	505.0
			w	30.0
			h	30.0
			type	"roundrectangle"
			fill	"#FFF4E3"
			outline	"#999999"
		]
		LabelGraphics
		[
			text	"Gpa1_GDP"
			fontSize	14
			fontStyle	"bold"
			fontName	"Dialog"
			anchor	"c"
		]
	]
	node
	[
		id	29
		label	"Gpa1_free"
		graphics
		[
			x	366.19645182291663
			y	505.0
			w	30.0
			h	30.0
			type	"roundrectangle"
			fill	"#FFF4E3"
			outline	"#999999"
		]
		LabelGraphics
		[
			text	"Gpa1_free"
			fontSize	14
			fontStyle	"bold"
			fontName	"Dialog"
			anchor	"c"
		]
	]
	node
	[
		id	30
		label	"Gpa1_gene|Ste12"
		graphics
		[
			x	350.9960549975198
			y	385.0
			w	30.0
			h	30.0
			type	"roundrectangle"
			fill	"#FFF4E3"
			outline	"#999999"
		]
		LabelGraphics
		[
			text	"Gpa1_gene|Ste12"
			fontSize	14
			fontStyle	"bold"
			fontName	"Dialog"
			anchor	"c"
		]
	]
	node
	[
		id	31
		label	"Kss1|Ste12"
		graphics
		[
			x	773.7964518229167
			y	385.0
			w	30.0
			h	30.0
			type	"roundrectangle"
			fill	"#FFF4E3"
			outline	"#999999"
		]
		LabelGraphics
		[
			text	"Kss1|Ste12"
			fontSize	14
			fontStyle	"bold"
			fontName	"Dialog"
			anchor	"c"
		]
	]
	node
	[
		id	32
		label	"Msg5_free"
		graphics
		[
			x	972.1924835689484
			y	505.0
			w	30.0
			h	30.0
			type	"roundrectangle"
			fill	"#FFF4E3"
			outline	"#999999"
		]
		LabelGraphics
		[
			text	"Msg5_free"
			fontSize	14
			fontStyle	"bold"
			fontName	"Dialog"
			anchor	"c"
		]
	]
	node
	[
		id	33
		label	"Msg5_gene|Ste12"
		graphics
		[
			x	903.9305788070436
			y	385.0
			w	30.0
			h	30.0
			type	"roundrectangle"
			fill	"#FFF4E3"
			outline	"#999999"
		]
		LabelGraphics
		[
			text	"Msg5_gene|Ste12"
			fontSize	14
			fontStyle	"bold"
			fontName	"Dialog"
			anchor	"c"
		]
	]
	node
	[
		id	34
		label	"Sst2_free"
		graphics
		[
			x	60.69645182291667
			y	505.0
			w	30.0
			h	30.0
			type	"roundrectangle"
			fill	"#FFF4E3"
			outline	"#999999"
		]
		LabelGraphics
		[
			text	"Sst2_free"
			fontSize	14
			fontStyle	"bold"
			fontName	"Dialog"
			anchor	"c"
		]
	]
	node
	[
		id	35
		label	"Sst2_gene|Ste12"
		graphics
		[
			x	57.65478515625
			y	385.0
			w	30.0
			h	30.0
			type	"roundrectangle"
			fill	"#FFF4E3"
			outline	"#999999"
		]
		LabelGraphics
		[
			text	"Sst2_gene|Ste12"
			fontSize	14
			fontStyle	"bold"
			fontName	"Dialog"
			anchor	"c"
		]
	]
	node
	[
		id	36
		label	"Ste12_free"
		graphics
		[
			x	645.5531978546627
			y	195.0
			w	30.0
			h	30.0
			type	"roundrectangle"
			fill	"#FFF4E3"
			outline	"#999999"
		]
		LabelGraphics
		[
			text	"Ste12_free"
			fontSize	14
			fontStyle	"bold"
			fontName	"Dialog"
			anchor	"c"
		]
	]
	node
	[
		id	37
		label	"Ste12|Ste12_gene"
		graphics
		[
			x	638.0531978546627
			y	80.0
			w	30.0
			h	30.0
			type	"roundrectangle"
			fill	"#FFF4E3"
			outline	"#999999"
		]
		LabelGraphics
		[
			text	"Ste12|Ste12_gene"
			fontSize	14
			fontStyle	"bold"
			fontName	"Dialog"
			anchor	"c"
		]
	]
	node
	[
		id	38
		label	"Ste12|Ste2_gene"
		graphics
		[
			x	499.0270073784722
			y	385.0
			w	30.0
			h	30.0
			type	"roundrectangle"
			fill	"#FFF4E3"
			outline	"#999999"
		]
		LabelGraphics
		[
			text	"Ste12|Ste2_gene"
			fontSize	14
			fontStyle	"bold"
			fontName	"Dialog"
			anchor	"c"
		]
	]
	node
	[
		id	39
		label	"Ste12|Ste4_gene"
		graphics
		[
			x	202.96510261656744
			y	385.0
			w	30.0
			h	30.0
			type	"roundrectangle"
			fill	"#FFF4E3"
			outline	"#999999"
		]
		LabelGraphics
		[
			text	"Ste12|Ste4_gene"
			fontSize	14
			fontStyle	"bold"
			fontName	"Dialog"
			anchor	"c"
		]
	]
	node
	[
		id	40
		label	"Ste2_free"
		graphics
		[
			x	573.0964518229166
			y	505.0
			w	30.0
			h	30.0
			type	"roundrectangle"
			fill	"#FFF4E3"
			outline	"#999999"
		]
		LabelGraphics
		[
			text	"Ste2_free"
			fontSize	14
			fontStyle	"bold"
			fontName	"Dialog"
			anchor	"c"
		]
	]
	node
	[
		id	41
		label	"Ste4_free"
		graphics
		[
			x	157.7377216641865
			y	505.0
			w	30.0
			h	30.0
			type	"roundrectangle"
			fill	"#FFF4E3"
			outline	"#999999"
		]
		LabelGraphics
		[
			text	"Ste4_free"
			fontSize	14
			fontStyle	"bold"
			fontName	"Dialog"
			anchor	"c"
		]
	]
	node
	[
		id	42
		label	"Ste4_synth"
		graphics
		[
			x	260.6067692832341
			y	505.0
			w	30.0
			h	30.0
			type	"roundrectangle"
			fill	"#FFF4E3"
			outline	"#999999"
		]
		LabelGraphics
		[
			text	"Ste4_synth"
			fontSize	14
			fontStyle	"bold"
			fontName	"Dialog"
			anchor	"c"
		]
	]
	edge
	[
		source	36
		target	12
		graphics
		[
			fill	"#000000"
			targetArrow	"standard"
			Line
			[
				point
				[
					x	645.5531978546627
					y	195.0
				]
				point
				[
					x	641.3865311879961
					y	280.0
				]
				point
				[
					x	499.0270073784722
					y	280.0
				]
				point
				[
					x	499.0270073784722
					y	335.0
				]
			]
		]
		edgeAnchor
		[
			xSource	-0.2777777777777776
			ySource	1.0
			yTarget	-1.0
		]
	]
	edge
	[
		source	12
		target	38
		graphics
		[
			fill	"#000000"
			targetArrow	"standard"
		]
		edgeAnchor
		[
			ySource	1.0
			yTarget	-1.0
		]
	]
	edge
	[
		source	38
		target	13
		graphics
		[
			fill	"#AAAAAA"
			targetArrow	"standard"
			Line
			[
				point
				[
					x	499.0270073784722
					y	385.0
				]
				point
				[
					x	499.0270073784722
					y	410.0
				]
				point
				[
					x	556.6821661086309
					y	410.0
				]
				point
				[
					x	564.1821661086309
					y	445.0
				]
			]
		]
		edgeAnchor
		[
			ySource	1.0
			xTarget	-0.5
			yTarget	-0.8645833333333334
		]
	]
	edge
	[
		source	36
		target	13
		graphics
		[
			fill	"#AAAAAA"
			targetArrow	"standard"
			Line
			[
				point
				[
					x	645.5531978546627
					y	195.0
				]
				point
				[
					x	643.0531978546627
					y	290.0
				]
				point
				[
					x	571.6821661086309
					y	290.0
				]
				point
				[
					x	564.1821661086309
					y	445.0
				]
			]
		]
		edgeAnchor
		[
			xSource	-0.16666666666666666
			ySource	1.0
			xTarget	0.5
			yTarget	-0.8645833333333334
		]
	]
	edge
	[
		source	13
		target	40
		graphics
		[
			fill	"#000000"
			targetArrow	"standard"
			Line
			[
				point
				[
					x	564.1821661086309
					y	445.0
				]
				point
				[
					x	564.1821661086309
					y	470.0
				]
				point
				[
					x	573.0964518229166
					y	470.0
				]
				point
				[
					x	573.0964518229166
					y	505.0
				]
			]
		]
		edgeAnchor
		[
			ySource	1.0
			yTarget	-1.0
		]
	]
	edge
	[
		source	36
		target	14
		graphics
		[
			fill	"#000000"
			targetArrow	"standard"
			Line
			[
				point
				[
					x	645.5531978546627
					y	195.0
				]
				point
				[
					x	638.0531978546627
					y	260.0
				]
				point
				[
					x	350.9960549975198
					y	260.0
				]
				point
				[
					x	350.9960549975198
					y	335.0
				]
			]
		]
		edgeAnchor
		[
			xSource	-0.5
			ySource	1.0
			yTarget	-1.0
		]
	]
	edge
	[
		source	14
		target	30
		graphics
		[
			fill	"#000000"
			targetArrow	"standard"
		]
		edgeAnchor
		[
			ySource	1.0
			yTarget	-1.0
		]
	]
	edge
	[
		source	30
		target	15
		graphics
		[
			fill	"#AAAAAA"
			targetArrow	"standard"
			Line
			[
				point
				[
					x	350.9960549975198
					y	385.0
				]
				point
				[
					x	350.9960549975198
					y	410.0
				]
				point
				[
					x	411.37184864831346
					y	410.0
				]
				point
				[
					x	418.87184864831346
					y	445.0
				]
			]
		]
		edgeAnchor
		[
			ySource	1.0
			xTarget	-0.5
			yTarget	-0.8645833333333334
		]
	]
	edge
	[
		source	36
		target	15
		graphics
		[
			fill	"#AAAAAA"
			targetArrow	"standard"
			Line
			[
				point
				[
					x	645.5531978546627
					y	195.0
				]
				point
				[
					x	639.7198645213293
					y	270.0
				]
				point
				[
					x	426.37184864831346
					y	270.0
				]
				point
				[
					x	418.87184864831346
					y	445.0
				]
			]
		]
		edgeAnchor
		[
			xSource	-0.3888888888888914
			ySource	1.0
			xTarget	0.5
			yTarget	-0.8645833333333334
		]
	]
	edge
	[
		source	15
		target	28
		graphics
		[
			fill	"#000000"
			targetArrow	"standard"
			Line
			[
				point
				[
					x	418.87184864831346
					y	445.0
				]
				point
				[
					x	426.37184864831346
					y	470.0
				]
				point
				[
					x	471.0067692832341
					y	470.0
				]
				point
				[
					x	471.0067692832341
					y	505.0
				]
			]
		]
		edgeAnchor
		[
			xSource	0.5
			ySource	0.8645833333333334
			yTarget	-1.0
		]
	]
	edge
	[
		source	15
		target	29
		graphics
		[
			fill	"#000000"
			targetArrow	"standard"
			Line
			[
				point
				[
					x	418.87184864831346
					y	445.0
				]
				point
				[
					x	411.37184864831346
					y	470.0
				]
				point
				[
					x	366.19645182291663
					y	470.0
				]
				point
				[
					x	366.19645182291663
					y	505.0
				]
			]
		]
		edgeAnchor
		[
			xSource	-0.5
			ySource	0.8645833333333334
			yTarget	-1.0
		]
	]
	edge
	[
		source	36
		target	16
		graphics
		[
			fill	"#000000"
			targetArrow	"standard"
			Line
			[
				point
				[
					x	645.5531978546627
					y	195.0
				]
				point
				[
					x	634.7198645213293
					y	240.0
				]
				point
				[
					x	202.96510261656744
					y	240.0
				]
				point
				[
					x	202.96510261656744
					y	335.0
				]
			]
		]
		edgeAnchor
		[
			xSource	-0.7222222222222224
			ySource	1.0
			yTarget	-1.0
		]
	]
	edge
	[
		source	16
		target	39
		graphics
		[
			fill	"#000000"
			targetArrow	"standard"
		]
		edgeAnchor
		[
			ySource	1.0
			yTarget	-1.0
		]
	]
	edge
	[
		source	39
		target	17
		graphics
		[
			fill	"#AAAAAA"
			targetArrow	"standard"
			Line
			[
				point
				[
					x	202.96510261656744
					y	385.0
				]
				point
				[
					x	202.96510261656744
					y	410.0
				]
				point
				[
					x	245.6067692832341
					y	410.0
				]
				point
				[
					x	253.1067692832341
					y	445.0
				]
			]
		]
		edgeAnchor
		[
			ySource	1.0
			xTarget	-0.5
			yTarget	-0.8645833333333334
		]
	]
	edge
	[
		source	36
		target	17
		graphics
		[
			fill	"#AAAAAA"
			targetArrow	"standard"
			Line
			[
				point
				[
					x	645.5531978546627
					y	195.0
				]
				point
				[
					x	636.3865311879961
					y	250.0
				]
				point
				[
					x	275.6202613467262
					y	250.0
				]
				point
				[
					x	275.6202613467262
					y	405.57568359375
				]
				point
				[
					x	260.6067692832341
					y	405.57568359375
				]
				point
				[
					x	253.1067692832341
					y	445.0
				]
			]
		]
		edgeAnchor
		[
			xSource	-0.6111111111111086
			ySource	1.0
			xTarget	0.5
			yTarget	-0.8645833333333334
		]
	]
	edge
	[
		source	17
		target	42
		graphics
		[
			fill	"#000000"
			targetArrow	"standard"
		]
		edgeAnchor
		[
			xSource	0.5
			ySource	0.8645833333333334
			yTarget	-1.0
		]
	]
	edge
	[
		source	17
		target	41
		graphics
		[
			fill	"#000000"
			targetArrow	"standard"
			Line
			[
				point
				[
					x	253.1067692832341
					y	445.0
				]
				point
				[
					x	245.6067692832341
					y	470.0
				]
				point
				[
					x	157.7377216641865
					y	470.0
				]
				point
				[
					x	157.7377216641865
					y	505.0
				]
			]
		]
		edgeAnchor
		[
			xSource	-0.5
			ySource	0.8645833333333334
			yTarget	-1.0
		]
	]
	edge
	[
		source	36
		target	18
		graphics
		[
			fill	"#000000"
			targetArrow	"standard"
			Line
			[
				point
				[
					x	645.5531978546627
					y	195.0
				]
				point
				[
					x	631.3865311879961
					y	220.0
				]
				point
				[
					x	57.65478515625
					y	220.0
				]
				point
				[
					x	57.65478515625
					y	335.0
				]
			]
		]
		edgeAnchor
		[
			xSource	-0.9444444444444343
			ySource	0.8979166666666667
			yTarget	-1.0
		]
	]
	edge
	[
		source	18
		target	35
		graphics
		[
			fill	"#000000"
			targetArrow	"standard"
		]
		edgeAnchor
		[
			ySource	1.0
			yTarget	-1.0
		]
	]
	edge
	[
		source	35
		target	19
		graphics
		[
			fill	"#AAAAAA"
			targetArrow	"standard"
		]
		edgeAnchor
		[
			ySource	1.0
			xTarget	-0.5
			yTarget	-0.8645833333333334
		]
	]
	edge
	[
		source	36
		target	19
		graphics
		[
			fill	"#AAAAAA"
			targetArrow	"standard"
			Line
			[
				point
				[
					x	645.5531978546627
					y	195.0
				]
				point
				[
					x	633.0531978546627
					y	230.0
				]
				point
				[
					x	130.30994388640875
					y	230.0
				]
				point
				[
					x	130.30994388640875
					y	410.0
				]
				point
				[
					x	72.65478515625
					y	410.0
				]
				point
				[
					x	65.15478515625
					y	445.0
				]
			]
		]
		edgeAnchor
		[
			xSource	-0.8333333333333334
			ySource	0.98125
			xTarget	0.5
			yTarget	-0.8645833333333334
		]
	]
	edge
	[
		source	19
		target	34
		graphics
		[
			fill	"#000000"
			targetArrow	"standard"
			Line
			[
				point
				[
					x	65.15478515625
					y	445.0
				]
				point
				[
					x	65.15478515625
					y	470.0
				]
				point
				[
					x	60.69645182291667
					y	470.0
				]
				point
				[
					x	60.69645182291667
					y	505.0
				]
			]
		]
		edgeAnchor
		[
			ySource	1.0
			yTarget	-1.0
		]
	]
	edge
	[
		source	36
		target	0
		graphics
		[
			fill	"#000000"
			targetArrow	"standard"
			Line
			[
				point
				[
					x	645.5531978546627
					y	195.0
				]
				point
				[
					x	654.7198645213293
					y	250.0
				]
				point
				[
					x	1053.8992296006945
					y	250.0
				]
				point
				[
					x	1053.8992296006945
					y	335.0
				]
			]
		]
		edgeAnchor
		[
			xSource	0.6111111111111112
			ySource	1.0
			yTarget	-1.0
		]
	]
	edge
	[
		source	0
		target	26
		graphics
		[
			fill	"#000000"
			targetArrow	"standard"
		]
		edgeAnchor
		[
			ySource	1.0
			yTarget	-1.0
		]
	]
	edge
	[
		source	26
		target	1
		graphics
		[
			fill	"#AAAAAA"
			targetArrow	"standard"
			Line
			[
				point
				[
					x	1053.8992296006945
					y	385.0
				]
				point
				[
					x	1053.8992296006945
					y	410.0
				]
				point
				[
					x	1072.2000232514881
					y	410.0
				]
				point
				[
					x	1079.7000232514881
					y	445.0
				]
			]
		]
		edgeAnchor
		[
			ySource	1.0
			xTarget	-0.5
			yTarget	-0.8645833333333334
		]
	]
	edge
	[
		source	36
		target	1
		graphics
		[
			fill	"#AAAAAA"
			targetArrow	"standard"
			Line
			[
				point
				[
					x	645.5531978546627
					y	195.0
				]
				point
				[
					x	656.3865311879961
					y	240.0
				]
				point
				[
					x	1128.1059756324405
					y	240.0
				]
				point
				[
					x	1128.1059756324405
					y	410.0
				]
				point
				[
					x	1087.2000232514881
					y	410.0
				]
				point
				[
					x	1079.7000232514881
					y	445.0
				]
			]
		]
		edgeAnchor
		[
			xSource	0.7222222222222248
			ySource	1.0
			xTarget	0.5
			yTarget	-0.8645833333333334
		]
	]
	edge
	[
		source	1
		target	25
		graphics
		[
			fill	"#000000"
			targetArrow	"standard"
		]
		edgeAnchor
		[
			ySource	1.0
			yTarget	-1.0
		]
	]
	edge
	[
		source	36
		target	2
		graphics
		[
			fill	"#000000"
			targetArrow	"standard"
			Line
			[
				point
				[
					x	645.5531978546627
					y	195.0
				]
				point
				[
					x	651.3865311879961
					y	270.0
				]
				point
				[
					x	903.9305788070436
					y	270.0
				]
				point
				[
					x	903.9305788070436
					y	335.0
				]
			]
		]
		edgeAnchor
		[
			xSource	0.38888888888888906
			ySource	1.0
			yTarget	-1.0
		]
	]
	edge
	[
		source	2
		target	33
		graphics
		[
			fill	"#000000"
			targetArrow	"standard"
		]
		edgeAnchor
		[
			ySource	1.0
			yTarget	-1.0
		]
	]
	edge
	[
		source	33
		target	3
		graphics
		[
			fill	"#AAAAAA"
			targetArrow	"standard"
			Line
			[
				point
				[
					x	903.9305788070436
					y	385.0
				]
				point
				[
					x	903.9305788070436
					y	410.0
				]
				point
				[
					x	964.6924835689484
					y	410.0
				]
				point
				[
					x	972.1924835689484
					y	445.0
				]
			]
		]
		edgeAnchor
		[
			ySource	1.0
			xTarget	-0.5
			yTarget	-0.8645833333333334
		]
	]
	edge
	[
		source	36
		target	3
		graphics
		[
			fill	"#AAAAAA"
			targetArrow	"standard"
			Line
			[
				point
				[
					x	645.5531978546627
					y	195.0
				]
				point
				[
					x	653.0531978546627
					y	260.0
				]
				point
				[
					x	979.6924835689484
					y	260.0
				]
				point
				[
					x	972.1924835689484
					y	445.0
				]
			]
		]
		edgeAnchor
		[
			xSource	0.5
			ySource	1.0
			xTarget	0.5
			yTarget	-0.8645833333333334
		]
	]
	edge
	[
		source	3
		target	32
		graphics
		[
			fill	"#000000"
			targetArrow	"standard"
		]
		edgeAnchor
		[
			ySource	1.0
			yTarget	-1.0
		]
	]
	edge
	[
		source	20
		target	4
		graphics
		[
			fill	"#000000"
			targetArrow	"standard"
		]
		edgeAnchor
		[
			ySource	1.0
			xTarget	0.5
			yTarget	-0.8645833333333334
		]
	]
	edge
	[
		source	36
		target	4
		graphics
		[
			fill	"#000000"
			targetArrow	"standard"
			Line
			[
				point
				[
					x	645.5531978546627
					y	195.0
				]
				point
				[
					x	659.7198645213293
					y	220.0
				]
				point
				[
					x	1175.0793883308531
					y	220.0
				]
				point
				[
					x	1182.5793883308531
					y	335.0
				]
			]
		]
		edgeAnchor
		[
			xSource	0.9444444444444343
			ySource	0.8979166666666667
			xTarget	-0.5
			yTarget	-0.8645833333333334
		]
	]
	edge
	[
		source	4
		target	21
		graphics
		[
			fill	"#000000"
			targetArrow	"standard"
		]
		edgeAnchor
		[
			ySource	1.0
			yTarget	-1.0
		]
	]
	edge
	[
		source	22
		target	5
		graphics
		[
			fill	"#000000"
			targetArrow	"standard"
			Line
			[
				point
				[
					x	670.520658172123
					y	505.0
				]
				point
				[
					x	670.520658172123
					y	530.0
				]
				point
				[
					x	704.4242296006944
					y	530.0
				]
				point
				[
					x	711.9242296006944
					y	565.0
				]
			]
		]
		edgeAnchor
		[
			ySource	1.0
			xTarget	-0.5
			yTarget	-0.8645833333333334
		]
	]
	edge
	[
		source	36
		target	5
		graphics
		[
			fill	"#000000"
			targetArrow	"standard"
			Line
			[
				point
				[
					x	645.5531978546627
					y	195.0
				]
				point
				[
					x	648.0531978546627
					y	290.0
				]
				point
				[
					x	719.4242296006944
					y	290.0
				]
				point
				[
					x	711.9242296006944
					y	565.0
				]
			]
		]
		edgeAnchor
		[
			xSource	0.16666666666666666
			ySource	1.0
			xTarget	0.5
			yTarget	-0.8645833333333334
		]
	]
	edge
	[
		source	5
		target	24
		graphics
		[
			fill	"#000000"
			targetArrow	"standard"
		]
		edgeAnchor
		[
			ySource	1.0
			yTarget	-1.0
		]
	]
	edge
	[
		source	25
		target	6
		graphics
		[
			fill	"#000000"
			targetArrow	"standard"
			Line
			[
				point
				[
					x	1079.7000232514881
					y	505.0
				]
				point
				[
					x	1079.7000232514881
					y	530.0
				]
				point
				[
					x	1114.772642299107
					y	530.0
				]
				point
				[
					x	1122.272642299107
					y	565.0
				]
			]
		]
		edgeAnchor
		[
			ySource	1.0
			xTarget	-0.5
			yTarget	-0.8645833333333334
		]
	]
	edge
	[
		source	36
		target	6
		graphics
		[
			fill	"#000000"
			targetArrow	"standard"
			Line
			[
				point
				[
					x	645.5531978546627
					y	195.0
				]
				point
				[
					x	658.0531978546627
					y	230.0
				]
				point
				[
					x	1129.772642299107
					y	230.0
				]
				point
				[
					x	1122.272642299107
					y	565.0
				]
			]
		]
		edgeAnchor
		[
			xSource	0.8333333333333334
			ySource	0.98125
			xTarget	0.5
			yTarget	-0.8645833333333334
		]
	]
	edge
	[
		source	6
		target	27
		graphics
		[
			fill	"#000000"
			targetArrow	"standard"
		]
		edgeAnchor
		[
			ySource	1.0
			yTarget	-1.0
		]
	]
	edge
	[
		source	36
		target	7
		graphics
		[
			fill	"#000000"
			targetArrow	"standard"
			Line
			[
				point
				[
					x	645.5531978546627
					y	195.0
				]
				point
				[
					x	649.7198645213293
					y	280.0
				]
				point
				[
					x	773.7964518229167
					y	280.0
				]
				point
				[
					x	773.7964518229167
					y	335.0
				]
			]
		]
		edgeAnchor
		[
			xSource	0.27777777777777796
			ySource	1.0
			yTarget	-1.0
		]
	]
	edge
	[
		source	7
		target	31
		graphics
		[
			fill	"#000000"
			targetArrow	"standard"
		]
		edgeAnchor
		[
			ySource	1.0
			yTarget	-1.0
		]
	]
	edge
	[
		source	36
		target	8
		graphics
		[
			fill	"#000000"
			targetArrow	"standard"
		]
		edgeAnchor
		[
			xSource	-0.05555555555555524
			ySource	1.0
			yTarget	-1.0
		]
	]
	edge
	[
		source	8
		target	23
		graphics
		[
			fill	"#000000"
			targetArrow	"standard"
		]
		edgeAnchor
		[
			ySource	1.0
			yTarget	-1.0
		]
	]
	edge
	[
		source	23
		target	9
		graphics
		[
			fill	"#AAAAAA"
			targetArrow	"standard"
			Line
			[
				point
				[
					x	644.7198645213293
					y	385.0
				]
				point
				[
					x	644.7198645213293
					y	410.0
				]
				point
				[
					x	663.020658172123
					y	410.0
				]
				point
				[
					x	670.520658172123
					y	445.0
				]
			]
		]
		edgeAnchor
		[
			ySource	1.0
			xTarget	-0.5
			yTarget	-0.8645833333333334
		]
	]
	edge
	[
		source	36
		target	9
		graphics
		[
			fill	"#AAAAAA"
			targetArrow	"standard"
			Line
			[
				point
				[
					x	645.5531978546627
					y	195.0
				]
				point
				[
					x	646.3865311879961
					y	300.0
				]
				point
				[
					x	717.7575629340278
					y	300.0
				]
				point
				[
					x	717.7575629340278
					y	410.0
				]
				point
				[
					x	678.020658172123
					y	410.0
				]
				point
				[
					x	670.520658172123
					y	445.0
				]
			]
		]
		edgeAnchor
		[
			xSource	0.055555555555558085
			ySource	1.0
			xTarget	0.5
			yTarget	-0.8645833333333334
		]
	]
	edge
	[
		source	9
		target	22
		graphics
		[
			fill	"#000000"
			targetArrow	"standard"
		]
		edgeAnchor
		[
			ySource	1.0
			yTarget	-1.0
		]
	]
	edge
	[
		source	36
		target	10
		graphics
		[
			fill	"#000000"
			targetArrow	"standard"
			Line
			[
				point
				[
					x	645.5531978546627
					y	195.0
				]
				point
				[
					x	655.5531978546627
					y	155.0
				]
				point
				[
					x	714.6012137276786
					y	155.0
				]
				point
				[
					x	714.6012137276786
					y	45.0
				]
				point
				[
					x	653.0531978546627
					y	45.0
				]
				point
				[
					x	645.5531978546627
					y	15.0
				]
			]
		]
		edgeAnchor
		[
			xSource	0.6666666666666666
			ySource	-1.0
			xTarget	0.5
			yTarget	0.8645833333333334
		]
	]
	edge
	[
		source	10
		target	37
		graphics
		[
			fill	"#000000"
			targetArrow	"standard"
		]
		edgeAnchor
		[
			xSource	-0.5
			ySource	0.8645833333333334
			yTarget	-1.0
		]
	]
	edge
	[
		source	37
		target	11
		graphics
		[
			fill	"#AAAAAA"
			targetArrow	"standard"
		]
		edgeAnchor
		[
			ySource	1.0
			yTarget	-1.0
		]
	]
	edge
	[
		source	36
		target	11
		graphics
		[
			fill	"#AAAAAA"
			targetArrow	"standard"
			Line
			[
				point
				[
					x	645.5531978546627
					y	195.0
				]
				point
				[
					x	635.5531978546627
					y	160.0
				]
				point
				[
					x	630.5531978546627
					y	160.0
				]
				point
				[
					x	638.0531978546627
					y	130.0
				]
			]
		]
		edgeAnchor
		[
			xSource	-0.6666666666666666
			ySource	-1.0
			xTarget	-0.5
			yTarget	0.8645833333333334
		]
	]
	edge
	[
		source	11
		target	36
		graphics
		[
			fill	"#000000"
			targetArrow	"standard"
		]
		edgeAnchor
		[
			xSource	0.5
			ySource	0.8645833333333334
			yTarget	-1.0
		]
	]
]
