# Supplementary material for: Automated visualization of rule-based models
Source: PLoS Comput Biol. 2017 Nov 13;13(11):e1005857. doi: 10.1371/journal.pcbi.1005857 (PMC5703574; doi:10.1371/journal.pcbi.1005857)
Supplement: S2 Dataset — (ZIP) [file pcbi.1005857.s010.zip]

Archive with 143 entries (139 files):
- model_analysis/
- model_analysis/data/
- model_analysis/data/data.py
- model_analysis/data/data_models_edges.csv
- model_analysis/data/data_models_nodes.csv
- model_analysis/data/data_models_rxns.csv
- model_analysis/data/data_rules.csv
- model_analysis/data/gmeans.png
- model_analysis/data/gmeans2.png
- model_analysis/data/modelgraphs.png
- model_analysis/data/plotter.py
- model_analysis/data/README.txt
- model_analysis/data/rulegraphs.png
- model_analysis/data/rxnnet.png
- model_analysis/models/
- model_analysis/models/An2009.bngl
- model_analysis/models/An2009.net
- model_analysis/models/An2009_opts.txt
- model_analysis/models/Barua2007.bngl
- model_analysis/models/Barua2007.net
- model_analysis/models/Barua2007_opts.txt
- model_analysis/models/Barua2009.bngl
- model_analysis/models/Barua2009.net
- model_analysis/models/Barua2009_opts.txt
- model_analysis/models/Barua2013.bngl
- model_analysis/models/Barua2013.net
- model_analysis/models/Barua2013_opts.txt
- model_analysis/models/BaruaBCR2012.bngl
- model_analysis/models/BaruaBCR2012.net
- model_analysis/models/BaruaBCR2012_opts.txt
- model_analysis/models/BaruaFceRI2012.bngl
- model_analysis/models/BaruaFceRI2012.net
- model_analysis/models/BaruaFceRI2012_opts.txt
- model_analysis/models/Blinov2006.bngl
- model_analysis/models/Blinov2006.net
- model_analysis/models/Blinov2006_opts.txt
- model_analysis/models/ChylekFceRI2014.bngl
- model_analysis/models/ChylekFceRI2014_opts.txt
- model_analysis/models/ChylekTCR2014.bngl
- model_analysis/models/ChylekTCR2014_opts.txt
- model_analysis/models/Creamer2012.bngl
- model_analysis/models/Creamer2012_opts.txt
- model_analysis/models/data_models_edges.csv
- model_analysis/models/data_models_nodes.csv
- model_analysis/models/data_models_rxns.csv
- model_analysis/models/data_rules.csv
- model_analysis/models/Dushek2011.bngl
- model_analysis/models/Dushek2011.net
- model_analysis/models/Dushek2011_opts.txt
- model_analysis/models/Dushek2014.bngl
- model_analysis/models/Dushek2014.net
- model_analysis/models/Dushek2014_opts.txt
- model_analysis/models/Faeder2003.bngl
- model_analysis/models/Faeder2003.net
- model_analysis/models/Faeder2003_opts.txt
- model_analysis/models/Falkenberg2013.bngl
- model_analysis/models/Falkenberg2013_opts.txt
- model_analysis/models/Hat2016.bngl
- model_analysis/models/Hat2016.net
- model_analysis/models/Hat2016_opts.txt
- model_analysis/models/Kesseler2013.bngl
- model_analysis/models/Kesseler2013.net
- model_analysis/models/Kesseler2013_opts.txt
- model_analysis/models/Kocieniewski2012.bngl
- model_analysis/models/Kocieniewski2012.net
- model_analysis/models/Kocieniewski2012_opts.txt
- model_analysis/models/Kozer2013.bngl
- model_analysis/models/Kozer2013.net
- model_analysis/models/Kozer2013_opts.txt
- model_analysis/models/Kozer2014.bngl
- model_analysis/models/Kozer2014_opts.txt
- model_analysis/models/Ligon2014.bngl
- model_analysis/models/Ligon2014_opts.txt
- model_analysis/models/Michalski2012.bngl
- model_analysis/models/Michalski2012.net
- model_analysis/models/Michalski2012_opts.txt
- model_analysis/models/Mukhopadhyay2013.bngl
- model_analysis/models/Mukhopadhyay2013.net
- model_analysis/models/Mukhopadhyay2013_opts.txt
- model_analysis/models/Nag2009.bngl
- model_analysis/models/Nag2009.net
- model_analysis/models/Nag2009_opts.txt
- model_analysis/models/Pekalski2013.bngl
- model_analysis/models/Pekalski2013.net
- model_analysis/models/Pekalski2013_opts.txt
- model_analysis/models/rxn/
- model_analysis/models/rxn/An2009.bngl
- model_analysis/models/rxn/An2009.net
- model_analysis/models/rxn/Barua2007.bngl
- model_analysis/models/rxn/Barua2007.net
- model_analysis/models/rxn/Barua2009.bngl
- model_analysis/models/rxn/Barua2009.net
- model_analysis/models/rxn/Barua2013.bngl
- model_analysis/models/rxn/Barua2013.net
- model_analysis/models/rxn/BaruaBCR2012.bngl
- model_analysis/models/rxn/BaruaBCR2012.net
- model_analysis/models/rxn/BaruaFceRI2012.bngl
- model_analysis/models/rxn/BaruaFceRI2012.net
- model_analysis/models/rxn/Blinov2006.bngl
- model_analysis/models/rxn/Blinov2006.net
- model_analysis/models/rxn/ChylekFceRI2014.bngl
- model_analysis/models/rxn/ChylekTCR2014.bngl
- model_analysis/models/rxn/Creamer2012.bngl
- model_analysis/models/rxn/Dushek2011.bngl
- model_analysis/models/rxn/Dushek2011.net
- model_analysis/models/rxn/Dushek2014.bngl
- model_analysis/models/rxn/Dushek2014.net
- model_analysis/models/rxn/Faeder2003.bngl
- model_analysis/models/rxn/Faeder2003.net
- model_analysis/models/rxn/Falkenberg2013.bngl
- model_analysis/models/rxn/Hat2016.bngl
- model_analysis/models/rxn/Hat2016.net
- model_analysis/models/rxn/Kesseler2013.bngl
- model_analysis/models/rxn/Kesseler2013.net
- model_analysis/models/rxn/Kocieniewski2012.bngl
- model_analysis/models/rxn/Kocieniewski2012.net
- model_analysis/models/rxn/Kozer2013.bngl
- model_analysis/models/rxn/Kozer2013.net
- model_analysis/models/rxn/Kozer2014.bngl
- model_analysis/models/rxn/Ligon2014.bngl
- model_analysis/models/rxn/Liu2013.bngl
- model_analysis/models/rxn/Michalski2012.bngl
- model_analysis/models/rxn/Michalski2012.net
- model_analysis/models/rxn/Mukhopadhyay2013.bngl
- model_analysis/models/rxn/Mukhopadhyay2013.net
- model_analysis/models/rxn/Nag2009.bngl
- model_analysis/models/rxn/Nag2009.net
- model_analysis/models/rxn/NetworkTypes.txt
- model_analysis/models/rxn/Pekalski2013.bngl
- model_analysis/models/rxn/Pekalski2013.net
- model_analysis/models/rxn/Stites2015.bngl
- model_analysis/models/rxn/Szymanska2015.bngl
- model_analysis/models/rxn/Szymanska2015.net
- model_analysis/models/rxn/Thomson2011.bngl
- model_analysis/models/rxn/Thomson2011.net
- model_analysis/models/Stites2015.bngl
- model_analysis/models/Stites2015_opts.txt
- model_analysis/models/Szymanska2015.bngl
- model_analysis/models/Szymanska2015.net
- model_analysis/models/Szymanska2015_opts.txt
- model_analysis/models/Thomson2011.bngl
- model_analysis/models/Thomson2011.net
- model_analysis/models/Thomson2011_opts.txt
