# Supplementary material for: Automated visualization of rule-based models
Source: PLoS Comput Biol. 2017 Nov 13;13(11):e1005857. doi: 10.1371/journal.pcbi.1005857 (PMC5703574; doi:10.1371/journal.pcbi.1005857)
Supplement: S2 Dataset — (ZIP) [file pcbi.1005857.s010.zip › model_analysis/data/data_models_edges.csv]

Model	RInf	CMap	ConvRule	CompactRule	SimmuneNet	FullReg	RegNoBkg	RegGrps	RegGrpsNoCtxt
An2009	584	128	1181	1005	515	668	162	136	131
Barua2007	1558	16	516	534	141	339	117	14	9
Barua2009	15	9	80	56	53	24	10	10	7
Barua2013	651	28	436	396	240	254	63	50	32
BaruaBCR2012	1466	54	1120	778	456	526	169	111	61
BaruaFceRI2012	3508	34	1165	1243	405	598	144	85	41
Blinov2006	762	22	378	349	244	208	60	57	31
ChylekFceRI2014	1739	120	2031	1370	1123	737	329	194	135
ChylekTCR2014	1464	134	1961	1413	1451	765	327	187	154
Creamer2012	32710	327	14785	9772	6233	5269	2472	695	419
Dushek2011	12732	33	1360	1402	287	974	327	264	223
Dushek2014	90	12	106	114	70	74	15	13	13
Faeder2003	194	23	379	262	195	126	50	33	19
Falkenberg2013	35	11	51	48	29	26	5	3	2
Hat2016	287	64	361	459	236	277	76	69	69
Kesseler2013	11100	161	4088	3588	1184	2670	602	588	366
Kocieniewski2012	247	24	310	253	160	171	43	23	21
Kozer2013	422	12	323	313	177	117	38	25	14
Kozer2014	432	14	336	325	194	125	40	27	16
Ligon2014	692	45	876	656	606	452	150	101	101
Michalski2012	10	8	44	40	45	22	9	9	9
Mukhopadhyay2013	1488	27	603	612	195	432	105	56	28
Nag2009	784	35	809	591	563	295	104	70	36
Pekalski2013	238	35	399	300	154	207	80	79	74
Stites2015	3720	139	1473	1392	1613	839	217	92	88
Szymanska2015	141	43	372	261	233	161	56	41	38
Thomson2011	625	36	683	504	293	310	120	94	68
