# Supplementary material for: Automated visualization of rule-based models
Source: PLoS Comput Biol. 2017 Nov 13;13(11):e1005857. doi: 10.1371/journal.pcbi.1005857 (PMC5703574; doi:10.1371/journal.pcbi.1005857)
Supplement: S2 Dataset — (ZIP) [file pcbi.1005857.s010.zip › model_analysis/data/data_models_nodes.csv]

Model	RInf	CMap	ConvRule	CompactRule	SimmuneNet	FullReg	RegNoBkg	RegGrps	RegGrpsNoCtxt
An2009	59	136	1316	1045	430	180	83	73	72
Barua2007	43	15	563	550	95	58	30	9	7
Barua2009	6	9	90	60	48	15	8	7	6
Barua2013	44	29	515	423	191	77	44	37	26
BaruaBCR2012	86	48	1482	872	292	143	103	69	39
BaruaFceRI2012	79	34	1310	1225	320	111	62	44	24
Blinov2006	39	21	431	381	188	61	32	29	18
ChylekFceRI2014	145	111	2440	1431	966	254	181	125	98
ChylekTCR2014	158	120	2348	1492	1270	287	183	121	101
Creamer2012	625	274	16445	10003	5448	930	683	279	188
Dushek2011	128	32	1496	1320	160	161	111	86	65
Dushek2014	10	12	121	114	58	22	11	10	10
Faeder2003	24	22	431	272	171	45	27	18	12
Falkenberg2013	6	7	57	54	20	9	4	3	2
Hat2016	94	89	486	518	211	173	95	88	88
Kesseler2013	173	161	4603	3534	835	334	210	202	145
Kocieniewski2012	28	25	364	271	123	52	28	19	17
Kozer2013	26	11	353	327	144	38	20	16	10
Kozer2014	28	13	368	341	159	42	22	18	12
Ligon2014	33	46	994	715	569	86	69	53	53
Michalski2012	8	10	61	48	38	19	12	12	12
Mukhopadhyay2013	42	22	681	606	118	69	43	22	13
Nag2009	52	33	913	627	500	83	49	35	21
Pekalski2013	40	48	547	341	101	83	61	60	57
Stites2015	178	105	1691	1540	1356	319	183	85	82
Szymanska2015	31	45	470	275	199	73	44	34	31
Thomson2011	54	37	819	536	229	98	68	59	52
