# Supplementary material for: Automated visualization of rule-based models
Source: PLoS Comput Biol. 2017 Nov 13;13(11):e1005857. doi: 10.1371/journal.pcbi.1005857 (PMC5703574; doi:10.1371/journal.pcbi.1005857)
Supplement: S2 Dataset — (ZIP) [file pcbi.1005857.s010.zip › model_analysis/data/data_models_rxns.csv]

Model	Patterns	Rules	Species	Reactions
An2009	131	59	76	202
Barua2007	50	43	149	1032
Barua2009	10	6	11	30
Barua2013	70	44	410	2737
BaruaBCR2012	236	86	1122	24388
BaruaFceRI2012	113	79	348	3447
Blinov2006	62	39	356	3749
Dushek2011	172	128	143	284
Dushek2014	17	10	35	330
Faeder2003	43	24	354	3680
Hat2016	92	94	53	104
Kesseler2013	447	173	769	2496
Kocieniewski2012	50	28	85	487
Kozer2013	37	26	923	11918
Michalski2012	15	8	17	70
Mukhopadhyay2013	81	42	53	120
Nag2009	97	52	920	12740
Pekalski2013	108	40	30	40
Szymanska2015	73	31	173	6581
Thomson2011	109	54	236	1805
