# Supplementary material for: Automated visualization of rule-based models
Source: PLoS Comput Biol. 2017 Nov 13;13(11):e1005857. doi: 10.1371/journal.pcbi.1005857 (PMC5703574; doi:10.1371/journal.pcbi.1005857)
Supplement: S2 Dataset — (ZIP) [file pcbi.1005857.s010.zip › model_analysis/data/data_rules.csv]

Model	RuleName	RuleSize	RuleStructSize	RuleRegSize
An2009	LPS_MD2	31	15	9
An2009	_reverse_LPS_MD2	31	15	9
An2009	LPS_MD2_CD14	43	21	11
An2009	_reverse_LPS_MD2_CD14	43	21	11
An2009	LPS_MD2_CD14_TLR4	64	30	19
An2009	_reverse_LPS_MD2_CD14_TLR4	64	30	19
An2009	TLR4_Dimerization	35	17	6
An2009	_reverse_TLR4_Dimerization	35	17	6
An2009	TLR4_TRAM	35	17	10
An2009	_reverse_TLR4_TRAM	35	17	10
An2009	TLR4TRAM_TRIF	55	27	14
An2009	_reverse_TLR4TRAM_TRIF	55	27	14
An2009	TLR4TRAMTRIFTRAF6_TAK1	66	34	16
An2009	MyD88_IRAK4	31	15	9
An2009	_reverse_MyD88_IRAK4	31	15	9
An2009	MyD88_IRAK1	47	23	12
An2009	_reverse_MyD88_IRAK1	47	23	12
An2009	TNF_Translation	10	8	6
An2009	A20_Translation	10	8	6
An2009	TAK1_Degrade	10	9	7
An2009	TLR4_MAL	39	19	11
An2009	_reverse_TLR4_MAL	39	19	11
An2009	TLR4MAL_MyD88	83	41	19
An2009	_reverse_TLR4MAL_MyD88	83	41	19
An2009	MyD88IRAK1_TRAF6	115	57	26
An2009	_reverse_MyD88IRAK1_TRAF6	115	57	26
An2009	A20_MyD88IRAK1TRAF6	121	60	27
An2009	MyD88IRAK1TRAF6_TAK1	126	64	28
An2009	IkB_Translation	15	16	11
An2009	TRIF_RP1	39	19	11
An2009	_reverse_TRIF_RP1	39	19	11
An2009	TRIF_TRAF6	70	34	19
An2009	_reverse_TRIF_TRAF6	70	34	19
An2009	A20_IkkAct_Deactivate	14	8	5
An2009	A20_TRAF6TRIFRP1_Degrade	77	37	22
An2009	Ikk_complex_IkB_Phos	50	26	15
An2009	NFkB_Translocation_Nucleus	20	11	8
An2009	_reverse_NFkB_Translocation_Nucleus	20	11	8
An2009	NFkB_DNA_A20	25	13	10
An2009	_reverse_NFkB_DNA_A20	25	13	10
An2009	IkB_DegradeNFkBA20	47	26	18
An2009	NFkB_DNA_TNF	25	13	10
An2009	_reverse_NFkB_DNA_TNF	25	13	10
An2009	NFkB_DNA_IkB	25	13	10
An2009	_reverse_NFkB_DNA_IkB	25	13	10
An2009	IkB_Proteasome23_Degrade	47	25	17
An2009	NFkB_IkB_Bind	34	17	10
An2009	_reverse_NFkB_IkB_Bind	34	17	10
An2009	Proteasome23_Release	13	6	5
An2009	IkB_Transcription_Execute	27	16	10
An2009	A20_Transcription_Execute	27	16	10
An2009	TNF_Transcription_Execute	27	16	10
An2009	TAK1_Deactivation	12	7	5
An2009	Ikk_Deactivation	8	5	4
An2009	TAK1_Ikk_Complex_Activate	20	11	7
An2009	TNF_Degrade	6	6	5
An2009	A20_Degrade	6	6	5
An2009	IkB_DegradeNFkBDNAIkB	46	25	20
An2009	IkB_DegradeNFkBDNA_TNF	46	25	20
Barua2007	_R1	12	7	5
Barua2007	_R2	14	9	7
Barua2007	_reverse__R2	14	9	7
Barua2007	_R3	13	6	5
Barua2007	_reverse__R3	13	6	5
Barua2007	_R4	15	7	6
Barua2007	_reverse__R4	15	7	6
Barua2007	_R5	15	7	6
Barua2007	_reverse__R5	15	7	6
Barua2007	_R6	15	8	7
Barua2007	_R7	15	8	7
Barua2007	_R8	25	12	9
Barua2007	_reverse__R8	25	12	9
Barua2007	_R9	29	14	10
Barua2007	_reverse__R9	29	14	10
Barua2007	_R10	31	15	10
Barua2007	_reverse__R10	31	15	10
Barua2007	_R11	25	12	9
Barua2007	_reverse__R11	25	12	9
Barua2007	_R12	31	15	10
Barua2007	_reverse__R12	31	15	10
Barua2007	_R13	29	14	10
Barua2007	_reverse__R13	29	14	10
Barua2007	_R14	29	14	10
Barua2007	_reverse__R14	29	14	10
Barua2007	_R15	31	15	10
Barua2007	_reverse__R15	31	15	10
Barua2007	_R16	31	15	10
Barua2007	_reverse__R16	31	15	10
Barua2007	_R17	29	14	10
Barua2007	_reverse__R17	29	14	10
Barua2007	_R18	35	17	10
Barua2007	_reverse__R18	35	17	10
Barua2007	_R19	35	17	10
Barua2007	_reverse__R19	35	17	10
Barua2007	_R20	35	17	10
Barua2007	_reverse__R20	35	17	10
Barua2007	_R21	35	17	10
Barua2007	_reverse__R21	35	17	10
Barua2007	_R22	35	17	10
Barua2007	_reverse__R22	35	17	10
Barua2007	_R23	35	17	10
Barua2007	_reverse__R23	35	17	10
Barua2009	_R1	13	6	5
Barua2009	_reverse__R1	13	6	5
Barua2009	_R2	11	5	3
Barua2009	_reverse__R2	11	5	3
Barua2009	_R3	38	20	6
Barua2009	_R4	38	20	6
Barua2013	_R1	17	8	6
Barua2013	_reverse__R1	17	8	6
Barua2013	_R2	31	15	8
Barua2013	_reverse__R2	31	15	8
Barua2013	_R3	19	9	6
Barua2013	_reverse__R3	19	9	6
Barua2013	_R4	19	9	7
Barua2013	_reverse__R4	19	9	7
Barua2013	_R5	19	9	6
Barua2013	_reverse__R5	19	9	6
Barua2013	_R6	17	8	6
Barua2013	_reverse__R6	17	8	6
Barua2013	_R7	31	15	8
Barua2013	_reverse__R7	31	15	8
Barua2013	_R8	17	8	6
Barua2013	_reverse__R8	17	8	6
Barua2013	_R9	17	8	6
Barua2013	_reverse__R9	17	8	6
Barua2013	_R10	17	8	6
Barua2013	_reverse__R10	17	8	6
Barua2013	_R11	37	18	10
Barua2013	_reverse__R11	37	18	10
Barua2013	_R12	37	18	10
Barua2013	_reverse__R12	37	18	10
Barua2013	_R13	37	18	10
Barua2013	_reverse__R13	37	18	10
Barua2013	_R14	11	5	4
Barua2013	_reverse__R14	11	5	4
Barua2013	_R15	11	5	4
Barua2013	_reverse__R15	11	5	4
Barua2013	_R16	16	9	7
Barua2013	_R17	22	12	9
Barua2013	_R18	10	6	5
Barua2013	_R19	14	8	6
Barua2013	_R20	14	8	6
Barua2013	_R21	10	6	5
Barua2013	_R22	11	15	11
Barua2013	_R23	14	8	6
Barua2013	_R24	14	8	6
Barua2013	_R25	17	8	6
Barua2013	_R26	17	8	6
Barua2013	_R27	19	9	7
Barua2013	_R28	17	8	6
Barua2013	_R29	17	8	6
BaruaBCR2012	_R1	21	10	7
BaruaBCR2012	_reverse__R1	21	10	7
BaruaBCR2012	_R2	21	10	7
BaruaBCR2012	_reverse__R2	21	10	7
BaruaBCR2012	_R3	21	10	7
BaruaBCR2012	_reverse__R3	21	10	7
BaruaBCR2012	_R4	19	9	7
BaruaBCR2012	_reverse__R4	19	9	7
BaruaBCR2012	_R5	18	10	7
BaruaBCR2012	_R6	18	10	7
BaruaBCR2012	_R7	18	10	7
BaruaBCR2012	_R8	18	10	7
BaruaBCR2012	_R9	18	10	7
BaruaBCR2012	_R10	18	10	7
BaruaBCR2012	_R11	18	10	7
BaruaBCR2012	_R12	18	10	7
BaruaBCR2012	_R13	20	11	5
BaruaBCR2012	_R14	20	11	5
BaruaBCR2012	_R15	52	27	9
BaruaBCR2012	_R16	52	27	9
BaruaBCR2012	_R17	20	11	7
BaruaBCR2012	_R18	20	11	7
BaruaBCR2012	_R19	52	27	16
BaruaBCR2012	_R20	52	27	16
BaruaBCR2012	_R21	20	11	7
BaruaBCR2012	_R22	28	15	9
BaruaBCR2012	_R23	28	15	9
BaruaBCR2012	_R24	21	10	7
BaruaBCR2012	_reverse__R24	21	10	7
BaruaBCR2012	_R25	21	10	7
BaruaBCR2012	_reverse__R25	21	10	7
BaruaBCR2012	_R26	21	10	7
BaruaBCR2012	_reverse__R26	21	10	7
BaruaBCR2012	_R27	19	9	7
BaruaBCR2012	_reverse__R27	19	9	7
BaruaBCR2012	_R28	18	10	7
BaruaBCR2012	_R29	18	10	7
BaruaBCR2012	_R30	18	10	7
BaruaBCR2012	_R31	18	10	7
BaruaBCR2012	_R32	18	10	7
BaruaBCR2012	_R33	18	10	7
BaruaBCR2012	_R34	18	10	7
BaruaBCR2012	_R35	18	10	7
BaruaBCR2012	_R36	20	11	5
BaruaBCR2012	_R37	20	11	5
BaruaBCR2012	_R38	52	27	9
BaruaBCR2012	_R39	52	27	9
BaruaBCR2012	_R40	20	11	7
BaruaBCR2012	_R41	20	11	7
BaruaBCR2012	_R42	52	27	16
BaruaBCR2012	_R43	52	27	16
BaruaBCR2012	_R44	28	15	9
BaruaBCR2012	_R45	20	11	7
BaruaBCR2012	_R46	28	15	9
BaruaBCR2012	_R47	13	6	5
BaruaBCR2012	_reverse__R47	13	6	5
BaruaBCR2012	_R48	24	13	5
BaruaBCR2012	_R49	24	13	5
BaruaBCR2012	_R50	23	11	7
BaruaBCR2012	_R51	23	11	7
BaruaBCR2012	_R52	23	11	7
BaruaBCR2012	_R53	25	12	8
BaruaBCR2012	_R54	23	11	7
BaruaBCR2012	_R55	24	11	9
BaruaBCR2012	_R56	23	11	7
BaruaBCR2012	_R57	23	11	7
BaruaBCR2012	_R58	23	11	7
BaruaBCR2012	_R59	25	12	8
BaruaBCR2012	_R60	23	11	7
BaruaBCR2012	_R61	24	11	9
BaruaBCR2012	_R62	13	6	5
BaruaBCR2012	_reverse__R62	13	6	5
BaruaBCR2012	_R63	12	7	6
BaruaBCR2012	_R64	12	7	6
BaruaBCR2012	_R65	8	5	4
BaruaBCR2012	_R66	8	5	4
BaruaBCR2012	_R67	8	5	4
BaruaBCR2012	_R68	8	5	4
BaruaBCR2012	_R69	8	5	4
BaruaBCR2012	_R70	8	5	4
BaruaBCR2012	_R71	8	5	4
BaruaBCR2012	_R72	8	5	4
BaruaBCR2012	_R73	8	5	4
BaruaBCR2012	_R74	8	5	4
BaruaBCR2012	_R75	8	5	4
BaruaBCR2012	_R76	8	5	4
BaruaFceRI2012	_R1	15	7	4
BaruaFceRI2012	_reverse__R1	15	7	4
BaruaFceRI2012	_R2	31	15	6
BaruaFceRI2012	_reverse__R2	31	15	6
BaruaFceRI2012	_R3	31	15	6
BaruaFceRI2012	_reverse__R3	31	15	6
BaruaFceRI2012	_R4	29	14	10
BaruaFceRI2012	_reverse__R4	29	14	10
BaruaFceRI2012	_R5	29	14	10
BaruaFceRI2012	_reverse__R5	29	14	10
BaruaFceRI2012	_R6	29	14	10
BaruaFceRI2012	_reverse__R6	29	14	10
BaruaFceRI2012	_R7	29	14	10
BaruaFceRI2012	_reverse__R7	29	14	10
BaruaFceRI2012	_R8	13	6	5
BaruaFceRI2012	_reverse__R8	13	6	5
BaruaFceRI2012	_R9	13	6	5
BaruaFceRI2012	_reverse__R9	13	6	5
BaruaFceRI2012	_R10	42	22	10
BaruaFceRI2012	_R11	42	22	10
BaruaFceRI2012	_R12	42	22	11
BaruaFceRI2012	_R13	42	22	11
BaruaFceRI2012	_R14	42	22	10
BaruaFceRI2012	_R15	42	22	10
BaruaFceRI2012	_R16	42	22	11
BaruaFceRI2012	_R17	42	22	11
BaruaFceRI2012	_R18	16	9	4
BaruaFceRI2012	_R19	16	9	4
BaruaFceRI2012	_R20	32	17	10
BaruaFceRI2012	_R21	32	17	10
BaruaFceRI2012	_R22	14	8	6
BaruaFceRI2012	_R23	14	8	6
BaruaFceRI2012	_R24	14	8	6
BaruaFceRI2012	_R25	14	8	6
BaruaFceRI2012	_R26	24	13	8
BaruaFceRI2012	_R27	24	13	8
BaruaFceRI2012	_R28	12	7	5
BaruaFceRI2012	_R29	14	8	6
BaruaFceRI2012	_R30	14	8	6
BaruaFceRI2012	_R31	18	10	7
BaruaFceRI2012	_reverse__R31	18	10	7
BaruaFceRI2012	_R32	18	10	7
BaruaFceRI2012	_reverse__R32	18	10	7
BaruaFceRI2012	_R33	26	14	8
BaruaFceRI2012	_reverse__R33	26	14	8
BaruaFceRI2012	_R34	26	14	8
BaruaFceRI2012	_reverse__R34	26	14	8
BaruaFceRI2012	_R35	16	9	6
BaruaFceRI2012	_reverse__R35	16	9	6
BaruaFceRI2012	_R36	28	16	10
BaruaFceRI2012	_reverse__R36	28	16	10
BaruaFceRI2012	_R37	28	16	10
BaruaFceRI2012	_reverse__R37	28	16	10
BaruaFceRI2012	_R38	36	20	11
BaruaFceRI2012	_reverse__R38	36	20	11
BaruaFceRI2012	_R39	36	20	11
BaruaFceRI2012	_reverse__R39	36	20	11
BaruaFceRI2012	_R40	42	23	7
BaruaFceRI2012	_reverse__R40	42	23	7
BaruaFceRI2012	_R41	42	23	8
BaruaFceRI2012	_reverse__R41	42	23	8
BaruaFceRI2012	_R42	42	23	7
BaruaFceRI2012	_reverse__R42	42	23	7
BaruaFceRI2012	_R43	52	29	11
BaruaFceRI2012	_reverse__R43	52	29	11
BaruaFceRI2012	_R44	52	29	12
BaruaFceRI2012	_reverse__R44	52	29	12
BaruaFceRI2012	_R45	52	29	12
BaruaFceRI2012	_reverse__R45	52	29	12
BaruaFceRI2012	_R46	52	29	11
BaruaFceRI2012	_reverse__R46	52	29	11
BaruaFceRI2012	_R47	62	35	10
BaruaFceRI2012	_reverse__R47	62	35	10
BaruaFceRI2012	_R48	62	35	12
BaruaFceRI2012	_reverse__R48	62	35	12
BaruaFceRI2012	_R49	62	35	10
BaruaFceRI2012	_reverse__R49	62	35	10
BaruaFceRI2012	_R50	8	5	4
BaruaFceRI2012	_reverse__R50	8	5	4
Blinov2006	_R1	15	7	5
Blinov2006	_reverse__R1	15	7	5
Blinov2006	_R2	19	9	4
Blinov2006	_reverse__R2	19	9	4
Blinov2006	_R3	12	7	5
Blinov2006	_R4	12	7	5
Blinov2006	_R5	8	5	4
Blinov2006	_R6	8	5	4
Blinov2006	_R7	22	12	7
Blinov2006	_R8	12	7	5
Blinov2006	_R9	17	8	6
Blinov2006	_reverse__R9	17	8	6
Blinov2006	_R10	17	8	6
Blinov2006	_reverse__R10	17	8	6
Blinov2006	_R11	21	10	6
Blinov2006	_reverse__R11	21	10	6
Blinov2006	_R12	19	9	7
Blinov2006	_reverse__R12	19	9	7
Blinov2006	_R13	19	9	7
Blinov2006	_reverse__R13	19	9	7
Blinov2006	_R14	27	13	8
Blinov2006	_reverse__R14	27	13	8
Blinov2006	_R15	31	15	8
Blinov2006	_reverse__R15	31	15	8
Blinov2006	_R16	27	13	8
Blinov2006	_reverse__R16	27	13	8
Blinov2006	_R17	31	15	8
Blinov2006	_reverse__R17	31	15	8
Blinov2006	_R18	25	12	7
Blinov2006	_reverse__R18	25	12	7
Blinov2006	_R19	21	10	7
Blinov2006	_reverse__R19	21	10	7
Blinov2006	_R20	21	10	7
Blinov2006	_reverse__R20	21	10	7
Blinov2006	_R21	12	7	5
Blinov2006	_R22	15	7	5
Blinov2006	_reverse__R22	15	7	5
Blinov2006	_R23	25	12	7
Blinov2006	_reverse__R23	25	12	7
ChylekFceRI2014	_R1	8	5	4
ChylekFceRI2014	_reverse__R1	8	5	4
ChylekFceRI2014	_R2	19	9	5
ChylekFceRI2014	_R3	19	9	6
ChylekFceRI2014	_R4	23	11	5
ChylekFceRI2014	_R5	13	6	5
ChylekFceRI2014	_R6	21	10	7
ChylekFceRI2014	_R7	13	6	5
ChylekFceRI2014	_R8	21	10	7
ChylekFceRI2014	_R9	13	6	5
ChylekFceRI2014	_R10	19	9	7
ChylekFceRI2014	_R11	11	5	5
ChylekFceRI2014	_R12	38	20	7
ChylekFceRI2014	_R13	38	20	7
ChylekFceRI2014	_R14	38	20	8
ChylekFceRI2014	_R15	38	20	8
ChylekFceRI2014	_R16	38	20	8
ChylekFceRI2014	_R17	38	20	8
ChylekFceRI2014	_R18	13	6	5
ChylekFceRI2014	_reverse__R18	13	6	5
ChylekFceRI2014	_R19	48	25	10
ChylekFceRI2014	_R20	48	25	10
ChylekFceRI2014	_R21	54	28	8
ChylekFceRI2014	_R22	54	28	8
ChylekFceRI2014	_R23	23	11	7
ChylekFceRI2014	_R24	23	11	7
ChylekFceRI2014	_R25	19	9	6
ChylekFceRI2014	_R26	25	12	8
ChylekFceRI2014	_R27	23	11	7
ChylekFceRI2014	_R28	20	9	8
ChylekFceRI2014	_R29	20	11	6
ChylekFceRI2014	_R30	26	14	8
ChylekFceRI2014	_R31	28	15	8
ChylekFceRI2014	_R32	24	13	7
ChylekFceRI2014	_R33	22	12	7
ChylekFceRI2014	_R34	26	14	8
ChylekFceRI2014	_R35	28	15	8
ChylekFceRI2014	_R36	24	13	7
ChylekFceRI2014	_R37	13	6	5
ChylekFceRI2014	_reverse__R37	13	6	5
ChylekFceRI2014	_R38	32	17	9
ChylekFceRI2014	_R39	30	16	8
ChylekFceRI2014	_R40	34	18	9
ChylekFceRI2014	_R41	21	10	7
ChylekFceRI2014	_R42	13	6	5
ChylekFceRI2014	_R43	21	10	7
ChylekFceRI2014	_R44	13	6	5
ChylekFceRI2014	_R45	19	9	7
ChylekFceRI2014	_R46	11	5	5
ChylekFceRI2014	_R47	38	20	7
ChylekFceRI2014	_R48	38	20	7
ChylekFceRI2014	_R49	38	20	8
ChylekFceRI2014	_R50	38	20	8
ChylekFceRI2014	_R51	38	20	8
ChylekFceRI2014	_R52	38	20	8
ChylekFceRI2014	_R53	48	25	10
ChylekFceRI2014	_R54	48	25	10
ChylekFceRI2014	_R55	23	11	7
ChylekFceRI2014	_R56	23	11	7
ChylekFceRI2014	_R57	19	9	6
ChylekFceRI2014	_R58	25	12	8
ChylekFceRI2014	_R59	23	11	7
ChylekFceRI2014	_R60	20	9	8
ChylekFceRI2014	_R61	26	14	8
ChylekFceRI2014	_R62	28	15	8
ChylekFceRI2014	_R63	24	13	7
ChylekFceRI2014	_R64	26	14	8
ChylekFceRI2014	_R65	28	15	8
ChylekFceRI2014	_R66	24	13	7
ChylekFceRI2014	_R67	32	17	9
ChylekFceRI2014	_R68	30	16	8
ChylekFceRI2014	_R69	34	18	9
ChylekFceRI2014	_R70	17	8	6
ChylekFceRI2014	_R71	13	6	5
ChylekFceRI2014	_R72	19	10	8
ChylekFceRI2014	_R73	19	10	8
ChylekFceRI2014	_R74	13	6	5
ChylekFceRI2014	_reverse__R74	13	6	5
ChylekFceRI2014	_R75	17	8	6
ChylekFceRI2014	_R76	13	6	5
ChylekFceRI2014	_R77	19	10	8
ChylekFceRI2014	_R78	19	10	8
ChylekFceRI2014	_R79	13	6	5
ChylekFceRI2014	_reverse__R79	13	6	5
ChylekFceRI2014	_R80	13	6	5
ChylekFceRI2014	_reverse__R80	13	6	5
ChylekFceRI2014	_R81	11	5	4
ChylekFceRI2014	_reverse__R81	11	5	4
ChylekFceRI2014	_R82	11	5	4
ChylekFceRI2014	_reverse__R82	11	5	4
ChylekFceRI2014	_R83	11	5	4
ChylekFceRI2014	_reverse__R83	11	5	4
ChylekFceRI2014	_R84	39	19	10
ChylekFceRI2014	_R85	45	22	11
ChylekFceRI2014	_R86	13	6	5
ChylekFceRI2014	_R87	13	7	6
ChylekFceRI2014	_R88	13	6	5
ChylekFceRI2014	_reverse__R88	13	6	5
ChylekFceRI2014	_R89	39	19	9
ChylekFceRI2014	_R90	11	5	4
ChylekFceRI2014	_R91	13	8	6
ChylekFceRI2014	_R92	11	8	6
ChylekFceRI2014	_R93	11	5	4
ChylekFceRI2014	_reverse__R93	11	5	4
ChylekFceRI2014	_R94	21	10	7
ChylekFceRI2014	_R95	13	6	5
ChylekFceRI2014	_R96	13	7	6
ChylekFceRI2014	_R97	17	8	6
ChylekFceRI2014	_R98	17	8	6
ChylekFceRI2014	_R99	13	6	5
ChylekFceRI2014	_R100	15	7	5
ChylekFceRI2014	_reverse__R100	15	7	5
ChylekFceRI2014	_R101	13	7	5
ChylekFceRI2014	_R102	6	4	4
ChylekFceRI2014	_R103	6	6	5
ChylekFceRI2014	_R104	3	4	4
ChylekFceRI2014	_R105	5	4	4
ChylekFceRI2014	_R106	8	5	4
ChylekFceRI2014	_R107	8	5	4
ChylekFceRI2014	_R108	8	5	4
ChylekFceRI2014	_R109	8	5	4
ChylekFceRI2014	_R110	8	5	4
ChylekFceRI2014	_R111	8	5	4
ChylekFceRI2014	_R112	8	5	4
ChylekFceRI2014	_R113	8	5	4
ChylekFceRI2014	_R114	8	5	4
ChylekFceRI2014	_R115	8	5	4
ChylekFceRI2014	_R116	8	5	4
ChylekFceRI2014	_R117	8	5	4
ChylekFceRI2014	_R118	8	5	4
ChylekFceRI2014	_R119	8	5	4
ChylekFceRI2014	_R120	8	5	4
ChylekFceRI2014	_R121	8	5	4
ChylekFceRI2014	_R122	8	5	4
ChylekFceRI2014	_R123	8	5	4
ChylekFceRI2014	_R124	8	5	4
ChylekFceRI2014	_R125	8	5	4
ChylekFceRI2014	_R126	8	5	4
ChylekFceRI2014	_R127	8	5	4
ChylekFceRI2014	_R128	8	5	4
ChylekFceRI2014	_R129	8	5	4
ChylekFceRI2014	_R130	8	5	4
ChylekFceRI2014	_R131	8	5	4
ChylekFceRI2014	_R132	8	5	4
ChylekFceRI2014	_R133	8	5	4
ChylekTCR2014	_R1	15	7	4
ChylekTCR2014	_reverse__R1	15	7	4
ChylekTCR2014	_R2	19	9	4
ChylekTCR2014	_reverse__R2	19	9	4
ChylekTCR2014	_R3	15	7	4
ChylekTCR2014	_reverse__R3	15	7	4
ChylekTCR2014	_R4	19	9	4
ChylekTCR2014	_reverse__R4	19	9	4
ChylekTCR2014	_R5	15	7	5
ChylekTCR2014	_reverse__R5	15	7	5
ChylekTCR2014	_R6	19	9	5
ChylekTCR2014	_reverse__R6	19	9	5
ChylekTCR2014	_R7	15	7	5
ChylekTCR2014	_reverse__R7	15	7	5
ChylekTCR2014	_R8	19	9	5
ChylekTCR2014	_reverse__R8	19	9	5
ChylekTCR2014	_R9	11	5	4
ChylekTCR2014	_reverse__R9	11	5	4
ChylekTCR2014	_R10	11	5	4
ChylekTCR2014	_reverse__R10	11	5	4
ChylekTCR2014	_R11	11	5	4
ChylekTCR2014	_reverse__R11	11	5	4
ChylekTCR2014	_R12	17	8	6
ChylekTCR2014	_reverse__R12	17	8	6
ChylekTCR2014	_R13	17	8	6
ChylekTCR2014	_R14	13	6	5
ChylekTCR2014	_reverse__R14	13	6	5
ChylekTCR2014	_R15	13	6	5
ChylekTCR2014	_reverse__R15	13	6	5
ChylekTCR2014	_R16	13	6	5
ChylekTCR2014	_reverse__R16	13	6	5
ChylekTCR2014	_R17	13	6	5
ChylekTCR2014	_reverse__R17	13	6	5
ChylekTCR2014	_R18	13	6	5
ChylekTCR2014	_reverse__R18	13	6	5
ChylekTCR2014	_R19	13	6	5
ChylekTCR2014	_reverse__R19	13	6	5
ChylekTCR2014	_R20	38	20	9
ChylekTCR2014	_R21	38	20	9
ChylekTCR2014	_R22	38	20	9
ChylekTCR2014	_R23	38	20	9
ChylekTCR2014	_R24	38	20	9
ChylekTCR2014	_R25	38	20	9
ChylekTCR2014	_R26	46	24	8
ChylekTCR2014	_R27	46	24	8
ChylekTCR2014	_R28	46	24	9
ChylekTCR2014	_R29	46	24	9
ChylekTCR2014	_R30	48	25	11
ChylekTCR2014	_R31	48	25	11
ChylekTCR2014	_R32	48	25	11
ChylekTCR2014	_R33	48	25	11
ChylekTCR2014	_R34	48	25	11
ChylekTCR2014	_R35	48	25	11
ChylekTCR2014	_R36	48	25	11
ChylekTCR2014	_R37	48	25	11
ChylekTCR2014	_R38	19	9	7
ChylekTCR2014	_reverse__R38	19	9	7
ChylekTCR2014	_R39	19	9	7
ChylekTCR2014	_reverse__R39	19	9	7
ChylekTCR2014	_R40	13	6	5
ChylekTCR2014	_reverse__R40	13	6	5
ChylekTCR2014	_R41	13	6	5
ChylekTCR2014	_reverse__R41	13	6	5
ChylekTCR2014	_R42	18	10	6
ChylekTCR2014	_R43	28	15	8
ChylekTCR2014	_R44	48	25	10
ChylekTCR2014	_R45	48	25	10
ChylekTCR2014	_R46	48	25	10
ChylekTCR2014	_R47	48	25	10
ChylekTCR2014	_R48	18	10	6
ChylekTCR2014	_R49	23	11	7
ChylekTCR2014	_R50	23	11	7
ChylekTCR2014	_R51	17	8	6
ChylekTCR2014	_R52	13	6	5
ChylekTCR2014	_R53	19	10	7
ChylekTCR2014	_R54	23	11	7
ChylekTCR2014	_R55	23	11	7
ChylekTCR2014	_R56	13	6	5
ChylekTCR2014	_R57	19	10	7
ChylekTCR2014	_R58	23	11	7
ChylekTCR2014	_R59	23	11	7
ChylekTCR2014	_R60	13	6	5
ChylekTCR2014	_R61	19	10	7
ChylekTCR2014	_R62	11	5	4
ChylekTCR2014	_reverse__R62	11	5	4
ChylekTCR2014	_R63	48	25	8
ChylekTCR2014	_R64	53	26	12
ChylekTCR2014	_R65	13	7	6
ChylekTCR2014	_R66	13	6	5
ChylekTCR2014	_R67	17	8	6
ChylekTCR2014	_R68	13	6	5
ChylekTCR2014	_R69	19	10	8
ChylekTCR2014	_R70	17	8	6
ChylekTCR2014	_R71	13	6	5
ChylekTCR2014	_R72	19	10	8
ChylekTCR2014	_R73	13	6	5
ChylekTCR2014	_reverse__R73	13	6	5
ChylekTCR2014	_R74	13	6	5
ChylekTCR2014	_reverse__R74	13	6	5
ChylekTCR2014	_R75	11	5	4
ChylekTCR2014	_reverse__R75	11	5	4
ChylekTCR2014	_R76	13	6	5
ChylekTCR2014	_reverse__R76	13	6	5
ChylekTCR2014	_R77	35	17	9
ChylekTCR2014	_R78	13	6	5
ChylekTCR2014	_R79	19	10	8
ChylekTCR2014	_R80	11	5	4
ChylekTCR2014	_reverse__R80	11	5	4
ChylekTCR2014	_R81	13	6	5
ChylekTCR2014	_reverse__R81	13	6	5
ChylekTCR2014	_R82	35	17	9
ChylekTCR2014	_R83	13	6	5
ChylekTCR2014	_R84	19	10	8
ChylekTCR2014	_R85	30	16	8
ChylekTCR2014	_R86	8	5	4
ChylekTCR2014	_R87	8	5	4
ChylekTCR2014	_R88	8	5	4
ChylekTCR2014	_R89	8	5	4
ChylekTCR2014	_R90	8	5	4
ChylekTCR2014	_R91	8	5	4
ChylekTCR2014	_R92	8	5	4
ChylekTCR2014	_R93	8	5	4
ChylekTCR2014	_R94	8	5	4
ChylekTCR2014	_R95	8	5	4
ChylekTCR2014	_R96	8	5	4
ChylekTCR2014	_R97	8	5	4
ChylekTCR2014	_R98	8	5	4
ChylekTCR2014	_R99	8	5	4
ChylekTCR2014	_R100	8	5	4
ChylekTCR2014	_R101	8	5	4
ChylekTCR2014	_R102	8	5	4
ChylekTCR2014	_R103	8	5	4
ChylekTCR2014	_R104	8	5	4
ChylekTCR2014	_R105	8	5	4
ChylekTCR2014	_R106	8	5	4
ChylekTCR2014	_R107	8	5	4
ChylekTCR2014	_R108	8	5	4
ChylekTCR2014	_R109	8	5	4
ChylekTCR2014	_R110	8	5	4
ChylekTCR2014	_R111	8	5	4
ChylekTCR2014	_R112	8	5	4
ChylekTCR2014	_R113	8	5	4
ChylekTCR2014	_R114	8	5	4
ChylekTCR2014	_R115	8	5	4
ChylekTCR2014	_R116	8	5	4
ChylekTCR2014	_R117	8	5	4
ChylekTCR2014	_R118	8	5	4
ChylekTCR2014	_R119	8	5	4
ChylekTCR2014	_R120	8	5	4
ChylekTCR2014	_R121	8	5	4
ChylekTCR2014	_R122	8	5	4
ChylekTCR2014	_R123	8	5	4
ChylekTCR2014	_R124	8	5	4
ChylekTCR2014	_R125	8	5	4
ChylekTCR2014	_R126	8	5	4
ChylekTCR2014	_R127	8	5	4
ChylekTCR2014	_R128	8	5	4
ChylekTCR2014	_R129	8	5	4
Creamer2012	1	33	16	11
Creamer2012	_reverse_1	33	16	11
Creamer2012	2	33	16	11
Creamer2012	_reverse_2	33	16	11
Creamer2012	3	33	16	11
Creamer2012	_reverse_3	33	16	11
Creamer2012	4	47	23	11
Creamer2012	_reverse_4	47	23	11
Creamer2012	5	63	31	11
Creamer2012	_reverse_5	63	31	11
Creamer2012	6	43	21	13
Creamer2012	_reverse_6	43	21	13
Creamer2012	7	47	23	14
Creamer2012	_reverse_7	47	23	14
Creamer2012	8	47	23	14
Creamer2012	_reverse_8	47	23	14
Creamer2012	9	63	31	18
Creamer2012	_reverse_9	63	31	18
Creamer2012	10	63	31	18
Creamer2012	_reverse_10	63	31	18
Creamer2012	11	47	23	14
Creamer2012	_reverse_11	47	23	14
Creamer2012	12	47	23	14
Creamer2012	_reverse_12	47	23	14
Creamer2012	13	63	31	18
Creamer2012	_reverse_13	63	31	18
Creamer2012	14	63	31	18
Creamer2012	_reverse_14	63	31	18
Creamer2012	15	43	21	13
Creamer2012	_reverse_15	43	21	13
Creamer2012	16	43	21	13
Creamer2012	_reverse_16	43	21	13
Creamer2012	17	47	23	11
Creamer2012	_reverse_17	47	23	11
Creamer2012	18	63	31	11
Creamer2012	_reverse_18	63	31	11
Creamer2012	19	47	23	14
Creamer2012	_reverse_19	47	23	14
Creamer2012	20	47	23	14
Creamer2012	_reverse_20	47	23	14
Creamer2012	21	63	31	14
Creamer2012	_reverse_21	63	31	14
Creamer2012	22	63	31	14
Creamer2012	_reverse_22	63	31	14
Creamer2012	23	47	23	11
Creamer2012	_reverse_23	47	23	11
Creamer2012	24	63	31	11
Creamer2012	_reverse_24	63	31	11
Creamer2012	25	31	15	6
Creamer2012	_reverse_25	31	15	6
Creamer2012	26	41	20	9
Creamer2012	_reverse_26	41	20	9
Creamer2012	27	51	25	8
Creamer2012	_reverse_27	51	25	8
Creamer2012	28	27	13	9
Creamer2012	_reverse_28	27	13	9
Creamer2012	29	37	18	11
Creamer2012	_reverse_29	37	18	11
Creamer2012	30	31	15	10
Creamer2012	_reverse_30	31	15	10
Creamer2012	31	41	20	12
Creamer2012	_reverse_31	41	20	12
Creamer2012	32	41	20	12
Creamer2012	_reverse_32	41	20	12
Creamer2012	33	51	25	14
Creamer2012	_reverse_33	51	25	14
Creamer2012	34	31	15	10
Creamer2012	_reverse_34	31	15	10
Creamer2012	35	41	20	12
Creamer2012	_reverse_35	41	20	12
Creamer2012	36	41	20	12
Creamer2012	_reverse_36	41	20	12
Creamer2012	37	51	25	14
Creamer2012	_reverse_37	51	25	14
Creamer2012	38	23	11	5
Creamer2012	_reverse_38	23	11	5
Creamer2012	39	27	13	9
Creamer2012	_reverse_39	27	13	9
Creamer2012	40	37	18	11
Creamer2012	_reverse_40	37	18	11
Creamer2012	41	27	13	9
Creamer2012	_reverse_41	27	13	9
Creamer2012	42	37	18	11
Creamer2012	_reverse_42	37	18	11
Creamer2012	43	31	15	6
Creamer2012	_reverse_43	31	15	6
Creamer2012	44	41	20	9
Creamer2012	_reverse_44	41	20	9
Creamer2012	45	51	25	8
Creamer2012	_reverse_45	51	25	8
Creamer2012	46	31	15	10
Creamer2012	_reverse_46	31	15	10
Creamer2012	47	41	20	12
Creamer2012	_reverse_47	41	20	12
Creamer2012	48	41	20	12
Creamer2012	_reverse_48	41	20	12
Creamer2012	49	51	25	12
Creamer2012	_reverse_49	51	25	12
Creamer2012	50	31	15	6
Creamer2012	_reverse_50	31	15	6
Creamer2012	51	41	20	9
Creamer2012	_reverse_51	41	20	9
Creamer2012	52	51	25	8
Creamer2012	_reverse_52	51	25	8
Creamer2012	53	50	29	9
Creamer2012	54	40	23	10
Creamer2012	55	30	17	6
Creamer2012	56	36	21	12
Creamer2012	57	26	15	9
Creamer2012	58	50	29	16
Creamer2012	59	40	23	13
Creamer2012	60	40	23	13
Creamer2012	61	30	17	10
Creamer2012	62	50	29	16
Creamer2012	63	40	23	13
Creamer2012	64	40	23	13
Creamer2012	65	30	17	10
Creamer2012	66	22	13	5
Creamer2012	67	36	21	12
Creamer2012	68	26	15	9
Creamer2012	69	36	21	12
Creamer2012	70	26	15	9
Creamer2012	71	50	29	9
Creamer2012	72	40	23	10
Creamer2012	73	30	17	6
Creamer2012	74	50	29	13
Creamer2012	75	40	23	13
Creamer2012	76	40	23	13
Creamer2012	77	30	17	10
Creamer2012	78	50	29	9
Creamer2012	79	40	23	10
Creamer2012	80	30	17	6
Creamer2012	81	29	14	10
Creamer2012	82	29	14	10
Creamer2012	83	29	14	10
Creamer2012	84	18	10	7
Creamer2012	85	18	10	7
Creamer2012	86	23	11	5
Creamer2012	87	23	11	8
Creamer2012	88	23	11	8
Creamer2012	89	23	11	8
Creamer2012	90	23	11	5
Creamer2012	91	23	11	8
Creamer2012	92	23	11	8
Creamer2012	93	23	11	5
Creamer2012	94	23	11	8
Creamer2012	95	23	11	5
Creamer2012	96	16	9	6
Creamer2012	97	12	7	5
Creamer2012	98	16	9	6
Creamer2012	99	16	9	6
Creamer2012	100	38	20	8
Creamer2012	101	38	20	8
Creamer2012	102	38	20	8
Creamer2012	103	38	20	8
Creamer2012	104	38	20	8
Creamer2012	105	38	20	8
Creamer2012	106	24	13	6
Creamer2012	107	24	13	6
Creamer2012	108	24	13	6
Creamer2012	109	24	13	6
Creamer2012	110	24	13	6
Creamer2012	111	24	13	6
Creamer2012	112	32	17	7
Creamer2012	113	32	17	7
Creamer2012	114	32	17	7
Creamer2012	115	32	17	7
Creamer2012	116	32	17	7
Creamer2012	117	32	17	7
Creamer2012	118	30	16	8
Creamer2012	119	30	16	8
Creamer2012	120	30	16	8
Creamer2012	121	30	16	8
Creamer2012	122	24	13	6
Creamer2012	123	24	13	6
Creamer2012	124	24	13	6
Creamer2012	125	24	13	6
Creamer2012	126	38	20	9
Creamer2012	127	38	20	9
Creamer2012	128	38	20	9
Creamer2012	129	38	20	9
Creamer2012	130	38	20	9
Creamer2012	131	38	20	9
Creamer2012	132	38	20	9
Creamer2012	133	24	13	6
Creamer2012	134	24	13	6
Creamer2012	135	24	13	6
Creamer2012	136	24	13	6
Creamer2012	137	24	13	6
Creamer2012	138	24	13	6
Creamer2012	139	24	13	6
Creamer2012	140	32	17	7
Creamer2012	141	32	17	7
Creamer2012	142	32	17	7
Creamer2012	143	32	17	7
Creamer2012	144	32	17	7
Creamer2012	145	32	17	7
Creamer2012	146	32	17	7
Creamer2012	147	38	20	9
Creamer2012	148	38	20	9
Creamer2012	149	38	20	9
Creamer2012	150	24	13	6
Creamer2012	151	24	13	6
Creamer2012	152	24	13	6
Creamer2012	153	32	17	6
Creamer2012	154	32	17	6
Creamer2012	155	32	17	6
Creamer2012	156	8	5	4
Creamer2012	157	8	5	4
Creamer2012	158	8	5	4
Creamer2012	159	8	5	4
Creamer2012	160	8	5	4
Creamer2012	161	8	5	4
Creamer2012	162	8	5	4
Creamer2012	163	8	5	4
Creamer2012	164	8	5	4
Creamer2012	165	8	5	4
Creamer2012	166	8	5	4
Creamer2012	167	8	5	4
Creamer2012	168	8	5	4
Creamer2012	169	8	5	4
Creamer2012	170	8	5	4
Creamer2012	171	8	5	4
Creamer2012	172	8	5	4
Creamer2012	173	8	5	4
Creamer2012	174	8	5	4
Creamer2012	175	8	5	4
Creamer2012	176	17	8	6
Creamer2012	_reverse_176	17	8	6
Creamer2012	177	17	8	6
Creamer2012	_reverse_177	17	8	6
Creamer2012	178	17	8	6
Creamer2012	_reverse_178	17	8	6
Creamer2012	179	17	8	6
Creamer2012	_reverse_179	17	8	6
Creamer2012	180	17	8	6
Creamer2012	_reverse_180	17	8	6
Creamer2012	181	13	6	5
Creamer2012	_reverse_181	13	6	5
Creamer2012	182	13	6	5
Creamer2012	_reverse_182	13	6	5
Creamer2012	183	13	6	5
Creamer2012	_reverse_183	13	6	5
Creamer2012	184	13	6	5
Creamer2012	_reverse_184	13	6	5
Creamer2012	185	13	6	5
Creamer2012	_reverse_185	13	6	5
Creamer2012	186	13	6	5
Creamer2012	_reverse_186	13	6	5
Creamer2012	187	13	6	5
Creamer2012	_reverse_187	13	6	5
Creamer2012	188	13	6	5
Creamer2012	_reverse_188	13	6	5
Creamer2012	189	13	6	5
Creamer2012	_reverse_189	13	6	5
Creamer2012	190	48	25	10
Creamer2012	191	48	25	10
Creamer2012	192	48	25	10
Creamer2012	193	40	21	10
Creamer2012	194	40	21	10
Creamer2012	195	40	21	10
Creamer2012	196	48	25	11
Creamer2012	197	48	25	11
Creamer2012	198	48	25	11
Creamer2012	199	34	18	8
Creamer2012	200	34	18	8
Creamer2012	201	34	18	8
Creamer2012	202	34	18	8
Creamer2012	203	34	18	8
Creamer2012	204	34	18	8
Creamer2012	205	42	22	9
Creamer2012	206	42	22	9
Creamer2012	207	42	22	9
Creamer2012	208	34	18	8
Creamer2012	209	34	18	8
Creamer2012	210	34	18	8
Creamer2012	211	42	22	9
Creamer2012	212	42	22	8
Creamer2012	213	42	22	8
Creamer2012	214	8	5	4
Creamer2012	215	17	8	6
Creamer2012	_reverse_215	17	8	6
Creamer2012	216	15	7	5
Creamer2012	_reverse_216	15	7	5
Creamer2012	217	19	9	5
Creamer2012	_reverse_217	19	9	5
Creamer2012	218	53	26	16
Creamer2012	219	63	31	18
Creamer2012	220	53	26	16
Creamer2012	221	63	31	18
Creamer2012	222	44	23	14
Creamer2012	_reverse_222	44	23	14
Creamer2012	223	44	23	14
Creamer2012	_reverse_223	44	23	14
Creamer2012	224	12	7	5
Creamer2012	225	11	5	4
Creamer2012	226	11	5	4
Creamer2012	227	17	8	6
Creamer2012	228	22	12	7
Creamer2012	229	22	12	7
Creamer2012	230	22	12	7
Creamer2012	231	22	12	7
Creamer2012	232	22	12	7
Creamer2012	233	11	5	4
Creamer2012	234	8	5	4
Creamer2012	235	8	5	4
Creamer2012	236	8	5	4
Creamer2012	237	8	5	4
Creamer2012	238	8	5	4
Creamer2012	239	85	42	28
Creamer2012	240	85	42	28
Creamer2012	241	84	43	27
Creamer2012	242	84	43	27
Creamer2012	243	11	5	4
Creamer2012	244	11	5	4
Creamer2012	245	8	5	4
Creamer2012	246	8	5	4
Creamer2012	247	33	16	9
Creamer2012	248	34	18	9
Creamer2012	249	34	18	9
Creamer2012	250	11	5	4
Creamer2012	251	8	5	4
Creamer2012	252	8	5	4
Creamer2012	253	29	14	10
Creamer2012	254	29	14	10
Creamer2012	255	29	14	10
Creamer2012	256	29	14	10
Creamer2012	257	29	14	10
Creamer2012	258	29	14	10
Creamer2012	259	29	14	10
Creamer2012	260	29	14	10
Creamer2012	261	29	14	10
Creamer2012	262	29	14	10
Creamer2012	263	29	14	10
Creamer2012	264	29	14	10
Creamer2012	265	24	13	8
Creamer2012	266	24	13	8
Creamer2012	267	24	13	8
Creamer2012	268	24	13	8
Creamer2012	269	24	13	8
Creamer2012	270	24	13	8
Creamer2012	271	24	13	8
Creamer2012	272	24	13	8
Creamer2012	273	24	13	8
Creamer2012	274	24	13	8
Creamer2012	275	24	13	8
Creamer2012	276	24	13	8
Creamer2012	277	8	5	4
Creamer2012	278	8	5	4
Creamer2012	279	8	5	4
Creamer2012	280	8	5	4
Creamer2012	281	8	5	4
Creamer2012	282	8	5	4
Creamer2012	283	8	5	4
Creamer2012	284	8	5	4
Creamer2012	285	8	5	4
Creamer2012	286	8	5	4
Creamer2012	287	8	5	4
Creamer2012	288	8	5	4
Creamer2012	289	11	5	4
Creamer2012	290	11	5	4
Creamer2012	291	11	5	4
Creamer2012	292	11	5	4
Creamer2012	293	11	5	4
Creamer2012	294	11	5	4
Creamer2012	295	11	5	4
Creamer2012	296	11	5	4
Creamer2012	297	11	5	4
Creamer2012	298	11	5	4
Creamer2012	299	11	5	4
Creamer2012	300	11	5	4
Creamer2012	301	25	12	7
Creamer2012	302	15	7	5
Creamer2012	303	66	34	13
Creamer2012	304	66	34	13
Creamer2012	305	66	34	13
Creamer2012	306	66	34	13
Creamer2012	307	66	34	13
Creamer2012	308	66	34	13
Creamer2012	309	66	34	13
Creamer2012	310	66	34	13
Creamer2012	311	66	34	13
Creamer2012	312	66	34	13
Creamer2012	313	66	34	13
Creamer2012	314	66	34	13
Creamer2012	315	56	29	11
Creamer2012	316	56	29	11
Creamer2012	317	56	29	11
Creamer2012	318	56	29	11
Creamer2012	319	56	29	11
Creamer2012	320	56	29	11
Creamer2012	321	56	29	11
Creamer2012	322	56	29	11
Creamer2012	323	56	29	11
Creamer2012	324	56	29	11
Creamer2012	325	56	29	11
Creamer2012	326	56	29	11
Creamer2012	327	56	29	11
Creamer2012	328	56	29	11
Creamer2012	329	56	29	11
Creamer2012	330	56	29	11
Creamer2012	331	58	30	13
Creamer2012	332	58	30	13
Creamer2012	333	58	30	13
Creamer2012	334	58	30	13
Creamer2012	335	58	30	13
Creamer2012	336	58	30	13
Creamer2012	337	58	30	13
Creamer2012	338	58	30	13
Creamer2012	339	58	30	13
Creamer2012	340	58	30	13
Creamer2012	341	58	30	13
Creamer2012	342	58	30	13
Creamer2012	343	48	25	11
Creamer2012	344	48	25	11
Creamer2012	345	48	25	11
Creamer2012	346	48	25	11
Creamer2012	347	66	34	14
Creamer2012	348	66	34	14
Creamer2012	349	66	34	14
Creamer2012	350	66	34	14
Creamer2012	351	66	34	14
Creamer2012	352	66	34	14
Creamer2012	353	66	34	14
Creamer2012	354	66	34	14
Creamer2012	355	66	34	14
Creamer2012	356	66	34	14
Creamer2012	357	66	34	14
Creamer2012	358	66	34	14
Creamer2012	359	52	27	11
Creamer2012	360	52	27	11
Creamer2012	361	52	27	11
Creamer2012	362	52	27	11
Creamer2012	363	52	27	11
Creamer2012	364	52	27	11
Creamer2012	365	52	27	11
Creamer2012	366	52	27	11
Creamer2012	367	52	27	11
Creamer2012	368	52	27	11
Creamer2012	369	52	27	11
Creamer2012	370	52	27	11
Creamer2012	371	42	22	9
Creamer2012	372	42	22	9
Creamer2012	373	42	22	9
Creamer2012	374	42	22	9
Creamer2012	375	42	22	9
Creamer2012	376	42	22	9
Creamer2012	377	42	22	9
Creamer2012	378	42	22	9
Creamer2012	379	42	22	9
Creamer2012	380	42	22	9
Creamer2012	381	42	22	9
Creamer2012	382	42	22	9
Creamer2012	383	42	22	9
Creamer2012	384	42	22	9
Creamer2012	385	42	22	9
Creamer2012	386	42	22	9
Creamer2012	387	52	27	11
Creamer2012	388	52	27	11
Creamer2012	389	52	27	11
Creamer2012	390	52	27	11
Creamer2012	391	52	27	11
Creamer2012	392	52	27	11
Creamer2012	393	52	27	11
Creamer2012	394	52	27	11
Creamer2012	395	52	27	11
Creamer2012	396	52	27	11
Creamer2012	397	52	27	11
Creamer2012	398	52	27	11
Creamer2012	399	60	31	12
Creamer2012	400	60	31	12
Creamer2012	401	60	31	12
Creamer2012	402	60	31	12
Creamer2012	403	60	31	12
Creamer2012	404	60	31	12
Creamer2012	405	60	31	12
Creamer2012	406	60	31	12
Creamer2012	407	60	31	12
Creamer2012	408	60	31	12
Creamer2012	409	60	31	12
Creamer2012	410	60	31	12
Creamer2012	411	50	26	10
Creamer2012	412	50	26	10
Creamer2012	413	50	26	10
Creamer2012	414	50	26	10
Creamer2012	415	50	26	10
Creamer2012	416	50	26	10
Creamer2012	417	50	26	10
Creamer2012	418	50	26	10
Creamer2012	419	50	26	10
Creamer2012	420	50	26	10
Creamer2012	421	50	26	10
Creamer2012	422	50	26	10
Creamer2012	423	50	26	10
Creamer2012	424	50	26	10
Creamer2012	425	50	26	10
Creamer2012	426	50	26	10
Creamer2012	427	52	27	11
Creamer2012	428	52	27	11
Creamer2012	429	52	27	11
Creamer2012	430	52	27	11
Creamer2012	431	52	27	11
Creamer2012	432	52	27	11
Creamer2012	433	52	27	11
Creamer2012	434	52	27	11
Creamer2012	435	52	27	11
Creamer2012	436	52	27	11
Creamer2012	437	52	27	11
Creamer2012	438	52	27	11
Creamer2012	439	42	22	9
Creamer2012	440	42	22	9
Creamer2012	441	42	22	9
Creamer2012	442	42	22	9
Creamer2012	443	60	31	12
Creamer2012	444	60	31	12
Creamer2012	445	60	31	12
Creamer2012	446	60	31	12
Creamer2012	447	60	31	11
Creamer2012	448	60	31	11
Creamer2012	449	60	31	11
Creamer2012	450	60	31	11
Creamer2012	451	60	31	11
Creamer2012	452	60	31	11
Creamer2012	453	60	31	11
Creamer2012	454	60	31	11
Creamer2012	455	11	5	4
Creamer2012	456	25	12	9
Creamer2012	457	25	12	9
Creamer2012	458	25	12	9
Creamer2012	459	25	12	9
Creamer2012	460	25	12	9
Creamer2012	461	25	12	9
Creamer2012	462	24	13	8
Creamer2012	463	24	13	8
Creamer2012	464	24	13	8
Creamer2012	465	24	13	8
Creamer2012	466	24	13	8
Creamer2012	467	24	13	8
Creamer2012	468	11	5	4
Creamer2012	469	11	5	4
Creamer2012	470	11	5	4
Creamer2012	471	11	5	4
Creamer2012	472	11	5	4
Creamer2012	473	11	5	4
Creamer2012	474	8	5	4
Creamer2012	475	8	5	4
Creamer2012	476	8	5	4
Creamer2012	477	8	5	4
Creamer2012	478	8	5	4
Creamer2012	479	8	5	4
Creamer2012	480	8	5	4
Creamer2012	481	8	5	4
Creamer2012	482	8	5	4
Creamer2012	483	8	5	4
Creamer2012	484	27	13	9
Creamer2012	485	11	5	4
Creamer2012	486	75	37	16
Creamer2012	487	65	32	14
Creamer2012	488	75	37	16
Creamer2012	489	65	32	14
Creamer2012	490	75	37	16
Creamer2012	491	65	32	14
Creamer2012	492	61	30	13
Creamer2012	493	61	30	13
Creamer2012	494	61	30	13
Creamer2012	495	11	5	4
Creamer2012	496	11	5	4
Creamer2012	497	11	5	4
Creamer2012	498	49	24	12
Creamer2012	499	39	19	10
Creamer2012	500	49	24	12
Creamer2012	501	39	19	10
Creamer2012	502	49	24	12
Creamer2012	503	39	19	10
Creamer2012	504	11	5	4
Creamer2012	505	17	8	6
Creamer2012	_reverse_505	17	8	6
Creamer2012	506	17	8	6
Creamer2012	_reverse_506	17	8	6
Creamer2012	507	17	8	6
Creamer2012	_reverse_507	17	8	6
Creamer2012	508	17	8	6
Creamer2012	_reverse_508	17	8	6
Creamer2012	509	17	8	6
Creamer2012	_reverse_509	17	8	6
Creamer2012	510	17	8	6
Creamer2012	_reverse_510	17	8	6
Creamer2012	511	17	8	6
Creamer2012	_reverse_511	17	8	6
Creamer2012	512	44	28	14
Creamer2012	513	44	28	14
Creamer2012	514	44	28	14
Creamer2012	515	34	23	12
Creamer2012	516	34	23	12
Creamer2012	517	34	23	12
Creamer2012	518	44	28	14
Creamer2012	519	44	28	14
Creamer2012	520	44	28	14
Creamer2012	521	34	23	12
Creamer2012	522	34	23	12
Creamer2012	523	34	23	12
Creamer2012	524	22	17	10
Creamer2012	525	22	17	10
Creamer2012	526	22	17	10
Creamer2012	527	12	12	8
Creamer2012	528	12	7	5
Creamer2012	529	17	8	6
Creamer2012	_reverse_529	17	8	6
Creamer2012	530	17	8	6
Creamer2012	_reverse_530	17	8	6
Creamer2012	531	21	10	7
Creamer2012	532	20	11	6
Creamer2012	533	11	5	4
Creamer2012	534	14	8	5
Creamer2012	535	25	12	8
Creamer2012	536	24	13	7
Creamer2012	537	11	5	4
Creamer2012	538	8	5	4
Creamer2012	539	8	5	4
Creamer2012	540	8	5	4
Creamer2012	541	13	6	5
Creamer2012	_reverse_541	13	6	5
Creamer2012	542	21	10	7
Creamer2012	543	16	9	5
Creamer2012	544	11	5	4
Dushek2011	_R1	20	11	8
Dushek2011	_reverse__R1	20	11	8
Dushek2011	_R2	20	11	8
Dushek2011	_reverse__R2	20	11	8
Dushek2011	_R3	20	12	9
Dushek2011	_R4	20	12	9
Dushek2011	_R5	19	9	8
Dushek2011	_reverse__R5	19	9	8
Dushek2011	_R6	19	9	8
Dushek2011	_reverse__R6	19	9	8
Dushek2011	_R7	19	9	8
Dushek2011	_reverse__R7	19	9	8
Dushek2011	_R8	19	9	8
Dushek2011	_reverse__R8	19	9	8
Dushek2011	_R9	19	9	8
Dushek2011	_reverse__R9	19	9	8
Dushek2011	_R10	19	9	8
Dushek2011	_reverse__R10	19	9	8
Dushek2011	_R11	19	9	8
Dushek2011	_reverse__R11	19	9	8
Dushek2011	_R12	19	9	8
Dushek2011	_reverse__R12	19	9	8
Dushek2011	_R13	19	9	8
Dushek2011	_reverse__R13	19	9	8
Dushek2011	_R14	19	9	8
Dushek2011	_reverse__R14	19	9	8
Dushek2011	_R15	19	9	8
Dushek2011	_reverse__R15	19	9	8
Dushek2011	_R16	19	9	8
Dushek2011	_reverse__R16	19	9	8
Dushek2011	_R17	19	9	8
Dushek2011	_reverse__R17	19	9	8
Dushek2011	_R18	19	9	8
Dushek2011	_reverse__R18	19	9	8
Dushek2011	_R19	19	9	8
Dushek2011	_reverse__R19	19	9	8
Dushek2011	_R20	19	9	8
Dushek2011	_reverse__R20	19	9	8
Dushek2011	_R21	19	9	8
Dushek2011	_reverse__R21	19	9	8
Dushek2011	_R22	19	9	8
Dushek2011	_reverse__R22	19	9	8
Dushek2011	_R23	19	9	8
Dushek2011	_reverse__R23	19	9	8
Dushek2011	_R24	19	9	8
Dushek2011	_reverse__R24	19	9	8
Dushek2011	_R25	19	9	8
Dushek2011	_reverse__R25	19	9	8
Dushek2011	_R26	19	9	8
Dushek2011	_reverse__R26	19	9	8
Dushek2011	_R27	19	9	8
Dushek2011	_reverse__R27	19	9	8
Dushek2011	_R28	19	9	8
Dushek2011	_reverse__R28	19	9	8
Dushek2011	_R29	19	9	8
Dushek2011	_reverse__R29	19	9	8
Dushek2011	_R30	19	9	8
Dushek2011	_reverse__R30	19	9	8
Dushek2011	_R31	19	9	8
Dushek2011	_reverse__R31	19	9	8
Dushek2011	_R32	19	9	8
Dushek2011	_reverse__R32	19	9	8
Dushek2011	_R33	19	9	8
Dushek2011	_reverse__R33	19	9	8
Dushek2011	_R34	19	9	8
Dushek2011	_reverse__R34	19	9	8
Dushek2011	_R35	19	9	8
Dushek2011	_reverse__R35	19	9	8
Dushek2011	_R36	19	9	8
Dushek2011	_reverse__R36	19	9	8
Dushek2011	_R37	19	9	8
Dushek2011	_reverse__R37	19	9	8
Dushek2011	_R38	19	9	8
Dushek2011	_reverse__R38	19	9	8
Dushek2011	_R39	19	9	8
Dushek2011	_reverse__R39	19	9	8
Dushek2011	_R40	19	9	8
Dushek2011	_reverse__R40	19	9	8
Dushek2011	_R41	19	9	8
Dushek2011	_reverse__R41	19	9	8
Dushek2011	_R42	19	9	8
Dushek2011	_reverse__R42	19	9	8
Dushek2011	_R43	19	9	8
Dushek2011	_reverse__R43	19	9	8
Dushek2011	_R44	19	9	8
Dushek2011	_reverse__R44	19	9	8
Dushek2011	_R45	19	11	10
Dushek2011	_R46	19	11	10
Dushek2011	_R47	19	11	10
Dushek2011	_R48	19	11	10
Dushek2011	_R49	19	11	10
Dushek2011	_R50	19	11	10
Dushek2011	_R51	19	11	10
Dushek2011	_R52	19	11	10
Dushek2011	_R53	19	11	10
Dushek2011	_R54	19	11	10
Dushek2011	_R55	19	11	10
Dushek2011	_R56	19	11	10
Dushek2011	_R57	19	11	10
Dushek2011	_R58	19	11	10
Dushek2011	_R59	19	11	10
Dushek2011	_R60	19	11	10
Dushek2011	_R61	19	11	10
Dushek2011	_R62	19	11	10
Dushek2011	_R63	19	11	10
Dushek2011	_R64	19	11	10
Dushek2011	_R65	19	11	10
Dushek2011	_R66	19	11	10
Dushek2011	_R67	19	11	10
Dushek2011	_R68	19	11	10
Dushek2011	_R69	19	11	10
Dushek2011	_R70	19	11	10
Dushek2011	_R71	19	11	10
Dushek2011	_R72	19	11	10
Dushek2011	_R73	19	11	10
Dushek2011	_R74	19	11	10
Dushek2011	_R75	19	11	10
Dushek2011	_R76	19	11	10
Dushek2011	_R77	19	11	10
Dushek2011	_R78	19	11	10
Dushek2011	_R79	19	11	10
Dushek2011	_R80	19	11	10
Dushek2011	_R81	19	11	10
Dushek2011	_R82	19	11	10
Dushek2011	_R83	19	11	10
Dushek2011	_R84	19	11	10
Dushek2011	_R85	14	8	6
Dushek2011	_R86	14	8	6
Dushek2014	_R1	23	12	9
Dushek2014	_reverse__R1	23	12	9
Dushek2014	_R2	23	13	10
Dushek2014	_R3	23	12	9
Dushek2014	_reverse__R3	23	12	9
Dushek2014	_R4	23	13	10
Dushek2014	_R5	17	8	7
Dushek2014	_reverse__R5	17	8	7
Dushek2014	_R6	25	12	7
Dushek2014	_reverse__R6	25	12	7
Faeder2003	R1	15	7	4
Faeder2003	_reverse_R1	15	7	4
Faeder2003	R2	15	7	5
Faeder2003	_reverse_R2	15	7	5
Faeder2003	R3	17	8	6
Faeder2003	_reverse_R3	17	8	6
Faeder2003	R4	38	20	7
Faeder2003	R5	38	20	8
Faeder2003	R6	17	8	6
Faeder2003	_reverse_R6	17	8	6
Faeder2003	R7	38	20	7
Faeder2003	R8	38	20	8
Faeder2003	R9	13	6	5
Faeder2003	_reverse_R9	13	6	5
Faeder2003	R10	48	25	10
Faeder2003	R11	48	25	10
Faeder2003	R12	50	26	7
Faeder2003	R13	50	26	7
Faeder2003	R14	8	5	4
Faeder2003	R15	8	5	4
Faeder2003	R16	12	7	5
Faeder2003	R17	12	7	5
Faeder2003	R18	12	7	5
Faeder2003	R19	12	7	5
Falkenberg2013	_R1	19	9	4
Falkenberg2013	_reverse__R1	19	9	4
Falkenberg2013	_R2	19	9	5
Falkenberg2013	_reverse__R2	19	9	5
Falkenberg2013	_R3	19	9	5
Falkenberg2013	_reverse__R3	19	9	5
Hat2016	_R1	8	5	4
Hat2016	_reverse__R1	8	5	4
Hat2016	_R2	8	5	4
Hat2016	_reverse__R2	8	5	4
Hat2016	_R3	8	5	4
Hat2016	_reverse__R3	8	5	4
Hat2016	_R4	8	5	4
Hat2016	_reverse__R4	8	5	4
Hat2016	_R5	8	5	4
Hat2016	_reverse__R5	8	5	4
Hat2016	_R6	1	1	2
Hat2016	_R7	1	1	2
Hat2016	_R8	1	1	2
Hat2016	_R9	8	5	4
Hat2016	_reverse__R9	8	5	4
Hat2016	_R10	8	5	4
Hat2016	_reverse__R10	8	5	4
Hat2016	_R11	1	1	2
Hat2016	_reverse__R11	1	1	2
Hat2016	_R12	1	1	2
Hat2016	_reverse__R12	1	1	2
Hat2016	_R13	1	1	2
Hat2016	_reverse__R13	1	1	2
Hat2016	_R14	1	1	2
Hat2016	_reverse__R14	1	1	2
Hat2016	_R15	5	7	6
Hat2016	_R16	1	1	2
Hat2016	_R17	9	7	6
Hat2016	_R18	9	7	6
Hat2016	_R19	9	7	6
Hat2016	_R20	9	7	6
Hat2016	_R21	8	5	4
Hat2016	_reverse__R21	8	5	4
Hat2016	_R22	8	5	4
Hat2016	_reverse__R22	8	5	4
Hat2016	_R23	1	1	2
Hat2016	_reverse__R23	1	1	2
Hat2016	_R24	1	1	2
Hat2016	_reverse__R24	1	1	2
Hat2016	_R25	7	10	8
Hat2016	_R26	5	4	4
Hat2016	_R27	5	4	4
Hat2016	_R28	13	10	8
Hat2016	_R29	20	11	8
Hat2016	_reverse__R29	20	11	8
Hat2016	_R30	20	11	8
Hat2016	_R31	20	11	8
Hat2016	_reverse__R31	20	11	8
Hat2016	_R32	1	1	2
Hat2016	_reverse__R32	1	1	2
Hat2016	_R33	1	1	2
Hat2016	_reverse__R33	1	1	2
Hat2016	_R34	1	1	2
Hat2016	_reverse__R34	1	1	2
Hat2016	_R35	8	5	4
Hat2016	_reverse__R35	8	5	4
Hat2016	_R36	8	5	4
Hat2016	_reverse__R36	8	5	4
Hat2016	_R37	1	1	2
Hat2016	_reverse__R37	1	1	2
Hat2016	_R38	1	1	2
Hat2016	_reverse__R38	1	1	2
Hat2016	_R39	2	3	3
Hat2016	_reverse__R39	4	3	3
Hat2016	_R40	2	3	3
Hat2016	_reverse__R40	4	3	3
Hat2016	_R41	11	5	4
Hat2016	_reverse__R41	11	5	4
Hat2016	_R42	7	5	4
Hat2016	_R43	12	7	5
Hat2016	_reverse__R43	12	7	5
Hat2016	_R44	17	8	6
Hat2016	_reverse__R44	17	8	6
Hat2016	_R45	17	9	7
Hat2016	_R46	1	1	2
Hat2016	_reverse__R46	1	1	2
Hat2016	_R47	1	1	2
Hat2016	_reverse__R47	1	1	2
Hat2016	_R48	2	3	3
Hat2016	_reverse__R48	4	3	3
Hat2016	_R49	11	5	4
Hat2016	_reverse__R49	11	5	4
Hat2016	_R50	9	5	4
Hat2016	_R51	17	8	6
Hat2016	_reverse__R51	17	8	6
Hat2016	_R52	17	9	7
Hat2016	_R53	12	7	5
Hat2016	_reverse__R53	12	7	5
Hat2016	_R54	17	8	6
Hat2016	_reverse__R54	17	8	6
Hat2016	_R55	17	9	7
Hat2016	_R56	3	4	4
Hat2016	_R57	1	1	2
Hat2016	_R58	8	5	4
Kesseler2013	_R1	22	25	17
Kesseler2013	_R2	22	25	17
Kesseler2013	_R3	22	25	17
Kesseler2013	_R4	22	25	17
Kesseler2013	_R5	18	19	13
Kesseler2013	_R6	14	13	9
Kesseler2013	_R7	19	12	8
Kesseler2013	_R8	16	10	7
Kesseler2013	_R9	20	13	9
Kesseler2013	_R10	20	13	9
Kesseler2013	_R11	30	16	11
Kesseler2013	_R12	30	16	11
Kesseler2013	_R13	30	16	11
Kesseler2013	_R14	30	16	11
Kesseler2013	_R15	60	31	12
Kesseler2013	_R16	60	31	12
Kesseler2013	_R17	60	31	12
Kesseler2013	_R18	60	31	12
Kesseler2013	_R19	47	25	18
Kesseler2013	_reverse__R19	47	25	18
Kesseler2013	_R20	47	26	19
Kesseler2013	_R21	47	25	18
Kesseler2013	_reverse__R21	47	25	18
Kesseler2013	_R22	47	26	19
Kesseler2013	_R23	53	28	20
Kesseler2013	_reverse__R23	53	28	20
Kesseler2013	_R24	53	29	21
Kesseler2013	_R25	53	28	20
Kesseler2013	_reverse__R25	53	28	20
Kesseler2013	_R26	53	29	21
Kesseler2013	_R27	38	20	13
Kesseler2013	_R28	38	20	13
Kesseler2013	_R29	43	27	19
Kesseler2013	_R30	53	28	20
Kesseler2013	_reverse__R30	53	28	20
Kesseler2013	_R31	53	29	21
Kesseler2013	_R32	53	28	20
Kesseler2013	_reverse__R32	53	28	20
Kesseler2013	_R33	53	29	21
Kesseler2013	_R34	47	25	18
Kesseler2013	_reverse__R34	47	25	18
Kesseler2013	_R35	49	39	22
Kesseler2013	_R36	34	21	14
Kesseler2013	_R37	34	21	14
Kesseler2013	_R38	47	25	18
Kesseler2013	_reverse__R38	47	25	18
Kesseler2013	_R39	47	26	19
Kesseler2013	_R40	47	25	18
Kesseler2013	_reverse__R40	47	25	18
Kesseler2013	_R41	47	26	19
Kesseler2013	_R42	41	22	16
Kesseler2013	_reverse__R42	41	22	16
Kesseler2013	_R43	41	23	17
Kesseler2013	_R44	41	22	16
Kesseler2013	_reverse__R44	41	22	16
Kesseler2013	_R45	41	23	17
Kesseler2013	_R46	53	28	20
Kesseler2013	_reverse__R46	53	28	20
Kesseler2013	_R47	53	28	20
Kesseler2013	_reverse__R47	53	28	20
Kesseler2013	_R48	53	29	21
Kesseler2013	_R49	53	29	21
Kesseler2013	_R50	53	28	20
Kesseler2013	_reverse__R50	53	28	20
Kesseler2013	_R51	53	29	21
Kesseler2013	_R52	53	28	20
Kesseler2013	_reverse__R52	53	28	20
Kesseler2013	_R53	53	29	21
Kesseler2013	_R54	47	25	18
Kesseler2013	_reverse__R54	47	25	18
Kesseler2013	_R55	47	26	19
Kesseler2013	_R56	41	22	16
Kesseler2013	_reverse__R56	41	22	16
Kesseler2013	_R57	41	23	17
Kesseler2013	_R58	41	22	16
Kesseler2013	_reverse__R58	41	22	16
Kesseler2013	_R59	41	23	17
Kesseler2013	_R60	71	38	26
Kesseler2013	_R61	42	22	14
Kesseler2013	_R62	42	22	14
Kesseler2013	_R63	53	27	19
Kesseler2013	_R64	53	27	19
Kesseler2013	_R65	52	27	17
Kesseler2013	_R66	53	28	20
Kesseler2013	_R67	52	29	19
Kesseler2013	_R68	53	28	20
Kesseler2013	_R69	44	27	18
Kesseler2013	_R70	44	27	18
Kesseler2013	_R71	44	27	18
Kesseler2013	_R72	44	27	18
Kesseler2013	_R73	53	28	20
Kesseler2013	_reverse__R73	53	28	20
Kesseler2013	_R74	53	29	21
Kesseler2013	_R75	53	28	20
Kesseler2013	_reverse__R75	53	28	20
Kesseler2013	_R76	53	29	21
Kesseler2013	_R77	32	17	11
Kesseler2013	_R78	32	17	11
Kesseler2013	_R79	26	14	9
Kesseler2013	_R80	26	14	9
Kesseler2013	_R81	26	14	9
Kesseler2013	_R82	32	17	11
Kesseler2013	_R83	32	17	11
Kesseler2013	_R84	32	17	11
Kesseler2013	_R85	32	17	11
Kesseler2013	_R86	32	17	11
Kesseler2013	_R87	38	20	13
Kesseler2013	_R88	38	20	13
Kesseler2013	_R89	38	20	13
Kesseler2013	_R90	38	20	13
Kesseler2013	_R91	26	14	9
Kesseler2013	_R92	26	14	9
Kesseler2013	_R93	32	17	11
Kesseler2013	_R94	32	17	11
Kesseler2013	_R95	44	23	15
Kesseler2013	_R96	44	23	15
Kesseler2013	_R97	38	20	13
Kesseler2013	_R98	38	20	13
Kesseler2013	_R99	44	23	15
Kesseler2013	_R100	44	23	15
Kesseler2013	_R101	22	12	8
Kesseler2013	_R102	26	14	9
Kesseler2013	_R103	26	14	9
Kesseler2013	_R104	18	10	7
Kesseler2013	_R105	18	10	7
Kesseler2013	_R106	47	25	18
Kesseler2013	_reverse__R106	47	25	18
Kesseler2013	_R107	47	26	19
Kesseler2013	_R108	47	25	18
Kesseler2013	_reverse__R108	47	25	18
Kesseler2013	_R109	47	26	19
Kesseler2013	_R110	47	25	18
Kesseler2013	_reverse__R110	47	25	18
Kesseler2013	_R111	47	26	19
Kesseler2013	_R112	77	41	28
Kesseler2013	_R113	53	28	20
Kesseler2013	_reverse__R113	53	28	20
Kesseler2013	_R114	53	28	20
Kesseler2013	_reverse__R114	53	28	20
Kesseler2013	_R115	53	28	20
Kesseler2013	_reverse__R115	53	28	20
Kesseler2013	_R116	53	28	20
Kesseler2013	_reverse__R116	53	28	20
Kesseler2013	_R117	47	26	19
Kesseler2013	_R118	47	26	19
Kesseler2013	_R119	47	25	18
Kesseler2013	_reverse__R119	47	25	18
Kesseler2013	_R120	47	25	18
Kesseler2013	_reverse__R120	47	25	18
Kesseler2013	_R121	47	26	19
Kesseler2013	_R122	47	26	19
Kesseler2013	_R123	48	25	16
Kesseler2013	_R124	48	25	16
Kesseler2013	_R125	48	25	16
Kesseler2013	_R126	48	25	16
Kesseler2013	_R127	47	23	16
Kesseler2013	_reverse__R127	47	23	16
Kesseler2013	_R128	47	24	17
Kesseler2013	_R129	47	23	16
Kesseler2013	_reverse__R129	47	23	16
Kesseler2013	_R130	47	24	17
Kesseler2013	_R131	41	22	16
Kesseler2013	_reverse__R131	41	22	16
Kesseler2013	_R132	35	21	15
Kesseler2013	_R133	47	26	14
Kesseler2013	_R134	47	25	13
Kesseler2013	_reverse__R134	47	25	13
Kesseler2013	_R135	47	25	13
Kesseler2013	_reverse__R135	47	25	13
Kesseler2013	_R136	47	26	14
Kesseler2013	_R137	47	25	18
Kesseler2013	_reverse__R137	47	25	18
Kesseler2013	_R138	47	26	19
Kocieniewski2012	_R1	12	7	5
Kocieniewski2012	_R2	17	8	6
Kocieniewski2012	_reverse__R2	17	8	6
Kocieniewski2012	_R3	17	8	6
Kocieniewski2012	_R4	23	11	8
Kocieniewski2012	_reverse__R4	23	11	8
Kocieniewski2012	_R5	23	11	8
Kocieniewski2012	_reverse__R5	23	11	8
Kocieniewski2012	_R6	23	11	8
Kocieniewski2012	_reverse__R6	23	11	8
Kocieniewski2012	_R7	23	11	8
Kocieniewski2012	_reverse__R7	23	11	8
Kocieniewski2012	_R8	23	11	8
Kocieniewski2012	_reverse__R8	23	11	8
Kocieniewski2012	_R9	23	11	8
Kocieniewski2012	_reverse__R9	23	11	8
Kocieniewski2012	_R10	23	11	8
Kocieniewski2012	_reverse__R10	23	11	8
Kocieniewski2012	_R11	23	11	8
Kocieniewski2012	_R12	30	16	8
Kocieniewski2012	_R13	30	16	8
Kocieniewski2012	_R14	36	19	10
Kocieniewski2012	_R15	36	19	10
Kocieniewski2012	_R16	8	5	4
Kocieniewski2012	_R17	8	5	4
Kocieniewski2012	_R18	8	5	4
Kocieniewski2012	_R19	8	5	4
Kocieniewski2012	_R20	8	5	4
Kozer2013	_R1	15	7	5
Kozer2013	_reverse__R1	15	7	5
Kozer2013	_R2	23	11	5
Kozer2013	_reverse__R2	23	11	5
Kozer2013	_R3	27	13	5
Kozer2013	_reverse__R3	27	13	5
Kozer2013	_R4	19	9	4
Kozer2013	_reverse__R4	19	9	4
Kozer2013	_R5	23	11	5
Kozer2013	_reverse__R5	23	11	5
Kozer2013	_R6	27	13	4
Kozer2013	_reverse__R6	27	13	4
Kozer2013	_R7	49	24	6
Kozer2013	_reverse__R7	49	24	6
Kozer2013	_R8	49	24	7
Kozer2013	_reverse__R8	49	24	7
Kozer2013	_R9	49	24	6
Kozer2013	_reverse__R9	49	24	6
Kozer2013	_R10	12	7	5
Kozer2013	_R11	8	5	4
Kozer2013	_R12	15	7	4
Kozer2013	_reverse__R12	15	7	4
Kozer2013	_R13	41	20	5
Kozer2013	_reverse__R13	41	20	5
Kozer2013	_R14	20	11	6
Kozer2013	_R15	8	5	4
Kozer2014	_R1	15	7	5
Kozer2014	_reverse__R1	15	7	5
Kozer2014	_R2	23	11	5
Kozer2014	_reverse__R2	23	11	5
Kozer2014	_R3	27	13	5
Kozer2014	_reverse__R3	27	13	5
Kozer2014	_R4	19	9	4
Kozer2014	_reverse__R4	19	9	4
Kozer2014	_R5	23	11	5
Kozer2014	_reverse__R5	23	11	5
Kozer2014	_R6	27	13	4
Kozer2014	_reverse__R6	27	13	4
Kozer2014	_R7	49	24	6
Kozer2014	_reverse__R7	49	24	6
Kozer2014	_R8	49	24	7
Kozer2014	_reverse__R8	49	24	7
Kozer2014	_R9	49	24	6
Kozer2014	_reverse__R9	49	24	6
Kozer2014	_R10	12	7	5
Kozer2014	_R11	8	5	4
Kozer2014	_R12	15	7	4
Kozer2014	_reverse__R12	15	7	4
Kozer2014	_R13	41	20	5
Kozer2014	_reverse__R13	41	20	5
Kozer2014	_R14	20	11	6
Kozer2014	_R15	8	5	4
Kozer2014	_R16	13	6	5
Kozer2014	_reverse__R16	13	6	5
Ligon2014	_R1	8	6	5
Ligon2014	_R2	70	52	17
Ligon2014	_R3	65	32	16
Ligon2014	_R4	73	36	16
Ligon2014	_R5	81	40	16
Ligon2014	_R6	89	44	16
Ligon2014	_R7	97	48	16
Ligon2014	_R8	105	52	16
Ligon2014	_R9	56	29	15
Ligon2014	_R10	64	33	15
Ligon2014	_R11	72	37	15
Ligon2014	_R12	80	41	15
Ligon2014	_R13	88	45	15
Ligon2014	_R14	36	25	15
Ligon2014	_R15	45	33	20
Ligon2014	_R16	45	33	20
Ligon2014	_R17	45	33	20
Ligon2014	_R18	45	33	20
Ligon2014	_R19	45	33	20
Ligon2014	_R20	45	33	20
Ligon2014	_R21	45	33	20
Ligon2014	_R22	45	33	20
Ligon2014	_R23	45	33	20
Ligon2014	_R24	45	33	20
Ligon2014	_R25	45	33	20
Ligon2014	_R26	55	42	20
Ligon2014	_R27	2	2	3
Ligon2014	_R28	10	9	5
Ligon2014	_R29	10	9	5
Ligon2014	_R30	2	2	3
Ligon2014	_R31	3	2	3
Ligon2014	_R32	2	2	3
Ligon2014	_R33	3	2	3
Michalski2012	_R1	11	5	3
Michalski2012	_reverse__R1	11	5	3
Michalski2012	_R2	11	5	4
Michalski2012	_reverse__R2	11	5	4
Michalski2012	_R3	12	7	5
Michalski2012	_R4	8	5	4
Michalski2012	_R5	4	4	4
Michalski2012	_R6	2	2	3
Mukhopadhyay2013	_R1	31	16	12
Mukhopadhyay2013	_reverse__R1	31	16	12
Mukhopadhyay2013	_R2	31	17	13
Mukhopadhyay2013	_R3	31	16	12
Mukhopadhyay2013	_reverse__R3	31	16	12
Mukhopadhyay2013	_R4	31	17	13
Mukhopadhyay2013	_R5	31	16	12
Mukhopadhyay2013	_reverse__R5	31	16	12
Mukhopadhyay2013	_R6	31	17	13
Mukhopadhyay2013	_R7	31	16	12
Mukhopadhyay2013	_reverse__R7	31	16	12
Mukhopadhyay2013	_R8	31	17	13
Mukhopadhyay2013	_R9	31	16	12
Mukhopadhyay2013	_reverse__R9	31	16	12
Mukhopadhyay2013	_R10	31	17	13
Mukhopadhyay2013	_R11	31	16	12
Mukhopadhyay2013	_reverse__R11	31	16	12
Mukhopadhyay2013	_R12	31	17	13
Mukhopadhyay2013	_R13	31	16	12
Mukhopadhyay2013	_reverse__R13	31	16	12
Mukhopadhyay2013	_R14	31	17	13
Mukhopadhyay2013	_R15	31	16	12
Mukhopadhyay2013	_reverse__R15	31	16	12
Mukhopadhyay2013	_R16	31	17	13
Mukhopadhyay2013	_R17	31	16	12
Mukhopadhyay2013	_reverse__R17	31	16	12
Mukhopadhyay2013	_R18	31	17	13
Mukhopadhyay2013	_R19	31	16	12
Mukhopadhyay2013	_reverse__R19	31	16	12
Mukhopadhyay2013	_R20	31	17	13
Mukhopadhyay2013	_R21	31	16	12
Mukhopadhyay2013	_reverse__R21	31	16	12
Mukhopadhyay2013	_R22	31	17	13
Mukhopadhyay2013	_R23	31	16	12
Mukhopadhyay2013	_reverse__R23	31	16	12
Mukhopadhyay2013	_R24	31	17	13
Mukhopadhyay2013	_R25	13	6	5
Mukhopadhyay2013	_reverse__R25	13	6	5
Mukhopadhyay2013	_R26	13	6	5
Mukhopadhyay2013	_reverse__R26	13	6	5
Mukhopadhyay2013	_R27	13	6	5
Mukhopadhyay2013	_reverse__R27	13	6	5
Nag2009	_R1	15	7	4
Nag2009	_reverse__R1	15	7	4
Nag2009	_R2	15	7	5
Nag2009	_reverse__R2	15	7	5
Nag2009	_R3	17	8	6
Nag2009	_reverse__R3	17	8	6
Nag2009	_R4	17	8	6
Nag2009	_reverse__R4	17	8	6
Nag2009	_R5	13	6	5
Nag2009	_reverse__R5	13	6	5
Nag2009	_R6	38	20	7
Nag2009	_R7	48	25	10
Nag2009	_R8	38	20	7
Nag2009	_R9	48	25	10
Nag2009	_R10	38	20	8
Nag2009	_R11	50	26	7
Nag2009	_R12	38	20	8
Nag2009	_R13	50	26	7
Nag2009	_R14	8	5	4
Nag2009	_R15	8	5	4
Nag2009	_R16	12	7	5
Nag2009	_R17	12	7	5
Nag2009	_R18	12	7	5
Nag2009	_R19	12	7	5
Nag2009	_R20	27	13	8
Nag2009	_R21	35	17	9
Nag2009	_R22	43	21	9
Nag2009	_R23	53	26	8
Nag2009	_R24	59	29	8
Nag2009	_R25	13	6	5
Nag2009	_R26	23	12	9
Nag2009	_R27	23	12	9
Nag2009	_R28	19	9	5
Nag2009	_reverse__R28	19	9	5
Nag2009	_R29	27	13	5
Nag2009	_reverse__R29	27	13	5
Nag2009	_R30	27	13	6
Nag2009	_reverse__R30	27	13	6
Nag2009	_R31	19	9	5
Nag2009	_reverse__R31	19	9	5
Nag2009	_R32	27	13	6
Nag2009	_reverse__R32	27	13	6
Nag2009	_R33	27	13	5
Nag2009	_reverse__R33	27	13	5
Nag2009	_R34	17	8	6
Nag2009	_reverse__R34	17	8	6
Nag2009	_R35	25	12	7
Nag2009	_reverse__R35	25	12	7
Nag2009	_R36	33	16	6
Nag2009	_reverse__R36	33	16	6
Nag2009	_R37	39	19	6
Nag2009	_reverse__R37	39	19	6
Pekalski2013	_R1	6	5	5
Pekalski2013	_R2	16	9	6
Pekalski2013	_R3	16	9	6
Pekalski2013	_R4	8	5	4
Pekalski2013	_R5	8	5	4
Pekalski2013	_R6	8	5	4
Pekalski2013	_R7	8	5	4
Pekalski2013	_R8	8	5	4
Pekalski2013	_R9	8	5	4
Pekalski2013	_R10	8	5	4
Pekalski2013	_R11	20	11	7
Pekalski2013	_R12	20	11	7
Pekalski2013	_R13	26	14	9
Pekalski2013	_R14	26	14	9
Pekalski2013	_R15	20	11	7
Pekalski2013	_R16	26	14	9
Pekalski2013	_R17	8	5	4
Pekalski2013	_R18	9	5	4
Pekalski2013	_R19	9	5	4
Pekalski2013	_R20	9	5	4
Pekalski2013	_R21	2	2	3
Pekalski2013	_R22	2	2	3
Pekalski2013	_R23	3	2	3
Pekalski2013	_R24	8	10	8
Pekalski2013	_R25	2	2	3
Pekalski2013	_R26	5	5	5
Pekalski2013	_R27	29	14	10
Pekalski2013	_R28	29	14	10
Pekalski2013	_R29	26	14	9
Pekalski2013	_R30	36	19	11
Pekalski2013	_R31	2	2	3
Pekalski2013	_R32	13	10	8
Pekalski2013	_R33	23	14	10
Pekalski2013	_R34	13	10	8
Pekalski2013	_R35	6	5	5
Pekalski2013	_R36	23	14	10
Pekalski2013	_R37	12	7	5
Pekalski2013	_R38	18	10	7
Pekalski2013	_R39	18	10	7
Pekalski2013	_R40	28	16	10
Stites2015	1	27	13	9
Stites2015	_reverse_1	27	13	9
Stites2015	2	41	20	9
Stites2015	_reverse_2	41	20	9
Stites2015	3	51	25	9
Stites2015	_reverse_3	51	25	9
Stites2015	4	31	15	6
Stites2015	_reverse_4	31	15	6
Stites2015	5	41	20	9
Stites2015	_reverse_5	41	20	9
Stites2015	6	51	25	8
Stites2015	_reverse_6	51	25	8
Stites2015	7	16	9	6
Stites2015	8	16	9	6
Stites2015	9	16	9	6
Stites2015	10	16	9	6
Stites2015	11	16	9	6
Stites2015	12	16	9	6
Stites2015	13	20	11	6
Stites2015	14	20	11	6
Stites2015	15	20	11	6
Stites2015	16	20	11	6
Stites2015	17	20	11	6
[truncated: 240 more rows]
