# Supplementary material for: Automated visualization of rule-based models
Source: PLoS Comput Biol. 2017 Nov 13;13(11):e1005857. doi: 10.1371/journal.pcbi.1005857 (PMC5703574; doi:10.1371/journal.pcbi.1005857)
Supplement: S2 Dataset — (ZIP) [file pcbi.1005857.s010.zip › model_analysis/data/README.txt]

Requirements: numpy, scipy, matplotlib,seaborn, pandas

To initialize:
$ ipython
> run data.py
> run plotter.py

To get the chart in Fig 10 (main text), run
> ax = gmeansplot2(gmeans)
To get the charts in Fig S3, run
> ax = modelscatter(models)
