# Supplementary material for: Automated visualization of rule-based models
Source: PLoS Comput Biol. 2017 Nov 13;13(11):e1005857. doi: 10.1371/journal.pcbi.1005857 (PMC5703574; doi:10.1371/journal.pcbi.1005857)
Supplement: S2 Dataset — (ZIP) [file pcbi.1005857.s010.zip › model_analysis/models/An2009.net]

# Created by BioNetGen 2.2.6-stable
begin parameters
    1 LPS_MD2_Bind                   0.001  # Constant
    2 LPS_MD2_Unbind                 0.1  # Constant
    3 LPS_CD14_Bind                  0.001  # Constant
    4 LPS_CD14_Unbind                0.1  # Constant
    5 CD14_MD2_Bind                  0.001  # Constant
    6 CD14_MD2_Unbind                0.1  # Constant
    7 LPS_TLR4_Bind                  0.001  # Constant
    8 LPS_TLR4_Unbind                0.1  # Constant
    9 CD14_TLR4_Bind                 0.001  # Constant
   10 CD14_TLR4_Unbind               0.1  # Constant
   11 MD2_TLR4_Bind                  0.001  # Constant
   12 MD2_TLR4_Unbind                0.1  # Constant
   13 TLR4_Complex_Dimer_Bind        0.001  # Constant
   14 TLR4_Complex_Dimer_Unbind      0.1  # Constant
   15 RP1_TRIF_Bind                  0.001  # Constant
   16 RP1_TRIF_Unbind                0.1  # Constant
   17 TRIF_TRAF6_Bind                0.001  # Constant
   18 TRIF_TRAF6_Unbind              0.1  # Constant
   19 RP1_TRAF6_Bind                 0.001  # Constant
   20 RP1_TRAF6_Unbind               0.1  # Constant
   21 TLR4_TRAM_Bind                 0.001  # Constant
   22 TLR4_TRAM_Unbind               0.1  # Constant
   23 TLR4TRAM_TRIF_Bind             0.001  # Constant
   24 TLR4TRAM_TRIF_Unbind           0.1  # Constant
   25 TRAF6_TRIF_Bind                0.001  # Constant
   26 TRAF6_TRIF_Unbind              0.1  # Constant
   27 TRAF6TRIF_TAK1_Activate        0.001  # Constant
   28 MyD88_IRAK4_Bind               0.001  # Constant
   29 MyD88_IRAK4_Unbind             0.1  # Constant
   30 MyD88_IRAK1_Bind               0.001  # Constant
   31 MyD88_IRAK1_Unbind             0.1  # Constant
   32 IRAK1_IRAK4_Bind               0.001  # Constant
   33 IRAK1_IRAK4_Unbind             0.1  # Constant
   34 TLR4_MAL_Bind                  0.001  # Constant
   35 TLR4_MAL_Unbind                0.1  # Constant
   36 TLR4MAL_MyD88_Bind             0.001  # Constant
   37 TLR4MAL_MyD88_Unbind           0.1  # Constant
   38 MyD88IRAK1_TRAF6_Bind          0.001  # Constant
   39 MyD88IRAK1_TRAF6_B_Unbind      0.1  # Constant
   40 MyD88IRAK1TRAF6_TAK1_Activate  0.001  # Constant
   41 TRAF6_MyD88IRAK1_Bind          0.001  # Constant
   42 TRAF6_MyD88IRAK1_Unbind        0.1  # Constant
   43 TAK1_Ikk_Complex_Activate      0.001  # Constant
   44 Ikk_complex_IkB_Phos           0.00001  # Constant
   45 IkB_Proteasome23_Degrade       0.1  # Constant
   46 p65_p50_Bind                   0.001  # Constant
   47 p65_p50_Unbind                 0.1  # Constant
   48 NFkB_DNA_A20_Bind              0.001  # Constant
   49 A20_Transcription_Execute      1  # Constant
   50 A20_TRAF6_Bind                 0.001  # Constant
   51 A20_TRAF6_Unbind               0.1  # Constant
   52 NFkB_DNA_A20_Unbind            0.1  # Constant
   53 NFkB_DNA_TNF_Bind              0.001  # Constant
   54 NFkB_DNA_TNF_Unbind            0.1  # Constant
   55 TNF_Transcription_Execute      1  # Constant
   56 CD14_Init                      10000  # Constant
   57 MD2_Init                       10000  # Constant
   58 TLR_Init                       10000  # Constant
   59 LPS_Init                       100  # Constant
   60 TRAM_Init                      10000  # Constant
   61 MAL_Init                       10000  # Constant
   62 TRIF_Init                      10000  # Constant
   63 MyD88_Init                     10000  # Constant
   64 RP1_Init                       10000  # Constant
   65 IRAK1_Init                     10000  # Constant
   66 IRAK4_Init                     10000  # Constant
   67 TRAF6_Init                     10000  # Constant
   68 TAK1_Init                      10000  # Constant
   69 Ikk_Complex_Init               10000  # Constant
   70 Proteasome23_Init              10000  # Constant
   71 p65_Init                       10000  # Constant
   72 IkB_Init                       10000  # Constant
   73 p50_Init                       10000  # Constant
   74 DNA                            2  # Constant
   75 A20_Translation_Execute        0.1  # Constant
   76 TNF_Translation_Execute        0.1  # Constant
   77 TAK1_Degradation               0  # Constant
   78 NFkB_Degredation               0  # Constant
   79 A20_MyD88IRAK1TRAF6_Degrade    10  # Constant
   80 A20_TRAF6TRIFRP1_Degrade       10  # Constant
   81 A20_Init                       0  # Constant
   82 A20_Preconditioned             0  # Constant
   83 Ikk_Degradation_Rate           0  # Constant
   84 NFkB_DNA_IkB_Bind              0.001  # Constant
   85 NFkB_DNA_IkB_Unbind            0.01  # Constant
   86 IkB_Transcription_Execute      1  # Constant
   87 IkB_Translation_Execute        0.1  # Constant
   88 A20_IkkAct_Deactivate          10  # Constant
   89 IkB_DegradeNFkB                0.001  # Constant
   90 NFkB_Inactive_Cytoplasm        10000  # Constant
   91 NFkB_IkB_Bind                  0.001  # Constant
   92 NFkB_Translocation_Nucleus     0.01  # Constant
   93 NFkB_IkB_Unbind                0.0001  # Constant
   94 TAK1_Deactivation              0.10  # Constant
   95 Ikk_Deactivation               0  # Constant
   96 TNF_Degrade                    0.0005  # Constant
   97 A20_Degrade                    0.0001  # Constant
end parameters
begin species
    1 CD14(LPS,MD2,TLR4) CD14_Init
    2 MD2(CD14,LPS,TLR4) MD2_Init
    3 TLR4(CD14,LPS,MAL,MD2,TLR4,TRAM) TLR_Init
    4 TRAM(TLR4,TRIF) TRAM_Init
    5 MAL(MyD88,SOCS1,TLR4) MAL_Init
    6 TRIF(RIP1,SARM,TRAF4,TRAF6,TRAM) TRIF_Init
    7 MyD88(IRAK1,IRAK4,MAL,MyD88s) MyD88_Init
    8 RP1(TAK1,TRAF6,TRIF,p38) RP1_Init
    9 IRAK1(IRAK4,MyD88,TRAF6,Tollip) IRAK1_Init
   10 IRAK4(IRAK1,IRAKM,Myd88) IRAK4_Init
   11 TRAF6(A20,IRAK1,JNK,RP1,TAK1,TRAF4,TRIF,p38) TRAF6_Init
   12 TAK1(Activation~No,TRAF6) TAK1_Init
   13 Ikk_Complex(Activation~No) Ikk_Complex_Init
   14 Proteasome26s(IkB) Proteasome23_Init
   15 IkB(Degrade~No,Phos~No,p50,p65) IkB_Init
   16 DNA(A20,IL10,IkB,TNF,c,c,iNOS) DNA
   17 LPS(CD14,LPS,MD2,TLR4) LPS_Init
   18 A20(TRAF6) A20_Preconditioned
   19 NFkB(Activation~No,Location~Cytoplasm,Transcription~No) NFkB_Inactive_Cytoplasm
   20 LPS(CD14,LPS,MD2!1,TLR4).MD2(CD14,LPS!1,TLR4) 0
   21 IRAK4(IRAK1,IRAKM,Myd88!1).MyD88(IRAK1,IRAK4!1,MAL,MyD88s) 0
   22 RP1(TAK1,TRAF6,TRIF!1,p38).TRIF(RIP1!1,SARM,TRAF4,TRAF6,TRAM) 0
   23 IkB(Degrade~No,Phos~No,p50!1,p65!2).NFkB(Activation~No!1!2,Location~Cytoplasm,Transcription~No) 0
   24 Trash(c) 0
   25 CD14(LPS!1,MD2,TLR4).LPS(CD14!1,LPS,MD2!2,TLR4).MD2(CD14,LPS!2,TLR4) 0
   26 IRAK1(IRAK4,MyD88!1,TRAF6,Tollip).IRAK4(IRAK1,IRAKM,Myd88!2).MyD88(IRAK1!1,IRAK4!2,MAL,MyD88s) 0
   27 RP1(TAK1,TRAF6!1,TRIF!2,p38).TRAF6(A20,IRAK1,JNK,RP1!1,TAK1,TRAF4,TRIF!3,p38).TRIF(RIP1!2,SARM,TRAF4,TRAF6!3,TRAM) 0
   28 CD14(LPS!1,MD2!2,TLR4!3).LPS(CD14!1,LPS,MD2!4,TLR4!5).MD2(CD14!2,LPS!4,TLR4!6).TLR4(CD14!3,LPS!5,MAL,MD2!6,TLR4,TRAM) 0
   29 CD14(LPS!1,MD2!2,TLR4!3).CD14(LPS!4,MD2!5,TLR4!6).LPS(CD14!1,LPS,MD2!7,TLR4!8).LPS(CD14!4,LPS,MD2!9,TLR4!10).MD2(CD14!2,LPS!7,TLR4!11).MD2(CD14!5,LPS!9,TLR4!12).TLR4(CD14!3,LPS!8,MAL,MD2!11,TLR4!13,TRAM).TLR4(CD14!6,LPS!10,MAL,MD2!12,TLR4!13,TRAM) 0
   30 CD14(LPS!1,MD2!2,TLR4!3).CD14(LPS!4,MD2!5,TLR4!6).LPS(CD14!1,LPS,MD2!7,TLR4!8).LPS(CD14!4,LPS,MD2!9,TLR4!10).MD2(CD14!2,LPS!7,TLR4!11).MD2(CD14!5,LPS!9,TLR4!12).TLR4(CD14!3,LPS!8,MAL,MD2!11,TLR4!13,TRAM!14).TLR4(CD14!6,LPS!10,MAL,MD2!12,TLR4!13,TRAM).TRAM(TLR4!14,TRIF) 0
   31 CD14(LPS!1,MD2!2,TLR4!3).CD14(LPS!4,MD2!5,TLR4!6).LPS(CD14!1,LPS,MD2!7,TLR4!8).LPS(CD14!4,LPS,MD2!9,TLR4!10).MAL(MyD88,SOCS1,TLR4!11).MD2(CD14!2,LPS!7,TLR4!12).MD2(CD14!5,LPS!9,TLR4!13).TLR4(CD14!3,LPS!8,MAL!11,MD2!12,TLR4!14,TRAM).TLR4(CD14!6,LPS!10,MAL,MD2!13,TLR4!14,TRAM) 0
   32 CD14(LPS!1,MD2!2,TLR4!3).LPS(CD14!1,LPS,MD2!4,TLR4!5).MD2(CD14!2,LPS!4,TLR4!6).TLR4(CD14!3,LPS!5,MAL,MD2!6,TLR4,TRAM!7).TRAM(TLR4!7,TRIF) 0
   33 CD14(LPS!1,MD2!2,TLR4!3).LPS(CD14!1,LPS,MD2!4,TLR4!5).MAL(MyD88,SOCS1,TLR4!6).MD2(CD14!2,LPS!4,TLR4!7).TLR4(CD14!3,LPS!5,MAL!6,MD2!7,TLR4,TRAM) 0
   34 CD14(LPS!1,MD2!2,TLR4!3).CD14(LPS!4,MD2!5,TLR4!6).LPS(CD14!1,LPS,MD2!7,TLR4!8).LPS(CD14!4,LPS,MD2!9,TLR4!10).MD2(CD14!2,LPS!7,TLR4!11).MD2(CD14!5,LPS!9,TLR4!12).TLR4(CD14!3,LPS!8,MAL,MD2!11,TLR4!13,TRAM!14).TLR4(CD14!6,LPS!10,MAL,MD2!12,TLR4!13,TRAM!15).TRAM(TLR4!14,TRIF).TRAM(TLR4!15,TRIF) 0
   35 CD14(LPS!1,MD2!2,TLR4!3).CD14(LPS!4,MD2!5,TLR4!6).LPS(CD14!1,LPS,MD2!7,TLR4!8).LPS(CD14!4,LPS,MD2!9,TLR4!10).MAL(MyD88,SOCS1,TLR4!11).MD2(CD14!2,LPS!7,TLR4!12).MD2(CD14!5,LPS!9,TLR4!13).TLR4(CD14!3,LPS!8,MAL!11,MD2!12,TLR4!14,TRAM).TLR4(CD14!6,LPS!10,MAL,MD2!13,TLR4!14,TRAM!15).TRAM(TLR4!15,TRIF) 0
   36 CD14(LPS!1,MD2!2,TLR4!3).CD14(LPS!4,MD2!5,TLR4!6).LPS(CD14!1,LPS,MD2!7,TLR4!8).LPS(CD14!4,LPS,MD2!9,TLR4!10).MD2(CD14!2,LPS!7,TLR4!11).MD2(CD14!5,LPS!9,TLR4!12).RP1(TAK1,TRAF6!13,TRIF!14,p38).TLR4(CD14!3,LPS!8,MAL,MD2!11,TLR4!15,TRAM!16).TLR4(CD14!6,LPS!10,MAL,MD2!12,TLR4!15,TRAM).TRAF6(A20,IRAK1,JNK,RP1!13,TAK1,TRAF4,TRIF!17,p38).TRAM(TLR4!16,TRIF!18).TRIF(RIP1!14,SARM,TRAF4,TRAF6!17,TRAM!18) 0
   37 CD14(LPS!1,MD2!2,TLR4!3).CD14(LPS!4,MD2!5,TLR4!6).LPS(CD14!1,LPS,MD2!7,TLR4!8).LPS(CD14!4,LPS,MD2!9,TLR4!10).MAL(MyD88,SOCS1,TLR4!11).MAL(MyD88,SOCS1,TLR4!12).MD2(CD14!2,LPS!7,TLR4!13).MD2(CD14!5,LPS!9,TLR4!14).TLR4(CD14!3,LPS!8,MAL!11,MD2!13,TLR4!15,TRAM).TLR4(CD14!6,LPS!10,MAL!12,MD2!14,TLR4!15,TRAM) 0
   38 CD14(LPS!1,MD2!2,TLR4!3).CD14(LPS!4,MD2!5,TLR4!6).IRAK1(IRAK4,MyD88!7,TRAF6,Tollip).IRAK4(IRAK1,IRAKM,Myd88!8).LPS(CD14!1,LPS,MD2!9,TLR4!10).LPS(CD14!4,LPS,MD2!11,TLR4!12).MAL(MyD88!13,SOCS1,TLR4!14).MD2(CD14!2,LPS!9,TLR4!15).MD2(CD14!5,LPS!11,TLR4!16).MyD88(IRAK1!7,IRAK4!8,MAL!13,MyD88s).TLR4(CD14!3,LPS!10,MAL!14,MD2!15,TLR4!17,TRAM).TLR4(CD14!6,LPS!12,MAL,MD2!16,TLR4!17,TRAM) 0
   39 CD14(LPS!1,MD2!2,TLR4!3).LPS(CD14!1,LPS,MD2!4,TLR4!5).MD2(CD14!2,LPS!4,TLR4!6).RP1(TAK1,TRAF6!7,TRIF!8,p38).TLR4(CD14!3,LPS!5,MAL,MD2!6,TLR4,TRAM!9).TRAF6(A20,IRAK1,JNK,RP1!7,TAK1,TRAF4,TRIF!10,p38).TRAM(TLR4!9,TRIF!11).TRIF(RIP1!8,SARM,TRAF4,TRAF6!10,TRAM!11) 0
   40 CD14(LPS!1,MD2!2,TLR4!3).IRAK1(IRAK4,MyD88!4,TRAF6,Tollip).IRAK4(IRAK1,IRAKM,Myd88!5).LPS(CD14!1,LPS,MD2!6,TLR4!7).MAL(MyD88!8,SOCS1,TLR4!9).MD2(CD14!2,LPS!6,TLR4!10).MyD88(IRAK1!4,IRAK4!5,MAL!8,MyD88s).TLR4(CD14!3,LPS!7,MAL!9,MD2!10,TLR4,TRAM) 0
   41 CD14(LPS!1,MD2!2,TLR4!3).CD14(LPS!4,MD2!5,TLR4!6).LPS(CD14!1,LPS,MD2!7,TLR4!8).LPS(CD14!4,LPS,MD2!9,TLR4!10).MD2(CD14!2,LPS!7,TLR4!11).MD2(CD14!5,LPS!9,TLR4!12).RP1(TAK1,TRAF6!13,TRIF!14,p38).TLR4(CD14!3,LPS!8,MAL,MD2!11,TLR4!15,TRAM!16).TLR4(CD14!6,LPS!10,MAL,MD2!12,TLR4!15,TRAM!17).TRAF6(A20,IRAK1,JNK,RP1!13,TAK1,TRAF4,TRIF!18,p38).TRAM(TLR4!16,TRIF!19).TRAM(TLR4!17,TRIF).TRIF(RIP1!14,SARM,TRAF4,TRAF6!18,TRAM!19) 0
   42 CD14(LPS!1,MD2!2,TLR4!3).CD14(LPS!4,MD2!5,TLR4!6).IRAK1(IRAK4,MyD88!7,TRAF6,Tollip).IRAK4(IRAK1,IRAKM,Myd88!8).LPS(CD14!1,LPS,MD2!9,TLR4!10).LPS(CD14!4,LPS,MD2!11,TLR4!12).MAL(MyD88!13,SOCS1,TLR4!14).MD2(CD14!2,LPS!9,TLR4!15).MD2(CD14!5,LPS!11,TLR4!16).MyD88(IRAK1!7,IRAK4!8,MAL!13,MyD88s).TLR4(CD14!3,LPS!10,MAL!14,MD2!15,TLR4!17,TRAM).TLR4(CD14!6,LPS!12,MAL,MD2!16,TLR4!17,TRAM!18).TRAM(TLR4!18,TRIF) 0
   43 CD14(LPS!1,MD2!2,TLR4!3).CD14(LPS!4,MD2!5,TLR4!6).LPS(CD14!1,LPS,MD2!7,TLR4!8).LPS(CD14!4,LPS,MD2!9,TLR4!10).MAL(MyD88,SOCS1,TLR4!11).MD2(CD14!2,LPS!7,TLR4!12).MD2(CD14!5,LPS!9,TLR4!13).RP1(TAK1,TRAF6!14,TRIF!15,p38).TLR4(CD14!3,LPS!8,MAL!11,MD2!12,TLR4!16,TRAM).TLR4(CD14!6,LPS!10,MAL,MD2!13,TLR4!16,TRAM!17).TRAF6(A20,IRAK1,JNK,RP1!14,TAK1,TRAF4,TRIF!18,p38).TRAM(TLR4!17,TRIF!19).TRIF(RIP1!15,SARM,TRAF4,TRAF6!18,TRAM!19) 0
   44 TAK1(Activation~Yes,TRAF6) 0
   45 CD14(LPS!1,MD2!2,TLR4!3).CD14(LPS!4,MD2!5,TLR4!6).IRAK1(IRAK4,MyD88!7,TRAF6,Tollip).IRAK4(IRAK1,IRAKM,Myd88!8).LPS(CD14!1,LPS,MD2!9,TLR4!10).LPS(CD14!4,LPS,MD2!11,TLR4!12).MAL(MyD88!13,SOCS1,TLR4!14).MAL(MyD88,SOCS1,TLR4!15).MD2(CD14!2,LPS!9,TLR4!16).MD2(CD14!5,LPS!11,TLR4!17).MyD88(IRAK1!7,IRAK4!8,MAL!13,MyD88s).TLR4(CD14!3,LPS!10,MAL!14,MD2!16,TLR4!18,TRAM).TLR4(CD14!6,LPS!12,MAL!15,MD2!17,TLR4!18,TRAM) 0
   46 CD14(LPS!1,MD2!2,TLR4!3).CD14(LPS!4,MD2!5,TLR4!6).IRAK1(IRAK4,MyD88!7,TRAF6!8,Tollip).IRAK4(IRAK1,IRAKM,Myd88!9).LPS(CD14!1,LPS,MD2!10,TLR4!11).LPS(CD14!4,LPS,MD2!12,TLR4!13).MAL(MyD88!14,SOCS1,TLR4!15).MD2(CD14!2,LPS!10,TLR4!16).MD2(CD14!5,LPS!12,TLR4!17).MyD88(IRAK1!7,IRAK4!9,MAL!14,MyD88s).TLR4(CD14!3,LPS!11,MAL!15,MD2!16,TLR4!18,TRAM).TLR4(CD14!6,LPS!13,MAL,MD2!17,TLR4!18,TRAM).TRAF6(A20,IRAK1!8,JNK,RP1,TAK1,TRAF4,TRIF,p38) 0
   47 CD14(LPS!1,MD2!2,TLR4!3).CD14(LPS!4,MD2!5,TLR4!6).LPS(CD14!1,LPS,MD2!7,TLR4!8).LPS(CD14!4,LPS,MD2!9,TLR4!10).MD2(CD14!2,LPS!7,TLR4!11).MD2(CD14!5,LPS!9,TLR4!12).RP1(TAK1,TRAF6!13,TRIF!14,p38).RP1(TAK1,TRAF6!15,TRIF!16,p38).TLR4(CD14!3,LPS!8,MAL,MD2!11,TLR4!17,TRAM!18).TLR4(CD14!6,LPS!10,MAL,MD2!12,TLR4!17,TRAM!19).TRAF6(A20,IRAK1,JNK,RP1!13,TAK1,TRAF4,TRIF!20,p38).TRAF6(A20,IRAK1,JNK,RP1!15,TAK1,TRAF4,TRIF!21,p38).TRAM(TLR4!18,TRIF!22).TRAM(TLR4!19,TRIF!23).TRIF(RIP1!14,SARM,TRAF4,TRAF6!20,TRAM!22).TRIF(RIP1!16,SARM,TRAF4,TRAF6!21,TRAM!23) 0
   48 CD14(LPS!1,MD2!2,TLR4!3).CD14(LPS!4,MD2!5,TLR4!6).IRAK1(IRAK4,MyD88!7,TRAF6,Tollip).IRAK4(IRAK1,IRAKM,Myd88!8).LPS(CD14!1,LPS,MD2!9,TLR4!10).LPS(CD14!4,LPS,MD2!11,TLR4!12).MAL(MyD88!13,SOCS1,TLR4!14).MD2(CD14!2,LPS!9,TLR4!15).MD2(CD14!5,LPS!11,TLR4!16).MyD88(IRAK1!7,IRAK4!8,MAL!13,MyD88s).RP1(TAK1,TRAF6!17,TRIF!18,p38).TLR4(CD14!6,LPS!12,MAL!14,MD2!16,TLR4!19,TRAM).TLR4(CD14!3,LPS!10,MAL,MD2!15,TLR4!19,TRAM!20).TRAF6(A20,IRAK1,JNK,RP1!17,TAK1,TRAF4,TRIF!21,p38).TRAM(TLR4!20,TRIF!22).TRIF(RIP1!18,SARM,TRAF4,TRAF6!21,TRAM!22) 0
   49 CD14(LPS!1,MD2!2,TLR4!3).CD14(LPS!4,MD2!5,TLR4!6).IRAK1(IRAK4,MyD88!7,TRAF6,Tollip).IRAK1(IRAK4,MyD88!8,TRAF6,Tollip).IRAK4(IRAK1,IRAKM,Myd88!9).IRAK4(IRAK1,IRAKM,Myd88!10).LPS(CD14!1,LPS,MD2!11,TLR4!12).LPS(CD14!4,LPS,MD2!13,TLR4!14).MAL(MyD88!15,SOCS1,TLR4!16).MAL(MyD88!17,SOCS1,TLR4!18).MD2(CD14!2,LPS!11,TLR4!19).MD2(CD14!5,LPS!13,TLR4!20).MyD88(IRAK1!7,IRAK4!9,MAL!15,MyD88s).MyD88(IRAK1!8,IRAK4!10,MAL!17,MyD88s).TLR4(CD14!3,LPS!12,MAL!16,MD2!19,TLR4!21,TRAM).TLR4(CD14!6,LPS!14,MAL!18,MD2!20,TLR4!21,TRAM) 0
   50 CD14(LPS!1,MD2!2,TLR4!3).IRAK1(IRAK4,MyD88!4,TRAF6!5,Tollip).IRAK4(IRAK1,IRAKM,Myd88!6).LPS(CD14!1,LPS,MD2!7,TLR4!8).MAL(MyD88!9,SOCS1,TLR4!10).MD2(CD14!2,LPS!7,TLR4!11).MyD88(IRAK1!4,IRAK4!6,MAL!9,MyD88s).TLR4(CD14!3,LPS!8,MAL!10,MD2!11,TLR4,TRAM).TRAF6(A20,IRAK1!5,JNK,RP1,TAK1,TRAF4,TRIF,p38) 0
   51 CD14(LPS!1,MD2!2,TLR4!3).CD14(LPS!4,MD2!5,TLR4!6).IRAK1(IRAK4,MyD88!7,TRAF6!8,Tollip).IRAK4(IRAK1,IRAKM,Myd88!9).LPS(CD14!1,LPS,MD2!10,TLR4!11).LPS(CD14!4,LPS,MD2!12,TLR4!13).MAL(MyD88!14,SOCS1,TLR4!15).MD2(CD14!2,LPS!10,TLR4!16).MD2(CD14!5,LPS!12,TLR4!17).MyD88(IRAK1!7,IRAK4!9,MAL!14,MyD88s).TLR4(CD14!3,LPS!11,MAL!15,MD2!16,TLR4!18,TRAM).TLR4(CD14!6,LPS!13,MAL,MD2!17,TLR4!18,TRAM!19).TRAF6(A20,IRAK1!8,JNK,RP1,TAK1,TRAF4,TRIF,p38).TRAM(TLR4!19,TRIF) 0
   52 CD14(LPS!1,MD2!2,TLR4!3).CD14(LPS!4,MD2!5,TLR4!6).IRAK1(IRAK4,MyD88!7,TRAF6!8,Tollip).IRAK4(IRAK1,IRAKM,Myd88!9).LPS(CD14!1,LPS,MD2!10,TLR4!11).LPS(CD14!4,LPS,MD2!12,TLR4!13).MAL(MyD88!14,SOCS1,TLR4!15).MAL(MyD88,SOCS1,TLR4!16).MD2(CD14!2,LPS!10,TLR4!17).MD2(CD14!5,LPS!12,TLR4!18).MyD88(IRAK1!7,IRAK4!9,MAL!14,MyD88s).TLR4(CD14!3,LPS!11,MAL!15,MD2!17,TLR4!19,TRAM).TLR4(CD14!6,LPS!13,MAL!16,MD2!18,TLR4!19,TRAM).TRAF6(A20,IRAK1!8,JNK,RP1,TAK1,TRAF4,TRIF,p38) 0
   53 Ikk_Complex(Activation~Yes) 0
   54 CD14(LPS!1,MD2!2,TLR4!3).CD14(LPS!4,MD2!5,TLR4!6).IRAK1(IRAK4,MyD88!7,TRAF6!8,Tollip).IRAK4(IRAK1,IRAKM,Myd88!9).LPS(CD14!1,LPS,MD2!10,TLR4!11).LPS(CD14!4,LPS,MD2!12,TLR4!13).MAL(MyD88!14,SOCS1,TLR4!15).MD2(CD14!2,LPS!10,TLR4!16).MD2(CD14!5,LPS!12,TLR4!17).MyD88(IRAK1!7,IRAK4!9,MAL!14,MyD88s).RP1(TAK1,TRAF6!18,TRIF!19,p38).TLR4(CD14!6,LPS!13,MAL!15,MD2!17,TLR4!20,TRAM).TLR4(CD14!3,LPS!11,MAL,MD2!16,TLR4!20,TRAM!21).TRAF6(A20,IRAK1!8,JNK,RP1,TAK1,TRAF4,TRIF,p38).TRAF6(A20,IRAK1,JNK,RP1!18,TAK1,TRAF4,TRIF!22,p38).TRAM(TLR4!21,TRIF!23).TRIF(RIP1!19,SARM,TRAF4,TRAF6!22,TRAM!23) 0
   55 CD14(LPS!1,MD2!2,TLR4!3).CD14(LPS!4,MD2!5,TLR4!6).IRAK1(IRAK4,MyD88!7,TRAF6!8,Tollip).IRAK1(IRAK4,MyD88!9,TRAF6,Tollip).IRAK4(IRAK1,IRAKM,Myd88!10).IRAK4(IRAK1,IRAKM,Myd88!11).LPS(CD14!1,LPS,MD2!12,TLR4!13).LPS(CD14!4,LPS,MD2!14,TLR4!15).MAL(MyD88!16,SOCS1,TLR4!17).MAL(MyD88!18,SOCS1,TLR4!19).MD2(CD14!2,LPS!12,TLR4!20).MD2(CD14!5,LPS!14,TLR4!21).MyD88(IRAK1!9,IRAK4!10,MAL!16,MyD88s).MyD88(IRAK1!7,IRAK4!11,MAL!18,MyD88s).TLR4(CD14!3,LPS!13,MAL!17,MD2!20,TLR4!22,TRAM).TLR4(CD14!6,LPS!15,MAL!19,MD2!21,TLR4!22,TRAM).TRAF6(A20,IRAK1!8,JNK,RP1,TAK1,TRAF4,TRIF,p38) 0
   56 CD14(LPS!1,MD2!2,TLR4!3).CD14(LPS!4,MD2!5,TLR4!6).IRAK1(IRAK4,MyD88!7,TRAF6!8,Tollip).IRAK1(IRAK4,MyD88!9,TRAF6!10,Tollip).IRAK4(IRAK1,IRAKM,Myd88!11).IRAK4(IRAK1,IRAKM,Myd88!12).LPS(CD14!1,LPS,MD2!13,TLR4!14).LPS(CD14!4,LPS,MD2!15,TLR4!16).MAL(MyD88!17,SOCS1,TLR4!18).MAL(MyD88!19,SOCS1,TLR4!20).MD2(CD14!2,LPS!13,TLR4!21).MD2(CD14!5,LPS!15,TLR4!22).MyD88(IRAK1!7,IRAK4!11,MAL!17,MyD88s).MyD88(IRAK1!9,IRAK4!12,MAL!19,MyD88s).TLR4(CD14!3,LPS!14,MAL!18,MD2!21,TLR4!23,TRAM).TLR4(CD14!6,LPS!16,MAL!20,MD2!22,TLR4!23,TRAM).TRAF6(A20,IRAK1!8,JNK,RP1,TAK1,TRAF4,TRIF,p38).TRAF6(A20,IRAK1!10,JNK,RP1,TAK1,TRAF4,TRIF,p38) 0
   57 IkB(Degrade~No,Phos~Yes,p50!1,p65!2).NFkB(Activation~No!1!2,Location~Cytoplasm,Transcription~No) 0
   58 IkB(Degrade~Yes!1,Phos~Yes,p50,p65).Proteasome26s(IkB!1) 0
   59 NFkB(Activation~Yes,Location~Cytoplasm,Transcription~No) 0
   60 NFkB(Activation~Yes,Location~Nucleus,Transcription~No) 0
   61 IkB(Degrade~No,Phos~No,p50!1,p65!2).NFkB(Activation~Yes!1!2,Location~Cytoplasm,Transcription~No) 0
   62 IkB(Degrade~Yes,Phos~Yes,p50,p65) 0
   63 DNA(A20!1,IL10,IkB,TNF,c,c,iNOS).NFkB(Activation~Yes,Location~Nucleus,Transcription~Yes!1) 0
   64 DNA(A20,IL10,IkB,TNF!1,c,c,iNOS).NFkB(Activation~Yes,Location~Nucleus,Transcription~Yes!1) 0
   65 DNA(A20,IL10,IkB!1,TNF,c,c,iNOS).NFkB(Activation~Yes,Location~Nucleus,Transcription~Yes!1) 0
   66 DNA(A20!1,IL10,IkB,TNF!2,c,c,iNOS).NFkB(Activation~Yes,Location~Nucleus,Transcription~Yes!1).NFkB(Activation~Yes,Location~Nucleus,Transcription~Yes!2) 0
   67 DNA(A20!1,IL10,IkB!2,TNF,c,c,iNOS).NFkB(Activation~Yes,Location~Nucleus,Transcription~Yes!1).NFkB(Activation~Yes,Location~Nucleus,Transcription~Yes!2) 0
   68 DNA(A20,IL10,IkB!1,TNF!2,c,c,iNOS).NFkB(Activation~Yes,Location~Nucleus,Transcription~Yes!2).NFkB(Activation~Yes,Location~Nucleus,Transcription~Yes!1) 0
   69 IkBmRNA(Translation~On) 0
   70 A20mRNA(Translation~On) 0
   71 TNFmRNA(Translation~On) 0
   72 TNFmRNA(Translation~Off) 0
   73 TNF(TNFr) 0
   74 A20mRNA(Translation~Off) 0
   75 IkBmRNA(Translation~Off) 0
   76 DNA(A20!1,IL10,IkB!2,TNF!3,c,c,iNOS).NFkB(Activation~Yes,Location~Nucleus,Transcription~Yes!1).NFkB(Activation~Yes,Location~Nucleus,Transcription~Yes!3).NFkB(Activation~Yes,Location~Nucleus,Transcription~Yes!2) 0
end species
begin reactions
    1 2,17 20 LPS_MD2_Bind #LPS_MD2
    2 7,10 21 MyD88_IRAK4_Bind #MyD88_IRAK4
    3 6,8 22 RP1_TRIF_Bind #TRIF_RP1
    4 15,19 23 NFkB_IkB_Bind #NFkB_IkB_Bind
    5 18 24 A20_Degrade #A20_Degrade
    6 20 2,17 LPS_MD2_Unbind #_reverse_LPS_MD2
    7 1,20 25 LPS_CD14_Bind #LPS_MD2_CD14
    8 21 7,10 MyD88_IRAK4_Unbind #_reverse_MyD88_IRAK4
    9 9,21 26 MyD88_IRAK1_Bind #MyD88_IRAK1
   10 22 6,8 RP1_TRIF_Unbind #_reverse_TRIF_RP1
   11 11,22 27 TRIF_TRAF6_Bind #TRIF_TRAF6
   12 23 15,19 NFkB_IkB_Unbind #_reverse_NFkB_IkB_Bind
   13 25 1,20 LPS_CD14_Unbind #_reverse_LPS_MD2_CD14
   14 3,25 28 LPS_TLR4_Bind #LPS_MD2_CD14_TLR4
   15 26 9,21 MyD88_IRAK1_Unbind #_reverse_MyD88_IRAK1
   16 27 11,22 TRIF_TRAF6_Unbind #_reverse_TRIF_TRAF6
   17 18,27 6,8,11,18 A20_TRAF6TRIFRP1_Degrade #A20_TRAF6TRIFRP1_Degrade
   18 28 3,25 LPS_TLR4_Unbind #_reverse_LPS_MD2_CD14_TLR4
   19 28,28 29 0.5*TLR4_Complex_Dimer_Bind #TLR4_Dimerization
   20 29 28,28 TLR4_Complex_Dimer_Unbind #_reverse_TLR4_Dimerization
   21 4,29 30 2*TLR4_TRAM_Bind #TLR4_TRAM
   22 5,29 31 2*TLR4_MAL_Bind #TLR4_MAL
   23 30 28,32 TLR4_Complex_Dimer_Unbind #_reverse_TLR4_Dimerization
   24 31 28,33 TLR4_Complex_Dimer_Unbind #_reverse_TLR4_Dimerization
   25 4,30 34 TLR4_TRAM_Bind #TLR4_TRAM
   26 4,31 35 TLR4_TRAM_Bind #TLR4_TRAM
   27 30 4,29 TLR4_TRAM_Unbind #_reverse_TLR4_TRAM
   28 27,30 36 TLR4TRAM_TRIF_Bind #TLR4TRAM_TRIF
   29 5,30 35 TLR4_MAL_Bind #TLR4_MAL
   30 5,31 37 TLR4_MAL_Bind #TLR4_MAL
   31 31 5,29 TLR4_MAL_Unbind #_reverse_TLR4_MAL
   32 26,31 38 TLR4MAL_MyD88_Bind #TLR4MAL_MyD88
   33 28,32 30 TLR4_Complex_Dimer_Bind #TLR4_Dimerization
   34 28,33 31 TLR4_Complex_Dimer_Bind #TLR4_Dimerization
   35 32,32 34 0.5*TLR4_Complex_Dimer_Bind #TLR4_Dimerization
   36 32,33 35 TLR4_Complex_Dimer_Bind #TLR4_Dimerization
   37 33,33 37 0.5*TLR4_Complex_Dimer_Bind #TLR4_Dimerization
   38 34 32,32 TLR4_Complex_Dimer_Unbind #_reverse_TLR4_Dimerization
   39 35 32,33 TLR4_Complex_Dimer_Unbind #_reverse_TLR4_Dimerization
   40 36 28,39 TLR4_Complex_Dimer_Unbind #_reverse_TLR4_Dimerization
   41 37 33,33 TLR4_Complex_Dimer_Unbind #_reverse_TLR4_Dimerization
   42 38 28,40 TLR4_Complex_Dimer_Unbind #_reverse_TLR4_Dimerization
   43 4,36 41 TLR4_TRAM_Bind #TLR4_TRAM
   44 4,38 42 TLR4_TRAM_Bind #TLR4_TRAM
   45 34 4,30 2*TLR4_TRAM_Unbind #_reverse_TLR4_TRAM
   46 35 4,31 TLR4_TRAM_Unbind #_reverse_TLR4_TRAM
   47 27,34 41 2*TLR4TRAM_TRIF_Bind #TLR4TRAM_TRIF
   48 27,35 43 TLR4TRAM_TRIF_Bind #TLR4TRAM_TRIF
   49 36 27,30 TLR4TRAM_TRIF_Unbind #_reverse_TLR4TRAM_TRIF
   50 12,36 36,44 TRAF6TRIF_TAK1_Activate #TLR4TRAMTRIFTRAF6_TAK1
   51 5,36 43 TLR4_MAL_Bind #TLR4_MAL
   52 5,38 45 TLR4_MAL_Bind #TLR4_MAL
   53 35 5,30 TLR4_MAL_Unbind #_reverse_TLR4_MAL
   54 37 5,31 2*TLR4_MAL_Unbind #_reverse_TLR4_MAL
   55 26,35 42 TLR4MAL_MyD88_Bind #TLR4MAL_MyD88
   56 26,37 45 2*TLR4MAL_MyD88_Bind #TLR4MAL_MyD88
   57 38 26,31 TLR4MAL_MyD88_Unbind #_reverse_TLR4MAL_MyD88
   58 11,38 46 MyD88IRAK1_TRAF6_Bind #MyD88IRAK1_TRAF6
   59 28,39 36 TLR4_Complex_Dimer_Bind #TLR4_Dimerization
   60 28,40 38 TLR4_Complex_Dimer_Bind #TLR4_Dimerization
   61 32,39 41 TLR4_Complex_Dimer_Bind #TLR4_Dimerization
   62 32,40 42 TLR4_Complex_Dimer_Bind #TLR4_Dimerization
   63 33,39 43 TLR4_Complex_Dimer_Bind #TLR4_Dimerization
   64 33,40 45 TLR4_Complex_Dimer_Bind #TLR4_Dimerization
   65 39,39 47 0.5*TLR4_Complex_Dimer_Bind #TLR4_Dimerization
   66 39,40 48 TLR4_Complex_Dimer_Bind #TLR4_Dimerization
   67 40,40 49 0.5*TLR4_Complex_Dimer_Bind #TLR4_Dimerization
   68 41 32,39 TLR4_Complex_Dimer_Unbind #_reverse_TLR4_Dimerization
   69 42 32,40 TLR4_Complex_Dimer_Unbind #_reverse_TLR4_Dimerization
   70 43 33,39 TLR4_Complex_Dimer_Unbind #_reverse_TLR4_Dimerization
   71 45 33,40 TLR4_Complex_Dimer_Unbind #_reverse_TLR4_Dimerization
   72 46 28,50 TLR4_Complex_Dimer_Unbind #_reverse_TLR4_Dimerization
   73 4,46 51 TLR4_TRAM_Bind #TLR4_TRAM
   74 41 4,36 TLR4_TRAM_Unbind #_reverse_TLR4_TRAM
   75 42 4,38 TLR4_TRAM_Unbind #_reverse_TLR4_TRAM
   76 27,41 47 TLR4TRAM_TRIF_Bind #TLR4TRAM_TRIF
   77 27,42 48 TLR4TRAM_TRIF_Bind #TLR4TRAM_TRIF
   78 41 27,34 TLR4TRAM_TRIF_Unbind #_reverse_TLR4TRAM_TRIF
   79 43 27,35 TLR4TRAM_TRIF_Unbind #_reverse_TLR4TRAM_TRIF
   80 12,41 41,44 TRAF6TRIF_TAK1_Activate #TLR4TRAMTRIFTRAF6_TAK1
   81 12,43 43,44 TRAF6TRIF_TAK1_Activate #TLR4TRAMTRIFTRAF6_TAK1
   82 44 24 TAK1_Degradation #TAK1_Degrade
   83 5,46 52 TLR4_MAL_Bind #TLR4_MAL
   84 43 5,36 TLR4_MAL_Unbind #_reverse_TLR4_MAL
   85 45 5,38 TLR4_MAL_Unbind #_reverse_TLR4_MAL
   86 26,43 48 TLR4MAL_MyD88_Bind #TLR4MAL_MyD88
   87 26,45 49 TLR4MAL_MyD88_Bind #TLR4MAL_MyD88
   88 42 26,35 TLR4MAL_MyD88_Unbind #_reverse_TLR4MAL_MyD88
   89 45 26,37 TLR4MAL_MyD88_Unbind #_reverse_TLR4MAL_MyD88
   90 11,42 51 MyD88IRAK1_TRAF6_Bind #MyD88IRAK1_TRAF6
   91 11,45 52 MyD88IRAK1_TRAF6_Bind #MyD88IRAK1_TRAF6
   92 46 11,38 MyD88IRAK1_TRAF6_B_Unbind #_reverse_MyD88IRAK1_TRAF6
   93 18,46 11,18,38 A20_MyD88IRAK1TRAF6_Degrade #A20_MyD88IRAK1TRAF6
   94 12,46 44,46 MyD88IRAK1TRAF6_TAK1_Activate #MyD88IRAK1TRAF6_TAK1
   95 44 12 TAK1_Deactivation #TAK1_Deactivation
   96 13,44 44,53 TAK1_Ikk_Complex_Activate #TAK1_Ikk_Complex_Activate
   97 28,50 46 TLR4_Complex_Dimer_Bind #TLR4_Dimerization
   98 32,50 51 TLR4_Complex_Dimer_Bind #TLR4_Dimerization
   99 33,50 52 TLR4_Complex_Dimer_Bind #TLR4_Dimerization
  100 39,50 54 TLR4_Complex_Dimer_Bind #TLR4_Dimerization
  101 40,50 55 TLR4_Complex_Dimer_Bind #TLR4_Dimerization
  102 50,50 56 0.5*TLR4_Complex_Dimer_Bind #TLR4_Dimerization
  103 47 39,39 TLR4_Complex_Dimer_Unbind #_reverse_TLR4_Dimerization
  104 48 39,40 TLR4_Complex_Dimer_Unbind #_reverse_TLR4_Dimerization
  105 49 40,40 TLR4_Complex_Dimer_Unbind #_reverse_TLR4_Dimerization
  106 51 32,50 TLR4_Complex_Dimer_Unbind #_reverse_TLR4_Dimerization
  107 52 33,50 TLR4_Complex_Dimer_Unbind #_reverse_TLR4_Dimerization
  108 51 4,46 TLR4_TRAM_Unbind #_reverse_TLR4_TRAM
  109 27,51 54 TLR4TRAM_TRIF_Bind #TLR4TRAM_TRIF
  110 47 27,41 2*TLR4TRAM_TRIF_Unbind #_reverse_TLR4TRAM_TRIF
  111 48 27,42 TLR4TRAM_TRIF_Unbind #_reverse_TLR4TRAM_TRIF
  112 12,47 44,47 TRAF6TRIF_TAK1_Activate #TLR4TRAMTRIFTRAF6_TAK1
  113 12,48 44,48 TRAF6TRIF_TAK1_Activate #TLR4TRAMTRIFTRAF6_TAK1
  114 52 5,46 TLR4_MAL_Unbind #_reverse_TLR4_MAL
  115 26,52 55 TLR4MAL_MyD88_Bind #TLR4MAL_MyD88
  116 48 26,43 TLR4MAL_MyD88_Unbind #_reverse_TLR4MAL_MyD88
  117 49 26,45 2*TLR4MAL_MyD88_Unbind #_reverse_TLR4MAL_MyD88
  118 11,48 54 MyD88IRAK1_TRAF6_Bind #MyD88IRAK1_TRAF6
  119 11,49 55 2*MyD88IRAK1_TRAF6_Bind #MyD88IRAK1_TRAF6
  120 51 11,42 MyD88IRAK1_TRAF6_B_Unbind #_reverse_MyD88IRAK1_TRAF6
  121 52 11,45 MyD88IRAK1_TRAF6_B_Unbind #_reverse_MyD88IRAK1_TRAF6
  122 18,51 11,18,42 A20_MyD88IRAK1TRAF6_Degrade #A20_MyD88IRAK1TRAF6
  123 18,52 11,18,45 A20_MyD88IRAK1TRAF6_Degrade #A20_MyD88IRAK1TRAF6
  124 12,51 44,51 MyD88IRAK1TRAF6_TAK1_Activate #MyD88IRAK1TRAF6_TAK1
  125 12,52 44,52 MyD88IRAK1TRAF6_TAK1_Activate #MyD88IRAK1TRAF6_TAK1
  126 18,53 13,18 A20_IkkAct_Deactivate #A20_IkkAct_Deactivate
  127 23,53 53,57 Ikk_complex_IkB_Phos #Ikk_complex_IkB_Phos
  128 53 13 Ikk_Deactivation #Ikk_Deactivation
  129 54 39,50 TLR4_Complex_Dimer_Unbind #_reverse_TLR4_Dimerization
  130 55 40,50 TLR4_Complex_Dimer_Unbind #_reverse_TLR4_Dimerization
  131 56 50,50 TLR4_Complex_Dimer_Unbind #_reverse_TLR4_Dimerization
  132 54 27,51 TLR4TRAM_TRIF_Unbind #_reverse_TLR4TRAM_TRIF
  133 12,54 44,54 TRAF6TRIF_TAK1_Activate #TLR4TRAMTRIFTRAF6_TAK1
  134 55 26,52 TLR4MAL_MyD88_Unbind #_reverse_TLR4MAL_MyD88
  135 11,55 56 MyD88IRAK1_TRAF6_Bind #MyD88IRAK1_TRAF6
  136 54 11,48 MyD88IRAK1_TRAF6_B_Unbind #_reverse_MyD88IRAK1_TRAF6
  137 55 11,49 MyD88IRAK1_TRAF6_B_Unbind #_reverse_MyD88IRAK1_TRAF6
  138 56 11,55 2*MyD88IRAK1_TRAF6_B_Unbind #_reverse_MyD88IRAK1_TRAF6
  139 18,54 11,18,48 A20_MyD88IRAK1TRAF6_Degrade #A20_MyD88IRAK1TRAF6
  140 18,55 11,18,49 A20_MyD88IRAK1TRAF6_Degrade #A20_MyD88IRAK1TRAF6
  141 18,56 11,18,55 2*A20_MyD88IRAK1TRAF6_Degrade #A20_MyD88IRAK1TRAF6
  142 12,54 44,54 MyD88IRAK1TRAF6_TAK1_Activate #MyD88IRAK1TRAF6_TAK1
  143 12,55 44,55 MyD88IRAK1TRAF6_TAK1_Activate #MyD88IRAK1TRAF6_TAK1
  144 12,56 44,56 MyD88IRAK1TRAF6_TAK1_Activate #MyD88IRAK1TRAF6_TAK1
  145 14,57 58,59 IkB_Proteasome23_Degrade #IkB_Proteasome23_Degrade
  146 59 60 NFkB_Translocation_Nucleus #NFkB_Translocation_Nucleus
  147 15,59 61 NFkB_IkB_Bind #NFkB_IkB_Bind
  148 58 14,62 IkB_Proteasome23_Degrade #Proteasome23_Release
  149 60 59 NFkB_Translocation_Nucleus #_reverse_NFkB_Translocation_Nucleus
  150 16,60 63 NFkB_DNA_A20_Bind #NFkB_DNA_A20
  151 16,60 64 NFkB_DNA_TNF_Bind #NFkB_DNA_TNF
  152 16,60 65 NFkB_DNA_IkB_Bind #NFkB_DNA_IkB
  153 61 15,59 NFkB_IkB_Unbind #_reverse_NFkB_IkB_Bind
  154 60,64 66 NFkB_DNA_A20_Bind #NFkB_DNA_A20
  155 60,65 67 NFkB_DNA_A20_Bind #NFkB_DNA_A20
  156 63 16,60 NFkB_DNA_A20_Unbind #_reverse_NFkB_DNA_A20
  157 15,63 16,23 IkB_DegradeNFkB #IkB_DegradeNFkBA20
  158 60,63 66 NFkB_DNA_TNF_Bind #NFkB_DNA_TNF
  159 60,65 68 NFkB_DNA_TNF_Bind #NFkB_DNA_TNF
  160 64 16,60 NFkB_DNA_TNF_Unbind #_reverse_NFkB_DNA_TNF
  161 60,63 67 NFkB_DNA_IkB_Bind #NFkB_DNA_IkB
  162 60,64 68 NFkB_DNA_IkB_Bind #NFkB_DNA_IkB
  163 65 16,60 NFkB_DNA_IkB_Unbind #_reverse_NFkB_DNA_IkB
  164 65 65,69 IkB_Transcription_Execute #IkB_Transcription_Execute
  165 63 63,70 A20_Transcription_Execute #A20_Transcription_Execute
  166 64 64,71 TNF_Transcription_Execute #TNF_Transcription_Execute
  167 15,65 16,23 IkB_DegradeNFkB #IkB_DegradeNFkBDNAIkB
  168 15,64 16,23 IkB_DegradeNFkB #IkB_DegradeNFkBDNA_TNF
  169 71 72,73 TNF_Translation_Execute #TNF_Translation
  170 70 18,74 A20_Translation_Execute #A20_Translation
  171 69 15,75 IkB_Translation_Execute #IkB_Translation
  172 60,68 76 NFkB_DNA_A20_Bind #NFkB_DNA_A20
  173 66 60,64 NFkB_DNA_A20_Unbind #_reverse_NFkB_DNA_A20
  174 67 60,65 NFkB_DNA_A20_Unbind #_reverse_NFkB_DNA_A20
  175 15,66 23,64 IkB_DegradeNFkB #IkB_DegradeNFkBA20
  176 15,67 23,65 IkB_DegradeNFkB #IkB_DegradeNFkBA20
  177 60,67 76 NFkB_DNA_TNF_Bind #NFkB_DNA_TNF
  178 66 60,63 NFkB_DNA_TNF_Unbind #_reverse_NFkB_DNA_TNF
  179 68 60,65 NFkB_DNA_TNF_Unbind #_reverse_NFkB_DNA_TNF
  180 60,66 76 NFkB_DNA_IkB_Bind #NFkB_DNA_IkB
  181 67 60,63 NFkB_DNA_IkB_Unbind #_reverse_NFkB_DNA_IkB
  182 68 60,64 NFkB_DNA_IkB_Unbind #_reverse_NFkB_DNA_IkB
  183 67 67,69 IkB_Transcription_Execute #IkB_Transcription_Execute
  184 68 68,69 IkB_Transcription_Execute #IkB_Transcription_Execute
  185 66 66,70 A20_Transcription_Execute #A20_Transcription_Execute
  186 67 67,70 A20_Transcription_Execute #A20_Transcription_Execute
  187 66 66,71 TNF_Transcription_Execute #TNF_Transcription_Execute
  188 68 68,71 TNF_Transcription_Execute #TNF_Transcription_Execute
  189 15,67 23,63 IkB_DegradeNFkB #IkB_DegradeNFkBDNAIkB
  190 15,68 23,64 IkB_DegradeNFkB #IkB_DegradeNFkBDNAIkB
  191 15,66 23,63 IkB_DegradeNFkB #IkB_DegradeNFkBDNA_TNF
  192 15,68 23,65 IkB_DegradeNFkB #IkB_DegradeNFkBDNA_TNF
  193 76 60,68 NFkB_DNA_A20_Unbind #_reverse_NFkB_DNA_A20
  194 15,76 23,68 IkB_DegradeNFkB #IkB_DegradeNFkBA20
  195 76 60,67 NFkB_DNA_TNF_Unbind #_reverse_NFkB_DNA_TNF
  196 76 60,66 NFkB_DNA_IkB_Unbind #_reverse_NFkB_DNA_IkB
  197 76 69,76 IkB_Transcription_Execute #IkB_Transcription_Execute
  198 76 70,76 A20_Transcription_Execute #A20_Transcription_Execute
  199 76 71,76 TNF_Transcription_Execute #TNF_Transcription_Execute
  200 73 24 TNF_Degrade #TNF_Degrade
  201 15,76 23,66 IkB_DegradeNFkB #IkB_DegradeNFkBDNAIkB
  202 15,76 23,67 IkB_DegradeNFkB #IkB_DegradeNFkBDNA_TNF
end reactions
begin groups
    1 TNF                  73
    2 Activated_TAK1       44
    3 Activated_Ikk_complex 53
    4 A20                  18
    5 NFkB_Active_Cyto     59
    6 NFkB_Active_Nucleus  60
    7 IkB_Degraded         62
    8 IkB_active           15,23,57,61
    9 NFkB_Inactive        23,57,61
   10 NonBoundNonPhos_IkB  15
   11 IkBmRNA_Off          75
   12 NFkB_DNA_IkB         65,67,68,76
   13 Phos_IkB_NFkB        57
   14 IkB_Prot26s          58
   15 Unbound_Cyto_NFkB    19,59
   16 Inactive_Cyto_NFkB   23,61
   17 TNFmRNA_Off          72
   18 TNF_NFkB_DNA         64,66,68,76
   19 A20_NFkB_DNA         63,66,67,76
end groups
