# Supplementary material for: Automated visualization of rule-based models
Source: PLoS Comput Biol. 2017 Nov 13;13(11):e1005857. doi: 10.1371/journal.pcbi.1005857 (PMC5703574; doi:10.1371/journal.pcbi.1005857)
Supplement: S2 Dataset — (ZIP) [file pcbi.1005857.s010.zip › model_analysis/models/Barua2007.bngl]

# Base model of Shp2 regulation from Barua, Faeder, and Haugh (2006).
# Copyright 2006, North Carolina State University and Los Alamos National
# Laboratory

# Concentration units are in micromolar; time units are in seconds.

version("2.0.34");

begin parameters

kdim            1000

kopen           10
kclose          500

kon_CSH2        1       
koff_CSH2       1        

kon_NSH2        1       
koff_NSH2       1

kkin_Y1         0.1

kon_PTP         1        
koff_PTP        10       
kcat_PTP        1        

chi_r1          1000
chi_r2          100
chi_r3          1000
chi_r4          1000
chi_r5          100
chi_r6          100
chi_r7          100
chi_r8          1000  # Equals chi_r1*chi_r6/chi_r2
chi_r9          100   # Equals chi_r1*chi_r7/chi_r3
chi_r10         100   # Equals chi_r1*chi_r6/chi_r4
chi_r11         1000  # Equals chi_r1*chi_r7/chi_r5

R_dim		0.025 # R_tot= 2*R_dim
S_tot		0.05
end parameters

begin molecule types
R(DD,Y1~U~P,Y2~P)
S(NSH2~C~O,CSH2,PTP~C~O)
end molecule types

begin species
S(NSH2~C,CSH2,PTP~C)				S_tot
# Pre-dimerized receptors
R(DD!1,Y1~U,Y2~P).R(DD!1,Y1~U,Y2~P)             R_dim
end species

begin reaction rules
# Intra-complex phosphorylation 
R(DD!+,Y1~U) -> R(DD!+,Y1~P)  kkin_Y1

# Equilibrium between the closed form and open form of S
S(NSH2~C,PTP~C) <-> S(NSH2~O,PTP~O)  kopen,kclose

# Binding of S(CSH2) from cytosol
R(Y2~P) + S(CSH2) <-> R(Y2~P!1).S(CSH2!1)  kon_CSH2,koff_CSH2 \
exclude_reactants(2,R)

# Binding of S(NSH2~O) from cytosol
R(Y2~P) + S(NSH2~O) <-> R(Y2~P!1).S(NSH2~O!1)  kon_NSH2,koff_NSH2 \
exclude_reactants(2,R)

# Binding of S(PTP~O) from cytosol
R(Y1~P) + S(PTP~O) <-> R(Y1~P!1).S(PTP~O!1)  kon_PTP,koff_PTP \
exclude_reactants(2,R)

# Dephosphorylation of R(Y1~P)
R(Y1~P!1).S(PTP~O!1) -> R(Y1~U) + S(PTP~O)  kcat_PTP
R(Y1~P!1).S(PTP~O!1) -> R(Y1~U).S(PTP~O)  kcat_PTP

# 1 Intra-complex binding: CSH2 bound, association of NSH2 (open) with other receptor
R(Y2~P).S(NSH2~O,CSH2!+,PTP~O) <-> \
R(Y2~P!1).S(NSH2~O!1,CSH2!+,PTP~O)  chi_r1*kon_NSH2,koff_NSH2

# 2 Intra-complex binding: CSH2 bound, association of PTP (open) with same receptor
R(Y1~P,Y2~P!1).S(NSH2~O,CSH2!1,PTP~O) <-> \
R(Y1~P!2,Y2~P!1).S(NSH2~O,CSH2!1,PTP~O!2)  chi_r2*kon_PTP,koff_PTP

# 3 Intra-complex binding: CSH2 bound, association of PTP (open) with other receptor
R(Y1~P).R(Y2~P!1).S(NSH2~O,CSH2!1,PTP~O) <-> \
R(Y1~P!2).R(Y2~P!1).S(NSH2~O,CSH2!1,PTP~O!2)  chi_r3*kon_PTP,koff_PTP

# 4 Intra-complex binding: NSH2 bound, association of CSH2 with other receptor
R(Y2~P).S(NSH2~O!+,CSH2,PTP~O) <-> \
R(Y2~P!1).S(NSH2~O!+,CSH2!1,PTP~O)  chi_r1*kon_CSH2,koff_CSH2

# 5 Intra-complex binding: NSH2 bound, association of PTP with other receptor
R(Y1~P).R(Y2~P!1).S(NSH2~O!1,CSH2,PTP~O) <-> \
R(Y1~P!2).R(Y2~P!1).S(NSH2~O!1,CSH2,PTP~O!2)  chi_r4*kon_PTP,koff_PTP

# 6 Intracomplex binding: NSH2 bound, association of PTP with same receptor
R(Y1~P,Y2~P!1).S(NSH2~O!1,CSH2,PTP~O) <-> \
R(Y1~P!2,Y2~P!1).S(NSH2~O!1,CSH2,PTP~O!2)  chi_r5*kon_PTP,koff_PTP

# 7 Intra-complex binding: PTP bound, association of CSH2 with same receptor
R(Y1~P!1,Y2~P).S(NSH2~O,CSH2,PTP~O!1) <-> \
R(Y1~P!1,Y2~P!2).S(NSH2~O,CSH2!2,PTP~O!1)  chi_r2*kon_CSH2,koff_CSH2

# 8 Intra-complex binding: PTP bound, association of CSH2 with other receptor
R(Y1~P!1).R(Y2~P).S(NSH2~O,CSH2,PTP~O!1) <-> \
R(Y1~P!1).R(Y2~P!2).S(NSH2~O,CSH2!2,PTP~O!1)  chi_r3*kon_CSH2,koff_CSH2

# 9 Intra-complex binding: PTP bound, association of NSH2 with other receptor
R(Y1~P!1).R(Y2~P).S(NSH2~O,CSH2,PTP~O!1) <-> \
R(Y1~P!1).R(Y2~P!2).S(NSH2~O!2,CSH2,PTP~O!1)  chi_r4*kon_NSH2,koff_NSH2

# 10 Intra-complex binding: PTP bound, association of NSH2 with same receptor
R(Y1~P!1,Y2~P).S(NSH2~O,CSH2,PTP~O!1) <-> \
R(Y1~P!1,Y2~P!2).S(NSH2~O!2,CSH2,PTP~O!1)  chi_r5*kon_NSH2,koff_NSH2

# 11 Intra-complex binding: CSH2 & NSH2 bound, assoc. of PTP with same receptor as CSH2
R(Y1~P,Y2~P!1).R(Y2~P!2).S(NSH2~O!2,CSH2!1,PTP~O) <-> \
R(Y1~P!3,Y2~P!1).R(Y2~P!2).S(NSH2~O!2,CSH2!1,PTP~O!3) \
chi_r6*kon_PTP,koff_PTP

# 12 Intra-complex binding: CSH2 & NSH2 bound, assoc. of PTP with same receptor as NSH2
R(Y1~P,Y2~P!1).R(Y2~P!2).S(NSH2~O!1,CSH2!2,PTP~O) <-> \
R(Y1~P!3,Y2~P!1).R(Y2~P!2).S(NSH2~O!1,CSH2!2,PTP~O!3) \
chi_r7*kon_PTP,koff_PTP

# 13 Intra-complex binding: CSH2 & PTP bound to the same receptor, assoc. of NSH2
R(Y1~P!1,Y2~P!2).R(Y2~P).S(NSH2~O,CSH2!2,PTP~O!1) <-> \
R(Y1~P!1,Y2~P!2).R(Y2~P!3).S(NSH2~O!3,CSH2!2,PTP~O!1) \
chi_r8*kon_NSH2,koff_NSH2

# 14 Intra-complex binding: CSH2 & PTP bound to different receptors, assoc. of NSH2
R(Y2~P!1).R(Y1~P!2,Y2~P).S(NSH2~O,CSH2!1,PTP~O!2) <-> \
R(Y2~P!1).R(Y1~P!2,Y2~P!3).S(NSH2~O!3,CSH2!1,PTP~O!2) \
chi_r9*kon_NSH2,koff_NSH2

# 15 Intra-complex binding: PTP & NSH2 bound to different receptors, assoc. of CSH2
R(Y2~P!1).R(Y1~P!2,Y2~P).S(NSH2~O!1,CSH2,PTP~O!2) <-> \
R(Y2~P!1).R(Y1~P!2,Y2~P!3).S(NSH2~O!1,CSH2!3,PTP~O!2) \
chi_r10*kon_CSH2,koff_CSH2

# 16 Intra-complex binding: PTP & NSH2 bound to same receptor, assoc. of CSH2 
R(Y1~P!1,Y2~P!2).R(Y2~P).S(NSH2~O!2,CSH2,PTP~O!1) <-> \
R(Y1~P!1,Y2~P!2).R(Y2~P!3).S(NSH2~O!2,CSH2!3,PTP~O!1) \
chi_r11*kon_CSH2,koff_CSH2

end reaction rules

begin observables
Molecules  pYR      R(Y1~P!?)
end observables

generate_network({overwrite=>1});
simulate_ode({t_end=>1000,n_steps=>100,steady_state=>1,atol=>1e-10,rtol=>1e-8,sparse=>0});


            
