# Supplementary material for: Automated visualization of rule-based models
Source: PLoS Comput Biol. 2017 Nov 13;13(11):e1005857. doi: 10.1371/journal.pcbi.1005857 (PMC5703574; doi:10.1371/journal.pcbi.1005857)
Supplement: S2 Dataset — (ZIP) [file pcbi.1005857.s010.zip › model_analysis/models/Barua2007.net]

# Created by BioNetGen 2.2.6-stable
version("2.0.34")
begin parameters
    1 kdim        1000  # Constant
    2 kopen       10  # Constant
    3 kclose      500  # Constant
    4 kon_CSH2    1  # Constant
    5 koff_CSH2   1  # Constant
    6 kon_NSH2    1  # Constant
    7 koff_NSH2   1  # Constant
    8 kkin_Y1     0.1  # Constant
    9 kon_PTP     1  # Constant
   10 koff_PTP    10  # Constant
   11 kcat_PTP    1  # Constant
   12 chi_r1      1000  # Constant
   13 chi_r2      100  # Constant
   14 chi_r3      1000  # Constant
   15 chi_r4      1000  # Constant
   16 chi_r5      100  # Constant
   17 chi_r6      100  # Constant
   18 chi_r7      100  # Constant
   19 chi_r8      1000  # Constant
   20 chi_r9      100  # Constant
   21 chi_r10     100  # Constant
   22 chi_r11     1000  # Constant
   23 R_dim       0.025  # Constant
   24 S_tot       0.05  # Constant
   25 _rateLaw1   chi_r1*kon_NSH2  # ConstantExpression
   26 _rateLaw2   chi_r2*kon_PTP  # ConstantExpression
   27 _rateLaw3   chi_r3*kon_PTP  # ConstantExpression
   28 _rateLaw4   chi_r1*kon_CSH2  # ConstantExpression
   29 _rateLaw5   chi_r4*kon_PTP  # ConstantExpression
   30 _rateLaw6   chi_r5*kon_PTP  # ConstantExpression
   31 _rateLaw7   chi_r2*kon_CSH2  # ConstantExpression
   32 _rateLaw8   chi_r3*kon_CSH2  # ConstantExpression
   33 _rateLaw9   chi_r4*kon_NSH2  # ConstantExpression
   34 _rateLaw10  chi_r5*kon_NSH2  # ConstantExpression
   35 _rateLaw11  chi_r6*kon_PTP  # ConstantExpression
   36 _rateLaw12  chi_r7*kon_PTP  # ConstantExpression
   37 _rateLaw13  chi_r8*kon_NSH2  # ConstantExpression
   38 _rateLaw14  chi_r9*kon_NSH2  # ConstantExpression
   39 _rateLaw15  chi_r10*kon_CSH2  # ConstantExpression
   40 _rateLaw16  chi_r11*kon_CSH2  # ConstantExpression
end parameters
begin species
    1 S(CSH2,NSH2~C,PTP~C) S_tot
    2 R(DD!1,Y1~U,Y2~P).R(DD!1,Y1~U,Y2~P) R_dim
    3 R(DD!1,Y1~P,Y2~P).R(DD!1,Y1~U,Y2~P) 0
    4 S(CSH2,NSH2~O,PTP~O) 0
    5 R(DD!1,Y1~U,Y2~P!2).R(DD!1,Y1~U,Y2~P).S(CSH2!2,NSH2~C,PTP~C) 0
    6 R(DD!1,Y1~P,Y2~P).R(DD!1,Y1~P,Y2~P) 0
    7 R(DD!1,Y1~P,Y2~P!2).R(DD!1,Y1~U,Y2~P).S(CSH2!2,NSH2~C,PTP~C) 0
    8 R(DD!1,Y1~P,Y2~P).R(DD!1,Y1~U,Y2~P!2).S(CSH2!2,NSH2~C,PTP~C) 0
    9 R(DD!1,Y1~U,Y2~P!2).R(DD!1,Y1~U,Y2~P).S(CSH2!2,NSH2~O,PTP~O) 0
   10 R(DD!1,Y1~P,Y2~P!2).R(DD!1,Y1~U,Y2~P).S(CSH2!2,NSH2~O,PTP~O) 0
   11 R(DD!1,Y1~P,Y2~P).R(DD!1,Y1~U,Y2~P!2).S(CSH2!2,NSH2~O,PTP~O) 0
   12 R(DD!1,Y1~U,Y2~P!2).R(DD!1,Y1~U,Y2~P!3).S(CSH2!2,NSH2~C,PTP~C).S(CSH2!3,NSH2~C,PTP~C) 0
   13 R(DD!1,Y1~U,Y2~P!2).R(DD!1,Y1~U,Y2~P!3).S(CSH2!2,NSH2~C,PTP~C).S(CSH2!3,NSH2~O,PTP~O) 0
   14 R(DD!1,Y1~U,Y2~P!2).R(DD!1,Y1~U,Y2~P).S(CSH2,NSH2~O!2,PTP~O) 0
   15 R(DD!1,Y1~P,Y2~P!2).R(DD!1,Y1~U,Y2~P).S(CSH2,NSH2~O!2,PTP~O) 0
   16 R(DD!1,Y1~P,Y2~P).R(DD!1,Y1~U,Y2~P!2).S(CSH2,NSH2~O!2,PTP~O) 0
   17 R(DD!1,Y1~U,Y2~P!2).R(DD!1,Y1~U,Y2~P!3).S(CSH2!2,NSH2~C,PTP~C).S(CSH2,NSH2~O!3,PTP~O) 0
   18 R(DD!1,Y1~P!2,Y2~P).R(DD!1,Y1~U,Y2~P).S(CSH2,NSH2~O,PTP~O!2) 0
   19 R(DD!1,Y1~P,Y2~P!2).R(DD!1,Y1~P,Y2~P).S(CSH2!2,NSH2~C,PTP~C) 0
   20 R(DD!1,Y1~P,Y2~P!2).R(DD!1,Y1~P,Y2~P).S(CSH2!2,NSH2~O,PTP~O) 0
   21 R(DD!1,Y1~P,Y2~P!2).R(DD!1,Y1~U,Y2~P!3).S(CSH2!2,NSH2~C,PTP~C).S(CSH2!3,NSH2~C,PTP~C) 0
   22 R(DD!1,Y1~P,Y2~P!2).R(DD!1,Y1~U,Y2~P!3).S(CSH2!2,NSH2~C,PTP~C).S(CSH2!3,NSH2~O,PTP~O) 0
   23 R(DD!1,Y1~P,Y2~P!2).R(DD!1,Y1~U,Y2~P!3).S(CSH2!3,NSH2~C,PTP~C).S(CSH2!2,NSH2~O,PTP~O) 0
   24 R(DD!1,Y1~P,Y2~P!2).R(DD!1,Y1~P,Y2~P).S(CSH2,NSH2~O!2,PTP~O) 0
   25 R(DD!1,Y1~P,Y2~P!2).R(DD!1,Y1~U,Y2~P!3).S(CSH2!2,NSH2~C,PTP~C).S(CSH2,NSH2~O!3,PTP~O) 0
   26 R(DD!1,Y1~P,Y2~P!2).R(DD!1,Y1~U,Y2~P!3).S(CSH2!3,NSH2~C,PTP~C).S(CSH2,NSH2~O!2,PTP~O) 0
   27 R(DD!1,Y1~P!2,Y2~P).R(DD!1,Y1~P,Y2~P).S(CSH2,NSH2~O,PTP~O!2) 0
   28 R(DD!1,Y1~U,Y2~P!2).R(DD!1,Y1~U,Y2~P!3).S(CSH2!2,NSH2~O,PTP~O).S(CSH2!3,NSH2~O,PTP~O) 0
   29 R(DD!1,Y1~U,Y2~P!2).R(DD!1,Y1~U,Y2~P!3).S(CSH2!2,NSH2~O,PTP~O).S(CSH2,NSH2~O!3,PTP~O) 0
   30 R(DD!1,Y1~P,Y2~P!2).R(DD!1,Y1~U,Y2~P!3).S(CSH2!2,NSH2~O,PTP~O).S(CSH2!3,NSH2~O,PTP~O) 0
   31 R(DD!1,Y1~P,Y2~P!2).R(DD!1,Y1~U,Y2~P!3).S(CSH2!3,NSH2~O,PTP~O).S(CSH2,NSH2~O!2,PTP~O) 0
   32 R(DD!1,Y1~P,Y2~P!2).R(DD!1,Y1~U,Y2~P!3).S(CSH2!2,NSH2~O,PTP~O).S(CSH2,NSH2~O!3,PTP~O) 0
   33 R(DD!1,Y1~P!2,Y2~P!3).R(DD!1,Y1~U,Y2~P).S(CSH2!3,NSH2~C,PTP~C).S(CSH2,NSH2~O,PTP~O!2) 0
   34 R(DD!1,Y1~P!2,Y2~P!3).R(DD!1,Y1~U,Y2~P).S(CSH2!3,NSH2~O,PTP~O).S(CSH2,NSH2~O,PTP~O!2) 0
   35 R(DD!1,Y1~P!2,Y2~P).R(DD!1,Y1~U,Y2~P!3).S(CSH2!3,NSH2~C,PTP~C).S(CSH2,NSH2~O,PTP~O!2) 0
   36 R(DD!1,Y1~P!2,Y2~P).R(DD!1,Y1~U,Y2~P!3).S(CSH2!3,NSH2~O,PTP~O).S(CSH2,NSH2~O,PTP~O!2) 0
   37 R(DD!1,Y1~U,Y2~P!2).R(DD!1,Y1~U,Y2~P!3).S(CSH2,NSH2~O!2,PTP~O).S(CSH2,NSH2~O!3,PTP~O) 0
   38 R(DD!1,Y1~P,Y2~P!2).R(DD!1,Y1~U,Y2~P!3).S(CSH2,NSH2~O!2,PTP~O).S(CSH2,NSH2~O!3,PTP~O) 0
   39 R(DD!1,Y1~P!2,Y2~P!3).R(DD!1,Y1~U,Y2~P).S(CSH2,NSH2~O!3,PTP~O).S(CSH2,NSH2~O,PTP~O!2) 0
   40 R(DD!1,Y1~P!2,Y2~P).R(DD!1,Y1~U,Y2~P!3).S(CSH2,NSH2~O!3,PTP~O).S(CSH2,NSH2~O,PTP~O!2) 0
   41 R(DD!1,Y1~U,Y2~P!2).R(DD!1,Y1~U,Y2~P!3).S(CSH2!2,NSH2~O!3,PTP~O) 0
   42 R(DD!1,Y1~P,Y2~P!2).R(DD!1,Y1~U,Y2~P!3).S(CSH2!2,NSH2~O!3,PTP~O) 0
   43 R(DD!1,Y1~P,Y2~P!2).R(DD!1,Y1~U,Y2~P!3).S(CSH2!3,NSH2~O!2,PTP~O) 0
   44 R(DD!1,Y1~P!2,Y2~P!3).R(DD!1,Y1~U,Y2~P).S(CSH2!3,NSH2~O,PTP~O!2) 0
   45 R(DD!1,Y1~P!2,Y2~P).R(DD!1,Y1~U,Y2~P!3).S(CSH2!3,NSH2~O,PTP~O!2) 0
   46 R(DD!1,Y1~P!2,Y2~P).R(DD!1,Y1~U,Y2~P!3).S(CSH2,NSH2~O!3,PTP~O!2) 0
   47 R(DD!1,Y1~P!2,Y2~P!3).R(DD!1,Y1~U,Y2~P).S(CSH2,NSH2~O!3,PTP~O!2) 0
   48 R(DD!1,Y1~P,Y2~P!2).R(DD!1,Y1~P,Y2~P!3).S(CSH2!2,NSH2~C,PTP~C).S(CSH2!3,NSH2~C,PTP~C) 0
   49 R(DD!1,Y1~P,Y2~P!2).R(DD!1,Y1~P,Y2~P!3).S(CSH2!2,NSH2~C,PTP~C).S(CSH2!3,NSH2~O,PTP~O) 0
   50 R(DD!1,Y1~P,Y2~P!2).R(DD!1,Y1~P,Y2~P!3).S(CSH2!2,NSH2~C,PTP~C).S(CSH2,NSH2~O!3,PTP~O) 0
   51 R(DD!1,Y1~P,Y2~P!2).R(DD!1,Y1~P,Y2~P!3).S(CSH2!2,NSH2~O,PTP~O).S(CSH2!3,NSH2~O,PTP~O) 0
   52 R(DD!1,Y1~P,Y2~P!2).R(DD!1,Y1~P,Y2~P!3).S(CSH2!3,NSH2~O,PTP~O).S(CSH2,NSH2~O!2,PTP~O) 0
   53 R(DD!1,Y1~P!2,Y2~P!3).R(DD!1,Y1~P,Y2~P).S(CSH2!3,NSH2~C,PTP~C).S(CSH2,NSH2~O,PTP~O!2) 0
   54 R(DD!1,Y1~P!2,Y2~P!3).R(DD!1,Y1~P,Y2~P).S(CSH2!3,NSH2~O,PTP~O).S(CSH2,NSH2~O,PTP~O!2) 0
   55 R(DD!1,Y1~P!2,Y2~P).R(DD!1,Y1~P,Y2~P!3).S(CSH2!3,NSH2~C,PTP~C).S(CSH2,NSH2~O,PTP~O!2) 0
   56 R(DD!1,Y1~P!2,Y2~P).R(DD!1,Y1~P,Y2~P!3).S(CSH2!3,NSH2~O,PTP~O).S(CSH2,NSH2~O,PTP~O!2) 0
   57 R(DD!1,Y1~P,Y2~P!2).R(DD!1,Y1~P,Y2~P!3).S(CSH2,NSH2~O!2,PTP~O).S(CSH2,NSH2~O!3,PTP~O) 0
   58 R(DD!1,Y1~P!2,Y2~P!3).R(DD!1,Y1~P,Y2~P).S(CSH2,NSH2~O!3,PTP~O).S(CSH2,NSH2~O,PTP~O!2) 0
   59 R(DD!1,Y1~P!2,Y2~P).R(DD!1,Y1~P,Y2~P!3).S(CSH2,NSH2~O!3,PTP~O).S(CSH2,NSH2~O,PTP~O!2) 0
   60 R(DD!1,Y1~P,Y2~P!2).R(DD!1,Y1~P,Y2~P!3).S(CSH2!2,NSH2~O!3,PTP~O) 0
   61 R(DD!1,Y1~P!2,Y2~P!3).R(DD!1,Y1~P,Y2~P).S(CSH2!3,NSH2~O,PTP~O!2) 0
   62 R(DD!1,Y1~P!2,Y2~P).R(DD!1,Y1~P,Y2~P!3).S(CSH2!3,NSH2~O,PTP~O!2) 0
   63 R(DD!1,Y1~P!2,Y2~P).R(DD!1,Y1~P,Y2~P!3).S(CSH2,NSH2~O!3,PTP~O!2) 0
   64 R(DD!1,Y1~P!2,Y2~P!3).R(DD!1,Y1~P,Y2~P).S(CSH2,NSH2~O!3,PTP~O!2) 0
   65 R(DD!1,Y1~P!2,Y2~P!3).R(DD!1,Y1~U,Y2~P!4).S(CSH2!3,NSH2~C,PTP~C).S(CSH2!4,NSH2~C,PTP~C).S(CSH2,NSH2~O,PTP~O!2) 0
   66 R(DD!1,Y1~P!2,Y2~P!3).R(DD!1,Y1~U,Y2~P!4).S(CSH2!3,NSH2~C,PTP~C).S(CSH2!4,NSH2~O,PTP~O).S(CSH2,NSH2~O,PTP~O!2) 0
   67 R(DD!1,Y1~P!2,Y2~P!3).R(DD!1,Y1~U,Y2~P!4).S(CSH2!4,NSH2~C,PTP~C).S(CSH2!3,NSH2~O,PTP~O).S(CSH2,NSH2~O,PTP~O!2) 0
   68 R(DD!1,Y1~P!2,Y2~P!3).R(DD!1,Y1~U,Y2~P!4).S(CSH2!3,NSH2~O,PTP~O).S(CSH2!4,NSH2~O,PTP~O).S(CSH2,NSH2~O,PTP~O!2) 0
   69 R(DD!1,Y1~P!2,Y2~P!3).R(DD!1,Y1~U,Y2~P!4).S(CSH2!4,NSH2~C,PTP~C).S(CSH2,NSH2~O!3,PTP~O).S(CSH2,NSH2~O,PTP~O!2) 0
   70 R(DD!1,Y1~P!2,Y2~P!3).R(DD!1,Y1~U,Y2~P!4).S(CSH2!4,NSH2~O,PTP~O).S(CSH2,NSH2~O!3,PTP~O).S(CSH2,NSH2~O,PTP~O!2) 0
   71 R(DD!1,Y1~P!2,Y2~P!3).R(DD!1,Y1~U,Y2~P!4).S(CSH2!3,NSH2~C,PTP~C).S(CSH2,NSH2~O!4,PTP~O).S(CSH2,NSH2~O,PTP~O!2) 0
   72 R(DD!1,Y1~P!2,Y2~P!3).R(DD!1,Y1~U,Y2~P!4).S(CSH2!3,NSH2~O,PTP~O).S(CSH2,NSH2~O!4,PTP~O).S(CSH2,NSH2~O,PTP~O!2) 0
   73 R(DD!1,Y1~P!2,Y2~P!3).R(DD!1,Y1~U,Y2~P!4).S(CSH2!4,NSH2~C,PTP~C).S(CSH2!3,NSH2~O,PTP~O!2) 0
   74 R(DD!1,Y1~P!2,Y2~P!3).R(DD!1,Y1~U,Y2~P!4).S(CSH2!3,NSH2~O,PTP~O!2).S(CSH2!4,NSH2~O,PTP~O) 0
   75 R(DD!1,Y1~P!2,Y2~P!3).R(DD!1,Y1~U,Y2~P!4).S(CSH2!3,NSH2~C,PTP~C).S(CSH2!4,NSH2~O,PTP~O!2) 0
   76 R(DD!1,Y1~P!2,Y2~P!3).R(DD!1,Y1~U,Y2~P!4).S(CSH2!4,NSH2~O,PTP~O!2).S(CSH2!3,NSH2~O,PTP~O) 0
   77 R(DD!1,Y1~P!2,Y2~P!3).R(DD!1,Y1~U,Y2~P!4).S(CSH2!3,NSH2~C,PTP~C).S(CSH2,NSH2~O!4,PTP~O!2) 0
   78 R(DD!1,Y1~P!2,Y2~P!3).R(DD!1,Y1~U,Y2~P!4).S(CSH2!3,NSH2~O,PTP~O).S(CSH2,NSH2~O!4,PTP~O!2) 0
   79 R(DD!1,Y1~P!2,Y2~P!3).R(DD!1,Y1~U,Y2~P!4).S(CSH2!4,NSH2~C,PTP~C).S(CSH2,NSH2~O!3,PTP~O!2) 0
   80 R(DD!1,Y1~P!2,Y2~P!3).R(DD!1,Y1~U,Y2~P!4).S(CSH2!4,NSH2~O,PTP~O).S(CSH2,NSH2~O!3,PTP~O!2) 0
   81 R(DD!1,Y1~P!2,Y2~P!3).R(DD!1,Y1~U,Y2~P!4).S(CSH2,NSH2~O!3,PTP~O).S(CSH2,NSH2~O!4,PTP~O).S(CSH2,NSH2~O,PTP~O!2) 0
   82 R(DD!1,Y1~P!2,Y2~P!3).R(DD!1,Y1~U,Y2~P!4).S(CSH2!3,NSH2~O,PTP~O!2).S(CSH2,NSH2~O!4,PTP~O) 0
   83 R(DD!1,Y1~P!2,Y2~P!3).R(DD!1,Y1~U,Y2~P!4).S(CSH2!4,NSH2~O,PTP~O!2).S(CSH2,NSH2~O!3,PTP~O) 0
   84 R(DD!1,Y1~P!2,Y2~P!3).R(DD!1,Y1~U,Y2~P!4).S(CSH2,NSH2~O!4,PTP~O!2).S(CSH2,NSH2~O!3,PTP~O) 0
   85 R(DD!1,Y1~P!2,Y2~P!3).R(DD!1,Y1~U,Y2~P!4).S(CSH2,NSH2~O!3,PTP~O!2).S(CSH2,NSH2~O!4,PTP~O) 0
   86 R(DD!1,Y1~P!2,Y2~P).R(DD!1,Y1~P!3,Y2~P).S(CSH2,NSH2~O,PTP~O!2).S(CSH2,NSH2~O,PTP~O!3) 0
   87 R(DD!1,Y1~P!2,Y2~P!3).R(DD!1,Y1~U,Y2~P!4).S(CSH2!3,NSH2~O!4,PTP~O).S(CSH2,NSH2~O,PTP~O!2) 0
   88 R(DD!1,Y1~P!2,Y2~P!3).R(DD!1,Y1~U,Y2~P!4).S(CSH2!4,NSH2~O!3,PTP~O).S(CSH2,NSH2~O,PTP~O!2) 0
   89 R(DD!1,Y1~P!2,Y2~P!3).R(DD!1,Y1~U,Y2~P!4).S(CSH2!3,NSH2~O!4,PTP~O!2) 0
   90 R(DD!1,Y1~P!2,Y2~P!3).R(DD!1,Y1~U,Y2~P!4).S(CSH2!4,NSH2~O!3,PTP~O!2) 0
   91 R(DD!1,Y1~P!2,Y2~P!3).R(DD!1,Y1~P,Y2~P!4).S(CSH2!3,NSH2~C,PTP~C).S(CSH2!4,NSH2~C,PTP~C).S(CSH2,NSH2~O,PTP~O!2) 0
   92 R(DD!1,Y1~P!2,Y2~P!3).R(DD!1,Y1~P,Y2~P!4).S(CSH2!3,NSH2~C,PTP~C).S(CSH2!4,NSH2~O,PTP~O).S(CSH2,NSH2~O,PTP~O!2) 0
   93 R(DD!1,Y1~P!2,Y2~P!3).R(DD!1,Y1~P,Y2~P!4).S(CSH2!4,NSH2~C,PTP~C).S(CSH2!3,NSH2~O,PTP~O).S(CSH2,NSH2~O,PTP~O!2) 0
   94 R(DD!1,Y1~P!2,Y2~P!3).R(DD!1,Y1~P,Y2~P!4).S(CSH2!3,NSH2~O,PTP~O).S(CSH2!4,NSH2~O,PTP~O).S(CSH2,NSH2~O,PTP~O!2) 0
   95 R(DD!1,Y1~P!2,Y2~P!3).R(DD!1,Y1~P,Y2~P!4).S(CSH2!4,NSH2~C,PTP~C).S(CSH2,NSH2~O!3,PTP~O).S(CSH2,NSH2~O,PTP~O!2) 0
   96 R(DD!1,Y1~P!2,Y2~P!3).R(DD!1,Y1~P,Y2~P!4).S(CSH2!4,NSH2~O,PTP~O).S(CSH2,NSH2~O!3,PTP~O).S(CSH2,NSH2~O,PTP~O!2) 0
   97 R(DD!1,Y1~P!2,Y2~P!3).R(DD!1,Y1~P,Y2~P!4).S(CSH2!3,NSH2~C,PTP~C).S(CSH2,NSH2~O!4,PTP~O).S(CSH2,NSH2~O,PTP~O!2) 0
   98 R(DD!1,Y1~P!2,Y2~P!3).R(DD!1,Y1~P,Y2~P!4).S(CSH2!3,NSH2~O,PTP~O).S(CSH2,NSH2~O!4,PTP~O).S(CSH2,NSH2~O,PTP~O!2) 0
   99 R(DD!1,Y1~P!2,Y2~P!3).R(DD!1,Y1~P,Y2~P!4).S(CSH2!4,NSH2~C,PTP~C).S(CSH2!3,NSH2~O,PTP~O!2) 0
  100 R(DD!1,Y1~P!2,Y2~P!3).R(DD!1,Y1~P,Y2~P!4).S(CSH2!3,NSH2~O,PTP~O!2).S(CSH2!4,NSH2~O,PTP~O) 0
  101 R(DD!1,Y1~P!2,Y2~P!3).R(DD!1,Y1~P,Y2~P!4).S(CSH2!3,NSH2~C,PTP~C).S(CSH2!4,NSH2~O,PTP~O!2) 0
  102 R(DD!1,Y1~P!2,Y2~P!3).R(DD!1,Y1~P,Y2~P!4).S(CSH2!4,NSH2~O,PTP~O!2).S(CSH2!3,NSH2~O,PTP~O) 0
  103 R(DD!1,Y1~P!2,Y2~P!3).R(DD!1,Y1~P,Y2~P!4).S(CSH2!3,NSH2~C,PTP~C).S(CSH2,NSH2~O!4,PTP~O!2) 0
  104 R(DD!1,Y1~P!2,Y2~P!3).R(DD!1,Y1~P,Y2~P!4).S(CSH2!3,NSH2~O,PTP~O).S(CSH2,NSH2~O!4,PTP~O!2) 0
  105 R(DD!1,Y1~P!2,Y2~P!3).R(DD!1,Y1~P,Y2~P!4).S(CSH2!4,NSH2~C,PTP~C).S(CSH2,NSH2~O!3,PTP~O!2) 0
  106 R(DD!1,Y1~P!2,Y2~P!3).R(DD!1,Y1~P,Y2~P!4).S(CSH2!4,NSH2~O,PTP~O).S(CSH2,NSH2~O!3,PTP~O!2) 0
  107 R(DD!1,Y1~P!2,Y2~P!3).R(DD!1,Y1~P,Y2~P!4).S(CSH2,NSH2~O!3,PTP~O).S(CSH2,NSH2~O!4,PTP~O).S(CSH2,NSH2~O,PTP~O!2) 0
  108 R(DD!1,Y1~P!2,Y2~P!3).R(DD!1,Y1~P,Y2~P!4).S(CSH2!3,NSH2~O,PTP~O!2).S(CSH2,NSH2~O!4,PTP~O) 0
  109 R(DD!1,Y1~P!2,Y2~P!3).R(DD!1,Y1~P,Y2~P!4).S(CSH2!4,NSH2~O,PTP~O!2).S(CSH2,NSH2~O!3,PTP~O) 0
  110 R(DD!1,Y1~P!2,Y2~P!3).R(DD!1,Y1~P,Y2~P!4).S(CSH2,NSH2~O!4,PTP~O!2).S(CSH2,NSH2~O!3,PTP~O) 0
  111 R(DD!1,Y1~P!2,Y2~P!3).R(DD!1,Y1~P,Y2~P!4).S(CSH2,NSH2~O!3,PTP~O!2).S(CSH2,NSH2~O!4,PTP~O) 0
  112 R(DD!1,Y1~P!2,Y2~P!3).R(DD!1,Y1~P,Y2~P!4).S(CSH2!3,NSH2~O!4,PTP~O).S(CSH2,NSH2~O,PTP~O!2) 0
  113 R(DD!1,Y1~P!2,Y2~P!3).R(DD!1,Y1~P,Y2~P!4).S(CSH2!4,NSH2~O!3,PTP~O).S(CSH2,NSH2~O,PTP~O!2) 0
  114 R(DD!1,Y1~P!2,Y2~P!3).R(DD!1,Y1~P,Y2~P!4).S(CSH2!3,NSH2~O!4,PTP~O!2) 0
  115 R(DD!1,Y1~P!2,Y2~P!3).R(DD!1,Y1~P,Y2~P!4).S(CSH2!4,NSH2~O!3,PTP~O!2) 0
  116 R(DD!1,Y1~P!2,Y2~P!3).R(DD!1,Y1~P!4,Y2~P).S(CSH2!3,NSH2~C,PTP~C).S(CSH2,NSH2~O,PTP~O!2).S(CSH2,NSH2~O,PTP~O!4) 0
  117 R(DD!1,Y1~P!2,Y2~P!3).R(DD!1,Y1~P!4,Y2~P).S(CSH2!3,NSH2~O,PTP~O).S(CSH2,NSH2~O,PTP~O!2).S(CSH2,NSH2~O,PTP~O!4) 0
  118 R(DD!1,Y1~P!2,Y2~P!3).R(DD!1,Y1~P!4,Y2~P).S(CSH2,NSH2~O!3,PTP~O).S(CSH2,NSH2~O,PTP~O!2).S(CSH2,NSH2~O,PTP~O!4) 0
  119 R(DD!1,Y1~P!2,Y2~P!3).R(DD!1,Y1~P!4,Y2~P).S(CSH2!3,NSH2~O,PTP~O!2).S(CSH2,NSH2~O,PTP~O!4) 0
  120 R(DD!1,Y1~P!2,Y2~P!3).R(DD!1,Y1~P!4,Y2~P).S(CSH2!3,NSH2~O,PTP~O!4).S(CSH2,NSH2~O,PTP~O!2) 0
  121 R(DD!1,Y1~P!2,Y2~P!3).R(DD!1,Y1~P!4,Y2~P).S(CSH2,NSH2~O!3,PTP~O!4).S(CSH2,NSH2~O,PTP~O!2) 0
  122 R(DD!1,Y1~P!2,Y2~P!3).R(DD!1,Y1~P!4,Y2~P).S(CSH2,NSH2~O!3,PTP~O!2).S(CSH2,NSH2~O,PTP~O!4) 0
  123 R(DD!1,Y1~P!2,Y2~P!3).R(DD!1,Y1~P!4,Y2~P!5).S(CSH2!3,NSH2~C,PTP~C).S(CSH2!5,NSH2~C,PTP~C).S(CSH2,NSH2~O,PTP~O!2).S(CSH2,NSH2~O,PTP~O!4) 0
  124 R(DD!1,Y1~P!2,Y2~P!3).R(DD!1,Y1~P!4,Y2~P!5).S(CSH2!3,NSH2~C,PTP~C).S(CSH2!5,NSH2~O,PTP~O).S(CSH2,NSH2~O,PTP~O!2).S(CSH2,NSH2~O,PTP~O!4) 0
  125 R(DD!1,Y1~P!2,Y2~P!3).R(DD!1,Y1~P!4,Y2~P!5).S(CSH2!3,NSH2~O,PTP~O).S(CSH2!5,NSH2~O,PTP~O).S(CSH2,NSH2~O,PTP~O!2).S(CSH2,NSH2~O,PTP~O!4) 0
  126 R(DD!1,Y1~P!2,Y2~P!3).R(DD!1,Y1~P!4,Y2~P!5).S(CSH2!5,NSH2~C,PTP~C).S(CSH2,NSH2~O!3,PTP~O).S(CSH2,NSH2~O,PTP~O!2).S(CSH2,NSH2~O,PTP~O!4) 0
  127 R(DD!1,Y1~P!2,Y2~P!3).R(DD!1,Y1~P!4,Y2~P!5).S(CSH2!5,NSH2~O,PTP~O).S(CSH2,NSH2~O!3,PTP~O).S(CSH2,NSH2~O,PTP~O!2).S(CSH2,NSH2~O,PTP~O!4) 0
  128 R(DD!1,Y1~P!2,Y2~P!3).R(DD!1,Y1~P!4,Y2~P!5).S(CSH2!5,NSH2~C,PTP~C).S(CSH2!3,NSH2~O,PTP~O!2).S(CSH2,NSH2~O,PTP~O!4) 0
  129 R(DD!1,Y1~P!2,Y2~P!3).R(DD!1,Y1~P!4,Y2~P!5).S(CSH2!3,NSH2~O,PTP~O!2).S(CSH2!5,NSH2~O,PTP~O).S(CSH2,NSH2~O,PTP~O!4) 0
  130 R(DD!1,Y1~P!2,Y2~P!3).R(DD!1,Y1~P!4,Y2~P!5).S(CSH2!5,NSH2~C,PTP~C).S(CSH2!3,NSH2~O,PTP~O!4).S(CSH2,NSH2~O,PTP~O!2) 0
  131 R(DD!1,Y1~P!2,Y2~P!3).R(DD!1,Y1~P!4,Y2~P!5).S(CSH2!3,NSH2~O,PTP~O!4).S(CSH2!5,NSH2~O,PTP~O).S(CSH2,NSH2~O,PTP~O!2) 0
  132 R(DD!1,Y1~P!2,Y2~P!3).R(DD!1,Y1~P!4,Y2~P!5).S(CSH2!5,NSH2~C,PTP~C).S(CSH2,NSH2~O!3,PTP~O!4).S(CSH2,NSH2~O,PTP~O!2) 0
  133 R(DD!1,Y1~P!2,Y2~P!3).R(DD!1,Y1~P!4,Y2~P!5).S(CSH2!5,NSH2~O,PTP~O).S(CSH2,NSH2~O!3,PTP~O!4).S(CSH2,NSH2~O,PTP~O!2) 0
  134 R(DD!1,Y1~P!2,Y2~P!3).R(DD!1,Y1~P!4,Y2~P!5).S(CSH2!5,NSH2~C,PTP~C).S(CSH2,NSH2~O!3,PTP~O!2).S(CSH2,NSH2~O,PTP~O!4) 0
  135 R(DD!1,Y1~P!2,Y2~P!3).R(DD!1,Y1~P!4,Y2~P!5).S(CSH2!5,NSH2~O,PTP~O).S(CSH2,NSH2~O!3,PTP~O!2).S(CSH2,NSH2~O,PTP~O!4) 0
  136 R(DD!1,Y1~P!2,Y2~P!3).R(DD!1,Y1~P!4,Y2~P!5).S(CSH2,NSH2~O!3,PTP~O).S(CSH2,NSH2~O!5,PTP~O).S(CSH2,NSH2~O,PTP~O!2).S(CSH2,NSH2~O,PTP~O!4) 0
  137 R(DD!1,Y1~P!2,Y2~P!3).R(DD!1,Y1~P!4,Y2~P!5).S(CSH2!3,NSH2~O,PTP~O!2).S(CSH2,NSH2~O!5,PTP~O).S(CSH2,NSH2~O,PTP~O!4) 0
  138 R(DD!1,Y1~P!2,Y2~P!3).R(DD!1,Y1~P!4,Y2~P!5).S(CSH2!3,NSH2~O,PTP~O!4).S(CSH2,NSH2~O!5,PTP~O).S(CSH2,NSH2~O,PTP~O!2) 0
  139 R(DD!1,Y1~P!2,Y2~P!3).R(DD!1,Y1~P!4,Y2~P!5).S(CSH2,NSH2~O!3,PTP~O!4).S(CSH2,NSH2~O!5,PTP~O).S(CSH2,NSH2~O,PTP~O!2) 0
  140 R(DD!1,Y1~P!2,Y2~P!3).R(DD!1,Y1~P!4,Y2~P!5).S(CSH2,NSH2~O!3,PTP~O!2).S(CSH2,NSH2~O!5,PTP~O).S(CSH2,NSH2~O,PTP~O!4) 0
  141 R(DD!1,Y1~P!2,Y2~P!3).R(DD!1,Y1~P!4,Y2~P!5).S(CSH2!3,NSH2~O!5,PTP~O).S(CSH2,NSH2~O,PTP~O!2).S(CSH2,NSH2~O,PTP~O!4) 0
  142 R(DD!1,Y1~P!2,Y2~P!3).R(DD!1,Y1~P!4,Y2~P!5).S(CSH2!3,NSH2~O!5,PTP~O!2).S(CSH2,NSH2~O,PTP~O!4) 0
  143 R(DD!1,Y1~P!2,Y2~P!3).R(DD!1,Y1~P!4,Y2~P!5).S(CSH2!5,NSH2~O!3,PTP~O!2).S(CSH2,NSH2~O,PTP~O!4) 0
  144 R(DD!1,Y1~P!2,Y2~P!3).R(DD!1,Y1~P!4,Y2~P!5).S(CSH2!3,NSH2~O,PTP~O!2).S(CSH2!5,NSH2~O,PTP~O!4) 0
  145 R(DD!1,Y1~P!2,Y2~P!3).R(DD!1,Y1~P!4,Y2~P!5).S(CSH2!5,NSH2~O,PTP~O!4).S(CSH2,NSH2~O!3,PTP~O!2) 0
  146 R(DD!1,Y1~P!2,Y2~P!3).R(DD!1,Y1~P!4,Y2~P!5).S(CSH2!5,NSH2~O,PTP~O!2).S(CSH2!3,NSH2~O,PTP~O!4) 0
  147 R(DD!1,Y1~P!2,Y2~P!3).R(DD!1,Y1~P!4,Y2~P!5).S(CSH2!3,NSH2~O,PTP~O!4).S(CSH2,NSH2~O!5,PTP~O!2) 0
  148 R(DD!1,Y1~P!2,Y2~P!3).R(DD!1,Y1~P!4,Y2~P!5).S(CSH2,NSH2~O!5,PTP~O!2).S(CSH2,NSH2~O!3,PTP~O!4) 0
  149 R(DD!1,Y1~P!2,Y2~P!3).R(DD!1,Y1~P!4,Y2~P!5).S(CSH2,NSH2~O!3,PTP~O!2).S(CSH2,NSH2~O!5,PTP~O!4) 0
end species
begin reactions
    1 2 3 2*kkin_Y1 #_R1
    2 1 4 kopen #_R2
    3 1,2 5 2*kon_CSH2 #_R3
    4 3 6 kkin_Y1 #_R1
    5 5 7 kkin_Y1 #_R1
    6 5 8 kkin_Y1 #_R1
    7 5 9 kopen #_R2
    8 4 1 kclose #_reverse__R2
    9 2,4 9 2*kon_CSH2 #_R3
   10 1,3 7 kon_CSH2 #_R3
   11 3,4 10 kon_CSH2 #_R3
   12 1,3 8 kon_CSH2 #_R3
   13 3,4 11 kon_CSH2 #_R3
   14 1,5 12 kon_CSH2 #_R3
   15 4,5 13 kon_CSH2 #_R3
   16 5 1,2 koff_CSH2 #_reverse__R3
   17 2,4 14 2*kon_NSH2 #_R4
   18 3,4 15 kon_NSH2 #_R4
   19 3,4 16 kon_NSH2 #_R4
   20 4,5 17 kon_NSH2 #_R4
   21 3,4 18 kon_PTP #_R5
   22 7 19 kkin_Y1 #_R1
   23 8 19 kkin_Y1 #_R1
   24 9 10 kkin_Y1 #_R1
   25 9 11 kkin_Y1 #_R1
   26 10 20 kkin_Y1 #_R1
   27 11 20 kkin_Y1 #_R1
   28 12 21 2*kkin_Y1 #_R1
   29 13 22 kkin_Y1 #_R1
   30 13 23 kkin_Y1 #_R1
   31 14 15 kkin_Y1 #_R1
   32 14 16 kkin_Y1 #_R1
   33 15 24 kkin_Y1 #_R1
   34 16 24 kkin_Y1 #_R1
   35 17 25 kkin_Y1 #_R1
   36 17 26 kkin_Y1 #_R1
   37 18 27 kkin_Y1 #_R1
   38 7 10 kopen #_R2
   39 8 11 kopen #_R2
   40 12 13 2*kopen #_R2
   41 13 28 kopen #_R2
   42 17 29 kopen #_R2
   43 9 5 kclose #_reverse__R2
   44 10 7 kclose #_reverse__R2
   45 11 8 kclose #_reverse__R2
   46 13 12 kclose #_reverse__R2
   47 1,6 19 2*kon_CSH2 #_R3
   48 4,6 20 2*kon_CSH2 #_R3
   49 1,7 21 kon_CSH2 #_R3
   50 4,7 22 kon_CSH2 #_R3
   51 1,8 21 kon_CSH2 #_R3
   52 4,8 23 kon_CSH2 #_R3
   53 1,9 13 kon_CSH2 #_R3
   54 4,9 28 kon_CSH2 #_R3
   55 1,10 23 kon_CSH2 #_R3
   56 4,10 30 kon_CSH2 #_R3
   57 1,11 22 kon_CSH2 #_R3
   58 4,11 30 kon_CSH2 #_R3
   59 1,14 17 kon_CSH2 #_R3
   60 4,14 29 kon_CSH2 #_R3
   61 1,15 26 kon_CSH2 #_R3
   62 4,15 31 kon_CSH2 #_R3
   63 1,16 25 kon_CSH2 #_R3
   64 4,16 32 kon_CSH2 #_R3
   65 1,18 33 kon_CSH2 #_R3
   66 4,18 34 kon_CSH2 #_R3
   67 1,18 35 kon_CSH2 #_R3
   68 4,18 36 kon_CSH2 #_R3
   69 7 1,3 koff_CSH2 #_reverse__R3
   70 8 1,3 koff_CSH2 #_reverse__R3
   71 9 2,4 koff_CSH2 #_reverse__R3
   72 10 3,4 koff_CSH2 #_reverse__R3
   73 11 3,4 koff_CSH2 #_reverse__R3
   74 12 1,5 2*koff_CSH2 #_reverse__R3
   75 13 1,9 koff_CSH2 #_reverse__R3
   76 13 4,5 koff_CSH2 #_reverse__R3
   77 17 1,14 koff_CSH2 #_reverse__R3
   78 4,6 24 2*kon_NSH2 #_R4
   79 4,7 25 kon_NSH2 #_R4
   80 4,8 26 kon_NSH2 #_R4
   81 4,9 29 kon_NSH2 #_R4
   82 4,10 32 kon_NSH2 #_R4
   83 4,11 31 kon_NSH2 #_R4
   84 4,14 37 kon_NSH2 #_R4
   85 4,15 38 kon_NSH2 #_R4
   86 4,16 38 kon_NSH2 #_R4
   87 4,18 39 kon_NSH2 #_R4
   88 4,18 40 kon_NSH2 #_R4
   89 14 2,4 koff_NSH2 #_reverse__R4
   90 15 3,4 koff_NSH2 #_reverse__R4
   91 16 3,4 koff_NSH2 #_reverse__R4
   92 17 4,5 koff_NSH2 #_reverse__R4
   93 4,6 27 2*kon_PTP #_R5
   94 4,7 33 kon_PTP #_R5
   95 4,8 35 kon_PTP #_R5
   96 4,10 34 kon_PTP #_R5
   97 4,11 36 kon_PTP #_R5
   98 4,15 39 kon_PTP #_R5
   99 4,16 40 kon_PTP #_R5
  100 18 3,4 koff_PTP #_reverse__R5
  101 18 2,4 kcat_PTP #_R6
  102 9 41 _rateLaw1 #_R8
  103 10 42 _rateLaw1 #_R8
  104 11 43 _rateLaw1 #_R8
  105 10 44 _rateLaw2 #_R9
  106 11 45 _rateLaw3 #_R10
  107 14 41 _rateLaw4 #_R11
  108 15 43 _rateLaw4 #_R11
  109 16 42 _rateLaw4 #_R11
  110 16 46 _rateLaw5 #_R12
  111 15 47 _rateLaw6 #_R13
  112 18 44 _rateLaw7 #_R14
  113 18 45 _rateLaw8 #_R15
  114 18 46 _rateLaw9 #_R16
  115 18 47 _rateLaw10 #_R17
  116 21 48 kkin_Y1 #_R1
  117 22 49 kkin_Y1 #_R1
  118 23 49 kkin_Y1 #_R1
  119 25 50 kkin_Y1 #_R1
  120 26 50 kkin_Y1 #_R1
  121 28 30 2*kkin_Y1 #_R1
  122 29 32 kkin_Y1 #_R1
  123 29 31 kkin_Y1 #_R1
  124 30 51 kkin_Y1 #_R1
  125 31 52 kkin_Y1 #_R1
  126 32 52 kkin_Y1 #_R1
  127 33 53 kkin_Y1 #_R1
  128 34 54 kkin_Y1 #_R1
  129 35 55 kkin_Y1 #_R1
  130 36 56 kkin_Y1 #_R1
  131 37 38 2*kkin_Y1 #_R1
  132 38 57 kkin_Y1 #_R1
  133 39 58 kkin_Y1 #_R1
  134 40 59 kkin_Y1 #_R1
  135 41 42 kkin_Y1 #_R1
  136 41 43 kkin_Y1 #_R1
  137 42 60 kkin_Y1 #_R1
  138 43 60 kkin_Y1 #_R1
  139 44 61 kkin_Y1 #_R1
  140 45 62 kkin_Y1 #_R1
  141 46 63 kkin_Y1 #_R1
  142 47 64 kkin_Y1 #_R1
  143 19 20 kopen #_R2
  144 21 23 kopen #_R2
  145 21 22 kopen #_R2
  146 22 30 kopen #_R2
  147 23 30 kopen #_R2
  148 25 32 kopen #_R2
  149 26 31 kopen #_R2
  150 33 34 kopen #_R2
  151 35 36 kopen #_R2
  152 20 19 kclose #_reverse__R2
  153 22 21 kclose #_reverse__R2
  154 23 21 kclose #_reverse__R2
  155 28 13 2*kclose #_reverse__R2
  156 29 17 kclose #_reverse__R2
  157 30 22 kclose #_reverse__R2
  158 30 23 kclose #_reverse__R2
  159 31 26 kclose #_reverse__R2
  160 32 25 kclose #_reverse__R2
  161 34 33 kclose #_reverse__R2
  162 36 35 kclose #_reverse__R2
  163 1,19 48 kon_CSH2 #_R3
  164 4,19 49 kon_CSH2 #_R3
  165 1,20 49 kon_CSH2 #_R3
  166 4,20 51 kon_CSH2 #_R3
  167 1,24 50 kon_CSH2 #_R3
  168 4,24 52 kon_CSH2 #_R3
  169 1,27 53 kon_CSH2 #_R3
  170 4,27 54 kon_CSH2 #_R3
  171 1,27 55 kon_CSH2 #_R3
  172 4,27 56 kon_CSH2 #_R3
  173 1,33 65 kon_CSH2 #_R3
  174 4,33 66 kon_CSH2 #_R3
  175 1,34 67 kon_CSH2 #_R3
  176 4,34 68 kon_CSH2 #_R3
  177 1,35 65 kon_CSH2 #_R3
  178 4,35 67 kon_CSH2 #_R3
  179 1,36 66 kon_CSH2 #_R3
  180 4,36 68 kon_CSH2 #_R3
  181 1,39 69 kon_CSH2 #_R3
  182 4,39 70 kon_CSH2 #_R3
  183 1,40 71 kon_CSH2 #_R3
  184 4,40 72 kon_CSH2 #_R3
  185 1,44 73 kon_CSH2 #_R3
  186 4,44 74 kon_CSH2 #_R3
  187 1,45 75 kon_CSH2 #_R3
  188 4,45 76 kon_CSH2 #_R3
  189 1,46 77 kon_CSH2 #_R3
  190 4,46 78 kon_CSH2 #_R3
  191 1,47 79 kon_CSH2 #_R3
  192 4,47 80 kon_CSH2 #_R3
  193 19 1,6 koff_CSH2 #_reverse__R3
  194 20 4,6 koff_CSH2 #_reverse__R3
  195 21 1,8 koff_CSH2 #_reverse__R3
  196 21 1,7 koff_CSH2 #_reverse__R3
  197 22 1,11 koff_CSH2 #_reverse__R3
  198 22 4,7 koff_CSH2 #_reverse__R3
  199 23 4,8 koff_CSH2 #_reverse__R3
  200 23 1,10 koff_CSH2 #_reverse__R3
  201 25 1,16 koff_CSH2 #_reverse__R3
  202 26 1,15 koff_CSH2 #_reverse__R3
  203 28 4,9 2*koff_CSH2 #_reverse__R3
  204 29 4,14 koff_CSH2 #_reverse__R3
  205 30 4,11 koff_CSH2 #_reverse__R3
  206 30 4,10 koff_CSH2 #_reverse__R3
  207 31 4,15 koff_CSH2 #_reverse__R3
  208 32 4,16 koff_CSH2 #_reverse__R3
  209 33 1,18 koff_CSH2 #_reverse__R3
  210 34 4,18 koff_CSH2 #_reverse__R3
  211 35 1,18 koff_CSH2 #_reverse__R3
  212 36 4,18 koff_CSH2 #_reverse__R3
  213 4,19 50 kon_NSH2 #_R4
  214 4,20 52 kon_NSH2 #_R4
  215 4,24 57 kon_NSH2 #_R4
  216 4,27 58 kon_NSH2 #_R4
  217 4,27 59 kon_NSH2 #_R4
  218 4,33 71 kon_NSH2 #_R4
  219 4,34 72 kon_NSH2 #_R4
  220 4,35 69 kon_NSH2 #_R4
  221 4,36 70 kon_NSH2 #_R4
  222 4,39 81 kon_NSH2 #_R4
  223 4,40 81 kon_NSH2 #_R4
  224 4,44 82 kon_NSH2 #_R4
  225 4,45 83 kon_NSH2 #_R4
  226 4,46 84 kon_NSH2 #_R4
  227 4,47 85 kon_NSH2 #_R4
  228 24 4,6 koff_NSH2 #_reverse__R4
  229 25 4,7 koff_NSH2 #_reverse__R4
  230 26 4,8 koff_NSH2 #_reverse__R4
  231 29 4,9 koff_NSH2 #_reverse__R4
  232 31 4,11 koff_NSH2 #_reverse__R4
  233 32 4,10 koff_NSH2 #_reverse__R4
  234 37 4,14 2*koff_NSH2 #_reverse__R4
  235 38 4,16 koff_NSH2 #_reverse__R4
  236 38 4,15 koff_NSH2 #_reverse__R4
  237 39 4,18 koff_NSH2 #_reverse__R4
  238 40 4,18 koff_NSH2 #_reverse__R4
  239 4,19 53 kon_PTP #_R5
  240 4,19 55 kon_PTP #_R5
  241 4,20 54 kon_PTP #_R5
  242 4,20 56 kon_PTP #_R5
  243 4,21 65 kon_PTP #_R5
  244 4,22 66 kon_PTP #_R5
  245 4,23 67 kon_PTP #_R5
  246 4,24 58 kon_PTP #_R5
  247 4,24 59 kon_PTP #_R5
  248 4,25 71 kon_PTP #_R5
  249 4,26 69 kon_PTP #_R5
  250 4,27 86 kon_PTP #_R5
  251 4,30 68 kon_PTP #_R5
  252 4,31 70 kon_PTP #_R5
  253 4,32 72 kon_PTP #_R5
  254 4,38 81 kon_PTP #_R5
  255 4,42 87 kon_PTP #_R5
  256 4,43 88 kon_PTP #_R5
  257 27 4,6 koff_PTP #_reverse__R5
  258 33 4,7 koff_PTP #_reverse__R5
  259 34 4,10 koff_PTP #_reverse__R5
  260 35 4,8 koff_PTP #_reverse__R5
  261 36 4,11 koff_PTP #_reverse__R5
  262 39 4,15 koff_PTP #_reverse__R5
  263 40 4,16 koff_PTP #_reverse__R5
  264 27 3,4 kcat_PTP #_R6
  265 33 4,5 kcat_PTP #_R6
  266 34 4,9 kcat_PTP #_R6
  267 35 4,5 kcat_PTP #_R6
  268 36 4,9 kcat_PTP #_R6
  269 39 4,14 kcat_PTP #_R6
  270 40 4,14 kcat_PTP #_R6
  271 44 9 kcat_PTP #_R7
  272 45 9 kcat_PTP #_R7
  273 46 14 kcat_PTP #_R7
  274 47 14 kcat_PTP #_R7
  275 20 60 _rateLaw1 #_R8
  276 34 87 _rateLaw1 #_R8
  277 36 88 _rateLaw1 #_R8
  278 41 9 koff_NSH2 #_reverse__R8
  279 42 10 koff_NSH2 #_reverse__R8
  280 43 11 koff_NSH2 #_reverse__R8
  281 20 61 _rateLaw2 #_R9
  282 23 73 _rateLaw2 #_R9
  283 30 74 _rateLaw2 #_R9
  284 32 82 _rateLaw2 #_R9
  285 44 10 koff_PTP #_reverse__R9
  286 20 62 _rateLaw3 #_R10
  287 22 75 _rateLaw3 #_R10
  288 30 76 _rateLaw3 #_R10
  289 31 83 _rateLaw3 #_R10
  290 45 11 koff_PTP #_reverse__R10
  291 24 60 _rateLaw4 #_R11
  292 39 88 _rateLaw4 #_R11
  293 40 87 _rateLaw4 #_R11
  294 41 14 koff_CSH2 #_reverse__R11
  295 42 16 koff_CSH2 #_reverse__R11
  296 43 15 koff_CSH2 #_reverse__R11
  297 24 63 _rateLaw5 #_R12
  298 25 77 _rateLaw5 #_R12
  299 32 78 _rateLaw5 #_R12
  300 38 84 _rateLaw5 #_R12
  301 46 16 koff_PTP #_reverse__R12
  302 24 64 _rateLaw6 #_R13
  303 26 79 _rateLaw6 #_R13
  304 31 80 _rateLaw6 #_R13
  305 38 85 _rateLaw6 #_R13
  306 47 15 koff_PTP #_reverse__R13
  307 27 61 _rateLaw7 #_R14
  308 35 73 _rateLaw7 #_R14
  309 36 74 _rateLaw7 #_R14
  310 40 82 _rateLaw7 #_R14
  311 44 18 koff_CSH2 #_reverse__R14
  312 27 62 _rateLaw8 #_R15
  313 33 75 _rateLaw8 #_R15
  314 34 76 _rateLaw8 #_R15
  315 39 83 _rateLaw8 #_R15
  316 45 18 koff_CSH2 #_reverse__R15
  317 27 63 _rateLaw9 #_R16
  318 33 77 _rateLaw9 #_R16
  319 34 78 _rateLaw9 #_R16
  320 39 84 _rateLaw9 #_R16
  321 46 18 koff_NSH2 #_reverse__R16
  322 27 64 _rateLaw10 #_R17
  323 35 79 _rateLaw10 #_R17
  324 36 80 _rateLaw10 #_R17
  325 40 85 _rateLaw10 #_R17
  326 47 18 koff_NSH2 #_reverse__R17
  327 42 89 _rateLaw11 #_R18
  328 43 90 _rateLaw12 #_R19
  329 44 89 _rateLaw13 #_R20
  330 45 90 _rateLaw14 #_R21
  331 46 89 _rateLaw15 #_R22
  332 47 90 _rateLaw16 #_R23
  333 65 91 kkin_Y1 #_R1
  334 66 92 kkin_Y1 #_R1
  335 67 93 kkin_Y1 #_R1
  336 68 94 kkin_Y1 #_R1
  337 69 95 kkin_Y1 #_R1
  338 70 96 kkin_Y1 #_R1
  339 71 97 kkin_Y1 #_R1
  340 72 98 kkin_Y1 #_R1
  341 73 99 kkin_Y1 #_R1
  342 74 100 kkin_Y1 #_R1
  343 75 101 kkin_Y1 #_R1
  344 76 102 kkin_Y1 #_R1
  345 77 103 kkin_Y1 #_R1
  346 78 104 kkin_Y1 #_R1
  347 79 105 kkin_Y1 #_R1
  348 80 106 kkin_Y1 #_R1
  349 81 107 kkin_Y1 #_R1
  350 82 108 kkin_Y1 #_R1
  351 83 109 kkin_Y1 #_R1
  352 84 110 kkin_Y1 #_R1
  353 85 111 kkin_Y1 #_R1
  354 87 112 kkin_Y1 #_R1
  355 88 113 kkin_Y1 #_R1
  356 89 114 kkin_Y1 #_R1
  357 90 115 kkin_Y1 #_R1
  358 48 49 2*kopen #_R2
  359 49 51 kopen #_R2
  360 50 52 kopen #_R2
  361 53 54 kopen #_R2
  362 55 56 kopen #_R2
  363 65 67 kopen #_R2
  364 65 66 kopen #_R2
  365 66 68 kopen #_R2
  366 67 68 kopen #_R2
  367 69 70 kopen #_R2
  368 71 72 kopen #_R2
  369 73 74 kopen #_R2
  370 75 76 kopen #_R2
  371 77 78 kopen #_R2
  372 79 80 kopen #_R2
  373 49 48 kclose #_reverse__R2
  374 51 49 2*kclose #_reverse__R2
  375 52 50 kclose #_reverse__R2
  376 54 53 kclose #_reverse__R2
  377 56 55 kclose #_reverse__R2
  378 66 65 kclose #_reverse__R2
  379 67 65 kclose #_reverse__R2
  380 68 66 kclose #_reverse__R2
  381 68 67 kclose #_reverse__R2
  382 70 69 kclose #_reverse__R2
  383 72 71 kclose #_reverse__R2
  384 74 73 kclose #_reverse__R2
  385 76 75 kclose #_reverse__R2
  386 78 77 kclose #_reverse__R2
  387 80 79 kclose #_reverse__R2
  388 1,53 91 kon_CSH2 #_R3
  389 4,53 92 kon_CSH2 #_R3
  390 1,54 93 kon_CSH2 #_R3
  391 4,54 94 kon_CSH2 #_R3
  392 1,55 91 kon_CSH2 #_R3
  393 4,55 93 kon_CSH2 #_R3
  394 1,56 92 kon_CSH2 #_R3
  395 4,56 94 kon_CSH2 #_R3
  396 1,58 95 kon_CSH2 #_R3
  397 4,58 96 kon_CSH2 #_R3
  398 1,59 97 kon_CSH2 #_R3
  399 4,59 98 kon_CSH2 #_R3
  400 1,61 99 kon_CSH2 #_R3
  401 4,61 100 kon_CSH2 #_R3
  402 1,62 101 kon_CSH2 #_R3
  403 4,62 102 kon_CSH2 #_R3
  404 1,63 103 kon_CSH2 #_R3
  405 4,63 104 kon_CSH2 #_R3
  406 1,64 105 kon_CSH2 #_R3
  407 4,64 106 kon_CSH2 #_R3
  408 1,86 116 2*kon_CSH2 #_R3
  409 4,86 117 2*kon_CSH2 #_R3
  410 48 1,19 2*koff_CSH2 #_reverse__R3
  411 49 1,20 koff_CSH2 #_reverse__R3
  412 49 4,19 koff_CSH2 #_reverse__R3
  413 50 1,24 koff_CSH2 #_reverse__R3
  414 51 4,20 2*koff_CSH2 #_reverse__R3
  415 52 4,24 koff_CSH2 #_reverse__R3
  416 53 1,27 koff_CSH2 #_reverse__R3
  417 54 4,27 koff_CSH2 #_reverse__R3
  418 55 1,27 koff_CSH2 #_reverse__R3
  419 56 4,27 koff_CSH2 #_reverse__R3
  420 65 1,35 koff_CSH2 #_reverse__R3
  421 65 1,33 koff_CSH2 #_reverse__R3
  422 66 1,36 koff_CSH2 #_reverse__R3
  423 66 4,33 koff_CSH2 #_reverse__R3
  424 67 4,35 koff_CSH2 #_reverse__R3
  425 67 1,34 koff_CSH2 #_reverse__R3
  426 68 4,36 koff_CSH2 #_reverse__R3
  427 68 4,34 koff_CSH2 #_reverse__R3
  428 69 1,39 koff_CSH2 #_reverse__R3
  429 70 4,39 koff_CSH2 #_reverse__R3
  430 71 1,40 koff_CSH2 #_reverse__R3
  431 72 4,40 koff_CSH2 #_reverse__R3
  432 73 1,44 koff_CSH2 #_reverse__R3
  433 74 4,44 koff_CSH2 #_reverse__R3
  434 75 1,45 koff_CSH2 #_reverse__R3
  435 76 4,45 koff_CSH2 #_reverse__R3
  436 77 1,46 koff_CSH2 #_reverse__R3
  437 78 4,46 koff_CSH2 #_reverse__R3
  438 79 1,47 koff_CSH2 #_reverse__R3
  439 80 4,47 koff_CSH2 #_reverse__R3
  440 4,53 97 kon_NSH2 #_R4
  441 4,54 98 kon_NSH2 #_R4
  442 4,55 95 kon_NSH2 #_R4
  443 4,56 96 kon_NSH2 #_R4
  444 4,58 107 kon_NSH2 #_R4
  445 4,59 107 kon_NSH2 #_R4
  446 4,61 108 kon_NSH2 #_R4
  447 4,62 109 kon_NSH2 #_R4
  448 4,63 110 kon_NSH2 #_R4
  449 4,64 111 kon_NSH2 #_R4
  450 4,86 118 2*kon_NSH2 #_R4
  451 50 4,19 koff_NSH2 #_reverse__R4
  452 52 4,20 koff_NSH2 #_reverse__R4
  453 57 4,24 2*koff_NSH2 #_reverse__R4
  454 58 4,27 koff_NSH2 #_reverse__R4
  455 59 4,27 koff_NSH2 #_reverse__R4
  456 69 4,35 koff_NSH2 #_reverse__R4
  457 70 4,36 koff_NSH2 #_reverse__R4
  458 71 4,33 koff_NSH2 #_reverse__R4
  459 72 4,34 koff_NSH2 #_reverse__R4
  460 81 4,40 koff_NSH2 #_reverse__R4
  461 81 4,39 koff_NSH2 #_reverse__R4
  462 82 4,44 koff_NSH2 #_reverse__R4
  463 83 4,45 koff_NSH2 #_reverse__R4
  464 84 4,46 koff_NSH2 #_reverse__R4
  465 85 4,47 koff_NSH2 #_reverse__R4
  466 4,48 91 2*kon_PTP #_R5
  467 4,49 92 kon_PTP #_R5
  468 4,49 93 kon_PTP #_R5
  469 4,50 97 kon_PTP #_R5
  470 4,50 95 kon_PTP #_R5
  471 4,51 94 2*kon_PTP #_R5
  472 4,52 96 kon_PTP #_R5
  473 4,52 98 kon_PTP #_R5
  474 4,53 116 kon_PTP #_R5
  475 4,54 117 kon_PTP #_R5
  476 4,55 116 kon_PTP #_R5
  477 4,56 117 kon_PTP #_R5
  478 4,57 107 2*kon_PTP #_R5
  479 4,58 118 kon_PTP #_R5
  480 4,59 118 kon_PTP #_R5
  481 4,60 112 kon_PTP #_R5
  482 4,60 113 kon_PTP #_R5
  483 4,61 119 kon_PTP #_R5
  484 4,62 120 kon_PTP #_R5
  485 4,63 121 kon_PTP #_R5
  486 4,64 122 kon_PTP #_R5
  487 53 4,19 koff_PTP #_reverse__R5
  488 54 4,20 koff_PTP #_reverse__R5
  489 55 4,19 koff_PTP #_reverse__R5
  490 56 4,20 koff_PTP #_reverse__R5
  491 58 4,24 koff_PTP #_reverse__R5
  492 59 4,24 koff_PTP #_reverse__R5
  493 65 4,21 koff_PTP #_reverse__R5
  494 66 4,22 koff_PTP #_reverse__R5
  495 67 4,23 koff_PTP #_reverse__R5
  496 68 4,30 koff_PTP #_reverse__R5
  497 69 4,26 koff_PTP #_reverse__R5
  498 70 4,31 koff_PTP #_reverse__R5
  499 71 4,25 koff_PTP #_reverse__R5
  500 72 4,32 koff_PTP #_reverse__R5
  501 81 4,38 koff_PTP #_reverse__R5
  502 86 4,27 2*koff_PTP #_reverse__R5
  503 87 4,42 koff_PTP #_reverse__R5
  504 88 4,43 koff_PTP #_reverse__R5
  505 53 4,8 kcat_PTP #_R6
  506 54 4,11 kcat_PTP #_R6
  507 55 4,7 kcat_PTP #_R6
  508 56 4,10 kcat_PTP #_R6
  509 58 4,16 kcat_PTP #_R6
  510 59 4,15 kcat_PTP #_R6
  511 65 4,12 kcat_PTP #_R6
  512 66 4,13 kcat_PTP #_R6
  513 67 4,13 kcat_PTP #_R6
  514 68 4,28 kcat_PTP #_R6
  515 69 4,17 kcat_PTP #_R6
  516 70 4,29 kcat_PTP #_R6
  517 71 4,17 kcat_PTP #_R6
  518 72 4,29 kcat_PTP #_R6
  519 81 4,37 kcat_PTP #_R6
  520 86 4,18 2*kcat_PTP #_R6
  521 87 4,41 kcat_PTP #_R6
  522 88 4,41 kcat_PTP #_R6
  523 61 11 kcat_PTP #_R7
  524 62 10 kcat_PTP #_R7
  525 63 15 kcat_PTP #_R7
  526 64 16 kcat_PTP #_R7
  527 73 13 kcat_PTP #_R7
  528 74 28 kcat_PTP #_R7
  529 75 13 kcat_PTP #_R7
  530 76 28 kcat_PTP #_R7
  531 77 17 kcat_PTP #_R7
  532 78 29 kcat_PTP #_R7
  533 79 17 kcat_PTP #_R7
  534 80 29 kcat_PTP #_R7
  535 82 29 kcat_PTP #_R7
  536 83 29 kcat_PTP #_R7
  537 84 37 kcat_PTP #_R7
  538 85 37 kcat_PTP #_R7
  539 89 41 kcat_PTP #_R7
  540 90 41 kcat_PTP #_R7
  541 54 112 _rateLaw1 #_R8
  542 56 113 _rateLaw1 #_R8
  543 60 20 koff_NSH2 #_reverse__R8
  544 87 34 koff_NSH2 #_reverse__R8
  545 88 36 koff_NSH2 #_reverse__R8
  546 49 99 _rateLaw2 #_R9
  547 51 100 2*_rateLaw2 #_R9
  548 52 108 _rateLaw2 #_R9
  549 56 119 _rateLaw2 #_R9
  550 61 20 koff_PTP #_reverse__R9
  551 73 23 koff_PTP #_reverse__R9
  552 74 30 koff_PTP #_reverse__R9
  553 82 32 koff_PTP #_reverse__R9
  554 49 101 _rateLaw3 #_R10
  555 51 102 2*_rateLaw3 #_R10
  556 52 109 _rateLaw3 #_R10
  557 54 120 _rateLaw3 #_R10
  558 62 20 koff_PTP #_reverse__R10
  559 75 22 koff_PTP #_reverse__R10
  560 76 30 koff_PTP #_reverse__R10
  561 83 31 koff_PTP #_reverse__R10
  562 58 113 _rateLaw4 #_R11
  563 59 112 _rateLaw4 #_R11
  564 60 24 koff_CSH2 #_reverse__R11
  565 87 40 koff_CSH2 #_reverse__R11
  566 88 39 koff_CSH2 #_reverse__R11
  567 50 103 _rateLaw5 #_R12
  568 52 104 _rateLaw5 #_R12
  569 57 110 2*_rateLaw5 #_R12
  570 58 121 _rateLaw5 #_R12
  571 63 24 koff_PTP #_reverse__R12
  572 77 25 koff_PTP #_reverse__R12
  573 78 32 koff_PTP #_reverse__R12
  574 84 38 koff_PTP #_reverse__R12
  575 50 105 _rateLaw6 #_R13
  576 52 106 _rateLaw6 #_R13
  577 57 111 2*_rateLaw6 #_R13
  578 59 122 _rateLaw6 #_R13
  579 64 24 koff_PTP #_reverse__R13
  580 79 26 koff_PTP #_reverse__R13
  581 80 31 koff_PTP #_reverse__R13
  582 85 38 koff_PTP #_reverse__R13
  583 55 99 _rateLaw7 #_R14
  584 56 100 _rateLaw7 #_R14
  585 59 108 _rateLaw7 #_R14
  586 86 119 2*_rateLaw7 #_R14
  587 61 27 koff_CSH2 #_reverse__R14
  588 73 35 koff_CSH2 #_reverse__R14
  589 74 36 koff_CSH2 #_reverse__R14
  590 82 40 koff_CSH2 #_reverse__R14
  591 53 101 _rateLaw8 #_R15
  592 54 102 _rateLaw8 #_R15
  593 58 109 _rateLaw8 #_R15
  594 86 120 2*_rateLaw8 #_R15
  595 62 27 koff_CSH2 #_reverse__R15
  596 75 33 koff_CSH2 #_reverse__R15
  597 76 34 koff_CSH2 #_reverse__R15
  598 83 39 koff_CSH2 #_reverse__R15
  599 53 103 _rateLaw9 #_R16
  600 54 104 _rateLaw9 #_R16
  601 58 110 _rateLaw9 #_R16
  602 86 121 2*_rateLaw9 #_R16
  603 63 27 koff_NSH2 #_reverse__R16
  604 77 33 koff_NSH2 #_reverse__R16
  605 78 34 koff_NSH2 #_reverse__R16
  606 84 39 koff_NSH2 #_reverse__R16
  607 55 105 _rateLaw10 #_R17
  608 56 106 _rateLaw10 #_R17
  609 59 111 _rateLaw10 #_R17
  610 86 122 2*_rateLaw10 #_R17
  611 64 27 koff_NSH2 #_reverse__R17
  612 79 35 koff_NSH2 #_reverse__R17
  613 80 36 koff_NSH2 #_reverse__R17
  614 85 40 koff_NSH2 #_reverse__R17
  615 60 114 _rateLaw11 #_R18
  616 89 42 koff_PTP #_reverse__R18
  617 60 115 _rateLaw12 #_R19
  618 90 43 koff_PTP #_reverse__R19
  619 61 114 _rateLaw13 #_R20
  620 89 44 koff_NSH2 #_reverse__R20
  621 62 115 _rateLaw14 #_R21
  622 90 45 koff_NSH2 #_reverse__R21
  623 63 114 _rateLaw15 #_R22
  624 89 46 koff_CSH2 #_reverse__R22
  625 64 115 _rateLaw16 #_R23
  626 90 47 koff_CSH2 #_reverse__R23
  627 91 93 kopen #_R2
  628 91 92 kopen #_R2
  629 92 94 kopen #_R2
  630 93 94 kopen #_R2
  631 95 96 kopen #_R2
  632 97 98 kopen #_R2
  633 99 100 kopen #_R2
  634 101 102 kopen #_R2
  635 103 104 kopen #_R2
  636 105 106 kopen #_R2
  637 116 117 kopen #_R2
  638 92 91 kclose #_reverse__R2
  639 93 91 kclose #_reverse__R2
  640 94 92 kclose #_reverse__R2
  641 94 93 kclose #_reverse__R2
  642 96 95 kclose #_reverse__R2
  643 98 97 kclose #_reverse__R2
  644 100 99 kclose #_reverse__R2
  645 102 101 kclose #_reverse__R2
  646 104 103 kclose #_reverse__R2
  647 106 105 kclose #_reverse__R2
  648 117 116 kclose #_reverse__R2
  649 1,116 123 kon_CSH2 #_R3
  650 4,116 124 kon_CSH2 #_R3
  651 1,117 124 kon_CSH2 #_R3
  652 4,117 125 kon_CSH2 #_R3
  653 1,118 126 kon_CSH2 #_R3
  654 4,118 127 kon_CSH2 #_R3
  655 1,119 128 kon_CSH2 #_R3
  656 4,119 129 kon_CSH2 #_R3
  657 1,120 130 kon_CSH2 #_R3
  658 4,120 131 kon_CSH2 #_R3
  659 1,121 132 kon_CSH2 #_R3
  660 4,121 133 kon_CSH2 #_R3
  661 1,122 134 kon_CSH2 #_R3
  662 4,122 135 kon_CSH2 #_R3
  663 91 1,55 koff_CSH2 #_reverse__R3
  664 91 1,53 koff_CSH2 #_reverse__R3
  665 92 1,56 koff_CSH2 #_reverse__R3
  666 92 4,53 koff_CSH2 #_reverse__R3
  667 93 4,55 koff_CSH2 #_reverse__R3
  668 93 1,54 koff_CSH2 #_reverse__R3
  669 94 4,56 koff_CSH2 #_reverse__R3
  670 94 4,54 koff_CSH2 #_reverse__R3
  671 95 1,58 koff_CSH2 #_reverse__R3
  672 96 4,58 koff_CSH2 #_reverse__R3
  673 97 1,59 koff_CSH2 #_reverse__R3
  674 98 4,59 koff_CSH2 #_reverse__R3
  675 99 1,61 koff_CSH2 #_reverse__R3
  676 100 4,61 koff_CSH2 #_reverse__R3
  677 101 1,62 koff_CSH2 #_reverse__R3
  678 102 4,62 koff_CSH2 #_reverse__R3
  679 103 1,63 koff_CSH2 #_reverse__R3
  680 104 4,63 koff_CSH2 #_reverse__R3
  681 105 1,64 koff_CSH2 #_reverse__R3
  682 106 4,64 koff_CSH2 #_reverse__R3
  683 116 1,86 koff_CSH2 #_reverse__R3
  684 117 4,86 koff_CSH2 #_reverse__R3
  685 4,116 126 kon_NSH2 #_R4
  686 4,117 127 kon_NSH2 #_R4
  687 4,118 136 kon_NSH2 #_R4
  688 4,119 137 kon_NSH2 #_R4
  689 4,120 138 kon_NSH2 #_R4
  690 4,121 139 kon_NSH2 #_R4
  691 4,122 140 kon_NSH2 #_R4
  692 95 4,55 koff_NSH2 #_reverse__R4
  693 96 4,56 koff_NSH2 #_reverse__R4
  694 97 4,53 koff_NSH2 #_reverse__R4
  695 98 4,54 koff_NSH2 #_reverse__R4
  696 107 4,59 koff_NSH2 #_reverse__R4
  697 107 4,58 koff_NSH2 #_reverse__R4
  698 108 4,61 koff_NSH2 #_reverse__R4
  699 109 4,62 koff_NSH2 #_reverse__R4
  700 110 4,63 koff_NSH2 #_reverse__R4
  701 111 4,64 koff_NSH2 #_reverse__R4
  702 118 4,86 koff_NSH2 #_reverse__R4
  703 4,91 123 kon_PTP #_R5
  704 4,92 124 kon_PTP #_R5
  705 4,93 124 kon_PTP #_R5
  706 4,94 125 kon_PTP #_R5
  707 4,95 126 kon_PTP #_R5
  708 4,96 127 kon_PTP #_R5
  709 4,97 126 kon_PTP #_R5
  710 4,98 127 kon_PTP #_R5
  711 4,99 128 kon_PTP #_R5
  712 4,100 129 kon_PTP #_R5
  713 4,101 130 kon_PTP #_R5
  714 4,102 131 kon_PTP #_R5
  715 4,103 132 kon_PTP #_R5
  716 4,104 133 kon_PTP #_R5
  717 4,105 134 kon_PTP #_R5
  718 4,106 135 kon_PTP #_R5
  719 4,107 136 kon_PTP #_R5
  720 4,108 137 kon_PTP #_R5
  721 4,109 138 kon_PTP #_R5
  722 4,110 139 kon_PTP #_R5
  723 4,111 140 kon_PTP #_R5
  724 4,112 141 kon_PTP #_R5
  725 4,113 141 kon_PTP #_R5
  726 4,114 142 kon_PTP #_R5
  727 4,115 143 kon_PTP #_R5
  728 91 4,48 koff_PTP #_reverse__R5
  729 92 4,49 koff_PTP #_reverse__R5
  730 93 4,49 koff_PTP #_reverse__R5
  731 94 4,51 koff_PTP #_reverse__R5
  732 95 4,50 koff_PTP #_reverse__R5
  733 96 4,52 koff_PTP #_reverse__R5
  734 97 4,50 koff_PTP #_reverse__R5
  735 98 4,52 koff_PTP #_reverse__R5
  736 107 4,57 koff_PTP #_reverse__R5
  737 112 4,60 koff_PTP #_reverse__R5
  738 113 4,60 koff_PTP #_reverse__R5
  739 116 4,55 koff_PTP #_reverse__R5
  740 116 4,53 koff_PTP #_reverse__R5
  741 117 4,56 koff_PTP #_reverse__R5
  742 117 4,54 koff_PTP #_reverse__R5
  743 118 4,59 koff_PTP #_reverse__R5
  744 118 4,58 koff_PTP #_reverse__R5
  745 119 4,61 koff_PTP #_reverse__R5
  746 120 4,62 koff_PTP #_reverse__R5
  747 121 4,63 koff_PTP #_reverse__R5
  748 122 4,64 koff_PTP #_reverse__R5
  749 91 4,21 kcat_PTP #_R6
  750 92 4,23 kcat_PTP #_R6
  751 93 4,22 kcat_PTP #_R6
  752 94 4,30 kcat_PTP #_R6
  753 95 4,25 kcat_PTP #_R6
  754 96 4,32 kcat_PTP #_R6
  755 97 4,26 kcat_PTP #_R6
  756 98 4,31 kcat_PTP #_R6
  757 107 4,38 kcat_PTP #_R6
  758 112 4,43 kcat_PTP #_R6
  759 113 4,42 kcat_PTP #_R6
  760 116 4,35 kcat_PTP #_R6
  761 116 4,33 kcat_PTP #_R6
  762 117 4,36 kcat_PTP #_R6
  763 117 4,34 kcat_PTP #_R6
  764 118 4,40 kcat_PTP #_R6
  765 118 4,39 kcat_PTP #_R6
  766 119 4,44 kcat_PTP #_R6
  767 120 4,45 kcat_PTP #_R6
  768 121 4,46 kcat_PTP #_R6
  769 122 4,47 kcat_PTP #_R6
  770 99 22 kcat_PTP #_R7
  771 100 30 kcat_PTP #_R7
  772 101 23 kcat_PTP #_R7
  773 102 30 kcat_PTP #_R7
  774 103 26 kcat_PTP #_R7
  775 104 31 kcat_PTP #_R7
  776 105 25 kcat_PTP #_R7
  777 106 32 kcat_PTP #_R7
  778 108 31 kcat_PTP #_R7
  779 109 32 kcat_PTP #_R7
  780 110 38 kcat_PTP #_R7
  781 111 38 kcat_PTP #_R7
  782 114 43 kcat_PTP #_R7
  783 115 42 kcat_PTP #_R7
  784 119 36 kcat_PTP #_R7
  785 120 34 kcat_PTP #_R7
  786 121 39 kcat_PTP #_R7
  787 122 40 kcat_PTP #_R7
  788 117 141 _rateLaw1 #_R8
  789 112 54 koff_NSH2 #_reverse__R8
  790 113 56 koff_NSH2 #_reverse__R8
  791 92 128 _rateLaw2 #_R9
  792 94 129 _rateLaw2 #_R9
  793 96 137 _rateLaw2 #_R9
  794 100 144 _rateLaw2 #_R9
  795 106 145 _rateLaw2 #_R9
  796 99 49 koff_PTP #_reverse__R9
  797 100 51 koff_PTP #_reverse__R9
  798 108 52 koff_PTP #_reverse__R9
  799 119 56 koff_PTP #_reverse__R9
  800 93 130 _rateLaw3 #_R10
  801 94 131 _rateLaw3 #_R10
  802 98 138 _rateLaw3 #_R10
  803 102 146 _rateLaw3 #_R10
  804 104 147 _rateLaw3 #_R10
  805 101 49 koff_PTP #_reverse__R10
  806 102 51 koff_PTP #_reverse__R10
  807 109 52 koff_PTP #_reverse__R10
  808 120 54 koff_PTP #_reverse__R10
  809 118 141 _rateLaw4 #_R11
  810 112 59 koff_CSH2 #_reverse__R11
  811 113 58 koff_CSH2 #_reverse__R11
  812 95 132 _rateLaw5 #_R12
  813 96 133 _rateLaw5 #_R12
  814 107 139 _rateLaw5 #_R12
  815 109 147 _rateLaw5 #_R12
  816 110 148 _rateLaw5 #_R12
  817 103 50 koff_PTP #_reverse__R12
  818 104 52 koff_PTP #_reverse__R12
  819 110 57 koff_PTP #_reverse__R12
  820 121 58 koff_PTP #_reverse__R12
  821 97 134 _rateLaw6 #_R13
  822 98 135 _rateLaw6 #_R13
  823 107 140 _rateLaw6 #_R13
  824 108 145 _rateLaw6 #_R13
  825 111 149 _rateLaw6 #_R13
  826 105 50 koff_PTP #_reverse__R13
  827 106 52 koff_PTP #_reverse__R13
  828 111 57 koff_PTP #_reverse__R13
  829 122 59 koff_PTP #_reverse__R13
  830 116 128 _rateLaw7 #_R14
  831 117 129 _rateLaw7 #_R14
  832 118 137 _rateLaw7 #_R14
  833 119 144 _rateLaw7 #_R14
  834 122 145 _rateLaw7 #_R14
  835 99 55 koff_CSH2 #_reverse__R14
  836 100 56 koff_CSH2 #_reverse__R14
  837 108 59 koff_CSH2 #_reverse__R14
  838 119 86 koff_CSH2 #_reverse__R14
  839 116 130 _rateLaw8 #_R15
  840 117 131 _rateLaw8 #_R15
  841 118 138 _rateLaw8 #_R15
  842 120 146 _rateLaw8 #_R15
  843 121 147 _rateLaw8 #_R15
  844 101 53 koff_CSH2 #_reverse__R15
  845 102 54 koff_CSH2 #_reverse__R15
  846 109 58 koff_CSH2 #_reverse__R15
  847 120 86 koff_CSH2 #_reverse__R15
  848 116 132 _rateLaw9 #_R16
  849 117 133 _rateLaw9 #_R16
  850 118 139 _rateLaw9 #_R16
  851 120 147 _rateLaw9 #_R16
  852 121 148 _rateLaw9 #_R16
  853 103 53 koff_NSH2 #_reverse__R16
  854 104 54 koff_NSH2 #_reverse__R16
  855 110 58 koff_NSH2 #_reverse__R16
  856 121 86 koff_NSH2 #_reverse__R16
  857 116 134 _rateLaw10 #_R17
  858 117 135 _rateLaw10 #_R17
  859 118 140 _rateLaw10 #_R17
  860 119 145 _rateLaw10 #_R17
  861 122 149 _rateLaw10 #_R17
  862 105 55 koff_NSH2 #_reverse__R17
  863 106 56 koff_NSH2 #_reverse__R17
  864 111 59 koff_NSH2 #_reverse__R17
  865 122 86 koff_NSH2 #_reverse__R17
  866 113 142 _rateLaw11 #_R18
  867 114 60 koff_PTP #_reverse__R18
  868 112 143 _rateLaw12 #_R19
  869 115 60 koff_PTP #_reverse__R19
  870 119 142 _rateLaw13 #_R20
  871 114 61 koff_NSH2 #_reverse__R20
  872 120 143 _rateLaw14 #_R21
  873 115 62 koff_NSH2 #_reverse__R21
  874 121 142 _rateLaw15 #_R22
  875 114 63 koff_CSH2 #_reverse__R22
  876 122 143 _rateLaw16 #_R23
  877 115 64 koff_CSH2 #_reverse__R23
  878 123 124 2*kopen #_R2
  879 124 125 kopen #_R2
  880 126 127 kopen #_R2
  881 128 129 kopen #_R2
  882 130 131 kopen #_R2
  883 132 133 kopen #_R2
  884 134 135 kopen #_R2
  885 124 123 kclose #_reverse__R2
  886 125 124 2*kclose #_reverse__R2
  887 127 126 kclose #_reverse__R2
  888 129 128 kclose #_reverse__R2
  889 131 130 kclose #_reverse__R2
  890 133 132 kclose #_reverse__R2
  891 135 134 kclose #_reverse__R2
  892 123 1,116 2*koff_CSH2 #_reverse__R3
  893 124 1,117 koff_CSH2 #_reverse__R3
  894 124 4,116 koff_CSH2 #_reverse__R3
  895 125 4,117 2*koff_CSH2 #_reverse__R3
  896 126 1,118 koff_CSH2 #_reverse__R3
  897 127 4,118 koff_CSH2 #_reverse__R3
  898 128 1,119 koff_CSH2 #_reverse__R3
  899 129 4,119 koff_CSH2 #_reverse__R3
  900 130 1,120 koff_CSH2 #_reverse__R3
  901 131 4,120 koff_CSH2 #_reverse__R3
  902 132 1,121 koff_CSH2 #_reverse__R3
  903 133 4,121 koff_CSH2 #_reverse__R3
  904 134 1,122 koff_CSH2 #_reverse__R3
  905 135 4,122 koff_CSH2 #_reverse__R3
  906 126 4,116 koff_NSH2 #_reverse__R4
  907 127 4,117 koff_NSH2 #_reverse__R4
  908 136 4,118 2*koff_NSH2 #_reverse__R4
  909 137 4,119 koff_NSH2 #_reverse__R4
  910 138 4,120 koff_NSH2 #_reverse__R4
  911 139 4,121 koff_NSH2 #_reverse__R4
  912 140 4,122 koff_NSH2 #_reverse__R4
  913 123 4,91 2*koff_PTP #_reverse__R5
  914 124 4,93 koff_PTP #_reverse__R5
  915 124 4,92 koff_PTP #_reverse__R5
  916 125 4,94 2*koff_PTP #_reverse__R5
  917 126 4,97 koff_PTP #_reverse__R5
  918 126 4,95 koff_PTP #_reverse__R5
  919 127 4,98 koff_PTP #_reverse__R5
  920 127 4,96 koff_PTP #_reverse__R5
  921 128 4,99 koff_PTP #_reverse__R5
  922 129 4,100 koff_PTP #_reverse__R5
  923 130 4,101 koff_PTP #_reverse__R5
  924 131 4,102 koff_PTP #_reverse__R5
  925 132 4,103 koff_PTP #_reverse__R5
  926 133 4,104 koff_PTP #_reverse__R5
  927 134 4,105 koff_PTP #_reverse__R5
  928 135 4,106 koff_PTP #_reverse__R5
  929 136 4,107 2*koff_PTP #_reverse__R5
  930 137 4,108 koff_PTP #_reverse__R5
  931 138 4,109 koff_PTP #_reverse__R5
  932 139 4,110 koff_PTP #_reverse__R5
  933 140 4,111 koff_PTP #_reverse__R5
  934 141 4,113 koff_PTP #_reverse__R5
  935 141 4,112 koff_PTP #_reverse__R5
  936 142 4,114 koff_PTP #_reverse__R5
  937 143 4,115 koff_PTP #_reverse__R5
  938 123 4,65 2*kcat_PTP #_R6
  939 124 4,67 kcat_PTP #_R6
  940 124 4,66 kcat_PTP #_R6
  941 125 4,68 2*kcat_PTP #_R6
  942 126 4,71 kcat_PTP #_R6
  943 126 4,69 kcat_PTP #_R6
  944 127 4,72 kcat_PTP #_R6
  945 127 4,70 kcat_PTP #_R6
  946 128 4,73 kcat_PTP #_R6
  947 129 4,74 kcat_PTP #_R6
  948 130 4,75 kcat_PTP #_R6
  949 131 4,76 kcat_PTP #_R6
  950 132 4,77 kcat_PTP #_R6
  951 133 4,78 kcat_PTP #_R6
  952 134 4,79 kcat_PTP #_R6
  953 135 4,80 kcat_PTP #_R6
  954 136 4,81 2*kcat_PTP #_R6
  955 137 4,82 kcat_PTP #_R6
  956 138 4,83 kcat_PTP #_R6
  957 139 4,84 kcat_PTP #_R6
  958 140 4,85 kcat_PTP #_R6
  959 141 4,88 kcat_PTP #_R6
  960 141 4,87 kcat_PTP #_R6
  961 142 4,89 kcat_PTP #_R6
  962 143 4,90 kcat_PTP #_R6
  963 128 66 kcat_PTP #_R7
  964 129 68 kcat_PTP #_R7
  965 130 67 kcat_PTP #_R7
  966 131 68 kcat_PTP #_R7
  967 132 69 kcat_PTP #_R7
  968 133 70 kcat_PTP #_R7
  969 134 71 kcat_PTP #_R7
  970 135 72 kcat_PTP #_R7
  971 137 70 kcat_PTP #_R7
  972 138 72 kcat_PTP #_R7
  973 139 81 kcat_PTP #_R7
  974 140 81 kcat_PTP #_R7
  975 142 88 kcat_PTP #_R7
  976 143 87 kcat_PTP #_R7
  977 144 74 2*kcat_PTP #_R7
  978 145 82 kcat_PTP #_R7
  979 145 80 kcat_PTP #_R7
  980 146 76 2*kcat_PTP #_R7
  981 147 83 kcat_PTP #_R7
  982 147 78 kcat_PTP #_R7
  983 148 84 2*kcat_PTP #_R7
  984 149 85 2*kcat_PTP #_R7
  985 141 117 koff_NSH2 #_reverse__R8
  986 128 92 koff_PTP #_reverse__R9
  987 129 94 koff_PTP #_reverse__R9
  988 137 96 koff_PTP #_reverse__R9
  989 144 100 2*koff_PTP #_reverse__R9
  990 145 106 koff_PTP #_reverse__R9
  991 130 93 koff_PTP #_reverse__R10
  992 131 94 koff_PTP #_reverse__R10
  993 138 98 koff_PTP #_reverse__R10
  994 146 102 2*koff_PTP #_reverse__R10
  995 147 104 koff_PTP #_reverse__R10
  996 141 118 koff_CSH2 #_reverse__R11
  997 132 95 koff_PTP #_reverse__R12
  998 133 96 koff_PTP #_reverse__R12
  999 139 107 koff_PTP #_reverse__R12
 1000 147 109 koff_PTP #_reverse__R12
 1001 148 110 2*koff_PTP #_reverse__R12
 1002 134 97 koff_PTP #_reverse__R13
 1003 135 98 koff_PTP #_reverse__R13
 1004 140 107 koff_PTP #_reverse__R13
 1005 145 108 koff_PTP #_reverse__R13
 1006 149 111 2*koff_PTP #_reverse__R13
 1007 128 116 koff_CSH2 #_reverse__R14
 1008 129 117 koff_CSH2 #_reverse__R14
 1009 137 118 koff_CSH2 #_reverse__R14
 1010 144 119 2*koff_CSH2 #_reverse__R14
 1011 145 122 koff_CSH2 #_reverse__R14
 1012 130 116 koff_CSH2 #_reverse__R15
 1013 131 117 koff_CSH2 #_reverse__R15
 1014 138 118 koff_CSH2 #_reverse__R15
 1015 146 120 2*koff_CSH2 #_reverse__R15
 1016 147 121 koff_CSH2 #_reverse__R15
 1017 132 116 koff_NSH2 #_reverse__R16
 1018 133 117 koff_NSH2 #_reverse__R16
 1019 139 118 koff_NSH2 #_reverse__R16
 1020 147 120 koff_NSH2 #_reverse__R16
 1021 148 121 2*koff_NSH2 #_reverse__R16
 1022 134 116 koff_NSH2 #_reverse__R17
 1023 135 117 koff_NSH2 #_reverse__R17
 1024 140 118 koff_NSH2 #_reverse__R17
 1025 145 119 koff_NSH2 #_reverse__R17
 1026 149 122 2*koff_NSH2 #_reverse__R17
 1027 142 113 koff_PTP #_reverse__R18
 1028 143 112 koff_PTP #_reverse__R19
 1029 142 119 koff_NSH2 #_reverse__R20
 1030 143 120 koff_NSH2 #_reverse__R21
 1031 142 121 koff_CSH2 #_reverse__R22
 1032 143 122 koff_CSH2 #_reverse__R23
end reactions
begin groups
    1 pYR                  3,2*6,7,8,10,11,15,16,18,2*19,2*20,21,22,23,2*24,25,26,2*27,30,31,32,33,34,35,36,38,39,40,42,43,44,45,46,47,2*48,2*49,2*50,2*51,2*52,2*53,2*54,2*55,2*56,2*57,2*58,2*59,2*60,2*61,2*62,2*63,2*64,65,66,67,68,69,70,71,72,73,74,75,76,77,78,79,80,81,82,83,84,85,2*86,87,88,89,90,2*91,2*92,2*93,2*94,2*95,2*96,2*97,2*98,2*99,2*100,2*101,2*102,2*103,2*104,2*105,2*106,2*107,2*108,2*109,2*110,2*111,2*112,2*113,2*114,2*115,2*116,2*117,2*118,2*119,2*120,2*121,2*122,2*123,2*124,2*125,2*126,2*127,2*128,2*129,2*130,2*131,2*132,2*133,2*134,2*135,2*136,2*137,2*138,2*139,2*140,2*141,2*142,2*143,2*144,2*145,2*146,2*147,2*148,2*149
end groups
