# Supplementary material for: Automated visualization of rule-based models
Source: PLoS Comput Biol. 2017 Nov 13;13(11):e1005857. doi: 10.1371/journal.pcbi.1005857 (PMC5703574; doi:10.1371/journal.pcbi.1005857)
Supplement: S2 Dataset — (ZIP) [file pcbi.1005857.s010.zip › model_analysis/models/Barua2009.net]

# Created by BioNetGen 2.2.6-stable
begin parameters
    1 kon_dimer   1.0  # Constant
    2 koff_dimer  0.1  # Constant
    3 kon_SH2     1.0  # Constant
    4 koff_SH2    0.1  # Constant
    5 kphos_slow  0.1  # Constant
    6 kphos_fast  1.0  # Constant
    7 Jtot        0.000014  # Constant
    8 Stot        0.1  # Constant
end parameters
begin species
    1 S(DD,SH2) Stot
    2 J(Y~U,Y1~P) Jtot
    3 J(Y~U,Y1~P!1).S(DD,SH2!1) 0
    4 S(DD!1,SH2).S(DD!1,SH2) 0
    5 J(Y~U,Y1~P!1).S(DD!2,SH2!1).S(DD!2,SH2) 0
    6 J(Y~U,Y1~P!1).J(Y~U,Y1~P!2).S(DD!3,SH2!1).S(DD!3,SH2!2) 0
    7 J(Y~P,Y1~P!1).J(Y~U,Y1~P!2).S(DD!3,SH2!1).S(DD!3,SH2!2) 0
    8 J(Y~P,Y1~P) 0
    9 J(Y~P,Y1~P!1).S(DD!2,SH2!1).S(DD!2,SH2) 0
   10 J(Y~P,Y1~P!1).S(DD,SH2!1) 0
   11 J(Y~P,Y1~P!1).J(Y~P,Y1~P!2).S(DD!3,SH2!1).S(DD!3,SH2!2) 0
end species
begin reactions
    1 1,2 3 kon_SH2 #_R1
    2 1,1 4 0.5*kon_dimer #_R2
    3 2,4 5 2*kon_SH2 #_R1
    4 3 1,2 koff_SH2 #_reverse__R1
    5 1,3 5 kon_dimer #_R2
    6 3,3 6 0.5*kon_dimer #_R2
    7 4 1,1 koff_dimer #_reverse__R2
    8 2,5 6 kon_SH2 #_R1
    9 5 2,4 koff_SH2 #_reverse__R1
   10 6 2,5 2*koff_SH2 #_reverse__R1
   11 5 1,3 koff_dimer #_reverse__R2
   12 6 3,3 koff_dimer #_reverse__R2
   13 6 7 2*kphos_slow #_R3
   14 7 5,8 koff_SH2 #_reverse__R1
   15 7 2,9 koff_SH2 #_reverse__R1
   16 7 3,10 koff_dimer #_reverse__R2
   17 7 11 kphos_fast #_R4
   18 2,9 7 kon_SH2 #_R1
   19 1,8 10 kon_SH2 #_R1
   20 4,8 9 2*kon_SH2 #_R1
   21 5,8 7 kon_SH2 #_R1
   22 8,9 11 kon_SH2 #_R1
   23 9 4,8 koff_SH2 #_reverse__R1
   24 10 1,8 koff_SH2 #_reverse__R1
   25 11 8,9 2*koff_SH2 #_reverse__R1
   26 1,10 9 kon_dimer #_R2
   27 3,10 7 kon_dimer #_R2
   28 10,10 11 0.5*kon_dimer #_R2
   29 9 1,10 koff_dimer #_reverse__R2
   30 11 10,10 koff_dimer #_reverse__R2
end reactions
begin groups
    1 J_mono               2,8
    2 JS                   3,10
    3 JSS                  5,9
    4 JSSJ                 2*6,2*7,2*11
    5 J_active             7,8,9,10,2*11
    6 J_inactive           2,3,5,2*6,7
end groups
