# Supplementary material for: Automated visualization of rule-based models
Source: PLoS Comput Biol. 2017 Nov 13;13(11):e1005857. doi: 10.1371/journal.pcbi.1005857 (PMC5703574; doi:10.1371/journal.pcbi.1005857)
Supplement: S2 Dataset — (ZIP) [file pcbi.1005857.s010.zip › model_analysis/models/Barua2009_opts.txt]

begin background
	begin include
		J(Y) J(Y1) J(Y~U) S(DD) S(SH2)
		_reverse__R1 _reverse__R2
	end include
	begin exclude
		J(Y1!1).S(SH2!1) J(Y1~P) J(Y~P) S(DD!1).S(DD!1)
		_R1 _R2 _R3 _R4
	end exclude
end background
begin classes
	begin J_P
		J(Y1~P) J(Y~P)
	end J_P
	begin J|S
		J(Y1!1).S(SH2!1)
	end J|S
	begin S|S
		S(DD!1).S(DD!1)
	end S|S
	begin J_P
		J(Y1~P) J(Y~P)
	end J_P
end classes
