# Supplementary material for: Automated visualization of rule-based models
Source: PLoS Comput Biol. 2017 Nov 13;13(11):e1005857. doi: 10.1371/journal.pcbi.1005857 (PMC5703574; doi:10.1371/journal.pcbi.1005857)
Supplement: S2 Dataset — (ZIP) [file pcbi.1005857.s010.zip › model_analysis/models/Barua2013.net]

# Created by BioNetGen 2.2.6-stable
begin parameters
    1 BCATtot       11000  # Constant
    2 APCtot        31540  # Constant
    3 AXINtot       3154  # Constant
    4 GSKtot        31540  # Constant
    5 CK1atot       31540  # Constant
    6 kf1_bap       3.17e-6  # Constant
    7 kr1_bap       0.273  # Constant
    8 kf2_bap       3.17e-6  # Constant
    9 kr2_bap       0.0015  # Constant
   10 kf_ba         3.17e-6  # Constant
   11 kr_ba         0.227  # Constant
   12 kf_apa        3.17e-6  # Constant
   13 kr_apa        0.1  # Constant
   14 kf_ga         3.17e-6  # Constant
   15 kr_ga         0.065  # Constant
   16 kf_ca         3.17e-6  # Constant
   17 kr_ca         0.1  # Constant
   18 kpb           0.05  # Constant
   19 kmpb          0.0012  # Constant
   20 kp            0.05  # Constant
   21 kmp           0.05  # Constant
   22 kdb1          0.0000428  # Constant
   23 kdb2          0.00428  # Constant
   24 ksb           4.0  # Constant
   25 chi           3154000  # Constant
   26 _rateLaw1     chi*kf1_bap  # ConstantExpression
   27 _rateLaw2     chi*kf1_bap  # ConstantExpression
   28 _rateLaw3     chi*kf2_bap  # ConstantExpression
   29 _rateLaw4     chi*kf_ba  # ConstantExpression
   30 _rateLaw5     chi*kf_apa  # ConstantExpression
   31 _rateLaw6     chi*kf_apa  # ConstantExpression
   32 _rateLaw7     chi*kf_apa  # ConstantExpression
   33 _rateLaw8     1000  # Constant
   34 _rateLaw9     1000  # Constant
   35 _rateLaw10    1000  # Constant
   36 _rateLaw11    1000  # Constant
   37 _rateLaw12    1000  # Constant
end parameters
begin species
    1 bCat(ARM34,ARM59,s33s37~U,s45~U,ss~l) BCATtot
    2 APC(a15,a20~U,s) APCtot
    3 AXIN(b,e,gid,rgs) AXINtot
    4 GSK3b(a) GSKtot
    5 CK1a(e) CK1atot
    6 I() 1
    7 dead() 0
    8 APC(a15!1,a20~U,s).bCat(ARM34,ARM59!1,s33s37~U,s45~U,ss~l) 0
    9 AXIN(b!1,e,gid,rgs).bCat(ARM34!1,ARM59,s33s37~U,s45~U,ss~l) 0
   10 APC(a15,a20~U,s!1).AXIN(b,e,gid,rgs!1) 0
   11 AXIN(b,e,gid!1,rgs).GSK3b(a!1) 0
   12 AXIN(b,e!1,gid,rgs).CK1a(e!1) 0
   13 bCat(ARM34,ARM59,s33s37~U,s45~U,ss~d) 0
   14 APC(a15!1,a20~U,s!2).AXIN(b,e,gid,rgs!2).bCat(ARM34,ARM59!1,s33s37~U,s45~U,ss~l) 0
   15 APC(a15!1,a20~U,s).AXIN(b!2,e,gid,rgs).bCat(ARM34!2,ARM59!1,s33s37~U,s45~U,ss~l) 0
   16 APC(a15,a20~U,s!1).AXIN(b!2,e,gid,rgs!1).bCat(ARM34!2,ARM59,s33s37~U,s45~U,ss~l) 0
   17 AXIN(b!1,e,gid!2,rgs).GSK3b(a!2).bCat(ARM34!1,ARM59,s33s37~U,s45~U,ss~l) 0
   18 AXIN(b!1,e!2,gid,rgs).CK1a(e!2).bCat(ARM34!1,ARM59,s33s37~U,s45~U,ss~l) 0
   19 APC(a15!1,a20~U,s).AXIN(b!2,e,gid!3,rgs).GSK3b(a!3).bCat(ARM34!2,ARM59!1,s33s37~U,s45~U,ss~l) 0
   20 APC(a15!1,a20~U,s).AXIN(b!2,e!3,gid,rgs).CK1a(e!3).bCat(ARM34!2,ARM59!1,s33s37~U,s45~U,ss~l) 0
   21 APC(a15,a20~U,s!1).AXIN(b,e,gid!2,rgs!1).GSK3b(a!2) 0
   22 APC(a15,a20~U,s!1).AXIN(b,e!2,gid,rgs!1).CK1a(e!2) 0
   23 APC(a15!1,a20~U,s!2).AXIN(b,e,gid!3,rgs!2).GSK3b(a!3).bCat(ARM34,ARM59!1,s33s37~U,s45~U,ss~l) 0
   24 APC(a15!1,a20~U,s!2).AXIN(b,e!3,gid,rgs!2).CK1a(e!3).bCat(ARM34,ARM59!1,s33s37~U,s45~U,ss~l) 0
   25 AXIN(b,e!1,gid!2,rgs).CK1a(e!1).GSK3b(a!2) 0
   26 APC(a15!1,a20~U,s).bCat(ARM34,ARM59!1,s33s37~U,s45~U,ss~d) 0
   27 AXIN(b!1,e,gid,rgs).bCat(ARM34!1,ARM59,s33s37~U,s45~U,ss~d) 0
   28 APC(a15!1,a20~U,s!2).AXIN(b!3,e,gid,rgs!2).bCat(ARM34!3,ARM59!1,s33s37~U,s45~U,ss~l) 0
   29 APC(a15,a20~U,s!1).AXIN(b!2,e,gid!3,rgs!1).GSK3b(a!3).bCat(ARM34!2,ARM59,s33s37~U,s45~U,ss~l) 0
   30 APC(a15,a20~U,s!1).AXIN(b!2,e!3,gid,rgs!1).CK1a(e!3).bCat(ARM34!2,ARM59,s33s37~U,s45~U,ss~l) 0
   31 AXIN(b!1,e!2,gid!3,rgs).CK1a(e!2).GSK3b(a!3).bCat(ARM34!1,ARM59,s33s37~U,s45~U,ss~l) 0
   32 APC(a15!1,a20~U,s).AXIN(b!2,e!3,gid!4,rgs).CK1a(e!3).GSK3b(a!4).bCat(ARM34!2,ARM59!1,s33s37~U,s45~U,ss~l) 0
   33 APC(a15!1,a20~U,s!2).AXIN(b!3,e,gid!4,rgs!2).GSK3b(a!4).bCat(ARM34!3,ARM59!1,s33s37~U,s45~U,ss~l) 0
   34 APC(a15!1,a20~U,s!2).AXIN(b!3,e!4,gid,rgs!2).CK1a(e!4).bCat(ARM34!3,ARM59!1,s33s37~U,s45~U,ss~l) 0
   35 APC(a15,a20~U,s!1).AXIN(b,e!2,gid!3,rgs!1).CK1a(e!2).GSK3b(a!3) 0
   36 APC(a15,a20~U,s!1).AXIN(b!2,e,gid,rgs!1).bCat(ARM34!2,ARM59,s33s37~U,s45~U,ss~d) 0
   37 APC(a15!1,a20~U,s!2).AXIN(b,e!3,gid!4,rgs!2).CK1a(e!3).GSK3b(a!4).bCat(ARM34,ARM59!1,s33s37~U,s45~U,ss~l) 0
   38 APC(a15!1,a20~U,s!2).AXIN(b,e,gid,rgs!2).bCat(ARM34,ARM59!1,s33s37~U,s45~U,ss~d) 0
   39 APC(a15!1,a20~U,s!2).AXIN(b,e,gid!3,rgs!2).GSK3b(a!3).bCat(ARM34,ARM59!1,s33s37~U,s45~U,ss~d) 0
   40 APC(a15!1,a20~U,s!2).AXIN(b,e!3,gid,rgs!2).CK1a(e!3).bCat(ARM34,ARM59!1,s33s37~U,s45~U,ss~d) 0
   41 APC(a15!1,a20~U,s!2).AXIN(b,e!3,gid!4,rgs!2).CK1a(e!3).GSK3b(a!4).bCat(ARM34,ARM59!1,s33s37~U,s45~U,ss~d) 0
   42 AXIN(b!1,e,gid!2,rgs).GSK3b(a!2).bCat(ARM34!1,ARM59,s33s37~U,s45~U,ss~d) 0
   43 AXIN(b!1,e!2,gid,rgs).CK1a(e!2).bCat(ARM34!1,ARM59,s33s37~U,s45~U,ss~d) 0
   44 AXIN(b!1,e!2,gid,rgs).CK1a(e!2).bCat(ARM34!1,ARM59,s33s37~U,s45~P,ss~l) 0
   45 APC(a15!1,a20~U,s).AXIN(b!2,e!3,gid,rgs).CK1a(e!3).bCat(ARM34!2,ARM59!1,s33s37~U,s45~P,ss~l) 0
   46 APC(a15!1,a20~U,s!2).AXIN(b,e!3,gid,rgs!2).CK1a(e!3).bCat(ARM34,ARM59!1,s33s37~U,s45~P,ss~l) 0
   47 APC(a15!1,a20~P,s).AXIN(b!2,e,gid!3,rgs).GSK3b(a!3).bCat(ARM34!2,ARM59!1,s33s37~U,s45~U,ss~l) 0
   48 APC(a15,a20~P,s!1).AXIN(b,e,gid!2,rgs!1).GSK3b(a!2) 0
   49 APC(a15!1,a20~P,s!2).AXIN(b,e,gid!3,rgs!2).GSK3b(a!3).bCat(ARM34,ARM59!1,s33s37~U,s45~U,ss~l) 0
   50 APC(a15!1,a20~U,s).AXIN(b!2,e,gid,rgs).bCat(ARM34!2,ARM59!1,s33s37~U,s45~U,ss~d) 0
   51 APC(a15!1,a20~U,s).AXIN(b!2,e,gid!3,rgs).GSK3b(a!3).bCat(ARM34!2,ARM59!1,s33s37~U,s45~U,ss~d) 0
   52 APC(a15!1,a20~U,s).AXIN(b!2,e!3,gid,rgs).CK1a(e!3).bCat(ARM34!2,ARM59!1,s33s37~U,s45~U,ss~d) 0
   53 bCat(ARM34,ARM59,s33s37~U,s45~P,ss~l) 0
   54 APC(a15,a20~P,s) 0
   55 APC(a15,a20~P!1,s!2).AXIN(b,e,gid!3,rgs!2).GSK3b(a!3).bCat(ARM34!1,ARM59,s33s37~U,s45~U,ss~l) 0
   56 APC(a15!1,a20~P!2,s!3).AXIN(b,e,gid!4,rgs!3).GSK3b(a!4).bCat(ARM34!2,ARM59!1,s33s37~U,s45~U,ss~l) 0
   57 APC(a15,a20~U,s!1).AXIN(b!2,e!3,gid!4,rgs!1).CK1a(e!3).GSK3b(a!4).bCat(ARM34!2,ARM59,s33s37~U,s45~U,ss~l) 0
   58 APC(a15,a20~P,s!1).AXIN(b!2,e,gid!3,rgs!1).GSK3b(a!3).bCat(ARM34!2,ARM59,s33s37~U,s45~U,ss~l) 0
   59 APC(a15!1,a20~U,s).bCat(ARM34,ARM59!1,s33s37~U,s45~P,ss~l) 0
   60 APC(a15!1,a20~P,s).bCat(ARM34,ARM59!1,s33s37~U,s45~U,ss~l) 0
   61 APC(a15!1,a20~U,s!2).AXIN(b!3,e!4,gid!5,rgs!2).CK1a(e!4).GSK3b(a!5).bCat(ARM34!3,ARM59!1,s33s37~U,s45~U,ss~l) 0
   62 APC(a15!1,a20~U,s!2).AXIN(b!3,e!4,gid,rgs!2).CK1a(e!4).bCat(ARM34!3,ARM59!1,s33s37~U,s45~P,ss~l) 0
   63 APC(a15!1,a20~P,s!2).AXIN(b!3,e,gid!4,rgs!2).GSK3b(a!4).bCat(ARM34!3,ARM59!1,s33s37~U,s45~U,ss~l) 0
   64 APC(a15,a20~U,s!1).AXIN(b!2,e,gid!3,rgs!1).GSK3b(a!3).bCat(ARM34!2,ARM59,s33s37~U,s45~U,ss~d) 0
   65 APC(a15,a20~U,s!1).AXIN(b!2,e!3,gid,rgs!1).CK1a(e!3).bCat(ARM34!2,ARM59,s33s37~U,s45~U,ss~d) 0
   66 APC(a15,a20~U,s!1).AXIN(b!2,e!3,gid,rgs!1).CK1a(e!3).bCat(ARM34!2,ARM59,s33s37~U,s45~P,ss~l) 0
   67 AXIN(b!1,e!2,gid!3,rgs).CK1a(e!2).GSK3b(a!3).bCat(ARM34!1,ARM59,s33s37~U,s45~U,ss~d) 0
   68 AXIN(b!1,e!2,gid!3,rgs).CK1a(e!2).GSK3b(a!3).bCat(ARM34!1,ARM59,s33s37~U,s45~P,ss~l) 0
   69 APC(a15!1,a20~U,s).AXIN(b!2,e!3,gid!4,rgs).CK1a(e!3).GSK3b(a!4).bCat(ARM34!2,ARM59!1,s33s37~U,s45~P,ss~l) 0
   70 APC(a15!1,a20~U,s!2).AXIN(b,e!3,gid!4,rgs!2).CK1a(e!3).GSK3b(a!4).bCat(ARM34,ARM59!1,s33s37~U,s45~P,ss~l) 0
   71 APC(a15!1,a20~U,s).AXIN(b!2,e!3,gid!4,rgs).CK1a(e!3).GSK3b(a!4).bCat(ARM34!2,ARM59!1,s33s37~U,s45~U,ss~d) 0
   72 APC(a15!1,a20~P,s).AXIN(b!2,e,gid,rgs).bCat(ARM34!2,ARM59!1,s33s37~U,s45~U,ss~l) 0
   73 APC(a15,a20~P,s!1).AXIN(b,e,gid,rgs!1) 0
   74 APC(a15!1,a20~P,s!2).AXIN(b,e,gid,rgs!2).bCat(ARM34,ARM59!1,s33s37~U,s45~U,ss~l) 0
   75 APC(a15!1,a20~P,s).AXIN(b!2,e!3,gid!4,rgs).CK1a(e!3).GSK3b(a!4).bCat(ARM34!2,ARM59!1,s33s37~U,s45~U,ss~l) 0
   76 APC(a15,a20~P,s!1).AXIN(b,e!2,gid!3,rgs!1).CK1a(e!2).GSK3b(a!3) 0
   77 APC(a15!1,a20~P,s!2).AXIN(b,e!3,gid!4,rgs!2).CK1a(e!3).GSK3b(a!4).bCat(ARM34,ARM59!1,s33s37~U,s45~U,ss~l) 0
   78 AXIN(b!1,e,gid,rgs).bCat(ARM34!1,ARM59,s33s37~U,s45~P,ss~l) 0
   79 APC(a15!1,a20~U,s).AXIN(b!2,e,gid,rgs).bCat(ARM34!2,ARM59!1,s33s37~U,s45~P,ss~l) 0
   80 APC(a15!1,a20~U,s!2).AXIN(b,e,gid,rgs!2).bCat(ARM34,ARM59!1,s33s37~U,s45~P,ss~l) 0
   81 APC(a15!1,a20~P,s!2).AXIN(b,e,gid!3,rgs!2).GSK3b(a!3).bCat(ARM34,ARM59!1,s33s37~U,s45~U,ss~d) 0
   82 APC(a15!1,a20~P,s!2).AXIN(b,e!3,gid!4,rgs!2).CK1a(e!3).GSK3b(a!4).bCat(ARM34,ARM59!1,s33s37~U,s45~U,ss~d) 0
   83 APC(a15!1,a20~P,s).AXIN(b!2,e,gid!3,rgs).GSK3b(a!3).bCat(ARM34!2,ARM59!1,s33s37~U,s45~U,ss~d) 0
   84 APC(a15!1,a20~U,s!2).AXIN(b!3,e,gid,rgs!2).bCat(ARM34!3,ARM59!1,s33s37~U,s45~U,ss~d) 0
   85 APC(a15!1,a20~U,s!2).AXIN(b!3,e,gid!4,rgs!2).GSK3b(a!4).bCat(ARM34!3,ARM59!1,s33s37~U,s45~U,ss~d) 0
   86 APC(a15!1,a20~U,s!2).AXIN(b!3,e!4,gid,rgs!2).CK1a(e!4).bCat(ARM34!3,ARM59!1,s33s37~U,s45~U,ss~d) 0
   87 AXIN(b!1,e!2,gid,rgs).CK1a(e!2).bCat(ARM34!1,ARM59,s33s37~U,s45~P,ss~d) 0
   88 APC(a15!1,a20~U,s).AXIN(b!2,e!3,gid,rgs).CK1a(e!3).bCat(ARM34!2,ARM59!1,s33s37~U,s45~P,ss~d) 0
   89 APC(a15!1,a20~U,s!2).AXIN(b,e!3,gid,rgs!2).CK1a(e!3).bCat(ARM34,ARM59!1,s33s37~U,s45~P,ss~d) 0
   90 APC(a15!1,a20~P,s).AXIN(b!2,e!3,gid,rgs).CK1a(e!3).bCat(ARM34!2,ARM59!1,s33s37~U,s45~U,ss~l) 0
   91 APC(a15!1,a20~P,s).AXIN(b!2,e!3,gid,rgs).CK1a(e!3).bCat(ARM34!2,ARM59!1,s33s37~U,s45~P,ss~l) 0
   92 APC(a15!1,a20~U,s!2).AXIN(b,e,gid!3,rgs!2).GSK3b(a!3).bCat(ARM34,ARM59!1,s33s37~U,s45~P,ss~l) 0
   93 APC(a15!1,a20~P,s!2).AXIN(b,e,gid!3,rgs!2).GSK3b(a!3).bCat(ARM34,ARM59!1,s33s37~U,s45~P,ss~l) 0
   94 APC(a15!1,a20~P,s).bCat(ARM34,ARM59!1,s33s37~U,s45~P,ss~l) 0
   95 APC(a15!1,a20~P,s!2).AXIN(b,e,gid,rgs!2).bCat(ARM34,ARM59!1,s33s37~U,s45~P,ss~l) 0
   96 APC(a15!1,a20~P,s!2).AXIN(b,e!3,gid!4,rgs!2).CK1a(e!3).GSK3b(a!4).bCat(ARM34,ARM59!1,s33s37~U,s45~P,ss~l) 0
   97 APC(a15!1,a20~P,s).AXIN(b!2,e!3,gid!4,rgs).CK1a(e!3).GSK3b(a!4).bCat(ARM34!2,ARM59!1,s33s37~U,s45~P,ss~l) 0
   98 APC(a15!1,a20~P,s).AXIN(b!2,e,gid,rgs).bCat(ARM34!2,ARM59!1,s33s37~U,s45~P,ss~l) 0
   99 APC(a15,a20~P!1,s).bCat(ARM34!1,ARM59,s33s37~U,s45~U,ss~l) 0
  100 APC(a15,a20~P!1,s!2).AXIN(b,e,gid,rgs!2).bCat(ARM34!1,ARM59,s33s37~U,s45~U,ss~l) 0
  101 APC(a15,a20~P!1,s!2).AXIN(b,e!3,gid!4,rgs!2).CK1a(e!3).GSK3b(a!4).bCat(ARM34!1,ARM59,s33s37~U,s45~U,ss~l) 0
  102 APC(a15,a20~P!1,s!2).AXIN(b,e,gid!3,rgs!2).GSK3b(a!3).bCat(ARM34!1,ARM59,s33s37~U,s45~P,ss~l) 0
  103 APC(a15,a20~P!1,s).bCat(ARM34!1,ARM59,s33s37~U,s45~P,ss~l) 0
  104 APC(a15,a20~P!1,s!2).AXIN(b,e,gid,rgs!2).bCat(ARM34!1,ARM59,s33s37~U,s45~P,ss~l) 0
  105 APC(a15,a20~P!1,s!2).AXIN(b,e!3,gid!4,rgs!2).CK1a(e!3).GSK3b(a!4).bCat(ARM34!1,ARM59,s33s37~U,s45~P,ss~l) 0
  106 APC(a15!1,a20~P!2,s).bCat(ARM34!2,ARM59!1,s33s37~U,s45~U,ss~l) 0
  107 APC(a15!1,a20~P!2,s!3).AXIN(b,e,gid,rgs!3).bCat(ARM34!2,ARM59!1,s33s37~U,s45~U,ss~l) 0
  108 APC(a15!1,a20~P!2,s!3).AXIN(b,e!4,gid!5,rgs!3).CK1a(e!4).GSK3b(a!5).bCat(ARM34!2,ARM59!1,s33s37~U,s45~U,ss~l) 0
  109 APC(a15!1,a20~P!2,s!3).AXIN(b,e,gid!4,rgs!3).GSK3b(a!4).bCat(ARM34!2,ARM59!1,s33s37~U,s45~U,ss~d) 0
  110 APC(a15!1,a20~P!2,s!3).AXIN(b,e!4,gid!5,rgs!3).CK1a(e!4).GSK3b(a!5).bCat(ARM34!2,ARM59!1,s33s37~U,s45~U,ss~d) 0
  111 APC(a15,a20~P,s!1).AXIN(b!2,e,gid,rgs!1).bCat(ARM34!2,ARM59,s33s37~U,s45~U,ss~l) 0
  112 APC(a15,a20~P,s!1).AXIN(b!2,e!3,gid!4,rgs!1).CK1a(e!3).GSK3b(a!4).bCat(ARM34!2,ARM59,s33s37~U,s45~U,ss~l) 0
  113 APC(a15,a20~U,s!1).AXIN(b!2,e,gid,rgs!1).bCat(ARM34!2,ARM59,s33s37~U,s45~P,ss~l) 0
  114 AXIN(b!1,e,gid!2,rgs).GSK3b(a!2).bCat(ARM34!1,ARM59,s33s37~U,s45~P,ss~l) 0
  115 APC(a15,a20~U,s!1).AXIN(b!2,e,gid!3,rgs!1).GSK3b(a!3).bCat(ARM34!2,ARM59,s33s37~U,s45~P,ss~l) 0
  116 APC(a15,a20~U,s!1).AXIN(b!2,e!3,gid!4,rgs!1).CK1a(e!3).GSK3b(a!4).bCat(ARM34!2,ARM59,s33s37~U,s45~P,ss~l) 0
  117 APC(a15,a20~P,s!1).AXIN(b!2,e,gid!3,rgs!1).GSK3b(a!3).bCat(ARM34!2,ARM59,s33s37~U,s45~P,ss~l) 0
  118 APC(a15,a20~P,s!1).AXIN(b!2,e,gid,rgs!1).bCat(ARM34!2,ARM59,s33s37~U,s45~P,ss~l) 0
  119 APC(a15,a20~P,s!1).AXIN(b!2,e!3,gid!4,rgs!1).CK1a(e!3).GSK3b(a!4).bCat(ARM34!2,ARM59,s33s37~U,s45~P,ss~l) 0
  120 APC(a15!1,a20~U,s).AXIN(b!2,e,gid!3,rgs).GSK3b(a!3).bCat(ARM34!2,ARM59!1,s33s37~U,s45~P,ss~l) 0
  121 APC(a15!1,a20~U,s!2).AXIN(b!3,e!4,gid!5,rgs!2).CK1a(e!4).GSK3b(a!5).bCat(ARM34!3,ARM59!1,s33s37~U,s45~P,ss~l) 0
  122 APC(a15!1,a20~P,s!2).AXIN(b!3,e,gid,rgs!2).bCat(ARM34!3,ARM59!1,s33s37~U,s45~U,ss~l) 0
  123 APC(a15!1,a20~P,s!2).AXIN(b!3,e!4,gid!5,rgs!2).CK1a(e!4).GSK3b(a!5).bCat(ARM34!3,ARM59!1,s33s37~U,s45~U,ss~l) 0
  124 APC(a15!1,a20~U,s!2).AXIN(b!3,e,gid,rgs!2).bCat(ARM34!3,ARM59!1,s33s37~U,s45~P,ss~l) 0
  125 APC(a15,a20~U,s!1).AXIN(b!2,e!3,gid!4,rgs!1).CK1a(e!3).GSK3b(a!4).bCat(ARM34!2,ARM59,s33s37~U,s45~U,ss~d) 0
  126 APC(a15,a20~U,s!1).AXIN(b!2,e!3,gid,rgs!1).CK1a(e!3).bCat(ARM34!2,ARM59,s33s37~U,s45~P,ss~d) 0
  127 APC(a15!1,a20~U,s).bCat(ARM34,ARM59!1,s33s37~U,s45~P,ss~d) 0
  128 APC(a15,a20~P,s!1).AXIN(b,e!2,gid,rgs!1).CK1a(e!2) 0
  129 APC(a15,a20~P,s!1).AXIN(b!2,e!3,gid,rgs!1).CK1a(e!3).bCat(ARM34!2,ARM59,s33s37~U,s45~U,ss~l) 0
  130 APC(a15,a20~P,s!1).AXIN(b!2,e,gid,rgs!1).bCat(ARM34!2,ARM59,s33s37~U,s45~U,ss~d) 0
  131 APC(a15,a20~P,s!1).AXIN(b!2,e,gid!3,rgs!1).GSK3b(a!3).bCat(ARM34!2,ARM59,s33s37~U,s45~U,ss~d) 0
  132 APC(a15,a20~P,s!1).AXIN(b!2,e!3,gid,rgs!1).CK1a(e!3).bCat(ARM34!2,ARM59,s33s37~U,s45~U,ss~d) 0
  133 APC(a15,a20~P,s!1).AXIN(b!2,e!3,gid,rgs!1).CK1a(e!3).bCat(ARM34!2,ARM59,s33s37~U,s45~P,ss~l) 0
  134 APC(a15,a20~P,s!1).AXIN(b!2,e!3,gid!4,rgs!1).CK1a(e!3).GSK3b(a!4).bCat(ARM34!2,ARM59,s33s37~U,s45~U,ss~d) 0
  135 APC(a15,a20~P,s!1).AXIN(b!2,e!3,gid,rgs!1).CK1a(e!3).bCat(ARM34!2,ARM59,s33s37~U,s45~P,ss~d) 0
  136 APC(a15!1,a20~P,s!2).AXIN(b,e!3,gid,rgs!2).CK1a(e!3).bCat(ARM34,ARM59!1,s33s37~U,s45~U,ss~l) 0
  137 APC(a15!1,a20~P,s).bCat(ARM34,ARM59!1,s33s37~U,s45~U,ss~d) 0
  138 APC(a15!1,a20~U,s!2).AXIN(b!3,e!4,gid!5,rgs!2).CK1a(e!4).GSK3b(a!5).bCat(ARM34!3,ARM59!1,s33s37~U,s45~U,ss~d) 0
  139 AXIN(b!1,e!2,gid!3,rgs).CK1a(e!2).GSK3b(a!3).bCat(ARM34!1,ARM59,s33s37~U,s45~P,ss~d) 0
  140 APC(a15!1,a20~U,s).AXIN(b!2,e!3,gid!4,rgs).CK1a(e!3).GSK3b(a!4).bCat(ARM34!2,ARM59!1,s33s37~U,s45~P,ss~d) 0
  141 APC(a15!1,a20~U,s!2).AXIN(b,e!3,gid!4,rgs!2).CK1a(e!3).GSK3b(a!4).bCat(ARM34,ARM59!1,s33s37~U,s45~P,ss~d) 0
  142 APC(a15!1,a20~P,s!2).AXIN(b,e,gid,rgs!2).bCat(ARM34,ARM59!1,s33s37~U,s45~U,ss~d) 0
  143 APC(a15!1,a20~P,s!2).AXIN(b,e!3,gid,rgs!2).CK1a(e!3).bCat(ARM34,ARM59!1,s33s37~U,s45~U,ss~d) 0
  144 APC(a15!1,a20~P,s).AXIN(b!2,e,gid,rgs).bCat(ARM34!2,ARM59!1,s33s37~U,s45~U,ss~d) 0
  145 APC(a15!1,a20~P,s).AXIN(b!2,e!3,gid!4,rgs).CK1a(e!3).GSK3b(a!4).bCat(ARM34!2,ARM59!1,s33s37~U,s45~U,ss~d) 0
  146 AXIN(b!1,e,gid,rgs).bCat(ARM34!1,ARM59,s33s37~U,s45~P,ss~d) 0
  147 APC(a15!1,a20~U,s).AXIN(b!2,e,gid,rgs).bCat(ARM34!2,ARM59!1,s33s37~U,s45~P,ss~d) 0
  148 APC(a15!1,a20~U,s!2).AXIN(b,e,gid,rgs!2).bCat(ARM34,ARM59!1,s33s37~U,s45~P,ss~d) 0
  149 AXIN(b!1,e!2,gid!3,rgs).CK1a(e!2).GSK3b(a!3).bCat(ARM34!1,ARM59,s33s37~P,s45~P,ss~l) 0
  150 APC(a15!1,a20~U,s).AXIN(b!2,e!3,gid!4,rgs).CK1a(e!3).GSK3b(a!4).bCat(ARM34!2,ARM59!1,s33s37~P,s45~P,ss~l) 0
  151 APC(a15!1,a20~U,s!2).AXIN(b,e!3,gid!4,rgs!2).CK1a(e!3).GSK3b(a!4).bCat(ARM34,ARM59!1,s33s37~P,s45~P,ss~l) 0
  152 APC(a15!1,a20~P,s!2).AXIN(b!3,e,gid!4,rgs!2).GSK3b(a!4).bCat(ARM34!3,ARM59!1,s33s37~U,s45~U,ss~d) 0
  153 bCat(ARM34,ARM59,s33s37~U,s45~P,ss~d) 0
  154 APC(a15,a20~P!1,s!2).AXIN(b,e,gid!3,rgs!2).GSK3b(a!3).bCat(ARM34!1,ARM59,s33s37~U,s45~U,ss~d) 0
  155 APC(a15!1,a20~U,s!2).AXIN(b!3,e!4,gid,rgs!2).CK1a(e!4).bCat(ARM34!3,ARM59!1,s33s37~U,s45~P,ss~d) 0
  156 APC(a15!1,a20~P,s!2).AXIN(b,e!3,gid,rgs!2).CK1a(e!3).bCat(ARM34,ARM59!1,s33s37~U,s45~P,ss~l) 0
  157 APC(a15!1,a20~P,s).AXIN(b!2,e,gid!3,rgs).GSK3b(a!3).bCat(ARM34!2,ARM59!1,s33s37~U,s45~P,ss~l) 0
  158 APC(a15!1,a20~P,s).AXIN(b!2,e!3,gid!4,rgs).CK1a(e!3).GSK3b(a!4).bCat(ARM34!2,ARM59!1,s33s37~P,s45~P,ss~l) 0
  159 bCat(ARM34,ARM59,s33s37~P,s45~P,ss~l) 0
  160 APC(a15!1,a20~U,s!2).AXIN(b!3,e,gid!4,rgs!2).GSK3b(a!4).bCat(ARM34!3,ARM59!1,s33s37~U,s45~P,ss~l) 0
  161 APC(a15!1,a20~P,s!2).AXIN(b!3,e,gid!4,rgs!2).GSK3b(a!4).bCat(ARM34!3,ARM59!1,s33s37~U,s45~P,ss~l) 0
  162 APC(a15!1,a20~P,s!2).AXIN(b!3,e,gid,rgs!2).bCat(ARM34!3,ARM59!1,s33s37~U,s45~P,ss~l) 0
  163 APC(a15!1,a20~P,s!2).AXIN(b!3,e!4,gid!5,rgs!2).CK1a(e!4).GSK3b(a!5).bCat(ARM34!3,ARM59!1,s33s37~U,s45~P,ss~l) 0
  164 APC(a15!1,a20~P,s!2).AXIN(b!3,e!4,gid,rgs!2).CK1a(e!4).bCat(ARM34!3,ARM59!1,s33s37~U,s45~U,ss~l) 0
  165 APC(a15!1,a20~P,s!2).AXIN(b!3,e!4,gid,rgs!2).CK1a(e!4).bCat(ARM34!3,ARM59!1,s33s37~U,s45~P,ss~l) 0
  166 APC(a15!1,a20~P!2,s!3).AXIN(b,e,gid!4,rgs!3).GSK3b(a!4).bCat(ARM34!2,ARM59!1,s33s37~U,s45~P,ss~l) 0
  167 APC(a15!1,a20~P!2,s).bCat(ARM34!2,ARM59!1,s33s37~U,s45~P,ss~l) 0
  168 APC(a15!1,a20~P!2,s!3).AXIN(b,e,gid,rgs!3).bCat(ARM34!2,ARM59!1,s33s37~U,s45~P,ss~l) 0
  169 APC(a15!1,a20~P!2,s!3).AXIN(b,e!4,gid!5,rgs!3).CK1a(e!4).GSK3b(a!5).bCat(ARM34!2,ARM59!1,s33s37~U,s45~P,ss~l) 0
  170 APC(a15,a20~P!1,s!2).AXIN(b,e!3,gid!4,rgs!2).CK1a(e!3).GSK3b(a!4).bCat(ARM34!1,ARM59,s33s37~U,s45~U,ss~d) 0
  171 APC(a15,a20~P!1,s!2).AXIN(b,e!3,gid,rgs!2).CK1a(e!3).bCat(ARM34!1,ARM59,s33s37~U,s45~U,ss~l) 0
  172 APC(a15,a20~P!1,s!2).AXIN(b,e!3,gid,rgs!2).CK1a(e!3).bCat(ARM34!1,ARM59,s33s37~U,s45~P,ss~l) 0
  173 APC(a15!1,a20~P!2,s!3).AXIN(b,e!4,gid,rgs!3).CK1a(e!4).bCat(ARM34!2,ARM59!1,s33s37~U,s45~U,ss~l) 0
  174 APC(a15!1,a20~P!2,s).bCat(ARM34!2,ARM59!1,s33s37~U,s45~U,ss~d) 0
  175 APC(a15!1,a20~P!2,s!3).AXIN(b,e,gid,rgs!3).bCat(ARM34!2,ARM59!1,s33s37~U,s45~U,ss~d) 0
  176 APC(a15!1,a20~P!2,s!3).AXIN(b,e!4,gid,rgs!3).CK1a(e!4).bCat(ARM34!2,ARM59!1,s33s37~U,s45~U,ss~d) 0
  177 APC(a15!1,a20~U,s).bCat(ARM34,ARM59!1,s33s37~P,s45~P,ss~l) 0
  178 APC(a15!1,a20~U,s!2).AXIN(b!3,e!4,gid!5,rgs!2).CK1a(e!4).GSK3b(a!5).bCat(ARM34!3,ARM59!1,s33s37~P,s45~P,ss~l) 0
  179 APC(a15,a20~U,s!1).AXIN(b!2,e!3,gid!4,rgs!1).CK1a(e!3).GSK3b(a!4).bCat(ARM34!2,ARM59,s33s37~U,s45~P,ss~d) 0
  180 APC(a15,a20~U,s!1).AXIN(b!2,e,gid,rgs!1).bCat(ARM34!2,ARM59,s33s37~U,s45~P,ss~d) 0
  181 APC(a15,a20~U,s!1).AXIN(b!2,e!3,gid!4,rgs!1).CK1a(e!3).GSK3b(a!4).bCat(ARM34!2,ARM59,s33s37~P,s45~P,ss~l) 0
  182 APC(a15!1,a20~U,s!2).AXIN(b,e,gid!3,rgs!2).GSK3b(a!3).bCat(ARM34,ARM59!1,s33s37~U,s45~P,ss~d) 0
  183 APC(a15,a20~P,s!1).AXIN(b!2,e!3,gid!4,rgs!1).CK1a(e!3).GSK3b(a!4).bCat(ARM34!2,ARM59,s33s37~U,s45~P,ss~d) 0
  184 APC(a15,a20~P,s!1).AXIN(b!2,e,gid,rgs!1).bCat(ARM34!2,ARM59,s33s37~U,s45~P,ss~d) 0
  185 APC(a15,a20~P,s!1).AXIN(b!2,e!3,gid!4,rgs!1).CK1a(e!3).GSK3b(a!4).bCat(ARM34!2,ARM59,s33s37~P,s45~P,ss~l) 0
  186 APC(a15,a20~P!1,s).bCat(ARM34!1,ARM59,s33s37~U,s45~U,ss~d) 0
  187 AXIN(b!1,e,gid!2,rgs).GSK3b(a!2).bCat(ARM34!1,ARM59,s33s37~U,s45~P,ss~d) 0
  188 APC(a15!1,a20~U,s).AXIN(b!2,e,gid!3,rgs).GSK3b(a!3).bCat(ARM34!2,ARM59!1,s33s37~U,s45~P,ss~d) 0
  189 APC(a15!1,a20~U,s!2).AXIN(b!3,e!4,gid!5,rgs!2).CK1a(e!4).GSK3b(a!5).bCat(ARM34!3,ARM59!1,s33s37~U,s45~P,ss~d) 0
  190 APC(a15!1,a20~P,s).AXIN(b!2,e!3,gid,rgs).CK1a(e!3).bCat(ARM34!2,ARM59!1,s33s37~U,s45~U,ss~d) 0
  191 AXIN(b!1,e!2,gid,rgs).CK1a(e!2).bCat(ARM34!1,ARM59,s33s37~P,s45~P,ss~l) 0
  192 APC(a15!1,a20~U,s).AXIN(b!2,e!3,gid,rgs).CK1a(e!3).bCat(ARM34!2,ARM59!1,s33s37~P,s45~P,ss~l) 0
  193 APC(a15!1,a20~U,s!2).AXIN(b,e!3,gid,rgs!2).CK1a(e!3).bCat(ARM34,ARM59!1,s33s37~P,s45~P,ss~l) 0
  194 APC(a15!1,a20~P,s!2).AXIN(b!3,e,gid,rgs!2).bCat(ARM34!3,ARM59!1,s33s37~U,s45~U,ss~d) 0
  195 APC(a15,a20~P!1,s!2).AXIN(b,e,gid,rgs!2).bCat(ARM34!1,ARM59,s33s37~U,s45~U,ss~d) 0
  196 APC(a15!1,a20~P,s!2).AXIN(b!3,e!4,gid!5,rgs!2).CK1a(e!4).GSK3b(a!5).bCat(ARM34!3,ARM59!1,s33s37~U,s45~U,ss~d) 0
  197 AXIN(b!1,e,gid!2,rgs).GSK3b(a!2).bCat(ARM34!1,ARM59,s33s37~P,s45~P,ss~l) 0
  198 APC(a15!1,a20~U,s).AXIN(b!2,e,gid!3,rgs).GSK3b(a!3).bCat(ARM34!2,ARM59!1,s33s37~P,s45~P,ss~l) 0
  199 APC(a15!1,a20~U,s!2).AXIN(b,e,gid!3,rgs!2).GSK3b(a!3).bCat(ARM34,ARM59!1,s33s37~P,s45~P,ss~l) 0
  200 APC(a15!1,a20~U,s!2).AXIN(b!3,e,gid,rgs!2).bCat(ARM34!3,ARM59!1,s33s37~U,s45~P,ss~d) 0
  201 APC(a15!1,a20~P,s!2).AXIN(b,e,gid!3,rgs!2).GSK3b(a!3).bCat(ARM34,ARM59!1,s33s37~P,s45~P,ss~l) 0
  202 APC(a15!1,a20~P,s!2).AXIN(b,e!3,gid!4,rgs!2).CK1a(e!3).GSK3b(a!4).bCat(ARM34,ARM59!1,s33s37~P,s45~P,ss~l) 0
  203 APC(a15,a20~P!1,s!2).AXIN(b,e,gid!3,rgs!2).GSK3b(a!3).bCat(ARM34!1,ARM59,s33s37~P,s45~P,ss~l) 0
  204 APC(a15,a20~P!1,s!2).AXIN(b,e!3,gid!4,rgs!2).CK1a(e!3).GSK3b(a!4).bCat(ARM34!1,ARM59,s33s37~P,s45~P,ss~l) 0
  205 APC(a15,a20~U,s!1).AXIN(b!2,e,gid!3,rgs!1).GSK3b(a!3).bCat(ARM34!2,ARM59,s33s37~P,s45~P,ss~l) 0
  206 APC(a15,a20~P,s!1).AXIN(b!2,e,gid!3,rgs!1).GSK3b(a!3).bCat(ARM34!2,ARM59,s33s37~P,s45~P,ss~l) 0
  207 APC(a15!1,a20~P,s).AXIN(b!2,e!3,gid!4,rgs).CK1a(e!3).GSK3b(a!4).bCat(ARM34!2,ARM59!1,s33s37~U,s45~P,ss~d) 0
  208 APC(a15!1,a20~P,s!2).AXIN(b,e!3,gid!4,rgs!2).CK1a(e!3).GSK3b(a!4).bCat(ARM34,ARM59!1,s33s37~U,s45~P,ss~d) 0
  209 AXIN(b!1,e!2,gid!3,rgs).CK1a(e!2).GSK3b(a!3).bCat(ARM34!1,ARM59,s33s37~P,s45~U,ss~l) 0
  210 APC(a15!1,a20~U,s).AXIN(b!2,e!3,gid!4,rgs).CK1a(e!3).GSK3b(a!4).bCat(ARM34!2,ARM59!1,s33s37~P,s45~U,ss~l) 0
  211 APC(a15!1,a20~U,s!2).AXIN(b,e!3,gid!4,rgs!2).CK1a(e!3).GSK3b(a!4).bCat(ARM34,ARM59!1,s33s37~P,s45~U,ss~l) 0
  212 APC(a15!1,a20~P,s).AXIN(b!2,e!3,gid,rgs).CK1a(e!3).bCat(ARM34!2,ARM59!1,s33s37~U,s45~P,ss~d) 0
  213 APC(a15!1,a20~P,s!2).AXIN(b,e,gid!3,rgs!2).GSK3b(a!3).bCat(ARM34,ARM59!1,s33s37~U,s45~P,ss~d) 0
  214 APC(a15!1,a20~P,s).bCat(ARM34,ARM59!1,s33s37~U,s45~P,ss~d) 0
  215 APC(a15!1,a20~P,s!2).AXIN(b,e,gid,rgs!2).bCat(ARM34,ARM59!1,s33s37~U,s45~P,ss~d) 0
  216 APC(a15!1,a20~P,s).AXIN(b!2,e,gid,rgs).bCat(ARM34!2,ARM59!1,s33s37~U,s45~P,ss~d) 0
  217 APC(a15,a20~P!1,s!2).AXIN(b,e,gid!3,rgs!2).GSK3b(a!3).bCat(ARM34!1,ARM59,s33s37~U,s45~P,ss~d) 0
  218 APC(a15,a20~P!1,s).bCat(ARM34!1,ARM59,s33s37~U,s45~P,ss~d) 0
  219 APC(a15,a20~P!1,s!2).AXIN(b,e,gid,rgs!2).bCat(ARM34!1,ARM59,s33s37~U,s45~P,ss~d) 0
  220 APC(a15,a20~P!1,s!2).AXIN(b,e!3,gid!4,rgs!2).CK1a(e!3).GSK3b(a!4).bCat(ARM34!1,ARM59,s33s37~U,s45~P,ss~d) 0
  221 APC(a15,a20~U,s!1).AXIN(b!2,e,gid!3,rgs!1).GSK3b(a!3).bCat(ARM34!2,ARM59,s33s37~U,s45~P,ss~d) 0
  222 APC(a15,a20~P,s!1).AXIN(b!2,e,gid!3,rgs!1).GSK3b(a!3).bCat(ARM34!2,ARM59,s33s37~U,s45~P,ss~d) 0
  223 AXIN(b!1,e!2,gid!3,rgs).CK1a(e!2).GSK3b(a!3).bCat(ARM34!1,ARM59,s33s37~P,s45~P,ss~d) 0
  224 APC(a15!1,a20~U,s).AXIN(b!2,e!3,gid!4,rgs).CK1a(e!3).GSK3b(a!4).bCat(ARM34!2,ARM59!1,s33s37~P,s45~P,ss~d) 0
  225 APC(a15!1,a20~U,s!2).AXIN(b,e!3,gid!4,rgs!2).CK1a(e!3).GSK3b(a!4).bCat(ARM34,ARM59!1,s33s37~P,s45~P,ss~d) 0
  226 APC(a15!1,a20~U,s!2).AXIN(b,e,gid,rgs!2).bCat(ARM34,ARM59!1,s33s37~P,s45~P,ss~l) 0
  227 APC(a15!1,a20~P,s).bCat(ARM34,ARM59!1,s33s37~P,s45~P,ss~l) 0
  228 APC(a15!1,a20~P,s!2).AXIN(b,e,gid,rgs!2).bCat(ARM34,ARM59!1,s33s37~P,s45~P,ss~l) 0
  229 APC(a15!1,a20~P,s!2).AXIN(b,e!3,gid,rgs!2).CK1a(e!3).bCat(ARM34,ARM59!1,s33s37~P,s45~P,ss~l) 0
  230 APC(a15!1,a20~P,s).AXIN(b!2,e!3,gid,rgs).CK1a(e!3).bCat(ARM34!2,ARM59!1,s33s37~P,s45~P,ss~l) 0
  231 APC(a15!1,a20~P,s).AXIN(b!2,e,gid!3,rgs).GSK3b(a!3).bCat(ARM34!2,ARM59!1,s33s37~P,s45~P,ss~l) 0
  232 APC(a15!1,a20~P,s).AXIN(b!2,e!3,gid!4,rgs).CK1a(e!3).GSK3b(a!4).bCat(ARM34!2,ARM59!1,s33s37~P,s45~U,ss~l) 0
  233 bCat(ARM34,ARM59,s33s37~P,s45~U,ss~l) 0
  234 APC(a15!1,a20~P,s!2).AXIN(b!3,e!4,gid!5,rgs!2).CK1a(e!4).GSK3b(a!5).bCat(ARM34!3,ARM59!1,s33s37~P,s45~P,ss~l) 0
  235 APC(a15!1,a20~U,s!2).AXIN(b!3,e,gid!4,rgs!2).GSK3b(a!4).bCat(ARM34!3,ARM59!1,s33s37~P,s45~P,ss~l) 0
  236 APC(a15!1,a20~P,s!2).AXIN(b!3,e,gid!4,rgs!2).GSK3b(a!4).bCat(ARM34!3,ARM59!1,s33s37~P,s45~P,ss~l) 0
  237 APC(a15!1,a20~P!2,s!3).AXIN(b,e!4,gid,rgs!3).CK1a(e!4).bCat(ARM34!2,ARM59!1,s33s37~U,s45~P,ss~l) 0
  238 APC(a15!1,a20~P!2,s!3).AXIN(b,e,gid!4,rgs!3).GSK3b(a!4).bCat(ARM34!2,ARM59!1,s33s37~P,s45~P,ss~l) 0
  239 APC(a15!1,a20~P!2,s!3).AXIN(b,e!4,gid!5,rgs!3).CK1a(e!4).GSK3b(a!5).bCat(ARM34!2,ARM59!1,s33s37~P,s45~P,ss~l) 0
  240 APC(a15!1,a20~P!2,s!3).AXIN(b,e,gid!4,rgs!3).GSK3b(a!4).bCat(ARM34!2,ARM59!1,s33s37~U,s45~P,ss~d) 0
  241 APC(a15!1,a20~P!2,s).bCat(ARM34!2,ARM59!1,s33s37~U,s45~P,ss~d) 0
  242 APC(a15!1,a20~P!2,s!3).AXIN(b,e,gid,rgs!3).bCat(ARM34!2,ARM59!1,s33s37~U,s45~P,ss~d) 0
  243 APC(a15!1,a20~P!2,s!3).AXIN(b,e!4,gid!5,rgs!3).CK1a(e!4).GSK3b(a!5).bCat(ARM34!2,ARM59!1,s33s37~U,s45~P,ss~d) 0
  244 APC(a15,a20~P!1,s!2).AXIN(b,e!3,gid,rgs!2).CK1a(e!3).bCat(ARM34!1,ARM59,s33s37~U,s45~U,ss~d) 0
  245 APC(a15,a20~P!1,s).bCat(ARM34!1,ARM59,s33s37~P,s45~P,ss~l) 0
  246 APC(a15,a20~P!1,s!2).AXIN(b,e,gid,rgs!2).bCat(ARM34!1,ARM59,s33s37~P,s45~P,ss~l) 0
  247 APC(a15,a20~P!1,s!2).AXIN(b,e!3,gid,rgs!2).CK1a(e!3).bCat(ARM34!1,ARM59,s33s37~P,s45~P,ss~l) 0
  248 AXIN(b!1,e,gid,rgs).bCat(ARM34!1,ARM59,s33s37~P,s45~P,ss~l) 0
  249 APC(a15,a20~U,s!1).AXIN(b!2,e,gid,rgs!1).bCat(ARM34!2,ARM59,s33s37~P,s45~P,ss~l) 0
  250 APC(a15,a20~U,s!1).AXIN(b!2,e!3,gid,rgs!1).CK1a(e!3).bCat(ARM34!2,ARM59,s33s37~P,s45~P,ss~l) 0
  251 APC(a15,a20~P,s!1).AXIN(b!2,e,gid,rgs!1).bCat(ARM34!2,ARM59,s33s37~P,s45~P,ss~l) 0
  252 APC(a15,a20~P,s!1).AXIN(b!2,e!3,gid,rgs!1).CK1a(e!3).bCat(ARM34!2,ARM59,s33s37~P,s45~P,ss~l) 0
  253 APC(a15!1,a20~U,s).AXIN(b!2,e,gid,rgs).bCat(ARM34!2,ARM59!1,s33s37~P,s45~P,ss~l) 0
  254 APC(a15!1,a20~U,s).bCat(ARM34,ARM59!1,s33s37~P,s45~U,ss~l) 0
  255 APC(a15!1,a20~U,s!2).AXIN(b!3,e!4,gid,rgs!2).CK1a(e!4).bCat(ARM34!3,ARM59!1,s33s37~P,s45~P,ss~l) 0
  256 APC(a15!1,a20~U,s!2).AXIN(b!3,e!4,gid!5,rgs!2).CK1a(e!4).GSK3b(a!5).bCat(ARM34!3,ARM59!1,s33s37~P,s45~U,ss~l) 0
  257 APC(a15,a20~U,s!1).AXIN(b!2,e!3,gid!4,rgs!1).CK1a(e!3).GSK3b(a!4).bCat(ARM34!2,ARM59,s33s37~P,s45~U,ss~l) 0
  258 APC(a15,a20~U,s!1).AXIN(b!2,e!3,gid!4,rgs!1).CK1a(e!3).GSK3b(a!4).bCat(ARM34!2,ARM59,s33s37~P,s45~P,ss~d) 0
  259 APC(a15!1,a20~U,s).bCat(ARM34,ARM59!1,s33s37~P,s45~P,ss~d) 0
  260 APC(a15,a20~P,s!1).AXIN(b!2,e!3,gid!4,rgs!1).CK1a(e!3).GSK3b(a!4).bCat(ARM34!2,ARM59,s33s37~P,s45~U,ss~l) 0
  261 APC(a15,a20~P,s!1).AXIN(b!2,e!3,gid!4,rgs!1).CK1a(e!3).GSK3b(a!4).bCat(ARM34!2,ARM59,s33s37~P,s45~P,ss~d) 0
  262 APC(a15!1,a20~P,s!2).AXIN(b,e!3,gid,rgs!2).CK1a(e!3).bCat(ARM34,ARM59!1,s33s37~U,s45~P,ss~d) 0
  263 APC(a15,a20~P!1,s!2).AXIN(b,e!3,gid,rgs!2).CK1a(e!3).bCat(ARM34!1,ARM59,s33s37~U,s45~P,ss~d) 0
  264 APC(a15!1,a20~U,s!2).AXIN(b!3,e,gid!4,rgs!2).GSK3b(a!4).bCat(ARM34!3,ARM59!1,s33s37~U,s45~P,ss~d) 0
  265 APC(a15!1,a20~P,s).AXIN(b!2,e,gid!3,rgs).GSK3b(a!3).bCat(ARM34!2,ARM59!1,s33s37~U,s45~P,ss~d) 0
  266 APC(a15!1,a20~P,s!2).AXIN(b!3,e!4,gid,rgs!2).CK1a(e!4).bCat(ARM34!3,ARM59!1,s33s37~U,s45~U,ss~d) 0
  267 AXIN(b!1,e!2,gid,rgs).CK1a(e!2).bCat(ARM34!1,ARM59,s33s37~P,s45~U,ss~l) 0
  268 APC(a15!1,a20~U,s).AXIN(b!2,e!3,gid,rgs).CK1a(e!3).bCat(ARM34!2,ARM59!1,s33s37~P,s45~U,ss~l) 0
  269 APC(a15!1,a20~U,s!2).AXIN(b,e!3,gid,rgs!2).CK1a(e!3).bCat(ARM34,ARM59!1,s33s37~P,s45~U,ss~l) 0
  270 AXIN(b!1,e!2,gid,rgs).CK1a(e!2).bCat(ARM34!1,ARM59,s33s37~P,s45~P,ss~d) 0
  271 APC(a15!1,a20~U,s).AXIN(b!2,e!3,gid,rgs).CK1a(e!3).bCat(ARM34!2,ARM59!1,s33s37~P,s45~P,ss~d) 0
  272 APC(a15!1,a20~U,s!2).AXIN(b,e!3,gid,rgs!2).CK1a(e!3).bCat(ARM34,ARM59!1,s33s37~P,s45~P,ss~d) 0
  273 AXIN(b!1,e,gid!2,rgs).GSK3b(a!2).bCat(ARM34!1,ARM59,s33s37~P,s45~U,ss~l) 0
  274 APC(a15!1,a20~U,s).AXIN(b!2,e,gid!3,rgs).GSK3b(a!3).bCat(ARM34!2,ARM59!1,s33s37~P,s45~U,ss~l) 0
  275 APC(a15!1,a20~U,s!2).AXIN(b,e,gid!3,rgs!2).GSK3b(a!3).bCat(ARM34,ARM59!1,s33s37~P,s45~U,ss~l) 0
  276 AXIN(b!1,e,gid!2,rgs).GSK3b(a!2).bCat(ARM34!1,ARM59,s33s37~P,s45~P,ss~d) 0
  277 APC(a15!1,a20~U,s).AXIN(b!2,e,gid!3,rgs).GSK3b(a!3).bCat(ARM34!2,ARM59!1,s33s37~P,s45~P,ss~d) 0
  278 APC(a15!1,a20~U,s!2).AXIN(b,e,gid!3,rgs!2).GSK3b(a!3).bCat(ARM34,ARM59!1,s33s37~P,s45~P,ss~d) 0
  279 APC(a15!1,a20~P,s!2).AXIN(b!3,e!4,gid!5,rgs!2).CK1a(e!4).GSK3b(a!5).bCat(ARM34!3,ARM59!1,s33s37~U,s45~P,ss~d) 0
  280 APC(a15!1,a20~P,s!2).AXIN(b,e!3,gid!4,rgs!2).CK1a(e!3).GSK3b(a!4).bCat(ARM34,ARM59!1,s33s37~P,s45~U,ss~l) 0
  281 APC(a15!1,a20~P,s).AXIN(b!2,e!3,gid!4,rgs).CK1a(e!3).GSK3b(a!4).bCat(ARM34!2,ARM59!1,s33s37~P,s45~P,ss~d) 0
  282 APC(a15!1,a20~P,s!2).AXIN(b,e!3,gid!4,rgs!2).CK1a(e!3).GSK3b(a!4).bCat(ARM34,ARM59!1,s33s37~P,s45~P,ss~d) 0
  283 APC(a15!1,a20~P,s!2).AXIN(b,e,gid!3,rgs!2).GSK3b(a!3).bCat(ARM34,ARM59!1,s33s37~P,s45~U,ss~l) 0
  284 APC(a15,a20~P!1,s!2).AXIN(b,e,gid!3,rgs!2).GSK3b(a!3).bCat(ARM34!1,ARM59,s33s37~P,s45~U,ss~l) 0
  285 APC(a15,a20~P!1,s!2).AXIN(b,e!3,gid!4,rgs!2).CK1a(e!3).GSK3b(a!4).bCat(ARM34!1,ARM59,s33s37~P,s45~U,ss~l) 0
  286 APC(a15,a20~U,s!1).AXIN(b!2,e,gid!3,rgs!1).GSK3b(a!3).bCat(ARM34!2,ARM59,s33s37~P,s45~U,ss~l) 0
  287 APC(a15,a20~P,s!1).AXIN(b!2,e,gid!3,rgs!1).GSK3b(a!3).bCat(ARM34!2,ARM59,s33s37~P,s45~U,ss~l) 0
  288 APC(a15!1,a20~P,s!2).AXIN(b!3,e,gid!4,rgs!2).GSK3b(a!4).bCat(ARM34!3,ARM59!1,s33s37~U,s45~P,ss~d) 0
  289 APC(a15!1,a20~P,s!2).AXIN(b!3,e,gid,rgs!2).bCat(ARM34!3,ARM59!1,s33s37~U,s45~P,ss~d) 0
  290 APC(a15!1,a20~P,s!2).AXIN(b!3,e!4,gid,rgs!2).CK1a(e!4).bCat(ARM34!3,ARM59!1,s33s37~U,s45~P,ss~d) 0
  291 bCat(ARM34,ARM59,s33s37~P,s45~P,ss~d) 0
  292 APC(a15!1,a20~U,s!2).AXIN(b!3,e!4,gid!5,rgs!2).CK1a(e!4).GSK3b(a!5).bCat(ARM34!3,ARM59!1,s33s37~P,s45~P,ss~d) 0
  293 APC(a15!1,a20~P,s!2).AXIN(b,e,gid!3,rgs!2).GSK3b(a!3).bCat(ARM34,ARM59!1,s33s37~P,s45~P,ss~d) 0
  294 APC(a15,a20~P!1,s!2).AXIN(b,e,gid!3,rgs!2).GSK3b(a!3).bCat(ARM34!1,ARM59,s33s37~P,s45~P,ss~d) 0
  295 APC(a15,a20~P!1,s!2).AXIN(b,e!3,gid!4,rgs!2).CK1a(e!3).GSK3b(a!4).bCat(ARM34!1,ARM59,s33s37~P,s45~P,ss~d) 0
  296 APC(a15,a20~U,s!1).AXIN(b!2,e,gid!3,rgs!1).GSK3b(a!3).bCat(ARM34!2,ARM59,s33s37~P,s45~P,ss~d) 0
  297 APC(a15,a20~P,s!1).AXIN(b!2,e,gid!3,rgs!1).GSK3b(a!3).bCat(ARM34!2,ARM59,s33s37~P,s45~P,ss~d) 0
  298 AXIN(b!1,e!2,gid!3,rgs).CK1a(e!2).GSK3b(a!3).bCat(ARM34!1,ARM59,s33s37~P,s45~U,ss~d) 0
  299 APC(a15!1,a20~U,s).AXIN(b!2,e!3,gid!4,rgs).CK1a(e!3).GSK3b(a!4).bCat(ARM34!2,ARM59!1,s33s37~P,s45~U,ss~d) 0
  300 APC(a15!1,a20~U,s!2).AXIN(b,e!3,gid!4,rgs!2).CK1a(e!3).GSK3b(a!4).bCat(ARM34,ARM59!1,s33s37~P,s45~U,ss~d) 0
  301 APC(a15!1,a20~U,s!2).AXIN(b,e,gid,rgs!2).bCat(ARM34,ARM59!1,s33s37~P,s45~U,ss~l) 0
  302 APC(a15!1,a20~P,s).bCat(ARM34,ARM59!1,s33s37~P,s45~U,ss~l) 0
  303 APC(a15!1,a20~P,s!2).AXIN(b,e,gid,rgs!2).bCat(ARM34,ARM59!1,s33s37~P,s45~U,ss~l) 0
  304 APC(a15!1,a20~P,s!2).AXIN(b,e!3,gid,rgs!2).CK1a(e!3).bCat(ARM34,ARM59!1,s33s37~P,s45~U,ss~l) 0
  305 APC(a15!1,a20~P,s).AXIN(b!2,e,gid,rgs).bCat(ARM34!2,ARM59!1,s33s37~P,s45~P,ss~l) 0
  306 APC(a15!1,a20~P,s).AXIN(b!2,e!3,gid,rgs).CK1a(e!3).bCat(ARM34!2,ARM59!1,s33s37~P,s45~U,ss~l) 0
  307 APC(a15!1,a20~P,s).AXIN(b!2,e,gid!3,rgs).GSK3b(a!3).bCat(ARM34!2,ARM59!1,s33s37~P,s45~U,ss~l) 0
  308 APC(a15!1,a20~U,s!2).AXIN(b!3,e,gid,rgs!2).bCat(ARM34!3,ARM59!1,s33s37~P,s45~P,ss~l) 0
  309 APC(a15!1,a20~P,s!2).AXIN(b!3,e,gid,rgs!2).bCat(ARM34!3,ARM59!1,s33s37~P,s45~P,ss~l) 0
  310 APC(a15!1,a20~P,s!2).AXIN(b!3,e!4,gid,rgs!2).CK1a(e!4).bCat(ARM34!3,ARM59!1,s33s37~P,s45~P,ss~l) 0
  311 APC(a15!1,a20~P,s!2).AXIN(b!3,e!4,gid!5,rgs!2).CK1a(e!4).GSK3b(a!5).bCat(ARM34!3,ARM59!1,s33s37~P,s45~U,ss~l) 0
  312 APC(a15!1,a20~U,s!2).AXIN(b!3,e,gid!4,rgs!2).GSK3b(a!4).bCat(ARM34!3,ARM59!1,s33s37~P,s45~U,ss~l) 0
  313 APC(a15!1,a20~P,s!2).AXIN(b!3,e,gid!4,rgs!2).GSK3b(a!4).bCat(ARM34!3,ARM59!1,s33s37~P,s45~U,ss~l) 0
  314 APC(a15!1,a20~P!2,s).bCat(ARM34!2,ARM59!1,s33s37~P,s45~P,ss~l) 0
  315 APC(a15!1,a20~P!2,s!3).AXIN(b,e,gid,rgs!3).bCat(ARM34!2,ARM59!1,s33s37~P,s45~P,ss~l) 0
  316 APC(a15!1,a20~P!2,s!3).AXIN(b,e!4,gid,rgs!3).CK1a(e!4).bCat(ARM34!2,ARM59!1,s33s37~P,s45~P,ss~l) 0
  317 APC(a15!1,a20~P!2,s!3).AXIN(b,e!4,gid,rgs!3).CK1a(e!4).bCat(ARM34!2,ARM59!1,s33s37~U,s45~P,ss~d) 0
  318 APC(a15!1,a20~P!2,s!3).AXIN(b,e,gid!4,rgs!3).GSK3b(a!4).bCat(ARM34!2,ARM59!1,s33s37~P,s45~U,ss~l) 0
  319 APC(a15!1,a20~P!2,s!3).AXIN(b,e!4,gid!5,rgs!3).CK1a(e!4).GSK3b(a!5).bCat(ARM34!2,ARM59!1,s33s37~P,s45~U,ss~l) 0
  320 APC(a15!1,a20~P!2,s!3).AXIN(b,e,gid!4,rgs!3).GSK3b(a!4).bCat(ARM34!2,ARM59!1,s33s37~P,s45~P,ss~d) 0
  321 APC(a15!1,a20~P!2,s!3).AXIN(b,e!4,gid!5,rgs!3).CK1a(e!4).GSK3b(a!5).bCat(ARM34!2,ARM59!1,s33s37~P,s45~P,ss~d) 0
  322 APC(a15,a20~P!1,s).bCat(ARM34!1,ARM59,s33s37~P,s45~U,ss~l) 0
  323 APC(a15,a20~P!1,s!2).AXIN(b,e,gid,rgs!2).bCat(ARM34!1,ARM59,s33s37~P,s45~U,ss~l) 0
  324 APC(a15,a20~P!1,s!2).AXIN(b,e!3,gid,rgs!2).CK1a(e!3).bCat(ARM34!1,ARM59,s33s37~P,s45~U,ss~l) 0
  325 AXIN(b!1,e,gid,rgs).bCat(ARM34!1,ARM59,s33s37~P,s45~U,ss~l) 0
  326 APC(a15,a20~U,s!1).AXIN(b!2,e,gid,rgs!1).bCat(ARM34!2,ARM59,s33s37~P,s45~U,ss~l) 0
  327 APC(a15,a20~U,s!1).AXIN(b!2,e!3,gid,rgs!1).CK1a(e!3).bCat(ARM34!2,ARM59,s33s37~P,s45~U,ss~l) 0
  328 APC(a15,a20~P,s!1).AXIN(b!2,e,gid,rgs!1).bCat(ARM34!2,ARM59,s33s37~P,s45~U,ss~l) 0
  329 APC(a15,a20~P,s!1).AXIN(b!2,e!3,gid,rgs!1).CK1a(e!3).bCat(ARM34!2,ARM59,s33s37~P,s45~U,ss~l) 0
  330 APC(a15!1,a20~U,s).AXIN(b!2,e,gid,rgs).bCat(ARM34!2,ARM59!1,s33s37~P,s45~U,ss~l) 0
  331 APC(a15!1,a20~U,s!2).AXIN(b!3,e!4,gid,rgs!2).CK1a(e!4).bCat(ARM34!3,ARM59!1,s33s37~P,s45~U,ss~l) 0
  332 APC(a15,a20~U,s!1).AXIN(b!2,e!3,gid,rgs!1).CK1a(e!3).bCat(ARM34!2,ARM59,s33s37~P,s45~P,ss~d) 0
  333 APC(a15,a20~U,s!1).AXIN(b!2,e!3,gid!4,rgs!1).CK1a(e!3).GSK3b(a!4).bCat(ARM34!2,ARM59,s33s37~P,s45~U,ss~d) 0
  334 APC(a15!1,a20~U,s!2).AXIN(b,e,gid,rgs!2).bCat(ARM34,ARM59!1,s33s37~P,s45~P,ss~d) 0
  335 APC(a15!1,a20~U,s).bCat(ARM34,ARM59!1,s33s37~P,s45~U,ss~d) 0
  336 APC(a15,a20~P,s!1).AXIN(b!2,e!3,gid,rgs!1).CK1a(e!3).bCat(ARM34!2,ARM59,s33s37~P,s45~P,ss~d) 0
  337 APC(a15,a20~P,s!1).AXIN(b!2,e!3,gid!4,rgs!1).CK1a(e!3).GSK3b(a!4).bCat(ARM34!2,ARM59,s33s37~P,s45~U,ss~d) 0
  338 APC(a15!1,a20~P,s).bCat(ARM34,ARM59!1,s33s37~P,s45~P,ss~d) 0
  339 APC(a15,a20~P!1,s).bCat(ARM34!1,ARM59,s33s37~P,s45~P,ss~d) 0
  340 AXIN(b!1,e,gid,rgs).bCat(ARM34!1,ARM59,s33s37~P,s45~P,ss~d) 0
  341 APC(a15!1,a20~U,s).AXIN(b!2,e,gid,rgs).bCat(ARM34!2,ARM59!1,s33s37~P,s45~P,ss~d) 0
  342 APC(a15!1,a20~P,s).AXIN(b!2,e!3,gid,rgs).CK1a(e!3).bCat(ARM34!2,ARM59!1,s33s37~P,s45~P,ss~d) 0
  343 APC(a15!1,a20~P,s!2).AXIN(b,e!3,gid,rgs!2).CK1a(e!3).bCat(ARM34,ARM59!1,s33s37~P,s45~P,ss~d) 0
  344 APC(a15!1,a20~U,s!2).AXIN(b!3,e!4,gid,rgs!2).CK1a(e!4).bCat(ARM34!3,ARM59!1,s33s37~P,s45~P,ss~d) 0
  345 APC(a15!1,a20~P,s!2).AXIN(b,e,gid,rgs!2).bCat(ARM34,ARM59!1,s33s37~P,s45~P,ss~d) 0
  346 APC(a15,a20~P!1,s!2).AXIN(b,e,gid,rgs!2).bCat(ARM34!1,ARM59,s33s37~P,s45~P,ss~d) 0
  347 APC(a15,a20~P!1,s!2).AXIN(b,e!3,gid,rgs!2).CK1a(e!3).bCat(ARM34!1,ARM59,s33s37~P,s45~P,ss~d) 0
  348 APC(a15,a20~U,s!1).AXIN(b!2,e,gid,rgs!1).bCat(ARM34!2,ARM59,s33s37~P,s45~P,ss~d) 0
  349 APC(a15,a20~P,s!1).AXIN(b!2,e,gid,rgs!1).bCat(ARM34!2,ARM59,s33s37~P,s45~P,ss~d) 0
  350 AXIN(b!1,e!2,gid,rgs).CK1a(e!2).bCat(ARM34!1,ARM59,s33s37~P,s45~U,ss~d) 0
  351 APC(a15!1,a20~U,s).AXIN(b!2,e!3,gid,rgs).CK1a(e!3).bCat(ARM34!2,ARM59!1,s33s37~P,s45~U,ss~d) 0
  352 APC(a15!1,a20~U,s!2).AXIN(b,e!3,gid,rgs!2).CK1a(e!3).bCat(ARM34,ARM59!1,s33s37~P,s45~U,ss~d) 0
  353 APC(a15!1,a20~P,s).AXIN(b!2,e,gid!3,rgs).GSK3b(a!3).bCat(ARM34!2,ARM59!1,s33s37~P,s45~P,ss~d) 0
  354 APC(a15!1,a20~U,s!2).AXIN(b!3,e,gid!4,rgs!2).GSK3b(a!4).bCat(ARM34!3,ARM59!1,s33s37~P,s45~P,ss~d) 0
  355 AXIN(b!1,e,gid!2,rgs).GSK3b(a!2).bCat(ARM34!1,ARM59,s33s37~P,s45~U,ss~d) 0
  356 APC(a15!1,a20~U,s).AXIN(b!2,e,gid!3,rgs).GSK3b(a!3).bCat(ARM34!2,ARM59!1,s33s37~P,s45~U,ss~d) 0
  357 APC(a15!1,a20~U,s!2).AXIN(b,e,gid!3,rgs!2).GSK3b(a!3).bCat(ARM34,ARM59!1,s33s37~P,s45~U,ss~d) 0
  358 APC(a15!1,a20~P,s!2).AXIN(b!3,e!4,gid!5,rgs!2).CK1a(e!4).GSK3b(a!5).bCat(ARM34!3,ARM59!1,s33s37~P,s45~P,ss~d) 0
  359 APC(a15!1,a20~P,s).AXIN(b!2,e!3,gid!4,rgs).CK1a(e!3).GSK3b(a!4).bCat(ARM34!2,ARM59!1,s33s37~P,s45~U,ss~d) 0
  360 APC(a15!1,a20~P,s!2).AXIN(b,e!3,gid!4,rgs!2).CK1a(e!3).GSK3b(a!4).bCat(ARM34,ARM59!1,s33s37~P,s45~U,ss~d) 0
  361 bCat(ARM34,ARM59,s33s37~P,s45~U,ss~d) 0
  362 APC(a15!1,a20~P,s!2).AXIN(b!3,e,gid!4,rgs!2).GSK3b(a!4).bCat(ARM34!3,ARM59!1,s33s37~P,s45~P,ss~d) 0
  363 APC(a15!1,a20~U,s!2).AXIN(b!3,e!4,gid!5,rgs!2).CK1a(e!4).GSK3b(a!5).bCat(ARM34!3,ARM59!1,s33s37~P,s45~U,ss~d) 0
  364 APC(a15!1,a20~P,s!2).AXIN(b,e,gid!3,rgs!2).GSK3b(a!3).bCat(ARM34,ARM59!1,s33s37~P,s45~U,ss~d) 0
  365 APC(a15,a20~P!1,s!2).AXIN(b,e,gid!3,rgs!2).GSK3b(a!3).bCat(ARM34!1,ARM59,s33s37~P,s45~U,ss~d) 0
  366 APC(a15,a20~P!1,s!2).AXIN(b,e!3,gid!4,rgs!2).CK1a(e!3).GSK3b(a!4).bCat(ARM34!1,ARM59,s33s37~P,s45~U,ss~d) 0
  367 APC(a15,a20~U,s!1).AXIN(b!2,e,gid!3,rgs!1).GSK3b(a!3).bCat(ARM34!2,ARM59,s33s37~P,s45~U,ss~d) 0
  368 APC(a15,a20~P,s!1).AXIN(b!2,e,gid!3,rgs!1).GSK3b(a!3).bCat(ARM34!2,ARM59,s33s37~P,s45~U,ss~d) 0
  369 APC(a15!1,a20~P,s).AXIN(b!2,e,gid,rgs).bCat(ARM34!2,ARM59!1,s33s37~P,s45~U,ss~l) 0
  370 APC(a15!1,a20~U,s!2).AXIN(b!3,e,gid,rgs!2).bCat(ARM34!3,ARM59!1,s33s37~P,s45~U,ss~l) 0
  371 APC(a15!1,a20~P,s!2).AXIN(b!3,e,gid,rgs!2).bCat(ARM34!3,ARM59!1,s33s37~P,s45~U,ss~l) 0
  372 APC(a15!1,a20~P,s!2).AXIN(b!3,e!4,gid,rgs!2).CK1a(e!4).bCat(ARM34!3,ARM59!1,s33s37~P,s45~U,ss~l) 0
  373 APC(a15!1,a20~P!2,s).bCat(ARM34!2,ARM59!1,s33s37~P,s45~U,ss~l) 0
  374 APC(a15!1,a20~P!2,s!3).AXIN(b,e,gid,rgs!3).bCat(ARM34!2,ARM59!1,s33s37~P,s45~U,ss~l) 0
  375 APC(a15!1,a20~P!2,s!3).AXIN(b,e!4,gid,rgs!3).CK1a(e!4).bCat(ARM34!2,ARM59!1,s33s37~P,s45~U,ss~l) 0
  376 APC(a15!1,a20~P!2,s).bCat(ARM34!2,ARM59!1,s33s37~P,s45~P,ss~d) 0
  377 APC(a15!1,a20~P!2,s!3).AXIN(b,e,gid,rgs!3).bCat(ARM34!2,ARM59!1,s33s37~P,s45~P,ss~d) 0
  378 APC(a15!1,a20~P!2,s!3).AXIN(b,e!4,gid,rgs!3).CK1a(e!4).bCat(ARM34!2,ARM59!1,s33s37~P,s45~P,ss~d) 0
  379 APC(a15!1,a20~P!2,s!3).AXIN(b,e,gid!4,rgs!3).GSK3b(a!4).bCat(ARM34!2,ARM59!1,s33s37~P,s45~U,ss~d) 0
  380 APC(a15!1,a20~P!2,s!3).AXIN(b,e!4,gid!5,rgs!3).CK1a(e!4).GSK3b(a!5).bCat(ARM34!2,ARM59!1,s33s37~P,s45~U,ss~d) 0
  381 APC(a15,a20~U,s!1).AXIN(b!2,e!3,gid,rgs!1).CK1a(e!3).bCat(ARM34!2,ARM59,s33s37~P,s45~U,ss~d) 0
  382 APC(a15!1,a20~U,s!2).AXIN(b,e,gid,rgs!2).bCat(ARM34,ARM59!1,s33s37~P,s45~U,ss~d) 0
  383 APC(a15,a20~P,s!1).AXIN(b!2,e!3,gid,rgs!1).CK1a(e!3).bCat(ARM34!2,ARM59,s33s37~P,s45~U,ss~d) 0
  384 APC(a15!1,a20~P,s).bCat(ARM34,ARM59!1,s33s37~P,s45~U,ss~d) 0
  385 APC(a15,a20~P!1,s).bCat(ARM34!1,ARM59,s33s37~P,s45~U,ss~d) 0
  386 APC(a15!1,a20~P,s).AXIN(b!2,e,gid,rgs).bCat(ARM34!2,ARM59!1,s33s37~P,s45~P,ss~d) 0
  387 APC(a15!1,a20~U,s!2).AXIN(b!3,e,gid,rgs!2).bCat(ARM34!3,ARM59!1,s33s37~P,s45~P,ss~d) 0
  388 AXIN(b!1,e,gid,rgs).bCat(ARM34!1,ARM59,s33s37~P,s45~U,ss~d) 0
  389 APC(a15!1,a20~U,s).AXIN(b!2,e,gid,rgs).bCat(ARM34!2,ARM59!1,s33s37~P,s45~U,ss~d) 0
  390 APC(a15!1,a20~P,s!2).AXIN(b!3,e!4,gid,rgs!2).CK1a(e!4).bCat(ARM34!3,ARM59!1,s33s37~P,s45~P,ss~d) 0
  391 APC(a15!1,a20~P,s).AXIN(b!2,e!3,gid,rgs).CK1a(e!3).bCat(ARM34!2,ARM59!1,s33s37~P,s45~U,ss~d) 0
  392 APC(a15!1,a20~P,s!2).AXIN(b,e!3,gid,rgs!2).CK1a(e!3).bCat(ARM34,ARM59!1,s33s37~P,s45~U,ss~d) 0
  393 APC(a15!1,a20~P,s!2).AXIN(b!3,e,gid,rgs!2).bCat(ARM34!3,ARM59!1,s33s37~P,s45~P,ss~d) 0
  394 APC(a15!1,a20~U,s!2).AXIN(b!3,e!4,gid,rgs!2).CK1a(e!4).bCat(ARM34!3,ARM59!1,s33s37~P,s45~U,ss~d) 0
  395 APC(a15!1,a20~P,s!2).AXIN(b,e,gid,rgs!2).bCat(ARM34,ARM59!1,s33s37~P,s45~U,ss~d) 0
  396 APC(a15,a20~P!1,s!2).AXIN(b,e,gid,rgs!2).bCat(ARM34!1,ARM59,s33s37~P,s45~U,ss~d) 0
  397 APC(a15,a20~P!1,s!2).AXIN(b,e!3,gid,rgs!2).CK1a(e!3).bCat(ARM34!1,ARM59,s33s37~P,s45~U,ss~d) 0
  398 APC(a15,a20~U,s!1).AXIN(b!2,e,gid,rgs!1).bCat(ARM34!2,ARM59,s33s37~P,s45~U,ss~d) 0
  399 APC(a15,a20~P,s!1).AXIN(b!2,e,gid,rgs!1).bCat(ARM34!2,ARM59,s33s37~P,s45~U,ss~d) 0
  400 APC(a15!1,a20~P,s).AXIN(b!2,e,gid!3,rgs).GSK3b(a!3).bCat(ARM34!2,ARM59!1,s33s37~P,s45~U,ss~d) 0
  401 APC(a15!1,a20~U,s!2).AXIN(b!3,e,gid!4,rgs!2).GSK3b(a!4).bCat(ARM34!3,ARM59!1,s33s37~P,s45~U,ss~d) 0
  402 APC(a15!1,a20~P,s!2).AXIN(b!3,e!4,gid!5,rgs!2).CK1a(e!4).GSK3b(a!5).bCat(ARM34!3,ARM59!1,s33s37~P,s45~U,ss~d) 0
  403 APC(a15!1,a20~P,s!2).AXIN(b!3,e,gid!4,rgs!2).GSK3b(a!4).bCat(ARM34!3,ARM59!1,s33s37~P,s45~U,ss~d) 0
  404 APC(a15!1,a20~P!2,s).bCat(ARM34!2,ARM59!1,s33s37~P,s45~U,ss~d) 0
  405 APC(a15!1,a20~P!2,s!3).AXIN(b,e,gid,rgs!3).bCat(ARM34!2,ARM59!1,s33s37~P,s45~U,ss~d) 0
  406 APC(a15!1,a20~P!2,s!3).AXIN(b,e!4,gid,rgs!3).CK1a(e!4).bCat(ARM34!2,ARM59!1,s33s37~P,s45~U,ss~d) 0
  407 APC(a15!1,a20~P,s).AXIN(b!2,e,gid,rgs).bCat(ARM34!2,ARM59!1,s33s37~P,s45~U,ss~d) 0
  408 APC(a15!1,a20~U,s!2).AXIN(b!3,e,gid,rgs!2).bCat(ARM34!3,ARM59!1,s33s37~P,s45~U,ss~d) 0
  409 APC(a15!1,a20~P,s!2).AXIN(b!3,e!4,gid,rgs!2).CK1a(e!4).bCat(ARM34!3,ARM59!1,s33s37~P,s45~U,ss~d) 0
  410 APC(a15!1,a20~P,s!2).AXIN(b!3,e,gid,rgs!2).bCat(ARM34!3,ARM59!1,s33s37~P,s45~U,ss~d) 0
end species
begin reactions
    1 1,2 8 kf1_bap #_R1
    2 1,3 9 kf_ba #_R6
    3 2,3 10 kf_apa #_R8
    4 3,4 11 kf_ga #_R14
    5 3,5 12 kf_ca #_R15
    6 6 1,6 ksb #_R22
    7 1 13 kdb1 #_R23
    8 1,10 14 kf1_bap #_R1
    9 2,9 15 kf1_bap #_R1
   10 8 1,2 kr1_bap #_reverse__R1
   11 1,10 16 kf_ba #_R6
   12 1,11 17 kf_ba #_R6
   13 1,12 18 kf_ba #_R6
   14 3,8 15 kf_ba #_R6
   15 8,11 19 kf_ba #_R6
   16 8,12 20 kf_ba #_R6
   17 9 1,3 kr_ba #_reverse__R6
   18 2,9 16 kf_apa #_R8
   19 2,11 21 kf_apa #_R8
   20 2,12 22 kf_apa #_R8
   21 3,8 14 kf_apa #_R8
   22 8,11 23 kf_apa #_R8
   23 8,12 24 kf_apa #_R8
   24 10 2,3 kr_apa #_reverse__R8
   25 4,9 17 kf_ga #_R14
   26 4,10 21 kf_ga #_R14
   27 4,12 25 kf_ga #_R14
   28 11 3,4 kr_ga #_reverse__R14
   29 5,9 18 kf_ca #_R15
   30 5,10 22 kf_ca #_R15
   31 5,11 25 kf_ca #_R15
   32 12 3,5 kr_ca #_reverse__R15
   33 8 26 kdb1 #_R23
   34 9 27 kdb1 #_R23
   35 1,21 23 kf1_bap #_R1
   36 1,22 24 kf1_bap #_R1
   37 2,17 19 kf1_bap #_R1
   38 2,18 20 kf1_bap #_R1
   39 14 1,10 kr1_bap #_reverse__R1
   40 15 2,9 kr1_bap #_reverse__R1
   41 19 2,17 kr1_bap #_reverse__R1
   42 20 2,18 kr1_bap #_reverse__R1
   43 23 1,21 kr1_bap #_reverse__R1
   44 24 1,22 kr1_bap #_reverse__R1
   45 16 28 _rateLaw1 #_R2
   46 1,21 29 kf_ba #_R6
   47 1,22 30 kf_ba #_R6
   48 1,25 31 kf_ba #_R6
   49 8,25 32 kf_ba #_R6
   50 15 3,8 kr_ba #_reverse__R6
   51 16 1,10 kr_ba #_reverse__R6
   52 17 1,11 kr_ba #_reverse__R6
   53 18 1,12 kr_ba #_reverse__R6
   54 19 8,11 kr_ba #_reverse__R6
   55 20 8,12 kr_ba #_reverse__R6
   56 14 28 _rateLaw4 #_R7
   57 23 33 _rateLaw4 #_R7
   58 24 34 _rateLaw4 #_R7
   59 2,17 29 kf_apa #_R8
   60 2,18 30 kf_apa #_R8
   61 2,25 35 kf_apa #_R8
   62 2,27 36 kf_apa #_R8
   63 8,25 37 kf_apa #_R8
   64 3,26 38 kf_apa #_R8
   65 11,26 39 kf_apa #_R8
   66 12,26 40 kf_apa #_R8
   67 25,26 41 kf_apa #_R8
   68 14 3,8 kr_apa #_reverse__R8
   69 16 2,9 kr_apa #_reverse__R8
   70 21 2,11 kr_apa #_reverse__R8
   71 22 2,12 kr_apa #_reverse__R8
   72 23 8,11 kr_apa #_reverse__R8
   73 24 8,12 kr_apa #_reverse__R8
   74 15 28 _rateLaw5 #_R11
   75 19 33 _rateLaw5 #_R11
   76 20 34 _rateLaw5 #_R11
   77 4,14 23 kf_ga #_R14
   78 4,15 19 kf_ga #_R14
   79 4,16 29 kf_ga #_R14
   80 4,18 31 kf_ga #_R14
   81 4,20 32 kf_ga #_R14
   82 4,22 35 kf_ga #_R14
   83 4,24 37 kf_ga #_R14
   84 4,27 42 kf_ga #_R14
   85 17 4,9 kr_ga #_reverse__R14
   86 19 4,15 kr_ga #_reverse__R14
   87 21 4,10 kr_ga #_reverse__R14
   88 23 4,14 kr_ga #_reverse__R14
   89 25 4,12 kr_ga #_reverse__R14
   90 5,14 24 kf_ca #_R15
   91 5,15 20 kf_ca #_R15
   92 5,16 30 kf_ca #_R15
   93 5,17 31 kf_ca #_R15
   94 5,19 32 kf_ca #_R15
   95 5,21 35 kf_ca #_R15
   96 5,23 37 kf_ca #_R15
   97 5,27 43 kf_ca #_R15
   98 18 5,9 kr_ca #_reverse__R15
   99 20 5,15 kr_ca #_reverse__R15
  100 22 5,10 kr_ca #_reverse__R15
  101 24 5,14 kr_ca #_reverse__R15
  102 25 5,11 kr_ca #_reverse__R15
  103 18 44 kpb #_R16
  104 20 45 kpb #_R16
  105 24 46 kpb #_R16
  106 19 47 kp #_R18
  107 21 48 kp #_R18
  108 23 49 kp #_R18
  109 14 38 kdb1 #_R23
  110 15 50 kdb1 #_R23
  111 16 36 kdb1 #_R23
  112 17 42 kdb1 #_R23
  113 18 43 kdb1 #_R23
  114 19 51 kdb1 #_R23
  115 20 52 kdb1 #_R23
  116 23 39 kdb1 #_R23
  117 24 40 kdb1 #_R23
  118 26 2,13 _rateLaw8 #_R25
  119 27 3,13 _rateLaw11 #_R28
  120 1,35 37 kf1_bap #_R1
  121 1,48 49 kf1_bap #_R1
  122 2,31 32 kf1_bap #_R1
  123 2,44 45 kf1_bap #_R1
  124 32 2,31 kr1_bap #_reverse__R1
  125 37 1,35 kr1_bap #_reverse__R1
  126 45 2,44 kr1_bap #_reverse__R1
  127 46 22,53 kr1_bap #_reverse__R1
  128 47 17,54 kr1_bap #_reverse__R1
  129 49 1,48 kr1_bap #_reverse__R1
  130 29 33 _rateLaw1 #_R2
  131 30 34 _rateLaw1 #_R2
  132 28 16 kr1_bap #_reverse__R2
  133 33 29 kr1_bap #_reverse__R2
  134 34 30 kr1_bap #_reverse__R2
  135 1,48 55 kf2_bap #_R4
  136 49 56 _rateLaw3 #_R5
  137 1,35 57 kf_ba #_R6
  138 1,48 58 kf_ba #_R6
  139 29 1,21 kr_ba #_reverse__R6
  140 30 1,22 kr_ba #_reverse__R6
  141 31 1,25 kr_ba #_reverse__R6
  142 32 8,25 kr_ba #_reverse__R6
  143 44 12,53 kr_ba #_reverse__R6
  144 45 12,59 kr_ba #_reverse__R6
  145 47 11,60 kr_ba #_reverse__R6
  146 37 61 _rateLaw4 #_R7
  147 46 62 _rateLaw4 #_R7
  148 49 63 _rateLaw4 #_R7
  149 28 14 kr_ba #_reverse__R7
  150 33 23 kr_ba #_reverse__R7
  151 34 24 kr_ba #_reverse__R7
  152 2,31 57 kf_apa #_R8
  153 2,42 64 kf_apa #_R8
  154 2,43 65 kf_apa #_R8
  155 2,44 66 kf_apa #_R8
  156 29 2,17 kr_apa #_reverse__R8
  157 30 2,18 kr_apa #_reverse__R8
  158 35 2,25 kr_apa #_reverse__R8
  159 36 2,27 kr_apa #_reverse__R8
  160 37 8,25 kr_apa #_reverse__R8
  161 38 3,26 kr_apa #_reverse__R8
  162 39 11,26 kr_apa #_reverse__R8
  163 40 12,26 kr_apa #_reverse__R8
  164 41 25,26 kr_apa #_reverse__R8
  165 46 12,59 kr_apa #_reverse__R8
  166 48 11,54 kr_apa #_reverse__R9
  167 49 11,60 kr_apa #_reverse__R9
  168 32 61 _rateLaw5 #_R11
  169 45 62 _rateLaw5 #_R11
  170 28 15 kr_apa #_reverse__R11
  171 33 19 kr_apa #_reverse__R11
  172 34 20 kr_apa #_reverse__R11
  173 47 63 _rateLaw6 #_R12
  174 4,28 33 kf_ga #_R14
  175 4,30 57 kf_ga #_R14
  176 4,34 61 kf_ga #_R14
  177 4,36 64 kf_ga #_R14
  178 4,38 39 kf_ga #_R14
  179 4,40 41 kf_ga #_R14
  180 4,43 67 kf_ga #_R14
  181 4,44 68 kf_ga #_R14
  182 4,45 69 kf_ga #_R14
  183 4,46 70 kf_ga #_R14
  184 4,50 51 kf_ga #_R14
  185 4,52 71 kf_ga #_R14
  186 29 4,16 kr_ga #_reverse__R14
  187 31 4,18 kr_ga #_reverse__R14
  188 32 4,20 kr_ga #_reverse__R14
  189 33 4,28 kr_ga #_reverse__R14
  190 35 4,22 kr_ga #_reverse__R14
  191 37 4,24 kr_ga #_reverse__R14
  192 39 4,38 kr_ga #_reverse__R14
  193 41 4,40 kr_ga #_reverse__R14
  194 42 4,27 kr_ga #_reverse__R14
  195 47 4,72 kr_ga #_reverse__R14
  196 48 4,73 kr_ga #_reverse__R14
  197 49 4,74 kr_ga #_reverse__R14
  198 51 4,50 kr_ga #_reverse__R14
  199 5,28 34 kf_ca #_R15
  200 5,29 57 kf_ca #_R15
  201 5,33 61 kf_ca #_R15
  202 5,36 65 kf_ca #_R15
  203 5,38 40 kf_ca #_R15
  204 5,39 41 kf_ca #_R15
  205 5,42 67 kf_ca #_R15
  206 5,47 75 kf_ca #_R15
  207 5,48 76 kf_ca #_R15
  208 5,49 77 kf_ca #_R15
  209 5,50 52 kf_ca #_R15
  210 5,51 71 kf_ca #_R15
  211 30 5,16 kr_ca #_reverse__R15
  212 31 5,17 kr_ca #_reverse__R15
  213 32 5,19 kr_ca #_reverse__R15
  214 34 5,28 kr_ca #_reverse__R15
  215 35 5,21 kr_ca #_reverse__R15
  216 37 5,23 kr_ca #_reverse__R15
  217 40 5,38 kr_ca #_reverse__R15
  218 41 5,39 kr_ca #_reverse__R15
  219 43 5,27 kr_ca #_reverse__R15
  220 44 5,78 kr_ca #_reverse__R15
  221 45 5,79 kr_ca #_reverse__R15
  222 46 5,80 kr_ca #_reverse__R15
  223 52 5,50 kr_ca #_reverse__R15
  224 30 66 kpb #_R16
  225 31 68 kpb #_R16
  226 32 69 kpb #_R16
  227 34 62 kpb #_R16
  228 37 70 kpb #_R16
  229 29 58 kp #_R18
  230 32 75 kp #_R18
  231 33 63 kp #_R18
  232 35 76 kp #_R18
  233 37 77 kp #_R18
  234 39 81 kp #_R18
  235 41 82 kp #_R18
  236 51 83 kp #_R18
  237 44 18 kmpb #_R19
  238 45 20 kmpb #_R19
  239 46 24 kmpb #_R19
  240 47 19 kmp #_R21
  241 48 21 kmp #_R21
  242 49 23 kmp #_R21
  243 28 84 kdb1 #_R23
  244 29 64 kdb1 #_R23
  245 30 65 kdb1 #_R23
  246 31 67 kdb1 #_R23
  247 32 71 kdb1 #_R23
  248 33 85 kdb1 #_R23
  249 34 86 kdb1 #_R23
  250 37 41 kdb1 #_R23
  251 44 87 kdb1 #_R23
  252 45 88 kdb1 #_R23
  253 46 89 kdb1 #_R23
  254 47 83 kdb1 #_R23
  255 49 81 kdb1 #_R23
  256 38 10,13 _rateLaw8 #_R25
  257 39 13,21 _rateLaw8 #_R25
  258 40 13,22 _rateLaw8 #_R25
  259 41 13,35 _rateLaw8 #_R25
  260 50 2,27 _rateLaw8 #_R25
  261 51 2,42 _rateLaw8 #_R25
  262 52 2,43 _rateLaw8 #_R25
  263 36 10,13 _rateLaw11 #_R28
  264 42 11,13 _rateLaw11 #_R28
  265 43 12,13 _rateLaw11 #_R28
  266 50 3,26 _rateLaw11 #_R28
  267 51 11,26 _rateLaw11 #_R28
  268 52 12,26 _rateLaw11 #_R28
  269 1,54 60 kf1_bap #_R1
  270 1,73 74 kf1_bap #_R1
  271 1,76 77 kf1_bap #_R1
  272 9,54 72 kf1_bap #_R1
  273 17,54 47 kf1_bap #_R1
  274 18,54 90 kf1_bap #_R1
  275 31,54 75 kf1_bap #_R1
  276 44,54 91 kf1_bap #_R1
  277 2,53 59 kf1_bap #_R1
  278 10,53 80 kf1_bap #_R1
  279 21,53 92 kf1_bap #_R1
  280 22,53 46 kf1_bap #_R1
  281 35,53 70 kf1_bap #_R1
  282 48,53 93 kf1_bap #_R1
  283 53,54 94 kf1_bap #_R1
  284 53,73 95 kf1_bap #_R1
  285 53,76 96 kf1_bap #_R1
  286 2,68 69 kf1_bap #_R1
  287 54,68 97 kf1_bap #_R1
  288 2,78 79 kf1_bap #_R1
  289 54,78 98 kf1_bap #_R1
  290 59 2,53 kr1_bap #_reverse__R1
  291 60 1,54 kr1_bap #_reverse__R1
  292 69 2,68 kr1_bap #_reverse__R1
  293 70 35,53 kr1_bap #_reverse__R1
  294 72 9,54 kr1_bap #_reverse__R1
  295 74 1,73 kr1_bap #_reverse__R1
  296 75 31,54 kr1_bap #_reverse__R1
  297 77 1,76 kr1_bap #_reverse__R1
  298 79 2,78 kr1_bap #_reverse__R1
  299 80 10,53 kr1_bap #_reverse__R1
  300 57 61 _rateLaw1 #_R2
  301 58 63 _rateLaw1 #_R2
  302 66 62 _rateLaw1 #_R2
  303 61 57 kr1_bap #_reverse__R2
  304 62 66 kr1_bap #_reverse__R2
  305 63 58 kr1_bap #_reverse__R2
  306 55 56 _rateLaw2 #_R3
  307 56 55 kr1_bap #_reverse__R3
  308 1,54 99 kf2_bap #_R4
  309 1,73 100 kf2_bap #_R4
  310 1,76 101 kf2_bap #_R4
  311 48,53 102 kf2_bap #_R4
  312 53,54 103 kf2_bap #_R4
  313 53,73 104 kf2_bap #_R4
  314 53,76 105 kf2_bap #_R4
  315 55 1,48 kr2_bap #_reverse__R4
  316 60 106 _rateLaw3 #_R5
  317 74 107 _rateLaw3 #_R5
  318 77 108 _rateLaw3 #_R5
  319 81 109 _rateLaw3 #_R5
  320 82 110 _rateLaw3 #_R5
  321 56 49 kr2_bap #_reverse__R5
  322 1,73 111 kf_ba #_R6
  323 1,76 112 kf_ba #_R6
  324 3,53 78 kf_ba #_R6
  325 10,53 113 kf_ba #_R6
  326 11,53 114 kf_ba #_R6
  327 12,53 44 kf_ba #_R6
  328 21,53 115 kf_ba #_R6
  329 22,53 66 kf_ba #_R6
  330 25,53 68 kf_ba #_R6
  331 35,53 116 kf_ba #_R6
  332 48,53 117 kf_ba #_R6
  333 53,73 118 kf_ba #_R6
  334 53,76 119 kf_ba #_R6
  335 3,59 79 kf_ba #_R6
  336 11,59 120 kf_ba #_R6
  337 12,59 45 kf_ba #_R6
  338 25,59 69 kf_ba #_R6
  339 3,60 72 kf_ba #_R6
  340 11,60 47 kf_ba #_R6
  341 12,60 90 kf_ba #_R6
  342 25,60 75 kf_ba #_R6
  343 57 1,35 kr_ba #_reverse__R6
  344 58 1,48 kr_ba #_reverse__R6
  345 66 22,53 kr_ba #_reverse__R6
  346 68 25,53 kr_ba #_reverse__R6
  347 69 25,59 kr_ba #_reverse__R6
  348 72 3,60 kr_ba #_reverse__R6
  349 75 25,60 kr_ba #_reverse__R6
  350 78 3,53 kr_ba #_reverse__R6
  351 79 3,59 kr_ba #_reverse__R6
  352 70 121 _rateLaw4 #_R7
  353 74 122 _rateLaw4 #_R7
  354 77 123 _rateLaw4 #_R7
  355 80 124 _rateLaw4 #_R7
  356 61 37 kr_ba #_reverse__R7
  357 62 46 kr_ba #_reverse__R7
  358 63 49 kr_ba #_reverse__R7
  359 2,67 125 kf_apa #_R8
  360 2,68 116 kf_apa #_R8
  361 2,78 113 kf_apa #_R8
  362 2,87 126 kf_apa #_R8
  363 3,59 80 kf_apa #_R8
  364 11,59 92 kf_apa #_R8
  365 12,59 46 kf_apa #_R8
  366 25,59 70 kf_apa #_R8
  367 57 2,31 kr_apa #_reverse__R8
  368 64 2,42 kr_apa #_reverse__R8
  369 65 2,43 kr_apa #_reverse__R8
  370 66 2,44 kr_apa #_reverse__R8
  371 70 25,59 kr_apa #_reverse__R8
  372 80 3,59 kr_apa #_reverse__R8
  373 89 12,127 kr_apa #_reverse__R8
  374 3,54 73 kf_apa #_R9
  375 9,54 111 kf_apa #_R9
  376 11,54 48 kf_apa #_R9
  377 12,54 128 kf_apa #_R9
  378 17,54 58 kf_apa #_R9
  379 18,54 129 kf_apa #_R9
  380 25,54 76 kf_apa #_R9
  381 27,54 130 kf_apa #_R9
  382 31,54 112 kf_apa #_R9
  383 42,54 131 kf_apa #_R9
  384 43,54 132 kf_apa #_R9
  385 44,54 133 kf_apa #_R9
  386 54,67 134 kf_apa #_R9
  387 54,68 119 kf_apa #_R9
  388 54,78 118 kf_apa #_R9
  389 54,87 135 kf_apa #_R9
  390 3,60 74 kf_apa #_R9
  391 11,60 49 kf_apa #_R9
  392 12,60 136 kf_apa #_R9
  393 25,60 77 kf_apa #_R9
  394 58 17,54 kr_apa #_reverse__R9
  395 73 3,54 kr_apa #_reverse__R9
  396 74 3,60 kr_apa #_reverse__R9
  397 76 25,54 kr_apa #_reverse__R9
  398 77 25,60 kr_apa #_reverse__R9
  399 81 11,137 kr_apa #_reverse__R9
  400 82 25,137 kr_apa #_reverse__R9
  401 55 11,99 kr_apa #_reverse__R10
  402 56 11,106 kr_apa #_reverse__R10
  403 69 121 _rateLaw5 #_R11
  404 79 124 _rateLaw5 #_R11
  405 61 32 kr_apa #_reverse__R11
  406 62 45 kr_apa #_reverse__R11
  407 72 122 _rateLaw6 #_R12
  408 75 123 _rateLaw6 #_R12
  409 63 47 kr_apa #_reverse__R12
  410 4,62 121 kf_ga #_R14
  411 4,65 125 kf_ga #_R14
  412 4,66 116 kf_ga #_R14
  413 4,72 47 kf_ga #_R14
  414 4,73 48 kf_ga #_R14
  415 4,74 49 kf_ga #_R14
  416 4,78 114 kf_ga #_R14
  417 4,79 120 kf_ga #_R14
  418 4,80 92 kf_ga #_R14
  419 4,84 85 kf_ga #_R14
  420 4,86 138 kf_ga #_R14
  421 4,87 139 kf_ga #_R14
  422 4,88 140 kf_ga #_R14
  423 4,89 141 kf_ga #_R14
  424 55 4,100 kr_ga #_reverse__R14
  425 56 4,107 kr_ga #_reverse__R14
  426 57 4,30 kr_ga #_reverse__R14
  427 58 4,111 kr_ga #_reverse__R14
  428 61 4,34 kr_ga #_reverse__R14
  429 63 4,122 kr_ga #_reverse__R14
  430 64 4,36 kr_ga #_reverse__R14
  431 67 4,43 kr_ga #_reverse__R14
  432 68 4,44 kr_ga #_reverse__R14
  433 69 4,45 kr_ga #_reverse__R14
  434 70 4,46 kr_ga #_reverse__R14
  435 71 4,52 kr_ga #_reverse__R14
  436 75 4,90 kr_ga #_reverse__R14
  437 76 4,128 kr_ga #_reverse__R14
  438 77 4,136 kr_ga #_reverse__R14
  439 81 4,142 kr_ga #_reverse__R14
  440 82 4,143 kr_ga #_reverse__R14
  441 83 4,144 kr_ga #_reverse__R14
  442 85 4,84 kr_ga #_reverse__R14
  443 5,55 101 kf_ca #_R15
  444 5,56 108 kf_ca #_R15
  445 5,58 112 kf_ca #_R15
  446 5,63 123 kf_ca #_R15
  447 5,64 125 kf_ca #_R15
  448 5,72 90 kf_ca #_R15
  449 5,73 128 kf_ca #_R15
  450 5,74 136 kf_ca #_R15
  451 5,78 44 kf_ca #_R15
  452 5,79 45 kf_ca #_R15
  453 5,80 46 kf_ca #_R15
  454 5,81 82 kf_ca #_R15
  455 5,83 145 kf_ca #_R15
  456 5,84 86 kf_ca #_R15
  457 5,85 138 kf_ca #_R15
  458 57 5,29 kr_ca #_reverse__R15
  459 61 5,33 kr_ca #_reverse__R15
  460 62 5,124 kr_ca #_reverse__R15
  461 65 5,36 kr_ca #_reverse__R15
  462 66 5,113 kr_ca #_reverse__R15
  463 67 5,42 kr_ca #_reverse__R15
  464 68 5,114 kr_ca #_reverse__R15
  465 69 5,120 kr_ca #_reverse__R15
  466 70 5,92 kr_ca #_reverse__R15
  467 71 5,51 kr_ca #_reverse__R15
  468 75 5,47 kr_ca #_reverse__R15
  469 76 5,48 kr_ca #_reverse__R15
  470 77 5,49 kr_ca #_reverse__R15
  471 82 5,81 kr_ca #_reverse__R15
  472 86 5,84 kr_ca #_reverse__R15
  473 87 5,146 kr_ca #_reverse__R15
  474 88 5,147 kr_ca #_reverse__R15
  475 89 5,148 kr_ca #_reverse__R15
  476 57 116 kpb #_R16
  477 61 121 kpb #_R16
  478 75 97 kpb #_R16
  479 77 96 kpb #_R16
  480 68 149 kpb #_R17
  481 69 150 kpb #_R17
  482 70 151 kpb #_R17
  483 57 112 kp #_R18
  484 61 123 kp #_R18
  485 64 131 kp #_R18
  486 69 97 kp #_R18
  487 70 96 kp #_R18
  488 71 145 kp #_R18
  489 85 152 kp #_R18
  490 53 1 kmpb #_R19
  491 59 8 kmpb #_R19
  492 62 34 kmpb #_R19
  493 66 30 kmpb #_R19
  494 68 31 kmpb #_R19
  495 69 32 kmpb #_R19
  496 70 37 kmpb #_R19
  497 78 9 kmpb #_R19
  498 79 15 kmpb #_R19
  499 80 14 kmpb #_R19
  500 58 29 kmp #_R21
  501 63 33 kmp #_R21
  502 72 15 kmp #_R21
  503 73 10 kmp #_R21
  504 74 14 kmp #_R21
  505 75 32 kmp #_R21
  506 76 35 kmp #_R21
  507 77 37 kmp #_R21
  508 81 39 kmp #_R21
  509 82 41 kmp #_R21
  510 83 51 kmp #_R21
  511 53 153 kdb1 #_R23
  512 55 154 kdb1 #_R23
  513 56 109 kdb1 #_R23
  514 57 125 kdb1 #_R23
  515 58 131 kdb1 #_R23
  516 59 127 kdb1 #_R23
  517 60 137 kdb1 #_R23
  518 61 138 kdb1 #_R23
  519 62 155 kdb1 #_R23
  520 63 152 kdb1 #_R23
  521 66 126 kdb1 #_R23
  522 68 139 kdb1 #_R23
  523 69 140 kdb1 #_R23
  524 70 141 kdb1 #_R23
  525 72 144 kdb1 #_R23
  526 74 142 kdb1 #_R23
  527 75 145 kdb1 #_R23
  528 77 82 kdb1 #_R23
  529 78 146 kdb1 #_R23
  530 79 147 kdb1 #_R23
  531 80 148 kdb1 #_R23
  532 71 2,67 _rateLaw8 #_R25
  533 81 13,48 _rateLaw8 #_R25
  534 82 13,76 _rateLaw8 #_R25
  535 83 42,54 _rateLaw8 #_R25
  536 88 2,87 _rateLaw8 #_R25
  537 89 22,153 _rateLaw8 #_R25
  538 84 36 _rateLaw9 #_R26
  539 85 64 _rateLaw9 #_R26
  540 86 65 _rateLaw9 #_R26
  541 64 13,21 _rateLaw11 #_R28
  542 65 13,22 _rateLaw11 #_R28
  543 67 13,25 _rateLaw11 #_R28
  544 71 25,26 _rateLaw11 #_R28
  545 83 11,137 _rateLaw11 #_R28
  546 87 12,153 _rateLaw11 #_R28
  547 88 12,127 _rateLaw11 #_R28
  548 84 38 _rateLaw12 #_R29
  549 85 39 _rateLaw12 #_R29
  550 86 40 _rateLaw12 #_R29
  551 1,128 136 kf1_bap #_R1
  552 53,128 156 kf1_bap #_R1
  553 2,114 120 kf1_bap #_R1
  554 54,114 157 kf1_bap #_R1
  555 2,149 150 kf1_bap #_R1
  556 54,149 158 kf1_bap #_R1
  557 90 18,54 kr1_bap #_reverse__R1
  558 91 44,54 kr1_bap #_reverse__R1
  559 92 21,53 kr1_bap #_reverse__R1
  560 93 48,53 kr1_bap #_reverse__R1
  561 94 53,54 kr1_bap #_reverse__R1
  562 95 53,73 kr1_bap #_reverse__R1
  563 96 53,76 kr1_bap #_reverse__R1
  564 97 54,68 kr1_bap #_reverse__R1
  565 98 54,78 kr1_bap #_reverse__R1
  566 120 2,114 kr1_bap #_reverse__R1
  567 136 1,128 kr1_bap #_reverse__R1
  568 150 2,149 kr1_bap #_reverse__R1
  569 151 35,159 kr1_bap #_reverse__R1
  570 111 122 _rateLaw1 #_R2
  571 112 123 _rateLaw1 #_R2
  572 113 124 _rateLaw1 #_R2
  573 115 160 _rateLaw1 #_R2
  574 116 121 _rateLaw1 #_R2
  575 117 161 _rateLaw1 #_R2
  576 118 162 _rateLaw1 #_R2
  577 119 163 _rateLaw1 #_R2
  578 129 164 _rateLaw1 #_R2
  579 133 165 _rateLaw1 #_R2
  580 121 116 kr1_bap #_reverse__R2
  581 122 111 kr1_bap #_reverse__R2
  582 123 112 kr1_bap #_reverse__R2
  583 124 113 kr1_bap #_reverse__R2
  584 99 106 _rateLaw2 #_R3
  585 100 107 _rateLaw2 #_R3
  586 101 108 _rateLaw2 #_R3
  587 102 166 _rateLaw2 #_R3
  588 103 167 _rateLaw2 #_R3
  589 104 168 _rateLaw2 #_R3
  590 105 169 _rateLaw2 #_R3
  591 154 109 _rateLaw2 #_R3
  592 106 99 kr1_bap #_reverse__R3
  593 107 100 kr1_bap #_reverse__R3
  594 108 101 kr1_bap #_reverse__R3
  595 109 154 kr1_bap #_reverse__R3
  596 110 170 kr1_bap #_reverse__R3
  597 1,128 171 kf2_bap #_R4
  598 53,128 172 kf2_bap #_R4
  599 99 1,54 kr2_bap #_reverse__R4
  600 100 1,73 kr2_bap #_reverse__R4
  601 101 1,76 kr2_bap #_reverse__R4
  602 102 48,53 kr2_bap #_reverse__R4
  603 103 53,54 kr2_bap #_reverse__R4
  604 104 53,73 kr2_bap #_reverse__R4
  605 105 53,76 kr2_bap #_reverse__R4
  606 93 166 _rateLaw3 #_R5
  607 94 167 _rateLaw3 #_R5
  608 95 168 _rateLaw3 #_R5
  609 96 169 _rateLaw3 #_R5
  610 136 173 _rateLaw3 #_R5
  611 137 174 _rateLaw3 #_R5
  612 142 175 _rateLaw3 #_R5
  613 143 176 _rateLaw3 #_R5
  614 106 60 kr2_bap #_reverse__R5
  615 107 74 kr2_bap #_reverse__R5
  616 108 77 kr2_bap #_reverse__R5
  617 109 81 kr2_bap #_reverse__R5
  618 110 82 kr2_bap #_reverse__R5
  619 1,128 129 kf_ba #_R6
  620 53,128 133 kf_ba #_R6
  621 3,94 98 kf_ba #_R6
  622 11,94 157 kf_ba #_R6
  623 12,94 91 kf_ba #_R6
  624 25,94 97 kf_ba #_R6
  625 90 12,60 kr_ba #_reverse__R6
  626 91 12,94 kr_ba #_reverse__R6
  627 97 25,94 kr_ba #_reverse__R6
  628 98 3,94 kr_ba #_reverse__R6
  629 111 1,73 kr_ba #_reverse__R6
  630 112 1,76 kr_ba #_reverse__R6
  631 113 10,53 kr_ba #_reverse__R6
  632 114 11,53 kr_ba #_reverse__R6
  633 115 21,53 kr_ba #_reverse__R6
  634 116 35,53 kr_ba #_reverse__R6
  635 117 48,53 kr_ba #_reverse__R6
  636 118 53,73 kr_ba #_reverse__R6
  637 119 53,76 kr_ba #_reverse__R6
  638 120 11,59 kr_ba #_reverse__R6
  639 129 1,128 kr_ba #_reverse__R6
  640 133 53,128 kr_ba #_reverse__R6
  641 149 25,159 kr_ba #_reverse__R6
  642 150 25,177 kr_ba #_reverse__R6
  643 92 160 _rateLaw4 #_R7
  644 93 161 _rateLaw4 #_R7
  645 95 162 _rateLaw4 #_R7
  646 96 163 _rateLaw4 #_R7
  647 136 164 _rateLaw4 #_R7
  648 151 178 _rateLaw4 #_R7
  649 121 70 kr_ba #_reverse__R7
  650 122 74 kr_ba #_reverse__R7
  651 123 77 kr_ba #_reverse__R7
  652 124 80 kr_ba #_reverse__R7
  653 2,114 115 kf_apa #_R8
  654 2,139 179 kf_apa #_R8
  655 2,146 180 kf_apa #_R8
  656 2,149 181 kf_apa #_R8
  657 3,127 148 kf_apa #_R8
  658 11,127 182 kf_apa #_R8
  659 12,127 89 kf_apa #_R8
  660 25,127 141 kf_apa #_R8
  661 92 11,59 kr_apa #_reverse__R8
  662 113 2,78 kr_apa #_reverse__R8
  663 115 2,114 kr_apa #_reverse__R8
  664 116 2,68 kr_apa #_reverse__R8
  665 125 2,67 kr_apa #_reverse__R8
  666 126 2,87 kr_apa #_reverse__R8
  667 141 25,127 kr_apa #_reverse__R8
  668 148 3,127 kr_apa #_reverse__R8
  669 151 25,177 kr_apa #_reverse__R8
  670 54,114 117 kf_apa #_R9
  671 54,139 183 kf_apa #_R9
  672 54,146 184 kf_apa #_R9
  673 54,149 185 kf_apa #_R9
  674 3,94 95 kf_apa #_R9
  675 11,94 93 kf_apa #_R9
  676 12,94 156 kf_apa #_R9
  677 25,94 96 kf_apa #_R9
  678 3,137 142 kf_apa #_R9
  679 11,137 81 kf_apa #_R9
  680 12,137 143 kf_apa #_R9
  681 25,137 82 kf_apa #_R9
  682 93 11,94 kr_apa #_reverse__R9
  683 95 3,94 kr_apa #_reverse__R9
  684 96 25,94 kr_apa #_reverse__R9
  685 111 9,54 kr_apa #_reverse__R9
  686 112 31,54 kr_apa #_reverse__R9
  687 117 54,114 kr_apa #_reverse__R9
  688 118 54,78 kr_apa #_reverse__R9
  689 119 54,68 kr_apa #_reverse__R9
  690 128 12,54 kr_apa #_reverse__R9
  691 129 18,54 kr_apa #_reverse__R9
  692 130 27,54 kr_apa #_reverse__R9
  693 131 42,54 kr_apa #_reverse__R9
  694 132 43,54 kr_apa #_reverse__R9
  695 133 44,54 kr_apa #_reverse__R9
  696 134 54,67 kr_apa #_reverse__R9
  697 135 54,87 kr_apa #_reverse__R9
  698 136 12,60 kr_apa #_reverse__R9
  699 142 3,137 kr_apa #_reverse__R9
  700 143 12,137 kr_apa #_reverse__R9
  701 3,99 100 kf_apa #_R10
  702 11,99 55 kf_apa #_R10
  703 12,99 171 kf_apa #_R10
  704 25,99 101 kf_apa #_R10
  705 3,103 104 kf_apa #_R10
  706 11,103 102 kf_apa #_R10
  707 12,103 172 kf_apa #_R10
  708 25,103 105 kf_apa #_R10
  709 3,106 107 kf_apa #_R10
  710 11,106 56 kf_apa #_R10
  711 12,106 173 kf_apa #_R10
  712 25,106 108 kf_apa #_R10
  713 100 3,99 kr_apa #_reverse__R10
  714 101 25,99 kr_apa #_reverse__R10
  715 102 11,103 kr_apa #_reverse__R10
  716 104 3,103 kr_apa #_reverse__R10
  717 105 25,103 kr_apa #_reverse__R10
  718 107 3,106 kr_apa #_reverse__R10
  719 108 25,106 kr_apa #_reverse__R10
  720 109 11,174 kr_apa #_reverse__R10
  721 110 25,174 kr_apa #_reverse__R10
  722 154 11,186 kr_apa #_reverse__R10
  723 120 160 _rateLaw5 #_R11
  724 150 178 _rateLaw5 #_R11
  725 121 69 kr_apa #_reverse__R11
  726 124 79 kr_apa #_reverse__R11
  727 90 164 _rateLaw6 #_R12
  728 91 165 _rateLaw6 #_R12
  729 97 163 _rateLaw6 #_R12
  730 98 162 _rateLaw6 #_R12
  731 122 72 kr_apa #_reverse__R12
  732 123 75 kr_apa #_reverse__R12
  733 4,90 75 kf_ga #_R14
  734 4,91 97 kf_ga #_R14
  735 4,95 93 kf_ga #_R14
  736 4,98 157 kf_ga #_R14
  737 4,100 55 kf_ga #_R14
  738 4,104 102 kf_ga #_R14
  739 4,107 56 kf_ga #_R14
  740 4,111 58 kf_ga #_R14
  741 4,113 115 kf_ga #_R14
  742 4,118 117 kf_ga #_R14
  743 4,122 63 kf_ga #_R14
  744 4,124 160 kf_ga #_R14
  745 4,126 179 kf_ga #_R14
  746 4,128 76 kf_ga #_R14
  747 4,129 112 kf_ga #_R14
  748 4,130 131 kf_ga #_R14
  749 4,132 134 kf_ga #_R14
  750 4,133 119 kf_ga #_R14
  751 4,135 183 kf_ga #_R14
  752 4,136 77 kf_ga #_R14
  753 4,142 81 kf_ga #_R14
  754 4,143 82 kf_ga #_R14
  755 4,144 83 kf_ga #_R14
  756 4,146 187 kf_ga #_R14
  757 4,147 188 kf_ga #_R14
  758 4,148 182 kf_ga #_R14
  759 4,155 189 kf_ga #_R14
  760 92 4,80 kr_ga #_reverse__R14
  761 93 4,95 kr_ga #_reverse__R14
  762 96 4,156 kr_ga #_reverse__R14
  763 97 4,91 kr_ga #_reverse__R14
  764 101 4,171 kr_ga #_reverse__R14
  765 102 4,104 kr_ga #_reverse__R14
  766 105 4,172 kr_ga #_reverse__R14
  767 108 4,173 kr_ga #_reverse__R14
  768 109 4,175 kr_ga #_reverse__R14
  769 110 4,176 kr_ga #_reverse__R14
  770 112 4,129 kr_ga #_reverse__R14
  771 114 4,78 kr_ga #_reverse__R14
  772 115 4,113 kr_ga #_reverse__R14
  773 116 4,66 kr_ga #_reverse__R14
  774 117 4,118 kr_ga #_reverse__R14
  775 119 4,133 kr_ga #_reverse__R14
  776 120 4,79 kr_ga #_reverse__R14
  777 121 4,62 kr_ga #_reverse__R14
  778 123 4,164 kr_ga #_reverse__R14
  779 125 4,65 kr_ga #_reverse__R14
  780 131 4,130 kr_ga #_reverse__R14
  781 134 4,132 kr_ga #_reverse__R14
  782 138 4,86 kr_ga #_reverse__R14
  783 139 4,87 kr_ga #_reverse__R14
  784 140 4,88 kr_ga #_reverse__R14
  785 141 4,89 kr_ga #_reverse__R14
  786 145 4,190 kr_ga #_reverse__R14
  787 149 4,191 kr_ga #_reverse__R14
  788 150 4,192 kr_ga #_reverse__R14
  789 151 4,193 kr_ga #_reverse__R14
  790 152 4,194 kr_ga #_reverse__R14
  791 154 4,195 kr_ga #_reverse__R14
  792 5,92 70 kf_ca #_R15
  793 5,93 96 kf_ca #_R15
  794 5,95 156 kf_ca #_R15
  795 5,98 91 kf_ca #_R15
  796 5,100 171 kf_ca #_R15
  797 5,102 105 kf_ca #_R15
  798 5,104 172 kf_ca #_R15
  799 5,107 173 kf_ca #_R15
  800 5,109 110 kf_ca #_R15
  801 5,111 129 kf_ca #_R15
  802 5,113 66 kf_ca #_R15
  803 5,114 68 kf_ca #_R15
  804 5,115 116 kf_ca #_R15
  805 5,117 119 kf_ca #_R15
  806 5,118 133 kf_ca #_R15
  807 5,120 69 kf_ca #_R15
  808 5,122 164 kf_ca #_R15
  809 5,124 62 kf_ca #_R15
  810 5,130 132 kf_ca #_R15
  811 5,131 134 kf_ca #_R15
  812 5,142 143 kf_ca #_R15
  813 5,144 190 kf_ca #_R15
  814 5,146 87 kf_ca #_R15
  815 5,147 88 kf_ca #_R15
  816 5,148 89 kf_ca #_R15
  817 5,152 196 kf_ca #_R15
  818 5,154 170 kf_ca #_R15
  819 90 5,72 kr_ca #_reverse__R15
  820 91 5,98 kr_ca #_reverse__R15
  821 96 5,93 kr_ca #_reverse__R15
  822 97 5,157 kr_ca #_reverse__R15
  823 101 5,55 kr_ca #_reverse__R15
  824 105 5,102 kr_ca #_reverse__R15
  825 108 5,56 kr_ca #_reverse__R15
  826 110 5,109 kr_ca #_reverse__R15
  827 112 5,58 kr_ca #_reverse__R15
  828 116 5,115 kr_ca #_reverse__R15
  829 119 5,117 kr_ca #_reverse__R15
  830 121 5,160 kr_ca #_reverse__R15
  831 123 5,63 kr_ca #_reverse__R15
  832 125 5,64 kr_ca #_reverse__R15
  833 126 5,180 kr_ca #_reverse__R15
  834 128 5,73 kr_ca #_reverse__R15
  835 129 5,111 kr_ca #_reverse__R15
  836 132 5,130 kr_ca #_reverse__R15
  837 133 5,118 kr_ca #_reverse__R15
  838 134 5,131 kr_ca #_reverse__R15
  839 135 5,184 kr_ca #_reverse__R15
  840 136 5,74 kr_ca #_reverse__R15
  841 138 5,85 kr_ca #_reverse__R15
  842 139 5,187 kr_ca #_reverse__R15
  843 140 5,188 kr_ca #_reverse__R15
  844 141 5,182 kr_ca #_reverse__R15
  845 143 5,142 kr_ca #_reverse__R15
  846 145 5,83 kr_ca #_reverse__R15
  847 149 5,197 kr_ca #_reverse__R15
  848 150 5,198 kr_ca #_reverse__R15
  849 151 5,199 kr_ca #_reverse__R15
  850 155 5,200 kr_ca #_reverse__R15
  851 90 91 kpb #_R16
  852 101 105 kpb #_R16
  853 108 169 kpb #_R16
  854 112 119 kpb #_R16
  855 123 163 kpb #_R16
  856 129 133 kpb #_R16
  857 136 156 kpb #_R16
  858 92 199 kpb #_R17
  859 93 201 kpb #_R17
  860 96 202 kpb #_R17
  861 97 158 kpb #_R17
  862 102 203 kpb #_R17
  863 105 204 kpb #_R17
  864 114 197 kpb #_R17
  865 115 205 kpb #_R17
  866 116 181 kpb #_R17
  867 117 206 kpb #_R17
  868 119 185 kpb #_R17
  869 120 198 kpb #_R17
  870 121 178 kpb #_R17
  871 92 93 kp #_R18
  872 115 117 kp #_R18
  873 116 119 kp #_R18
  874 120 157 kp #_R18
  875 121 163 kp #_R18
  876 125 134 kp #_R18
  877 138 196 kp #_R18
  878 140 207 kp #_R18
  879 141 208 kp #_R18
  880 150 158 kp #_R18
  881 151 202 kp #_R18
  882 91 90 kmpb #_R19
  883 92 23 kmpb #_R19
  884 93 49 kmpb #_R19
  885 94 60 kmpb #_R19
  886 95 74 kmpb #_R19
  887 96 77 kmpb #_R19
  888 97 75 kmpb #_R19
  889 98 72 kmpb #_R19
  890 102 55 kmpb #_R19
  891 103 99 kmpb #_R19
  892 104 100 kmpb #_R19
  893 105 101 kmpb #_R19
  894 113 16 kmpb #_R19
  895 114 17 kmpb #_R19
  896 115 29 kmpb #_R19
  897 116 57 kmpb #_R19
  898 117 58 kmpb #_R19
  899 118 111 kmpb #_R19
  900 119 112 kmpb #_R19
  901 120 19 kmpb #_R19
  902 121 61 kmpb #_R19
  903 124 28 kmpb #_R19
  904 133 129 kmpb #_R19
  905 149 209 kmpb #_R19
  906 150 210 kmpb #_R19
  907 151 211 kmpb #_R19
  908 149 68 kmpb #_R20
  909 150 69 kmpb #_R20
  910 151 70 kmpb #_R20
  911 90 20 kmp #_R21
  912 91 45 kmp #_R21
  913 93 92 kmp #_R21
  914 95 80 kmp #_R21
  915 96 70 kmp #_R21
  916 97 69 kmp #_R21
  917 98 79 kmp #_R21
  918 111 16 kmp #_R21
  919 112 57 kmp #_R21
  920 117 115 kmp #_R21
  921 118 113 kmp #_R21
  922 119 116 kmp #_R21
  923 122 28 kmp #_R21
  924 123 61 kmp #_R21
  925 128 22 kmp #_R21
  926 129 30 kmp #_R21
  927 130 36 kmp #_R21
  928 131 64 kmp #_R21
  929 132 65 kmp #_R21
  930 133 66 kmp #_R21
  931 134 125 kmp #_R21
  932 135 126 kmp #_R21
  933 136 24 kmp #_R21
  934 142 38 kmp #_R21
  935 143 40 kmp #_R21
  936 144 50 kmp #_R21
  937 145 71 kmp #_R21
  938 152 85 kmp #_R21
  939 90 190 kdb1 #_R23
  940 91 212 kdb1 #_R23
  941 92 182 kdb1 #_R23
  942 93 213 kdb1 #_R23
  943 94 214 kdb1 #_R23
  944 95 215 kdb1 #_R23
  945 96 208 kdb1 #_R23
  946 97 207 kdb1 #_R23
  947 98 216 kdb1 #_R23
  948 99 186 kdb1 #_R23
  949 100 195 kdb1 #_R23
  950 101 170 kdb1 #_R23
  951 102 217 kdb1 #_R23
  952 103 218 kdb1 #_R23
  953 104 219 kdb1 #_R23
  954 105 220 kdb1 #_R23
  955 106 174 kdb1 #_R23
  956 107 175 kdb1 #_R23
  957 108 110 kdb1 #_R23
  958 111 130 kdb1 #_R23
  959 112 134 kdb1 #_R23
  960 113 180 kdb1 #_R23
  961 114 187 kdb1 #_R23
  962 115 221 kdb1 #_R23
  963 116 179 kdb1 #_R23
  964 117 222 kdb1 #_R23
  965 118 184 kdb1 #_R23
  966 119 183 kdb1 #_R23
  967 120 188 kdb1 #_R23
  968 121 189 kdb1 #_R23
  969 122 194 kdb1 #_R23
  970 123 196 kdb1 #_R23
  971 124 200 kdb1 #_R23
  972 129 132 kdb1 #_R23
  973 133 135 kdb1 #_R23
  974 136 143 kdb1 #_R23
  975 149 223 kdb2 #_R24
  976 150 224 kdb2 #_R24
  977 151 225 kdb2 #_R24
  978 127 2,153 _rateLaw8 #_R25
  979 137 13,54 _rateLaw8 #_R25
  980 140 2,139 _rateLaw8 #_R25
  981 141 35,153 _rateLaw8 #_R25
  982 142 13,73 _rateLaw8 #_R25
  983 143 13,128 _rateLaw8 #_R25
  984 144 27,54 _rateLaw8 #_R25
  985 145 54,67 _rateLaw8 #_R25
  986 147 2,146 _rateLaw8 #_R25
  987 148 10,153 _rateLaw8 #_R25
  988 109 154 _rateLaw9 #_R26
  989 110 170 _rateLaw9 #_R26
  990 138 125 _rateLaw9 #_R26
  991 152 131 _rateLaw9 #_R26
  992 155 126 _rateLaw9 #_R26
  993 154 13,48 _rateLaw10 #_R27
  994 125 13,35 _rateLaw11 #_R28
  995 126 22,153 _rateLaw11 #_R28
  996 130 13,73 _rateLaw11 #_R28
  997 131 13,48 _rateLaw11 #_R28
  998 132 13,128 _rateLaw11 #_R28
  999 134 13,76 _rateLaw11 #_R28
 1000 135 128,153 _rateLaw11 #_R28
 1001 139 25,153 _rateLaw11 #_R28
 1002 140 25,127 _rateLaw11 #_R28
 1003 144 3,137 _rateLaw11 #_R28
 1004 145 25,137 _rateLaw11 #_R28
 1005 146 3,153 _rateLaw11 #_R28
 1006 147 3,127 _rateLaw11 #_R28
 1007 138 41 _rateLaw12 #_R29
 1008 152 81 _rateLaw12 #_R29
 1009 155 89 _rateLaw12 #_R29
 1010 2,159 177 kf1_bap #_R1
 1011 10,159 226 kf1_bap #_R1
 1012 21,159 199 kf1_bap #_R1
 1013 22,159 193 kf1_bap #_R1
 1014 35,159 151 kf1_bap #_R1
 1015 48,159 201 kf1_bap #_R1
 1016 54,159 227 kf1_bap #_R1
 1017 73,159 228 kf1_bap #_R1
 1018 76,159 202 kf1_bap #_R1
 1019 128,159 229 kf1_bap #_R1
 1020 2,191 192 kf1_bap #_R1
 1021 54,191 230 kf1_bap #_R1
 1022 2,197 198 kf1_bap #_R1
 1023 54,197 231 kf1_bap #_R1
 1024 2,209 210 kf1_bap #_R1
 1025 54,209 232 kf1_bap #_R1
 1026 156 53,128 kr1_bap #_reverse__R1
 1027 157 54,114 kr1_bap #_reverse__R1
 1028 158 54,149 kr1_bap #_reverse__R1
 1029 177 2,159 kr1_bap #_reverse__R1
 1030 192 2,191 kr1_bap #_reverse__R1
 1031 193 22,159 kr1_bap #_reverse__R1
 1032 198 2,197 kr1_bap #_reverse__R1
 1033 199 21,159 kr1_bap #_reverse__R1
 1034 201 48,159 kr1_bap #_reverse__R1
 1035 202 76,159 kr1_bap #_reverse__R1
 1036 210 2,209 kr1_bap #_reverse__R1
 1037 211 35,233 kr1_bap #_reverse__R1
 1038 181 178 _rateLaw1 #_R2
 1039 185 234 _rateLaw1 #_R2
 1040 205 235 _rateLaw1 #_R2
 1041 206 236 _rateLaw1 #_R2
 1042 160 115 kr1_bap #_reverse__R2
 1043 161 117 kr1_bap #_reverse__R2
 1044 162 118 kr1_bap #_reverse__R2
 1045 163 119 kr1_bap #_reverse__R2
 1046 164 129 kr1_bap #_reverse__R2
 1047 165 133 kr1_bap #_reverse__R2
 1048 178 181 kr1_bap #_reverse__R2
 1049 170 110 _rateLaw2 #_R3
 1050 171 173 _rateLaw2 #_R3
 1051 172 237 _rateLaw2 #_R3
 1052 186 174 _rateLaw2 #_R3
 1053 195 175 _rateLaw2 #_R3
 1054 203 238 _rateLaw2 #_R3
 1055 204 239 _rateLaw2 #_R3
 1056 217 240 _rateLaw2 #_R3
 1057 218 241 _rateLaw2 #_R3
 1058 219 242 _rateLaw2 #_R3
 1059 220 243 _rateLaw2 #_R3
 1060 166 102 kr1_bap #_reverse__R3
 1061 167 103 kr1_bap #_reverse__R3
 1062 168 104 kr1_bap #_reverse__R3
 1063 169 105 kr1_bap #_reverse__R3
 1064 173 171 kr1_bap #_reverse__R3
 1065 174 186 kr1_bap #_reverse__R3
 1066 175 195 kr1_bap #_reverse__R3
 1067 176 244 kr1_bap #_reverse__R3
 1068 48,159 203 kf2_bap #_R4
 1069 54,159 245 kf2_bap #_R4
 1070 73,159 246 kf2_bap #_R4
 1071 76,159 204 kf2_bap #_R4
 1072 128,159 247 kf2_bap #_R4
 1073 171 1,128 kr2_bap #_reverse__R4
 1074 172 53,128 kr2_bap #_reverse__R4
 1075 203 48,159 kr2_bap #_reverse__R4
 1076 204 76,159 kr2_bap #_reverse__R4
 1077 156 237 _rateLaw3 #_R5
 1078 201 238 _rateLaw3 #_R5
 1079 202 239 _rateLaw3 #_R5
 1080 208 243 _rateLaw3 #_R5
 1081 213 240 _rateLaw3 #_R5
 1082 214 241 _rateLaw3 #_R5
 1083 215 242 _rateLaw3 #_R5
 1084 166 93 kr2_bap #_reverse__R5
 1085 167 94 kr2_bap #_reverse__R5
 1086 168 95 kr2_bap #_reverse__R5
 1087 169 96 kr2_bap #_reverse__R5
 1088 173 136 kr2_bap #_reverse__R5
 1089 174 137 kr2_bap #_reverse__R5
 1090 175 142 kr2_bap #_reverse__R5
 1091 176 143 kr2_bap #_reverse__R5
 1092 3,159 248 kf_ba #_R6
 1093 10,159 249 kf_ba #_R6
 1094 11,159 197 kf_ba #_R6
 1095 12,159 191 kf_ba #_R6
 1096 21,159 205 kf_ba #_R6
 1097 22,159 250 kf_ba #_R6
 1098 25,159 149 kf_ba #_R6
 1099 35,159 181 kf_ba #_R6
 1100 48,159 206 kf_ba #_R6
 1101 73,159 251 kf_ba #_R6
 1102 76,159 185 kf_ba #_R6
 1103 128,159 252 kf_ba #_R6
 1104 3,177 253 kf_ba #_R6
 1105 11,177 198 kf_ba #_R6
 1106 12,177 192 kf_ba #_R6
 1107 25,177 150 kf_ba #_R6
 1108 157 11,94 kr_ba #_reverse__R6
 1109 158 25,227 kr_ba #_reverse__R6
 1110 181 35,159 kr_ba #_reverse__R6
 1111 185 76,159 kr_ba #_reverse__R6
 1112 191 12,159 kr_ba #_reverse__R6
 1113 192 12,177 kr_ba #_reverse__R6
 1114 197 11,159 kr_ba #_reverse__R6
 1115 198 11,177 kr_ba #_reverse__R6
 1116 205 21,159 kr_ba #_reverse__R6
 1117 206 48,159 kr_ba #_reverse__R6
 1118 209 25,233 kr_ba #_reverse__R6
 1119 210 25,254 kr_ba #_reverse__R6
 1120 156 165 _rateLaw4 #_R7
 1121 193 255 _rateLaw4 #_R7
 1122 199 235 _rateLaw4 #_R7
 1123 201 236 _rateLaw4 #_R7
 1124 202 234 _rateLaw4 #_R7
 1125 211 256 _rateLaw4 #_R7
 1126 160 92 kr_ba #_reverse__R7
 1127 161 93 kr_ba #_reverse__R7
 1128 162 95 kr_ba #_reverse__R7
 1129 163 96 kr_ba #_reverse__R7
 1130 164 136 kr_ba #_reverse__R7
 1131 165 156 kr_ba #_reverse__R7
 1132 178 151 kr_ba #_reverse__R7
 1133 2,187 221 kf_apa #_R8
 1134 2,191 250 kf_apa #_R8
 1135 2,197 205 kf_apa #_R8
 1136 2,209 257 kf_apa #_R8
 1137 2,223 258 kf_apa #_R8
 1138 3,177 226 kf_apa #_R8
 1139 11,177 199 kf_apa #_R8
 1140 12,177 193 kf_apa #_R8
 1141 25,177 151 kf_apa #_R8
 1142 179 2,139 kr_apa #_reverse__R8
 1143 180 2,146 kr_apa #_reverse__R8
 1144 181 2,149 kr_apa #_reverse__R8
 1145 182 11,127 kr_apa #_reverse__R8
 1146 193 12,177 kr_apa #_reverse__R8
 1147 199 11,177 kr_apa #_reverse__R8
 1148 205 2,197 kr_apa #_reverse__R8
 1149 211 25,254 kr_apa #_reverse__R8
 1150 221 2,187 kr_apa #_reverse__R8
 1151 225 25,259 kr_apa #_reverse__R8
 1152 54,187 222 kf_apa #_R9
 1153 54,191 252 kf_apa #_R9
 1154 54,197 206 kf_apa #_R9
 1155 54,209 260 kf_apa #_R9
 1156 54,223 261 kf_apa #_R9
 1157 3,214 215 kf_apa #_R9
 1158 11,214 213 kf_apa #_R9
 1159 12,214 262 kf_apa #_R9
 1160 25,214 208 kf_apa #_R9
 1161 156 12,94 kr_apa #_reverse__R9
 1162 183 54,139 kr_apa #_reverse__R9
 1163 184 54,146 kr_apa #_reverse__R9
 1164 185 54,149 kr_apa #_reverse__R9
 1165 201 11,227 kr_apa #_reverse__R9
 1166 202 25,227 kr_apa #_reverse__R9
 1167 206 54,197 kr_apa #_reverse__R9
 1168 208 25,214 kr_apa #_reverse__R9
 1169 213 11,214 kr_apa #_reverse__R9
 1170 215 3,214 kr_apa #_reverse__R9
 1171 222 54,187 kr_apa #_reverse__R9
 1172 3,167 168 kf_apa #_R10
 1173 11,167 166 kf_apa #_R10
 1174 12,167 237 kf_apa #_R10
 1175 25,167 169 kf_apa #_R10
 1176 3,174 175 kf_apa #_R10
 1177 11,174 109 kf_apa #_R10
 1178 12,174 176 kf_apa #_R10
 1179 25,174 110 kf_apa #_R10
 1180 3,186 195 kf_apa #_R10
 1181 11,186 154 kf_apa #_R10
 1182 12,186 244 kf_apa #_R10
 1183 25,186 170 kf_apa #_R10
 1184 3,218 219 kf_apa #_R10
 1185 11,218 217 kf_apa #_R10
 1186 12,218 263 kf_apa #_R10
 1187 25,218 220 kf_apa #_R10
 1188 166 11,167 kr_apa #_reverse__R10
 1189 168 3,167 kr_apa #_reverse__R10
 1190 169 25,167 kr_apa #_reverse__R10
 1191 170 25,186 kr_apa #_reverse__R10
 1192 171 12,99 kr_apa #_reverse__R10
 1193 172 12,103 kr_apa #_reverse__R10
 1194 173 12,106 kr_apa #_reverse__R10
 1195 175 3,174 kr_apa #_reverse__R10
 1196 176 12,174 kr_apa #_reverse__R10
 1197 195 3,186 kr_apa #_reverse__R10
 1198 203 11,245 kr_apa #_reverse__R10
 1199 204 25,245 kr_apa #_reverse__R10
 1200 217 11,218 kr_apa #_reverse__R10
 1201 219 3,218 kr_apa #_reverse__R10
 1202 220 25,218 kr_apa #_reverse__R10
 1203 192 255 _rateLaw5 #_R11
 1204 198 235 _rateLaw5 #_R11
 1205 210 256 _rateLaw5 #_R11
 1206 160 120 kr_apa #_reverse__R11
 1207 178 150 kr_apa #_reverse__R11
 1208 157 161 _rateLaw6 #_R12
 1209 158 234 _rateLaw6 #_R12
 1210 161 157 kr_apa #_reverse__R12
 1211 162 98 kr_apa #_reverse__R12
 1212 163 97 kr_apa #_reverse__R12
 1213 164 90 kr_apa #_reverse__R12
 1214 165 91 kr_apa #_reverse__R12
 1215 4,156 96 kf_ga #_R14
 1216 4,162 161 kf_ga #_R14
 1217 4,164 123 kf_ga #_R14
 1218 4,165 163 kf_ga #_R14
 1219 4,168 166 kf_ga #_R14
 1220 4,171 101 kf_ga #_R14
 1221 4,172 105 kf_ga #_R14
 1222 4,173 108 kf_ga #_R14
 1223 4,175 109 kf_ga #_R14
 1224 4,176 110 kf_ga #_R14
 1225 4,180 221 kf_ga #_R14
 1226 4,184 222 kf_ga #_R14
 1227 4,190 145 kf_ga #_R14
 1228 4,191 149 kf_ga #_R14
 1229 4,192 150 kf_ga #_R14
 1230 4,193 151 kf_ga #_R14
 1231 4,194 152 kf_ga #_R14
 1232 4,195 154 kf_ga #_R14
 1233 4,200 264 kf_ga #_R14
 1234 4,212 207 kf_ga #_R14
 1235 4,215 213 kf_ga #_R14
 1236 4,216 265 kf_ga #_R14
 1237 4,219 217 kf_ga #_R14
 1238 157 4,98 kr_ga #_reverse__R14
 1239 158 4,230 kr_ga #_reverse__R14
 1240 160 4,124 kr_ga #_reverse__R14
 1241 161 4,162 kr_ga #_reverse__R14
 1242 163 4,165 kr_ga #_reverse__R14
 1243 166 4,168 kr_ga #_reverse__R14
 1244 169 4,237 kr_ga #_reverse__R14
 1245 170 4,244 kr_ga #_reverse__R14
 1246 178 4,255 kr_ga #_reverse__R14
 1247 179 4,126 kr_ga #_reverse__R14
 1248 181 4,250 kr_ga #_reverse__R14
 1249 182 4,148 kr_ga #_reverse__R14
 1250 183 4,135 kr_ga #_reverse__R14
 1251 185 4,252 kr_ga #_reverse__R14
 1252 187 4,146 kr_ga #_reverse__R14
 1253 188 4,147 kr_ga #_reverse__R14
 1254 189 4,155 kr_ga #_reverse__R14
 1255 196 4,266 kr_ga #_reverse__R14
 1256 197 4,248 kr_ga #_reverse__R14
 1257 198 4,253 kr_ga #_reverse__R14
 1258 199 4,226 kr_ga #_reverse__R14
 1259 201 4,228 kr_ga #_reverse__R14
 1260 202 4,229 kr_ga #_reverse__R14
 1261 203 4,246 kr_ga #_reverse__R14
 1262 204 4,247 kr_ga #_reverse__R14
 1263 205 4,249 kr_ga #_reverse__R14
 1264 206 4,251 kr_ga #_reverse__R14
 1265 207 4,212 kr_ga #_reverse__R14
 1266 208 4,262 kr_ga #_reverse__R14
 1267 209 4,267 kr_ga #_reverse__R14
 1268 210 4,268 kr_ga #_reverse__R14
 1269 211 4,269 kr_ga #_reverse__R14
 1270 213 4,215 kr_ga #_reverse__R14
 1271 217 4,219 kr_ga #_reverse__R14
 1272 220 4,263 kr_ga #_reverse__R14
 1273 221 4,180 kr_ga #_reverse__R14
 1274 222 4,184 kr_ga #_reverse__R14
 1275 223 4,270 kr_ga #_reverse__R14
 1276 224 4,271 kr_ga #_reverse__R14
 1277 225 4,272 kr_ga #_reverse__R14
 1278 5,157 97 kf_ca #_R15
 1279 5,160 121 kf_ca #_R15
 1280 5,161 163 kf_ca #_R15
 1281 5,162 165 kf_ca #_R15
 1282 5,166 169 kf_ca #_R15
 1283 5,168 237 kf_ca #_R15
 1284 5,175 176 kf_ca #_R15
 1285 5,180 126 kf_ca #_R15
 1286 5,182 141 kf_ca #_R15
 1287 5,184 135 kf_ca #_R15
 1288 5,187 139 kf_ca #_R15
 1289 5,188 140 kf_ca #_R15
 1290 5,194 266 kf_ca #_R15
 1291 5,195 244 kf_ca #_R15
 1292 5,197 149 kf_ca #_R15
 1293 5,198 150 kf_ca #_R15
 1294 5,199 151 kf_ca #_R15
 1295 5,200 155 kf_ca #_R15
 1296 5,201 202 kf_ca #_R15
 1297 5,203 204 kf_ca #_R15
 1298 5,205 181 kf_ca #_R15
 1299 5,206 185 kf_ca #_R15
 1300 5,213 208 kf_ca #_R15
 1301 5,215 262 kf_ca #_R15
 1302 5,216 212 kf_ca #_R15
 1303 5,217 220 kf_ca #_R15
 1304 5,219 263 kf_ca #_R15
 1305 5,221 179 kf_ca #_R15
 1306 5,222 183 kf_ca #_R15
 1307 156 5,95 kr_ca #_reverse__R15
 1308 158 5,231 kr_ca #_reverse__R15
 1309 163 5,161 kr_ca #_reverse__R15
 1310 164 5,122 kr_ca #_reverse__R15
 1311 165 5,162 kr_ca #_reverse__R15
 1312 169 5,166 kr_ca #_reverse__R15
 1313 170 5,154 kr_ca #_reverse__R15
 1314 171 5,100 kr_ca #_reverse__R15
 1315 172 5,104 kr_ca #_reverse__R15
 1316 173 5,107 kr_ca #_reverse__R15
 1317 176 5,175 kr_ca #_reverse__R15
 1318 178 5,235 kr_ca #_reverse__R15
 1319 179 5,221 kr_ca #_reverse__R15
 1320 181 5,205 kr_ca #_reverse__R15
 1321 183 5,222 kr_ca #_reverse__R15
 1322 185 5,206 kr_ca #_reverse__R15
 1323 189 5,264 kr_ca #_reverse__R15
 1324 190 5,144 kr_ca #_reverse__R15
 1325 191 5,248 kr_ca #_reverse__R15
 1326 192 5,253 kr_ca #_reverse__R15
 1327 193 5,226 kr_ca #_reverse__R15
 1328 196 5,152 kr_ca #_reverse__R15
 1329 202 5,201 kr_ca #_reverse__R15
 1330 204 5,203 kr_ca #_reverse__R15
 1331 207 5,265 kr_ca #_reverse__R15
 1332 208 5,213 kr_ca #_reverse__R15
 1333 209 5,273 kr_ca #_reverse__R15
 1334 210 5,274 kr_ca #_reverse__R15
 1335 211 5,275 kr_ca #_reverse__R15
 1336 212 5,216 kr_ca #_reverse__R15
 1337 220 5,217 kr_ca #_reverse__R15
 1338 223 5,276 kr_ca #_reverse__R15
 1339 224 5,277 kr_ca #_reverse__R15
 1340 225 5,278 kr_ca #_reverse__R15
 1341 164 165 kpb #_R16
 1342 171 172 kpb #_R16
 1343 173 237 kpb #_R16
 1344 209 149 kpb #_R16
 1345 210 150 kpb #_R16
 1346 211 151 kpb #_R16
 1347 157 231 kpb #_R17
 1348 160 235 kpb #_R17
 1349 161 236 kpb #_R17
 1350 163 234 kpb #_R17
 1351 166 238 kpb #_R17
 1352 169 239 kpb #_R17
 1353 160 161 kp #_R18
 1354 178 234 kp #_R18
 1355 179 183 kp #_R18
 1356 181 185 kp #_R18
 1357 182 213 kp #_R18
 1358 188 265 kp #_R18
 1359 189 279 kp #_R18
 1360 198 231 kp #_R18
 1361 199 201 kp #_R18
 1362 205 206 kp #_R18
 1363 210 232 kp #_R18
 1364 211 280 kp #_R18
 1365 221 222 kp #_R18
 1366 224 281 kp #_R18
 1367 225 282 kp #_R18
 1368 156 136 kmpb #_R19
 1369 157 47 kmpb #_R19
 1370 158 232 kmpb #_R19
 1371 159 233 kmpb #_R19
 1372 160 33 kmpb #_R19
 1373 161 63 kmpb #_R19
 1374 162 122 kmpb #_R19
 1375 163 123 kmpb #_R19
 1376 165 164 kmpb #_R19
 1377 166 56 kmpb #_R19
 1378 167 106 kmpb #_R19
 1379 168 107 kmpb #_R19
 1380 169 108 kmpb #_R19
 1381 172 171 kmpb #_R19
 1382 177 254 kmpb #_R19
 1383 178 256 kmpb #_R19
 1384 181 257 kmpb #_R19
 1385 185 260 kmpb #_R19
 1386 191 267 kmpb #_R19
 1387 192 268 kmpb #_R19
 1388 193 269 kmpb #_R19
 1389 197 273 kmpb #_R19
 1390 198 274 kmpb #_R19
 1391 199 275 kmpb #_R19
 1392 201 283 kmpb #_R19
 1393 202 280 kmpb #_R19
 1394 203 284 kmpb #_R19
 1395 204 285 kmpb #_R19
 1396 205 286 kmpb #_R19
 1397 206 287 kmpb #_R19
 1398 158 97 kmpb #_R20
 1399 159 53 kmpb #_R20
 1400 177 59 kmpb #_R20
 1401 178 121 kmpb #_R20
 1402 181 116 kmpb #_R20
 1403 185 119 kmpb #_R20
 1404 191 44 kmpb #_R20
 1405 192 45 kmpb #_R20
 1406 193 46 kmpb #_R20
 1407 197 114 kmpb #_R20
 1408 198 120 kmpb #_R20
 1409 199 92 kmpb #_R20
 1410 201 93 kmpb #_R20
 1411 202 96 kmpb #_R20
 1412 203 102 kmpb #_R20
 1413 204 105 kmpb #_R20
 1414 205 115 kmpb #_R20
 1415 206 117 kmpb #_R20
 1416 209 31 kmpb #_R20
 1417 210 32 kmpb #_R20
 1418 211 37 kmpb #_R20
 1419 156 46 kmp #_R21
 1420 157 120 kmp #_R21
 1421 158 150 kmp #_R21
 1422 161 160 kmp #_R21
 1423 162 124 kmp #_R21
 1424 163 121 kmp #_R21
 1425 164 34 kmp #_R21
 1426 165 62 kmp #_R21
 1427 183 179 kmp #_R21
 1428 184 180 kmp #_R21
 1429 185 181 kmp #_R21
 1430 190 52 kmp #_R21
 1431 194 84 kmp #_R21
 1432 196 138 kmp #_R21
 1433 201 199 kmp #_R21
 1434 202 151 kmp #_R21
 1435 206 205 kmp #_R21
 1436 207 140 kmp #_R21
 1437 208 141 kmp #_R21
 1438 212 88 kmp #_R21
 1439 213 182 kmp #_R21
 1440 215 148 kmp #_R21
 1441 216 147 kmp #_R21
 1442 222 221 kmp #_R21
 1443 156 262 kdb1 #_R23
 1444 157 265 kdb1 #_R23
 1445 160 264 kdb1 #_R23
 1446 161 288 kdb1 #_R23
 1447 162 289 kdb1 #_R23
 1448 163 279 kdb1 #_R23
 1449 164 266 kdb1 #_R23
 1450 165 290 kdb1 #_R23
 1451 166 240 kdb1 #_R23
 1452 167 241 kdb1 #_R23
 1453 168 242 kdb1 #_R23
 1454 169 243 kdb1 #_R23
 1455 171 244 kdb1 #_R23
 1456 172 263 kdb1 #_R23
 1457 173 176 kdb1 #_R23
 1458 158 281 kdb2 #_R24
 1459 159 291 kdb2 #_R24
 1460 177 259 kdb2 #_R24
 1461 178 292 kdb2 #_R24
 1462 181 258 kdb2 #_R24
 1463 185 261 kdb2 #_R24
 1464 191 270 kdb2 #_R24
 1465 192 271 kdb2 #_R24
 1466 193 272 kdb2 #_R24
 1467 197 276 kdb2 #_R24
 1468 198 277 kdb2 #_R24
 1469 199 278 kdb2 #_R24
 1470 201 293 kdb2 #_R24
 1471 202 282 kdb2 #_R24
 1472 203 294 kdb2 #_R24
 1473 204 295 kdb2 #_R24
 1474 205 296 kdb2 #_R24
 1475 206 297 kdb2 #_R24
 1476 209 298 kdb2 #_R24
 1477 210 299 kdb2 #_R24
 1478 211 300 kdb2 #_R24
 1479 182 21,153 _rateLaw8 #_R25
 1480 188 2,187 _rateLaw8 #_R25
 1481 190 43,54 _rateLaw8 #_R25
 1482 207 54,139 _rateLaw8 #_R25
 1483 208 76,153 _rateLaw8 #_R25
 1484 212 54,87 _rateLaw8 #_R25
 1485 213 48,153 _rateLaw8 #_R25
 1486 214 54,153 _rateLaw8 #_R25
 1487 215 73,153 _rateLaw8 #_R25
 1488 216 54,146 _rateLaw8 #_R25
 1489 224 2,223 _rateLaw8 #_R25
 1490 225 35,291 _rateLaw8 #_R25
 1491 174 186 _rateLaw9 #_R26
 1492 175 195 _rateLaw9 #_R26
 1493 176 244 _rateLaw9 #_R26
 1494 189 179 _rateLaw9 #_R26
 1495 194 130 _rateLaw9 #_R26
 1496 196 134 _rateLaw9 #_R26
 1497 200 180 _rateLaw9 #_R26
 1498 170 13,76 _rateLaw10 #_R27
 1499 186 13,54 _rateLaw10 #_R27
 1500 195 13,73 _rateLaw10 #_R27
 1501 217 48,153 _rateLaw10 #_R27
 1502 218 54,153 _rateLaw10 #_R27
 1503 219 73,153 _rateLaw10 #_R27
 1504 220 76,153 _rateLaw10 #_R27
 1505 179 35,153 _rateLaw11 #_R28
 1506 180 10,153 _rateLaw11 #_R28
 1507 183 76,153 _rateLaw11 #_R28
 1508 184 73,153 _rateLaw11 #_R28
 1509 187 11,153 _rateLaw11 #_R28
 1510 188 11,127 _rateLaw11 #_R28
 1511 190 12,137 _rateLaw11 #_R28
 1512 207 25,214 _rateLaw11 #_R28
 1513 212 12,214 _rateLaw11 #_R28
 1514 216 3,214 _rateLaw11 #_R28
 1515 221 21,153 _rateLaw11 #_R28
 1516 222 48,153 _rateLaw11 #_R28
 1517 223 25,291 _rateLaw11 #_R28
 1518 224 25,259 _rateLaw11 #_R28
 1519 189 141 _rateLaw12 #_R29
 1520 194 142 _rateLaw12 #_R29
 1521 196 82 _rateLaw12 #_R29
 1522 200 148 _rateLaw12 #_R29
 1523 2,233 254 kf1_bap #_R1
 1524 10,233 301 kf1_bap #_R1
 1525 21,233 275 kf1_bap #_R1
 1526 22,233 269 kf1_bap #_R1
 1527 35,233 211 kf1_bap #_R1
 1528 48,233 283 kf1_bap #_R1
 1529 54,233 302 kf1_bap #_R1
 1530 73,233 303 kf1_bap #_R1
 1531 76,233 280 kf1_bap #_R1
 1532 128,233 304 kf1_bap #_R1
 1533 2,248 253 kf1_bap #_R1
 1534 54,248 305 kf1_bap #_R1
 1535 2,267 268 kf1_bap #_R1
 1536 54,267 306 kf1_bap #_R1
 1537 2,273 274 kf1_bap #_R1
 1538 54,273 307 kf1_bap #_R1
 1539 226 10,159 kr1_bap #_reverse__R1
 1540 227 54,159 kr1_bap #_reverse__R1
 1541 228 73,159 kr1_bap #_reverse__R1
 1542 229 128,159 kr1_bap #_reverse__R1
 1543 230 54,191 kr1_bap #_reverse__R1
 1544 231 54,197 kr1_bap #_reverse__R1
 1545 232 54,209 kr1_bap #_reverse__R1
 1546 253 2,248 kr1_bap #_reverse__R1
 1547 254 2,233 kr1_bap #_reverse__R1
 1548 268 2,267 kr1_bap #_reverse__R1
 1549 269 22,233 kr1_bap #_reverse__R1
 1550 274 2,273 kr1_bap #_reverse__R1
 1551 275 21,233 kr1_bap #_reverse__R1
 1552 280 76,233 kr1_bap #_reverse__R1
 1553 283 48,233 kr1_bap #_reverse__R1
 1554 249 308 _rateLaw1 #_R2
 1555 250 255 _rateLaw1 #_R2
 1556 251 309 _rateLaw1 #_R2
 1557 252 310 _rateLaw1 #_R2
 1558 257 256 _rateLaw1 #_R2
 1559 260 311 _rateLaw1 #_R2
 1560 286 312 _rateLaw1 #_R2
 1561 287 313 _rateLaw1 #_R2
 1562 234 185 kr1_bap #_reverse__R2
 1563 235 205 kr1_bap #_reverse__R2
 1564 236 206 kr1_bap #_reverse__R2
 1565 255 250 kr1_bap #_reverse__R2
 1566 256 257 kr1_bap #_reverse__R2
 1567 244 176 _rateLaw2 #_R3
 1568 245 314 _rateLaw2 #_R3
 1569 246 315 _rateLaw2 #_R3
 1570 247 316 _rateLaw2 #_R3
 1571 263 317 _rateLaw2 #_R3
 1572 284 318 _rateLaw2 #_R3
 1573 285 319 _rateLaw2 #_R3
 1574 294 320 _rateLaw2 #_R3
 1575 295 321 _rateLaw2 #_R3
 1576 237 172 kr1_bap #_reverse__R3
 1577 238 203 kr1_bap #_reverse__R3
 1578 239 204 kr1_bap #_reverse__R3
 1579 240 217 kr1_bap #_reverse__R3
 1580 241 218 kr1_bap #_reverse__R3
 1581 242 219 kr1_bap #_reverse__R3
 1582 243 220 kr1_bap #_reverse__R3
 1583 48,233 284 kf2_bap #_R4
 1584 54,233 322 kf2_bap #_R4
 1585 73,233 323 kf2_bap #_R4
 1586 76,233 285 kf2_bap #_R4
 1587 128,233 324 kf2_bap #_R4
 1588 245 54,159 kr2_bap #_reverse__R4
 1589 246 73,159 kr2_bap #_reverse__R4
 1590 247 128,159 kr2_bap #_reverse__R4
 1591 284 48,233 kr2_bap #_reverse__R4
 1592 285 76,233 kr2_bap #_reverse__R4
 1593 227 314 _rateLaw3 #_R5
 1594 228 315 _rateLaw3 #_R5
 1595 229 316 _rateLaw3 #_R5
 1596 262 317 _rateLaw3 #_R5
 1597 280 319 _rateLaw3 #_R5
 1598 282 321 _rateLaw3 #_R5
 1599 283 318 _rateLaw3 #_R5
 1600 293 320 _rateLaw3 #_R5
 1601 237 156 kr2_bap #_reverse__R5
 1602 238 201 kr2_bap #_reverse__R5
 1603 239 202 kr2_bap #_reverse__R5
 1604 240 213 kr2_bap #_reverse__R5
 1605 241 214 kr2_bap #_reverse__R5
 1606 242 215 kr2_bap #_reverse__R5
 1607 243 208 kr2_bap #_reverse__R5
 1608 3,227 305 kf_ba #_R6
 1609 11,227 231 kf_ba #_R6
 1610 12,227 230 kf_ba #_R6
 1611 25,227 158 kf_ba #_R6
 1612 3,233 325 kf_ba #_R6
 1613 10,233 326 kf_ba #_R6
 1614 11,233 273 kf_ba #_R6
 1615 12,233 267 kf_ba #_R6
 1616 21,233 286 kf_ba #_R6
 1617 22,233 327 kf_ba #_R6
 1618 25,233 209 kf_ba #_R6
 1619 35,233 257 kf_ba #_R6
 1620 48,233 287 kf_ba #_R6
 1621 73,233 328 kf_ba #_R6
 1622 76,233 260 kf_ba #_R6
 1623 128,233 329 kf_ba #_R6
 1624 3,254 330 kf_ba #_R6
 1625 11,254 274 kf_ba #_R6
 1626 12,254 268 kf_ba #_R6
 1627 25,254 210 kf_ba #_R6
 1628 230 12,227 kr_ba #_reverse__R6
 1629 231 11,227 kr_ba #_reverse__R6
 1630 232 25,302 kr_ba #_reverse__R6
 1631 248 3,159 kr_ba #_reverse__R6
 1632 249 10,159 kr_ba #_reverse__R6
 1633 250 22,159 kr_ba #_reverse__R6
 1634 251 73,159 kr_ba #_reverse__R6
 1635 252 128,159 kr_ba #_reverse__R6
 1636 253 3,177 kr_ba #_reverse__R6
 1637 257 35,233 kr_ba #_reverse__R6
 1638 260 76,233 kr_ba #_reverse__R6
 1639 267 12,233 kr_ba #_reverse__R6
 1640 268 12,254 kr_ba #_reverse__R6
 1641 273 11,233 kr_ba #_reverse__R6
 1642 274 11,254 kr_ba #_reverse__R6
 1643 286 21,233 kr_ba #_reverse__R6
 1644 287 48,233 kr_ba #_reverse__R6
 1645 226 308 _rateLaw4 #_R7
 1646 228 309 _rateLaw4 #_R7
 1647 229 310 _rateLaw4 #_R7
 1648 269 331 _rateLaw4 #_R7
 1649 275 312 _rateLaw4 #_R7
 1650 280 311 _rateLaw4 #_R7
 1651 283 313 _rateLaw4 #_R7
 1652 234 202 kr_ba #_reverse__R7
 1653 235 199 kr_ba #_reverse__R7
 1654 236 201 kr_ba #_reverse__R7
 1655 255 193 kr_ba #_reverse__R7
 1656 256 211 kr_ba #_reverse__R7
 1657 2,248 249 kf_apa #_R8
 1658 2,267 327 kf_apa #_R8
 1659 2,270 332 kf_apa #_R8
 1660 2,273 286 kf_apa #_R8
 1661 2,276 296 kf_apa #_R8
 1662 2,298 333 kf_apa #_R8
 1663 3,254 301 kf_apa #_R8
 1664 11,254 275 kf_apa #_R8
 1665 12,254 269 kf_apa #_R8
 1666 25,254 211 kf_apa #_R8
 1667 3,259 334 kf_apa #_R8
 1668 11,259 278 kf_apa #_R8
 1669 12,259 272 kf_apa #_R8
 1670 25,259 225 kf_apa #_R8
 1671 226 3,177 kr_apa #_reverse__R8
 1672 249 2,248 kr_apa #_reverse__R8
 1673 250 2,191 kr_apa #_reverse__R8
 1674 257 2,209 kr_apa #_reverse__R8
 1675 258 2,223 kr_apa #_reverse__R8
 1676 269 12,254 kr_apa #_reverse__R8
 1677 272 12,259 kr_apa #_reverse__R8
 1678 275 11,254 kr_apa #_reverse__R8
 1679 278 11,259 kr_apa #_reverse__R8
 1680 286 2,273 kr_apa #_reverse__R8
 1681 296 2,276 kr_apa #_reverse__R8
 1682 300 25,335 kr_apa #_reverse__R8
 1683 54,248 251 kf_apa #_R9
 1684 54,267 329 kf_apa #_R9
 1685 54,270 336 kf_apa #_R9
 1686 54,273 287 kf_apa #_R9
 1687 54,276 297 kf_apa #_R9
 1688 54,298 337 kf_apa #_R9
 1689 3,227 228 kf_apa #_R9
 1690 11,227 201 kf_apa #_R9
 1691 12,227 229 kf_apa #_R9
 1692 25,227 202 kf_apa #_R9
 1693 228 3,227 kr_apa #_reverse__R9
 1694 229 12,227 kr_apa #_reverse__R9
 1695 251 54,248 kr_apa #_reverse__R9
 1696 252 54,191 kr_apa #_reverse__R9
 1697 260 54,209 kr_apa #_reverse__R9
 1698 261 54,223 kr_apa #_reverse__R9
 1699 262 12,214 kr_apa #_reverse__R9
 1700 280 25,302 kr_apa #_reverse__R9
 1701 282 25,338 kr_apa #_reverse__R9
 1702 283 11,302 kr_apa #_reverse__R9
 1703 287 54,273 kr_apa #_reverse__R9
 1704 293 11,338 kr_apa #_reverse__R9
 1705 297 54,276 kr_apa #_reverse__R9
 1706 3,241 242 kf_apa #_R10
 1707 11,241 240 kf_apa #_R10
 1708 12,241 317 kf_apa #_R10
 1709 25,241 243 kf_apa #_R10
 1710 3,245 246 kf_apa #_R10
 1711 11,245 203 kf_apa #_R10
 1712 12,245 247 kf_apa #_R10
 1713 25,245 204 kf_apa #_R10
 1714 237 12,167 kr_apa #_reverse__R10
 1715 238 11,314 kr_apa #_reverse__R10
 1716 239 25,314 kr_apa #_reverse__R10
 1717 240 11,241 kr_apa #_reverse__R10
 1718 242 3,241 kr_apa #_reverse__R10
 1719 243 25,241 kr_apa #_reverse__R10
 1720 244 12,186 kr_apa #_reverse__R10
 1721 246 3,245 kr_apa #_reverse__R10
 1722 247 12,245 kr_apa #_reverse__R10
 1723 263 12,218 kr_apa #_reverse__R10
 1724 284 11,322 kr_apa #_reverse__R10
 1725 285 25,322 kr_apa #_reverse__R10
 1726 294 11,339 kr_apa #_reverse__R10
 1727 295 25,339 kr_apa #_reverse__R10
 1728 253 308 _rateLaw5 #_R11
 1729 268 331 _rateLaw5 #_R11
 1730 274 312 _rateLaw5 #_R11
 1731 235 198 kr_apa #_reverse__R11
 1732 255 192 kr_apa #_reverse__R11
 1733 256 210 kr_apa #_reverse__R11
 1734 230 310 _rateLaw6 #_R12
 1735 231 236 _rateLaw6 #_R12
 1736 232 311 _rateLaw6 #_R12
 1737 234 158 kr_apa #_reverse__R12
 1738 236 231 kr_apa #_reverse__R12
 1739 4,226 199 kf_ga #_R14
 1740 4,228 201 kf_ga #_R14
 1741 4,229 202 kf_ga #_R14
 1742 4,230 158 kf_ga #_R14
 1743 4,237 169 kf_ga #_R14
 1744 4,242 240 kf_ga #_R14
 1745 4,244 170 kf_ga #_R14
 1746 4,246 203 kf_ga #_R14
 1747 4,247 204 kf_ga #_R14
 1748 4,248 197 kf_ga #_R14
 1749 4,249 205 kf_ga #_R14
 1750 4,250 181 kf_ga #_R14
 1751 4,251 206 kf_ga #_R14
 1752 4,252 185 kf_ga #_R14
 1753 4,253 198 kf_ga #_R14
 1754 4,255 178 kf_ga #_R14
 1755 4,262 208 kf_ga #_R14
 1756 4,263 220 kf_ga #_R14
 1757 4,266 196 kf_ga #_R14
 1758 4,267 209 kf_ga #_R14
 1759 4,268 210 kf_ga #_R14
 1760 4,269 211 kf_ga #_R14
 1761 4,270 223 kf_ga #_R14
 1762 4,271 224 kf_ga #_R14
 1763 4,272 225 kf_ga #_R14
 1764 4,289 288 kf_ga #_R14
 1765 4,290 279 kf_ga #_R14
 1766 231 4,305 kr_ga #_reverse__R14
 1767 232 4,306 kr_ga #_reverse__R14
 1768 234 4,310 kr_ga #_reverse__R14
 1769 235 4,308 kr_ga #_reverse__R14
 1770 236 4,309 kr_ga #_reverse__R14
 1771 238 4,315 kr_ga #_reverse__R14
 1772 239 4,316 kr_ga #_reverse__R14
 1773 240 4,242 kr_ga #_reverse__R14
 1774 243 4,317 kr_ga #_reverse__R14
 1775 256 4,331 kr_ga #_reverse__R14
 1776 257 4,327 kr_ga #_reverse__R14
 1777 258 4,332 kr_ga #_reverse__R14
 1778 260 4,329 kr_ga #_reverse__R14
 1779 261 4,336 kr_ga #_reverse__R14
 1780 264 4,200 kr_ga #_reverse__R14
 1781 265 4,216 kr_ga #_reverse__R14
 1782 273 4,325 kr_ga #_reverse__R14
 1783 274 4,330 kr_ga #_reverse__R14
 1784 275 4,301 kr_ga #_reverse__R14
 1785 276 4,340 kr_ga #_reverse__R14
 1786 277 4,341 kr_ga #_reverse__R14
 1787 278 4,334 kr_ga #_reverse__R14
 1788 279 4,290 kr_ga #_reverse__R14
 1789 280 4,304 kr_ga #_reverse__R14
 1790 281 4,342 kr_ga #_reverse__R14
 1791 282 4,343 kr_ga #_reverse__R14
 1792 283 4,303 kr_ga #_reverse__R14
 1793 284 4,323 kr_ga #_reverse__R14
 1794 285 4,324 kr_ga #_reverse__R14
 1795 286 4,326 kr_ga #_reverse__R14
 1796 287 4,328 kr_ga #_reverse__R14
 1797 288 4,289 kr_ga #_reverse__R14
 1798 292 4,344 kr_ga #_reverse__R14
 1799 293 4,345 kr_ga #_reverse__R14
 1800 294 4,346 kr_ga #_reverse__R14
 1801 295 4,347 kr_ga #_reverse__R14
 1802 296 4,348 kr_ga #_reverse__R14
 1803 297 4,349 kr_ga #_reverse__R14
 1804 298 4,350 kr_ga #_reverse__R14
 1805 299 4,351 kr_ga #_reverse__R14
 1806 300 4,352 kr_ga #_reverse__R14
 1807 5,226 193 kf_ca #_R15
 1808 5,228 229 kf_ca #_R15
 1809 5,231 158 kf_ca #_R15
 1810 5,235 178 kf_ca #_R15
 1811 5,236 234 kf_ca #_R15
 1812 5,238 239 kf_ca #_R15
 1813 5,240 243 kf_ca #_R15
 1814 5,242 317 kf_ca #_R15
 1815 5,246 247 kf_ca #_R15
 1816 5,248 191 kf_ca #_R15
 1817 5,249 250 kf_ca #_R15
 1818 5,251 252 kf_ca #_R15
 1819 5,253 192 kf_ca #_R15
 1820 5,264 189 kf_ca #_R15
 1821 5,265 207 kf_ca #_R15
 1822 5,273 209 kf_ca #_R15
 1823 5,274 210 kf_ca #_R15
 1824 5,275 211 kf_ca #_R15
 1825 5,276 223 kf_ca #_R15
 1826 5,277 224 kf_ca #_R15
 1827 5,278 225 kf_ca #_R15
 1828 5,283 280 kf_ca #_R15
 1829 5,284 285 kf_ca #_R15
 1830 5,286 257 kf_ca #_R15
 1831 5,287 260 kf_ca #_R15
 1832 5,288 279 kf_ca #_R15
 1833 5,289 290 kf_ca #_R15
 1834 5,293 282 kf_ca #_R15
 1835 5,294 295 kf_ca #_R15
 1836 5,296 258 kf_ca #_R15
 1837 5,297 261 kf_ca #_R15
 1838 229 5,228 kr_ca #_reverse__R15
 1839 230 5,305 kr_ca #_reverse__R15
 1840 232 5,307 kr_ca #_reverse__R15
 1841 234 5,236 kr_ca #_reverse__R15
 1842 237 5,168 kr_ca #_reverse__R15
 1843 239 5,238 kr_ca #_reverse__R15
 1844 243 5,240 kr_ca #_reverse__R15
 1845 244 5,195 kr_ca #_reverse__R15
 1846 247 5,246 kr_ca #_reverse__R15
 1847 250 5,249 kr_ca #_reverse__R15
 1848 252 5,251 kr_ca #_reverse__R15
 1849 255 5,308 kr_ca #_reverse__R15
 1850 256 5,312 kr_ca #_reverse__R15
 1851 257 5,286 kr_ca #_reverse__R15
 1852 258 5,296 kr_ca #_reverse__R15
 1853 260 5,287 kr_ca #_reverse__R15
 1854 261 5,297 kr_ca #_reverse__R15
 1855 262 5,215 kr_ca #_reverse__R15
 1856 263 5,219 kr_ca #_reverse__R15
 1857 266 5,194 kr_ca #_reverse__R15
 1858 267 5,325 kr_ca #_reverse__R15
 1859 268 5,330 kr_ca #_reverse__R15
 1860 269 5,301 kr_ca #_reverse__R15
 1861 270 5,340 kr_ca #_reverse__R15
 1862 271 5,341 kr_ca #_reverse__R15
 1863 272 5,334 kr_ca #_reverse__R15
 1864 279 5,288 kr_ca #_reverse__R15
 1865 280 5,283 kr_ca #_reverse__R15
 1866 281 5,353 kr_ca #_reverse__R15
 1867 282 5,293 kr_ca #_reverse__R15
 1868 285 5,284 kr_ca #_reverse__R15
 1869 290 5,289 kr_ca #_reverse__R15
 1870 292 5,354 kr_ca #_reverse__R15
 1871 295 5,294 kr_ca #_reverse__R15
 1872 298 5,355 kr_ca #_reverse__R15
 1873 299 5,356 kr_ca #_reverse__R15
 1874 300 5,357 kr_ca #_reverse__R15
 1875 232 158 kpb #_R16
 1876 256 178 kpb #_R16
 1877 257 181 kpb #_R16
 1878 260 185 kpb #_R16
 1879 267 191 kpb #_R16
 1880 268 192 kpb #_R16
 1881 269 193 kpb #_R16
 1882 280 202 kpb #_R16
 1883 285 204 kpb #_R16
 1884 235 236 kp #_R18
 1885 256 311 kp #_R18
 1886 257 260 kp #_R18
 1887 258 261 kp #_R18
 1888 264 288 kp #_R18
 1889 274 307 kp #_R18
 1890 275 283 kp #_R18
 1891 277 353 kp #_R18
 1892 278 293 kp #_R18
 1893 286 287 kp #_R18
 1894 292 358 kp #_R18
 1895 296 297 kp #_R18
 1896 299 359 kp #_R18
 1897 300 360 kp #_R18
 1898 226 301 kmpb #_R19
 1899 227 302 kmpb #_R19
 1900 228 303 kmpb #_R19
 1901 229 304 kmpb #_R19
 1902 230 306 kmpb #_R19
 1903 231 307 kmpb #_R19
 1904 234 311 kmpb #_R19
 1905 235 312 kmpb #_R19
 1906 236 313 kmpb #_R19
 1907 237 173 kmpb #_R19
 1908 238 318 kmpb #_R19
 1909 239 319 kmpb #_R19
 1910 245 322 kmpb #_R19
 1911 246 323 kmpb #_R19
 1912 247 324 kmpb #_R19
 1913 248 325 kmpb #_R19
 1914 249 326 kmpb #_R19
 1915 250 327 kmpb #_R19
 1916 251 328 kmpb #_R19
 1917 252 329 kmpb #_R19
 1918 253 330 kmpb #_R19
 1919 255 331 kmpb #_R19
 1920 226 80 kmpb #_R20
 1921 227 94 kmpb #_R20
 1922 228 95 kmpb #_R20
 1923 229 156 kmpb #_R20
 1924 230 91 kmpb #_R20
 1925 231 157 kmpb #_R20
 1926 232 75 kmpb #_R20
 1927 233 1 kmpb #_R20
 1928 234 163 kmpb #_R20
 1929 235 160 kmpb #_R20
 1930 236 161 kmpb #_R20
 1931 238 166 kmpb #_R20
 1932 239 169 kmpb #_R20
 1933 245 103 kmpb #_R20
 1934 246 104 kmpb #_R20
 1935 247 172 kmpb #_R20
 1936 248 78 kmpb #_R20
 1937 249 113 kmpb #_R20
 1938 250 66 kmpb #_R20
 1939 251 118 kmpb #_R20
 1940 252 133 kmpb #_R20
 1941 253 79 kmpb #_R20
 1942 254 8 kmpb #_R20
 1943 255 62 kmpb #_R20
 1944 256 61 kmpb #_R20
 1945 257 57 kmpb #_R20
 1946 260 112 kmpb #_R20
 1947 267 18 kmpb #_R20
 1948 268 20 kmpb #_R20
 1949 269 24 kmpb #_R20
 1950 273 17 kmpb #_R20
 1951 274 19 kmpb #_R20
 1952 275 23 kmpb #_R20
 1953 280 77 kmpb #_R20
 1954 283 49 kmpb #_R20
 1955 284 55 kmpb #_R20
 1956 285 101 kmpb #_R20
 1957 286 29 kmpb #_R20
 1958 287 58 kmpb #_R20
 1959 228 226 kmp #_R21
 1960 229 193 kmp #_R21
 1961 230 192 kmp #_R21
 1962 231 198 kmp #_R21
 1963 232 210 kmp #_R21
 1964 234 178 kmp #_R21
 1965 236 235 kmp #_R21
 1966 251 249 kmp #_R21
 1967 252 250 kmp #_R21
 1968 260 257 kmp #_R21
 1969 261 258 kmp #_R21
 1970 262 89 kmp #_R21
 1971 265 188 kmp #_R21
 1972 266 86 kmp #_R21
 1973 279 189 kmp #_R21
 1974 280 211 kmp #_R21
 1975 281 224 kmp #_R21
 1976 282 225 kmp #_R21
 1977 283 275 kmp #_R21
 1978 287 286 kmp #_R21
 1979 288 264 kmp #_R21
 1980 289 200 kmp #_R21
 1981 290 155 kmp #_R21
 1982 293 278 kmp #_R21
 1983 297 296 kmp #_R21
 1984 237 317 kdb1 #_R23
 1985 226 334 kdb2 #_R24
 1986 227 338 kdb2 #_R24
 1987 228 345 kdb2 #_R24
 1988 229 343 kdb2 #_R24
 1989 230 342 kdb2 #_R24
 1990 231 353 kdb2 #_R24
 1991 232 359 kdb2 #_R24
 1992 233 361 kdb2 #_R24
 1993 234 358 kdb2 #_R24
 1994 235 354 kdb2 #_R24
 1995 236 362 kdb2 #_R24
 1996 238 320 kdb2 #_R24
 1997 239 321 kdb2 #_R24
 1998 245 339 kdb2 #_R24
 1999 246 346 kdb2 #_R24
 2000 247 347 kdb2 #_R24
 2001 248 340 kdb2 #_R24
 2002 249 348 kdb2 #_R24
 2003 250 332 kdb2 #_R24
 2004 251 349 kdb2 #_R24
 2005 252 336 kdb2 #_R24
 2006 253 341 kdb2 #_R24
 2007 254 335 kdb2 #_R24
 2008 255 344 kdb2 #_R24
 2009 256 363 kdb2 #_R24
 2010 257 333 kdb2 #_R24
 2011 260 337 kdb2 #_R24
 2012 267 350 kdb2 #_R24
 2013 268 351 kdb2 #_R24
 2014 269 352 kdb2 #_R24
 2015 273 355 kdb2 #_R24
 2016 274 356 kdb2 #_R24
 2017 275 357 kdb2 #_R24
 2018 280 360 kdb2 #_R24
 2019 283 364 kdb2 #_R24
 2020 284 365 kdb2 #_R24
 2021 285 366 kdb2 #_R24
 2022 286 367 kdb2 #_R24
 2023 287 368 kdb2 #_R24
 2024 259 2,291 _rateLaw8 #_R25
 2025 262 128,153 _rateLaw8 #_R25
 2026 265 54,187 _rateLaw8 #_R25
 2027 271 2,270 _rateLaw8 #_R25
 2028 272 22,291 _rateLaw8 #_R25
 2029 277 2,276 _rateLaw8 #_R25
 2030 278 21,291 _rateLaw8 #_R25
 2031 281 54,223 _rateLaw8 #_R25
 2032 282 76,291 _rateLaw8 #_R25
 2033 293 48,291 _rateLaw8 #_R25
 2034 299 2,298 _rateLaw8 #_R25
 2035 300 35,361 _rateLaw8 #_R25
 2036 240 217 _rateLaw9 #_R26
 2037 241 218 _rateLaw9 #_R26
 2038 242 219 _rateLaw9 #_R26
 2039 243 220 _rateLaw9 #_R26
 2040 264 221 _rateLaw9 #_R26
 2041 266 132 _rateLaw9 #_R26
 2042 279 183 _rateLaw9 #_R26
 2043 288 222 _rateLaw9 #_R26
 2044 289 184 _rateLaw9 #_R26
 2045 290 135 _rateLaw9 #_R26
 2046 292 258 _rateLaw9 #_R26
 2047 244 13,128 _rateLaw10 #_R27
 2048 263 128,153 _rateLaw10 #_R27
 2049 294 48,291 _rateLaw10 #_R27
 2050 295 76,291 _rateLaw10 #_R27
 2051 258 35,291 _rateLaw11 #_R28
 2052 261 76,291 _rateLaw11 #_R28
 2053 265 11,214 _rateLaw11 #_R28
 2054 270 12,291 _rateLaw11 #_R28
 2055 271 12,259 _rateLaw11 #_R28
 2056 276 11,291 _rateLaw11 #_R28
 2057 277 11,259 _rateLaw11 #_R28
 2058 281 25,338 _rateLaw11 #_R28
 2059 296 21,291 _rateLaw11 #_R28
 2060 297 48,291 _rateLaw11 #_R28
 2061 298 25,361 _rateLaw11 #_R28
 2062 299 25,335 _rateLaw11 #_R28
 2063 264 182 _rateLaw12 #_R29
 2064 266 143 _rateLaw12 #_R29
 2065 279 208 _rateLaw12 #_R29
 2066 288 213 _rateLaw12 #_R29
 2067 289 215 _rateLaw12 #_R29
 2068 290 262 _rateLaw12 #_R29
 2069 292 225 _rateLaw12 #_R29
 2070 2,325 330 kf1_bap #_R1
 2071 54,325 369 kf1_bap #_R1
 2072 301 10,233 kr1_bap #_reverse__R1
 2073 302 54,233 kr1_bap #_reverse__R1
 2074 303 73,233 kr1_bap #_reverse__R1
 2075 304 128,233 kr1_bap #_reverse__R1
 2076 305 54,248 kr1_bap #_reverse__R1
 2077 306 54,267 kr1_bap #_reverse__R1
 2078 307 54,273 kr1_bap #_reverse__R1
 2079 330 2,325 kr1_bap #_reverse__R1
 2080 326 370 _rateLaw1 #_R2
 2081 327 331 _rateLaw1 #_R2
 2082 328 371 _rateLaw1 #_R2
 2083 329 372 _rateLaw1 #_R2
 2084 308 249 kr1_bap #_reverse__R2
 2085 309 251 kr1_bap #_reverse__R2
 2086 310 252 kr1_bap #_reverse__R2
 2087 311 260 kr1_bap #_reverse__R2
 2088 312 286 kr1_bap #_reverse__R2
 2089 313 287 kr1_bap #_reverse__R2
 2090 331 327 kr1_bap #_reverse__R2
 2091 322 373 _rateLaw2 #_R3
 2092 323 374 _rateLaw2 #_R3
 2093 324 375 _rateLaw2 #_R3
 2094 339 376 _rateLaw2 #_R3
 2095 346 377 _rateLaw2 #_R3
 2096 347 378 _rateLaw2 #_R3
 2097 365 379 _rateLaw2 #_R3
 2098 366 380 _rateLaw2 #_R3
 2099 314 245 kr1_bap #_reverse__R3
 2100 315 246 kr1_bap #_reverse__R3
 2101 316 247 kr1_bap #_reverse__R3
 2102 317 263 kr1_bap #_reverse__R3
 2103 318 284 kr1_bap #_reverse__R3
 2104 319 285 kr1_bap #_reverse__R3
 2105 320 294 kr1_bap #_reverse__R3
 2106 321 295 kr1_bap #_reverse__R3
 2107 322 54,233 kr2_bap #_reverse__R4
 2108 323 73,233 kr2_bap #_reverse__R4
 2109 324 128,233 kr2_bap #_reverse__R4
 2110 302 373 _rateLaw3 #_R5
 2111 303 374 _rateLaw3 #_R5
 2112 304 375 _rateLaw3 #_R5
 2113 338 376 _rateLaw3 #_R5
 2114 343 378 _rateLaw3 #_R5
 2115 345 377 _rateLaw3 #_R5
 2116 360 380 _rateLaw3 #_R5
 2117 364 379 _rateLaw3 #_R5
 2118 314 227 kr2_bap #_reverse__R5
 2119 315 228 kr2_bap #_reverse__R5
 2120 316 229 kr2_bap #_reverse__R5
 2121 317 262 kr2_bap #_reverse__R5
 2122 318 283 kr2_bap #_reverse__R5
 2123 319 280 kr2_bap #_reverse__R5
 2124 320 293 kr2_bap #_reverse__R5
 2125 321 282 kr2_bap #_reverse__R5
 2126 3,302 369 kf_ba #_R6
 2127 11,302 307 kf_ba #_R6
 2128 12,302 306 kf_ba #_R6
 2129 25,302 232 kf_ba #_R6
 2130 305 3,227 kr_ba #_reverse__R6
 2131 306 12,302 kr_ba #_reverse__R6
 2132 307 11,302 kr_ba #_reverse__R6
 2133 325 3,233 kr_ba #_reverse__R6
 2134 326 10,233 kr_ba #_reverse__R6
 2135 327 22,233 kr_ba #_reverse__R6
 2136 328 73,233 kr_ba #_reverse__R6
 2137 329 128,233 kr_ba #_reverse__R6
 2138 330 3,254 kr_ba #_reverse__R6
 2139 301 370 _rateLaw4 #_R7
 2140 303 371 _rateLaw4 #_R7
 2141 304 372 _rateLaw4 #_R7
 2142 308 226 kr_ba #_reverse__R7
 2143 309 228 kr_ba #_reverse__R7
 2144 310 229 kr_ba #_reverse__R7
 2145 311 280 kr_ba #_reverse__R7
 2146 312 275 kr_ba #_reverse__R7
 2147 313 283 kr_ba #_reverse__R7
 2148 331 269 kr_ba #_reverse__R7
 2149 2,325 326 kf_apa #_R8
 2150 2,340 348 kf_apa #_R8
 2151 2,350 381 kf_apa #_R8
 2152 2,355 367 kf_apa #_R8
 2153 3,335 382 kf_apa #_R8
 2154 11,335 357 kf_apa #_R8
 2155 12,335 352 kf_apa #_R8
 2156 25,335 300 kf_apa #_R8
 2157 301 3,254 kr_apa #_reverse__R8
 2158 326 2,325 kr_apa #_reverse__R8
 2159 327 2,267 kr_apa #_reverse__R8
 2160 332 2,270 kr_apa #_reverse__R8
 2161 333 2,298 kr_apa #_reverse__R8
 2162 334 3,259 kr_apa #_reverse__R8
 2163 348 2,340 kr_apa #_reverse__R8
 2164 352 12,335 kr_apa #_reverse__R8
 2165 357 11,335 kr_apa #_reverse__R8
 2166 367 2,355 kr_apa #_reverse__R8
 2167 54,325 328 kf_apa #_R9
 2168 54,340 349 kf_apa #_R9
 2169 54,350 383 kf_apa #_R9
 2170 54,355 368 kf_apa #_R9
 2171 3,302 303 kf_apa #_R9
 2172 11,302 283 kf_apa #_R9
 2173 12,302 304 kf_apa #_R9
 2174 25,302 280 kf_apa #_R9
 2175 3,338 345 kf_apa #_R9
 2176 11,338 293 kf_apa #_R9
 2177 12,338 343 kf_apa #_R9
 2178 25,338 282 kf_apa #_R9
 2179 303 3,302 kr_apa #_reverse__R9
 2180 304 12,302 kr_apa #_reverse__R9
 2181 328 54,325 kr_apa #_reverse__R9
 2182 329 54,267 kr_apa #_reverse__R9
 2183 336 54,270 kr_apa #_reverse__R9
 2184 337 54,298 kr_apa #_reverse__R9
 2185 343 12,338 kr_apa #_reverse__R9
 2186 345 3,338 kr_apa #_reverse__R9
 2187 349 54,340 kr_apa #_reverse__R9
 2188 360 25,384 kr_apa #_reverse__R9
 2189 364 11,384 kr_apa #_reverse__R9
 2190 368 54,355 kr_apa #_reverse__R9
 2191 3,314 315 kf_apa #_R10
 2192 11,314 238 kf_apa #_R10
 2193 12,314 316 kf_apa #_R10
 2194 25,314 239 kf_apa #_R10
 2195 3,322 323 kf_apa #_R10
 2196 11,322 284 kf_apa #_R10
 2197 12,322 324 kf_apa #_R10
 2198 25,322 285 kf_apa #_R10
 2199 3,339 346 kf_apa #_R10
 2200 11,339 294 kf_apa #_R10
 2201 12,339 347 kf_apa #_R10
 2202 25,339 295 kf_apa #_R10
 2203 315 3,314 kr_apa #_reverse__R10
 2204 316 12,314 kr_apa #_reverse__R10
 2205 317 12,241 kr_apa #_reverse__R10
 2206 318 11,373 kr_apa #_reverse__R10
 2207 319 25,373 kr_apa #_reverse__R10
 2208 320 11,376 kr_apa #_reverse__R10
 2209 321 25,376 kr_apa #_reverse__R10
 2210 323 3,322 kr_apa #_reverse__R10
 2211 324 12,322 kr_apa #_reverse__R10
 2212 346 3,339 kr_apa #_reverse__R10
 2213 347 12,339 kr_apa #_reverse__R10
 2214 365 11,385 kr_apa #_reverse__R10
 2215 366 25,385 kr_apa #_reverse__R10
 2216 330 370 _rateLaw5 #_R11
 2217 308 253 kr_apa #_reverse__R11
 2218 312 274 kr_apa #_reverse__R11
 2219 331 268 kr_apa #_reverse__R11
 2220 305 309 _rateLaw6 #_R12
 2221 306 372 _rateLaw6 #_R12
 2222 307 313 _rateLaw6 #_R12
 2223 309 305 kr_apa #_reverse__R12
 2224 310 230 kr_apa #_reverse__R12
 2225 311 232 kr_apa #_reverse__R12
 2226 313 307 kr_apa #_reverse__R12
 2227 4,301 275 kf_ga #_R14
 2228 4,303 283 kf_ga #_R14
 2229 4,304 280 kf_ga #_R14
 2230 4,305 231 kf_ga #_R14
 2231 4,306 232 kf_ga #_R14
 2232 4,308 235 kf_ga #_R14
 2233 4,309 236 kf_ga #_R14
 2234 4,310 234 kf_ga #_R14
 2235 4,315 238 kf_ga #_R14
 2236 4,316 239 kf_ga #_R14
 2237 4,317 243 kf_ga #_R14
 2238 4,323 284 kf_ga #_R14
 2239 4,324 285 kf_ga #_R14
 2240 4,325 273 kf_ga #_R14
 2241 4,326 286 kf_ga #_R14
 2242 4,327 257 kf_ga #_R14
 2243 4,328 287 kf_ga #_R14
 2244 4,329 260 kf_ga #_R14
 2245 4,330 274 kf_ga #_R14
 2246 4,331 256 kf_ga #_R14
 2247 4,332 258 kf_ga #_R14
 2248 4,334 278 kf_ga #_R14
 2249 4,336 261 kf_ga #_R14
 2250 4,340 276 kf_ga #_R14
 2251 4,341 277 kf_ga #_R14
 2252 4,342 281 kf_ga #_R14
 2253 4,343 282 kf_ga #_R14
 2254 4,344 292 kf_ga #_R14
 2255 4,345 293 kf_ga #_R14
 2256 4,346 294 kf_ga #_R14
 2257 4,347 295 kf_ga #_R14
 2258 4,348 296 kf_ga #_R14
 2259 4,349 297 kf_ga #_R14
 2260 4,350 298 kf_ga #_R14
 2261 4,351 299 kf_ga #_R14
 2262 4,352 300 kf_ga #_R14
 2263 307 4,369 kr_ga #_reverse__R14
 2264 311 4,372 kr_ga #_reverse__R14
 2265 312 4,370 kr_ga #_reverse__R14
 2266 313 4,371 kr_ga #_reverse__R14
 2267 318 4,374 kr_ga #_reverse__R14
 2268 319 4,375 kr_ga #_reverse__R14
 2269 320 4,377 kr_ga #_reverse__R14
 2270 321 4,378 kr_ga #_reverse__R14
 2271 333 4,381 kr_ga #_reverse__R14
 2272 337 4,383 kr_ga #_reverse__R14
 2273 353 4,386 kr_ga #_reverse__R14
 2274 354 4,387 kr_ga #_reverse__R14
 2275 355 4,388 kr_ga #_reverse__R14
 2276 356 4,389 kr_ga #_reverse__R14
 2277 357 4,382 kr_ga #_reverse__R14
 2278 358 4,390 kr_ga #_reverse__R14
 2279 359 4,391 kr_ga #_reverse__R14
 2280 360 4,392 kr_ga #_reverse__R14
 2281 362 4,393 kr_ga #_reverse__R14
 2282 363 4,394 kr_ga #_reverse__R14
 2283 364 4,395 kr_ga #_reverse__R14
 2284 365 4,396 kr_ga #_reverse__R14
 2285 366 4,397 kr_ga #_reverse__R14
 2286 367 4,398 kr_ga #_reverse__R14
 2287 368 4,399 kr_ga #_reverse__R14
 2288 5,301 269 kf_ca #_R15
 2289 5,303 304 kf_ca #_R15
 2290 5,305 230 kf_ca #_R15
 2291 5,307 232 kf_ca #_R15
 2292 5,308 255 kf_ca #_R15
 2293 5,309 310 kf_ca #_R15
 2294 5,312 256 kf_ca #_R15
 2295 5,313 311 kf_ca #_R15
 2296 5,315 316 kf_ca #_R15
 2297 5,318 319 kf_ca #_R15
 2298 5,320 321 kf_ca #_R15
 2299 5,323 324 kf_ca #_R15
 2300 5,325 267 kf_ca #_R15
 2301 5,326 327 kf_ca #_R15
 2302 5,328 329 kf_ca #_R15
 2303 5,330 268 kf_ca #_R15
 2304 5,334 272 kf_ca #_R15
 2305 5,340 270 kf_ca #_R15
 2306 5,341 271 kf_ca #_R15
 2307 5,345 343 kf_ca #_R15
 2308 5,346 347 kf_ca #_R15
 2309 5,348 332 kf_ca #_R15
 2310 5,349 336 kf_ca #_R15
 2311 5,353 281 kf_ca #_R15
 2312 5,354 292 kf_ca #_R15
 2313 5,355 298 kf_ca #_R15
 2314 5,356 299 kf_ca #_R15
 2315 5,357 300 kf_ca #_R15
 2316 5,362 358 kf_ca #_R15
 2317 5,364 360 kf_ca #_R15
 2318 5,365 366 kf_ca #_R15
 2319 5,367 333 kf_ca #_R15
 2320 5,368 337 kf_ca #_R15
 2321 304 5,303 kr_ca #_reverse__R15
 2322 306 5,369 kr_ca #_reverse__R15
 2323 310 5,309 kr_ca #_reverse__R15
 2324 311 5,313 kr_ca #_reverse__R15
 2325 316 5,315 kr_ca #_reverse__R15
 2326 317 5,242 kr_ca #_reverse__R15
 2327 319 5,318 kr_ca #_reverse__R15
 2328 321 5,320 kr_ca #_reverse__R15
 2329 324 5,323 kr_ca #_reverse__R15
 2330 327 5,326 kr_ca #_reverse__R15
 2331 329 5,328 kr_ca #_reverse__R15
 2332 331 5,370 kr_ca #_reverse__R15
 2333 332 5,348 kr_ca #_reverse__R15
 2334 333 5,367 kr_ca #_reverse__R15
 2335 336 5,349 kr_ca #_reverse__R15
 2336 337 5,368 kr_ca #_reverse__R15
 2337 342 5,386 kr_ca #_reverse__R15
 2338 343 5,345 kr_ca #_reverse__R15
 2339 344 5,387 kr_ca #_reverse__R15
 2340 347 5,346 kr_ca #_reverse__R15
 2341 350 5,388 kr_ca #_reverse__R15
 2342 351 5,389 kr_ca #_reverse__R15
 2343 352 5,382 kr_ca #_reverse__R15
 2344 358 5,362 kr_ca #_reverse__R15
 2345 359 5,400 kr_ca #_reverse__R15
 2346 360 5,364 kr_ca #_reverse__R15
 2347 363 5,401 kr_ca #_reverse__R15
 2348 366 5,365 kr_ca #_reverse__R15
 2349 304 229 kpb #_R16
 2350 306 230 kpb #_R16
 2351 311 234 kpb #_R16
 2352 319 239 kpb #_R16
 2353 324 247 kpb #_R16
 2354 327 250 kpb #_R16
 2355 329 252 kpb #_R16
 2356 331 255 kpb #_R16
 2357 312 313 kp #_R18
 2358 333 337 kp #_R18
 2359 354 362 kp #_R18
 2360 356 400 kp #_R18
 2361 357 364 kp #_R18
 2362 363 402 kp #_R18
 2363 367 368 kp #_R18
 2364 305 369 kmpb #_R19
 2365 308 370 kmpb #_R19
 2366 309 371 kmpb #_R19
 2367 310 372 kmpb #_R19
 2368 314 373 kmpb #_R19
 2369 315 374 kmpb #_R19
 2370 316 375 kmpb #_R19
 2371 301 14 kmpb #_R20
 2372 302 60 kmpb #_R20
 2373 303 74 kmpb #_R20
 2374 304 136 kmpb #_R20
 2375 305 98 kmpb #_R20
 2376 306 90 kmpb #_R20
 2377 307 47 kmpb #_R20
 2378 308 124 kmpb #_R20
 2379 309 162 kmpb #_R20
 2380 310 165 kmpb #_R20
 2381 311 123 kmpb #_R20
 2382 312 33 kmpb #_R20
 2383 313 63 kmpb #_R20
 2384 314 167 kmpb #_R20
 2385 315 168 kmpb #_R20
 2386 316 237 kmpb #_R20
 2387 318 56 kmpb #_R20
 2388 319 108 kmpb #_R20
 2389 322 99 kmpb #_R20
 2390 323 100 kmpb #_R20
 2391 324 171 kmpb #_R20
 2392 325 9 kmpb #_R20
 2393 326 16 kmpb #_R20
 2394 327 30 kmpb #_R20
 2395 328 111 kmpb #_R20
 2396 329 129 kmpb #_R20
 2397 330 15 kmpb #_R20
 2398 331 34 kmpb #_R20
 2399 303 301 kmp #_R21
 2400 304 269 kmp #_R21
 2401 305 253 kmp #_R21
 2402 306 268 kmp #_R21
 2403 307 274 kmp #_R21
 2404 309 308 kmp #_R21
 2405 310 255 kmp #_R21
 2406 311 256 kmp #_R21
 2407 313 312 kmp #_R21
 2408 328 326 kmp #_R21
 2409 329 327 kmp #_R21
 2410 336 332 kmp #_R21
 2411 337 333 kmp #_R21
 2412 342 271 kmp #_R21
 2413 343 272 kmp #_R21
 2414 345 334 kmp #_R21
 2415 349 348 kmp #_R21
 2416 353 277 kmp #_R21
 2417 358 292 kmp #_R21
 2418 359 299 kmp #_R21
 2419 360 300 kmp #_R21
 2420 362 354 kmp #_R21
 2421 364 357 kmp #_R21
 2422 368 367 kmp #_R21
 2423 301 382 kdb2 #_R24
 2424 302 384 kdb2 #_R24
 2425 303 395 kdb2 #_R24
 2426 304 392 kdb2 #_R24
 2427 305 386 kdb2 #_R24
 2428 306 391 kdb2 #_R24
 2429 307 400 kdb2 #_R24
 2430 308 387 kdb2 #_R24
 2431 309 393 kdb2 #_R24
 2432 310 390 kdb2 #_R24
 2433 311 402 kdb2 #_R24
 2434 312 401 kdb2 #_R24
 2435 313 403 kdb2 #_R24
 2436 314 376 kdb2 #_R24
 2437 315 377 kdb2 #_R24
 2438 316 378 kdb2 #_R24
 2439 318 379 kdb2 #_R24
 2440 319 380 kdb2 #_R24
 2441 322 385 kdb2 #_R24
 2442 323 396 kdb2 #_R24
 2443 324 397 kdb2 #_R24
 2444 325 388 kdb2 #_R24
 2445 326 398 kdb2 #_R24
 2446 327 381 kdb2 #_R24
 2447 328 399 kdb2 #_R24
 2448 329 383 kdb2 #_R24
 2449 330 389 kdb2 #_R24
 2450 331 394 kdb2 #_R24
 2451 334 10,291 _rateLaw8 #_R25
 2452 335 2,361 _rateLaw8 #_R25
 2453 338 54,291 _rateLaw8 #_R25
 2454 341 2,340 _rateLaw8 #_R25
 2455 342 54,270 _rateLaw8 #_R25
 2456 343 128,291 _rateLaw8 #_R25
 2457 345 73,291 _rateLaw8 #_R25
 2458 351 2,350 _rateLaw8 #_R25
 2459 352 22,361 _rateLaw8 #_R25
 2460 353 54,276 _rateLaw8 #_R25
 2461 356 2,355 _rateLaw8 #_R25
 2462 357 21,361 _rateLaw8 #_R25
 2463 359 54,298 _rateLaw8 #_R25
 2464 360 76,361 _rateLaw8 #_R25
 2465 364 48,361 _rateLaw8 #_R25
 2466 317 263 _rateLaw9 #_R26
 2467 320 294 _rateLaw9 #_R26
 2468 321 295 _rateLaw9 #_R26
 2469 344 332 _rateLaw9 #_R26
 2470 354 296 _rateLaw9 #_R26
 2471 358 261 _rateLaw9 #_R26
 2472 362 297 _rateLaw9 #_R26
 2473 363 333 _rateLaw9 #_R26
 2474 339 54,291 _rateLaw10 #_R27
 2475 346 73,291 _rateLaw10 #_R27
 2476 347 128,291 _rateLaw10 #_R27
 2477 365 48,361 _rateLaw10 #_R27
 2478 366 76,361 _rateLaw10 #_R27
 2479 332 22,291 _rateLaw11 #_R28
 2480 333 35,361 _rateLaw11 #_R28
 2481 336 128,291 _rateLaw11 #_R28
 2482 337 76,361 _rateLaw11 #_R28
 2483 340 3,291 _rateLaw11 #_R28
 2484 341 3,259 _rateLaw11 #_R28
 2485 342 12,338 _rateLaw11 #_R28
 2486 348 10,291 _rateLaw11 #_R28
 2487 349 73,291 _rateLaw11 #_R28
 2488 350 12,361 _rateLaw11 #_R28
 2489 351 12,335 _rateLaw11 #_R28
 2490 353 11,338 _rateLaw11 #_R28
 2491 355 11,361 _rateLaw11 #_R28
 2492 356 11,335 _rateLaw11 #_R28
 2493 359 25,384 _rateLaw11 #_R28
 2494 367 21,361 _rateLaw11 #_R28
 2495 368 48,361 _rateLaw11 #_R28
 2496 344 272 _rateLaw12 #_R29
 2497 354 278 _rateLaw12 #_R29
 2498 358 282 _rateLaw12 #_R29
 2499 362 293 _rateLaw12 #_R29
 2500 363 300 _rateLaw12 #_R29
 2501 369 54,325 kr1_bap #_reverse__R1
 2502 370 326 kr1_bap #_reverse__R2
 2503 371 328 kr1_bap #_reverse__R2
 2504 372 329 kr1_bap #_reverse__R2
 2505 385 404 _rateLaw2 #_R3
 2506 396 405 _rateLaw2 #_R3
 2507 397 406 _rateLaw2 #_R3
 2508 373 322 kr1_bap #_reverse__R3
 2509 374 323 kr1_bap #_reverse__R3
 2510 375 324 kr1_bap #_reverse__R3
 2511 376 339 kr1_bap #_reverse__R3
 2512 377 346 kr1_bap #_reverse__R3
 2513 378 347 kr1_bap #_reverse__R3
 2514 379 365 kr1_bap #_reverse__R3
 2515 380 366 kr1_bap #_reverse__R3
 2516 384 404 _rateLaw3 #_R5
 2517 392 406 _rateLaw3 #_R5
 2518 395 405 _rateLaw3 #_R5
 2519 373 302 kr2_bap #_reverse__R5
 2520 374 303 kr2_bap #_reverse__R5
 2521 375 304 kr2_bap #_reverse__R5
 2522 376 338 kr2_bap #_reverse__R5
 2523 377 345 kr2_bap #_reverse__R5
 2524 378 343 kr2_bap #_reverse__R5
 2525 379 364 kr2_bap #_reverse__R5
 2526 380 360 kr2_bap #_reverse__R5
 2527 369 3,302 kr_ba #_reverse__R6
 2528 370 301 kr_ba #_reverse__R7
 2529 371 303 kr_ba #_reverse__R7
 2530 372 304 kr_ba #_reverse__R7
 2531 2,388 398 kf_apa #_R8
 2532 381 2,350 kr_apa #_reverse__R8
 2533 382 3,335 kr_apa #_reverse__R8
 2534 398 2,388 kr_apa #_reverse__R8
 2535 54,388 399 kf_apa #_R9
 2536 3,384 395 kf_apa #_R9
 2537 11,384 364 kf_apa #_R9
 2538 12,384 392 kf_apa #_R9
 2539 25,384 360 kf_apa #_R9
 2540 383 54,350 kr_apa #_reverse__R9
 2541 392 12,384 kr_apa #_reverse__R9
 2542 395 3,384 kr_apa #_reverse__R9
 2543 399 54,388 kr_apa #_reverse__R9
 2544 3,373 374 kf_apa #_R10
 2545 11,373 318 kf_apa #_R10
 2546 12,373 375 kf_apa #_R10
 2547 25,373 319 kf_apa #_R10
 2548 3,376 377 kf_apa #_R10
 2549 11,376 320 kf_apa #_R10
 2550 12,376 378 kf_apa #_R10
 2551 25,376 321 kf_apa #_R10
 2552 3,385 396 kf_apa #_R10
 2553 11,385 365 kf_apa #_R10
 2554 12,385 397 kf_apa #_R10
 2555 25,385 366 kf_apa #_R10
 2556 374 3,373 kr_apa #_reverse__R10
 2557 375 12,373 kr_apa #_reverse__R10
 2558 377 3,376 kr_apa #_reverse__R10
 2559 378 12,376 kr_apa #_reverse__R10
 2560 379 11,404 kr_apa #_reverse__R10
 2561 380 25,404 kr_apa #_reverse__R10
 2562 396 3,385 kr_apa #_reverse__R10
 2563 397 12,385 kr_apa #_reverse__R10
 2564 370 330 kr_apa #_reverse__R11
 2565 369 371 _rateLaw6 #_R12
 2566 371 369 kr_apa #_reverse__R12
 2567 372 306 kr_apa #_reverse__R12
 2568 4,369 307 kf_ga #_R14
 2569 4,370 312 kf_ga #_R14
 2570 4,371 313 kf_ga #_R14
 2571 4,372 311 kf_ga #_R14
 2572 4,374 318 kf_ga #_R14
 2573 4,375 319 kf_ga #_R14
 2574 4,377 320 kf_ga #_R14
 2575 4,378 321 kf_ga #_R14
 2576 4,381 333 kf_ga #_R14
 2577 4,382 357 kf_ga #_R14
 2578 4,383 337 kf_ga #_R14
 2579 4,386 353 kf_ga #_R14
 2580 4,387 354 kf_ga #_R14
 2581 4,388 355 kf_ga #_R14
 2582 4,389 356 kf_ga #_R14
 2583 4,390 358 kf_ga #_R14
 2584 4,391 359 kf_ga #_R14
 2585 4,392 360 kf_ga #_R14
 2586 4,393 362 kf_ga #_R14
 2587 4,394 363 kf_ga #_R14
 2588 4,395 364 kf_ga #_R14
 2589 4,396 365 kf_ga #_R14
 2590 4,397 366 kf_ga #_R14
 2591 4,398 367 kf_ga #_R14
 2592 4,399 368 kf_ga #_R14
 2593 379 4,405 kr_ga #_reverse__R14
 2594 380 4,406 kr_ga #_reverse__R14
 2595 400 4,407 kr_ga #_reverse__R14
 2596 401 4,408 kr_ga #_reverse__R14
 2597 402 4,409 kr_ga #_reverse__R14
 2598 403 4,410 kr_ga #_reverse__R14
 2599 5,369 306 kf_ca #_R15
 2600 5,370 331 kf_ca #_R15
 2601 5,371 372 kf_ca #_R15
 2602 5,374 375 kf_ca #_R15
 2603 5,377 378 kf_ca #_R15
 2604 5,379 380 kf_ca #_R15
 2605 5,382 352 kf_ca #_R15
 2606 5,386 342 kf_ca #_R15
 2607 5,387 344 kf_ca #_R15
 2608 5,388 350 kf_ca #_R15
 2609 5,389 351 kf_ca #_R15
 2610 5,393 390 kf_ca #_R15
 2611 5,395 392 kf_ca #_R15
 2612 5,396 397 kf_ca #_R15
 2613 5,398 381 kf_ca #_R15
 2614 5,399 383 kf_ca #_R15
 2615 5,400 359 kf_ca #_R15
 2616 5,401 363 kf_ca #_R15
 2617 5,403 402 kf_ca #_R15
 2618 372 5,371 kr_ca #_reverse__R15
 2619 375 5,374 kr_ca #_reverse__R15
 2620 378 5,377 kr_ca #_reverse__R15
 2621 380 5,379 kr_ca #_reverse__R15
 2622 381 5,398 kr_ca #_reverse__R15
 2623 383 5,399 kr_ca #_reverse__R15
 2624 390 5,393 kr_ca #_reverse__R15
 2625 391 5,407 kr_ca #_reverse__R15
 2626 392 5,395 kr_ca #_reverse__R15
 2627 394 5,408 kr_ca #_reverse__R15
 2628 397 5,396 kr_ca #_reverse__R15
 2629 402 5,403 kr_ca #_reverse__R15
 2630 372 310 kpb #_R16
 2631 375 316 kpb #_R16
 2632 401 403 kp #_R18
 2633 369 72 kmpb #_R20
 2634 370 28 kmpb #_R20
 2635 371 122 kmpb #_R20
 2636 372 164 kmpb #_R20
 2637 373 106 kmpb #_R20
 2638 374 107 kmpb #_R20
 2639 375 173 kmpb #_R20
 2640 369 330 kmp #_R21
 2641 371 370 kmp #_R21
 2642 372 331 kmp #_R21
 2643 383 381 kmp #_R21
 2644 386 341 kmp #_R21
 2645 390 344 kmp #_R21
 2646 391 351 kmp #_R21
 2647 392 352 kmp #_R21
 2648 393 387 kmp #_R21
 2649 395 382 kmp #_R21
 2650 399 398 kmp #_R21
 2651 400 356 kmp #_R21
 2652 402 363 kmp #_R21
 2653 403 401 kmp #_R21
 2654 369 407 kdb2 #_R24
 2655 370 408 kdb2 #_R24
 2656 371 410 kdb2 #_R24
 2657 372 409 kdb2 #_R24
 2658 373 404 kdb2 #_R24
 2659 374 405 kdb2 #_R24
 2660 375 406 kdb2 #_R24
 2661 382 10,361 _rateLaw8 #_R25
 2662 384 54,361 _rateLaw8 #_R25
 2663 386 54,340 _rateLaw8 #_R25
 2664 389 2,388 _rateLaw8 #_R25
 2665 391 54,350 _rateLaw8 #_R25
 2666 392 128,361 _rateLaw8 #_R25
 2667 395 73,361 _rateLaw8 #_R25
 2668 400 54,355 _rateLaw8 #_R25
 2669 376 339 _rateLaw9 #_R26
 2670 377 346 _rateLaw9 #_R26
 2671 378 347 _rateLaw9 #_R26
 2672 379 365 _rateLaw9 #_R26
 2673 380 366 _rateLaw9 #_R26
 2674 387 348 _rateLaw9 #_R26
 2675 390 336 _rateLaw9 #_R26
 2676 393 349 _rateLaw9 #_R26
 2677 394 381 _rateLaw9 #_R26
 2678 401 367 _rateLaw9 #_R26
 2679 402 337 _rateLaw9 #_R26
 2680 403 368 _rateLaw9 #_R26
 2681 385 54,361 _rateLaw10 #_R27
 2682 396 73,361 _rateLaw10 #_R27
 2683 397 128,361 _rateLaw10 #_R27
 2684 381 22,361 _rateLaw11 #_R28
 2685 383 128,361 _rateLaw11 #_R28
 2686 386 3,338 _rateLaw11 #_R28
 2687 388 3,361 _rateLaw11 #_R28
 2688 389 3,335 _rateLaw11 #_R28
 2689 391 12,384 _rateLaw11 #_R28
 2690 398 10,361 _rateLaw11 #_R28
 2691 399 73,361 _rateLaw11 #_R28
 2692 400 11,384 _rateLaw11 #_R28
 2693 387 334 _rateLaw12 #_R29
 2694 390 343 _rateLaw12 #_R29
 2695 393 345 _rateLaw12 #_R29
 2696 394 352 _rateLaw12 #_R29
 2697 401 357 _rateLaw12 #_R29
 2698 402 360 _rateLaw12 #_R29
 2699 403 364 _rateLaw12 #_R29
 2700 404 385 kr1_bap #_reverse__R3
 2701 405 396 kr1_bap #_reverse__R3
 2702 406 397 kr1_bap #_reverse__R3
 2703 404 384 kr2_bap #_reverse__R5
 2704 405 395 kr2_bap #_reverse__R5
 2705 406 392 kr2_bap #_reverse__R5
 2706 3,404 405 kf_apa #_R10
 2707 11,404 379 kf_apa #_R10
 2708 12,404 406 kf_apa #_R10
 2709 25,404 380 kf_apa #_R10
 2710 405 3,404 kr_apa #_reverse__R10
 2711 406 12,404 kr_apa #_reverse__R10
 2712 4,405 379 kf_ga #_R14
 2713 4,406 380 kf_ga #_R14
 2714 4,407 400 kf_ga #_R14
 2715 4,408 401 kf_ga #_R14
 2716 4,409 402 kf_ga #_R14
 2717 4,410 403 kf_ga #_R14
 2718 5,405 406 kf_ca #_R15
 2719 5,407 391 kf_ca #_R15
 2720 5,408 394 kf_ca #_R15
 2721 5,410 409 kf_ca #_R15
 2722 406 5,405 kr_ca #_reverse__R15
 2723 409 5,410 kr_ca #_reverse__R15
 2724 407 389 kmp #_R21
 2725 409 394 kmp #_R21
 2726 410 408 kmp #_R21
 2727 407 54,388 _rateLaw8 #_R25
 2728 404 385 _rateLaw9 #_R26
 2729 405 396 _rateLaw9 #_R26
 2730 406 397 _rateLaw9 #_R26
 2731 408 398 _rateLaw9 #_R26
 2732 409 383 _rateLaw9 #_R26
 2733 410 399 _rateLaw9 #_R26
 2734 407 3,384 _rateLaw11 #_R28
 2735 408 382 _rateLaw12 #_R29
 2736 409 392 _rateLaw12 #_R29
 2737 410 395 _rateLaw12 #_R29
end reactions
begin groups
    1 bcat_tot             1,8,9,14,15,16,17,18,19,20,23,24,28,29,30,31,32,33,34,37,44,45,46,47,49,53,55,56,57,58,59,60,61,62,63,66,68,69,70,72,74,75,77,78,79,80,90,91,92,93,94,95,96,97,98,99,100,101,102,103,104,105,106,107,108,111,112,113,114,115,116,117,118,119,120,121,122,123,124,129,133,136,149,150,151,156,157,158,159,160,161,162,163,164,165,166,167,168,169,171,172,173,177,178,181,185,191,192,193,197,198,199,201,202,203,204,205,206,209,210,211,226,227,228,229,230,231,232,233,234,235,236,237,238,239,245,246,247,248,249,250,251,252,253,254,255,256,257,260,267,268,269,273,274,275,280,283,284,285,286,287,301,302,303,304,305,306,307,308,309,310,311,312,313,314,315,316,318,319,322,323,324,325,326,327,328,329,330,331,369,370,371,372,373,374,375
    2 bCat_pS45            44,45,46,53,59,62,66,68,69,70,78,79,80,91,92,93,94,95,96,97,98,102,103,104,105,113,114,115,116,117,118,119,120,121,124,133,149,150,151,156,157,158,159,160,161,162,163,165,166,167,168,169,172,177,178,181,185,191,192,193,197,198,199,201,202,203,204,205,206,226,227,228,229,230,231,234,235,236,237,238,239,245,246,247,248,249,250,251,252,253,255,305,308,309,310,314,315,316
    3 bCat_pS33S37         149,150,151,158,159,177,178,181,185,191,192,193,197,198,199,201,202,203,204,205,206,209,210,211,226,227,228,229,230,231,232,233,234,235,236,238,239,245,246,247,248,249,250,251,252,253,254,255,256,257,260,267,268,269,273,274,275,280,283,284,285,286,287,301,302,303,304,305,306,307,308,309,310,311,312,313,314,315,316,318,319,322,323,324,325,326,327,328,329,330,331,369,370,371,372,373,374,375
    4 APC_p20a             47,48,49,54,55,56,58,60,63,72,73,74,75,76,77,81,82,83,90,91,93,94,95,96,97,98,99,100,101,102,103,104,105,106,107,108,109,110,111,112,117,118,119,122,123,128,129,130,131,132,133,134,135,136,137,142,143,144,145,152,154,156,157,158,161,162,163,164,165,166,167,168,169,170,171,172,173,174,175,176,183,184,185,186,190,194,195,196,201,202,203,204,206,207,208,212,213,214,215,216,217,218,219,220,222,227,228,229,230,231,232,234,236,237,238,239,240,241,242,243,244,245,246,247,251,252,260,261,262,263,265,266,279,280,281,282,283,284,285,287,288,289,290,293,294,295,297,302,303,304,305,306,307,309,310,311,313,314,315,316,317,318,319,320,321,322,323,324,328,329,336,337,338,339,342,343,345,346,347,349,353,358,359,360,362,364,365,366,368,369,371,372,373,374,375,376,377,378,379,380,383,384,385,386,390,391,392,393,395,396,397,399,400,402,403,404,405,406,407,409,410
    5 BCat_Axin            9,15,16,17,18,19,20,28,29,30,31,32,33,34,44,45,47,57,58,61,62,63,66,68,69,72,75,78,79,90,91,97,98,111,112,113,114,115,116,117,118,119,120,121,122,123,124,129,133,149,150,157,158,160,161,162,163,164,165,178,181,185,191,192,197,198,205,206,209,210,230,231,232,234,235,236,248,249,250,251,252,253,255,256,257,260,267,268,273,274,286,287,305,306,307,308,309,310,311,312,313,325,326,327,328,329,330,331,369,370,371,372
end groups
