# Supplementary material for: Automated visualization of rule-based models
Source: PLoS Comput Biol. 2017 Nov 13;13(11):e1005857. doi: 10.1371/journal.pcbi.1005857 (PMC5703574; doi:10.1371/journal.pcbi.1005857)
Supplement: S2 Dataset — (ZIP) [file pcbi.1005857.s010.zip › model_analysis/models/BaruaBCR2012.net]

# Created by BioNetGen 2.2.6-stable
begin parameters
    1 p1                 3.0e5  # Constant
    2 p2                 10.0  # Constant
    3 p3                 3.0e-4  # Constant
    4 p4                 3.0e-7  # Constant
    5 p5                 30.0  # Constant
    6 p6                 3.0e-5  # Constant
    7 p7                 0.3  # Constant
    8 p8                 0.1  # Constant
    9 p9                 3.0e-6  # Constant
   10 p10                0.3  # Constant
   11 p11                1.0e-5  # Constant
   12 p12                1.0e3  # Constant
   13 p13                30.0  # Constant
   14 p14                0.1  # Constant
   15 p15                3.0e-7  # Constant
   16 p16                3.0e-3  # Constant
   17 p17                1.0e-10  # Constant
   18 p18                1.0e-7  # Constant
   19 p19                1.0e-7  # Constant
   20 p20                3.0e-5  # Constant
   21 p21                1.0e3  # Constant
   22 p22                3.0e-6  # Constant
   23 p23                3.0e-4  # Constant
   24 p24                1.0  # Constant
   25 p25                5.0  # Constant
   26 c                  0.0  # Constant
   27 BT                 p1  # ConstantExpression
   28 LT                 p1  # ConstantExpression
   29 FT                 p1  # ConstantExpression
   30 PT                 p1  # ConstantExpression
   31 CT                 p1  # ConstantExpression
   32 ST                 p1  # ConstantExpression
   33 kf1                p4  # ConstantExpression
   34 kr1                p5  # ConstantExpression
   35 kf2a               p6  # ConstantExpression
   36 kf2b               p6  # ConstantExpression
   37 kr2a               p7  # ConstantExpression
   38 kr2b               p8  # ConstantExpression
   39 kf3                p2  # ConstantExpression
   40 kr3                p3  # ConstantExpression
   41 kp4a               c*p19  # ConstantExpression
   42 kp4b               c*p19  # ConstantExpression
   43 kp4c               c*p20  # ConstantExpression
   44 kp4d               c*p20  # ConstantExpression
   45 kp5a               c*p19  # ConstantExpression
   46 kp5b               c*p19  # ConstantExpression
   47 kp5c               c*p20  # ConstantExpression
   48 kp5d               c*p20  # ConstantExpression
   49 kp6a               c*p19  # ConstantExpression
   50 kp6b               c*p20  # ConstantExpression
   51 kp6c               p17  # ConstantExpression
   52 kp6d               p18  # ConstantExpression
   53 kp7a               c*p19  # ConstantExpression
   54 kp7b               c*p20  # ConstantExpression
   55 kp7c               p17  # ConstantExpression
   56 kp7d               p18  # ConstantExpression
   57 kp8a               p21  # ConstantExpression
   58 kp8b               p21  # ConstantExpression
   59 kp8c               p21  # ConstantExpression
   60 kf9                p4  # ConstantExpression
   61 kr9                p5  # ConstantExpression
   62 kf10a              p6  # ConstantExpression
   63 kf10b              p6  # ConstantExpression
   64 kr10a              p7  # ConstantExpression
   65 kr10b              p8  # ConstantExpression
   66 kf11               p2  # ConstantExpression
   67 kr11               p3  # ConstantExpression
   68 kp12a              (c*p19)/p25  # ConstantExpression
   69 kp12b              (c*p19)/p25  # ConstantExpression
   70 kp12c              (c*p20)/p25  # ConstantExpression
   71 kp12d              (c*p20)/p25  # ConstantExpression
   72 kp13a              (c*p19)/p25  # ConstantExpression
   73 kp13b              (c*p19)/p25  # ConstantExpression
   74 kp13c              (c*p20)/p25  # ConstantExpression
   75 kp13d              (c*p20)/p25  # ConstantExpression
   76 kp14a              (c*p19)/p25  # ConstantExpression
   77 kp14b              (c*p20)/p25  # ConstantExpression
   78 kp14c              p17  # ConstantExpression
   79 kp14d              p18  # ConstantExpression
   80 kp15a              (c*p19)/p25  # ConstantExpression
   81 kp15b              (c*p20)/p25  # ConstantExpression
   82 kp15c              p17  # ConstantExpression
   83 kp15d              p18  # ConstantExpression
   84 kp16a              p21  # ConstantExpression
   85 kp16b              0.0  # Constant
   86 kp16c              p21  # ConstantExpression
   87 kf17               p9  # ConstantExpression
   88 kr17               p10  # ConstantExpression
   89 kp18a              c*p22  # ConstantExpression
   90 kp18b              c*p23  # ConstantExpression
   91 kf19a              p11  # ConstantExpression
   92 kr19a              p13  # ConstantExpression
   93 kf19b              p12  # ConstantExpression
   94 kf20a              p6  # ConstantExpression
   95 kf20b              p12  # ConstantExpression
   96 kr20b              p14  # ConstantExpression
   97 kf21a              p11  # ConstantExpression
   98 kr21a              p13  # ConstantExpression
   99 kf21b              p12  # ConstantExpression
  100 kf22a              p6  # ConstantExpression
  101 kf22b              p12  # ConstantExpression
  102 kr22b              p14  # ConstantExpression
  103 kf23               p15  # ConstantExpression
  104 kr23               p16  # ConstantExpression
  105 kp24               p21  # ConstantExpression
  106 kp25               p21  # ConstantExpression
  107 kdp26a             p24  # ConstantExpression
  108 kdp26b             p24  # ConstantExpression
  109 kdp27a             p24  # ConstantExpression
  110 kdp27b             p24  # ConstantExpression
  111 kdp28a             p24  # ConstantExpression
  112 kdp28b             p24  # ConstantExpression
  113 kdp29a             p24  # ConstantExpression
  114 kdp29b             p24  # ConstantExpression
  115 kdp30a             p24  # ConstantExpression
  116 kdp30b             p24  # ConstantExpression
  117 kdp30c             p24  # ConstantExpression
  118 kdp31              p24  # ConstantExpression
  119 _rateLaw1          2*kp4a  # ConstantExpression
  120 _rateLaw2          2*kp4c  # ConstantExpression
  121 _rateLaw3          2*kp5a  # ConstantExpression
  122 _rateLaw4          2*kp5c  # ConstantExpression
  123 _rateLaw5          2*kp12a  # ConstantExpression
  124 _rateLaw6          2*kp12c  # ConstantExpression
  125 _rateLaw7          2*kp13a  # ConstantExpression
  126 _rateLaw8          2*kp13c  # ConstantExpression
  127 _rateLaw9          2*kdp26b  # ConstantExpression
  128 _rateLaw10         2*kdp27b  # ConstantExpression
end parameters
begin species
    1 BCR(Y188_Y199~0,Y196_Y207~0) BT
    2 Lyn(SH2,SH3,Y397~0,Y508~0,unique) LT
    3 Fyn(SH2,SH3,Y420~0,Y531~0,unique) FT
    4 PAG(PRS1,PRS2,Y163_Y181~0,Y317~0,Y387_Y417~0) PT
    5 Csk(SH2) CT
    6 Syk(Y525_Y526~0,tSH2) ST
    7 BCR(Y188_Y199~0!1,Y196_Y207~0).Lyn(SH2,SH3,Y397~0,Y508~0,unique!1) 0
    8 Lyn(SH2,SH3,Y397~P,Y508~0,unique) 0
    9 Fyn(SH2,SH3,Y420~P,Y531~0,unique) 0
   10 BCR(Y188_Y199~0!1,Y196_Y207~0).Fyn(SH2,SH3,Y420~0,Y531~0,unique!1) 0
   11 Lyn(SH2,SH3!1,Y397~0,Y508~0,unique).PAG(PRS1,PRS2!1,Y163_Y181~0,Y317~0,Y387_Y417~0) 0
   12 Fyn(SH2,SH3!1,Y420~0,Y531~0,unique).PAG(PRS1!1,PRS2,Y163_Y181~0,Y317~0,Y387_Y417~0) 0
   13 BCR(Y188_Y199~0!1,Y196_Y207~0).Lyn(SH2,SH3,Y397~P,Y508~0,unique!1) 0
   14 BCR(Y188_Y199~P,Y196_Y207~0) 0
   15 BCR(Y188_Y199~0,Y196_Y207~P) 0
   16 BCR(Y188_Y199~0!1,Y196_Y207~P).Lyn(SH2,SH3,Y397~0,Y508~0,unique!1) 0
   17 BCR(Y188_Y199~0!1,Y196_Y207~P).Fyn(SH2,SH3,Y420~0,Y531~0,unique!1) 0
   18 BCR(Y188_Y199~0!1,Y196_Y207~0).Fyn(SH2,SH3,Y420~P,Y531~0,unique!1) 0
   19 Fyn(SH2,SH3!1,Y420~0,Y531~0,unique).Lyn(SH2,SH3!2,Y397~0,Y508~0,unique).PAG(PRS1!1,PRS2!2,Y163_Y181~0,Y317~0,Y387_Y417~0) 0
   20 Lyn(SH2,SH3!1,Y397~P,Y508~0,unique).PAG(PRS1,PRS2!1,Y163_Y181~0,Y317~0,Y387_Y417~0) 0
   21 Fyn(SH2,SH3!1,Y420~0,Y531~0,unique).Lyn(SH2,SH3!2,Y397~P,Y508~0,unique).PAG(PRS1!1,PRS2!2,Y163_Y181~0,Y317~0,Y387_Y417~0) 0
   22 Fyn(SH2,SH3!1,Y420~P,Y531~0,unique).PAG(PRS1!1,PRS2,Y163_Y181~0,Y317~0,Y387_Y417~0) 0
   23 Fyn(SH2,SH3!1,Y420~P,Y531~0,unique).Lyn(SH2,SH3!2,Y397~0,Y508~0,unique).PAG(PRS1!1,PRS2!2,Y163_Y181~0,Y317~0,Y387_Y417~0) 0
   24 BCR(Y188_Y199~0!1,Y196_Y207~P).Lyn(SH2,SH3,Y397~P,Y508~0,unique!1) 0
   25 BCR(Y188_Y199~P!1,Y196_Y207~0).Lyn(SH2!1,SH3,Y397~0,Y508~0,unique) 0
   26 BCR(Y188_Y199~P!1,Y196_Y207~0).Lyn(SH2!1,SH3,Y397~P,Y508~0,unique) 0
   27 BCR(Y188_Y199~P,Y196_Y207~P) 0
   28 BCR(Y188_Y199~PP,Y196_Y207~0) 0
   29 BCR(Y188_Y199~0!1,Y196_Y207~P).Fyn(SH2,SH3,Y420~P,Y531~0,unique!1) 0
   30 BCR(Y188_Y199~0,Y196_Y207~PP) 0
   31 BCR(Y188_Y199~0!1,Y196_Y207~PP).Lyn(SH2,SH3,Y397~0,Y508~0,unique!1) 0
   32 BCR(Y188_Y199~0!1,Y196_Y207~PP).Fyn(SH2,SH3,Y420~0,Y531~0,unique!1) 0
   33 Lyn(SH2,SH3!1,Y397~P,Y508~0,unique).PAG(PRS1,PRS2!1,Y163_Y181~0,Y317~0,Y387_Y417~P) 0
   34 Fyn(SH2,SH3!1,Y420~0,Y531~0,unique).Lyn(SH2,SH3!2,Y397~P,Y508~0,unique).PAG(PRS1!1,PRS2!2,Y163_Y181~0,Y317~0,Y387_Y417~P) 0
   35 BCR(Y188_Y199~P!1,Y196_Y207~0).Fyn(SH2!1,SH3,Y420~0,Y531~0,unique) 0
   36 BCR(Y188_Y199~P!1,Y196_Y207~0).Fyn(SH2!1,SH3,Y420~P,Y531~0,unique) 0
   37 Fyn(SH2,SH3!1,Y420~P,Y531~0,unique).PAG(PRS1!1,PRS2,Y163_Y181~P,Y317~0,Y387_Y417~0) 0
   38 Fyn(SH2,SH3!1,Y420~P,Y531~0,unique).Lyn(SH2,SH3!2,Y397~0,Y508~0,unique).PAG(PRS1!1,PRS2!2,Y163_Y181~P,Y317~0,Y387_Y417~0) 0
   39 Fyn(SH2,SH3!1,Y420~P,Y531~0,unique).Lyn(SH2,SH3!2,Y397~P,Y508~0,unique).PAG(PRS1!1,PRS2!2,Y163_Y181~0,Y317~0,Y387_Y417~0) 0
   40 BCR(Y188_Y199~0!1,Y196_Y207~PP).Lyn(SH2,SH3,Y397~P,Y508~0,unique!1) 0
   41 BCR(Y188_Y199~P!1,Y196_Y207~P).Lyn(SH2!1,SH3,Y397~0,Y508~0,unique) 0
   42 BCR(Y188_Y199~P!1,Y196_Y207~P).Lyn(SH2!1,SH3,Y397~P,Y508~0,unique) 0
   43 BCR(Y188_Y199~PP!1,Y196_Y207~0).Lyn(SH2!1,SH3,Y397~0,Y508~0,unique) 0
   44 BCR(Y188_Y199~PP!1,Y196_Y207~0).Lyn(SH2!1,SH3,Y397~P,Y508~0,unique) 0
   45 BCR(Y188_Y199~P,Y196_Y207~PP) 0
   46 BCR(Y188_Y199~PP,Y196_Y207~P) 0
   47 BCR(Y188_Y199~P!1,Y196_Y207~P).Fyn(SH2!1,SH3,Y420~0,Y531~0,unique) 0
   48 BCR(Y188_Y199~P!1,Y196_Y207~P).Fyn(SH2!1,SH3,Y420~P,Y531~0,unique) 0
   49 BCR(Y188_Y199~0!1,Y196_Y207~PP).Fyn(SH2,SH3,Y420~P,Y531~0,unique!1) 0
   50 Fyn(SH2,SH3!1,Y420~P,Y531~0,unique).Lyn(SH2,SH3!2,Y397~P,Y508~0,unique).PAG(PRS1!1,PRS2!2,Y163_Y181~0,Y317~0,Y387_Y417~P) 0
   51 BCR(Y188_Y199~PP!1,Y196_Y207~0).Fyn(SH2!1,SH3,Y420~0,Y531~0,unique) 0
   52 BCR(Y188_Y199~PP!1,Y196_Y207~0).Fyn(SH2!1,SH3,Y420~P,Y531~0,unique) 0
   53 Fyn(SH2,SH3!1,Y420~P,Y531~0,unique).Lyn(SH2,SH3!2,Y397~P,Y508~0,unique).PAG(PRS1!1,PRS2!2,Y163_Y181~P,Y317~0,Y387_Y417~0) 0
   54 BCR(Y188_Y199~0,Y196_Y207~PP!1).Syk(Y525_Y526~0,tSH2!1) 0
   55 BCR(Y188_Y199~0!1,Y196_Y207~PP!2).Lyn(SH2,SH3,Y397~0,Y508~0,unique!1).Syk(Y525_Y526~0,tSH2!2) 0
   56 BCR(Y188_Y199~0!1,Y196_Y207~PP!2).Fyn(SH2,SH3,Y420~0,Y531~0,unique!1).Syk(Y525_Y526~0,tSH2!2) 0
   57 PAG(PRS1,PRS2,Y163_Y181~0,Y317~0,Y387_Y417~P) 0
   58 Fyn(SH2,SH3!1,Y420~0,Y531~0,unique).PAG(PRS1!1,PRS2,Y163_Y181~0,Y317~0,Y387_Y417~P) 0
   59 Lyn(SH2!1,SH3!2,Y397~P,Y508~0,unique).PAG(PRS1,PRS2!2,Y163_Y181~0,Y317~0,Y387_Y417~P!1) 0
   60 Fyn(SH2,SH3!1,Y420~0,Y531~0,unique).Lyn(SH2!2,SH3!3,Y397~P,Y508~0,unique).PAG(PRS1!1,PRS2!3,Y163_Y181~0,Y317~0,Y387_Y417~P!2) 0
   61 PAG(PRS1,PRS2,Y163_Y181~P,Y317~0,Y387_Y417~0) 0
   62 Lyn(SH2,SH3!1,Y397~0,Y508~0,unique).PAG(PRS1,PRS2!1,Y163_Y181~P,Y317~0,Y387_Y417~0) 0
   63 Fyn(SH2!1,SH3!2,Y420~P,Y531~0,unique).PAG(PRS1!2,PRS2,Y163_Y181~P!1,Y317~0,Y387_Y417~0) 0
   64 Fyn(SH2!1,SH3!2,Y420~P,Y531~0,unique).Lyn(SH2,SH3!3,Y397~0,Y508~0,unique).PAG(PRS1!2,PRS2!3,Y163_Y181~P!1,Y317~0,Y387_Y417~0) 0
   65 Lyn(SH2,SH3!1,Y397~0,Y508~0,unique).PAG(PRS1,PRS2!1,Y163_Y181~0,Y317~0,Y387_Y417~P) 0
   66 Fyn(SH2,SH3!1,Y420~0,Y531~0,unique).Lyn(SH2,SH3!2,Y397~0,Y508~0,unique).PAG(PRS1!1,PRS2!2,Y163_Y181~0,Y317~0,Y387_Y417~P) 0
   67 Fyn(SH2,SH3!1,Y420~0,Y531~0,unique).PAG(PRS1!1,PRS2,Y163_Y181~P,Y317~0,Y387_Y417~0) 0
   68 Fyn(SH2,SH3!1,Y420~0,Y531~0,unique).Lyn(SH2,SH3!2,Y397~0,Y508~0,unique).PAG(PRS1!1,PRS2!2,Y163_Y181~P,Y317~0,Y387_Y417~0) 0
   69 BCR(Y188_Y199~0!1,Y196_Y207~PP!2).Lyn(SH2,SH3,Y397~P,Y508~0,unique!1).Syk(Y525_Y526~0,tSH2!2) 0
   70 BCR(Y188_Y199~P!1,Y196_Y207~PP).Lyn(SH2!1,SH3,Y397~0,Y508~0,unique) 0
   71 BCR(Y188_Y199~P!1,Y196_Y207~PP).Lyn(SH2!1,SH3,Y397~P,Y508~0,unique) 0
   72 BCR(Y188_Y199~PP!1,Y196_Y207~P).Lyn(SH2!1,SH3,Y397~0,Y508~0,unique) 0
   73 BCR(Y188_Y199~PP!1,Y196_Y207~P).Lyn(SH2!1,SH3,Y397~P,Y508~0,unique) 0
   74 BCR(Y188_Y199~P,Y196_Y207~PP!1).Syk(Y525_Y526~0,tSH2!1) 0
   75 BCR(Y188_Y199~PP,Y196_Y207~PP) 0
   76 BCR(Y188_Y199~PP!1,Y196_Y207~P).Fyn(SH2!1,SH3,Y420~0,Y531~0,unique) 0
   77 BCR(Y188_Y199~PP!1,Y196_Y207~P).Fyn(SH2!1,SH3,Y420~P,Y531~0,unique) 0
   78 BCR(Y188_Y199~P!1,Y196_Y207~PP).Fyn(SH2!1,SH3,Y420~0,Y531~0,unique) 0
   79 BCR(Y188_Y199~P!1,Y196_Y207~PP).Fyn(SH2!1,SH3,Y420~P,Y531~0,unique) 0
   80 BCR(Y188_Y199~0!1,Y196_Y207~PP!2).Fyn(SH2,SH3,Y420~P,Y531~0,unique!1).Syk(Y525_Y526~0,tSH2!2) 0
   81 Fyn(SH2,SH3!1,Y420~P,Y531~0,unique).Lyn(SH2,SH3!2,Y397~P,Y508~0,unique).PAG(PRS1!1,PRS2!2,Y163_Y181~P,Y317~0,Y387_Y417~P) 0
   82 Lyn(SH2!1,SH3!2,Y397~P,Y508~0,unique).PAG(PRS1,PRS2!2,Y163_Y181~P,Y317~0,Y387_Y417~P!1) 0
   83 Fyn(SH2,SH3!1,Y420~0,Y531~0,unique).Lyn(SH2!2,SH3!3,Y397~P,Y508~0,unique).PAG(PRS1!1,PRS2!3,Y163_Y181~P,Y317~0,Y387_Y417~P!2) 0
   84 Lyn(SH2!1,SH3!2,Y397~P,Y508~0,unique).PAG(PRS1,PRS2!2,Y163_Y181~0,Y317~P,Y387_Y417~P!1) 0
   85 Fyn(SH2,SH3!1,Y420~0,Y531~0,unique).Lyn(SH2!2,SH3!3,Y397~P,Y508~0,unique).PAG(PRS1!1,PRS2!3,Y163_Y181~0,Y317~P,Y387_Y417~P!2) 0
   86 Fyn(SH2!1,SH3!2,Y420~P,Y531~0,unique).PAG(PRS1!2,PRS2,Y163_Y181~P!1,Y317~0,Y387_Y417~P) 0
   87 Fyn(SH2!1,SH3!2,Y420~P,Y531~0,unique).Lyn(SH2,SH3!3,Y397~0,Y508~0,unique).PAG(PRS1!2,PRS2!3,Y163_Y181~P!1,Y317~0,Y387_Y417~P) 0
   88 Fyn(SH2!1,SH3!2,Y420~P,Y531~0,unique).PAG(PRS1!2,PRS2,Y163_Y181~P!1,Y317~P,Y387_Y417~0) 0
   89 Fyn(SH2!1,SH3!2,Y420~P,Y531~0,unique).Lyn(SH2,SH3!3,Y397~0,Y508~0,unique).PAG(PRS1!2,PRS2!3,Y163_Y181~P!1,Y317~P,Y387_Y417~0) 0
   90 BCR(Y188_Y199~0,Y196_Y207~PP!1).Syk(Y525_Y526~P,tSH2!1) 0
   91 BCR(Y188_Y199~0!1,Y196_Y207~PP!2).Lyn(SH2,SH3,Y397~0,Y508~0,unique!1).Syk(Y525_Y526~P,tSH2!2) 0
   92 BCR(Y188_Y199~0!1,Y196_Y207~PP!2).Fyn(SH2,SH3,Y420~0,Y531~0,unique!1).Syk(Y525_Y526~P,tSH2!2) 0
   93 Lyn(SH2,SH3!1,Y397~P,Y508~0,unique).PAG(PRS1,PRS2!1,Y163_Y181~P,Y317~0,Y387_Y417~0) 0
   94 Fyn(SH2!1,SH3!2,Y420~P,Y531~0,unique).Lyn(SH2,SH3!3,Y397~P,Y508~0,unique).PAG(PRS1!2,PRS2!3,Y163_Y181~P!1,Y317~0,Y387_Y417~0) 0
   95 Fyn(SH2,SH3!1,Y420~0,Y531~0,unique).Lyn(SH2,SH3!2,Y397~P,Y508~0,unique).PAG(PRS1!1,PRS2!2,Y163_Y181~P,Y317~0,Y387_Y417~0) 0
   96 Fyn(SH2,SH3!1,Y420~P,Y531~0,unique).PAG(PRS1!1,PRS2,Y163_Y181~0,Y317~0,Y387_Y417~P) 0
   97 Lyn(SH2!1,SH3,Y397~0,Y508~0,unique).PAG(PRS1,PRS2,Y163_Y181~0,Y317~0,Y387_Y417~P!1) 0
   98 Fyn(SH2,SH3!1,Y420~0,Y531~0,unique).Lyn(SH2!2,SH3,Y397~0,Y508~0,unique).PAG(PRS1!1,PRS2,Y163_Y181~0,Y317~0,Y387_Y417~P!2) 0
   99 Lyn(SH2!1,SH3,Y397~P,Y508~0,unique).PAG(PRS1,PRS2,Y163_Y181~0,Y317~0,Y387_Y417~P!1) 0
  100 Fyn(SH2,SH3!1,Y420~0,Y531~0,unique).Lyn(SH2!2,SH3,Y397~P,Y508~0,unique).PAG(PRS1!1,PRS2,Y163_Y181~0,Y317~0,Y387_Y417~P!2) 0
  101 Fyn(SH2,SH3!1,Y420~P,Y531~0,unique).Lyn(SH2!2,SH3!3,Y397~P,Y508~0,unique).PAG(PRS1!1,PRS2!3,Y163_Y181~0,Y317~0,Y387_Y417~P!2) 0
  102 Lyn(SH2!1,SH3!2,Y397~0,Y508~0,unique).PAG(PRS1,PRS2!2,Y163_Y181~0,Y317~0,Y387_Y417~P!1) 0
  103 Fyn(SH2,SH3!1,Y420~0,Y531~0,unique).Lyn(SH2!2,SH3!3,Y397~0,Y508~0,unique).PAG(PRS1!1,PRS2!3,Y163_Y181~0,Y317~0,Y387_Y417~P!2) 0
  104 Fyn(SH2,SH3!1,Y420~P,Y531~0,unique).Lyn(SH2,SH3!2,Y397~0,Y508~0,unique).PAG(PRS1!1,PRS2!2,Y163_Y181~0,Y317~0,Y387_Y417~P) 0
  105 Fyn(SH2!1,SH3,Y420~0,Y531~0,unique).PAG(PRS1,PRS2,Y163_Y181~P!1,Y317~0,Y387_Y417~0) 0
  106 Fyn(SH2!1,SH3,Y420~0,Y531~0,unique).Lyn(SH2,SH3!2,Y397~0,Y508~0,unique).PAG(PRS1,PRS2!2,Y163_Y181~P!1,Y317~0,Y387_Y417~0) 0
  107 Fyn(SH2!1,SH3,Y420~P,Y531~0,unique).PAG(PRS1,PRS2,Y163_Y181~P!1,Y317~0,Y387_Y417~0) 0
  108 Fyn(SH2!1,SH3,Y420~P,Y531~0,unique).Lyn(SH2,SH3!2,Y397~0,Y508~0,unique).PAG(PRS1,PRS2!2,Y163_Y181~P!1,Y317~0,Y387_Y417~0) 0
  109 Fyn(SH2!1,SH3!2,Y420~0,Y531~0,unique).PAG(PRS1!2,PRS2,Y163_Y181~P!1,Y317~0,Y387_Y417~0) 0
  110 Fyn(SH2!1,SH3!2,Y420~0,Y531~0,unique).Lyn(SH2,SH3!3,Y397~0,Y508~0,unique).PAG(PRS1!2,PRS2!3,Y163_Y181~P!1,Y317~0,Y387_Y417~0) 0
  111 BCR(Y188_Y199~0!1,Y196_Y207~PP!2).Lyn(SH2,SH3,Y397~P,Y508~0,unique!1).Syk(Y525_Y526~P,tSH2!2) 0
  112 BCR(Y188_Y199~P!1,Y196_Y207~PP!2).Lyn(SH2!1,SH3,Y397~0,Y508~0,unique).Syk(Y525_Y526~0,tSH2!2) 0
  113 BCR(Y188_Y199~P!1,Y196_Y207~PP!2).Lyn(SH2!1,SH3,Y397~P,Y508~0,unique).Syk(Y525_Y526~0,tSH2!2) 0
  114 BCR(Y188_Y199~PP!1,Y196_Y207~PP).Lyn(SH2!1,SH3,Y397~0,Y508~0,unique) 0
  115 BCR(Y188_Y199~PP!1,Y196_Y207~PP).Lyn(SH2!1,SH3,Y397~P,Y508~0,unique) 0
  116 BCR(Y188_Y199~P,Y196_Y207~PP!1).Syk(Y525_Y526~P,tSH2!1) 0
  117 BCR(Y188_Y199~PP,Y196_Y207~PP!1).Syk(Y525_Y526~0,tSH2!1) 0
  118 BCR(Y188_Y199~PP!1,Y196_Y207~PP).Fyn(SH2!1,SH3,Y420~0,Y531~0,unique) 0
  119 BCR(Y188_Y199~PP!1,Y196_Y207~PP).Fyn(SH2!1,SH3,Y420~P,Y531~0,unique) 0
  120 BCR(Y188_Y199~0!1,Y196_Y207~PP!2).Fyn(SH2,SH3,Y420~P,Y531~0,unique!1).Syk(Y525_Y526~P,tSH2!2) 0
  121 Lyn(SH2,SH3!1,Y397~P,Y508~0,unique).PAG(PRS1,PRS2!1,Y163_Y181~P,Y317~0,Y387_Y417~P) 0
  122 Fyn(SH2!1,SH3!2,Y420~P,Y531~0,unique).Lyn(SH2,SH3!3,Y397~P,Y508~0,unique).PAG(PRS1!2,PRS2!3,Y163_Y181~P!1,Y317~0,Y387_Y417~P) 0
  123 Fyn(SH2,SH3!1,Y420~0,Y531~0,unique).Lyn(SH2,SH3!2,Y397~P,Y508~0,unique).PAG(PRS1!1,PRS2!2,Y163_Y181~P,Y317~0,Y387_Y417~P) 0
  124 Lyn(SH2!1,SH3!2,Y397~P,Y508~0,unique).PAG(PRS1,PRS2!2,Y163_Y181~P,Y317~P,Y387_Y417~P!1) 0
  125 Fyn(SH2,SH3!1,Y420~0,Y531~0,unique).Lyn(SH2!2,SH3!3,Y397~P,Y508~0,unique).PAG(PRS1!1,PRS2!3,Y163_Y181~P,Y317~P,Y387_Y417~P!2) 0
  126 Lyn(SH2!1,SH3,Y397~P,Y508~0,unique).PAG(PRS1,PRS2,Y163_Y181~P,Y317~0,Y387_Y417~P!1) 0
  127 Fyn(SH2,SH3!1,Y420~0,Y531~0,unique).Lyn(SH2!2,SH3,Y397~P,Y508~0,unique).PAG(PRS1!1,PRS2,Y163_Y181~P,Y317~0,Y387_Y417~P!2) 0
  128 Fyn(SH2,SH3!1,Y420~P,Y531~0,unique).Lyn(SH2!2,SH3!3,Y397~P,Y508~0,unique).PAG(PRS1!1,PRS2!3,Y163_Y181~P,Y317~0,Y387_Y417~P!2) 0
  129 Lyn(SH2!1,SH3,Y397~P,Y508~0,unique).PAG(PRS1,PRS2,Y163_Y181~0,Y317~P,Y387_Y417~P!1) 0
  130 Fyn(SH2,SH3!1,Y420~0,Y531~0,unique).Lyn(SH2!2,SH3,Y397~P,Y508~0,unique).PAG(PRS1!1,PRS2,Y163_Y181~0,Y317~P,Y387_Y417~P!2) 0
  131 Fyn(SH2,SH3!1,Y420~P,Y531~0,unique).Lyn(SH2!2,SH3!3,Y397~P,Y508~0,unique).PAG(PRS1!1,PRS2!3,Y163_Y181~0,Y317~P,Y387_Y417~P!2) 0
  132 BCR(Y188_Y199~P!1,Y196_Y207~PP!2).Fyn(SH2!1,SH3,Y420~0,Y531~0,unique).Syk(Y525_Y526~0,tSH2!2) 0
  133 BCR(Y188_Y199~P!1,Y196_Y207~PP!2).Fyn(SH2!1,SH3,Y420~P,Y531~0,unique).Syk(Y525_Y526~0,tSH2!2) 0
  134 Fyn(SH2!1,SH3!2,Y420~P,Y531~0,unique).PAG(PRS1!2,PRS2,Y163_Y181~P!1,Y317~P,Y387_Y417~P) 0
  135 Fyn(SH2!1,SH3!2,Y420~P,Y531~0,unique).Lyn(SH2,SH3!3,Y397~0,Y508~0,unique).PAG(PRS1!2,PRS2!3,Y163_Y181~P!1,Y317~P,Y387_Y417~P) 0
  136 Fyn(SH2!1,SH3,Y420~P,Y531~0,unique).PAG(PRS1,PRS2,Y163_Y181~P!1,Y317~0,Y387_Y417~P) 0
  137 Fyn(SH2!1,SH3,Y420~P,Y531~0,unique).Lyn(SH2,SH3!2,Y397~0,Y508~0,unique).PAG(PRS1,PRS2!2,Y163_Y181~P!1,Y317~0,Y387_Y417~P) 0
  138 Fyn(SH2,SH3!1,Y420~P,Y531~0,unique).PAG(PRS1!1,PRS2,Y163_Y181~P,Y317~0,Y387_Y417~P) 0
  139 Fyn(SH2,SH3!1,Y420~P,Y531~0,unique).Lyn(SH2,SH3!2,Y397~0,Y508~0,unique).PAG(PRS1!1,PRS2!2,Y163_Y181~P,Y317~0,Y387_Y417~P) 0
  140 Fyn(SH2!1,SH3!2,Y420~P,Y531~0,unique).Lyn(SH2,SH3!3,Y397~P,Y508~0,unique).PAG(PRS1!2,PRS2!3,Y163_Y181~P!1,Y317~P,Y387_Y417~0) 0
  141 Fyn(SH2!1,SH3,Y420~P,Y531~0,unique).PAG(PRS1,PRS2,Y163_Y181~P!1,Y317~P,Y387_Y417~0) 0
  142 Fyn(SH2!1,SH3,Y420~P,Y531~0,unique).Lyn(SH2,SH3!2,Y397~0,Y508~0,unique).PAG(PRS1,PRS2!2,Y163_Y181~P!1,Y317~P,Y387_Y417~0) 0
  143 Syk(Y525_Y526~P,tSH2) 0
  144 Fyn(SH2!1,SH3,Y420~0,Y531~0,unique).Lyn(SH2,SH3!2,Y397~P,Y508~0,unique).PAG(PRS1,PRS2!2,Y163_Y181~P!1,Y317~0,Y387_Y417~0) 0
  145 Fyn(SH2!1,SH3,Y420~P,Y531~0,unique).Lyn(SH2,SH3!2,Y397~P,Y508~0,unique).PAG(PRS1,PRS2!2,Y163_Y181~P!1,Y317~0,Y387_Y417~0) 0
  146 Fyn(SH2!1,SH3!2,Y420~0,Y531~0,unique).Lyn(SH2,SH3!3,Y397~P,Y508~0,unique).PAG(PRS1!2,PRS2!3,Y163_Y181~P!1,Y317~0,Y387_Y417~0) 0
  147 Fyn(SH2!1,SH3!2,Y420~P,Y531~0,unique).Lyn(SH2!3,SH3,Y397~0,Y508~0,unique).PAG(PRS1!2,PRS2,Y163_Y181~P!1,Y317~0,Y387_Y417~P!3) 0
  148 Fyn(SH2,SH3!1,Y420~P,Y531~0,unique).Lyn(SH2!2,SH3,Y397~0,Y508~0,unique).PAG(PRS1!1,PRS2,Y163_Y181~0,Y317~0,Y387_Y417~P!2) 0
  149 Fyn(SH2!1,SH3!2,Y420~P,Y531~0,unique).Lyn(SH2!3,SH3,Y397~P,Y508~0,unique).PAG(PRS1!2,PRS2,Y163_Y181~P!1,Y317~0,Y387_Y417~P!3) 0
  150 Fyn(SH2,SH3!1,Y420~P,Y531~0,unique).Lyn(SH2!2,SH3,Y397~P,Y508~0,unique).PAG(PRS1!1,PRS2,Y163_Y181~0,Y317~0,Y387_Y417~P!2) 0
  151 Fyn(SH2!1,SH3!2,Y420~P,Y531~0,unique).Lyn(SH2!3,SH3!4,Y397~0,Y508~0,unique).PAG(PRS1!2,PRS2!4,Y163_Y181~P!1,Y317~0,Y387_Y417~P!3) 0
  152 Fyn(SH2,SH3!1,Y420~P,Y531~0,unique).Lyn(SH2!2,SH3!3,Y397~0,Y508~0,unique).PAG(PRS1!1,PRS2!3,Y163_Y181~0,Y317~0,Y387_Y417~P!2) 0
  153 PAG(PRS1,PRS2,Y163_Y181~P,Y317~0,Y387_Y417~P) 0
  154 Fyn(SH2,SH3!1,Y420~0,Y531~0,unique).PAG(PRS1!1,PRS2,Y163_Y181~P,Y317~0,Y387_Y417~P) 0
  155 PAG(PRS1,PRS2,Y163_Y181~0,Y317~P,Y387_Y417~P) 0
  156 Fyn(SH2,SH3!1,Y420~0,Y531~0,unique).PAG(PRS1!1,PRS2,Y163_Y181~0,Y317~P,Y387_Y417~P) 0
  157 Fyn(SH2!1,SH3,Y420~0,Y531~0,unique).Lyn(SH2!2,SH3!3,Y397~P,Y508~0,unique).PAG(PRS1,PRS2!3,Y163_Y181~P!1,Y317~0,Y387_Y417~P!2) 0
  158 Fyn(SH2!1,SH3,Y420~P,Y531~0,unique).Lyn(SH2!2,SH3!3,Y397~P,Y508~0,unique).PAG(PRS1,PRS2!3,Y163_Y181~P!1,Y317~0,Y387_Y417~P!2) 0
  159 Fyn(SH2!1,SH3!2,Y420~0,Y531~0,unique).Lyn(SH2!3,SH3!4,Y397~P,Y508~0,unique).PAG(PRS1!2,PRS2!4,Y163_Y181~P!1,Y317~0,Y387_Y417~P!3) 0
  160 Lyn(SH2,SH3!1,Y397~0,Y508~0,unique).PAG(PRS1,PRS2!1,Y163_Y181~P,Y317~0,Y387_Y417~P) 0
  161 PAG(PRS1,PRS2,Y163_Y181~P,Y317~P,Y387_Y417~0) 0
  162 Lyn(SH2,SH3!1,Y397~0,Y508~0,unique).PAG(PRS1,PRS2!1,Y163_Y181~P,Y317~P,Y387_Y417~0) 0
  163 Csk(SH2!1).Lyn(SH2!2,SH3!3,Y397~P,Y508~0,unique).PAG(PRS1,PRS2!3,Y163_Y181~0,Y317~P!1,Y387_Y417~P!2) 0
  164 Csk(SH2!1).Fyn(SH2,SH3!2,Y420~0,Y531~0,unique).Lyn(SH2!3,SH3!4,Y397~P,Y508~0,unique).PAG(PRS1!2,PRS2!4,Y163_Y181~0,Y317~P!1,Y387_Y417~P!3) 0
  165 Csk(SH2!1).Fyn(SH2!2,SH3!3,Y420~P,Y531~0,unique).PAG(PRS1!3,PRS2,Y163_Y181~P!2,Y317~P!1,Y387_Y417~0) 0
  166 Csk(SH2!1).Fyn(SH2!2,SH3!3,Y420~P,Y531~0,unique).Lyn(SH2,SH3!4,Y397~0,Y508~0,unique).PAG(PRS1!3,PRS2!4,Y163_Y181~P!2,Y317~P!1,Y387_Y417~0) 0
  167 Lyn(SH2!1,SH3!2,Y397~0,Y508~0,unique).PAG(PRS1,PRS2!2,Y163_Y181~P,Y317~0,Y387_Y417~P!1) 0
  168 Fyn(SH2,SH3!1,Y420~0,Y531~0,unique).Lyn(SH2!2,SH3!3,Y397~0,Y508~0,unique).PAG(PRS1!1,PRS2!3,Y163_Y181~P,Y317~0,Y387_Y417~P!2) 0
  169 Lyn(SH2!1,SH3!2,Y397~0,Y508~0,unique).PAG(PRS1,PRS2!2,Y163_Y181~0,Y317~P,Y387_Y417~P!1) 0
  170 Fyn(SH2,SH3!1,Y420~0,Y531~0,unique).Lyn(SH2!2,SH3!3,Y397~0,Y508~0,unique).PAG(PRS1!1,PRS2!3,Y163_Y181~0,Y317~P,Y387_Y417~P!2) 0
  171 Fyn(SH2!1,SH3!2,Y420~0,Y531~0,unique).PAG(PRS1!2,PRS2,Y163_Y181~P!1,Y317~0,Y387_Y417~P) 0
  172 Fyn(SH2!1,SH3!2,Y420~0,Y531~0,unique).Lyn(SH2,SH3!3,Y397~0,Y508~0,unique).PAG(PRS1!2,PRS2!3,Y163_Y181~P!1,Y317~0,Y387_Y417~P) 0
  173 Fyn(SH2!1,SH3!2,Y420~0,Y531~0,unique).PAG(PRS1!2,PRS2,Y163_Y181~P!1,Y317~P,Y387_Y417~0) 0
  174 Fyn(SH2!1,SH3!2,Y420~0,Y531~0,unique).Lyn(SH2,SH3!3,Y397~0,Y508~0,unique).PAG(PRS1!2,PRS2!3,Y163_Y181~P!1,Y317~P,Y387_Y417~0) 0
  175 BCR(Y188_Y199~P!1,Y196_Y207~PP!2).Lyn(SH2!1,SH3,Y397~0,Y508~0,unique).Syk(Y525_Y526~P,tSH2!2) 0
  176 BCR(Y188_Y199~P!1,Y196_Y207~PP!2).Lyn(SH2!1,SH3,Y397~P,Y508~0,unique).Syk(Y525_Y526~P,tSH2!2) 0
  177 BCR(Y188_Y199~PP!1,Y196_Y207~PP!2).Lyn(SH2!1,SH3,Y397~0,Y508~0,unique).Syk(Y525_Y526~0,tSH2!2) 0
  178 BCR(Y188_Y199~PP!1,Y196_Y207~PP!2).Lyn(SH2!1,SH3,Y397~P,Y508~0,unique).Syk(Y525_Y526~0,tSH2!2) 0
  179 BCR(Y188_Y199~PP,Y196_Y207~PP!1).Syk(Y525_Y526~P,tSH2!1) 0
  180 Fyn(SH2!1,SH3!2,Y420~P,Y531~0,unique).Lyn(SH2,SH3!3,Y397~P,Y508~0,unique).PAG(PRS1!2,PRS2!3,Y163_Y181~P!1,Y317~P,Y387_Y417~P) 0
  181 Fyn(SH2!1,SH3,Y420~0,Y531~0,unique).Lyn(SH2,SH3!2,Y397~P,Y508~0,unique).PAG(PRS1,PRS2!2,Y163_Y181~P!1,Y317~0,Y387_Y417~P) 0
  182 Fyn(SH2!1,SH3,Y420~P,Y531~0,unique).Lyn(SH2,SH3!2,Y397~P,Y508~0,unique).PAG(PRS1,PRS2!2,Y163_Y181~P!1,Y317~0,Y387_Y417~P) 0
  183 Fyn(SH2!1,SH3!2,Y420~0,Y531~0,unique).Lyn(SH2,SH3!3,Y397~P,Y508~0,unique).PAG(PRS1!2,PRS2!3,Y163_Y181~P!1,Y317~0,Y387_Y417~P) 0
  184 Lyn(SH2!1,SH3,Y397~P,Y508~0,unique).PAG(PRS1,PRS2,Y163_Y181~P,Y317~P,Y387_Y417~P!1) 0
  185 Fyn(SH2,SH3!1,Y420~0,Y531~0,unique).Lyn(SH2!2,SH3,Y397~P,Y508~0,unique).PAG(PRS1!1,PRS2,Y163_Y181~P,Y317~P,Y387_Y417~P!2) 0
  186 Fyn(SH2,SH3!1,Y420~P,Y531~0,unique).Lyn(SH2!2,SH3!3,Y397~P,Y508~0,unique).PAG(PRS1!1,PRS2!3,Y163_Y181~P,Y317~P,Y387_Y417~P!2) 0
  187 Fyn(SH2,SH3!1,Y420~P,Y531~0,unique).Lyn(SH2!2,SH3,Y397~P,Y508~0,unique).PAG(PRS1!1,PRS2,Y163_Y181~P,Y317~0,Y387_Y417~P!2) 0
  188 Csk(SH2!1).Lyn(SH2!2,SH3!3,Y397~P,Y508~0,unique).PAG(PRS1,PRS2!3,Y163_Y181~P,Y317~P!1,Y387_Y417~P!2) 0
  189 Csk(SH2!1).Fyn(SH2,SH3!2,Y420~0,Y531~0,unique).Lyn(SH2!3,SH3!4,Y397~P,Y508~0,unique).PAG(PRS1!2,PRS2!4,Y163_Y181~P,Y317~P!1,Y387_Y417~P!3) 0
  190 Fyn(SH2!1,SH3!2,Y420~P,Y531~0,unique).Lyn(SH2!3,SH3,Y397~P,Y508~0,unique).PAG(PRS1!2,PRS2,Y163_Y181~P!1,Y317~P,Y387_Y417~P!3) 0
  191 Fyn(SH2,SH3!1,Y420~P,Y531~0,unique).Lyn(SH2!2,SH3,Y397~P,Y508~0,unique).PAG(PRS1!1,PRS2,Y163_Y181~0,Y317~P,Y387_Y417~P!2) 0
  192 Fyn(SH2!1,SH3,Y420~0,Y531~0,unique).Lyn(SH2!2,SH3!3,Y397~P,Y508~0,unique).PAG(PRS1,PRS2!3,Y163_Y181~P!1,Y317~P,Y387_Y417~P!2) 0
  193 Fyn(SH2!1,SH3,Y420~P,Y531~0,unique).Lyn(SH2!2,SH3!3,Y397~P,Y508~0,unique).PAG(PRS1,PRS2!3,Y163_Y181~P!1,Y317~P,Y387_Y417~P!2) 0
  194 Fyn(SH2!1,SH3!2,Y420~0,Y531~0,unique).Lyn(SH2!3,SH3!4,Y397~P,Y508~0,unique).PAG(PRS1!2,PRS2!4,Y163_Y181~P!1,Y317~P,Y387_Y417~P!3) 0
  195 BCR(Y188_Y199~P!1,Y196_Y207~PP!2).Fyn(SH2!1,SH3,Y420~0,Y531~0,unique).Syk(Y525_Y526~P,tSH2!2) 0
  196 BCR(Y188_Y199~P!1,Y196_Y207~PP!2).Fyn(SH2!1,SH3,Y420~P,Y531~0,unique).Syk(Y525_Y526~P,tSH2!2) 0
  197 BCR(Y188_Y199~PP!1,Y196_Y207~PP!2).Fyn(SH2!1,SH3,Y420~0,Y531~0,unique).Syk(Y525_Y526~0,tSH2!2) 0
  198 BCR(Y188_Y199~PP!1,Y196_Y207~PP!2).Fyn(SH2!1,SH3,Y420~P,Y531~0,unique).Syk(Y525_Y526~0,tSH2!2) 0
  199 Fyn(SH2!1,SH3,Y420~P,Y531~0,unique).PAG(PRS1,PRS2,Y163_Y181~P!1,Y317~P,Y387_Y417~P) 0
  200 Fyn(SH2!1,SH3,Y420~P,Y531~0,unique).Lyn(SH2,SH3!2,Y397~0,Y508~0,unique).PAG(PRS1,PRS2!2,Y163_Y181~P!1,Y317~P,Y387_Y417~P) 0
  201 Csk(SH2!1).Fyn(SH2!2,SH3!3,Y420~P,Y531~0,unique).PAG(PRS1!3,PRS2,Y163_Y181~P!2,Y317~P!1,Y387_Y417~P) 0
  202 Csk(SH2!1).Fyn(SH2!2,SH3!3,Y420~P,Y531~0,unique).Lyn(SH2,SH3!4,Y397~0,Y508~0,unique).PAG(PRS1!3,PRS2!4,Y163_Y181~P!2,Y317~P!1,Y387_Y417~P) 0
  203 Fyn(SH2,SH3!1,Y420~P,Y531~0,unique).Lyn(SH2!2,SH3,Y397~0,Y508~0,unique).PAG(PRS1!1,PRS2,Y163_Y181~P,Y317~0,Y387_Y417~P!2) 0
  204 Fyn(SH2,SH3!1,Y420~P,Y531~0,unique).Lyn(SH2!2,SH3!3,Y397~0,Y508~0,unique).PAG(PRS1!1,PRS2!3,Y163_Y181~P,Y317~0,Y387_Y417~P!2) 0
  205 Fyn(SH2!1,SH3,Y420~P,Y531~0,unique).Lyn(SH2,SH3!2,Y397~P,Y508~0,unique).PAG(PRS1,PRS2!2,Y163_Y181~P!1,Y317~P,Y387_Y417~0) 0
  206 Fyn(SH2!1,SH3!2,Y420~P,Y531~0,unique).Lyn(SH2!3,SH3,Y397~0,Y508~0,unique).PAG(PRS1!2,PRS2,Y163_Y181~P!1,Y317~P,Y387_Y417~P!3) 0
  207 Fyn(SH2!1,SH3!2,Y420~P,Y531~0,unique).Lyn(SH2!3,SH3!4,Y397~0,Y508~0,unique).PAG(PRS1!2,PRS2!4,Y163_Y181~P!1,Y317~P,Y387_Y417~P!3) 0
  208 BCR(Y188_Y199~PP!1,Y196_Y207~PP!2).Lyn(SH2!1,SH3,Y397~0,Y508~0,unique).Syk(Y525_Y526~P,tSH2!2) 0
  209 BCR(Y188_Y199~PP!1,Y196_Y207~PP!2).Lyn(SH2!1,SH3,Y397~P,Y508~0,unique).Syk(Y525_Y526~P,tSH2!2) 0
  210 BCR(Y188_Y199~PP!1,Y196_Y207~PP!2).Fyn(SH2!1,SH3,Y420~0,Y531~0,unique).Syk(Y525_Y526~P,tSH2!2) 0
  211 BCR(Y188_Y199~PP!1,Y196_Y207~PP!2).Fyn(SH2!1,SH3,Y420~P,Y531~0,unique).Syk(Y525_Y526~P,tSH2!2) 0
  212 Fyn(SH2,SH3!1,Y420~0,Y531~0,unique).Lyn(SH2,SH3!2,Y397~0,Y508~0,unique).PAG(PRS1!1,PRS2!2,Y163_Y181~P,Y317~0,Y387_Y417~P) 0
  213 Lyn(SH2,SH3!1,Y397~0,Y508~0,unique).PAG(PRS1,PRS2!1,Y163_Y181~0,Y317~P,Y387_Y417~P) 0
  214 Fyn(SH2,SH3!1,Y420~0,Y531~0,unique).Lyn(SH2,SH3!2,Y397~0,Y508~0,unique).PAG(PRS1!1,PRS2!2,Y163_Y181~0,Y317~P,Y387_Y417~P) 0
  215 Lyn(SH2,SH3!1,Y397~P,Y508~0,unique).PAG(PRS1,PRS2!1,Y163_Y181~0,Y317~P,Y387_Y417~P) 0
  216 Fyn(SH2,SH3!1,Y420~0,Y531~0,unique).Lyn(SH2,SH3!2,Y397~P,Y508~0,unique).PAG(PRS1!1,PRS2!2,Y163_Y181~0,Y317~P,Y387_Y417~P) 0
  217 Lyn(SH2,SH3!1,Y397~P,Y508~0,unique).PAG(PRS1,PRS2!1,Y163_Y181~P,Y317~P,Y387_Y417~0) 0
  218 Csk(SH2!1).Fyn(SH2!2,SH3!3,Y420~P,Y531~0,unique).Lyn(SH2,SH3!4,Y397~P,Y508~0,unique).PAG(PRS1!3,PRS2!4,Y163_Y181~P!2,Y317~P!1,Y387_Y417~0) 0
  219 Fyn(SH2!1,SH3!2,Y420~0,Y531~0,unique).Lyn(SH2,SH3!3,Y397~P,Y508~0,unique).PAG(PRS1!2,PRS2!3,Y163_Y181~P!1,Y317~P,Y387_Y417~0) 0
  220 Fyn(SH2!1,SH3!2,Y420~P,Y531~0,unique).Lyn(SH2!3,SH3!4,Y397~P,Y508~0,unique).PAG(PRS1!2,PRS2!4,Y163_Y181~P!1,Y317~0,Y387_Y417~P!3) 0
  221 Fyn(SH2!1,SH3,Y420~P,Y531~0,unique).Lyn(SH2!2,SH3,Y397~0,Y508~0,unique).PAG(PRS1,PRS2,Y163_Y181~P!1,Y317~0,Y387_Y417~P!2) 0
  222 Lyn(SH2!1,SH3,Y397~0,Y508~0,unique).PAG(PRS1,PRS2,Y163_Y181~P,Y317~0,Y387_Y417~P!1) 0
  223 Fyn(SH2,SH3!1,Y420~0,Y531~0,unique).Lyn(SH2!2,SH3,Y397~0,Y508~0,unique).PAG(PRS1!1,PRS2,Y163_Y181~P,Y317~0,Y387_Y417~P!2) 0
  224 Lyn(SH2!1,SH3,Y397~0,Y508~0,unique).PAG(PRS1,PRS2,Y163_Y181~0,Y317~P,Y387_Y417~P!1) 0
  225 Fyn(SH2,SH3!1,Y420~0,Y531~0,unique).Lyn(SH2!2,SH3,Y397~0,Y508~0,unique).PAG(PRS1!1,PRS2,Y163_Y181~0,Y317~P,Y387_Y417~P!2) 0
  226 Fyn(SH2!1,SH3!2,Y420~0,Y531~0,unique).Lyn(SH2!3,SH3,Y397~0,Y508~0,unique).PAG(PRS1!2,PRS2,Y163_Y181~P!1,Y317~0,Y387_Y417~P!3) 0
  227 Fyn(SH2!1,SH3,Y420~P,Y531~0,unique).Lyn(SH2!2,SH3,Y397~P,Y508~0,unique).PAG(PRS1,PRS2,Y163_Y181~P!1,Y317~0,Y387_Y417~P!2) 0
  228 Fyn(SH2!1,SH3!2,Y420~0,Y531~0,unique).Lyn(SH2!3,SH3,Y397~P,Y508~0,unique).PAG(PRS1!2,PRS2,Y163_Y181~P!1,Y317~0,Y387_Y417~P!3) 0
  229 Fyn(SH2!1,SH3,Y420~P,Y531~0,unique).Lyn(SH2!2,SH3!3,Y397~0,Y508~0,unique).PAG(PRS1,PRS2!3,Y163_Y181~P!1,Y317~0,Y387_Y417~P!2) 0
  230 Fyn(SH2!1,SH3!2,Y420~0,Y531~0,unique).Lyn(SH2!3,SH3!4,Y397~0,Y508~0,unique).PAG(PRS1!2,PRS2!4,Y163_Y181~P!1,Y317~0,Y387_Y417~P!3) 0
  231 PAG(PRS1,PRS2,Y163_Y181~P,Y317~P,Y387_Y417~P) 0
  232 Fyn(SH2,SH3!1,Y420~0,Y531~0,unique).PAG(PRS1!1,PRS2,Y163_Y181~P,Y317~P,Y387_Y417~P) 0
  233 Fyn(SH2,SH3!1,Y420~P,Y531~0,unique).PAG(PRS1!1,PRS2,Y163_Y181~0,Y317~P,Y387_Y417~P) 0
  234 Fyn(SH2!1,SH3,Y420~0,Y531~0,unique).PAG(PRS1,PRS2,Y163_Y181~P!1,Y317~0,Y387_Y417~P) 0
  235 Csk(SH2!1).PAG(PRS1,PRS2,Y163_Y181~0,Y317~P!1,Y387_Y417~P) 0
  236 Csk(SH2!1).Fyn(SH2,SH3!2,Y420~0,Y531~0,unique).PAG(PRS1!2,PRS2,Y163_Y181~0,Y317~P!1,Y387_Y417~P) 0
  237 Fyn(SH2,SH3!1,Y420~0,Y531~0,unique).PAG(PRS1!1,PRS2,Y163_Y181~P,Y317~P,Y387_Y417~0) 0
  238 Fyn(SH2,SH3!1,Y420~0,Y531~0,unique).Lyn(SH2,SH3!2,Y397~0,Y508~0,unique).PAG(PRS1!1,PRS2!2,Y163_Y181~P,Y317~P,Y387_Y417~0) 0
  239 Fyn(SH2,SH3!1,Y420~P,Y531~0,unique).PAG(PRS1!1,PRS2,Y163_Y181~P,Y317~P,Y387_Y417~0) 0
  240 Fyn(SH2,SH3!1,Y420~P,Y531~0,unique).Lyn(SH2,SH3!2,Y397~0,Y508~0,unique).PAG(PRS1!1,PRS2!2,Y163_Y181~P,Y317~P,Y387_Y417~0) 0
  241 Csk(SH2!1).Fyn(SH2,SH3!2,Y420~P,Y531~0,unique).Lyn(SH2!3,SH3!4,Y397~P,Y508~0,unique).PAG(PRS1!2,PRS2!4,Y163_Y181~0,Y317~P!1,Y387_Y417~P!3) 0
  242 Fyn(SH2,SH3!1,Y420~P,Y531~0,unique).Lyn(SH2!2,SH3!3,Y397~0,Y508~0,unique).PAG(PRS1!1,PRS2!3,Y163_Y181~0,Y317~P,Y387_Y417~P!2) 0
  243 Fyn(SH2!1,SH3,Y420~0,Y531~0,unique).Lyn(SH2!2,SH3,Y397~P,Y508~0,unique).PAG(PRS1,PRS2,Y163_Y181~P!1,Y317~0,Y387_Y417~P!2) 0
  244 Fyn(SH2!1,SH3,Y420~0,Y531~0,unique).Lyn(SH2,SH3!2,Y397~0,Y508~0,unique).PAG(PRS1,PRS2!2,Y163_Y181~P!1,Y317~0,Y387_Y417~P) 0
  245 Fyn(SH2!1,SH3,Y420~0,Y531~0,unique).PAG(PRS1,PRS2,Y163_Y181~P!1,Y317~P,Y387_Y417~0) 0
  246 Fyn(SH2!1,SH3,Y420~0,Y531~0,unique).Lyn(SH2,SH3!2,Y397~0,Y508~0,unique).PAG(PRS1,PRS2!2,Y163_Y181~P!1,Y317~P,Y387_Y417~0) 0
  247 Fyn(SH2!1,SH3,Y420~0,Y531~0,unique).Lyn(SH2!2,SH3!3,Y397~0,Y508~0,unique).PAG(PRS1,PRS2!3,Y163_Y181~P!1,Y317~0,Y387_Y417~P!2) 0
  248 Lyn(SH2,SH3!1,Y397~0,Y508~0,unique).PAG(PRS1,PRS2!1,Y163_Y181~P,Y317~P,Y387_Y417~P) 0
  249 Csk(SH2!1).PAG(PRS1,PRS2,Y163_Y181~P,Y317~P!1,Y387_Y417~0) 0
  250 Csk(SH2!1).Lyn(SH2,SH3!2,Y397~0,Y508~0,unique).PAG(PRS1,PRS2!2,Y163_Y181~P,Y317~P!1,Y387_Y417~0) 0
  251 Csk(SH2!1).Lyn(SH2!2,SH3,Y397~P,Y508~0,unique).PAG(PRS1,PRS2,Y163_Y181~0,Y317~P!1,Y387_Y417~P!2) 0
  252 Csk(SH2!1).Fyn(SH2,SH3!2,Y420~0,Y531~0,unique).Lyn(SH2!3,SH3,Y397~P,Y508~0,unique).PAG(PRS1!2,PRS2,Y163_Y181~0,Y317~P!1,Y387_Y417~P!3) 0
  253 Csk(SH2!1).Fyn(SH2!2,SH3,Y420~P,Y531~0,unique).PAG(PRS1,PRS2,Y163_Y181~P!2,Y317~P!1,Y387_Y417~0) 0
  254 Csk(SH2!1).Fyn(SH2!2,SH3,Y420~P,Y531~0,unique).Lyn(SH2,SH3!3,Y397~0,Y508~0,unique).PAG(PRS1,PRS2!3,Y163_Y181~P!2,Y317~P!1,Y387_Y417~0) 0
  255 Csk(SH2!1).Lyn(SH2!2,SH3!3,Y397~0,Y508~0,unique).PAG(PRS1,PRS2!3,Y163_Y181~0,Y317~P!1,Y387_Y417~P!2) 0
  256 Csk(SH2!1).Fyn(SH2,SH3!2,Y420~0,Y531~0,unique).Lyn(SH2!3,SH3!4,Y397~0,Y508~0,unique).PAG(PRS1!2,PRS2!4,Y163_Y181~0,Y317~P!1,Y387_Y417~P!3) 0
  257 Csk(SH2!1).Fyn(SH2!2,SH3!3,Y420~0,Y531~0,unique).PAG(PRS1!3,PRS2,Y163_Y181~P!2,Y317~P!1,Y387_Y417~0) 0
  258 Csk(SH2!1).Fyn(SH2!2,SH3!3,Y420~0,Y531~0,unique).Lyn(SH2,SH3!4,Y397~0,Y508~0,unique).PAG(PRS1!3,PRS2!4,Y163_Y181~P!2,Y317~P!1,Y387_Y417~0) 0
  259 Csk(SH2!1).Lyn(SH2!2,SH3!3,Y397~P,Y508~P,unique).PAG(PRS1,PRS2!3,Y163_Y181~0,Y317~P!1,Y387_Y417~P!2) 0
  260 Csk(SH2!1).Fyn(SH2,SH3!2,Y420~0,Y531~0,unique).Lyn(SH2!3,SH3!4,Y397~P,Y508~P,unique).PAG(PRS1!2,PRS2!4,Y163_Y181~0,Y317~P!1,Y387_Y417~P!3) 0
  261 Csk(SH2!1).Fyn(SH2!2,SH3!3,Y420~P,Y531~0,unique).Lyn(SH2,SH3!4,Y397~0,Y508~P,unique).PAG(PRS1!3,PRS2!4,Y163_Y181~P!2,Y317~P!1,Y387_Y417~0) 0
  262 Csk(SH2!1).Fyn(SH2,SH3!2,Y420~0,Y531~P,unique).Lyn(SH2!3,SH3!4,Y397~P,Y508~0,unique).PAG(PRS1!2,PRS2!4,Y163_Y181~0,Y317~P!1,Y387_Y417~P!3) 0
  263 Csk(SH2!1).Fyn(SH2!2,SH3!3,Y420~P,Y531~P,unique).PAG(PRS1!3,PRS2,Y163_Y181~P!2,Y317~P!1,Y387_Y417~0) 0
  264 Csk(SH2!1).Fyn(SH2!2,SH3!3,Y420~P,Y531~P,unique).Lyn(SH2,SH3!4,Y397~0,Y508~0,unique).PAG(PRS1!3,PRS2!4,Y163_Y181~P!2,Y317~P!1,Y387_Y417~0) 0
  265 Lyn(SH2!1,SH3!2,Y397~0,Y508~0,unique).PAG(PRS1,PRS2!2,Y163_Y181~P,Y317~P,Y387_Y417~P!1) 0
  266 Fyn(SH2,SH3!1,Y420~0,Y531~0,unique).Lyn(SH2!2,SH3!3,Y397~0,Y508~0,unique).PAG(PRS1!1,PRS2!3,Y163_Y181~P,Y317~P,Y387_Y417~P!2) 0
  267 Fyn(SH2!1,SH3!2,Y420~0,Y531~0,unique).PAG(PRS1!2,PRS2,Y163_Y181~P!1,Y317~P,Y387_Y417~P) 0
  268 Fyn(SH2!1,SH3!2,Y420~0,Y531~0,unique).Lyn(SH2,SH3!3,Y397~0,Y508~0,unique).PAG(PRS1!2,PRS2!3,Y163_Y181~P!1,Y317~P,Y387_Y417~P) 0
  269 PAG(PRS1,PRS2,Y163_Y181~0,Y317~P,Y387_Y417~0) 0
  270 Fyn(SH2,SH3!1,Y420~0,Y531~0,unique).PAG(PRS1!1,PRS2,Y163_Y181~0,Y317~P,Y387_Y417~0) 0
  271 Lyn(SH2,SH3!1,Y397~0,Y508~0,unique).PAG(PRS1,PRS2!1,Y163_Y181~0,Y317~P,Y387_Y417~0) 0
  272 Fyn(SH2!1,SH3,Y420~P,Y531~0,unique).Lyn(SH2,SH3!2,Y397~P,Y508~0,unique).PAG(PRS1,PRS2!2,Y163_Y181~P!1,Y317~P,Y387_Y417~P) 0
  273 Lyn(SH2,SH3!1,Y397~P,Y508~0,unique).PAG(PRS1,PRS2!1,Y163_Y181~P,Y317~P,Y387_Y417~P) 0
  274 Csk(SH2!1).Fyn(SH2!2,SH3!3,Y420~P,Y531~0,unique).Lyn(SH2,SH3!4,Y397~P,Y508~0,unique).PAG(PRS1!3,PRS2!4,Y163_Y181~P!2,Y317~P!1,Y387_Y417~P) 0
  275 Fyn(SH2!1,SH3!2,Y420~0,Y531~0,unique).Lyn(SH2,SH3!3,Y397~P,Y508~0,unique).PAG(PRS1!2,PRS2!3,Y163_Y181~P!1,Y317~P,Y387_Y417~P) 0
  276 Fyn(SH2,SH3!1,Y420~P,Y531~0,unique).Lyn(SH2!2,SH3,Y397~P,Y508~0,unique).PAG(PRS1!1,PRS2,Y163_Y181~P,Y317~P,Y387_Y417~P!2) 0
  277 Csk(SH2!1).Fyn(SH2,SH3!2,Y420~P,Y531~0,unique).Lyn(SH2!3,SH3!4,Y397~P,Y508~0,unique).PAG(PRS1!2,PRS2!4,Y163_Y181~P,Y317~P!1,Y387_Y417~P!3) 0
  278 Csk(SH2!1).Lyn(SH2!2,SH3,Y397~P,Y508~0,unique).PAG(PRS1,PRS2,Y163_Y181~P,Y317~P!1,Y387_Y417~P!2) 0
  279 Csk(SH2!1).Fyn(SH2,SH3!2,Y420~0,Y531~0,unique).Lyn(SH2!3,SH3,Y397~P,Y508~0,unique).PAG(PRS1!2,PRS2,Y163_Y181~P,Y317~P!1,Y387_Y417~P!3) 0
  280 Csk(SH2!1).Lyn(SH2!2,SH3!3,Y397~P,Y508~P,unique).PAG(PRS1,PRS2!3,Y163_Y181~P,Y317~P!1,Y387_Y417~P!2) 0
  281 Csk(SH2!1).Fyn(SH2,SH3!2,Y420~0,Y531~0,unique).Lyn(SH2!3,SH3!4,Y397~P,Y508~P,unique).PAG(PRS1!2,PRS2!4,Y163_Y181~P,Y317~P!1,Y387_Y417~P!3) 0
  282 Csk(SH2!1).Fyn(SH2,SH3!2,Y420~0,Y531~P,unique).Lyn(SH2!3,SH3!4,Y397~P,Y508~0,unique).PAG(PRS1!2,PRS2!4,Y163_Y181~P,Y317~P!1,Y387_Y417~P!3) 0
  283 Fyn(SH2!1,SH3!2,Y420~P,Y531~0,unique).Lyn(SH2!3,SH3!4,Y397~P,Y508~0,unique).PAG(PRS1!2,PRS2!4,Y163_Y181~P!1,Y317~P,Y387_Y417~P!3) 0
  284 Fyn(SH2!1,SH3,Y420~P,Y531~0,unique).Lyn(SH2!2,SH3,Y397~P,Y508~0,unique).PAG(PRS1,PRS2,Y163_Y181~P!1,Y317~P,Y387_Y417~P!2) 0
  285 Fyn(SH2!1,SH3!2,Y420~0,Y531~0,unique).Lyn(SH2!3,SH3,Y397~P,Y508~0,unique).PAG(PRS1!2,PRS2,Y163_Y181~P!1,Y317~P,Y387_Y417~P!3) 0
  286 Fyn(SH2!1,SH3,Y420~0,Y531~0,unique).Lyn(SH2!2,SH3,Y397~P,Y508~0,unique).PAG(PRS1,PRS2,Y163_Y181~P!1,Y317~P,Y387_Y417~P!2) 0
  287 Csk(SH2!1).Fyn(SH2!2,SH3,Y420~P,Y531~0,unique).PAG(PRS1,PRS2,Y163_Y181~P!2,Y317~P!1,Y387_Y417~P) 0
  288 Csk(SH2!1).Fyn(SH2!2,SH3,Y420~P,Y531~0,unique).Lyn(SH2,SH3!3,Y397~0,Y508~0,unique).PAG(PRS1,PRS2!3,Y163_Y181~P!2,Y317~P!1,Y387_Y417~P) 0
  289 Csk(SH2!1).Fyn(SH2!2,SH3!3,Y420~P,Y531~0,unique).Lyn(SH2,SH3!4,Y397~0,Y508~P,unique).PAG(PRS1!3,PRS2!4,Y163_Y181~P!2,Y317~P!1,Y387_Y417~P) 0
  290 Csk(SH2!1).Fyn(SH2!2,SH3!3,Y420~P,Y531~P,unique).PAG(PRS1!3,PRS2,Y163_Y181~P!2,Y317~P!1,Y387_Y417~P) 0
  291 Csk(SH2!1).Fyn(SH2!2,SH3!3,Y420~P,Y531~P,unique).Lyn(SH2,SH3!4,Y397~0,Y508~0,unique).PAG(PRS1!3,PRS2!4,Y163_Y181~P!2,Y317~P!1,Y387_Y417~P) 0
  292 Fyn(SH2,SH3!1,Y420~P,Y531~0,unique).PAG(PRS1!1,PRS2,Y163_Y181~P,Y317~P,Y387_Y417~P) 0
  293 Fyn(SH2,SH3!1,Y420~P,Y531~0,unique).Lyn(SH2!2,SH3!3,Y397~0,Y508~0,unique).PAG(PRS1!1,PRS2!3,Y163_Y181~P,Y317~P,Y387_Y417~P!2) 0
  294 Fyn(SH2!1,SH3,Y420~P,Y531~0,unique).Lyn(SH2!2,SH3,Y397~0,Y508~0,unique).PAG(PRS1,PRS2,Y163_Y181~P!1,Y317~P,Y387_Y417~P!2) 0
  295 Fyn(SH2!1,SH3,Y420~P,Y531~0,unique).Lyn(SH2!2,SH3!3,Y397~0,Y508~0,unique).PAG(PRS1,PRS2!3,Y163_Y181~P!1,Y317~P,Y387_Y417~P!2) 0
  296 Fyn(SH2,SH3!1,Y420~0,Y531~0,unique).Lyn(SH2,SH3!2,Y397~0,Y508~0,unique).PAG(PRS1!1,PRS2!2,Y163_Y181~P,Y317~P,Y387_Y417~P) 0
  297 Fyn(SH2,SH3!1,Y420~P,Y531~0,unique).Lyn(SH2,SH3!2,Y397~0,Y508~0,unique).PAG(PRS1!1,PRS2!2,Y163_Y181~0,Y317~P,Y387_Y417~P) 0
  298 Csk(SH2!1).Lyn(SH2,SH3!2,Y397~0,Y508~0,unique).PAG(PRS1,PRS2!2,Y163_Y181~0,Y317~P!1,Y387_Y417~P) 0
  299 Csk(SH2!1).Fyn(SH2,SH3!2,Y420~0,Y531~0,unique).Lyn(SH2,SH3!3,Y397~0,Y508~0,unique).PAG(PRS1!2,PRS2!3,Y163_Y181~0,Y317~P!1,Y387_Y417~P) 0
  300 Fyn(SH2,SH3!1,Y420~0,Y531~0,unique).Lyn(SH2,SH3!2,Y397~0,Y508~0,unique).PAG(PRS1!1,PRS2!2,Y163_Y181~0,Y317~P,Y387_Y417~0) 0
  301 Fyn(SH2,SH3!1,Y420~0,Y531~0,unique).Lyn(SH2,SH3!2,Y397~P,Y508~0,unique).PAG(PRS1!1,PRS2!2,Y163_Y181~P,Y317~P,Y387_Y417~P) 0
  302 Fyn(SH2,SH3!1,Y420~P,Y531~0,unique).Lyn(SH2,SH3!2,Y397~P,Y508~0,unique).PAG(PRS1!1,PRS2!2,Y163_Y181~0,Y317~P,Y387_Y417~P) 0
  303 Csk(SH2!1).Lyn(SH2,SH3!2,Y397~P,Y508~0,unique).PAG(PRS1,PRS2!2,Y163_Y181~0,Y317~P!1,Y387_Y417~P) 0
  304 Csk(SH2!1).Fyn(SH2,SH3!2,Y420~0,Y531~0,unique).Lyn(SH2,SH3!3,Y397~P,Y508~0,unique).PAG(PRS1!2,PRS2!3,Y163_Y181~0,Y317~P!1,Y387_Y417~P) 0
  305 Fyn(SH2,SH3!1,Y420~0,Y531~0,unique).Lyn(SH2,SH3!2,Y397~P,Y508~0,unique).PAG(PRS1!1,PRS2!2,Y163_Y181~P,Y317~P,Y387_Y417~0) 0
  306 Fyn(SH2,SH3!1,Y420~P,Y531~0,unique).Lyn(SH2,SH3!2,Y397~P,Y508~0,unique).PAG(PRS1!1,PRS2!2,Y163_Y181~P,Y317~P,Y387_Y417~0) 0
  307 Fyn(SH2!1,SH3,Y420~0,Y531~0,unique).Lyn(SH2,SH3!2,Y397~P,Y508~0,unique).PAG(PRS1,PRS2!2,Y163_Y181~P!1,Y317~P,Y387_Y417~0) 0
  308 Csk(SH2!1).Lyn(SH2,SH3!2,Y397~P,Y508~0,unique).PAG(PRS1,PRS2!2,Y163_Y181~P,Y317~P!1,Y387_Y417~0) 0
  309 Csk(SH2!1).Fyn(SH2!2,SH3,Y420~P,Y531~0,unique).Lyn(SH2,SH3!3,Y397~P,Y508~0,unique).PAG(PRS1,PRS2!3,Y163_Y181~P!2,Y317~P!1,Y387_Y417~0) 0
  310 Csk(SH2!1).Fyn(SH2!2,SH3!3,Y420~0,Y531~0,unique).Lyn(SH2,SH3!4,Y397~P,Y508~0,unique).PAG(PRS1!3,PRS2!4,Y163_Y181~P!2,Y317~P!1,Y387_Y417~0) 0
  311 Csk(SH2!1).Fyn(SH2!2,SH3!3,Y420~P,Y531~P,unique).Lyn(SH2,SH3!4,Y397~P,Y508~0,unique).PAG(PRS1!3,PRS2!4,Y163_Y181~P!2,Y317~P!1,Y387_Y417~0) 0
  312 Lyn(SH2,SH3!1,Y397~P,Y508~0,unique).PAG(PRS1,PRS2!1,Y163_Y181~0,Y317~P,Y387_Y417~0) 0
  313 Fyn(SH2,SH3!1,Y420~0,Y531~0,unique).Lyn(SH2,SH3!2,Y397~P,Y508~0,unique).PAG(PRS1!1,PRS2!2,Y163_Y181~0,Y317~P,Y387_Y417~0) 0
  314 Lyn(SH2,SH3,Y397~0,Y508~P,unique) 0
  315 Csk(SH2!1).Fyn(SH2!2,SH3!3,Y420~P,Y531~0,unique).Lyn(SH2!4,SH3,Y397~0,Y508~0,unique).PAG(PRS1!3,PRS2,Y163_Y181~P!2,Y317~P!1,Y387_Y417~P!4) 0
  316 Lyn(SH2!1,SH3,Y397~0,Y508~0,unique).PAG(PRS1,PRS2,Y163_Y181~P,Y317~P,Y387_Y417~P!1) 0
  317 Fyn(SH2,SH3!1,Y420~0,Y531~0,unique).Lyn(SH2!2,SH3,Y397~0,Y508~0,unique).PAG(PRS1!1,PRS2,Y163_Y181~P,Y317~P,Y387_Y417~P!2) 0
  318 Fyn(SH2,SH3!1,Y420~P,Y531~0,unique).Lyn(SH2!2,SH3,Y397~0,Y508~0,unique).PAG(PRS1!1,PRS2,Y163_Y181~0,Y317~P,Y387_Y417~P!2) 0
  319 Fyn(SH2!1,SH3,Y420~0,Y531~0,unique).Lyn(SH2!2,SH3,Y397~0,Y508~0,unique).PAG(PRS1,PRS2,Y163_Y181~P!1,Y317~0,Y387_Y417~P!2) 0
  320 Csk(SH2!1).Lyn(SH2!2,SH3,Y397~0,Y508~0,unique).PAG(PRS1,PRS2,Y163_Y181~0,Y317~P!1,Y387_Y417~P!2) 0
  321 Csk(SH2!1).Fyn(SH2,SH3!2,Y420~0,Y531~0,unique).Lyn(SH2!3,SH3,Y397~0,Y508~0,unique).PAG(PRS1!2,PRS2,Y163_Y181~0,Y317~P!1,Y387_Y417~P!3) 0
  322 Fyn(SH2!1,SH3!2,Y420~0,Y531~0,unique).Lyn(SH2!3,SH3,Y397~0,Y508~0,unique).PAG(PRS1!2,PRS2,Y163_Y181~P!1,Y317~P,Y387_Y417~P!3) 0
  323 Csk(SH2!1).Fyn(SH2!2,SH3!3,Y420~P,Y531~0,unique).Lyn(SH2!4,SH3,Y397~P,Y508~0,unique).PAG(PRS1!3,PRS2,Y163_Y181~P!2,Y317~P!1,Y387_Y417~P!4) 0
  324 Csk(SH2!1).Fyn(SH2!2,SH3!3,Y420~P,Y531~0,unique).Lyn(SH2!4,SH3!5,Y397~0,Y508~0,unique).PAG(PRS1!3,PRS2!5,Y163_Y181~P!2,Y317~P!1,Y387_Y417~P!4) 0
  325 Fyn(SH2!1,SH3!2,Y420~0,Y531~0,unique).Lyn(SH2!3,SH3!4,Y397~0,Y508~0,unique).PAG(PRS1!2,PRS2!4,Y163_Y181~P!1,Y317~P,Y387_Y417~P!3) 0
  326 Csk(SH2!1).PAG(PRS1,PRS2,Y163_Y181~P,Y317~P!1,Y387_Y417~P) 0
  327 Csk(SH2!1).Fyn(SH2,SH3!2,Y420~0,Y531~0,unique).PAG(PRS1!2,PRS2,Y163_Y181~P,Y317~P!1,Y387_Y417~P) 0
  328 Fyn(SH2!1,SH3,Y420~0,Y531~0,unique).PAG(PRS1,PRS2,Y163_Y181~P!1,Y317~P,Y387_Y417~P) 0
  329 Csk(SH2!1).Fyn(SH2,SH3!2,Y420~P,Y531~0,unique).PAG(PRS1!2,PRS2,Y163_Y181~0,Y317~P!1,Y387_Y417~P) 0
  330 Lyn(SH2,SH3,Y397~P,Y508~P,unique) 0
  331 Csk(SH2!1).Fyn(SH2,SH3!2,Y420~0,Y531~P,unique).PAG(PRS1!2,PRS2,Y163_Y181~0,Y317~P!1,Y387_Y417~P) 0
  332 Csk(SH2!1).Fyn(SH2,SH3!2,Y420~0,Y531~0,unique).PAG(PRS1!2,PRS2,Y163_Y181~P,Y317~P!1,Y387_Y417~0) 0
  333 Csk(SH2!1).Fyn(SH2,SH3!2,Y420~0,Y531~0,unique).Lyn(SH2,SH3!3,Y397~0,Y508~0,unique).PAG(PRS1!2,PRS2!3,Y163_Y181~P,Y317~P!1,Y387_Y417~0) 0
  334 Fyn(SH2,SH3!1,Y420~P,Y531~0,unique).Lyn(SH2,SH3!2,Y397~0,Y508~0,unique).PAG(PRS1!1,PRS2!2,Y163_Y181~P,Y317~P,Y387_Y417~P) 0
  335 Csk(SH2!1).Fyn(SH2,SH3!2,Y420~P,Y531~0,unique).PAG(PRS1!2,PRS2,Y163_Y181~P,Y317~P!1,Y387_Y417~0) 0
  336 Csk(SH2!1).Fyn(SH2,SH3!2,Y420~P,Y531~0,unique).Lyn(SH2,SH3!3,Y397~0,Y508~0,unique).PAG(PRS1!2,PRS2!3,Y163_Y181~P,Y317~P!1,Y387_Y417~0) 0
  337 Csk(SH2!1).Fyn(SH2,SH3!2,Y420~P,Y531~0,unique).Lyn(SH2!3,SH3,Y397~P,Y508~0,unique).PAG(PRS1!2,PRS2,Y163_Y181~0,Y317~P!1,Y387_Y417~P!3) 0
  338 Csk(SH2!1).Fyn(SH2,SH3!2,Y420~P,Y531~0,unique).Lyn(SH2!3,SH3!4,Y397~0,Y508~0,unique).PAG(PRS1!2,PRS2!4,Y163_Y181~0,Y317~P!1,Y387_Y417~P!3) 0
  339 Csk(SH2!1).Fyn(SH2,SH3!2,Y420~P,Y531~0,unique).Lyn(SH2!3,SH3!4,Y397~P,Y508~P,unique).PAG(PRS1!2,PRS2!4,Y163_Y181~0,Y317~P!1,Y387_Y417~P!3) 0
  340 Fyn(SH2,SH3!1,Y420~P,Y531~0,unique).PAG(PRS1!1,PRS2,Y163_Y181~0,Y317~P,Y387_Y417~0) 0
  341 Fyn(SH2,SH3!1,Y420~P,Y531~0,unique).Lyn(SH2,SH3!2,Y397~0,Y508~0,unique).PAG(PRS1!1,PRS2!2,Y163_Y181~0,Y317~P,Y387_Y417~0) 0
  342 Fyn(SH2,SH3,Y420~0,Y531~P,unique) 0
  343 Csk(SH2!1).Fyn(SH2!2,SH3,Y420~0,Y531~0,unique).Lyn(SH2!3,SH3!4,Y397~P,Y508~0,unique).PAG(PRS1,PRS2!4,Y163_Y181~P!2,Y317~P!1,Y387_Y417~P!3) 0
  344 Fyn(SH2!1,SH3,Y420~0,Y531~0,unique).Lyn(SH2,SH3!2,Y397~0,Y508~0,unique).PAG(PRS1,PRS2!2,Y163_Y181~P!1,Y317~P,Y387_Y417~P) 0
  345 Csk(SH2!1).Fyn(SH2!2,SH3,Y420~0,Y531~0,unique).PAG(PRS1,PRS2,Y163_Y181~P!2,Y317~P!1,Y387_Y417~0) 0
  346 Csk(SH2!1).Fyn(SH2!2,SH3,Y420~0,Y531~0,unique).Lyn(SH2,SH3!3,Y397~0,Y508~0,unique).PAG(PRS1,PRS2!3,Y163_Y181~P!2,Y317~P!1,Y387_Y417~0) 0
  347 Fyn(SH2!1,SH3,Y420~0,Y531~0,unique).Lyn(SH2!2,SH3!3,Y397~0,Y508~0,unique).PAG(PRS1,PRS2!3,Y163_Y181~P!1,Y317~P,Y387_Y417~P!2) 0
  348 Csk(SH2!1).Fyn(SH2!2,SH3,Y420~P,Y531~0,unique).Lyn(SH2!3,SH3!4,Y397~P,Y508~0,unique).PAG(PRS1,PRS2!4,Y163_Y181~P!2,Y317~P!1,Y387_Y417~P!3) 0
  349 Csk(SH2!1).Fyn(SH2!2,SH3!3,Y420~0,Y531~0,unique).Lyn(SH2!4,SH3!5,Y397~P,Y508~0,unique).PAG(PRS1!3,PRS2!5,Y163_Y181~P!2,Y317~P!1,Y387_Y417~P!4) 0
  350 Csk(SH2!1).Lyn(SH2,SH3!2,Y397~0,Y508~0,unique).PAG(PRS1,PRS2!2,Y163_Y181~P,Y317~P!1,Y387_Y417~P) 0
  351 Csk(SH2!1).Lyn(SH2,SH3!2,Y397~0,Y508~P,unique).PAG(PRS1,PRS2!2,Y163_Y181~P,Y317~P!1,Y387_Y417~0) 0
  352 Fyn(SH2,SH3,Y420~P,Y531~P,unique) 0
  353 Csk(SH2!1).Lyn(SH2!2,SH3!3,Y397~0,Y508~0,unique).PAG(PRS1,PRS2!3,Y163_Y181~P,Y317~P!1,Y387_Y417~P!2) 0
  354 Csk(SH2!1).Fyn(SH2,SH3!2,Y420~0,Y531~0,unique).Lyn(SH2!3,SH3!4,Y397~0,Y508~0,unique).PAG(PRS1!2,PRS2!4,Y163_Y181~P,Y317~P!1,Y387_Y417~P!3) 0
  355 Csk(SH2!1).Fyn(SH2!2,SH3!3,Y420~0,Y531~0,unique).PAG(PRS1!3,PRS2,Y163_Y181~P!2,Y317~P!1,Y387_Y417~P) 0
  356 Csk(SH2!1).Fyn(SH2!2,SH3!3,Y420~0,Y531~0,unique).Lyn(SH2,SH3!4,Y397~0,Y508~0,unique).PAG(PRS1!3,PRS2!4,Y163_Y181~P!2,Y317~P!1,Y387_Y417~P) 0
  357 Csk(SH2!1).PAG(PRS1,PRS2,Y163_Y181~0,Y317~P!1,Y387_Y417~0) 0
  358 Csk(SH2!1).Fyn(SH2,SH3!2,Y420~0,Y531~0,unique).PAG(PRS1!2,PRS2,Y163_Y181~0,Y317~P!1,Y387_Y417~0) 0
  359 Csk(SH2!1).Lyn(SH2,SH3!2,Y397~0,Y508~0,unique).PAG(PRS1,PRS2!2,Y163_Y181~0,Y317~P!1,Y387_Y417~0) 0
  360 Lyn(SH2!1,SH3!2,Y397~P,Y508~P,unique).PAG(PRS1,PRS2!2,Y163_Y181~0,Y317~P,Y387_Y417~P!1) 0
  361 Fyn(SH2,SH3!1,Y420~0,Y531~0,unique).Lyn(SH2!2,SH3!3,Y397~P,Y508~P,unique).PAG(PRS1!1,PRS2!3,Y163_Y181~0,Y317~P,Y387_Y417~P!2) 0
  362 Fyn(SH2!1,SH3!2,Y420~P,Y531~0,unique).Lyn(SH2,SH3!3,Y397~0,Y508~P,unique).PAG(PRS1!2,PRS2!3,Y163_Y181~P!1,Y317~P,Y387_Y417~0) 0
  363 Fyn(SH2,SH3!1,Y420~0,Y531~P,unique).Lyn(SH2!2,SH3!3,Y397~P,Y508~0,unique).PAG(PRS1!1,PRS2!3,Y163_Y181~0,Y317~P,Y387_Y417~P!2) 0
  364 Fyn(SH2!1,SH3!2,Y420~P,Y531~P,unique).PAG(PRS1!2,PRS2,Y163_Y181~P!1,Y317~P,Y387_Y417~0) 0
  365 Fyn(SH2!1,SH3!2,Y420~P,Y531~P,unique).Lyn(SH2,SH3!3,Y397~0,Y508~0,unique).PAG(PRS1!2,PRS2!3,Y163_Y181~P!1,Y317~P,Y387_Y417~0) 0
  366 Csk(SH2!1).Fyn(SH2!2,SH3!3,Y420~P,Y531~0,unique).Lyn(SH2,SH3!4,Y397~P,Y508~P,unique).PAG(PRS1!3,PRS2!4,Y163_Y181~P!2,Y317~P!1,Y387_Y417~0) 0
  367 Csk(SH2!1).Lyn(SH2!2,SH3,Y397~P,Y508~P,unique).PAG(PRS1,PRS2,Y163_Y181~0,Y317~P!1,Y387_Y417~P!2) 0
  368 Csk(SH2!1).Fyn(SH2,SH3!2,Y420~0,Y531~0,unique).Lyn(SH2!3,SH3,Y397~P,Y508~P,unique).PAG(PRS1!2,PRS2,Y163_Y181~0,Y317~P!1,Y387_Y417~P!3) 0
  369 Csk(SH2!1).Fyn(SH2!2,SH3,Y420~P,Y531~0,unique).Lyn(SH2,SH3!3,Y397~0,Y508~P,unique).PAG(PRS1,PRS2!3,Y163_Y181~P!2,Y317~P!1,Y387_Y417~0) 0
  370 Csk(SH2!1).Lyn(SH2!2,SH3!3,Y397~0,Y508~P,unique).PAG(PRS1,PRS2!3,Y163_Y181~0,Y317~P!1,Y387_Y417~P!2) 0
  371 Csk(SH2!1).Fyn(SH2,SH3!2,Y420~0,Y531~0,unique).Lyn(SH2!3,SH3!4,Y397~0,Y508~P,unique).PAG(PRS1!2,PRS2!4,Y163_Y181~0,Y317~P!1,Y387_Y417~P!3) 0
  372 Csk(SH2!1).Fyn(SH2!2,SH3!3,Y420~0,Y531~0,unique).Lyn(SH2,SH3!4,Y397~0,Y508~P,unique).PAG(PRS1!3,PRS2!4,Y163_Y181~P!2,Y317~P!1,Y387_Y417~0) 0
  373 Csk(SH2!1).Fyn(SH2,SH3!2,Y420~0,Y531~P,unique).Lyn(SH2!3,SH3!4,Y397~P,Y508~P,unique).PAG(PRS1!2,PRS2!4,Y163_Y181~0,Y317~P!1,Y387_Y417~P!3) 0
  374 Csk(SH2!1).Fyn(SH2!2,SH3!3,Y420~P,Y531~P,unique).Lyn(SH2,SH3!4,Y397~0,Y508~P,unique).PAG(PRS1!3,PRS2!4,Y163_Y181~P!2,Y317~P!1,Y387_Y417~0) 0
  375 Csk(SH2!1).Fyn(SH2,SH3!2,Y420~P,Y531~P,unique).Lyn(SH2!3,SH3!4,Y397~P,Y508~0,unique).PAG(PRS1!2,PRS2!4,Y163_Y181~0,Y317~P!1,Y387_Y417~P!3) 0
  376 Csk(SH2!1).Fyn(SH2,SH3!2,Y420~0,Y531~P,unique).Lyn(SH2!3,SH3,Y397~P,Y508~0,unique).PAG(PRS1!2,PRS2,Y163_Y181~0,Y317~P!1,Y387_Y417~P!3) 0
  377 Csk(SH2!1).Fyn(SH2!2,SH3,Y420~P,Y531~P,unique).PAG(PRS1,PRS2,Y163_Y181~P!2,Y317~P!1,Y387_Y417~0) 0
  378 Csk(SH2!1).Fyn(SH2!2,SH3,Y420~P,Y531~P,unique).Lyn(SH2,SH3!3,Y397~0,Y508~0,unique).PAG(PRS1,PRS2!3,Y163_Y181~P!2,Y317~P!1,Y387_Y417~0) 0
  379 Csk(SH2!1).Fyn(SH2,SH3!2,Y420~0,Y531~P,unique).Lyn(SH2!3,SH3!4,Y397~0,Y508~0,unique).PAG(PRS1!2,PRS2!4,Y163_Y181~0,Y317~P!1,Y387_Y417~P!3) 0
  380 Csk(SH2!1).Fyn(SH2!2,SH3!3,Y420~0,Y531~P,unique).PAG(PRS1!3,PRS2,Y163_Y181~P!2,Y317~P!1,Y387_Y417~0) 0
  381 Csk(SH2!1).Fyn(SH2!2,SH3!3,Y420~0,Y531~P,unique).Lyn(SH2,SH3!4,Y397~0,Y508~0,unique).PAG(PRS1!3,PRS2!4,Y163_Y181~P!2,Y317~P!1,Y387_Y417~0) 0
  382 BCR(Y188_Y199~0!1,Y196_Y207~0).Lyn(SH2,SH3,Y397~0,Y508~P,unique!1) 0
  383 BCR(Y188_Y199~0!1,Y196_Y207~0).Lyn(SH2,SH3,Y397~P,Y508~P,unique!1) 0
  384 BCR(Y188_Y199~0!1,Y196_Y207~P).Lyn(SH2,SH3,Y397~0,Y508~P,unique!1) 0
  385 BCR(Y188_Y199~0!1,Y196_Y207~P).Lyn(SH2,SH3,Y397~P,Y508~P,unique!1) 0
  386 BCR(Y188_Y199~0!1,Y196_Y207~PP).Lyn(SH2,SH3,Y397~0,Y508~P,unique!1) 0
  387 BCR(Y188_Y199~0!1,Y196_Y207~PP).Lyn(SH2,SH3,Y397~P,Y508~P,unique!1) 0
  388 BCR(Y188_Y199~0!1,Y196_Y207~PP!2).Lyn(SH2,SH3,Y397~0,Y508~P,unique!1).Syk(Y525_Y526~0,tSH2!2) 0
  389 BCR(Y188_Y199~0!1,Y196_Y207~PP!2).Lyn(SH2,SH3,Y397~P,Y508~P,unique!1).Syk(Y525_Y526~0,tSH2!2) 0
  390 BCR(Y188_Y199~0!1,Y196_Y207~PP!2).Lyn(SH2,SH3,Y397~0,Y508~P,unique!1).Syk(Y525_Y526~P,tSH2!2) 0
  391 BCR(Y188_Y199~0!1,Y196_Y207~PP!2).Lyn(SH2,SH3,Y397~P,Y508~P,unique!1).Syk(Y525_Y526~P,tSH2!2) 0
  392 BCR(Y188_Y199~P!1,Y196_Y207~0).Lyn(SH2!1,SH3,Y397~0,Y508~P,unique) 0
  393 BCR(Y188_Y199~P!1,Y196_Y207~0).Lyn(SH2!1,SH3,Y397~P,Y508~P,unique) 0
  394 BCR(Y188_Y199~P!1,Y196_Y207~P).Lyn(SH2!1,SH3,Y397~0,Y508~P,unique) 0
  395 BCR(Y188_Y199~P!1,Y196_Y207~P).Lyn(SH2!1,SH3,Y397~P,Y508~P,unique) 0
  396 BCR(Y188_Y199~P!1,Y196_Y207~PP).Lyn(SH2!1,SH3,Y397~0,Y508~P,unique) 0
  397 BCR(Y188_Y199~P!1,Y196_Y207~PP).Lyn(SH2!1,SH3,Y397~P,Y508~P,unique) 0
  398 BCR(Y188_Y199~P!1,Y196_Y207~PP!2).Lyn(SH2!1,SH3,Y397~0,Y508~P,unique).Syk(Y525_Y526~0,tSH2!2) 0
  399 BCR(Y188_Y199~P!1,Y196_Y207~PP!2).Lyn(SH2!1,SH3,Y397~P,Y508~P,unique).Syk(Y525_Y526~0,tSH2!2) 0
  400 BCR(Y188_Y199~P!1,Y196_Y207~PP!2).Lyn(SH2!1,SH3,Y397~0,Y508~P,unique).Syk(Y525_Y526~P,tSH2!2) 0
  401 BCR(Y188_Y199~P!1,Y196_Y207~PP!2).Lyn(SH2!1,SH3,Y397~P,Y508~P,unique).Syk(Y525_Y526~P,tSH2!2) 0
  402 BCR(Y188_Y199~PP!1,Y196_Y207~0).Lyn(SH2!1,SH3,Y397~0,Y508~P,unique) 0
  403 BCR(Y188_Y199~PP!1,Y196_Y207~0).Lyn(SH2!1,SH3,Y397~P,Y508~P,unique) 0
  404 BCR(Y188_Y199~PP!1,Y196_Y207~P).Lyn(SH2!1,SH3,Y397~0,Y508~P,unique) 0
  405 BCR(Y188_Y199~PP!1,Y196_Y207~P).Lyn(SH2!1,SH3,Y397~P,Y508~P,unique) 0
  406 BCR(Y188_Y199~PP!1,Y196_Y207~PP).Lyn(SH2!1,SH3,Y397~0,Y508~P,unique) 0
  407 BCR(Y188_Y199~PP!1,Y196_Y207~PP).Lyn(SH2!1,SH3,Y397~P,Y508~P,unique) 0
  408 BCR(Y188_Y199~PP!1,Y196_Y207~PP!2).Lyn(SH2!1,SH3,Y397~0,Y508~P,unique).Syk(Y525_Y526~0,tSH2!2) 0
  409 BCR(Y188_Y199~PP!1,Y196_Y207~PP!2).Lyn(SH2!1,SH3,Y397~P,Y508~P,unique).Syk(Y525_Y526~0,tSH2!2) 0
  410 BCR(Y188_Y199~PP!1,Y196_Y207~PP!2).Lyn(SH2!1,SH3,Y397~0,Y508~P,unique).Syk(Y525_Y526~P,tSH2!2) 0
  411 BCR(Y188_Y199~PP!1,Y196_Y207~PP!2).Lyn(SH2!1,SH3,Y397~P,Y508~P,unique).Syk(Y525_Y526~P,tSH2!2) 0
  412 Lyn(SH2!1,SH3,Y397~0,Y508~P!1,unique) 0
  413 Lyn(SH2!1,SH3,Y397~P,Y508~P!1,unique) 0
  414 Fyn(SH2,SH3!1,Y420~P,Y531~0,unique).Lyn(SH2,SH3!2,Y397~P,Y508~0,unique).PAG(PRS1!1,PRS2!2,Y163_Y181~P,Y317~P,Y387_Y417~P) 0
  415 Fyn(SH2!1,SH3,Y420~0,Y531~0,unique).Lyn(SH2,SH3!2,Y397~P,Y508~0,unique).PAG(PRS1,PRS2!2,Y163_Y181~P!1,Y317~P,Y387_Y417~P) 0
  416 Csk(SH2!1).Lyn(SH2,SH3!2,Y397~P,Y508~0,unique).PAG(PRS1,PRS2!2,Y163_Y181~P,Y317~P!1,Y387_Y417~P) 0
  417 Csk(SH2!1).Fyn(SH2!2,SH3,Y420~P,Y531~0,unique).Lyn(SH2,SH3!3,Y397~P,Y508~0,unique).PAG(PRS1,PRS2!3,Y163_Y181~P!2,Y317~P!1,Y387_Y417~P) 0
  418 Csk(SH2!1).Fyn(SH2!2,SH3!3,Y420~0,Y531~0,unique).Lyn(SH2,SH3!4,Y397~P,Y508~0,unique).PAG(PRS1!3,PRS2!4,Y163_Y181~P!2,Y317~P!1,Y387_Y417~P) 0
  419 Csk(SH2!1).Fyn(SH2!2,SH3!3,Y420~P,Y531~P,unique).Lyn(SH2,SH3!4,Y397~P,Y508~0,unique).PAG(PRS1!3,PRS2!4,Y163_Y181~P!2,Y317~P!1,Y387_Y417~P) 0
  420 Csk(SH2!1).Fyn(SH2!2,SH3!3,Y420~P,Y531~0,unique).Lyn(SH2,SH3!4,Y397~P,Y508~P,unique).PAG(PRS1!3,PRS2!4,Y163_Y181~P!2,Y317~P!1,Y387_Y417~P) 0
  421 Csk(SH2!1).Fyn(SH2,SH3!2,Y420~P,Y531~0,unique).Lyn(SH2!3,SH3,Y397~P,Y508~0,unique).PAG(PRS1!2,PRS2,Y163_Y181~P,Y317~P!1,Y387_Y417~P!3) 0
  422 Csk(SH2!1).Fyn(SH2,SH3!2,Y420~P,Y531~0,unique).Lyn(SH2!3,SH3!4,Y397~P,Y508~P,unique).PAG(PRS1!2,PRS2!4,Y163_Y181~P,Y317~P!1,Y387_Y417~P!3) 0
  423 Lyn(SH2!1,SH3!2,Y397~P,Y508~P,unique).PAG(PRS1,PRS2!2,Y163_Y181~P,Y317~P,Y387_Y417~P!1) 0
  424 Fyn(SH2,SH3!1,Y420~0,Y531~0,unique).Lyn(SH2!2,SH3!3,Y397~P,Y508~P,unique).PAG(PRS1!1,PRS2!3,Y163_Y181~P,Y317~P,Y387_Y417~P!2) 0
  425 Fyn(SH2,SH3!1,Y420~0,Y531~P,unique).Lyn(SH2!2,SH3!3,Y397~P,Y508~0,unique).PAG(PRS1!1,PRS2!3,Y163_Y181~P,Y317~P,Y387_Y417~P!2) 0
  426 Csk(SH2!1).Lyn(SH2!2,SH3,Y397~P,Y508~P,unique).PAG(PRS1,PRS2,Y163_Y181~P,Y317~P!1,Y387_Y417~P!2) 0
  427 Csk(SH2!1).Fyn(SH2,SH3!2,Y420~0,Y531~0,unique).Lyn(SH2!3,SH3,Y397~P,Y508~P,unique).PAG(PRS1!2,PRS2,Y163_Y181~P,Y317~P!1,Y387_Y417~P!3) 0
  428 Csk(SH2!1).Fyn(SH2,SH3!2,Y420~0,Y531~P,unique).Lyn(SH2!3,SH3!4,Y397~P,Y508~P,unique).PAG(PRS1!2,PRS2!4,Y163_Y181~P,Y317~P!1,Y387_Y417~P!3) 0
  429 Csk(SH2!1).Fyn(SH2,SH3!2,Y420~P,Y531~P,unique).Lyn(SH2!3,SH3!4,Y397~P,Y508~0,unique).PAG(PRS1!2,PRS2!4,Y163_Y181~P,Y317~P!1,Y387_Y417~P!3) 0
  430 Csk(SH2!1).Fyn(SH2,SH3!2,Y420~0,Y531~P,unique).Lyn(SH2!3,SH3,Y397~P,Y508~0,unique).PAG(PRS1!2,PRS2,Y163_Y181~P,Y317~P!1,Y387_Y417~P!3) 0
  431 BCR(Y188_Y199~0!1,Y196_Y207~0).Fyn(SH2,SH3,Y420~0,Y531~P,unique!1) 0
  432 BCR(Y188_Y199~0!1,Y196_Y207~0).Fyn(SH2,SH3,Y420~P,Y531~P,unique!1) 0
  433 BCR(Y188_Y199~0!1,Y196_Y207~P).Fyn(SH2,SH3,Y420~0,Y531~P,unique!1) 0
  434 BCR(Y188_Y199~0!1,Y196_Y207~P).Fyn(SH2,SH3,Y420~P,Y531~P,unique!1) 0
  435 BCR(Y188_Y199~0!1,Y196_Y207~PP).Fyn(SH2,SH3,Y420~0,Y531~P,unique!1) 0
  436 BCR(Y188_Y199~0!1,Y196_Y207~PP).Fyn(SH2,SH3,Y420~P,Y531~P,unique!1) 0
  437 BCR(Y188_Y199~0!1,Y196_Y207~PP!2).Fyn(SH2,SH3,Y420~0,Y531~P,unique!1).Syk(Y525_Y526~0,tSH2!2) 0
  438 BCR(Y188_Y199~0!1,Y196_Y207~PP!2).Fyn(SH2,SH3,Y420~P,Y531~P,unique!1).Syk(Y525_Y526~0,tSH2!2) 0
  439 BCR(Y188_Y199~0!1,Y196_Y207~PP!2).Fyn(SH2,SH3,Y420~0,Y531~P,unique!1).Syk(Y525_Y526~P,tSH2!2) 0
  440 BCR(Y188_Y199~0!1,Y196_Y207~PP!2).Fyn(SH2,SH3,Y420~P,Y531~P,unique!1).Syk(Y525_Y526~P,tSH2!2) 0
  441 BCR(Y188_Y199~P!1,Y196_Y207~0).Fyn(SH2!1,SH3,Y420~0,Y531~P,unique) 0
  442 BCR(Y188_Y199~P!1,Y196_Y207~0).Fyn(SH2!1,SH3,Y420~P,Y531~P,unique) 0
  443 BCR(Y188_Y199~P!1,Y196_Y207~P).Fyn(SH2!1,SH3,Y420~0,Y531~P,unique) 0
  444 BCR(Y188_Y199~P!1,Y196_Y207~P).Fyn(SH2!1,SH3,Y420~P,Y531~P,unique) 0
  445 BCR(Y188_Y199~P!1,Y196_Y207~PP).Fyn(SH2!1,SH3,Y420~0,Y531~P,unique) 0
  446 BCR(Y188_Y199~P!1,Y196_Y207~PP).Fyn(SH2!1,SH3,Y420~P,Y531~P,unique) 0
  447 BCR(Y188_Y199~P!1,Y196_Y207~PP!2).Fyn(SH2!1,SH3,Y420~0,Y531~P,unique).Syk(Y525_Y526~0,tSH2!2) 0
  448 BCR(Y188_Y199~P!1,Y196_Y207~PP!2).Fyn(SH2!1,SH3,Y420~P,Y531~P,unique).Syk(Y525_Y526~0,tSH2!2) 0
  449 BCR(Y188_Y199~P!1,Y196_Y207~PP!2).Fyn(SH2!1,SH3,Y420~0,Y531~P,unique).Syk(Y525_Y526~P,tSH2!2) 0
  450 BCR(Y188_Y199~P!1,Y196_Y207~PP!2).Fyn(SH2!1,SH3,Y420~P,Y531~P,unique).Syk(Y525_Y526~P,tSH2!2) 0
  451 BCR(Y188_Y199~PP!1,Y196_Y207~0).Fyn(SH2!1,SH3,Y420~0,Y531~P,unique) 0
  452 BCR(Y188_Y199~PP!1,Y196_Y207~0).Fyn(SH2!1,SH3,Y420~P,Y531~P,unique) 0
  453 BCR(Y188_Y199~PP!1,Y196_Y207~P).Fyn(SH2!1,SH3,Y420~0,Y531~P,unique) 0
  454 BCR(Y188_Y199~PP!1,Y196_Y207~P).Fyn(SH2!1,SH3,Y420~P,Y531~P,unique) 0
  455 BCR(Y188_Y199~PP!1,Y196_Y207~PP).Fyn(SH2!1,SH3,Y420~0,Y531~P,unique) 0
  456 BCR(Y188_Y199~PP!1,Y196_Y207~PP).Fyn(SH2!1,SH3,Y420~P,Y531~P,unique) 0
  457 BCR(Y188_Y199~PP!1,Y196_Y207~PP!2).Fyn(SH2!1,SH3,Y420~0,Y531~P,unique).Syk(Y525_Y526~0,tSH2!2) 0
  458 BCR(Y188_Y199~PP!1,Y196_Y207~PP!2).Fyn(SH2!1,SH3,Y420~P,Y531~P,unique).Syk(Y525_Y526~0,tSH2!2) 0
  459 BCR(Y188_Y199~PP!1,Y196_Y207~PP!2).Fyn(SH2!1,SH3,Y420~0,Y531~P,unique).Syk(Y525_Y526~P,tSH2!2) 0
  460 BCR(Y188_Y199~PP!1,Y196_Y207~PP!2).Fyn(SH2!1,SH3,Y420~P,Y531~P,unique).Syk(Y525_Y526~P,tSH2!2) 0
  461 Fyn(SH2!1,SH3,Y420~0,Y531~P!1,unique) 0
  462 Fyn(SH2!1,SH3,Y420~P,Y531~P!1,unique) 0
  463 Fyn(SH2!1,SH3!2,Y420~P,Y531~0,unique).Lyn(SH2,SH3!3,Y397~0,Y508~P,unique).PAG(PRS1!2,PRS2!3,Y163_Y181~P!1,Y317~P,Y387_Y417~P) 0
  464 Fyn(SH2!1,SH3!2,Y420~P,Y531~P,unique).PAG(PRS1!2,PRS2,Y163_Y181~P!1,Y317~P,Y387_Y417~P) 0
  465 Fyn(SH2!1,SH3!2,Y420~P,Y531~P,unique).Lyn(SH2,SH3!3,Y397~0,Y508~0,unique).PAG(PRS1!2,PRS2!3,Y163_Y181~P!1,Y317~P,Y387_Y417~P) 0
  466 Csk(SH2!1).Fyn(SH2!2,SH3,Y420~P,Y531~0,unique).Lyn(SH2,SH3!3,Y397~0,Y508~P,unique).PAG(PRS1,PRS2!3,Y163_Y181~P!2,Y317~P!1,Y387_Y417~P) 0
  467 Csk(SH2!1).Fyn(SH2!2,SH3!3,Y420~P,Y531~P,unique).Lyn(SH2,SH3!4,Y397~0,Y508~P,unique).PAG(PRS1!3,PRS2!4,Y163_Y181~P!2,Y317~P!1,Y387_Y417~P) 0
  468 Csk(SH2!1).Fyn(SH2!2,SH3,Y420~P,Y531~P,unique).PAG(PRS1,PRS2,Y163_Y181~P!2,Y317~P!1,Y387_Y417~P) 0
  469 Csk(SH2!1).Fyn(SH2!2,SH3,Y420~P,Y531~P,unique).Lyn(SH2,SH3!3,Y397~0,Y508~0,unique).PAG(PRS1,PRS2!3,Y163_Y181~P!2,Y317~P!1,Y387_Y417~P) 0
  470 Fyn(SH2,SH3!1,Y420~P,Y531~0,unique).Lyn(SH2!2,SH3,Y397~0,Y508~0,unique).PAG(PRS1!1,PRS2,Y163_Y181~P,Y317~P,Y387_Y417~P!2) 0
  471 Csk(SH2!1).Fyn(SH2,SH3!2,Y420~P,Y531~0,unique).PAG(PRS1!2,PRS2,Y163_Y181~P,Y317~P!1,Y387_Y417~P) 0
  472 Csk(SH2!1).Fyn(SH2,SH3!2,Y420~P,Y531~0,unique).Lyn(SH2!3,SH3!4,Y397~0,Y508~0,unique).PAG(PRS1!2,PRS2!4,Y163_Y181~P,Y317~P!1,Y387_Y417~P!3) 0
  473 Csk(SH2!1).Fyn(SH2,SH3!2,Y420~0,Y531~0,unique).Lyn(SH2,SH3!3,Y397~0,Y508~0,unique).PAG(PRS1!2,PRS2!3,Y163_Y181~P,Y317~P!1,Y387_Y417~P) 0
  474 Csk(SH2!1).Fyn(SH2,SH3!2,Y420~P,Y531~0,unique).Lyn(SH2,SH3!3,Y397~0,Y508~0,unique).PAG(PRS1!2,PRS2!3,Y163_Y181~0,Y317~P!1,Y387_Y417~P) 0
  475 Csk(SH2!1).Fyn(SH2,SH3!2,Y420~0,Y531~P,unique).Lyn(SH2,SH3!3,Y397~0,Y508~0,unique).PAG(PRS1!2,PRS2!3,Y163_Y181~0,Y317~P!1,Y387_Y417~P) 0
  476 Csk(SH2!1).Fyn(SH2,SH3!2,Y420~0,Y531~0,unique).Lyn(SH2,SH3!3,Y397~0,Y508~0,unique).PAG(PRS1!2,PRS2!3,Y163_Y181~0,Y317~P!1,Y387_Y417~0) 0
  477 Csk(SH2!1).Fyn(SH2,SH3!2,Y420~0,Y531~0,unique).Lyn(SH2,SH3!3,Y397~P,Y508~0,unique).PAG(PRS1!2,PRS2!3,Y163_Y181~P,Y317~P!1,Y387_Y417~P) 0
  478 Csk(SH2!1).Fyn(SH2,SH3!2,Y420~P,Y531~0,unique).Lyn(SH2,SH3!3,Y397~P,Y508~0,unique).PAG(PRS1!2,PRS2!3,Y163_Y181~0,Y317~P!1,Y387_Y417~P) 0
  479 Csk(SH2!1).Fyn(SH2,SH3!2,Y420~0,Y531~P,unique).Lyn(SH2,SH3!3,Y397~P,Y508~0,unique).PAG(PRS1!2,PRS2!3,Y163_Y181~0,Y317~P!1,Y387_Y417~P) 0
  480 Csk(SH2!1).Fyn(SH2,SH3!2,Y420~0,Y531~0,unique).Lyn(SH2,SH3!3,Y397~P,Y508~0,unique).PAG(PRS1!2,PRS2!3,Y163_Y181~P,Y317~P!1,Y387_Y417~0) 0
  481 Csk(SH2!1).Fyn(SH2,SH3!2,Y420~P,Y531~0,unique).Lyn(SH2,SH3!3,Y397~P,Y508~0,unique).PAG(PRS1!2,PRS2!3,Y163_Y181~P,Y317~P!1,Y387_Y417~0) 0
  482 Fyn(SH2,SH3!1,Y420~P,Y531~0,unique).Lyn(SH2,SH3!2,Y397~P,Y508~0,unique).PAG(PRS1!1,PRS2!2,Y163_Y181~0,Y317~P,Y387_Y417~0) 0
  483 Csk(SH2!1).Fyn(SH2!2,SH3,Y420~0,Y531~0,unique).Lyn(SH2,SH3!3,Y397~P,Y508~0,unique).PAG(PRS1,PRS2!3,Y163_Y181~P!2,Y317~P!1,Y387_Y417~0) 0
  484 Csk(SH2!1).Lyn(SH2,SH3!2,Y397~P,Y508~0,unique).PAG(PRS1,PRS2!2,Y163_Y181~0,Y317~P!1,Y387_Y417~0) 0
  485 Csk(SH2!1).Fyn(SH2,SH3!2,Y420~0,Y531~0,unique).Lyn(SH2,SH3!3,Y397~P,Y508~0,unique).PAG(PRS1!2,PRS2!3,Y163_Y181~0,Y317~P!1,Y387_Y417~0) 0
  486 Fyn(SH2!1,SH3!2,Y420~P,Y531~P,unique).Lyn(SH2,SH3!3,Y397~P,Y508~0,unique).PAG(PRS1!2,PRS2!3,Y163_Y181~P!1,Y317~P,Y387_Y417~0) 0
  487 Csk(SH2!1).Fyn(SH2!2,SH3,Y420~P,Y531~P,unique).Lyn(SH2,SH3!3,Y397~P,Y508~0,unique).PAG(PRS1,PRS2!3,Y163_Y181~P!2,Y317~P!1,Y387_Y417~0) 0
  488 Csk(SH2!1).Fyn(SH2!2,SH3!3,Y420~0,Y531~P,unique).Lyn(SH2,SH3!4,Y397~P,Y508~0,unique).PAG(PRS1!3,PRS2!4,Y163_Y181~P!2,Y317~P!1,Y387_Y417~0) 0
  489 Lyn(SH2,SH3!1,Y397~0,Y508~P,unique).PAG(PRS1,PRS2!1,Y163_Y181~0,Y317~0,Y387_Y417~0) 0
  490 Fyn(SH2,SH3!1,Y420~0,Y531~0,unique).Lyn(SH2,SH3!2,Y397~0,Y508~P,unique).PAG(PRS1!1,PRS2!2,Y163_Y181~0,Y317~0,Y387_Y417~0) 0
  491 Fyn(SH2,SH3!1,Y420~P,Y531~0,unique).Lyn(SH2,SH3!2,Y397~0,Y508~P,unique).PAG(PRS1!1,PRS2!2,Y163_Y181~0,Y317~0,Y387_Y417~0) 0
  492 Fyn(SH2,SH3!1,Y420~P,Y531~0,unique).Lyn(SH2,SH3!2,Y397~0,Y508~P,unique).PAG(PRS1!1,PRS2!2,Y163_Y181~P,Y317~0,Y387_Y417~0) 0
  493 Lyn(SH2,SH3!1,Y397~0,Y508~P,unique).PAG(PRS1,PRS2!1,Y163_Y181~0,Y317~0,Y387_Y417~P) 0
  494 Fyn(SH2,SH3!1,Y420~0,Y531~0,unique).Lyn(SH2,SH3!2,Y397~0,Y508~P,unique).PAG(PRS1!1,PRS2!2,Y163_Y181~0,Y317~0,Y387_Y417~P) 0
  495 Lyn(SH2,SH3!1,Y397~0,Y508~P,unique).PAG(PRS1,PRS2!1,Y163_Y181~P,Y317~0,Y387_Y417~0) 0
  496 Fyn(SH2!1,SH3!2,Y420~P,Y531~0,unique).Lyn(SH2,SH3!3,Y397~0,Y508~P,unique).PAG(PRS1!2,PRS2!3,Y163_Y181~P!1,Y317~0,Y387_Y417~0) 0
  497 Fyn(SH2,SH3!1,Y420~0,Y531~0,unique).Lyn(SH2,SH3!2,Y397~0,Y508~P,unique).PAG(PRS1!1,PRS2!2,Y163_Y181~P,Y317~0,Y387_Y417~0) 0
  498 Fyn(SH2!1,SH3!2,Y420~P,Y531~0,unique).Lyn(SH2,SH3!3,Y397~0,Y508~P,unique).PAG(PRS1!2,PRS2!3,Y163_Y181~P!1,Y317~0,Y387_Y417~P) 0
  499 Fyn(SH2,SH3!1,Y420~P,Y531~0,unique).Lyn(SH2,SH3!2,Y397~0,Y508~P,unique).PAG(PRS1!1,PRS2!2,Y163_Y181~0,Y317~0,Y387_Y417~P) 0
  500 Fyn(SH2!1,SH3,Y420~0,Y531~0,unique).Lyn(SH2,SH3!2,Y397~0,Y508~P,unique).PAG(PRS1,PRS2!2,Y163_Y181~P!1,Y317~0,Y387_Y417~0) 0
  501 Fyn(SH2!1,SH3,Y420~P,Y531~0,unique).Lyn(SH2,SH3!2,Y397~0,Y508~P,unique).PAG(PRS1,PRS2!2,Y163_Y181~P!1,Y317~0,Y387_Y417~0) 0
  502 Fyn(SH2!1,SH3!2,Y420~0,Y531~0,unique).Lyn(SH2,SH3!3,Y397~0,Y508~P,unique).PAG(PRS1!2,PRS2!3,Y163_Y181~P!1,Y317~0,Y387_Y417~0) 0
  503 Fyn(SH2!1,SH3,Y420~P,Y531~0,unique).Lyn(SH2,SH3!2,Y397~0,Y508~P,unique).PAG(PRS1,PRS2!2,Y163_Y181~P!1,Y317~0,Y387_Y417~P) 0
  504 Fyn(SH2,SH3!1,Y420~P,Y531~0,unique).Lyn(SH2,SH3!2,Y397~0,Y508~P,unique).PAG(PRS1!1,PRS2!2,Y163_Y181~P,Y317~0,Y387_Y417~P) 0
  505 Fyn(SH2!1,SH3,Y420~P,Y531~0,unique).Lyn(SH2,SH3!2,Y397~0,Y508~P,unique).PAG(PRS1,PRS2!2,Y163_Y181~P!1,Y317~P,Y387_Y417~0) 0
  506 Lyn(SH2,SH3!1,Y397~0,Y508~P,unique).PAG(PRS1,PRS2!1,Y163_Y181~P,Y317~0,Y387_Y417~P) 0
  507 Fyn(SH2,SH3!1,Y420~0,Y531~0,unique).Lyn(SH2,SH3!2,Y397~0,Y508~P,unique).PAG(PRS1!1,PRS2!2,Y163_Y181~P,Y317~0,Y387_Y417~P) 0
  508 Lyn(SH2,SH3!1,Y397~0,Y508~P,unique).PAG(PRS1,PRS2!1,Y163_Y181~0,Y317~P,Y387_Y417~P) 0
  509 Fyn(SH2,SH3!1,Y420~0,Y531~0,unique).Lyn(SH2,SH3!2,Y397~0,Y508~P,unique).PAG(PRS1!1,PRS2!2,Y163_Y181~0,Y317~P,Y387_Y417~P) 0
  510 Lyn(SH2,SH3!1,Y397~0,Y508~P,unique).PAG(PRS1,PRS2!1,Y163_Y181~P,Y317~P,Y387_Y417~0) 0
  511 Fyn(SH2!1,SH3!2,Y420~0,Y531~0,unique).Lyn(SH2,SH3!3,Y397~0,Y508~P,unique).PAG(PRS1!2,PRS2!3,Y163_Y181~P!1,Y317~0,Y387_Y417~P) 0
  512 Fyn(SH2!1,SH3!2,Y420~0,Y531~0,unique).Lyn(SH2,SH3!3,Y397~0,Y508~P,unique).PAG(PRS1!2,PRS2!3,Y163_Y181~P!1,Y317~P,Y387_Y417~0) 0
  513 Fyn(SH2!1,SH3,Y420~P,Y531~0,unique).Lyn(SH2,SH3!2,Y397~0,Y508~P,unique).PAG(PRS1,PRS2!2,Y163_Y181~P!1,Y317~P,Y387_Y417~P) 0
  514 Lyn(SH2,SH3!1,Y397~0,Y508~P,unique).PAG(PRS1,PRS2!1,Y163_Y181~P,Y317~P,Y387_Y417~P) 0
  515 Fyn(SH2,SH3!1,Y420~0,Y531~0,unique).Lyn(SH2,SH3!2,Y397~0,Y508~P,unique).PAG(PRS1!1,PRS2!2,Y163_Y181~P,Y317~P,Y387_Y417~P) 0
  516 Fyn(SH2,SH3!1,Y420~P,Y531~0,unique).Lyn(SH2,SH3!2,Y397~0,Y508~P,unique).PAG(PRS1!1,PRS2!2,Y163_Y181~0,Y317~P,Y387_Y417~P) 0
  517 Fyn(SH2!1,SH3,Y420~0,Y531~0,unique).Lyn(SH2,SH3!2,Y397~0,Y508~P,unique).PAG(PRS1,PRS2!2,Y163_Y181~P!1,Y317~0,Y387_Y417~P) 0
  518 Csk(SH2!1).Lyn(SH2,SH3!2,Y397~0,Y508~P,unique).PAG(PRS1,PRS2!2,Y163_Y181~0,Y317~P!1,Y387_Y417~P) 0
  519 Csk(SH2!1).Fyn(SH2,SH3!2,Y420~0,Y531~0,unique).Lyn(SH2,SH3!3,Y397~0,Y508~P,unique).PAG(PRS1!2,PRS2!3,Y163_Y181~0,Y317~P!1,Y387_Y417~P) 0
  520 Fyn(SH2,SH3!1,Y420~0,Y531~0,unique).Lyn(SH2,SH3!2,Y397~0,Y508~P,unique).PAG(PRS1!1,PRS2!2,Y163_Y181~P,Y317~P,Y387_Y417~0) 0
  521 Fyn(SH2,SH3!1,Y420~P,Y531~0,unique).Lyn(SH2,SH3!2,Y397~0,Y508~P,unique).PAG(PRS1!1,PRS2!2,Y163_Y181~P,Y317~P,Y387_Y417~0) 0
  522 Fyn(SH2!1,SH3,Y420~0,Y531~0,unique).Lyn(SH2,SH3!2,Y397~0,Y508~P,unique).PAG(PRS1,PRS2!2,Y163_Y181~P!1,Y317~P,Y387_Y417~0) 0
  523 Fyn(SH2!1,SH3!2,Y420~0,Y531~0,unique).Lyn(SH2,SH3!3,Y397~0,Y508~P,unique).PAG(PRS1!2,PRS2!3,Y163_Y181~P!1,Y317~P,Y387_Y417~P) 0
  524 Lyn(SH2,SH3!1,Y397~0,Y508~P,unique).PAG(PRS1,PRS2!1,Y163_Y181~0,Y317~P,Y387_Y417~0) 0
  525 Fyn(SH2,SH3!1,Y420~0,Y531~0,unique).Lyn(SH2,SH3!2,Y397~0,Y508~P,unique).PAG(PRS1!1,PRS2!2,Y163_Y181~0,Y317~P,Y387_Y417~0) 0
  526 Fyn(SH2,SH3!1,Y420~P,Y531~0,unique).Lyn(SH2,SH3!2,Y397~0,Y508~P,unique).PAG(PRS1!1,PRS2!2,Y163_Y181~P,Y317~P,Y387_Y417~P) 0
  527 Csk(SH2!1).Lyn(SH2,SH3!2,Y397~0,Y508~P,unique).PAG(PRS1,PRS2!2,Y163_Y181~P,Y317~P!1,Y387_Y417~P) 0
  528 Csk(SH2!1).Fyn(SH2,SH3!2,Y420~0,Y531~0,unique).Lyn(SH2,SH3!3,Y397~0,Y508~P,unique).PAG(PRS1!2,PRS2!3,Y163_Y181~P,Y317~P!1,Y387_Y417~P) 0
  529 Fyn(SH2!1,SH3,Y420~0,Y531~0,unique).Lyn(SH2,SH3!2,Y397~0,Y508~P,unique).PAG(PRS1,PRS2!2,Y163_Y181~P!1,Y317~P,Y387_Y417~P) 0
  530 Csk(SH2!1).Fyn(SH2,SH3!2,Y420~P,Y531~0,unique).Lyn(SH2,SH3!3,Y397~0,Y508~P,unique).PAG(PRS1!2,PRS2!3,Y163_Y181~0,Y317~P!1,Y387_Y417~P) 0
  531 Csk(SH2!1).Fyn(SH2,SH3!2,Y420~0,Y531~P,unique).Lyn(SH2,SH3!3,Y397~0,Y508~P,unique).PAG(PRS1!2,PRS2!3,Y163_Y181~0,Y317~P!1,Y387_Y417~P) 0
  532 Csk(SH2!1).Fyn(SH2,SH3!2,Y420~0,Y531~0,unique).Lyn(SH2,SH3!3,Y397~0,Y508~P,unique).PAG(PRS1!2,PRS2!3,Y163_Y181~P,Y317~P!1,Y387_Y417~0) 0
  533 Csk(SH2!1).Fyn(SH2,SH3!2,Y420~P,Y531~0,unique).Lyn(SH2,SH3!3,Y397~0,Y508~P,unique).PAG(PRS1!2,PRS2!3,Y163_Y181~P,Y317~P!1,Y387_Y417~0) 0
  534 Fyn(SH2,SH3!1,Y420~P,Y531~0,unique).Lyn(SH2,SH3!2,Y397~0,Y508~P,unique).PAG(PRS1!1,PRS2!2,Y163_Y181~0,Y317~P,Y387_Y417~0) 0
  535 Csk(SH2!1).Fyn(SH2!2,SH3,Y420~0,Y531~0,unique).Lyn(SH2,SH3!3,Y397~0,Y508~P,unique).PAG(PRS1,PRS2!3,Y163_Y181~P!2,Y317~P!1,Y387_Y417~0) 0
  536 Csk(SH2!1).Fyn(SH2!2,SH3!3,Y420~0,Y531~0,unique).Lyn(SH2,SH3!4,Y397~0,Y508~P,unique).PAG(PRS1!3,PRS2!4,Y163_Y181~P!2,Y317~P!1,Y387_Y417~P) 0
  537 Csk(SH2!1).Lyn(SH2,SH3!2,Y397~0,Y508~P,unique).PAG(PRS1,PRS2!2,Y163_Y181~0,Y317~P!1,Y387_Y417~0) 0
  538 Csk(SH2!1).Fyn(SH2,SH3!2,Y420~0,Y531~0,unique).Lyn(SH2,SH3!3,Y397~0,Y508~P,unique).PAG(PRS1!2,PRS2!3,Y163_Y181~0,Y317~P!1,Y387_Y417~0) 0
  539 Fyn(SH2!1,SH3!2,Y420~P,Y531~P,unique).Lyn(SH2,SH3!3,Y397~0,Y508~P,unique).PAG(PRS1!2,PRS2!3,Y163_Y181~P!1,Y317~P,Y387_Y417~0) 0
  540 Csk(SH2!1).Fyn(SH2!2,SH3,Y420~P,Y531~P,unique).Lyn(SH2,SH3!3,Y397~0,Y508~P,unique).PAG(PRS1,PRS2!3,Y163_Y181~P!2,Y317~P!1,Y387_Y417~0) 0
  541 Csk(SH2!1).Fyn(SH2!2,SH3!3,Y420~0,Y531~P,unique).Lyn(SH2,SH3!4,Y397~0,Y508~P,unique).PAG(PRS1!3,PRS2!4,Y163_Y181~P!2,Y317~P!1,Y387_Y417~0) 0
  542 Lyn(SH2,SH3!1,Y397~P,Y508~P,unique).PAG(PRS1,PRS2!1,Y163_Y181~0,Y317~0,Y387_Y417~0) 0
  543 Fyn(SH2,SH3!1,Y420~0,Y531~0,unique).Lyn(SH2,SH3!2,Y397~P,Y508~P,unique).PAG(PRS1!1,PRS2!2,Y163_Y181~0,Y317~0,Y387_Y417~0) 0
  544 Fyn(SH2,SH3!1,Y420~P,Y531~0,unique).Lyn(SH2,SH3!2,Y397~P,Y508~P,unique).PAG(PRS1!1,PRS2!2,Y163_Y181~0,Y317~0,Y387_Y417~0) 0
  545 Fyn(SH2,SH3!1,Y420~P,Y531~0,unique).Lyn(SH2,SH3!2,Y397~P,Y508~P,unique).PAG(PRS1!1,PRS2!2,Y163_Y181~P,Y317~0,Y387_Y417~0) 0
  546 Lyn(SH2,SH3!1,Y397~P,Y508~P,unique).PAG(PRS1,PRS2!1,Y163_Y181~0,Y317~0,Y387_Y417~P) 0
  547 Fyn(SH2,SH3!1,Y420~0,Y531~0,unique).Lyn(SH2,SH3!2,Y397~P,Y508~P,unique).PAG(PRS1!1,PRS2!2,Y163_Y181~0,Y317~0,Y387_Y417~P) 0
  548 Lyn(SH2,SH3!1,Y397~P,Y508~P,unique).PAG(PRS1,PRS2!1,Y163_Y181~P,Y317~0,Y387_Y417~0) 0
  549 Fyn(SH2!1,SH3!2,Y420~P,Y531~0,unique).Lyn(SH2,SH3!3,Y397~P,Y508~P,unique).PAG(PRS1!2,PRS2!3,Y163_Y181~P!1,Y317~0,Y387_Y417~0) 0
  550 Fyn(SH2,SH3!1,Y420~0,Y531~0,unique).Lyn(SH2,SH3!2,Y397~P,Y508~P,unique).PAG(PRS1!1,PRS2!2,Y163_Y181~P,Y317~0,Y387_Y417~0) 0
  551 Fyn(SH2!1,SH3!2,Y420~P,Y531~0,unique).Lyn(SH2,SH3!3,Y397~P,Y508~P,unique).PAG(PRS1!2,PRS2!3,Y163_Y181~P!1,Y317~0,Y387_Y417~P) 0
  552 Fyn(SH2!1,SH3!2,Y420~P,Y531~0,unique).Lyn(SH2,SH3!3,Y397~P,Y508~P,unique).PAG(PRS1!2,PRS2!3,Y163_Y181~P!1,Y317~P,Y387_Y417~0) 0
  553 Fyn(SH2,SH3!1,Y420~P,Y531~0,unique).Lyn(SH2,SH3!2,Y397~P,Y508~P,unique).PAG(PRS1!1,PRS2!2,Y163_Y181~0,Y317~0,Y387_Y417~P) 0
  554 Fyn(SH2!1,SH3,Y420~0,Y531~0,unique).Lyn(SH2,SH3!2,Y397~P,Y508~P,unique).PAG(PRS1,PRS2!2,Y163_Y181~P!1,Y317~0,Y387_Y417~0) 0
  555 Fyn(SH2!1,SH3,Y420~P,Y531~0,unique).Lyn(SH2,SH3!2,Y397~P,Y508~P,unique).PAG(PRS1,PRS2!2,Y163_Y181~P!1,Y317~0,Y387_Y417~0) 0
  556 Fyn(SH2!1,SH3!2,Y420~0,Y531~0,unique).Lyn(SH2,SH3!3,Y397~P,Y508~P,unique).PAG(PRS1!2,PRS2!3,Y163_Y181~P!1,Y317~0,Y387_Y417~0) 0
  557 Fyn(SH2!1,SH3!2,Y420~P,Y531~0,unique).Lyn(SH2,SH3!3,Y397~P,Y508~P,unique).PAG(PRS1!2,PRS2!3,Y163_Y181~P!1,Y317~P,Y387_Y417~P) 0
  558 Fyn(SH2!1,SH3,Y420~P,Y531~0,unique).Lyn(SH2,SH3!2,Y397~P,Y508~P,unique).PAG(PRS1,PRS2!2,Y163_Y181~P!1,Y317~0,Y387_Y417~P) 0
  559 Fyn(SH2,SH3!1,Y420~P,Y531~0,unique).Lyn(SH2,SH3!2,Y397~P,Y508~P,unique).PAG(PRS1!1,PRS2!2,Y163_Y181~P,Y317~0,Y387_Y417~P) 0
  560 Fyn(SH2!1,SH3,Y420~P,Y531~0,unique).Lyn(SH2,SH3!2,Y397~P,Y508~P,unique).PAG(PRS1,PRS2!2,Y163_Y181~P!1,Y317~P,Y387_Y417~0) 0
  561 Lyn(SH2,SH3!1,Y397~P,Y508~P,unique).PAG(PRS1,PRS2!1,Y163_Y181~P,Y317~0,Y387_Y417~P) 0
  562 Fyn(SH2,SH3!1,Y420~0,Y531~0,unique).Lyn(SH2,SH3!2,Y397~P,Y508~P,unique).PAG(PRS1!1,PRS2!2,Y163_Y181~P,Y317~0,Y387_Y417~P) 0
  563 Lyn(SH2,SH3!1,Y397~P,Y508~P,unique).PAG(PRS1,PRS2!1,Y163_Y181~0,Y317~P,Y387_Y417~P) 0
  564 Fyn(SH2,SH3!1,Y420~0,Y531~0,unique).Lyn(SH2,SH3!2,Y397~P,Y508~P,unique).PAG(PRS1!1,PRS2!2,Y163_Y181~0,Y317~P,Y387_Y417~P) 0
  565 Lyn(SH2,SH3!1,Y397~P,Y508~P,unique).PAG(PRS1,PRS2!1,Y163_Y181~P,Y317~P,Y387_Y417~0) 0
  566 Fyn(SH2!1,SH3!2,Y420~0,Y531~0,unique).Lyn(SH2,SH3!3,Y397~P,Y508~P,unique).PAG(PRS1!2,PRS2!3,Y163_Y181~P!1,Y317~0,Y387_Y417~P) 0
  567 Fyn(SH2!1,SH3!2,Y420~0,Y531~0,unique).Lyn(SH2,SH3!3,Y397~P,Y508~P,unique).PAG(PRS1!2,PRS2!3,Y163_Y181~P!1,Y317~P,Y387_Y417~0) 0
  568 Fyn(SH2!1,SH3,Y420~P,Y531~0,unique).Lyn(SH2,SH3!2,Y397~P,Y508~P,unique).PAG(PRS1,PRS2!2,Y163_Y181~P!1,Y317~P,Y387_Y417~P) 0
  569 Lyn(SH2,SH3!1,Y397~P,Y508~P,unique).PAG(PRS1,PRS2!1,Y163_Y181~P,Y317~P,Y387_Y417~P) 0
  570 Fyn(SH2,SH3!1,Y420~0,Y531~0,unique).Lyn(SH2,SH3!2,Y397~P,Y508~P,unique).PAG(PRS1!1,PRS2!2,Y163_Y181~P,Y317~P,Y387_Y417~P) 0
  571 Fyn(SH2,SH3!1,Y420~P,Y531~0,unique).Lyn(SH2,SH3!2,Y397~P,Y508~P,unique).PAG(PRS1!1,PRS2!2,Y163_Y181~0,Y317~P,Y387_Y417~P) 0
  572 Fyn(SH2!1,SH3,Y420~0,Y531~0,unique).Lyn(SH2,SH3!2,Y397~P,Y508~P,unique).PAG(PRS1,PRS2!2,Y163_Y181~P!1,Y317~0,Y387_Y417~P) 0
  573 Csk(SH2!1).Lyn(SH2,SH3!2,Y397~P,Y508~P,unique).PAG(PRS1,PRS2!2,Y163_Y181~0,Y317~P!1,Y387_Y417~P) 0
  574 Csk(SH2!1).Fyn(SH2,SH3!2,Y420~0,Y531~0,unique).Lyn(SH2,SH3!3,Y397~P,Y508~P,unique).PAG(PRS1!2,PRS2!3,Y163_Y181~0,Y317~P!1,Y387_Y417~P) 0
  575 Fyn(SH2,SH3!1,Y420~0,Y531~0,unique).Lyn(SH2,SH3!2,Y397~P,Y508~P,unique).PAG(PRS1!1,PRS2!2,Y163_Y181~P,Y317~P,Y387_Y417~0) 0
  576 Fyn(SH2,SH3!1,Y420~P,Y531~0,unique).Lyn(SH2,SH3!2,Y397~P,Y508~P,unique).PAG(PRS1!1,PRS2!2,Y163_Y181~P,Y317~P,Y387_Y417~0) 0
  577 Fyn(SH2!1,SH3,Y420~0,Y531~0,unique).Lyn(SH2,SH3!2,Y397~P,Y508~P,unique).PAG(PRS1,PRS2!2,Y163_Y181~P!1,Y317~P,Y387_Y417~0) 0
  578 Csk(SH2!1).Lyn(SH2,SH3!2,Y397~P,Y508~P,unique).PAG(PRS1,PRS2!2,Y163_Y181~P,Y317~P!1,Y387_Y417~0) 0
  579 Csk(SH2!1).Fyn(SH2!2,SH3,Y420~P,Y531~0,unique).Lyn(SH2,SH3!3,Y397~P,Y508~P,unique).PAG(PRS1,PRS2!3,Y163_Y181~P!2,Y317~P!1,Y387_Y417~0) 0
  580 Csk(SH2!1).Fyn(SH2!2,SH3!3,Y420~0,Y531~0,unique).Lyn(SH2,SH3!4,Y397~P,Y508~P,unique).PAG(PRS1!3,PRS2!4,Y163_Y181~P!2,Y317~P!1,Y387_Y417~0) 0
  581 Csk(SH2!1).Fyn(SH2!2,SH3!3,Y420~P,Y531~P,unique).Lyn(SH2,SH3!4,Y397~P,Y508~P,unique).PAG(PRS1!3,PRS2!4,Y163_Y181~P!2,Y317~P!1,Y387_Y417~0) 0
  582 Fyn(SH2!1,SH3!2,Y420~0,Y531~0,unique).Lyn(SH2,SH3!3,Y397~P,Y508~P,unique).PAG(PRS1!2,PRS2!3,Y163_Y181~P!1,Y317~P,Y387_Y417~P) 0
  583 Lyn(SH2,SH3!1,Y397~P,Y508~P,unique).PAG(PRS1,PRS2!1,Y163_Y181~0,Y317~P,Y387_Y417~0) 0
  584 Fyn(SH2,SH3!1,Y420~0,Y531~0,unique).Lyn(SH2,SH3!2,Y397~P,Y508~P,unique).PAG(PRS1!1,PRS2!2,Y163_Y181~0,Y317~P,Y387_Y417~0) 0
  585 Csk(SH2!1).Fyn(SH2!2,SH3,Y420~P,Y531~0,unique).Lyn(SH2,SH3!3,Y397~P,Y508~P,unique).PAG(PRS1,PRS2!3,Y163_Y181~P!2,Y317~P!1,Y387_Y417~P) 0
  586 Csk(SH2!1).Fyn(SH2!2,SH3!3,Y420~P,Y531~P,unique).Lyn(SH2,SH3!4,Y397~P,Y508~P,unique).PAG(PRS1!3,PRS2!4,Y163_Y181~P!2,Y317~P!1,Y387_Y417~P) 0
  587 Fyn(SH2,SH3!1,Y420~P,Y531~0,unique).Lyn(SH2,SH3!2,Y397~P,Y508~P,unique).PAG(PRS1!1,PRS2!2,Y163_Y181~P,Y317~P,Y387_Y417~P) 0
  588 Csk(SH2!1).Lyn(SH2,SH3!2,Y397~P,Y508~P,unique).PAG(PRS1,PRS2!2,Y163_Y181~P,Y317~P!1,Y387_Y417~P) 0
  589 Csk(SH2!1).Fyn(SH2,SH3!2,Y420~0,Y531~0,unique).Lyn(SH2,SH3!3,Y397~P,Y508~P,unique).PAG(PRS1!2,PRS2!3,Y163_Y181~P,Y317~P!1,Y387_Y417~P) 0
  590 Fyn(SH2!1,SH3,Y420~0,Y531~0,unique).Lyn(SH2,SH3!2,Y397~P,Y508~P,unique).PAG(PRS1,PRS2!2,Y163_Y181~P!1,Y317~P,Y387_Y417~P) 0
  591 Csk(SH2!1).Fyn(SH2,SH3!2,Y420~P,Y531~0,unique).Lyn(SH2,SH3!3,Y397~P,Y508~P,unique).PAG(PRS1!2,PRS2!3,Y163_Y181~0,Y317~P!1,Y387_Y417~P) 0
  592 Csk(SH2!1).Fyn(SH2,SH3!2,Y420~0,Y531~P,unique).Lyn(SH2,SH3!3,Y397~P,Y508~P,unique).PAG(PRS1!2,PRS2!3,Y163_Y181~0,Y317~P!1,Y387_Y417~P) 0
  593 Csk(SH2!1).Fyn(SH2,SH3!2,Y420~0,Y531~0,unique).Lyn(SH2,SH3!3,Y397~P,Y508~P,unique).PAG(PRS1!2,PRS2!3,Y163_Y181~P,Y317~P!1,Y387_Y417~0) 0
  594 Csk(SH2!1).Fyn(SH2,SH3!2,Y420~P,Y531~0,unique).Lyn(SH2,SH3!3,Y397~P,Y508~P,unique).PAG(PRS1!2,PRS2!3,Y163_Y181~P,Y317~P!1,Y387_Y417~0) 0
  595 Fyn(SH2,SH3!1,Y420~P,Y531~0,unique).Lyn(SH2,SH3!2,Y397~P,Y508~P,unique).PAG(PRS1!1,PRS2!2,Y163_Y181~0,Y317~P,Y387_Y417~0) 0
  596 Csk(SH2!1).Fyn(SH2!2,SH3,Y420~0,Y531~0,unique).Lyn(SH2,SH3!3,Y397~P,Y508~P,unique).PAG(PRS1,PRS2!3,Y163_Y181~P!2,Y317~P!1,Y387_Y417~0) 0
  597 Csk(SH2!1).Fyn(SH2!2,SH3!3,Y420~0,Y531~0,unique).Lyn(SH2,SH3!4,Y397~P,Y508~P,unique).PAG(PRS1!3,PRS2!4,Y163_Y181~P!2,Y317~P!1,Y387_Y417~P) 0
  598 Csk(SH2!1).Lyn(SH2,SH3!2,Y397~P,Y508~P,unique).PAG(PRS1,PRS2!2,Y163_Y181~0,Y317~P!1,Y387_Y417~0) 0
  599 Csk(SH2!1).Fyn(SH2,SH3!2,Y420~0,Y531~0,unique).Lyn(SH2,SH3!3,Y397~P,Y508~P,unique).PAG(PRS1!2,PRS2!3,Y163_Y181~0,Y317~P!1,Y387_Y417~0) 0
  600 Fyn(SH2!1,SH3!2,Y420~P,Y531~P,unique).Lyn(SH2,SH3!3,Y397~P,Y508~P,unique).PAG(PRS1!2,PRS2!3,Y163_Y181~P!1,Y317~P,Y387_Y417~0) 0
  601 Csk(SH2!1).Fyn(SH2!2,SH3,Y420~P,Y531~P,unique).Lyn(SH2,SH3!3,Y397~P,Y508~P,unique).PAG(PRS1,PRS2!3,Y163_Y181~P!2,Y317~P!1,Y387_Y417~0) 0
  602 Csk(SH2!1).Fyn(SH2!2,SH3!3,Y420~0,Y531~P,unique).Lyn(SH2,SH3!4,Y397~P,Y508~P,unique).PAG(PRS1!3,PRS2!4,Y163_Y181~P!2,Y317~P!1,Y387_Y417~0) 0
  603 Csk(SH2!1).Fyn(SH2!2,SH3!3,Y420~P,Y531~0,unique).Lyn(SH2!4,SH3!5,Y397~P,Y508~0,unique).PAG(PRS1!3,PRS2!5,Y163_Y181~P!2,Y317~P!1,Y387_Y417~P!4) 0
  604 Csk(SH2!1).Fyn(SH2!2,SH3,Y420~P,Y531~0,unique).Lyn(SH2!3,SH3,Y397~0,Y508~0,unique).PAG(PRS1,PRS2,Y163_Y181~P!2,Y317~P!1,Y387_Y417~P!3) 0
  605 Csk(SH2!1).Fyn(SH2!2,SH3!3,Y420~P,Y531~P,unique).Lyn(SH2!4,SH3,Y397~0,Y508~0,unique).PAG(PRS1!3,PRS2,Y163_Y181~P!2,Y317~P!1,Y387_Y417~P!4) 0
  606 Csk(SH2!1).Lyn(SH2!2,SH3,Y397~0,Y508~0,unique).PAG(PRS1,PRS2,Y163_Y181~P,Y317~P!1,Y387_Y417~P!2) 0
  607 Csk(SH2!1).Fyn(SH2,SH3!2,Y420~0,Y531~0,unique).Lyn(SH2!3,SH3,Y397~0,Y508~0,unique).PAG(PRS1!2,PRS2,Y163_Y181~P,Y317~P!1,Y387_Y417~P!3) 0
  608 Fyn(SH2!1,SH3,Y420~0,Y531~0,unique).Lyn(SH2!2,SH3,Y397~0,Y508~0,unique).PAG(PRS1,PRS2,Y163_Y181~P!1,Y317~P,Y387_Y417~P!2) 0
  609 Csk(SH2!1).Fyn(SH2,SH3!2,Y420~P,Y531~0,unique).Lyn(SH2!3,SH3,Y397~0,Y508~0,unique).PAG(PRS1!2,PRS2,Y163_Y181~0,Y317~P!1,Y387_Y417~P!3) 0
  610 Csk(SH2!1).Fyn(SH2,SH3!2,Y420~0,Y531~P,unique).Lyn(SH2!3,SH3,Y397~0,Y508~0,unique).PAG(PRS1!2,PRS2,Y163_Y181~0,Y317~P!1,Y387_Y417~P!3) 0
  611 Csk(SH2!1).Fyn(SH2!2,SH3!3,Y420~0,Y531~0,unique).Lyn(SH2!4,SH3,Y397~0,Y508~0,unique).PAG(PRS1!3,PRS2,Y163_Y181~P!2,Y317~P!1,Y387_Y417~P!4) 0
  612 Csk(SH2!1).Fyn(SH2!2,SH3,Y420~P,Y531~0,unique).Lyn(SH2!3,SH3,Y397~P,Y508~0,unique).PAG(PRS1,PRS2,Y163_Y181~P!2,Y317~P!1,Y387_Y417~P!3) 0
  613 Csk(SH2!1).Fyn(SH2!2,SH3!3,Y420~P,Y531~P,unique).Lyn(SH2!4,SH3,Y397~P,Y508~0,unique).PAG(PRS1!3,PRS2,Y163_Y181~P!2,Y317~P!1,Y387_Y417~P!4) 0
  614 Csk(SH2!1).Fyn(SH2!2,SH3!3,Y420~0,Y531~0,unique).Lyn(SH2!4,SH3,Y397~P,Y508~0,unique).PAG(PRS1!3,PRS2,Y163_Y181~P!2,Y317~P!1,Y387_Y417~P!4) 0
  615 Lyn(SH2!1,SH3,Y397~0,Y508~P,unique).PAG(PRS1,PRS2,Y163_Y181~0,Y317~0,Y387_Y417~P!1) 0
  616 Fyn(SH2,SH3!1,Y420~0,Y531~0,unique).Lyn(SH2!2,SH3,Y397~0,Y508~P,unique).PAG(PRS1!1,PRS2,Y163_Y181~0,Y317~0,Y387_Y417~P!2) 0
  617 Fyn(SH2!1,SH3!2,Y420~P,Y531~0,unique).Lyn(SH2!3,SH3,Y397~0,Y508~P,unique).PAG(PRS1!2,PRS2,Y163_Y181~P!1,Y317~0,Y387_Y417~P!3) 0
  618 Fyn(SH2,SH3!1,Y420~P,Y531~0,unique).Lyn(SH2!2,SH3,Y397~0,Y508~P,unique).PAG(PRS1!1,PRS2,Y163_Y181~0,Y317~0,Y387_Y417~P!2) 0
  619 Fyn(SH2!1,SH3!2,Y420~P,Y531~0,unique).Lyn(SH2!3,SH3,Y397~0,Y508~P,unique).PAG(PRS1!2,PRS2,Y163_Y181~P!1,Y317~P,Y387_Y417~P!3) 0
  620 Fyn(SH2!1,SH3,Y420~P,Y531~0,unique).Lyn(SH2!2,SH3,Y397~0,Y508~P,unique).PAG(PRS1,PRS2,Y163_Y181~P!1,Y317~0,Y387_Y417~P!2) 0
  621 Fyn(SH2,SH3!1,Y420~P,Y531~0,unique).Lyn(SH2!2,SH3,Y397~0,Y508~P,unique).PAG(PRS1!1,PRS2,Y163_Y181~P,Y317~0,Y387_Y417~P!2) 0
  622 Lyn(SH2!1,SH3,Y397~0,Y508~P,unique).PAG(PRS1,PRS2,Y163_Y181~P,Y317~0,Y387_Y417~P!1) 0
  623 Fyn(SH2,SH3!1,Y420~0,Y531~0,unique).Lyn(SH2!2,SH3,Y397~0,Y508~P,unique).PAG(PRS1!1,PRS2,Y163_Y181~P,Y317~0,Y387_Y417~P!2) 0
  624 Lyn(SH2!1,SH3,Y397~0,Y508~P,unique).PAG(PRS1,PRS2,Y163_Y181~0,Y317~P,Y387_Y417~P!1) 0
  625 Fyn(SH2,SH3!1,Y420~0,Y531~0,unique).Lyn(SH2!2,SH3,Y397~0,Y508~P,unique).PAG(PRS1!1,PRS2,Y163_Y181~0,Y317~P,Y387_Y417~P!2) 0
  626 Fyn(SH2!1,SH3!2,Y420~0,Y531~0,unique).Lyn(SH2!3,SH3,Y397~0,Y508~P,unique).PAG(PRS1!2,PRS2,Y163_Y181~P!1,Y317~0,Y387_Y417~P!3) 0
  627 Fyn(SH2!1,SH3,Y420~P,Y531~0,unique).Lyn(SH2!2,SH3,Y397~0,Y508~P,unique).PAG(PRS1,PRS2,Y163_Y181~P!1,Y317~P,Y387_Y417~P!2) 0
  628 Csk(SH2!1).Fyn(SH2!2,SH3!3,Y420~P,Y531~0,unique).Lyn(SH2!4,SH3,Y397~0,Y508~P,unique).PAG(PRS1!3,PRS2,Y163_Y181~P!2,Y317~P!1,Y387_Y417~P!4) 0
  629 Lyn(SH2!1,SH3,Y397~0,Y508~P,unique).PAG(PRS1,PRS2,Y163_Y181~P,Y317~P,Y387_Y417~P!1) 0
  630 Fyn(SH2,SH3!1,Y420~0,Y531~0,unique).Lyn(SH2!2,SH3,Y397~0,Y508~P,unique).PAG(PRS1!1,PRS2,Y163_Y181~P,Y317~P,Y387_Y417~P!2) 0
  631 Fyn(SH2,SH3!1,Y420~P,Y531~0,unique).Lyn(SH2!2,SH3,Y397~0,Y508~P,unique).PAG(PRS1!1,PRS2,Y163_Y181~0,Y317~P,Y387_Y417~P!2) 0
  632 Fyn(SH2!1,SH3,Y420~0,Y531~0,unique).Lyn(SH2!2,SH3,Y397~0,Y508~P,unique).PAG(PRS1,PRS2,Y163_Y181~P!1,Y317~0,Y387_Y417~P!2) 0
  633 Csk(SH2!1).Lyn(SH2!2,SH3,Y397~0,Y508~P,unique).PAG(PRS1,PRS2,Y163_Y181~0,Y317~P!1,Y387_Y417~P!2) 0
  634 Csk(SH2!1).Fyn(SH2,SH3!2,Y420~0,Y531~0,unique).Lyn(SH2!3,SH3,Y397~0,Y508~P,unique).PAG(PRS1!2,PRS2,Y163_Y181~0,Y317~P!1,Y387_Y417~P!3) 0
  635 Fyn(SH2!1,SH3!2,Y420~0,Y531~0,unique).Lyn(SH2!3,SH3,Y397~0,Y508~P,unique).PAG(PRS1!2,PRS2,Y163_Y181~P!1,Y317~P,Y387_Y417~P!3) 0
  636 Csk(SH2!1).Fyn(SH2!2,SH3,Y420~P,Y531~0,unique).Lyn(SH2!3,SH3,Y397~0,Y508~P,unique).PAG(PRS1,PRS2,Y163_Y181~P!2,Y317~P!1,Y387_Y417~P!3) 0
  637 Csk(SH2!1).Fyn(SH2!2,SH3!3,Y420~P,Y531~P,unique).Lyn(SH2!4,SH3,Y397~0,Y508~P,unique).PAG(PRS1!3,PRS2,Y163_Y181~P!2,Y317~P!1,Y387_Y417~P!4) 0
  638 Fyn(SH2,SH3!1,Y420~P,Y531~0,unique).Lyn(SH2!2,SH3,Y397~0,Y508~P,unique).PAG(PRS1!1,PRS2,Y163_Y181~P,Y317~P,Y387_Y417~P!2) 0
  639 Csk(SH2!1).Lyn(SH2!2,SH3,Y397~0,Y508~P,unique).PAG(PRS1,PRS2,Y163_Y181~P,Y317~P!1,Y387_Y417~P!2) 0
  640 Csk(SH2!1).Fyn(SH2,SH3!2,Y420~0,Y531~0,unique).Lyn(SH2!3,SH3,Y397~0,Y508~P,unique).PAG(PRS1!2,PRS2,Y163_Y181~P,Y317~P!1,Y387_Y417~P!3) 0
  641 Fyn(SH2!1,SH3,Y420~0,Y531~0,unique).Lyn(SH2!2,SH3,Y397~0,Y508~P,unique).PAG(PRS1,PRS2,Y163_Y181~P!1,Y317~P,Y387_Y417~P!2) 0
  642 Csk(SH2!1).Fyn(SH2,SH3!2,Y420~P,Y531~0,unique).Lyn(SH2!3,SH3,Y397~0,Y508~P,unique).PAG(PRS1!2,PRS2,Y163_Y181~0,Y317~P!1,Y387_Y417~P!3) 0
  643 Csk(SH2!1).Fyn(SH2,SH3!2,Y420~0,Y531~P,unique).Lyn(SH2!3,SH3,Y397~0,Y508~P,unique).PAG(PRS1!2,PRS2,Y163_Y181~0,Y317~P!1,Y387_Y417~P!3) 0
  644 Csk(SH2!1).Fyn(SH2!2,SH3!3,Y420~0,Y531~0,unique).Lyn(SH2!4,SH3,Y397~0,Y508~P,unique).PAG(PRS1!3,PRS2,Y163_Y181~P!2,Y317~P!1,Y387_Y417~P!4) 0
  645 Lyn(SH2!1,SH3,Y397~P,Y508~P,unique).PAG(PRS1,PRS2,Y163_Y181~0,Y317~0,Y387_Y417~P!1) 0
  646 Fyn(SH2,SH3!1,Y420~0,Y531~0,unique).Lyn(SH2!2,SH3,Y397~P,Y508~P,unique).PAG(PRS1!1,PRS2,Y163_Y181~0,Y317~0,Y387_Y417~P!2) 0
  647 Fyn(SH2!1,SH3!2,Y420~P,Y531~0,unique).Lyn(SH2!3,SH3,Y397~P,Y508~P,unique).PAG(PRS1!2,PRS2,Y163_Y181~P!1,Y317~0,Y387_Y417~P!3) 0
  648 Fyn(SH2,SH3!1,Y420~P,Y531~0,unique).Lyn(SH2!2,SH3,Y397~P,Y508~P,unique).PAG(PRS1!1,PRS2,Y163_Y181~0,Y317~0,Y387_Y417~P!2) 0
  649 Fyn(SH2!1,SH3!2,Y420~P,Y531~0,unique).Lyn(SH2!3,SH3,Y397~P,Y508~P,unique).PAG(PRS1!2,PRS2,Y163_Y181~P!1,Y317~P,Y387_Y417~P!3) 0
  650 Fyn(SH2!1,SH3,Y420~P,Y531~0,unique).Lyn(SH2!2,SH3,Y397~P,Y508~P,unique).PAG(PRS1,PRS2,Y163_Y181~P!1,Y317~0,Y387_Y417~P!2) 0
  651 Fyn(SH2,SH3!1,Y420~P,Y531~0,unique).Lyn(SH2!2,SH3,Y397~P,Y508~P,unique).PAG(PRS1!1,PRS2,Y163_Y181~P,Y317~0,Y387_Y417~P!2) 0
  652 Lyn(SH2!1,SH3,Y397~P,Y508~P,unique).PAG(PRS1,PRS2,Y163_Y181~P,Y317~0,Y387_Y417~P!1) 0
  653 Fyn(SH2,SH3!1,Y420~0,Y531~0,unique).Lyn(SH2!2,SH3,Y397~P,Y508~P,unique).PAG(PRS1!1,PRS2,Y163_Y181~P,Y317~0,Y387_Y417~P!2) 0
  654 Lyn(SH2!1,SH3,Y397~P,Y508~P,unique).PAG(PRS1,PRS2,Y163_Y181~0,Y317~P,Y387_Y417~P!1) 0
  655 Fyn(SH2,SH3!1,Y420~0,Y531~0,unique).Lyn(SH2!2,SH3,Y397~P,Y508~P,unique).PAG(PRS1!1,PRS2,Y163_Y181~0,Y317~P,Y387_Y417~P!2) 0
  656 Fyn(SH2!1,SH3!2,Y420~0,Y531~0,unique).Lyn(SH2!3,SH3,Y397~P,Y508~P,unique).PAG(PRS1!2,PRS2,Y163_Y181~P!1,Y317~0,Y387_Y417~P!3) 0
  657 Fyn(SH2!1,SH3,Y420~P,Y531~0,unique).Lyn(SH2!2,SH3,Y397~P,Y508~P,unique).PAG(PRS1,PRS2,Y163_Y181~P!1,Y317~P,Y387_Y417~P!2) 0
  658 Csk(SH2!1).Fyn(SH2!2,SH3!3,Y420~P,Y531~0,unique).Lyn(SH2!4,SH3,Y397~P,Y508~P,unique).PAG(PRS1!3,PRS2,Y163_Y181~P!2,Y317~P!1,Y387_Y417~P!4) 0
  659 Lyn(SH2!1,SH3,Y397~P,Y508~P,unique).PAG(PRS1,PRS2,Y163_Y181~P,Y317~P,Y387_Y417~P!1) 0
  660 Fyn(SH2,SH3!1,Y420~0,Y531~0,unique).Lyn(SH2!2,SH3,Y397~P,Y508~P,unique).PAG(PRS1!1,PRS2,Y163_Y181~P,Y317~P,Y387_Y417~P!2) 0
  661 Fyn(SH2,SH3!1,Y420~P,Y531~0,unique).Lyn(SH2!2,SH3,Y397~P,Y508~P,unique).PAG(PRS1!1,PRS2,Y163_Y181~0,Y317~P,Y387_Y417~P!2) 0
  662 Fyn(SH2!1,SH3,Y420~0,Y531~0,unique).Lyn(SH2!2,SH3,Y397~P,Y508~P,unique).PAG(PRS1,PRS2,Y163_Y181~P!1,Y317~0,Y387_Y417~P!2) 0
  663 Fyn(SH2!1,SH3!2,Y420~0,Y531~0,unique).Lyn(SH2!3,SH3,Y397~P,Y508~P,unique).PAG(PRS1!2,PRS2,Y163_Y181~P!1,Y317~P,Y387_Y417~P!3) 0
  664 Csk(SH2!1).Fyn(SH2!2,SH3,Y420~P,Y531~0,unique).Lyn(SH2!3,SH3,Y397~P,Y508~P,unique).PAG(PRS1,PRS2,Y163_Y181~P!2,Y317~P!1,Y387_Y417~P!3) 0
  665 Csk(SH2!1).Fyn(SH2!2,SH3!3,Y420~P,Y531~P,unique).Lyn(SH2!4,SH3,Y397~P,Y508~P,unique).PAG(PRS1!3,PRS2,Y163_Y181~P!2,Y317~P!1,Y387_Y417~P!4) 0
  666 Fyn(SH2,SH3!1,Y420~P,Y531~0,unique).Lyn(SH2!2,SH3,Y397~P,Y508~P,unique).PAG(PRS1!1,PRS2,Y163_Y181~P,Y317~P,Y387_Y417~P!2) 0
  667 Fyn(SH2!1,SH3,Y420~0,Y531~0,unique).Lyn(SH2!2,SH3,Y397~P,Y508~P,unique).PAG(PRS1,PRS2,Y163_Y181~P!1,Y317~P,Y387_Y417~P!2) 0
  668 Csk(SH2!1).Fyn(SH2,SH3!2,Y420~P,Y531~0,unique).Lyn(SH2!3,SH3,Y397~P,Y508~P,unique).PAG(PRS1!2,PRS2,Y163_Y181~0,Y317~P!1,Y387_Y417~P!3) 0
  669 Csk(SH2!1).Fyn(SH2,SH3!2,Y420~0,Y531~P,unique).Lyn(SH2!3,SH3,Y397~P,Y508~P,unique).PAG(PRS1!2,PRS2,Y163_Y181~0,Y317~P!1,Y387_Y417~P!3) 0
  670 Csk(SH2!1).Fyn(SH2!2,SH3!3,Y420~0,Y531~0,unique).Lyn(SH2!4,SH3,Y397~P,Y508~P,unique).PAG(PRS1!3,PRS2,Y163_Y181~P!2,Y317~P!1,Y387_Y417~P!4) 0
  671 Csk(SH2!1).Fyn(SH2!2,SH3,Y420~P,Y531~0,unique).Lyn(SH2!3,SH3!4,Y397~0,Y508~0,unique).PAG(PRS1,PRS2!4,Y163_Y181~P!2,Y317~P!1,Y387_Y417~P!3) 0
  672 Csk(SH2!1).Fyn(SH2!2,SH3!3,Y420~P,Y531~0,unique).Lyn(SH2!4,SH3!5,Y397~0,Y508~P,unique).PAG(PRS1!3,PRS2!5,Y163_Y181~P!2,Y317~P!1,Y387_Y417~P!4) 0
  673 Csk(SH2!1).Fyn(SH2!2,SH3!3,Y420~P,Y531~P,unique).Lyn(SH2!4,SH3!5,Y397~0,Y508~0,unique).PAG(PRS1!3,PRS2!5,Y163_Y181~P!2,Y317~P!1,Y387_Y417~P!4) 0
  674 Csk(SH2!1).Fyn(SH2!2,SH3!3,Y420~0,Y531~0,unique).Lyn(SH2!4,SH3!5,Y397~0,Y508~0,unique).PAG(PRS1!3,PRS2!5,Y163_Y181~P!2,Y317~P!1,Y387_Y417~P!4) 0
  675 Csk(SH2!1).Fyn(SH2,SH3!2,Y420~0,Y531~P,unique).PAG(PRS1!2,PRS2,Y163_Y181~P,Y317~P!1,Y387_Y417~P) 0
  676 Csk(SH2!1).Fyn(SH2!2,SH3,Y420~0,Y531~0,unique).PAG(PRS1,PRS2,Y163_Y181~P!2,Y317~P!1,Y387_Y417~P) 0
  677 Fyn(SH2,SH3!1,Y420~0,Y531~P,unique).PAG(PRS1!1,PRS2,Y163_Y181~0,Y317~P,Y387_Y417~P) 0
  678 Csk(SH2!1).Fyn(SH2,SH3!2,Y420~P,Y531~P,unique).PAG(PRS1!2,PRS2,Y163_Y181~0,Y317~P!1,Y387_Y417~P) 0
  679 Csk(SH2!1).Fyn(SH2,SH3!2,Y420~P,Y531~0,unique).Lyn(SH2,SH3!3,Y397~0,Y508~0,unique).PAG(PRS1!2,PRS2!3,Y163_Y181~P,Y317~P!1,Y387_Y417~P) 0
  680 Csk(SH2!1).Fyn(SH2,SH3!2,Y420~P,Y531~0,unique).PAG(PRS1!2,PRS2,Y163_Y181~0,Y317~P!1,Y387_Y417~0) 0
  681 Csk(SH2!1).Fyn(SH2,SH3!2,Y420~P,Y531~0,unique).Lyn(SH2,SH3!3,Y397~0,Y508~0,unique).PAG(PRS1!2,PRS2!3,Y163_Y181~0,Y317~P!1,Y387_Y417~0) 0
  682 Fyn(SH2,SH3!1,Y420~P,Y531~0,unique).Lyn(SH2!2,SH3!3,Y397~P,Y508~P,unique).PAG(PRS1!1,PRS2!3,Y163_Y181~0,Y317~P,Y387_Y417~P!2) 0
  683 Csk(SH2!1).Fyn(SH2,SH3!2,Y420~P,Y531~0,unique).Lyn(SH2!3,SH3!4,Y397~0,Y508~P,unique).PAG(PRS1!2,PRS2!4,Y163_Y181~0,Y317~P!1,Y387_Y417~P!3) 0
  684 Fyn(SH2,SH3!1,Y420~0,Y531~P,unique).PAG(PRS1!1,PRS2,Y163_Y181~0,Y317~0,Y387_Y417~0) 0
  685 Fyn(SH2,SH3!1,Y420~0,Y531~P,unique).Lyn(SH2,SH3!2,Y397~0,Y508~0,unique).PAG(PRS1!1,PRS2!2,Y163_Y181~0,Y317~0,Y387_Y417~0) 0
  686 Fyn(SH2,SH3!1,Y420~0,Y531~P,unique).Lyn(SH2,SH3!2,Y397~P,Y508~0,unique).PAG(PRS1!1,PRS2!2,Y163_Y181~0,Y317~0,Y387_Y417~0) 0
  687 Fyn(SH2,SH3!1,Y420~0,Y531~P,unique).Lyn(SH2,SH3!2,Y397~P,Y508~0,unique).PAG(PRS1!1,PRS2!2,Y163_Y181~0,Y317~0,Y387_Y417~P) 0
  688 Fyn(SH2,SH3!1,Y420~0,Y531~P,unique).PAG(PRS1!1,PRS2,Y163_Y181~0,Y317~0,Y387_Y417~P) 0
  689 Fyn(SH2,SH3!1,Y420~0,Y531~P,unique).Lyn(SH2!2,SH3!3,Y397~P,Y508~0,unique).PAG(PRS1!1,PRS2!3,Y163_Y181~0,Y317~0,Y387_Y417~P!2) 0
  690 Fyn(SH2,SH3!1,Y420~0,Y531~P,unique).PAG(PRS1!1,PRS2,Y163_Y181~P,Y317~0,Y387_Y417~0) 0
  691 Fyn(SH2,SH3!1,Y420~0,Y531~P,unique).Lyn(SH2,SH3!2,Y397~0,Y508~0,unique).PAG(PRS1!1,PRS2!2,Y163_Y181~P,Y317~0,Y387_Y417~0) 0
  692 Fyn(SH2,SH3!1,Y420~0,Y531~P,unique).Lyn(SH2,SH3!2,Y397~0,Y508~0,unique).PAG(PRS1!1,PRS2!2,Y163_Y181~0,Y317~0,Y387_Y417~P) 0
  693 Fyn(SH2,SH3!1,Y420~0,Y531~P,unique).Lyn(SH2!2,SH3!3,Y397~P,Y508~0,unique).PAG(PRS1!1,PRS2!3,Y163_Y181~P,Y317~0,Y387_Y417~P!2) 0
  694 Fyn(SH2,SH3!1,Y420~0,Y531~P,unique).Lyn(SH2,SH3!2,Y397~P,Y508~0,unique).PAG(PRS1!1,PRS2!2,Y163_Y181~P,Y317~0,Y387_Y417~0) 0
  695 Fyn(SH2,SH3!1,Y420~0,Y531~P,unique).Lyn(SH2!2,SH3,Y397~0,Y508~0,unique).PAG(PRS1!1,PRS2,Y163_Y181~0,Y317~0,Y387_Y417~P!2) 0
  696 Fyn(SH2,SH3!1,Y420~0,Y531~P,unique).Lyn(SH2!2,SH3,Y397~P,Y508~0,unique).PAG(PRS1!1,PRS2,Y163_Y181~0,Y317~0,Y387_Y417~P!2) 0
  697 Fyn(SH2,SH3!1,Y420~0,Y531~P,unique).Lyn(SH2!2,SH3!3,Y397~0,Y508~0,unique).PAG(PRS1!1,PRS2!3,Y163_Y181~0,Y317~0,Y387_Y417~P!2) 0
  698 Fyn(SH2,SH3!1,Y420~0,Y531~P,unique).Lyn(SH2,SH3!2,Y397~P,Y508~0,unique).PAG(PRS1!1,PRS2!2,Y163_Y181~P,Y317~0,Y387_Y417~P) 0
  699 Fyn(SH2,SH3!1,Y420~0,Y531~P,unique).Lyn(SH2!2,SH3,Y397~P,Y508~0,unique).PAG(PRS1!1,PRS2,Y163_Y181~P,Y317~0,Y387_Y417~P!2) 0
  700 Fyn(SH2,SH3!1,Y420~0,Y531~P,unique).Lyn(SH2!2,SH3,Y397~P,Y508~0,unique).PAG(PRS1!1,PRS2,Y163_Y181~0,Y317~P,Y387_Y417~P!2) 0
  701 Fyn(SH2,SH3!1,Y420~0,Y531~P,unique).PAG(PRS1!1,PRS2,Y163_Y181~P,Y317~0,Y387_Y417~P) 0
  702 Fyn(SH2,SH3!1,Y420~0,Y531~P,unique).Lyn(SH2,SH3!2,Y397~0,Y508~0,unique).PAG(PRS1!1,PRS2!2,Y163_Y181~P,Y317~0,Y387_Y417~P) 0
  703 Fyn(SH2,SH3!1,Y420~0,Y531~P,unique).PAG(PRS1!1,PRS2,Y163_Y181~P,Y317~P,Y387_Y417~0) 0
  704 Fyn(SH2,SH3!1,Y420~0,Y531~P,unique).Lyn(SH2,SH3!2,Y397~0,Y508~0,unique).PAG(PRS1!1,PRS2!2,Y163_Y181~P,Y317~P,Y387_Y417~0) 0
  705 Fyn(SH2,SH3!1,Y420~0,Y531~P,unique).Lyn(SH2!2,SH3!3,Y397~0,Y508~0,unique).PAG(PRS1!1,PRS2!3,Y163_Y181~P,Y317~0,Y387_Y417~P!2) 0
  706 Fyn(SH2,SH3!1,Y420~0,Y531~P,unique).Lyn(SH2!2,SH3!3,Y397~0,Y508~0,unique).PAG(PRS1!1,PRS2!3,Y163_Y181~0,Y317~P,Y387_Y417~P!2) 0
  707 Fyn(SH2,SH3!1,Y420~0,Y531~P,unique).Lyn(SH2!2,SH3,Y397~P,Y508~0,unique).PAG(PRS1!1,PRS2,Y163_Y181~P,Y317~P,Y387_Y417~P!2) 0
  708 Fyn(SH2,SH3!1,Y420~0,Y531~P,unique).Lyn(SH2,SH3!2,Y397~0,Y508~0,unique).PAG(PRS1!1,PRS2!2,Y163_Y181~0,Y317~P,Y387_Y417~P) 0
  709 Fyn(SH2,SH3!1,Y420~0,Y531~P,unique).Lyn(SH2,SH3!2,Y397~P,Y508~0,unique).PAG(PRS1!1,PRS2!2,Y163_Y181~0,Y317~P,Y387_Y417~P) 0
  710 Fyn(SH2,SH3!1,Y420~0,Y531~P,unique).Lyn(SH2,SH3!2,Y397~P,Y508~0,unique).PAG(PRS1!1,PRS2!2,Y163_Y181~P,Y317~P,Y387_Y417~0) 0
  711 Fyn(SH2,SH3!1,Y420~0,Y531~P,unique).Lyn(SH2!2,SH3,Y397~0,Y508~0,unique).PAG(PRS1!1,PRS2,Y163_Y181~P,Y317~0,Y387_Y417~P!2) 0
  712 Fyn(SH2,SH3!1,Y420~0,Y531~P,unique).Lyn(SH2!2,SH3,Y397~0,Y508~0,unique).PAG(PRS1!1,PRS2,Y163_Y181~0,Y317~P,Y387_Y417~P!2) 0
  713 Fyn(SH2,SH3!1,Y420~0,Y531~P,unique).PAG(PRS1!1,PRS2,Y163_Y181~P,Y317~P,Y387_Y417~P) 0
  714 Fyn(SH2,SH3!1,Y420~0,Y531~P,unique).Lyn(SH2,SH3!2,Y397~0,Y508~0,unique).PAG(PRS1!1,PRS2!2,Y163_Y181~P,Y317~P,Y387_Y417~P) 0
  715 Csk(SH2!1).Fyn(SH2,SH3!2,Y420~0,Y531~P,unique).PAG(PRS1!2,PRS2,Y163_Y181~P,Y317~P!1,Y387_Y417~0) 0
  716 Csk(SH2!1).Fyn(SH2,SH3!2,Y420~0,Y531~P,unique).Lyn(SH2,SH3!3,Y397~0,Y508~0,unique).PAG(PRS1!2,PRS2!3,Y163_Y181~P,Y317~P!1,Y387_Y417~0) 0
  717 Fyn(SH2,SH3!1,Y420~0,Y531~P,unique).Lyn(SH2!2,SH3!3,Y397~0,Y508~0,unique).PAG(PRS1!1,PRS2!3,Y163_Y181~P,Y317~P,Y387_Y417~P!2) 0
  718 Fyn(SH2,SH3!1,Y420~0,Y531~P,unique).PAG(PRS1!1,PRS2,Y163_Y181~0,Y317~P,Y387_Y417~0) 0
  719 Fyn(SH2,SH3!1,Y420~0,Y531~P,unique).Lyn(SH2,SH3!2,Y397~0,Y508~0,unique).PAG(PRS1!1,PRS2!2,Y163_Y181~0,Y317~P,Y387_Y417~0) 0
  720 Fyn(SH2,SH3!1,Y420~0,Y531~P,unique).Lyn(SH2,SH3!2,Y397~P,Y508~0,unique).PAG(PRS1!1,PRS2!2,Y163_Y181~P,Y317~P,Y387_Y417~P) 0
  721 Csk(SH2!1).Fyn(SH2,SH3!2,Y420~0,Y531~P,unique).Lyn(SH2,SH3!3,Y397~P,Y508~0,unique).PAG(PRS1!2,PRS2!3,Y163_Y181~P,Y317~P!1,Y387_Y417~0) 0
  722 Fyn(SH2,SH3!1,Y420~0,Y531~P,unique).Lyn(SH2,SH3!2,Y397~P,Y508~0,unique).PAG(PRS1!1,PRS2!2,Y163_Y181~0,Y317~P,Y387_Y417~0) 0
  723 Fyn(SH2,SH3!1,Y420~0,Y531~P,unique).Lyn(SH2!2,SH3,Y397~0,Y508~0,unique).PAG(PRS1!1,PRS2,Y163_Y181~P,Y317~P,Y387_Y417~P!2) 0
  724 Csk(SH2!1).Fyn(SH2,SH3!2,Y420~0,Y531~P,unique).Lyn(SH2,SH3!3,Y397~0,Y508~0,unique).PAG(PRS1!2,PRS2!3,Y163_Y181~P,Y317~P!1,Y387_Y417~P) 0
  725 Csk(SH2!1).Fyn(SH2,SH3!2,Y420~0,Y531~P,unique).Lyn(SH2,SH3!3,Y397~0,Y508~P,unique).PAG(PRS1!2,PRS2!3,Y163_Y181~P,Y317~P!1,Y387_Y417~0) 0
  726 Csk(SH2!1).Fyn(SH2,SH3!2,Y420~0,Y531~P,unique).Lyn(SH2!3,SH3!4,Y397~0,Y508~0,unique).PAG(PRS1!2,PRS2!4,Y163_Y181~P,Y317~P!1,Y387_Y417~P!3) 0
  727 Csk(SH2!1).Fyn(SH2,SH3!2,Y420~0,Y531~P,unique).PAG(PRS1!2,PRS2,Y163_Y181~0,Y317~P!1,Y387_Y417~0) 0
  728 Csk(SH2!1).Fyn(SH2,SH3!2,Y420~0,Y531~P,unique).Lyn(SH2,SH3!3,Y397~0,Y508~0,unique).PAG(PRS1!2,PRS2!3,Y163_Y181~0,Y317~P!1,Y387_Y417~0) 0
  729 Fyn(SH2,SH3!1,Y420~0,Y531~P,unique).Lyn(SH2!2,SH3!3,Y397~P,Y508~P,unique).PAG(PRS1!1,PRS2!3,Y163_Y181~0,Y317~P,Y387_Y417~P!2) 0
  730 Csk(SH2!1).Fyn(SH2,SH3!2,Y420~0,Y531~P,unique).Lyn(SH2!3,SH3!4,Y397~0,Y508~P,unique).PAG(PRS1!2,PRS2!4,Y163_Y181~0,Y317~P!1,Y387_Y417~P!3) 0
  731 Fyn(SH2,SH3!1,Y420~P,Y531~P,unique).PAG(PRS1!1,PRS2,Y163_Y181~0,Y317~0,Y387_Y417~0) 0
  732 Fyn(SH2,SH3!1,Y420~P,Y531~P,unique).Lyn(SH2,SH3!2,Y397~0,Y508~0,unique).PAG(PRS1!1,PRS2!2,Y163_Y181~0,Y317~0,Y387_Y417~0) 0
  733 Fyn(SH2,SH3!1,Y420~P,Y531~P,unique).Lyn(SH2,SH3!2,Y397~P,Y508~0,unique).PAG(PRS1!1,PRS2!2,Y163_Y181~0,Y317~0,Y387_Y417~0) 0
  734 Fyn(SH2,SH3!1,Y420~P,Y531~P,unique).Lyn(SH2,SH3!2,Y397~P,Y508~0,unique).PAG(PRS1!1,PRS2!2,Y163_Y181~0,Y317~0,Y387_Y417~P) 0
  735 Fyn(SH2,SH3!1,Y420~P,Y531~P,unique).PAG(PRS1!1,PRS2,Y163_Y181~0,Y317~0,Y387_Y417~P) 0
  736 Fyn(SH2,SH3!1,Y420~P,Y531~P,unique).Lyn(SH2!2,SH3!3,Y397~P,Y508~0,unique).PAG(PRS1!1,PRS2!3,Y163_Y181~0,Y317~0,Y387_Y417~P!2) 0
  737 Fyn(SH2,SH3!1,Y420~P,Y531~P,unique).PAG(PRS1!1,PRS2,Y163_Y181~P,Y317~0,Y387_Y417~0) 0
  738 Fyn(SH2,SH3!1,Y420~P,Y531~P,unique).Lyn(SH2,SH3!2,Y397~0,Y508~0,unique).PAG(PRS1!1,PRS2!2,Y163_Y181~P,Y317~0,Y387_Y417~0) 0
  739 Fyn(SH2,SH3!1,Y420~P,Y531~P,unique).Lyn(SH2,SH3!2,Y397~0,Y508~0,unique).PAG(PRS1!1,PRS2!2,Y163_Y181~0,Y317~0,Y387_Y417~P) 0
  740 Fyn(SH2,SH3!1,Y420~P,Y531~P,unique).Lyn(SH2!2,SH3!3,Y397~P,Y508~0,unique).PAG(PRS1!1,PRS2!3,Y163_Y181~P,Y317~0,Y387_Y417~P!2) 0
  741 Fyn(SH2,SH3!1,Y420~P,Y531~P,unique).Lyn(SH2!2,SH3!3,Y397~P,Y508~0,unique).PAG(PRS1!1,PRS2!3,Y163_Y181~0,Y317~P,Y387_Y417~P!2) 0
  742 Fyn(SH2,SH3!1,Y420~P,Y531~P,unique).Lyn(SH2,SH3!2,Y397~P,Y508~0,unique).PAG(PRS1!1,PRS2!2,Y163_Y181~P,Y317~0,Y387_Y417~0) 0
  743 Fyn(SH2,SH3!1,Y420~P,Y531~P,unique).Lyn(SH2!2,SH3,Y397~0,Y508~0,unique).PAG(PRS1!1,PRS2,Y163_Y181~0,Y317~0,Y387_Y417~P!2) 0
  744 Fyn(SH2,SH3!1,Y420~P,Y531~P,unique).Lyn(SH2!2,SH3,Y397~P,Y508~0,unique).PAG(PRS1!1,PRS2,Y163_Y181~0,Y317~0,Y387_Y417~P!2) 0
  745 Fyn(SH2,SH3!1,Y420~P,Y531~P,unique).Lyn(SH2!2,SH3!3,Y397~0,Y508~0,unique).PAG(PRS1!1,PRS2!3,Y163_Y181~0,Y317~0,Y387_Y417~P!2) 0
  746 Fyn(SH2,SH3!1,Y420~P,Y531~P,unique).Lyn(SH2,SH3!2,Y397~P,Y508~0,unique).PAG(PRS1!1,PRS2!2,Y163_Y181~P,Y317~0,Y387_Y417~P) 0
  747 Fyn(SH2,SH3!1,Y420~P,Y531~P,unique).Lyn(SH2!2,SH3!3,Y397~P,Y508~0,unique).PAG(PRS1!1,PRS2!3,Y163_Y181~P,Y317~P,Y387_Y417~P!2) 0
  748 Fyn(SH2,SH3!1,Y420~P,Y531~P,unique).Lyn(SH2!2,SH3,Y397~P,Y508~0,unique).PAG(PRS1!1,PRS2,Y163_Y181~P,Y317~0,Y387_Y417~P!2) 0
  749 Fyn(SH2,SH3!1,Y420~P,Y531~P,unique).Lyn(SH2!2,SH3,Y397~P,Y508~0,unique).PAG(PRS1!1,PRS2,Y163_Y181~0,Y317~P,Y387_Y417~P!2) 0
  750 Fyn(SH2,SH3!1,Y420~P,Y531~P,unique).PAG(PRS1!1,PRS2,Y163_Y181~P,Y317~0,Y387_Y417~P) 0
  751 Fyn(SH2,SH3!1,Y420~P,Y531~P,unique).PAG(PRS1!1,PRS2,Y163_Y181~0,Y317~P,Y387_Y417~P) 0
  752 Fyn(SH2,SH3!1,Y420~P,Y531~P,unique).Lyn(SH2,SH3!2,Y397~0,Y508~0,unique).PAG(PRS1!1,PRS2!2,Y163_Y181~P,Y317~0,Y387_Y417~P) 0
  753 Fyn(SH2,SH3!1,Y420~P,Y531~P,unique).PAG(PRS1!1,PRS2,Y163_Y181~P,Y317~P,Y387_Y417~0) 0
  754 Fyn(SH2,SH3!1,Y420~P,Y531~P,unique).Lyn(SH2,SH3!2,Y397~0,Y508~0,unique).PAG(PRS1!1,PRS2!2,Y163_Y181~P,Y317~P,Y387_Y417~0) 0
  755 Fyn(SH2,SH3!1,Y420~P,Y531~P,unique).Lyn(SH2!2,SH3!3,Y397~0,Y508~0,unique).PAG(PRS1!1,PRS2!3,Y163_Y181~P,Y317~0,Y387_Y417~P!2) 0
  756 Fyn(SH2,SH3!1,Y420~P,Y531~P,unique).Lyn(SH2!2,SH3!3,Y397~0,Y508~0,unique).PAG(PRS1!1,PRS2!3,Y163_Y181~0,Y317~P,Y387_Y417~P!2) 0
  757 Fyn(SH2,SH3!1,Y420~P,Y531~P,unique).Lyn(SH2!2,SH3,Y397~P,Y508~0,unique).PAG(PRS1!1,PRS2,Y163_Y181~P,Y317~P,Y387_Y417~P!2) 0
  758 Fyn(SH2,SH3!1,Y420~P,Y531~P,unique).Lyn(SH2,SH3!2,Y397~0,Y508~0,unique).PAG(PRS1!1,PRS2!2,Y163_Y181~0,Y317~P,Y387_Y417~P) 0
  759 Fyn(SH2,SH3!1,Y420~P,Y531~P,unique).Lyn(SH2,SH3!2,Y397~P,Y508~0,unique).PAG(PRS1!1,PRS2!2,Y163_Y181~0,Y317~P,Y387_Y417~P) 0
  760 Fyn(SH2,SH3!1,Y420~P,Y531~P,unique).Lyn(SH2,SH3!2,Y397~P,Y508~0,unique).PAG(PRS1!1,PRS2!2,Y163_Y181~P,Y317~P,Y387_Y417~0) 0
  761 Fyn(SH2,SH3!1,Y420~P,Y531~P,unique).Lyn(SH2!2,SH3,Y397~0,Y508~0,unique).PAG(PRS1!1,PRS2,Y163_Y181~P,Y317~0,Y387_Y417~P!2) 0
  762 Fyn(SH2,SH3!1,Y420~P,Y531~P,unique).Lyn(SH2!2,SH3,Y397~0,Y508~0,unique).PAG(PRS1!1,PRS2,Y163_Y181~0,Y317~P,Y387_Y417~P!2) 0
  763 Fyn(SH2,SH3!1,Y420~P,Y531~P,unique).PAG(PRS1!1,PRS2,Y163_Y181~P,Y317~P,Y387_Y417~P) 0
  764 Fyn(SH2,SH3!1,Y420~P,Y531~P,unique).Lyn(SH2,SH3!2,Y397~0,Y508~0,unique).PAG(PRS1!1,PRS2!2,Y163_Y181~P,Y317~P,Y387_Y417~P) 0
  765 Csk(SH2!1).Fyn(SH2,SH3!2,Y420~P,Y531~P,unique).PAG(PRS1!2,PRS2,Y163_Y181~P,Y317~P!1,Y387_Y417~0) 0
  766 Csk(SH2!1).Fyn(SH2,SH3!2,Y420~P,Y531~P,unique).Lyn(SH2,SH3!3,Y397~0,Y508~0,unique).PAG(PRS1!2,PRS2!3,Y163_Y181~P,Y317~P!1,Y387_Y417~0) 0
  767 Csk(SH2!1).Fyn(SH2,SH3!2,Y420~P,Y531~P,unique).Lyn(SH2!3,SH3,Y397~P,Y508~0,unique).PAG(PRS1!2,PRS2,Y163_Y181~0,Y317~P!1,Y387_Y417~P!3) 0
  768 Csk(SH2!1).Fyn(SH2,SH3!2,Y420~P,Y531~P,unique).Lyn(SH2!3,SH3!4,Y397~0,Y508~0,unique).PAG(PRS1!2,PRS2!4,Y163_Y181~0,Y317~P!1,Y387_Y417~P!3) 0
  769 Csk(SH2!1).Fyn(SH2,SH3!2,Y420~P,Y531~P,unique).Lyn(SH2!3,SH3!4,Y397~P,Y508~P,unique).PAG(PRS1!2,PRS2!4,Y163_Y181~0,Y317~P!1,Y387_Y417~P!3) 0
  770 Fyn(SH2,SH3!1,Y420~P,Y531~P,unique).Lyn(SH2!2,SH3!3,Y397~0,Y508~0,unique).PAG(PRS1!1,PRS2!3,Y163_Y181~P,Y317~P,Y387_Y417~P!2) 0
  771 Fyn(SH2,SH3!1,Y420~P,Y531~P,unique).PAG(PRS1!1,PRS2,Y163_Y181~0,Y317~P,Y387_Y417~0) 0
  772 Fyn(SH2,SH3!1,Y420~P,Y531~P,unique).Lyn(SH2,SH3!2,Y397~0,Y508~0,unique).PAG(PRS1!1,PRS2!2,Y163_Y181~0,Y317~P,Y387_Y417~0) 0
  773 Fyn(SH2,SH3!1,Y420~P,Y531~P,unique).Lyn(SH2,SH3!2,Y397~P,Y508~0,unique).PAG(PRS1!1,PRS2!2,Y163_Y181~P,Y317~P,Y387_Y417~P) 0
  774 Csk(SH2!1).Fyn(SH2,SH3!2,Y420~P,Y531~P,unique).Lyn(SH2!3,SH3,Y397~P,Y508~0,unique).PAG(PRS1!2,PRS2,Y163_Y181~P,Y317~P!1,Y387_Y417~P!3) 0
  775 Csk(SH2!1).Fyn(SH2,SH3!2,Y420~P,Y531~P,unique).Lyn(SH2!3,SH3!4,Y397~P,Y508~P,unique).PAG(PRS1!2,PRS2!4,Y163_Y181~P,Y317~P!1,Y387_Y417~P!3) 0
  776 Csk(SH2!1).Fyn(SH2,SH3!2,Y420~P,Y531~P,unique).Lyn(SH2,SH3!3,Y397~0,Y508~0,unique).PAG(PRS1!2,PRS2!3,Y163_Y181~0,Y317~P!1,Y387_Y417~P) 0
  777 Csk(SH2!1).Fyn(SH2,SH3!2,Y420~P,Y531~P,unique).Lyn(SH2,SH3!3,Y397~P,Y508~0,unique).PAG(PRS1!2,PRS2!3,Y163_Y181~0,Y317~P!1,Y387_Y417~P) 0
  778 Csk(SH2!1).Fyn(SH2,SH3!2,Y420~P,Y531~P,unique).Lyn(SH2,SH3!3,Y397~P,Y508~0,unique).PAG(PRS1!2,PRS2!3,Y163_Y181~P,Y317~P!1,Y387_Y417~0) 0
  779 Fyn(SH2,SH3!1,Y420~P,Y531~P,unique).Lyn(SH2,SH3!2,Y397~P,Y508~0,unique).PAG(PRS1!1,PRS2!2,Y163_Y181~0,Y317~P,Y387_Y417~0) 0
  780 Fyn(SH2,SH3!1,Y420~P,Y531~P,unique).Lyn(SH2!2,SH3,Y397~0,Y508~0,unique).PAG(PRS1!1,PRS2,Y163_Y181~P,Y317~P,Y387_Y417~P!2) 0
  781 Csk(SH2!1).Fyn(SH2,SH3!2,Y420~P,Y531~P,unique).Lyn(SH2!3,SH3,Y397~0,Y508~0,unique).PAG(PRS1!2,PRS2,Y163_Y181~0,Y317~P!1,Y387_Y417~P!3) 0
  782 Csk(SH2!1).Fyn(SH2,SH3!2,Y420~P,Y531~P,unique).PAG(PRS1!2,PRS2,Y163_Y181~P,Y317~P!1,Y387_Y417~P) 0
  783 Csk(SH2!1).Fyn(SH2,SH3!2,Y420~P,Y531~P,unique).Lyn(SH2,SH3!3,Y397~0,Y508~0,unique).PAG(PRS1!2,PRS2!3,Y163_Y181~P,Y317~P!1,Y387_Y417~P) 0
  784 Csk(SH2!1).Fyn(SH2,SH3!2,Y420~P,Y531~P,unique).Lyn(SH2,SH3!3,Y397~0,Y508~P,unique).PAG(PRS1!2,PRS2!3,Y163_Y181~P,Y317~P!1,Y387_Y417~0) 0
  785 Csk(SH2!1).Fyn(SH2,SH3!2,Y420~P,Y531~P,unique).Lyn(SH2!3,SH3!4,Y397~0,Y508~0,unique).PAG(PRS1!2,PRS2!4,Y163_Y181~P,Y317~P!1,Y387_Y417~P!3) 0
  786 Csk(SH2!1).Fyn(SH2,SH3!2,Y420~P,Y531~P,unique).PAG(PRS1!2,PRS2,Y163_Y181~0,Y317~P!1,Y387_Y417~0) 0
  787 Csk(SH2!1).Fyn(SH2,SH3!2,Y420~P,Y531~P,unique).Lyn(SH2,SH3!3,Y397~0,Y508~0,unique).PAG(PRS1!2,PRS2!3,Y163_Y181~0,Y317~P!1,Y387_Y417~0) 0
  788 Fyn(SH2,SH3!1,Y420~P,Y531~P,unique).Lyn(SH2!2,SH3!3,Y397~P,Y508~P,unique).PAG(PRS1!1,PRS2!3,Y163_Y181~0,Y317~P,Y387_Y417~P!2) 0
  789 Csk(SH2!1).Fyn(SH2,SH3!2,Y420~P,Y531~P,unique).Lyn(SH2!3,SH3,Y397~P,Y508~P,unique).PAG(PRS1!2,PRS2,Y163_Y181~0,Y317~P!1,Y387_Y417~P!3) 0
  790 Csk(SH2!1).Fyn(SH2,SH3!2,Y420~P,Y531~P,unique).Lyn(SH2!3,SH3!4,Y397~0,Y508~P,unique).PAG(PRS1!2,PRS2!4,Y163_Y181~0,Y317~P!1,Y387_Y417~P!3) 0
  791 Csk(SH2!1).Fyn(SH2!2,SH3,Y420~0,Y531~0,unique).Lyn(SH2!3,SH3,Y397~P,Y508~0,unique).PAG(PRS1,PRS2,Y163_Y181~P!2,Y317~P!1,Y387_Y417~P!3) 0
  792 Csk(SH2!1).Fyn(SH2!2,SH3,Y420~0,Y531~0,unique).Lyn(SH2!3,SH3!4,Y397~P,Y508~P,unique).PAG(PRS1,PRS2!4,Y163_Y181~P!2,Y317~P!1,Y387_Y417~P!3) 0
  793 Csk(SH2!1).Fyn(SH2!2,SH3,Y420~0,Y531~0,unique).Lyn(SH2,SH3!3,Y397~0,Y508~0,unique).PAG(PRS1,PRS2!3,Y163_Y181~P!2,Y317~P!1,Y387_Y417~P) 0
  794 Csk(SH2!1).Fyn(SH2!2,SH3,Y420~0,Y531~0,unique).Lyn(SH2!3,SH3!4,Y397~0,Y508~0,unique).PAG(PRS1,PRS2!4,Y163_Y181~P!2,Y317~P!1,Y387_Y417~P!3) 0
  795 Csk(SH2!1).Fyn(SH2!2,SH3,Y420~P,Y531~0,unique).Lyn(SH2!3,SH3!4,Y397~P,Y508~P,unique).PAG(PRS1,PRS2!4,Y163_Y181~P!2,Y317~P!1,Y387_Y417~P!3) 0
  796 Fyn(SH2!1,SH3,Y420~0,Y531~P,unique).PAG(PRS1,PRS2,Y163_Y181~P!1,Y317~0,Y387_Y417~0) 0
  797 Fyn(SH2!1,SH3,Y420~0,Y531~P,unique).Lyn(SH2,SH3!2,Y397~0,Y508~0,unique).PAG(PRS1,PRS2!2,Y163_Y181~P!1,Y317~0,Y387_Y417~0) 0
  798 Fyn(SH2!1,SH3,Y420~0,Y531~P,unique).Lyn(SH2!2,SH3!3,Y397~P,Y508~0,unique).PAG(PRS1,PRS2!3,Y163_Y181~P!1,Y317~0,Y387_Y417~P!2) 0
  799 Fyn(SH2!1,SH3,Y420~0,Y531~P,unique).Lyn(SH2,SH3!2,Y397~P,Y508~0,unique).PAG(PRS1,PRS2!2,Y163_Y181~P!1,Y317~0,Y387_Y417~0) 0
  800 Fyn(SH2!1,SH3,Y420~0,Y531~P,unique).Lyn(SH2,SH3!2,Y397~P,Y508~0,unique).PAG(PRS1,PRS2!2,Y163_Y181~P!1,Y317~0,Y387_Y417~P) 0
  801 Fyn(SH2!1,SH3,Y420~0,Y531~P,unique).Lyn(SH2!2,SH3!3,Y397~P,Y508~0,unique).PAG(PRS1,PRS2!3,Y163_Y181~P!1,Y317~P,Y387_Y417~P!2) 0
  802 Fyn(SH2!1,SH3,Y420~0,Y531~P,unique).Lyn(SH2!2,SH3,Y397~P,Y508~0,unique).PAG(PRS1,PRS2,Y163_Y181~P!1,Y317~0,Y387_Y417~P!2) 0
  803 Fyn(SH2!1,SH3,Y420~0,Y531~P,unique).PAG(PRS1,PRS2,Y163_Y181~P!1,Y317~0,Y387_Y417~P) 0
  804 Fyn(SH2!1,SH3,Y420~0,Y531~P,unique).Lyn(SH2,SH3!2,Y397~0,Y508~0,unique).PAG(PRS1,PRS2!2,Y163_Y181~P!1,Y317~0,Y387_Y417~P) 0
  805 Fyn(SH2!1,SH3,Y420~0,Y531~P,unique).PAG(PRS1,PRS2,Y163_Y181~P!1,Y317~P,Y387_Y417~0) 0
  806 Fyn(SH2!1,SH3,Y420~0,Y531~P,unique).Lyn(SH2,SH3!2,Y397~0,Y508~0,unique).PAG(PRS1,PRS2!2,Y163_Y181~P!1,Y317~P,Y387_Y417~0) 0
  807 Fyn(SH2!1,SH3,Y420~0,Y531~P,unique).Lyn(SH2!2,SH3!3,Y397~0,Y508~0,unique).PAG(PRS1,PRS2!3,Y163_Y181~P!1,Y317~0,Y387_Y417~P!2) 0
  808 Fyn(SH2!1,SH3,Y420~0,Y531~P,unique).Lyn(SH2!2,SH3,Y397~P,Y508~0,unique).PAG(PRS1,PRS2,Y163_Y181~P!1,Y317~P,Y387_Y417~P!2) 0
  809 Csk(SH2!1).Fyn(SH2!2,SH3,Y420~0,Y531~P,unique).Lyn(SH2!3,SH3!4,Y397~P,Y508~0,unique).PAG(PRS1,PRS2!4,Y163_Y181~P!2,Y317~P!1,Y387_Y417~P!3) 0
  810 Fyn(SH2!1,SH3,Y420~0,Y531~P,unique).Lyn(SH2,SH3!2,Y397~P,Y508~0,unique).PAG(PRS1,PRS2!2,Y163_Y181~P!1,Y317~P,Y387_Y417~0) 0
  811 Fyn(SH2!1,SH3,Y420~0,Y531~P,unique).Lyn(SH2!2,SH3,Y397~0,Y508~0,unique).PAG(PRS1,PRS2,Y163_Y181~P!1,Y317~0,Y387_Y417~P!2) 0
  812 Fyn(SH2!1,SH3,Y420~0,Y531~P,unique).PAG(PRS1,PRS2,Y163_Y181~P!1,Y317~P,Y387_Y417~P) 0
  813 Fyn(SH2!1,SH3,Y420~0,Y531~P,unique).Lyn(SH2,SH3!2,Y397~0,Y508~0,unique).PAG(PRS1,PRS2!2,Y163_Y181~P!1,Y317~P,Y387_Y417~P) 0
  814 Csk(SH2!1).Fyn(SH2!2,SH3,Y420~0,Y531~P,unique).PAG(PRS1,PRS2,Y163_Y181~P!2,Y317~P!1,Y387_Y417~0) 0
  815 Csk(SH2!1).Fyn(SH2!2,SH3,Y420~0,Y531~P,unique).Lyn(SH2,SH3!3,Y397~0,Y508~0,unique).PAG(PRS1,PRS2!3,Y163_Y181~P!2,Y317~P!1,Y387_Y417~0) 0
  816 Fyn(SH2!1,SH3,Y420~0,Y531~P,unique).Lyn(SH2!2,SH3!3,Y397~0,Y508~0,unique).PAG(PRS1,PRS2!3,Y163_Y181~P!1,Y317~P,Y387_Y417~P!2) 0
  817 Fyn(SH2!1,SH3,Y420~0,Y531~P,unique).Lyn(SH2,SH3!2,Y397~P,Y508~0,unique).PAG(PRS1,PRS2!2,Y163_Y181~P!1,Y317~P,Y387_Y417~P) 0
  818 Csk(SH2!1).Fyn(SH2!2,SH3,Y420~0,Y531~P,unique).Lyn(SH2!3,SH3,Y397~P,Y508~0,unique).PAG(PRS1,PRS2,Y163_Y181~P!2,Y317~P!1,Y387_Y417~P!3) 0
  819 Csk(SH2!1).Fyn(SH2!2,SH3,Y420~0,Y531~P,unique).Lyn(SH2!3,SH3!4,Y397~P,Y508~P,unique).PAG(PRS1,PRS2!4,Y163_Y181~P!2,Y317~P!1,Y387_Y417~P!3) 0
  820 Csk(SH2!1).Fyn(SH2!2,SH3,Y420~0,Y531~P,unique).Lyn(SH2,SH3!3,Y397~P,Y508~0,unique).PAG(PRS1,PRS2!3,Y163_Y181~P!2,Y317~P!1,Y387_Y417~0) 0
  821 Fyn(SH2!1,SH3,Y420~0,Y531~P,unique).Lyn(SH2!2,SH3,Y397~0,Y508~0,unique).PAG(PRS1,PRS2,Y163_Y181~P!1,Y317~P,Y387_Y417~P!2) 0
  822 Csk(SH2!1).Fyn(SH2!2,SH3,Y420~0,Y531~P,unique).PAG(PRS1,PRS2,Y163_Y181~P!2,Y317~P!1,Y387_Y417~P) 0
  823 Csk(SH2!1).Fyn(SH2!2,SH3,Y420~0,Y531~P,unique).Lyn(SH2,SH3!3,Y397~0,Y508~0,unique).PAG(PRS1,PRS2!3,Y163_Y181~P!2,Y317~P!1,Y387_Y417~P) 0
  824 Csk(SH2!1).Fyn(SH2!2,SH3,Y420~0,Y531~P,unique).Lyn(SH2,SH3!3,Y397~0,Y508~P,unique).PAG(PRS1,PRS2!3,Y163_Y181~P!2,Y317~P!1,Y387_Y417~0) 0
  825 Csk(SH2!1).Fyn(SH2!2,SH3,Y420~0,Y531~P,unique).Lyn(SH2!3,SH3!4,Y397~0,Y508~0,unique).PAG(PRS1,PRS2!4,Y163_Y181~P!2,Y317~P!1,Y387_Y417~P!3) 0
  826 Fyn(SH2!1,SH3,Y420~P,Y531~P,unique).PAG(PRS1,PRS2,Y163_Y181~P!1,Y317~0,Y387_Y417~0) 0
  827 Fyn(SH2!1,SH3,Y420~P,Y531~P,unique).Lyn(SH2,SH3!2,Y397~0,Y508~0,unique).PAG(PRS1,PRS2!2,Y163_Y181~P!1,Y317~0,Y387_Y417~0) 0
  828 Fyn(SH2!1,SH3,Y420~P,Y531~P,unique).Lyn(SH2!2,SH3!3,Y397~P,Y508~0,unique).PAG(PRS1,PRS2!3,Y163_Y181~P!1,Y317~0,Y387_Y417~P!2) 0
  829 Fyn(SH2!1,SH3,Y420~P,Y531~P,unique).Lyn(SH2,SH3!2,Y397~P,Y508~0,unique).PAG(PRS1,PRS2!2,Y163_Y181~P!1,Y317~0,Y387_Y417~0) 0
  830 Fyn(SH2!1,SH3,Y420~P,Y531~P,unique).Lyn(SH2,SH3!2,Y397~P,Y508~0,unique).PAG(PRS1,PRS2!2,Y163_Y181~P!1,Y317~0,Y387_Y417~P) 0
  831 Fyn(SH2!1,SH3,Y420~P,Y531~P,unique).Lyn(SH2!2,SH3!3,Y397~P,Y508~0,unique).PAG(PRS1,PRS2!3,Y163_Y181~P!1,Y317~P,Y387_Y417~P!2) 0
  832 Fyn(SH2!1,SH3,Y420~P,Y531~P,unique).Lyn(SH2!2,SH3,Y397~P,Y508~0,unique).PAG(PRS1,PRS2,Y163_Y181~P!1,Y317~0,Y387_Y417~P!2) 0
  833 Fyn(SH2!1,SH3,Y420~P,Y531~P,unique).PAG(PRS1,PRS2,Y163_Y181~P!1,Y317~0,Y387_Y417~P) 0
  834 Fyn(SH2!1,SH3,Y420~P,Y531~P,unique).Lyn(SH2,SH3!2,Y397~0,Y508~0,unique).PAG(PRS1,PRS2!2,Y163_Y181~P!1,Y317~0,Y387_Y417~P) 0
  835 Fyn(SH2!1,SH3,Y420~P,Y531~P,unique).PAG(PRS1,PRS2,Y163_Y181~P!1,Y317~P,Y387_Y417~0) 0
  836 Fyn(SH2!1,SH3,Y420~P,Y531~P,unique).Lyn(SH2,SH3!2,Y397~0,Y508~0,unique).PAG(PRS1,PRS2!2,Y163_Y181~P!1,Y317~P,Y387_Y417~0) 0
  837 Fyn(SH2!1,SH3,Y420~P,Y531~P,unique).Lyn(SH2!2,SH3!3,Y397~0,Y508~0,unique).PAG(PRS1,PRS2!3,Y163_Y181~P!1,Y317~0,Y387_Y417~P!2) 0
  838 Fyn(SH2!1,SH3,Y420~P,Y531~P,unique).Lyn(SH2!2,SH3,Y397~P,Y508~0,unique).PAG(PRS1,PRS2,Y163_Y181~P!1,Y317~P,Y387_Y417~P!2) 0
  839 Csk(SH2!1).Fyn(SH2!2,SH3,Y420~P,Y531~P,unique).Lyn(SH2!3,SH3!4,Y397~P,Y508~0,unique).PAG(PRS1,PRS2!4,Y163_Y181~P!2,Y317~P!1,Y387_Y417~P!3) 0
  840 Fyn(SH2!1,SH3,Y420~P,Y531~P,unique).Lyn(SH2,SH3!2,Y397~P,Y508~0,unique).PAG(PRS1,PRS2!2,Y163_Y181~P!1,Y317~P,Y387_Y417~0) 0
  841 Fyn(SH2!1,SH3,Y420~P,Y531~P,unique).Lyn(SH2!2,SH3,Y397~0,Y508~0,unique).PAG(PRS1,PRS2,Y163_Y181~P!1,Y317~0,Y387_Y417~P!2) 0
  842 Fyn(SH2!1,SH3,Y420~P,Y531~P,unique).PAG(PRS1,PRS2,Y163_Y181~P!1,Y317~P,Y387_Y417~P) 0
  843 Fyn(SH2!1,SH3,Y420~P,Y531~P,unique).Lyn(SH2,SH3!2,Y397~0,Y508~0,unique).PAG(PRS1,PRS2!2,Y163_Y181~P!1,Y317~P,Y387_Y417~P) 0
  844 Fyn(SH2!1,SH3,Y420~P,Y531~P,unique).Lyn(SH2!2,SH3!3,Y397~0,Y508~0,unique).PAG(PRS1,PRS2!3,Y163_Y181~P!1,Y317~P,Y387_Y417~P!2) 0
  845 Fyn(SH2!1,SH3,Y420~P,Y531~P,unique).Lyn(SH2,SH3!2,Y397~P,Y508~0,unique).PAG(PRS1,PRS2!2,Y163_Y181~P!1,Y317~P,Y387_Y417~P) 0
  846 Csk(SH2!1).Fyn(SH2!2,SH3,Y420~P,Y531~P,unique).Lyn(SH2!3,SH3,Y397~P,Y508~0,unique).PAG(PRS1,PRS2,Y163_Y181~P!2,Y317~P!1,Y387_Y417~P!3) 0
  847 Csk(SH2!1).Fyn(SH2!2,SH3,Y420~P,Y531~P,unique).Lyn(SH2!3,SH3!4,Y397~P,Y508~P,unique).PAG(PRS1,PRS2!4,Y163_Y181~P!2,Y317~P!1,Y387_Y417~P!3) 0
  848 Fyn(SH2!1,SH3,Y420~P,Y531~P,unique).Lyn(SH2!2,SH3,Y397~0,Y508~0,unique).PAG(PRS1,PRS2,Y163_Y181~P!1,Y317~P,Y387_Y417~P!2) 0
  849 Csk(SH2!1).Fyn(SH2!2,SH3,Y420~P,Y531~P,unique).Lyn(SH2!3,SH3!4,Y397~0,Y508~0,unique).PAG(PRS1,PRS2!4,Y163_Y181~P!2,Y317~P!1,Y387_Y417~P!3) 0
  850 Csk(SH2!1).Fyn(SH2!2,SH3!3,Y420~0,Y531~0,unique).Lyn(SH2!4,SH3!5,Y397~P,Y508~P,unique).PAG(PRS1!3,PRS2!5,Y163_Y181~P!2,Y317~P!1,Y387_Y417~P!4) 0
  851 Csk(SH2!1).Fyn(SH2!2,SH3!3,Y420~0,Y531~P,unique).Lyn(SH2!4,SH3!5,Y397~P,Y508~0,unique).PAG(PRS1!3,PRS2!5,Y163_Y181~P!2,Y317~P!1,Y387_Y417~P!4) 0
  852 Lyn(SH2!1,SH3!2,Y397~0,Y508~P,unique).PAG(PRS1,PRS2!2,Y163_Y181~0,Y317~P,Y387_Y417~P!1) 0
  853 Fyn(SH2,SH3!1,Y420~0,Y531~0,unique).Lyn(SH2!2,SH3!3,Y397~0,Y508~P,unique).PAG(PRS1!1,PRS2!3,Y163_Y181~0,Y317~P,Y387_Y417~P!2) 0
  854 Fyn(SH2!1,SH3!2,Y420~0,Y531~P,unique).PAG(PRS1!2,PRS2,Y163_Y181~P!1,Y317~P,Y387_Y417~0) 0
  855 Fyn(SH2!1,SH3!2,Y420~0,Y531~P,unique).Lyn(SH2,SH3!3,Y397~0,Y508~0,unique).PAG(PRS1!2,PRS2!3,Y163_Y181~P!1,Y317~P,Y387_Y417~0) 0
  856 Csk(SH2!1).Lyn(SH2!2,SH3!3,Y397~0,Y508~P,unique).PAG(PRS1,PRS2!3,Y163_Y181~P,Y317~P!1,Y387_Y417~P!2) 0
  857 Csk(SH2!1).Fyn(SH2,SH3!2,Y420~0,Y531~0,unique).Lyn(SH2!3,SH3!4,Y397~0,Y508~P,unique).PAG(PRS1!2,PRS2!4,Y163_Y181~P,Y317~P!1,Y387_Y417~P!3) 0
  858 Csk(SH2!1).Fyn(SH2!2,SH3!3,Y420~0,Y531~P,unique).PAG(PRS1!3,PRS2,Y163_Y181~P!2,Y317~P!1,Y387_Y417~P) 0
  859 Csk(SH2!1).Fyn(SH2!2,SH3!3,Y420~0,Y531~P,unique).Lyn(SH2,SH3!4,Y397~0,Y508~0,unique).PAG(PRS1!3,PRS2!4,Y163_Y181~P!2,Y317~P!1,Y387_Y417~P) 0
  860 Lyn(SH2!1,SH3!2,Y397~P,Y508~P,unique).PAG(PRS1,PRS2!2,Y163_Y181~0,Y317~0,Y387_Y417~P!1) 0
  861 Fyn(SH2,SH3!1,Y420~0,Y531~0,unique).Lyn(SH2!2,SH3!3,Y397~P,Y508~P,unique).PAG(PRS1!1,PRS2!3,Y163_Y181~0,Y317~0,Y387_Y417~P!2) 0
  862 Fyn(SH2!1,SH3!2,Y420~P,Y531~P,unique).PAG(PRS1!2,PRS2,Y163_Y181~P!1,Y317~0,Y387_Y417~0) 0
  863 Fyn(SH2!1,SH3!2,Y420~P,Y531~P,unique).Lyn(SH2,SH3!3,Y397~0,Y508~0,unique).PAG(PRS1!2,PRS2!3,Y163_Y181~P!1,Y317~0,Y387_Y417~0) 0
  864 Csk(SH2!1).Fyn(SH2,SH3!2,Y420~P,Y531~0,unique).Lyn(SH2,SH3!3,Y397~P,Y508~0,unique).PAG(PRS1!2,PRS2!3,Y163_Y181~P,Y317~P!1,Y387_Y417~P) 0
  865 Csk(SH2!1).Fyn(SH2!2,SH3,Y420~0,Y531~0,unique).Lyn(SH2,SH3!3,Y397~P,Y508~0,unique).PAG(PRS1,PRS2!3,Y163_Y181~P!2,Y317~P!1,Y387_Y417~P) 0
  866 Fyn(SH2!1,SH3!2,Y420~P,Y531~P,unique).Lyn(SH2,SH3!3,Y397~P,Y508~0,unique).PAG(PRS1!2,PRS2!3,Y163_Y181~P!1,Y317~P,Y387_Y417~P) 0
  867 Csk(SH2!1).Fyn(SH2!2,SH3,Y420~P,Y531~P,unique).Lyn(SH2,SH3!3,Y397~P,Y508~0,unique).PAG(PRS1,PRS2!3,Y163_Y181~P!2,Y317~P!1,Y387_Y417~P) 0
  868 Csk(SH2!1).Fyn(SH2!2,SH3!3,Y420~0,Y531~P,unique).Lyn(SH2,SH3!4,Y397~P,Y508~0,unique).PAG(PRS1!3,PRS2!4,Y163_Y181~P!2,Y317~P!1,Y387_Y417~P) 0
  869 Csk(SH2!1).Fyn(SH2,SH3!2,Y420~P,Y531~0,unique).Lyn(SH2,SH3!3,Y397~P,Y508~P,unique).PAG(PRS1!2,PRS2!3,Y163_Y181~P,Y317~P!1,Y387_Y417~P) 0
  870 Csk(SH2!1).Fyn(SH2!2,SH3,Y420~0,Y531~0,unique).Lyn(SH2,SH3!3,Y397~P,Y508~P,unique).PAG(PRS1,PRS2!3,Y163_Y181~P!2,Y317~P!1,Y387_Y417~P) 0
  871 Fyn(SH2!1,SH3!2,Y420~P,Y531~P,unique).Lyn(SH2,SH3!3,Y397~P,Y508~P,unique).PAG(PRS1!2,PRS2!3,Y163_Y181~P!1,Y317~P,Y387_Y417~P) 0
  872 Csk(SH2!1).Fyn(SH2!2,SH3,Y420~P,Y531~P,unique).Lyn(SH2,SH3!3,Y397~P,Y508~P,unique).PAG(PRS1,PRS2!3,Y163_Y181~P!2,Y317~P!1,Y387_Y417~P) 0
  873 Csk(SH2!1).Fyn(SH2!2,SH3!3,Y420~0,Y531~P,unique).Lyn(SH2,SH3!4,Y397~P,Y508~P,unique).PAG(PRS1!3,PRS2!4,Y163_Y181~P!2,Y317~P!1,Y387_Y417~P) 0
  874 Csk(SH2!1).Fyn(SH2,SH3!2,Y420~0,Y531~P,unique).Lyn(SH2,SH3!3,Y397~P,Y508~0,unique).PAG(PRS1!2,PRS2!3,Y163_Y181~P,Y317~P!1,Y387_Y417~P) 0
  875 Csk(SH2!1).Fyn(SH2,SH3!2,Y420~P,Y531~P,unique).Lyn(SH2,SH3!3,Y397~P,Y508~0,unique).PAG(PRS1!2,PRS2!3,Y163_Y181~P,Y317~P!1,Y387_Y417~P) 0
  876 Csk(SH2!1).Fyn(SH2!2,SH3,Y420~0,Y531~P,unique).Lyn(SH2,SH3!3,Y397~P,Y508~0,unique).PAG(PRS1,PRS2!3,Y163_Y181~P!2,Y317~P!1,Y387_Y417~P) 0
  877 Csk(SH2!1).Fyn(SH2,SH3!2,Y420~P,Y531~0,unique).Lyn(SH2!3,SH3,Y397~P,Y508~P,unique).PAG(PRS1!2,PRS2,Y163_Y181~P,Y317~P!1,Y387_Y417~P!3) 0
  878 Csk(SH2!1).Fyn(SH2,SH3!2,Y420~0,Y531~P,unique).Lyn(SH2!3,SH3,Y397~P,Y508~P,unique).PAG(PRS1!2,PRS2,Y163_Y181~P,Y317~P!1,Y387_Y417~P!3) 0
  879 Fyn(SH2,SH3!1,Y420~P,Y531~0,unique).Lyn(SH2!2,SH3!3,Y397~P,Y508~P,unique).PAG(PRS1!1,PRS2!3,Y163_Y181~P,Y317~P,Y387_Y417~P!2) 0
  880 Fyn(SH2,SH3!1,Y420~0,Y531~P,unique).Lyn(SH2!2,SH3!3,Y397~P,Y508~P,unique).PAG(PRS1!1,PRS2!3,Y163_Y181~P,Y317~P,Y387_Y417~P!2) 0
  881 Fyn(SH2,SH3!1,Y420~P,Y531~P,unique).Lyn(SH2!2,SH3!3,Y397~P,Y508~P,unique).PAG(PRS1!1,PRS2!3,Y163_Y181~P,Y317~P,Y387_Y417~P!2) 0
  882 Csk(SH2!1).Fyn(SH2,SH3!2,Y420~P,Y531~P,unique).Lyn(SH2!3,SH3,Y397~P,Y508~P,unique).PAG(PRS1!2,PRS2,Y163_Y181~P,Y317~P!1,Y387_Y417~P!3) 0
  883 Lyn(SH2!1,SH3!2,Y397~P,Y508~P,unique).PAG(PRS1,PRS2!2,Y163_Y181~P,Y317~0,Y387_Y417~P!1) 0
  884 Fyn(SH2,SH3!1,Y420~0,Y531~0,unique).Lyn(SH2!2,SH3!3,Y397~P,Y508~P,unique).PAG(PRS1!1,PRS2!3,Y163_Y181~P,Y317~0,Y387_Y417~P!2) 0
  885 Fyn(SH2!1,SH3!2,Y420~P,Y531~P,unique).Lyn(SH2,SH3!3,Y397~0,Y508~P,unique).PAG(PRS1!2,PRS2!3,Y163_Y181~P!1,Y317~P,Y387_Y417~P) 0
  886 Csk(SH2!1).Fyn(SH2!2,SH3,Y420~P,Y531~P,unique).Lyn(SH2,SH3!3,Y397~0,Y508~P,unique).PAG(PRS1,PRS2!3,Y163_Y181~P!2,Y317~P!1,Y387_Y417~P) 0
  887 Fyn(SH2!1,SH3!2,Y420~P,Y531~P,unique).PAG(PRS1!2,PRS2,Y163_Y181~P!1,Y317~0,Y387_Y417~P) 0
  888 Fyn(SH2!1,SH3!2,Y420~P,Y531~P,unique).Lyn(SH2,SH3!3,Y397~0,Y508~0,unique).PAG(PRS1!2,PRS2!3,Y163_Y181~P!1,Y317~0,Y387_Y417~P) 0
  889 Csk(SH2!1).Fyn(SH2,SH3!2,Y420~P,Y531~0,unique).Lyn(SH2,SH3!3,Y397~0,Y508~P,unique).PAG(PRS1!2,PRS2!3,Y163_Y181~P,Y317~P!1,Y387_Y417~P) 0
  890 Csk(SH2!1).Fyn(SH2,SH3!2,Y420~P,Y531~0,unique).Lyn(SH2!3,SH3,Y397~0,Y508~0,unique).PAG(PRS1!2,PRS2,Y163_Y181~P,Y317~P!1,Y387_Y417~P!3) 0
  891 Csk(SH2!1).Fyn(SH2,SH3!2,Y420~P,Y531~0,unique).Lyn(SH2!3,SH3,Y397~0,Y508~P,unique).PAG(PRS1!2,PRS2,Y163_Y181~P,Y317~P!1,Y387_Y417~P!3) 0
  892 Csk(SH2!1).Fyn(SH2,SH3!2,Y420~P,Y531~0,unique).Lyn(SH2!3,SH3!4,Y397~0,Y508~P,unique).PAG(PRS1!2,PRS2!4,Y163_Y181~P,Y317~P!1,Y387_Y417~P!3) 0
  893 Csk(SH2!1).Fyn(SH2,SH3!2,Y420~P,Y531~P,unique).Lyn(SH2!3,SH3,Y397~0,Y508~0,unique).PAG(PRS1!2,PRS2,Y163_Y181~P,Y317~P!1,Y387_Y417~P!3) 0
  894 Csk(SH2!1).Fyn(SH2,SH3!2,Y420~P,Y531~P,unique).Lyn(SH2!3,SH3!4,Y397~0,Y508~P,unique).PAG(PRS1!2,PRS2!4,Y163_Y181~P,Y317~P!1,Y387_Y417~P!3) 0
  895 Csk(SH2!1).Fyn(SH2,SH3!2,Y420~P,Y531~0,unique).Lyn(SH2,SH3!3,Y397~P,Y508~0,unique).PAG(PRS1!2,PRS2!3,Y163_Y181~0,Y317~P!1,Y387_Y417~0) 0
  896 Csk(SH2!1).Fyn(SH2,SH3!2,Y420~0,Y531~P,unique).Lyn(SH2,SH3!3,Y397~P,Y508~0,unique).PAG(PRS1!2,PRS2!3,Y163_Y181~0,Y317~P!1,Y387_Y417~0) 0
  897 Csk(SH2!1).Fyn(SH2,SH3!2,Y420~P,Y531~P,unique).Lyn(SH2,SH3!3,Y397~P,Y508~0,unique).PAG(PRS1!2,PRS2!3,Y163_Y181~0,Y317~P!1,Y387_Y417~0) 0
  898 Fyn(SH2!1,SH3!2,Y420~0,Y531~P,unique).Lyn(SH2,SH3!3,Y397~P,Y508~0,unique).PAG(PRS1!2,PRS2!3,Y163_Y181~P!1,Y317~P,Y387_Y417~0) 0
  899 Fyn(SH2!1,SH3!2,Y420~P,Y531~P,unique).Lyn(SH2,SH3!3,Y397~P,Y508~0,unique).PAG(PRS1!2,PRS2!3,Y163_Y181~P!1,Y317~0,Y387_Y417~0) 0
  900 Csk(SH2!1).Fyn(SH2,SH3!2,Y420~0,Y531~P,unique).Lyn(SH2,SH3!3,Y397~0,Y508~P,unique).PAG(PRS1!2,PRS2!3,Y163_Y181~P,Y317~P!1,Y387_Y417~P) 0
  901 Csk(SH2!1).Fyn(SH2!2,SH3,Y420~0,Y531~0,unique).Lyn(SH2,SH3!3,Y397~0,Y508~P,unique).PAG(PRS1,PRS2!3,Y163_Y181~P!2,Y317~P!1,Y387_Y417~P) 0
  902 Fyn(SH2,SH3!1,Y420~0,Y531~P,unique).Lyn(SH2,SH3!2,Y397~0,Y508~P,unique).PAG(PRS1!1,PRS2!2,Y163_Y181~0,Y317~P,Y387_Y417~P) 0
  903 Csk(SH2!1).Fyn(SH2,SH3!2,Y420~P,Y531~P,unique).Lyn(SH2,SH3!3,Y397~0,Y508~P,unique).PAG(PRS1!2,PRS2!3,Y163_Y181~0,Y317~P!1,Y387_Y417~P) 0
  904 Csk(SH2!1).Fyn(SH2,SH3!2,Y420~P,Y531~0,unique).Lyn(SH2,SH3!3,Y397~0,Y508~P,unique).PAG(PRS1!2,PRS2!3,Y163_Y181~0,Y317~P!1,Y387_Y417~0) 0
  905 Fyn(SH2,SH3!1,Y420~0,Y531~P,unique).Lyn(SH2,SH3!2,Y397~0,Y508~P,unique).PAG(PRS1!1,PRS2!2,Y163_Y181~0,Y317~0,Y387_Y417~0) 0
  906 Fyn(SH2,SH3!1,Y420~0,Y531~P,unique).Lyn(SH2,SH3!2,Y397~0,Y508~P,unique).PAG(PRS1!1,PRS2!2,Y163_Y181~0,Y317~0,Y387_Y417~P) 0
  907 Fyn(SH2,SH3!1,Y420~0,Y531~P,unique).Lyn(SH2,SH3!2,Y397~0,Y508~P,unique).PAG(PRS1!1,PRS2!2,Y163_Y181~P,Y317~0,Y387_Y417~0) 0
  908 Fyn(SH2,SH3!1,Y420~0,Y531~P,unique).Lyn(SH2,SH3!2,Y397~0,Y508~P,unique).PAG(PRS1!1,PRS2!2,Y163_Y181~P,Y317~0,Y387_Y417~P) 0
  909 Fyn(SH2,SH3!1,Y420~0,Y531~P,unique).Lyn(SH2,SH3!2,Y397~0,Y508~P,unique).PAG(PRS1!1,PRS2!2,Y163_Y181~P,Y317~P,Y387_Y417~0) 0
  910 Fyn(SH2,SH3!1,Y420~0,Y531~P,unique).Lyn(SH2,SH3!2,Y397~0,Y508~P,unique).PAG(PRS1!1,PRS2!2,Y163_Y181~P,Y317~P,Y387_Y417~P) 0
  911 Fyn(SH2,SH3!1,Y420~0,Y531~P,unique).Lyn(SH2,SH3!2,Y397~0,Y508~P,unique).PAG(PRS1!1,PRS2!2,Y163_Y181~0,Y317~P,Y387_Y417~0) 0
  912 Csk(SH2!1).Fyn(SH2,SH3!2,Y420~0,Y531~P,unique).Lyn(SH2,SH3!3,Y397~0,Y508~P,unique).PAG(PRS1!2,PRS2!3,Y163_Y181~0,Y317~P!1,Y387_Y417~0) 0
  913 Fyn(SH2,SH3!1,Y420~P,Y531~P,unique).Lyn(SH2,SH3!2,Y397~0,Y508~P,unique).PAG(PRS1!1,PRS2!2,Y163_Y181~0,Y317~0,Y387_Y417~0) 0
  914 Fyn(SH2,SH3!1,Y420~P,Y531~P,unique).Lyn(SH2,SH3!2,Y397~0,Y508~P,unique).PAG(PRS1!1,PRS2!2,Y163_Y181~0,Y317~0,Y387_Y417~P) 0
  915 Fyn(SH2,SH3!1,Y420~P,Y531~P,unique).Lyn(SH2,SH3!2,Y397~0,Y508~P,unique).PAG(PRS1!1,PRS2!2,Y163_Y181~P,Y317~0,Y387_Y417~0) 0
  916 Fyn(SH2,SH3!1,Y420~P,Y531~P,unique).Lyn(SH2,SH3!2,Y397~0,Y508~P,unique).PAG(PRS1!1,PRS2!2,Y163_Y181~P,Y317~0,Y387_Y417~P) 0
  917 Fyn(SH2,SH3!1,Y420~P,Y531~P,unique).Lyn(SH2,SH3!2,Y397~0,Y508~P,unique).PAG(PRS1!1,PRS2!2,Y163_Y181~0,Y317~P,Y387_Y417~P) 0
  918 Fyn(SH2,SH3!1,Y420~P,Y531~P,unique).Lyn(SH2,SH3!2,Y397~0,Y508~P,unique).PAG(PRS1!1,PRS2!2,Y163_Y181~P,Y317~P,Y387_Y417~0) 0
  919 Fyn(SH2,SH3!1,Y420~P,Y531~P,unique).Lyn(SH2,SH3!2,Y397~0,Y508~P,unique).PAG(PRS1!1,PRS2!2,Y163_Y181~P,Y317~P,Y387_Y417~P) 0
  920 Fyn(SH2,SH3!1,Y420~P,Y531~P,unique).Lyn(SH2,SH3!2,Y397~0,Y508~P,unique).PAG(PRS1!1,PRS2!2,Y163_Y181~0,Y317~P,Y387_Y417~0) 0
  921 Csk(SH2!1).Fyn(SH2,SH3!2,Y420~P,Y531~P,unique).Lyn(SH2,SH3!3,Y397~0,Y508~P,unique).PAG(PRS1!2,PRS2!3,Y163_Y181~P,Y317~P!1,Y387_Y417~P) 0
  922 Csk(SH2!1).Fyn(SH2,SH3!2,Y420~P,Y531~P,unique).Lyn(SH2,SH3!3,Y397~0,Y508~P,unique).PAG(PRS1!2,PRS2!3,Y163_Y181~0,Y317~P!1,Y387_Y417~0) 0
  923 Fyn(SH2!1,SH3,Y420~0,Y531~P,unique).Lyn(SH2,SH3!2,Y397~0,Y508~P,unique).PAG(PRS1,PRS2!2,Y163_Y181~P!1,Y317~0,Y387_Y417~0) 0
  924 Fyn(SH2!1,SH3,Y420~0,Y531~P,unique).Lyn(SH2,SH3!2,Y397~0,Y508~P,unique).PAG(PRS1,PRS2!2,Y163_Y181~P!1,Y317~0,Y387_Y417~P) 0
  925 Fyn(SH2!1,SH3,Y420~0,Y531~P,unique).Lyn(SH2,SH3!2,Y397~0,Y508~P,unique).PAG(PRS1,PRS2!2,Y163_Y181~P!1,Y317~P,Y387_Y417~0) 0
  926 Fyn(SH2!1,SH3,Y420~0,Y531~P,unique).Lyn(SH2,SH3!2,Y397~0,Y508~P,unique).PAG(PRS1,PRS2!2,Y163_Y181~P!1,Y317~P,Y387_Y417~P) 0
  927 Csk(SH2!1).Fyn(SH2!2,SH3,Y420~0,Y531~P,unique).Lyn(SH2,SH3!3,Y397~0,Y508~P,unique).PAG(PRS1,PRS2!3,Y163_Y181~P!2,Y317~P!1,Y387_Y417~P) 0
  928 Fyn(SH2!1,SH3,Y420~P,Y531~P,unique).Lyn(SH2,SH3!2,Y397~0,Y508~P,unique).PAG(PRS1,PRS2!2,Y163_Y181~P!1,Y317~0,Y387_Y417~0) 0
  929 Fyn(SH2!1,SH3,Y420~P,Y531~P,unique).Lyn(SH2,SH3!2,Y397~0,Y508~P,unique).PAG(PRS1,PRS2!2,Y163_Y181~P!1,Y317~0,Y387_Y417~P) 0
  930 Fyn(SH2!1,SH3,Y420~P,Y531~P,unique).Lyn(SH2,SH3!2,Y397~0,Y508~P,unique).PAG(PRS1,PRS2!2,Y163_Y181~P!1,Y317~P,Y387_Y417~0) 0
  931 Fyn(SH2!1,SH3,Y420~P,Y531~P,unique).Lyn(SH2,SH3!2,Y397~0,Y508~P,unique).PAG(PRS1,PRS2!2,Y163_Y181~P!1,Y317~P,Y387_Y417~P) 0
  932 Fyn(SH2!1,SH3!2,Y420~0,Y531~P,unique).Lyn(SH2,SH3!3,Y397~0,Y508~P,unique).PAG(PRS1!2,PRS2!3,Y163_Y181~P!1,Y317~P,Y387_Y417~0) 0
  933 Csk(SH2!1).Fyn(SH2!2,SH3!3,Y420~0,Y531~P,unique).Lyn(SH2,SH3!4,Y397~0,Y508~P,unique).PAG(PRS1!3,PRS2!4,Y163_Y181~P!2,Y317~P!1,Y387_Y417~P) 0
  934 Fyn(SH2!1,SH3!2,Y420~P,Y531~P,unique).Lyn(SH2,SH3!3,Y397~0,Y508~P,unique).PAG(PRS1!2,PRS2!3,Y163_Y181~P!1,Y317~0,Y387_Y417~0) 0
  935 Csk(SH2!1).Fyn(SH2,SH3!2,Y420~0,Y531~P,unique).Lyn(SH2,SH3!3,Y397~P,Y508~P,unique).PAG(PRS1!2,PRS2!3,Y163_Y181~P,Y317~P!1,Y387_Y417~P) 0
  936 Fyn(SH2,SH3!1,Y420~0,Y531~P,unique).Lyn(SH2,SH3!2,Y397~P,Y508~P,unique).PAG(PRS1!1,PRS2!2,Y163_Y181~0,Y317~P,Y387_Y417~P) 0
  937 Csk(SH2!1).Fyn(SH2,SH3!2,Y420~P,Y531~P,unique).Lyn(SH2,SH3!3,Y397~P,Y508~P,unique).PAG(PRS1!2,PRS2!3,Y163_Y181~0,Y317~P!1,Y387_Y417~P) 0
  938 Csk(SH2!1).Fyn(SH2,SH3!2,Y420~P,Y531~0,unique).Lyn(SH2,SH3!3,Y397~P,Y508~P,unique).PAG(PRS1!2,PRS2!3,Y163_Y181~0,Y317~P!1,Y387_Y417~0) 0
  939 Fyn(SH2,SH3!1,Y420~0,Y531~P,unique).Lyn(SH2,SH3!2,Y397~P,Y508~P,unique).PAG(PRS1!1,PRS2!2,Y163_Y181~0,Y317~0,Y387_Y417~0) 0
  940 Fyn(SH2,SH3!1,Y420~0,Y531~P,unique).Lyn(SH2,SH3!2,Y397~P,Y508~P,unique).PAG(PRS1!1,PRS2!2,Y163_Y181~0,Y317~0,Y387_Y417~P) 0
  941 Fyn(SH2,SH3!1,Y420~0,Y531~P,unique).Lyn(SH2,SH3!2,Y397~P,Y508~P,unique).PAG(PRS1!1,PRS2!2,Y163_Y181~P,Y317~0,Y387_Y417~0) 0
  942 Fyn(SH2,SH3!1,Y420~0,Y531~P,unique).Lyn(SH2,SH3!2,Y397~P,Y508~P,unique).PAG(PRS1!1,PRS2!2,Y163_Y181~P,Y317~0,Y387_Y417~P) 0
  943 Fyn(SH2,SH3!1,Y420~0,Y531~P,unique).Lyn(SH2,SH3!2,Y397~P,Y508~P,unique).PAG(PRS1!1,PRS2!2,Y163_Y181~P,Y317~P,Y387_Y417~0) 0
  944 Fyn(SH2,SH3!1,Y420~0,Y531~P,unique).Lyn(SH2,SH3!2,Y397~P,Y508~P,unique).PAG(PRS1!1,PRS2!2,Y163_Y181~P,Y317~P,Y387_Y417~P) 0
  945 Csk(SH2!1).Fyn(SH2,SH3!2,Y420~0,Y531~P,unique).Lyn(SH2,SH3!3,Y397~P,Y508~P,unique).PAG(PRS1!2,PRS2!3,Y163_Y181~P,Y317~P!1,Y387_Y417~0) 0
  946 Fyn(SH2,SH3!1,Y420~0,Y531~P,unique).Lyn(SH2,SH3!2,Y397~P,Y508~P,unique).PAG(PRS1!1,PRS2!2,Y163_Y181~0,Y317~P,Y387_Y417~0) 0
  947 Csk(SH2!1).Fyn(SH2,SH3!2,Y420~0,Y531~P,unique).Lyn(SH2,SH3!3,Y397~P,Y508~P,unique).PAG(PRS1!2,PRS2!3,Y163_Y181~0,Y317~P!1,Y387_Y417~0) 0
  948 Fyn(SH2,SH3!1,Y420~P,Y531~P,unique).Lyn(SH2,SH3!2,Y397~P,Y508~P,unique).PAG(PRS1!1,PRS2!2,Y163_Y181~0,Y317~0,Y387_Y417~0) 0
  949 Fyn(SH2,SH3!1,Y420~P,Y531~P,unique).Lyn(SH2,SH3!2,Y397~P,Y508~P,unique).PAG(PRS1!1,PRS2!2,Y163_Y181~0,Y317~0,Y387_Y417~P) 0
  950 Fyn(SH2,SH3!1,Y420~P,Y531~P,unique).Lyn(SH2,SH3!2,Y397~P,Y508~P,unique).PAG(PRS1!1,PRS2!2,Y163_Y181~P,Y317~0,Y387_Y417~0) 0
  951 Fyn(SH2,SH3!1,Y420~P,Y531~P,unique).Lyn(SH2,SH3!2,Y397~P,Y508~P,unique).PAG(PRS1!1,PRS2!2,Y163_Y181~P,Y317~0,Y387_Y417~P) 0
  952 Fyn(SH2,SH3!1,Y420~P,Y531~P,unique).Lyn(SH2,SH3!2,Y397~P,Y508~P,unique).PAG(PRS1!1,PRS2!2,Y163_Y181~0,Y317~P,Y387_Y417~P) 0
  953 Fyn(SH2,SH3!1,Y420~P,Y531~P,unique).Lyn(SH2,SH3!2,Y397~P,Y508~P,unique).PAG(PRS1!1,PRS2!2,Y163_Y181~P,Y317~P,Y387_Y417~0) 0
  954 Fyn(SH2,SH3!1,Y420~P,Y531~P,unique).Lyn(SH2,SH3!2,Y397~P,Y508~P,unique).PAG(PRS1!1,PRS2!2,Y163_Y181~P,Y317~P,Y387_Y417~P) 0
  955 Csk(SH2!1).Fyn(SH2,SH3!2,Y420~P,Y531~P,unique).Lyn(SH2,SH3!3,Y397~P,Y508~P,unique).PAG(PRS1!2,PRS2!3,Y163_Y181~P,Y317~P!1,Y387_Y417~0) 0
  956 Fyn(SH2,SH3!1,Y420~P,Y531~P,unique).Lyn(SH2,SH3!2,Y397~P,Y508~P,unique).PAG(PRS1!1,PRS2!2,Y163_Y181~0,Y317~P,Y387_Y417~0) 0
  957 Csk(SH2!1).Fyn(SH2,SH3!2,Y420~P,Y531~P,unique).Lyn(SH2,SH3!3,Y397~P,Y508~P,unique).PAG(PRS1!2,PRS2!3,Y163_Y181~P,Y317~P!1,Y387_Y417~P) 0
  958 Csk(SH2!1).Fyn(SH2,SH3!2,Y420~P,Y531~P,unique).Lyn(SH2,SH3!3,Y397~P,Y508~P,unique).PAG(PRS1!2,PRS2!3,Y163_Y181~0,Y317~P!1,Y387_Y417~0) 0
  959 Fyn(SH2!1,SH3,Y420~0,Y531~P,unique).Lyn(SH2,SH3!2,Y397~P,Y508~P,unique).PAG(PRS1,PRS2!2,Y163_Y181~P!1,Y317~0,Y387_Y417~0) 0
  960 Fyn(SH2!1,SH3,Y420~0,Y531~P,unique).Lyn(SH2,SH3!2,Y397~P,Y508~P,unique).PAG(PRS1,PRS2!2,Y163_Y181~P!1,Y317~0,Y387_Y417~P) 0
  961 Fyn(SH2!1,SH3,Y420~0,Y531~P,unique).Lyn(SH2,SH3!2,Y397~P,Y508~P,unique).PAG(PRS1,PRS2!2,Y163_Y181~P!1,Y317~P,Y387_Y417~0) 0
  962 Fyn(SH2!1,SH3,Y420~0,Y531~P,unique).Lyn(SH2,SH3!2,Y397~P,Y508~P,unique).PAG(PRS1,PRS2!2,Y163_Y181~P!1,Y317~P,Y387_Y417~P) 0
  963 Csk(SH2!1).Fyn(SH2!2,SH3,Y420~0,Y531~P,unique).Lyn(SH2,SH3!3,Y397~P,Y508~P,unique).PAG(PRS1,PRS2!3,Y163_Y181~P!2,Y317~P!1,Y387_Y417~0) 0
  964 Csk(SH2!1).Fyn(SH2!2,SH3,Y420~0,Y531~P,unique).Lyn(SH2,SH3!3,Y397~P,Y508~P,unique).PAG(PRS1,PRS2!3,Y163_Y181~P!2,Y317~P!1,Y387_Y417~P) 0
  965 Fyn(SH2!1,SH3,Y420~P,Y531~P,unique).Lyn(SH2,SH3!2,Y397~P,Y508~P,unique).PAG(PRS1,PRS2!2,Y163_Y181~P!1,Y317~0,Y387_Y417~0) 0
  966 Fyn(SH2!1,SH3,Y420~P,Y531~P,unique).Lyn(SH2,SH3!2,Y397~P,Y508~P,unique).PAG(PRS1,PRS2!2,Y163_Y181~P!1,Y317~0,Y387_Y417~P) 0
  967 Fyn(SH2!1,SH3,Y420~P,Y531~P,unique).Lyn(SH2,SH3!2,Y397~P,Y508~P,unique).PAG(PRS1,PRS2!2,Y163_Y181~P!1,Y317~P,Y387_Y417~0) 0
  968 Fyn(SH2!1,SH3,Y420~P,Y531~P,unique).Lyn(SH2,SH3!2,Y397~P,Y508~P,unique).PAG(PRS1,PRS2!2,Y163_Y181~P!1,Y317~P,Y387_Y417~P) 0
  969 Fyn(SH2!1,SH3!2,Y420~0,Y531~P,unique).Lyn(SH2,SH3!3,Y397~P,Y508~P,unique).PAG(PRS1!2,PRS2!3,Y163_Y181~P!1,Y317~P,Y387_Y417~0) 0
  970 Fyn(SH2!1,SH3!2,Y420~P,Y531~P,unique).Lyn(SH2,SH3!3,Y397~P,Y508~P,unique).PAG(PRS1!2,PRS2!3,Y163_Y181~P!1,Y317~0,Y387_Y417~0) 0
  971 Csk(SH2!1).Fyn(SH2!2,SH3!3,Y420~P,Y531~P,unique).Lyn(SH2!4,SH3!5,Y397~P,Y508~0,unique).PAG(PRS1!3,PRS2!5,Y163_Y181~P!2,Y317~P!1,Y387_Y417~P!4) 0
  972 Lyn(SH2!1,SH3!2,Y397~0,Y508~P,unique).PAG(PRS1,PRS2!2,Y163_Y181~0,Y317~0,Y387_Y417~P!1) 0
  973 Fyn(SH2,SH3!1,Y420~0,Y531~0,unique).Lyn(SH2!2,SH3!3,Y397~0,Y508~P,unique).PAG(PRS1!1,PRS2!3,Y163_Y181~0,Y317~0,Y387_Y417~P!2) 0
  974 Fyn(SH2!1,SH3!2,Y420~P,Y531~0,unique).Lyn(SH2!3,SH3!4,Y397~0,Y508~P,unique).PAG(PRS1!2,PRS2!4,Y163_Y181~P!1,Y317~0,Y387_Y417~P!3) 0
  975 Fyn(SH2,SH3!1,Y420~P,Y531~0,unique).Lyn(SH2!2,SH3!3,Y397~0,Y508~P,unique).PAG(PRS1!1,PRS2!3,Y163_Y181~0,Y317~0,Y387_Y417~P!2) 0
  976 Fyn(SH2!1,SH3!2,Y420~P,Y531~0,unique).Lyn(SH2!3,SH3!4,Y397~0,Y508~P,unique).PAG(PRS1!2,PRS2!4,Y163_Y181~P!1,Y317~P,Y387_Y417~P!3) 0
  977 Fyn(SH2!1,SH3,Y420~P,Y531~0,unique).Lyn(SH2!2,SH3!3,Y397~0,Y508~P,unique).PAG(PRS1,PRS2!3,Y163_Y181~P!1,Y317~0,Y387_Y417~P!2) 0
  978 Fyn(SH2,SH3!1,Y420~P,Y531~0,unique).Lyn(SH2!2,SH3!3,Y397~0,Y508~P,unique).PAG(PRS1!1,PRS2!3,Y163_Y181~P,Y317~0,Y387_Y417~P!2) 0
  979 Lyn(SH2!1,SH3!2,Y397~0,Y508~P,unique).PAG(PRS1,PRS2!2,Y163_Y181~P,Y317~0,Y387_Y417~P!1) 0
  980 Fyn(SH2,SH3!1,Y420~0,Y531~0,unique).Lyn(SH2!2,SH3!3,Y397~0,Y508~P,unique).PAG(PRS1!1,PRS2!3,Y163_Y181~P,Y317~0,Y387_Y417~P!2) 0
  981 Fyn(SH2!1,SH3!2,Y420~0,Y531~0,unique).Lyn(SH2!3,SH3!4,Y397~0,Y508~P,unique).PAG(PRS1!2,PRS2!4,Y163_Y181~P!1,Y317~0,Y387_Y417~P!3) 0
  982 Fyn(SH2!1,SH3,Y420~P,Y531~0,unique).Lyn(SH2!2,SH3!3,Y397~0,Y508~P,unique).PAG(PRS1,PRS2!3,Y163_Y181~P!1,Y317~P,Y387_Y417~P!2) 0
  983 Lyn(SH2!1,SH3!2,Y397~0,Y508~P,unique).PAG(PRS1,PRS2!2,Y163_Y181~P,Y317~P,Y387_Y417~P!1) 0
  984 Fyn(SH2,SH3!1,Y420~0,Y531~0,unique).Lyn(SH2!2,SH3!3,Y397~0,Y508~P,unique).PAG(PRS1!1,PRS2!3,Y163_Y181~P,Y317~P,Y387_Y417~P!2) 0
  985 Fyn(SH2,SH3!1,Y420~P,Y531~0,unique).Lyn(SH2!2,SH3!3,Y397~0,Y508~P,unique).PAG(PRS1!1,PRS2!3,Y163_Y181~0,Y317~P,Y387_Y417~P!2) 0
  986 Fyn(SH2!1,SH3,Y420~0,Y531~0,unique).Lyn(SH2!2,SH3!3,Y397~0,Y508~P,unique).PAG(PRS1,PRS2!3,Y163_Y181~P!1,Y317~0,Y387_Y417~P!2) 0
  987 Fyn(SH2!1,SH3!2,Y420~0,Y531~0,unique).Lyn(SH2!3,SH3!4,Y397~0,Y508~P,unique).PAG(PRS1!2,PRS2!4,Y163_Y181~P!1,Y317~P,Y387_Y417~P!3) 0
  988 Csk(SH2!1).Fyn(SH2!2,SH3,Y420~P,Y531~0,unique).Lyn(SH2!3,SH3!4,Y397~0,Y508~P,unique).PAG(PRS1,PRS2!4,Y163_Y181~P!2,Y317~P!1,Y387_Y417~P!3) 0
  989 Csk(SH2!1).Fyn(SH2!2,SH3!3,Y420~P,Y531~P,unique).Lyn(SH2!4,SH3!5,Y397~0,Y508~P,unique).PAG(PRS1!3,PRS2!5,Y163_Y181~P!2,Y317~P!1,Y387_Y417~P!4) 0
  990 Fyn(SH2,SH3!1,Y420~P,Y531~0,unique).Lyn(SH2!2,SH3!3,Y397~0,Y508~P,unique).PAG(PRS1!1,PRS2!3,Y163_Y181~P,Y317~P,Y387_Y417~P!2) 0
  991 Fyn(SH2!1,SH3,Y420~0,Y531~0,unique).Lyn(SH2!2,SH3!3,Y397~0,Y508~P,unique).PAG(PRS1,PRS2!3,Y163_Y181~P!1,Y317~P,Y387_Y417~P!2) 0
  992 Csk(SH2!1).Fyn(SH2!2,SH3!3,Y420~0,Y531~0,unique).Lyn(SH2!4,SH3!5,Y397~0,Y508~P,unique).PAG(PRS1!3,PRS2!5,Y163_Y181~P!2,Y317~P!1,Y387_Y417~P!4) 0
  993 Fyn(SH2!1,SH3!2,Y420~P,Y531~0,unique).Lyn(SH2!3,SH3!4,Y397~P,Y508~P,unique).PAG(PRS1!2,PRS2!4,Y163_Y181~P!1,Y317~0,Y387_Y417~P!3) 0
  994 Fyn(SH2,SH3!1,Y420~P,Y531~0,unique).Lyn(SH2!2,SH3!3,Y397~P,Y508~P,unique).PAG(PRS1!1,PRS2!3,Y163_Y181~0,Y317~0,Y387_Y417~P!2) 0
  995 Fyn(SH2!1,SH3!2,Y420~P,Y531~0,unique).Lyn(SH2!3,SH3!4,Y397~P,Y508~P,unique).PAG(PRS1!2,PRS2!4,Y163_Y181~P!1,Y317~P,Y387_Y417~P!3) 0
  996 Fyn(SH2!1,SH3,Y420~P,Y531~0,unique).Lyn(SH2!2,SH3!3,Y397~P,Y508~P,unique).PAG(PRS1,PRS2!3,Y163_Y181~P!1,Y317~0,Y387_Y417~P!2) 0
  997 Fyn(SH2,SH3!1,Y420~P,Y531~0,unique).Lyn(SH2!2,SH3!3,Y397~P,Y508~P,unique).PAG(PRS1!1,PRS2!3,Y163_Y181~P,Y317~0,Y387_Y417~P!2) 0
  998 Fyn(SH2!1,SH3!2,Y420~0,Y531~0,unique).Lyn(SH2!3,SH3!4,Y397~P,Y508~P,unique).PAG(PRS1!2,PRS2!4,Y163_Y181~P!1,Y317~0,Y387_Y417~P!3) 0
  999 Fyn(SH2!1,SH3,Y420~P,Y531~0,unique).Lyn(SH2!2,SH3!3,Y397~P,Y508~P,unique).PAG(PRS1,PRS2!3,Y163_Y181~P!1,Y317~P,Y387_Y417~P!2) 0
 1000 Csk(SH2!1).Fyn(SH2!2,SH3!3,Y420~P,Y531~0,unique).Lyn(SH2!4,SH3!5,Y397~P,Y508~P,unique).PAG(PRS1!3,PRS2!5,Y163_Y181~P!2,Y317~P!1,Y387_Y417~P!4) 0
 1001 Fyn(SH2!1,SH3,Y420~0,Y531~0,unique).Lyn(SH2!2,SH3!3,Y397~P,Y508~P,unique).PAG(PRS1,PRS2!3,Y163_Y181~P!1,Y317~0,Y387_Y417~P!2) 0
 1002 Fyn(SH2!1,SH3!2,Y420~0,Y531~0,unique).Lyn(SH2!3,SH3!4,Y397~P,Y508~P,unique).PAG(PRS1!2,PRS2!4,Y163_Y181~P!1,Y317~P,Y387_Y417~P!3) 0
 1003 Csk(SH2!1).Fyn(SH2!2,SH3!3,Y420~P,Y531~P,unique).Lyn(SH2!4,SH3!5,Y397~P,Y508~P,unique).PAG(PRS1!3,PRS2!5,Y163_Y181~P!2,Y317~P!1,Y387_Y417~P!4) 0
 1004 Fyn(SH2!1,SH3,Y420~0,Y531~0,unique).Lyn(SH2!2,SH3!3,Y397~P,Y508~P,unique).PAG(PRS1,PRS2!3,Y163_Y181~P!1,Y317~P,Y387_Y417~P!2) 0
 1005 Fyn(SH2!1,SH3!2,Y420~P,Y531~P,unique).Lyn(SH2!3,SH3,Y397~0,Y508~0,unique).PAG(PRS1!2,PRS2,Y163_Y181~P!1,Y317~P,Y387_Y417~P!3) 0
 1006 Csk(SH2!1).Fyn(SH2!2,SH3,Y420~P,Y531~P,unique).Lyn(SH2!3,SH3,Y397~0,Y508~0,unique).PAG(PRS1,PRS2,Y163_Y181~P!2,Y317~P!1,Y387_Y417~P!3) 0
 1007 Csk(SH2!1).Fyn(SH2,SH3!2,Y420~0,Y531~P,unique).Lyn(SH2!3,SH3,Y397~0,Y508~0,unique).PAG(PRS1!2,PRS2,Y163_Y181~P,Y317~P!1,Y387_Y417~P!3) 0
 1008 Csk(SH2!1).Fyn(SH2!2,SH3,Y420~0,Y531~0,unique).Lyn(SH2!3,SH3,Y397~0,Y508~0,unique).PAG(PRS1,PRS2,Y163_Y181~P!2,Y317~P!1,Y387_Y417~P!3) 0
 1009 Csk(SH2!1).Fyn(SH2!2,SH3,Y420~0,Y531~P,unique).Lyn(SH2!3,SH3,Y397~0,Y508~0,unique).PAG(PRS1,PRS2,Y163_Y181~P!2,Y317~P!1,Y387_Y417~P!3) 0
 1010 Csk(SH2!1).Fyn(SH2!2,SH3!3,Y420~0,Y531~P,unique).Lyn(SH2!4,SH3,Y397~0,Y508~0,unique).PAG(PRS1!3,PRS2,Y163_Y181~P!2,Y317~P!1,Y387_Y417~P!4) 0
 1011 Fyn(SH2!1,SH3!2,Y420~P,Y531~P,unique).Lyn(SH2!3,SH3,Y397~P,Y508~0,unique).PAG(PRS1!2,PRS2,Y163_Y181~P!1,Y317~P,Y387_Y417~P!3) 0
 1012 Csk(SH2!1).Fyn(SH2!2,SH3!3,Y420~0,Y531~P,unique).Lyn(SH2!4,SH3,Y397~P,Y508~0,unique).PAG(PRS1!3,PRS2,Y163_Y181~P!2,Y317~P!1,Y387_Y417~P!4) 0
 1013 Fyn(SH2!1,SH3!2,Y420~P,Y531~P,unique).Lyn(SH2!3,SH3,Y397~0,Y508~P,unique).PAG(PRS1!2,PRS2,Y163_Y181~P!1,Y317~P,Y387_Y417~P!3) 0
 1014 Csk(SH2!1).Fyn(SH2!2,SH3,Y420~P,Y531~P,unique).Lyn(SH2!3,SH3,Y397~0,Y508~P,unique).PAG(PRS1,PRS2,Y163_Y181~P!2,Y317~P!1,Y387_Y417~P!3) 0
 1015 Csk(SH2!1).Fyn(SH2,SH3!2,Y420~0,Y531~P,unique).Lyn(SH2!3,SH3,Y397~0,Y508~P,unique).PAG(PRS1!2,PRS2,Y163_Y181~P,Y317~P!1,Y387_Y417~P!3) 0
 1016 Csk(SH2!1).Fyn(SH2!2,SH3,Y420~0,Y531~0,unique).Lyn(SH2!3,SH3,Y397~0,Y508~P,unique).PAG(PRS1,PRS2,Y163_Y181~P!2,Y317~P!1,Y387_Y417~P!3) 0
 1017 Fyn(SH2,SH3!1,Y420~0,Y531~P,unique).Lyn(SH2!2,SH3,Y397~0,Y508~P,unique).PAG(PRS1!1,PRS2,Y163_Y181~0,Y317~P,Y387_Y417~P!2) 0
 1018 Csk(SH2!1).Fyn(SH2,SH3!2,Y420~P,Y531~P,unique).Lyn(SH2!3,SH3,Y397~0,Y508~P,unique).PAG(PRS1!2,PRS2,Y163_Y181~0,Y317~P!1,Y387_Y417~P!3) 0
 1019 Fyn(SH2,SH3!1,Y420~0,Y531~P,unique).Lyn(SH2!2,SH3,Y397~0,Y508~P,unique).PAG(PRS1!1,PRS2,Y163_Y181~0,Y317~0,Y387_Y417~P!2) 0
 1020 Fyn(SH2,SH3!1,Y420~0,Y531~P,unique).Lyn(SH2!2,SH3,Y397~0,Y508~P,unique).PAG(PRS1!1,PRS2,Y163_Y181~P,Y317~0,Y387_Y417~P!2) 0
 1021 Fyn(SH2,SH3!1,Y420~0,Y531~P,unique).Lyn(SH2!2,SH3,Y397~0,Y508~P,unique).PAG(PRS1!1,PRS2,Y163_Y181~P,Y317~P,Y387_Y417~P!2) 0
 1022 Fyn(SH2,SH3!1,Y420~P,Y531~P,unique).Lyn(SH2!2,SH3,Y397~0,Y508~P,unique).PAG(PRS1!1,PRS2,Y163_Y181~0,Y317~0,Y387_Y417~P!2) 0
 1023 Fyn(SH2,SH3!1,Y420~P,Y531~P,unique).Lyn(SH2!2,SH3,Y397~0,Y508~P,unique).PAG(PRS1!1,PRS2,Y163_Y181~P,Y317~0,Y387_Y417~P!2) 0
 1024 Fyn(SH2,SH3!1,Y420~P,Y531~P,unique).Lyn(SH2!2,SH3,Y397~0,Y508~P,unique).PAG(PRS1!1,PRS2,Y163_Y181~0,Y317~P,Y387_Y417~P!2) 0
 1025 Fyn(SH2,SH3!1,Y420~P,Y531~P,unique).Lyn(SH2!2,SH3,Y397~0,Y508~P,unique).PAG(PRS1!1,PRS2,Y163_Y181~P,Y317~P,Y387_Y417~P!2) 0
 1026 Csk(SH2!1).Fyn(SH2,SH3!2,Y420~P,Y531~P,unique).Lyn(SH2!3,SH3,Y397~0,Y508~P,unique).PAG(PRS1!2,PRS2,Y163_Y181~P,Y317~P!1,Y387_Y417~P!3) 0
 1027 Fyn(SH2!1,SH3,Y420~0,Y531~P,unique).Lyn(SH2!2,SH3,Y397~0,Y508~P,unique).PAG(PRS1,PRS2,Y163_Y181~P!1,Y317~0,Y387_Y417~P!2) 0
 1028 Fyn(SH2!1,SH3,Y420~0,Y531~P,unique).Lyn(SH2!2,SH3,Y397~0,Y508~P,unique).PAG(PRS1,PRS2,Y163_Y181~P!1,Y317~P,Y387_Y417~P!2) 0
 1029 Csk(SH2!1).Fyn(SH2!2,SH3,Y420~0,Y531~P,unique).Lyn(SH2!3,SH3,Y397~0,Y508~P,unique).PAG(PRS1,PRS2,Y163_Y181~P!2,Y317~P!1,Y387_Y417~P!3) 0
 1030 Fyn(SH2!1,SH3,Y420~P,Y531~P,unique).Lyn(SH2!2,SH3,Y397~0,Y508~P,unique).PAG(PRS1,PRS2,Y163_Y181~P!1,Y317~0,Y387_Y417~P!2) 0
 1031 Fyn(SH2!1,SH3,Y420~P,Y531~P,unique).Lyn(SH2!2,SH3,Y397~0,Y508~P,unique).PAG(PRS1,PRS2,Y163_Y181~P!1,Y317~P,Y387_Y417~P!2) 0
 1032 Csk(SH2!1).Fyn(SH2!2,SH3!3,Y420~0,Y531~P,unique).Lyn(SH2!4,SH3,Y397~0,Y508~P,unique).PAG(PRS1!3,PRS2,Y163_Y181~P!2,Y317~P!1,Y387_Y417~P!4) 0
 1033 Fyn(SH2!1,SH3!2,Y420~P,Y531~P,unique).Lyn(SH2!3,SH3,Y397~P,Y508~P,unique).PAG(PRS1!2,PRS2,Y163_Y181~P!1,Y317~P,Y387_Y417~P!3) 0
 1034 Csk(SH2!1).Fyn(SH2!2,SH3,Y420~P,Y531~P,unique).Lyn(SH2!3,SH3,Y397~P,Y508~P,unique).PAG(PRS1,PRS2,Y163_Y181~P!2,Y317~P!1,Y387_Y417~P!3) 0
 1035 Csk(SH2!1).Fyn(SH2!2,SH3,Y420~0,Y531~0,unique).Lyn(SH2!3,SH3,Y397~P,Y508~P,unique).PAG(PRS1,PRS2,Y163_Y181~P!2,Y317~P!1,Y387_Y417~P!3) 0
 1036 Fyn(SH2,SH3!1,Y420~0,Y531~P,unique).Lyn(SH2!2,SH3,Y397~P,Y508~P,unique).PAG(PRS1!1,PRS2,Y163_Y181~0,Y317~P,Y387_Y417~P!2) 0
 1037 Fyn(SH2,SH3!1,Y420~0,Y531~P,unique).Lyn(SH2!2,SH3,Y397~P,Y508~P,unique).PAG(PRS1!1,PRS2,Y163_Y181~0,Y317~0,Y387_Y417~P!2) 0
 1038 Fyn(SH2,SH3!1,Y420~0,Y531~P,unique).Lyn(SH2!2,SH3,Y397~P,Y508~P,unique).PAG(PRS1!1,PRS2,Y163_Y181~P,Y317~0,Y387_Y417~P!2) 0
 1039 Fyn(SH2,SH3!1,Y420~0,Y531~P,unique).Lyn(SH2!2,SH3,Y397~P,Y508~P,unique).PAG(PRS1!1,PRS2,Y163_Y181~P,Y317~P,Y387_Y417~P!2) 0
 1040 Fyn(SH2,SH3!1,Y420~P,Y531~P,unique).Lyn(SH2!2,SH3,Y397~P,Y508~P,unique).PAG(PRS1!1,PRS2,Y163_Y181~0,Y317~0,Y387_Y417~P!2) 0
 1041 Fyn(SH2,SH3!1,Y420~P,Y531~P,unique).Lyn(SH2!2,SH3,Y397~P,Y508~P,unique).PAG(PRS1!1,PRS2,Y163_Y181~P,Y317~0,Y387_Y417~P!2) 0
 1042 Fyn(SH2,SH3!1,Y420~P,Y531~P,unique).Lyn(SH2!2,SH3,Y397~P,Y508~P,unique).PAG(PRS1!1,PRS2,Y163_Y181~0,Y317~P,Y387_Y417~P!2) 0
 1043 Fyn(SH2,SH3!1,Y420~P,Y531~P,unique).Lyn(SH2!2,SH3,Y397~P,Y508~P,unique).PAG(PRS1!1,PRS2,Y163_Y181~P,Y317~P,Y387_Y417~P!2) 0
 1044 Fyn(SH2!1,SH3,Y420~0,Y531~P,unique).Lyn(SH2!2,SH3,Y397~P,Y508~P,unique).PAG(PRS1,PRS2,Y163_Y181~P!1,Y317~0,Y387_Y417~P!2) 0
 1045 Fyn(SH2!1,SH3,Y420~0,Y531~P,unique).Lyn(SH2!2,SH3,Y397~P,Y508~P,unique).PAG(PRS1,PRS2,Y163_Y181~P!1,Y317~P,Y387_Y417~P!2) 0
 1046 Csk(SH2!1).Fyn(SH2!2,SH3,Y420~0,Y531~P,unique).Lyn(SH2!3,SH3,Y397~P,Y508~P,unique).PAG(PRS1,PRS2,Y163_Y181~P!2,Y317~P!1,Y387_Y417~P!3) 0
 1047 Fyn(SH2!1,SH3,Y420~P,Y531~P,unique).Lyn(SH2!2,SH3,Y397~P,Y508~P,unique).PAG(PRS1,PRS2,Y163_Y181~P!1,Y317~0,Y387_Y417~P!2) 0
 1048 Fyn(SH2!1,SH3,Y420~P,Y531~P,unique).Lyn(SH2!2,SH3,Y397~P,Y508~P,unique).PAG(PRS1,PRS2,Y163_Y181~P!1,Y317~P,Y387_Y417~P!2) 0
 1049 Csk(SH2!1).Fyn(SH2!2,SH3!3,Y420~0,Y531~P,unique).Lyn(SH2!4,SH3,Y397~P,Y508~P,unique).PAG(PRS1!3,PRS2,Y163_Y181~P!2,Y317~P!1,Y387_Y417~P!4) 0
 1050 Fyn(SH2!1,SH3!2,Y420~P,Y531~P,unique).Lyn(SH2!3,SH3!4,Y397~0,Y508~0,unique).PAG(PRS1!2,PRS2!4,Y163_Y181~P!1,Y317~P,Y387_Y417~P!3) 0
 1051 Csk(SH2!1).Fyn(SH2!2,SH3!3,Y420~0,Y531~P,unique).Lyn(SH2!4,SH3!5,Y397~0,Y508~0,unique).PAG(PRS1!3,PRS2!5,Y163_Y181~P!2,Y317~P!1,Y387_Y417~P!4) 0
 1052 Fyn(SH2,SH3!1,Y420~0,Y531~P,unique).Lyn(SH2!2,SH3!3,Y397~0,Y508~P,unique).PAG(PRS1!1,PRS2!3,Y163_Y181~0,Y317~P,Y387_Y417~P!2) 0
 1053 Csk(SH2!1).Fyn(SH2,SH3!2,Y420~0,Y531~P,unique).Lyn(SH2!3,SH3!4,Y397~0,Y508~P,unique).PAG(PRS1!2,PRS2!4,Y163_Y181~P,Y317~P!1,Y387_Y417~P!3) 0
 1054 Fyn(SH2,SH3!1,Y420~0,Y531~P,unique).Lyn(SH2!2,SH3!3,Y397~P,Y508~P,unique).PAG(PRS1!1,PRS2!3,Y163_Y181~0,Y317~0,Y387_Y417~P!2) 0
 1055 Fyn(SH2,SH3!1,Y420~P,Y531~P,unique).Lyn(SH2!2,SH3!3,Y397~0,Y508~P,unique).PAG(PRS1!1,PRS2!3,Y163_Y181~0,Y317~P,Y387_Y417~P!2) 0
 1056 Fyn(SH2,SH3!1,Y420~P,Y531~P,unique).Lyn(SH2!2,SH3!3,Y397~P,Y508~P,unique).PAG(PRS1!1,PRS2!3,Y163_Y181~0,Y317~0,Y387_Y417~P!2) 0
 1057 Fyn(SH2!1,SH3!2,Y420~0,Y531~P,unique).PAG(PRS1!2,PRS2,Y163_Y181~P!1,Y317~0,Y387_Y417~0) 0
 1058 Fyn(SH2!1,SH3!2,Y420~0,Y531~P,unique).Lyn(SH2,SH3!3,Y397~0,Y508~0,unique).PAG(PRS1!2,PRS2!3,Y163_Y181~P!1,Y317~0,Y387_Y417~0) 0
 1059 Fyn(SH2!1,SH3!2,Y420~0,Y531~P,unique).Lyn(SH2!3,SH3!4,Y397~P,Y508~0,unique).PAG(PRS1!2,PRS2!4,Y163_Y181~P!1,Y317~0,Y387_Y417~P!3) 0
 1060 Fyn(SH2!1,SH3!2,Y420~0,Y531~P,unique).Lyn(SH2,SH3!3,Y397~P,Y508~0,unique).PAG(PRS1!2,PRS2!3,Y163_Y181~P!1,Y317~0,Y387_Y417~0) 0
 1061 Fyn(SH2!1,SH3!2,Y420~0,Y531~P,unique).Lyn(SH2,SH3!3,Y397~P,Y508~0,unique).PAG(PRS1!2,PRS2!3,Y163_Y181~P!1,Y317~0,Y387_Y417~P) 0
 1062 Fyn(SH2!1,SH3!2,Y420~0,Y531~P,unique).Lyn(SH2!3,SH3!4,Y397~P,Y508~0,unique).PAG(PRS1!2,PRS2!4,Y163_Y181~P!1,Y317~P,Y387_Y417~P!3) 0
 1063 Fyn(SH2!1,SH3!2,Y420~0,Y531~P,unique).Lyn(SH2!3,SH3,Y397~P,Y508~0,unique).PAG(PRS1!2,PRS2,Y163_Y181~P!1,Y317~0,Y387_Y417~P!3) 0
 1064 Fyn(SH2!1,SH3!2,Y420~0,Y531~P,unique).PAG(PRS1!2,PRS2,Y163_Y181~P!1,Y317~0,Y387_Y417~P) 0
 1065 Fyn(SH2!1,SH3!2,Y420~0,Y531~P,unique).Lyn(SH2,SH3!3,Y397~0,Y508~0,unique).PAG(PRS1!2,PRS2!3,Y163_Y181~P!1,Y317~0,Y387_Y417~P) 0
 1066 Fyn(SH2!1,SH3!2,Y420~0,Y531~P,unique).Lyn(SH2!3,SH3!4,Y397~0,Y508~0,unique).PAG(PRS1!2,PRS2!4,Y163_Y181~P!1,Y317~0,Y387_Y417~P!3) 0
 1067 Fyn(SH2!1,SH3!2,Y420~0,Y531~P,unique).Lyn(SH2!3,SH3,Y397~P,Y508~0,unique).PAG(PRS1!2,PRS2,Y163_Y181~P!1,Y317~P,Y387_Y417~P!3) 0
 1068 Fyn(SH2!1,SH3!2,Y420~0,Y531~P,unique).Lyn(SH2!3,SH3,Y397~0,Y508~0,unique).PAG(PRS1!2,PRS2,Y163_Y181~P!1,Y317~0,Y387_Y417~P!3) 0
 1069 Fyn(SH2!1,SH3!2,Y420~0,Y531~P,unique).PAG(PRS1!2,PRS2,Y163_Y181~P!1,Y317~P,Y387_Y417~P) 0
 1070 Fyn(SH2!1,SH3!2,Y420~0,Y531~P,unique).Lyn(SH2,SH3!3,Y397~0,Y508~0,unique).PAG(PRS1!2,PRS2!3,Y163_Y181~P!1,Y317~P,Y387_Y417~P) 0
 1071 Fyn(SH2!1,SH3!2,Y420~0,Y531~P,unique).Lyn(SH2!3,SH3!4,Y397~0,Y508~0,unique).PAG(PRS1!2,PRS2!4,Y163_Y181~P!1,Y317~P,Y387_Y417~P!3) 0
 1072 Fyn(SH2!1,SH3!2,Y420~0,Y531~P,unique).Lyn(SH2,SH3!3,Y397~P,Y508~0,unique).PAG(PRS1!2,PRS2!3,Y163_Y181~P!1,Y317~P,Y387_Y417~P) 0
 1073 Csk(SH2!1).Fyn(SH2!2,SH3!3,Y420~0,Y531~P,unique).Lyn(SH2!4,SH3!5,Y397~P,Y508~P,unique).PAG(PRS1!3,PRS2!5,Y163_Y181~P!2,Y317~P!1,Y387_Y417~P!4) 0
 1074 Fyn(SH2!1,SH3!2,Y420~0,Y531~P,unique).Lyn(SH2!3,SH3,Y397~0,Y508~0,unique).PAG(PRS1!2,PRS2,Y163_Y181~P!1,Y317~P,Y387_Y417~P!3) 0
 1075 Fyn(SH2!1,SH3!2,Y420~P,Y531~P,unique).Lyn(SH2!3,SH3!4,Y397~P,Y508~0,unique).PAG(PRS1!2,PRS2!4,Y163_Y181~P!1,Y317~0,Y387_Y417~P!3) 0
 1076 Fyn(SH2!1,SH3!2,Y420~P,Y531~P,unique).Lyn(SH2,SH3!3,Y397~P,Y508~0,unique).PAG(PRS1!2,PRS2!3,Y163_Y181~P!1,Y317~0,Y387_Y417~P) 0
 1077 Fyn(SH2!1,SH3!2,Y420~P,Y531~P,unique).Lyn(SH2!3,SH3!4,Y397~P,Y508~0,unique).PAG(PRS1!2,PRS2!4,Y163_Y181~P!1,Y317~P,Y387_Y417~P!3) 0
 1078 Fyn(SH2!1,SH3!2,Y420~P,Y531~P,unique).Lyn(SH2!3,SH3,Y397~P,Y508~0,unique).PAG(PRS1!2,PRS2,Y163_Y181~P!1,Y317~0,Y387_Y417~P!3) 0
 1079 Fyn(SH2!1,SH3!2,Y420~P,Y531~P,unique).Lyn(SH2!3,SH3!4,Y397~0,Y508~0,unique).PAG(PRS1!2,PRS2!4,Y163_Y181~P!1,Y317~0,Y387_Y417~P!3) 0
 1080 Fyn(SH2!1,SH3!2,Y420~P,Y531~P,unique).Lyn(SH2!3,SH3,Y397~0,Y508~0,unique).PAG(PRS1!2,PRS2,Y163_Y181~P!1,Y317~0,Y387_Y417~P!3) 0
 1081 Csk(SH2!1).Fyn(SH2!2,SH3,Y420~0,Y531~0,unique).Lyn(SH2!3,SH3!4,Y397~0,Y508~P,unique).PAG(PRS1,PRS2!4,Y163_Y181~P!2,Y317~P!1,Y387_Y417~P!3) 0
 1082 Fyn(SH2!1,SH3,Y420~0,Y531~P,unique).Lyn(SH2!2,SH3!3,Y397~P,Y508~P,unique).PAG(PRS1,PRS2!3,Y163_Y181~P!1,Y317~P,Y387_Y417~P!2) 0
 1083 Csk(SH2!1).Fyn(SH2!2,SH3,Y420~0,Y531~P,unique).Lyn(SH2!3,SH3!4,Y397~0,Y508~P,unique).PAG(PRS1,PRS2!4,Y163_Y181~P!2,Y317~P!1,Y387_Y417~P!3) 0
 1084 Fyn(SH2!1,SH3,Y420~P,Y531~P,unique).Lyn(SH2!2,SH3!3,Y397~P,Y508~P,unique).PAG(PRS1,PRS2!3,Y163_Y181~P!1,Y317~P,Y387_Y417~P!2) 0
 1085 Csk(SH2!1).Fyn(SH2!2,SH3,Y420~P,Y531~P,unique).Lyn(SH2!3,SH3!4,Y397~0,Y508~P,unique).PAG(PRS1,PRS2!4,Y163_Y181~P!2,Y317~P!1,Y387_Y417~P!3) 0
 1086 Fyn(SH2!1,SH3!2,Y420~0,Y531~P,unique).Lyn(SH2,SH3!3,Y397~P,Y508~P,unique).PAG(PRS1!2,PRS2!3,Y163_Y181~P!1,Y317~P,Y387_Y417~P) 0
 1087 Fyn(SH2!1,SH3!2,Y420~P,Y531~P,unique).Lyn(SH2,SH3!3,Y397~P,Y508~P,unique).PAG(PRS1!2,PRS2!3,Y163_Y181~P!1,Y317~0,Y387_Y417~P) 0
 1088 Fyn(SH2,SH3!1,Y420~0,Y531~P,unique).Lyn(SH2!2,SH3!3,Y397~P,Y508~P,unique).PAG(PRS1!1,PRS2!3,Y163_Y181~P,Y317~0,Y387_Y417~P!2) 0
 1089 Fyn(SH2,SH3!1,Y420~P,Y531~P,unique).Lyn(SH2!2,SH3!3,Y397~P,Y508~P,unique).PAG(PRS1!1,PRS2!3,Y163_Y181~P,Y317~0,Y387_Y417~P!2) 0
 1090 Fyn(SH2!1,SH3!2,Y420~P,Y531~P,unique).Lyn(SH2,SH3!3,Y397~0,Y508~P,unique).PAG(PRS1!2,PRS2!3,Y163_Y181~P!1,Y317~0,Y387_Y417~P) 0
 1091 Fyn(SH2,SH3!1,Y420~P,Y531~P,unique).Lyn(SH2!2,SH3!3,Y397~0,Y508~P,unique).PAG(PRS1!1,PRS2!3,Y163_Y181~P,Y317~P,Y387_Y417~P!2) 0
 1092 Fyn(SH2!1,SH3!2,Y420~0,Y531~P,unique).Lyn(SH2,SH3!3,Y397~0,Y508~P,unique).PAG(PRS1!2,PRS2!3,Y163_Y181~P!1,Y317~0,Y387_Y417~0) 0
 1093 Fyn(SH2!1,SH3!2,Y420~0,Y531~P,unique).Lyn(SH2,SH3!3,Y397~0,Y508~P,unique).PAG(PRS1!2,PRS2!3,Y163_Y181~P!1,Y317~0,Y387_Y417~P) 0
 1094 Fyn(SH2!1,SH3!2,Y420~0,Y531~P,unique).Lyn(SH2,SH3!3,Y397~0,Y508~P,unique).PAG(PRS1!2,PRS2!3,Y163_Y181~P!1,Y317~P,Y387_Y417~P) 0
 1095 Fyn(SH2!1,SH3!2,Y420~0,Y531~P,unique).Lyn(SH2,SH3!3,Y397~P,Y508~P,unique).PAG(PRS1!2,PRS2!3,Y163_Y181~P!1,Y317~0,Y387_Y417~0) 0
 1096 Fyn(SH2!1,SH3!2,Y420~0,Y531~P,unique).Lyn(SH2,SH3!3,Y397~P,Y508~P,unique).PAG(PRS1!2,PRS2!3,Y163_Y181~P!1,Y317~0,Y387_Y417~P) 0
 1097 Fyn(SH2!1,SH3!2,Y420~P,Y531~P,unique).Lyn(SH2!3,SH3!4,Y397~0,Y508~P,unique).PAG(PRS1!2,PRS2!4,Y163_Y181~P!1,Y317~P,Y387_Y417~P!3) 0
 1098 Fyn(SH2,SH3!1,Y420~0,Y531~P,unique).Lyn(SH2!2,SH3!3,Y397~0,Y508~P,unique).PAG(PRS1!1,PRS2!3,Y163_Y181~0,Y317~0,Y387_Y417~P!2) 0
 1099 Fyn(SH2,SH3!1,Y420~0,Y531~P,unique).Lyn(SH2!2,SH3!3,Y397~0,Y508~P,unique).PAG(PRS1!1,PRS2!3,Y163_Y181~P,Y317~0,Y387_Y417~P!2) 0
 1100 Fyn(SH2,SH3!1,Y420~0,Y531~P,unique).Lyn(SH2!2,SH3!3,Y397~0,Y508~P,unique).PAG(PRS1!1,PRS2!3,Y163_Y181~P,Y317~P,Y387_Y417~P!2) 0
 1101 Fyn(SH2,SH3!1,Y420~P,Y531~P,unique).Lyn(SH2!2,SH3!3,Y397~0,Y508~P,unique).PAG(PRS1!1,PRS2!3,Y163_Y181~0,Y317~0,Y387_Y417~P!2) 0
 1102 Fyn(SH2,SH3!1,Y420~P,Y531~P,unique).Lyn(SH2!2,SH3!3,Y397~0,Y508~P,unique).PAG(PRS1!1,PRS2!3,Y163_Y181~P,Y317~0,Y387_Y417~P!2) 0
 1103 Fyn(SH2!1,SH3,Y420~0,Y531~P,unique).Lyn(SH2!2,SH3!3,Y397~0,Y508~P,unique).PAG(PRS1,PRS2!3,Y163_Y181~P!1,Y317~0,Y387_Y417~P!2) 0
 1104 Fyn(SH2!1,SH3,Y420~0,Y531~P,unique).Lyn(SH2!2,SH3!3,Y397~0,Y508~P,unique).PAG(PRS1,PRS2!3,Y163_Y181~P!1,Y317~P,Y387_Y417~P!2) 0
 1105 Fyn(SH2!1,SH3,Y420~P,Y531~P,unique).Lyn(SH2!2,SH3!3,Y397~0,Y508~P,unique).PAG(PRS1,PRS2!3,Y163_Y181~P!1,Y317~0,Y387_Y417~P!2) 0
 1106 Fyn(SH2!1,SH3,Y420~P,Y531~P,unique).Lyn(SH2!2,SH3!3,Y397~0,Y508~P,unique).PAG(PRS1,PRS2!3,Y163_Y181~P!1,Y317~P,Y387_Y417~P!2) 0
 1107 Csk(SH2!1).Fyn(SH2!2,SH3!3,Y420~0,Y531~P,unique).Lyn(SH2!4,SH3!5,Y397~0,Y508~P,unique).PAG(PRS1!3,PRS2!5,Y163_Y181~P!2,Y317~P!1,Y387_Y417~P!4) 0
 1108 Fyn(SH2!1,SH3!2,Y420~P,Y531~P,unique).Lyn(SH2!3,SH3!4,Y397~P,Y508~P,unique).PAG(PRS1!2,PRS2!4,Y163_Y181~P!1,Y317~P,Y387_Y417~P!3) 0
 1109 Fyn(SH2!1,SH3,Y420~0,Y531~P,unique).Lyn(SH2!2,SH3!3,Y397~P,Y508~P,unique).PAG(PRS1,PRS2!3,Y163_Y181~P!1,Y317~0,Y387_Y417~P!2) 0
 1110 Fyn(SH2!1,SH3,Y420~P,Y531~P,unique).Lyn(SH2!2,SH3!3,Y397~P,Y508~P,unique).PAG(PRS1,PRS2!3,Y163_Y181~P!1,Y317~0,Y387_Y417~P!2) 0
 1111 Fyn(SH2!1,SH3!2,Y420~P,Y531~P,unique).Lyn(SH2!3,SH3,Y397~0,Y508~P,unique).PAG(PRS1!2,PRS2,Y163_Y181~P!1,Y317~0,Y387_Y417~P!3) 0
 1112 Fyn(SH2!1,SH3!2,Y420~0,Y531~P,unique).Lyn(SH2!3,SH3,Y397~0,Y508~P,unique).PAG(PRS1!2,PRS2,Y163_Y181~P!1,Y317~0,Y387_Y417~P!3) 0
 1113 Fyn(SH2!1,SH3!2,Y420~0,Y531~P,unique).Lyn(SH2!3,SH3,Y397~0,Y508~P,unique).PAG(PRS1!2,PRS2,Y163_Y181~P!1,Y317~P,Y387_Y417~P!3) 0
 1114 Fyn(SH2!1,SH3!2,Y420~P,Y531~P,unique).Lyn(SH2!3,SH3,Y397~P,Y508~P,unique).PAG(PRS1!2,PRS2,Y163_Y181~P!1,Y317~0,Y387_Y417~P!3) 0
 1115 Fyn(SH2!1,SH3!2,Y420~0,Y531~P,unique).Lyn(SH2!3,SH3,Y397~P,Y508~P,unique).PAG(PRS1!2,PRS2,Y163_Y181~P!1,Y317~0,Y387_Y417~P!3) 0
 1116 Fyn(SH2!1,SH3!2,Y420~0,Y531~P,unique).Lyn(SH2!3,SH3,Y397~P,Y508~P,unique).PAG(PRS1!2,PRS2,Y163_Y181~P!1,Y317~P,Y387_Y417~P!3) 0
 1117 Fyn(SH2!1,SH3!2,Y420~0,Y531~P,unique).Lyn(SH2!3,SH3!4,Y397~P,Y508~P,unique).PAG(PRS1!2,PRS2!4,Y163_Y181~P!1,Y317~P,Y387_Y417~P!3) 0
 1118 Fyn(SH2!1,SH3!2,Y420~P,Y531~P,unique).Lyn(SH2!3,SH3!4,Y397~0,Y508~P,unique).PAG(PRS1!2,PRS2!4,Y163_Y181~P!1,Y317~0,Y387_Y417~P!3) 0
 1119 Fyn(SH2!1,SH3!2,Y420~0,Y531~P,unique).Lyn(SH2!3,SH3!4,Y397~0,Y508~P,unique).PAG(PRS1!2,PRS2!4,Y163_Y181~P!1,Y317~0,Y387_Y417~P!3) 0
 1120 Fyn(SH2!1,SH3!2,Y420~0,Y531~P,unique).Lyn(SH2!3,SH3!4,Y397~0,Y508~P,unique).PAG(PRS1!2,PRS2!4,Y163_Y181~P!1,Y317~P,Y387_Y417~P!3) 0
 1121 Fyn(SH2!1,SH3!2,Y420~P,Y531~P,unique).Lyn(SH2!3,SH3!4,Y397~P,Y508~P,unique).PAG(PRS1!2,PRS2!4,Y163_Y181~P!1,Y317~0,Y387_Y417~P!3) 0
 1122 Fyn(SH2!1,SH3!2,Y420~0,Y531~P,unique).Lyn(SH2!3,SH3!4,Y397~P,Y508~P,unique).PAG(PRS1!2,PRS2!4,Y163_Y181~P!1,Y317~0,Y387_Y417~P!3) 0
end species
begin reactions
    1 1,2 7 kf1 #_R1
    2 2,2 2,8 kp6c #_R15
    3 2,3 2,9 kp7c #_R19
    4 1,3 10 kf9 #_R24
    5 3,3 3,9 kp14c #_R38
    6 2,3 3,8 kp15c #_R42
    7 2,4 11 kf19a #_R50
    8 3,4 12 kf21a #_R56
    9 1,8 13 kf1 #_R1
   10 7 1,2 kr1 #_reverse__R1
   11 1,7 7,14 _rateLaw1 #_R5
   12 1,7 7,15 _rateLaw3 #_R9
   13 7,7 7,16 _rateLaw3 #_R9
   14 7,10 7,17 _rateLaw3 #_R9
   15 7,7 7,13 kp6a #_R13
   16 2,8 8,8 kp6d #_R16
   17 7,10 7,18 kp7a #_R17
   18 3,8 8,9 kp7d #_R20
   19 1,9 18 kf9 #_R24
   20 10 1,3 kr9 #_reverse__R24
   21 1,10 10,15 _rateLaw5 #_R28
   22 7,10 10,16 _rateLaw5 #_R28
   23 10,10 10,17 _rateLaw5 #_R28
   24 1,10 10,14 _rateLaw7 #_R32
   25 10,10 10,18 kp14a #_R36
   26 3,9 9,9 kp14d #_R39
   27 7,10 10,13 kp15a #_R40
   28 2,9 8,9 kp15d #_R43
   29 2,12 19 kf19a #_R50
   30 4,8 20 kf19a #_R50
   31 8,12 21 kf19a #_R50
   32 11 2,4 kr19a #_R51
   33 3,11 19 kf21a #_R56
   34 4,9 22 kf21a #_R56
   35 9,11 23 kf21a #_R56
   36 12 3,4 kr21a #_R57
   37 8 2 kdp28a #_R69
   38 9 3 kdp29a #_R71
   39 2,15 16 kf1 #_R1
   40 8,15 24 kf1 #_R1
   41 13 1,8 kr1 #_reverse__R1
   42 16 2,15 kr1 #_reverse__R1
   43 2,14 25 kf2a #_R2
   44 8,14 26 kf2a #_R2
   45 7,15 7,27 _rateLaw1 #_R5
   46 1,16 14,16 _rateLaw1 #_R5
   47 15,16 16,27 _rateLaw1 #_R5
   48 7,14 7,28 kp4b #_R6
   49 14,16 16,28 kp4b #_R6
   50 1,13 13,14 _rateLaw2 #_R7
   51 13,15 13,27 _rateLaw2 #_R7
   52 13,14 13,28 kp4d #_R8
   53 7,13 7,24 _rateLaw3 #_R9
   54 7,14 7,27 _rateLaw3 #_R9
   55 7,18 7,29 _rateLaw3 #_R9
   56 1,16 15,16 _rateLaw3 #_R9
   57 7,16 16,16 _rateLaw3 #_R9
   58 10,16 16,17 _rateLaw3 #_R9
   59 13,16 16,24 _rateLaw3 #_R9
   60 14,16 16,27 _rateLaw3 #_R9
   61 16,18 16,29 _rateLaw3 #_R9
   62 7,15 7,30 kp5b #_R10
   63 7,16 7,31 kp5b #_R10
   64 7,17 7,32 kp5b #_R10
   65 15,16 16,30 kp5b #_R10
   66 16,16 16,31 kp5b #_R10
   67 16,17 16,32 kp5b #_R10
   68 1,13 13,15 _rateLaw4 #_R11
   69 7,13 13,16 _rateLaw4 #_R11
   70 10,13 13,17 _rateLaw4 #_R11
   71 13,13 13,24 _rateLaw4 #_R11
   72 13,14 13,27 _rateLaw4 #_R11
   73 13,18 13,29 _rateLaw4 #_R11
   74 13,15 13,30 kp5d #_R12
   75 13,16 13,31 kp5d #_R12
   76 13,17 13,32 kp5d #_R12
   77 7,16 7,24 kp6a #_R13
   78 7,16 13,16 kp6a #_R13
   79 16,16 16,24 kp6a #_R13
   80 7,13 13,13 kp6b #_R14
   81 13,16 13,24 kp6b #_R14
   82 7,17 7,29 kp7a #_R17
   83 10,16 16,18 kp7a #_R17
   84 16,17 16,29 kp7a #_R17
   85 10,13 13,18 kp7b #_R18
   86 13,17 13,29 kp7b #_R18
   87 20 33 kp8a #_R21
   88 21 34 kp8a #_R21
   89 3,15 17 kf9 #_R24
   90 9,15 29 kf9 #_R24
   91 17 3,15 kr9 #_reverse__R24
   92 18 1,9 kr9 #_reverse__R24
   93 3,14 35 kf10a #_R25
   94 9,14 36 kf10a #_R25
   95 10,13 10,24 _rateLaw5 #_R28
   96 10,14 10,27 _rateLaw5 #_R28
   97 10,18 10,29 _rateLaw5 #_R28
   98 1,17 15,17 _rateLaw5 #_R28
   99 7,17 16,17 _rateLaw5 #_R28
  100 10,17 17,17 _rateLaw5 #_R28
  101 13,17 17,24 _rateLaw5 #_R28
  102 14,17 17,27 _rateLaw5 #_R28
  103 17,18 17,29 _rateLaw5 #_R28
  104 10,15 10,30 kp12b #_R29
  105 10,16 10,31 kp12b #_R29
  106 10,17 10,32 kp12b #_R29
  107 15,17 17,30 kp12b #_R29
  108 16,17 17,31 kp12b #_R29
  109 17,17 17,32 kp12b #_R29
  110 1,18 15,18 _rateLaw6 #_R30
  111 7,18 16,18 _rateLaw6 #_R30
  112 10,18 17,18 _rateLaw6 #_R30
  113 13,18 18,24 _rateLaw6 #_R30
  114 14,18 18,27 _rateLaw6 #_R30
  115 18,18 18,29 _rateLaw6 #_R30
  116 15,18 18,30 kp12d #_R31
  117 16,18 18,31 kp12d #_R31
  118 17,18 18,32 kp12d #_R31
  119 10,15 10,27 _rateLaw7 #_R32
  120 1,17 14,17 _rateLaw7 #_R32
  121 15,17 17,27 _rateLaw7 #_R32
  122 10,14 10,28 kp13b #_R33
  123 14,17 17,28 kp13b #_R33
  124 1,18 14,18 _rateLaw8 #_R34
  125 15,18 18,27 _rateLaw8 #_R34
  126 14,18 18,28 kp13d #_R35
  127 10,17 10,29 kp14a #_R36
  128 10,17 17,18 kp14a #_R36
  129 17,17 17,29 kp14a #_R36
  130 10,18 18,18 kp14b #_R37
  131 17,18 18,29 kp14b #_R37
  132 10,16 10,24 kp15a #_R40
  133 7,17 13,17 kp15a #_R40
  134 16,17 17,24 kp15a #_R40
  135 7,18 13,18 kp15b #_R41
  136 16,18 18,24 kp15b #_R41
  137 22 37 kp16b #_R45
  138 23 38 kp16b #_R45
  139 2,22 23 kf19a #_R50
  140 8,22 39 kf19a #_R50
  141 19 2,12 kr19a #_R51
  142 20 4,8 kr19a #_R51
  143 21 8,12 kr19a #_R51
  144 23 2,22 kr19a #_R51
  145 3,20 21 kf21a #_R56
  146 9,20 39 kf21a #_R56
  147 19 3,11 kr21a #_R57
  148 21 3,20 kr21a #_R57
  149 22 4,9 kr21a #_R57
  150 23 9,11 kr21a #_R57
  151 14 1 kdp26a #_R65
  152 15 1 kdp27a #_R67
  153 16 7 kdp27a #_R67
  154 17 10 kdp27a #_R67
  155 13 7 kdp28a #_R69
  156 20 11 kdp28a #_R69
  157 21 19 kdp28a #_R69
  158 18 10 kdp29a #_R71
  159 22 12 kdp29a #_R71
  160 23 19 kdp29a #_R71
  161 2,30 31 kf1 #_R1
  162 8,30 40 kf1 #_R1
  163 24 8,15 kr1 #_reverse__R1
  164 31 2,30 kr1 #_reverse__R1
  165 2,27 41 kf2a #_R2
  166 8,27 42 kf2a #_R2
  167 25 2,14 kr2a #_reverse__R2
  168 26 8,14 kr2a #_reverse__R2
  169 2,28 43 kf2b #_R3
  170 8,28 44 kf2b #_R3
  171 7,30 7,45 _rateLaw1 #_R5
  172 16,30 16,45 _rateLaw1 #_R5
  173 1,25 14,25 _rateLaw1 #_R5
  174 15,25 25,27 _rateLaw1 #_R5
  175 25,30 25,45 _rateLaw1 #_R5
  176 1,31 14,31 _rateLaw1 #_R5
  177 15,31 27,31 _rateLaw1 #_R5
  178 30,31 31,45 _rateLaw1 #_R5
  179 7,27 7,46 kp4b #_R6
  180 16,27 16,46 kp4b #_R6
  181 14,25 25,28 kp4b #_R6
  182 25,27 25,46 kp4b #_R6
  183 14,31 28,31 kp4b #_R6
  184 27,31 31,46 kp4b #_R6
  185 13,30 13,45 _rateLaw2 #_R7
  186 1,24 14,24 _rateLaw2 #_R7
  187 15,24 24,27 _rateLaw2 #_R7
  188 24,30 24,45 _rateLaw2 #_R7
  189 1,26 14,26 _rateLaw2 #_R7
  190 15,26 26,27 _rateLaw2 #_R7
  191 26,30 26,45 _rateLaw2 #_R7
  192 13,27 13,46 kp4d #_R8
  193 14,24 24,28 kp4d #_R8
  194 24,27 24,46 kp4d #_R8
  195 14,26 26,28 kp4d #_R8
  196 26,27 26,46 kp4d #_R8
  197 7,25 7,41 _rateLaw3 #_R9
  198 7,26 7,42 _rateLaw3 #_R9
  199 7,28 7,46 _rateLaw3 #_R9
  200 7,35 7,47 _rateLaw3 #_R9
  201 7,36 7,48 _rateLaw3 #_R9
  202 16,25 16,41 _rateLaw3 #_R9
  203 16,26 16,42 _rateLaw3 #_R9
  204 16,28 16,46 _rateLaw3 #_R9
  205 16,35 16,47 _rateLaw3 #_R9
  206 16,36 16,48 _rateLaw3 #_R9
  207 1,25 15,25 _rateLaw3 #_R9
  208 7,25 16,25 _rateLaw3 #_R9
  209 10,25 17,25 _rateLaw3 #_R9
  210 13,25 24,25 _rateLaw3 #_R9
  211 14,25 25,27 _rateLaw3 #_R9
  212 18,25 25,29 _rateLaw3 #_R9
  213 25,25 25,41 _rateLaw3 #_R9
  214 25,26 25,42 _rateLaw3 #_R9
  215 25,28 25,46 _rateLaw3 #_R9
  216 25,35 25,47 _rateLaw3 #_R9
  217 25,36 25,48 _rateLaw3 #_R9
  218 1,31 15,31 _rateLaw3 #_R9
  219 7,31 16,31 _rateLaw3 #_R9
  220 10,31 17,31 _rateLaw3 #_R9
  221 13,31 24,31 _rateLaw3 #_R9
  222 14,31 27,31 _rateLaw3 #_R9
  223 18,31 29,31 _rateLaw3 #_R9
  224 25,31 31,41 _rateLaw3 #_R9
  225 26,31 31,42 _rateLaw3 #_R9
  226 28,31 31,46 _rateLaw3 #_R9
  227 31,35 31,47 _rateLaw3 #_R9
  228 31,36 31,48 _rateLaw3 #_R9
  229 7,24 7,40 kp5b #_R10
  230 7,27 7,45 kp5b #_R10
  231 7,29 7,49 kp5b #_R10
  232 16,24 16,40 kp5b #_R10
  233 16,27 16,45 kp5b #_R10
  234 16,29 16,49 kp5b #_R10
  235 15,25 25,30 kp5b #_R10
  236 16,25 25,31 kp5b #_R10
  237 17,25 25,32 kp5b #_R10
  238 24,25 25,40 kp5b #_R10
  239 25,27 25,45 kp5b #_R10
  240 25,29 25,49 kp5b #_R10
  241 15,31 30,31 kp5b #_R10
  242 16,31 31,31 kp5b #_R10
  243 17,31 31,32 kp5b #_R10
  244 24,31 31,40 kp5b #_R10
  245 27,31 31,45 kp5b #_R10
  246 29,31 31,49 kp5b #_R10
  247 13,25 13,41 _rateLaw4 #_R11
  248 13,26 13,42 _rateLaw4 #_R11
  249 13,28 13,46 _rateLaw4 #_R11
  250 13,35 13,47 _rateLaw4 #_R11
  251 13,36 13,48 _rateLaw4 #_R11
  252 1,24 15,24 _rateLaw4 #_R11
  253 7,24 16,24 _rateLaw4 #_R11
  254 10,24 17,24 _rateLaw4 #_R11
  255 13,24 24,24 _rateLaw4 #_R11
  256 14,24 24,27 _rateLaw4 #_R11
  257 18,24 24,29 _rateLaw4 #_R11
  258 24,25 24,41 _rateLaw4 #_R11
  259 24,26 24,42 _rateLaw4 #_R11
  260 24,28 24,46 _rateLaw4 #_R11
  261 24,35 24,47 _rateLaw4 #_R11
  262 24,36 24,48 _rateLaw4 #_R11
  263 1,26 15,26 _rateLaw4 #_R11
  264 7,26 16,26 _rateLaw4 #_R11
  265 10,26 17,26 _rateLaw4 #_R11
  266 13,26 24,26 _rateLaw4 #_R11
  267 14,26 26,27 _rateLaw4 #_R11
  268 18,26 26,29 _rateLaw4 #_R11
  269 25,26 26,41 _rateLaw4 #_R11
  270 26,26 26,42 _rateLaw4 #_R11
  271 26,28 26,46 _rateLaw4 #_R11
  272 26,35 26,47 _rateLaw4 #_R11
  273 26,36 26,48 _rateLaw4 #_R11
  274 13,24 13,40 kp5d #_R12
  275 13,27 13,45 kp5d #_R12
  276 13,29 13,49 kp5d #_R12
  277 15,24 24,30 kp5d #_R12
  278 16,24 24,31 kp5d #_R12
  279 17,24 24,32 kp5d #_R12
  280 24,24 24,40 kp5d #_R12
  281 24,27 24,45 kp5d #_R12
  282 24,29 24,49 kp5d #_R12
  283 15,26 26,30 kp5d #_R12
  284 16,26 26,31 kp5d #_R12
  285 17,26 26,32 kp5d #_R12
  286 24,26 26,40 kp5d #_R12
  287 26,27 26,45 kp5d #_R12
  288 26,29 26,49 kp5d #_R12
  289 7,25 7,26 kp6a #_R13
  290 7,31 7,40 kp6a #_R13
  291 16,25 16,26 kp6a #_R13
  292 16,31 16,40 kp6a #_R13
  293 7,25 13,25 kp6a #_R13
  294 16,25 24,25 kp6a #_R13
  295 25,25 25,26 kp6a #_R13
  296 25,31 25,40 kp6a #_R13
  297 7,31 13,31 kp6a #_R13
  298 16,31 24,31 kp6a #_R13
  299 25,31 26,31 kp6a #_R13
  300 31,31 31,40 kp6a #_R13
  301 13,25 13,26 kp6b #_R14
  302 13,31 13,40 kp6b #_R14
  303 7,24 13,24 kp6b #_R14
  304 16,24 24,24 kp6b #_R14
  305 24,25 24,26 kp6b #_R14
  306 24,31 24,40 kp6b #_R14
  307 7,26 13,26 kp6b #_R14
  308 16,26 24,26 kp6b #_R14
  309 25,26 26,26 kp6b #_R14
  310 26,31 26,40 kp6b #_R14
  311 7,32 7,49 kp7a #_R17
  312 7,35 7,36 kp7a #_R17
  313 16,32 16,49 kp7a #_R17
  314 16,35 16,36 kp7a #_R17
  315 10,25 18,25 kp7a #_R17
  316 17,25 25,29 kp7a #_R17
  317 25,32 25,49 kp7a #_R17
  318 25,35 25,36 kp7a #_R17
  319 10,31 18,31 kp7a #_R17
  320 17,31 29,31 kp7a #_R17
  321 31,32 31,49 kp7a #_R17
  322 31,35 31,36 kp7a #_R17
  323 13,32 13,49 kp7b #_R18
  324 13,35 13,36 kp7b #_R18
  325 10,24 18,24 kp7b #_R18
  326 17,24 24,29 kp7b #_R18
  327 24,32 24,49 kp7b #_R18
  328 24,35 24,36 kp7b #_R18
  329 10,26 18,26 kp7b #_R18
  330 17,26 26,29 kp7b #_R18
  331 26,32 26,49 kp7b #_R18
  332 26,35 26,36 kp7b #_R18
  333 39 50 kp8a #_R21
  334 3,30 32 kf9 #_R24
  335 9,30 49 kf9 #_R24
  336 29 9,15 kr9 #_reverse__R24
  337 32 3,30 kr9 #_reverse__R24
  338 3,27 47 kf10a #_R25
  339 9,27 48 kf10a #_R25
  340 35 3,14 kr10a #_reverse__R25
  341 36 9,14 kr10a #_reverse__R25
  342 3,28 51 kf10b #_R26
  343 9,28 52 kf10b #_R26
  344 10,25 10,41 _rateLaw5 #_R28
  345 10,26 10,42 _rateLaw5 #_R28
  346 10,28 10,46 _rateLaw5 #_R28
  347 10,35 10,47 _rateLaw5 #_R28
  348 10,36 10,48 _rateLaw5 #_R28
  349 17,25 17,41 _rateLaw5 #_R28
  350 17,26 17,42 _rateLaw5 #_R28
  351 17,28 17,46 _rateLaw5 #_R28
  352 17,35 17,47 _rateLaw5 #_R28
  353 17,36 17,48 _rateLaw5 #_R28
  354 1,32 15,32 _rateLaw5 #_R28
  355 7,32 16,32 _rateLaw5 #_R28
  356 10,32 17,32 _rateLaw5 #_R28
  357 13,32 24,32 _rateLaw5 #_R28
  358 14,32 27,32 _rateLaw5 #_R28
  359 18,32 29,32 _rateLaw5 #_R28
  360 25,32 32,41 _rateLaw5 #_R28
  361 26,32 32,42 _rateLaw5 #_R28
  362 28,32 32,46 _rateLaw5 #_R28
  363 32,35 32,47 _rateLaw5 #_R28
  364 32,36 32,48 _rateLaw5 #_R28
  365 1,35 15,35 _rateLaw5 #_R28
  366 7,35 16,35 _rateLaw5 #_R28
  367 10,35 17,35 _rateLaw5 #_R28
  368 13,35 24,35 _rateLaw5 #_R28
  369 14,35 27,35 _rateLaw5 #_R28
  370 18,35 29,35 _rateLaw5 #_R28
  371 25,35 35,41 _rateLaw5 #_R28
  372 26,35 35,42 _rateLaw5 #_R28
  373 28,35 35,46 _rateLaw5 #_R28
  374 35,35 35,47 _rateLaw5 #_R28
  375 35,36 35,48 _rateLaw5 #_R28
  376 10,24 10,40 kp12b #_R29
  377 10,27 10,45 kp12b #_R29
  378 10,29 10,49 kp12b #_R29
  379 17,24 17,40 kp12b #_R29
  380 17,27 17,45 kp12b #_R29
  381 17,29 17,49 kp12b #_R29
  382 15,32 30,32 kp12b #_R29
  383 16,32 31,32 kp12b #_R29
  384 17,32 32,32 kp12b #_R29
  385 24,32 32,40 kp12b #_R29
  386 27,32 32,45 kp12b #_R29
  387 29,32 32,49 kp12b #_R29
  388 15,35 30,35 kp12b #_R29
  389 16,35 31,35 kp12b #_R29
  390 17,35 32,35 kp12b #_R29
  391 24,35 35,40 kp12b #_R29
  392 27,35 35,45 kp12b #_R29
  393 29,35 35,49 kp12b #_R29
  394 18,25 18,41 _rateLaw6 #_R30
  395 18,26 18,42 _rateLaw6 #_R30
  396 18,28 18,46 _rateLaw6 #_R30
  397 18,35 18,47 _rateLaw6 #_R30
  398 18,36 18,48 _rateLaw6 #_R30
  399 1,29 15,29 _rateLaw6 #_R30
  400 7,29 16,29 _rateLaw6 #_R30
  401 10,29 17,29 _rateLaw6 #_R30
  402 13,29 24,29 _rateLaw6 #_R30
  403 14,29 27,29 _rateLaw6 #_R30
  404 18,29 29,29 _rateLaw6 #_R30
  405 25,29 29,41 _rateLaw6 #_R30
  406 26,29 29,42 _rateLaw6 #_R30
  407 28,29 29,46 _rateLaw6 #_R30
  408 29,35 29,47 _rateLaw6 #_R30
  409 29,36 29,48 _rateLaw6 #_R30
  410 1,36 15,36 _rateLaw6 #_R30
  411 7,36 16,36 _rateLaw6 #_R30
  412 10,36 17,36 _rateLaw6 #_R30
  413 13,36 24,36 _rateLaw6 #_R30
  414 14,36 27,36 _rateLaw6 #_R30
  415 18,36 29,36 _rateLaw6 #_R30
  416 25,36 36,41 _rateLaw6 #_R30
  417 26,36 36,42 _rateLaw6 #_R30
  418 28,36 36,46 _rateLaw6 #_R30
  419 35,36 36,47 _rateLaw6 #_R30
  420 36,36 36,48 _rateLaw6 #_R30
  421 18,24 18,40 kp12d #_R31
  422 18,27 18,45 kp12d #_R31
  423 18,29 18,49 kp12d #_R31
  424 15,29 29,30 kp12d #_R31
  425 16,29 29,31 kp12d #_R31
  426 17,29 29,32 kp12d #_R31
  427 24,29 29,40 kp12d #_R31
  428 27,29 29,45 kp12d #_R31
  429 29,29 29,49 kp12d #_R31
  430 15,36 30,36 kp12d #_R31
  431 16,36 31,36 kp12d #_R31
  432 17,36 32,36 kp12d #_R31
  433 24,36 36,40 kp12d #_R31
  434 27,36 36,45 kp12d #_R31
  435 29,36 36,49 kp12d #_R31
  436 10,30 10,45 _rateLaw7 #_R32
  437 17,30 17,45 _rateLaw7 #_R32
  438 1,32 14,32 _rateLaw7 #_R32
  439 15,32 27,32 _rateLaw7 #_R32
  440 30,32 32,45 _rateLaw7 #_R32
  441 1,35 14,35 _rateLaw7 #_R32
  442 15,35 27,35 _rateLaw7 #_R32
  443 30,35 35,45 _rateLaw7 #_R32
  444 10,27 10,46 kp13b #_R33
  445 17,27 17,46 kp13b #_R33
  446 14,32 28,32 kp13b #_R33
  447 27,32 32,46 kp13b #_R33
  448 14,35 28,35 kp13b #_R33
  449 27,35 35,46 kp13b #_R33
  450 18,30 18,45 _rateLaw8 #_R34
  451 1,29 14,29 _rateLaw8 #_R34
  452 15,29 27,29 _rateLaw8 #_R34
  453 29,30 29,45 _rateLaw8 #_R34
  454 1,36 14,36 _rateLaw8 #_R34
  455 15,36 27,36 _rateLaw8 #_R34
  456 30,36 36,45 _rateLaw8 #_R34
  457 18,27 18,46 kp13d #_R35
  458 14,29 28,29 kp13d #_R35
  459 27,29 29,46 kp13d #_R35
  460 14,36 28,36 kp13d #_R35
  461 27,36 36,46 kp13d #_R35
  462 10,32 10,49 kp14a #_R36
  463 10,35 10,36 kp14a #_R36
  464 17,32 17,49 kp14a #_R36
  465 17,35 17,36 kp14a #_R36
  466 10,32 18,32 kp14a #_R36
  467 17,32 29,32 kp14a #_R36
  468 32,32 32,49 kp14a #_R36
  469 32,35 32,36 kp14a #_R36
  470 10,35 18,35 kp14a #_R36
  471 17,35 29,35 kp14a #_R36
  472 32,35 35,49 kp14a #_R36
  473 35,35 35,36 kp14a #_R36
  474 18,32 18,49 kp14b #_R37
  475 18,35 18,36 kp14b #_R37
  476 10,29 18,29 kp14b #_R37
  477 17,29 29,29 kp14b #_R37
  478 29,32 29,49 kp14b #_R37
  479 29,35 29,36 kp14b #_R37
  480 10,36 18,36 kp14b #_R37
  481 17,36 29,36 kp14b #_R37
  482 32,36 36,49 kp14b #_R37
  483 35,36 36,36 kp14b #_R37
  484 10,25 10,26 kp15a #_R40
  485 10,31 10,40 kp15a #_R40
  486 17,25 17,26 kp15a #_R40
  487 17,31 17,40 kp15a #_R40
  488 7,32 13,32 kp15a #_R40
  489 16,32 24,32 kp15a #_R40
  490 25,32 26,32 kp15a #_R40
  491 31,32 32,40 kp15a #_R40
  492 7,35 13,35 kp15a #_R40
  493 16,35 24,35 kp15a #_R40
  494 25,35 26,35 kp15a #_R40
  495 31,35 35,40 kp15a #_R40
  496 18,25 18,26 kp15b #_R41
  497 18,31 18,40 kp15b #_R41
  498 7,29 13,29 kp15b #_R41
  499 16,29 24,29 kp15b #_R41
  500 25,29 26,29 kp15b #_R41
  501 29,31 29,40 kp15b #_R41
  502 7,36 13,36 kp15b #_R41
  503 16,36 24,36 kp15b #_R41
  504 25,36 26,36 kp15b #_R41
  505 31,36 36,40 kp15b #_R41
  506 39 53 kp16b #_R45
  507 6,30 54 kf17 #_R47
  508 6,31 55 kf17 #_R47
  509 6,32 56 kf17 #_R47
  510 2,37 38 kf19a #_R50
  511 8,37 53 kf19a #_R50
  512 33 8,57 kr19a #_R51
  513 34 8,58 kr19a #_R51
  514 38 2,37 kr19a #_R51
  515 39 8,22 kr19a #_R51
  516 33 59 kf20b #_R54
  517 34 60 kf20b #_R54
  518 3,33 34 kf21a #_R56
  519 9,33 50 kf21a #_R56
  520 34 3,33 kr21a #_R57
  521 37 9,61 kr21a #_R57
  522 38 9,62 kr21a #_R57
  523 39 9,20 kr21a #_R57
  524 37 63 kf22b #_R60
  525 38 64 kf22b #_R60
  526 27 15 kdp26a #_R65
  527 28 14 _rateLaw9 #_R66
  528 24 13 kdp27a #_R67
  529 27 14 kdp27a #_R67
  530 29 18 kdp27a #_R67
  531 30 15 _rateLaw10 #_R68
  532 31 16 _rateLaw10 #_R68
  533 32 17 _rateLaw10 #_R68
  534 24 16 kdp28a #_R69
  535 26 25 kdp28a #_R69
  536 33 65 kdp28a #_R69
  537 34 66 kdp28a #_R69
  538 39 23 kdp28a #_R69
  539 29 17 kdp29a #_R71
  540 36 35 kdp29a #_R71
  541 37 67 kdp29a #_R71
  542 38 68 kdp29a #_R71
  543 39 21 kdp29a #_R71
  544 33 20 kdp30b #_R74
  545 34 21 kdp30b #_R74
  546 37 22 kdp30c #_R75
  547 38 23 kdp30c #_R75
  548 2,54 55 kf1 #_R1
  549 8,54 69 kf1 #_R1
  550 40 8,30 kr1 #_reverse__R1
  551 55 2,54 kr1 #_reverse__R1
  552 2,45 70 kf2a #_R2
  553 8,45 71 kf2a #_R2
  554 41 2,27 kr2a #_reverse__R2
  555 42 8,27 kr2a #_reverse__R2
  556 2,46 72 kf2b #_R3
  557 8,46 73 kf2b #_R3
  558 43 2,28 kr2b #_reverse__R3
  559 44 8,28 kr2b #_reverse__R3
  560 7,54 7,74 _rateLaw1 #_R5
  561 16,54 16,74 _rateLaw1 #_R5
  562 25,54 25,74 _rateLaw1 #_R5
  563 31,54 31,74 _rateLaw1 #_R5
  564 1,41 14,41 _rateLaw1 #_R5
  565 15,41 27,41 _rateLaw1 #_R5
  566 30,41 41,45 _rateLaw1 #_R5
  567 41,54 41,74 _rateLaw1 #_R5
  568 1,43 14,43 _rateLaw1 #_R5
  569 15,43 27,43 _rateLaw1 #_R5
  570 30,43 43,45 _rateLaw1 #_R5
  571 43,54 43,74 _rateLaw1 #_R5
  572 1,55 14,55 _rateLaw1 #_R5
  573 15,55 27,55 _rateLaw1 #_R5
  574 30,55 45,55 _rateLaw1 #_R5
  575 54,55 55,74 _rateLaw1 #_R5
  576 7,45 7,75 kp4b #_R6
  577 16,45 16,75 kp4b #_R6
  578 25,45 25,75 kp4b #_R6
  579 31,45 31,75 kp4b #_R6
  580 14,41 28,41 kp4b #_R6
  581 27,41 41,46 kp4b #_R6
  582 41,45 41,75 kp4b #_R6
  583 14,43 28,43 kp4b #_R6
  584 27,43 43,46 kp4b #_R6
  585 43,45 43,75 kp4b #_R6
  586 14,55 28,55 kp4b #_R6
  587 27,55 46,55 kp4b #_R6
  588 45,55 55,75 kp4b #_R6
  589 13,54 13,74 _rateLaw2 #_R7
  590 24,54 24,74 _rateLaw2 #_R7
  591 26,54 26,74 _rateLaw2 #_R7
  592 1,40 14,40 _rateLaw2 #_R7
  593 15,40 27,40 _rateLaw2 #_R7
  594 30,40 40,45 _rateLaw2 #_R7
  595 40,54 40,74 _rateLaw2 #_R7
  596 1,42 14,42 _rateLaw2 #_R7
  597 15,42 27,42 _rateLaw2 #_R7
  598 30,42 42,45 _rateLaw2 #_R7
  599 42,54 42,74 _rateLaw2 #_R7
  600 1,44 14,44 _rateLaw2 #_R7
  601 15,44 27,44 _rateLaw2 #_R7
  602 30,44 44,45 _rateLaw2 #_R7
  603 44,54 44,74 _rateLaw2 #_R7
  604 13,45 13,75 kp4d #_R8
  605 24,45 24,75 kp4d #_R8
  606 26,45 26,75 kp4d #_R8
  607 14,40 28,40 kp4d #_R8
  608 27,40 40,46 kp4d #_R8
  609 40,45 40,75 kp4d #_R8
  610 14,42 28,42 kp4d #_R8
  611 27,42 42,46 kp4d #_R8
  612 42,45 42,75 kp4d #_R8
  613 14,44 28,44 kp4d #_R8
  614 27,44 44,46 kp4d #_R8
  615 44,45 44,75 kp4d #_R8
  616 7,43 7,72 _rateLaw3 #_R9
  617 7,44 7,73 _rateLaw3 #_R9
  618 7,51 7,76 _rateLaw3 #_R9
  619 7,52 7,77 _rateLaw3 #_R9
  620 16,43 16,72 _rateLaw3 #_R9
  621 16,44 16,73 _rateLaw3 #_R9
  622 16,51 16,76 _rateLaw3 #_R9
  623 16,52 16,77 _rateLaw3 #_R9
  624 25,43 25,72 _rateLaw3 #_R9
  625 25,44 25,73 _rateLaw3 #_R9
  626 25,51 25,76 _rateLaw3 #_R9
  627 25,52 25,77 _rateLaw3 #_R9
  628 31,43 31,72 _rateLaw3 #_R9
  629 31,44 31,73 _rateLaw3 #_R9
  630 31,51 31,76 _rateLaw3 #_R9
  631 31,52 31,77 _rateLaw3 #_R9
  632 1,41 15,41 _rateLaw3 #_R9
  633 7,41 16,41 _rateLaw3 #_R9
  634 10,41 17,41 _rateLaw3 #_R9
  635 13,41 24,41 _rateLaw3 #_R9
  636 14,41 27,41 _rateLaw3 #_R9
  637 18,41 29,41 _rateLaw3 #_R9
  638 25,41 41,41 _rateLaw3 #_R9
  639 26,41 41,42 _rateLaw3 #_R9
  640 28,41 41,46 _rateLaw3 #_R9
  641 35,41 41,47 _rateLaw3 #_R9
  642 36,41 41,48 _rateLaw3 #_R9
  643 41,43 41,72 _rateLaw3 #_R9
  644 41,44 41,73 _rateLaw3 #_R9
  645 41,51 41,76 _rateLaw3 #_R9
  646 41,52 41,77 _rateLaw3 #_R9
  647 1,43 15,43 _rateLaw3 #_R9
  648 7,43 16,43 _rateLaw3 #_R9
  649 10,43 17,43 _rateLaw3 #_R9
  650 13,43 24,43 _rateLaw3 #_R9
  651 14,43 27,43 _rateLaw3 #_R9
  652 18,43 29,43 _rateLaw3 #_R9
  653 25,43 41,43 _rateLaw3 #_R9
  654 26,43 42,43 _rateLaw3 #_R9
  655 28,43 43,46 _rateLaw3 #_R9
  656 35,43 43,47 _rateLaw3 #_R9
  657 36,43 43,48 _rateLaw3 #_R9
  658 43,43 43,72 _rateLaw3 #_R9
  659 43,44 43,73 _rateLaw3 #_R9
  660 43,51 43,76 _rateLaw3 #_R9
  661 43,52 43,77 _rateLaw3 #_R9
  662 1,55 15,55 _rateLaw3 #_R9
  663 7,55 16,55 _rateLaw3 #_R9
  664 10,55 17,55 _rateLaw3 #_R9
  665 13,55 24,55 _rateLaw3 #_R9
  666 14,55 27,55 _rateLaw3 #_R9
  667 18,55 29,55 _rateLaw3 #_R9
  668 25,55 41,55 _rateLaw3 #_R9
  669 26,55 42,55 _rateLaw3 #_R9
  670 28,55 46,55 _rateLaw3 #_R9
  671 35,55 47,55 _rateLaw3 #_R9
  672 36,55 48,55 _rateLaw3 #_R9
  673 43,55 55,72 _rateLaw3 #_R9
  674 44,55 55,73 _rateLaw3 #_R9
  675 51,55 55,76 _rateLaw3 #_R9
  676 52,55 55,77 _rateLaw3 #_R9
  677 7,41 7,70 kp5b #_R10
  678 7,42 7,71 kp5b #_R10
  679 7,46 7,75 kp5b #_R10
  680 7,47 7,78 kp5b #_R10
  681 7,48 7,79 kp5b #_R10
  682 16,41 16,70 kp5b #_R10
  683 16,42 16,71 kp5b #_R10
  684 16,46 16,75 kp5b #_R10
  685 16,47 16,78 kp5b #_R10
  686 16,48 16,79 kp5b #_R10
  687 25,41 25,70 kp5b #_R10
  688 25,42 25,71 kp5b #_R10
  689 25,46 25,75 kp5b #_R10
  690 25,47 25,78 kp5b #_R10
  691 25,48 25,79 kp5b #_R10
  692 31,41 31,70 kp5b #_R10
  693 31,42 31,71 kp5b #_R10
  694 31,46 31,75 kp5b #_R10
  695 31,47 31,78 kp5b #_R10
  696 31,48 31,79 kp5b #_R10
  697 15,41 30,41 kp5b #_R10
  698 16,41 31,41 kp5b #_R10
  699 17,41 32,41 kp5b #_R10
  700 24,41 40,41 kp5b #_R10
  701 27,41 41,45 kp5b #_R10
  702 29,41 41,49 kp5b #_R10
  703 41,41 41,70 kp5b #_R10
  704 41,42 41,71 kp5b #_R10
  705 41,46 41,75 kp5b #_R10
  706 41,47 41,78 kp5b #_R10
  707 41,48 41,79 kp5b #_R10
  708 15,43 30,43 kp5b #_R10
  709 16,43 31,43 kp5b #_R10
  710 17,43 32,43 kp5b #_R10
  711 24,43 40,43 kp5b #_R10
  712 27,43 43,45 kp5b #_R10
  713 29,43 43,49 kp5b #_R10
  714 41,43 43,70 kp5b #_R10
  715 42,43 43,71 kp5b #_R10
  716 43,46 43,75 kp5b #_R10
  717 43,47 43,78 kp5b #_R10
  718 43,48 43,79 kp5b #_R10
  719 15,55 30,55 kp5b #_R10
  720 16,55 31,55 kp5b #_R10
  721 17,55 32,55 kp5b #_R10
  722 24,55 40,55 kp5b #_R10
  723 27,55 45,55 kp5b #_R10
  724 29,55 49,55 kp5b #_R10
  725 41,55 55,70 kp5b #_R10
  726 42,55 55,71 kp5b #_R10
  727 46,55 55,75 kp5b #_R10
  728 47,55 55,78 kp5b #_R10
  729 48,55 55,79 kp5b #_R10
  730 13,43 13,72 _rateLaw4 #_R11
  731 13,44 13,73 _rateLaw4 #_R11
  732 13,51 13,76 _rateLaw4 #_R11
  733 13,52 13,77 _rateLaw4 #_R11
  734 24,43 24,72 _rateLaw4 #_R11
  735 24,44 24,73 _rateLaw4 #_R11
  736 24,51 24,76 _rateLaw4 #_R11
  737 24,52 24,77 _rateLaw4 #_R11
  738 26,43 26,72 _rateLaw4 #_R11
  739 26,44 26,73 _rateLaw4 #_R11
  740 26,51 26,76 _rateLaw4 #_R11
  741 26,52 26,77 _rateLaw4 #_R11
  742 1,40 15,40 _rateLaw4 #_R11
  743 7,40 16,40 _rateLaw4 #_R11
  744 10,40 17,40 _rateLaw4 #_R11
  745 13,40 24,40 _rateLaw4 #_R11
  746 14,40 27,40 _rateLaw4 #_R11
  747 18,40 29,40 _rateLaw4 #_R11
  748 25,40 40,41 _rateLaw4 #_R11
  749 26,40 40,42 _rateLaw4 #_R11
  750 28,40 40,46 _rateLaw4 #_R11
  751 35,40 40,47 _rateLaw4 #_R11
  752 36,40 40,48 _rateLaw4 #_R11
  753 40,43 40,72 _rateLaw4 #_R11
  754 40,44 40,73 _rateLaw4 #_R11
  755 40,51 40,76 _rateLaw4 #_R11
  756 40,52 40,77 _rateLaw4 #_R11
  757 1,42 15,42 _rateLaw4 #_R11
  758 7,42 16,42 _rateLaw4 #_R11
  759 10,42 17,42 _rateLaw4 #_R11
  760 13,42 24,42 _rateLaw4 #_R11
  761 14,42 27,42 _rateLaw4 #_R11
  762 18,42 29,42 _rateLaw4 #_R11
  763 25,42 41,42 _rateLaw4 #_R11
  764 26,42 42,42 _rateLaw4 #_R11
  765 28,42 42,46 _rateLaw4 #_R11
  766 35,42 42,47 _rateLaw4 #_R11
  767 36,42 42,48 _rateLaw4 #_R11
  768 42,43 42,72 _rateLaw4 #_R11
  769 42,44 42,73 _rateLaw4 #_R11
  770 42,51 42,76 _rateLaw4 #_R11
  771 42,52 42,77 _rateLaw4 #_R11
  772 1,44 15,44 _rateLaw4 #_R11
  773 7,44 16,44 _rateLaw4 #_R11
  774 10,44 17,44 _rateLaw4 #_R11
  775 13,44 24,44 _rateLaw4 #_R11
  776 14,44 27,44 _rateLaw4 #_R11
  777 18,44 29,44 _rateLaw4 #_R11
  778 25,44 41,44 _rateLaw4 #_R11
  779 26,44 42,44 _rateLaw4 #_R11
  780 28,44 44,46 _rateLaw4 #_R11
  781 35,44 44,47 _rateLaw4 #_R11
  782 36,44 44,48 _rateLaw4 #_R11
  783 43,44 44,72 _rateLaw4 #_R11
  784 44,44 44,73 _rateLaw4 #_R11
  785 44,51 44,76 _rateLaw4 #_R11
  786 44,52 44,77 _rateLaw4 #_R11
  787 13,41 13,70 kp5d #_R12
  788 13,42 13,71 kp5d #_R12
  789 13,46 13,75 kp5d #_R12
  790 13,47 13,78 kp5d #_R12
  791 13,48 13,79 kp5d #_R12
  792 24,41 24,70 kp5d #_R12
  793 24,42 24,71 kp5d #_R12
  794 24,46 24,75 kp5d #_R12
  795 24,47 24,78 kp5d #_R12
  796 24,48 24,79 kp5d #_R12
  797 26,41 26,70 kp5d #_R12
  798 26,42 26,71 kp5d #_R12
  799 26,46 26,75 kp5d #_R12
  800 26,47 26,78 kp5d #_R12
  801 26,48 26,79 kp5d #_R12
  802 15,40 30,40 kp5d #_R12
  803 16,40 31,40 kp5d #_R12
  804 17,40 32,40 kp5d #_R12
  805 24,40 40,40 kp5d #_R12
  806 27,40 40,45 kp5d #_R12
  807 29,40 40,49 kp5d #_R12
  808 40,41 40,70 kp5d #_R12
  809 40,42 40,71 kp5d #_R12
  810 40,46 40,75 kp5d #_R12
  811 40,47 40,78 kp5d #_R12
  812 40,48 40,79 kp5d #_R12
  813 15,42 30,42 kp5d #_R12
  814 16,42 31,42 kp5d #_R12
  815 17,42 32,42 kp5d #_R12
  816 24,42 40,42 kp5d #_R12
  817 27,42 42,45 kp5d #_R12
  818 29,42 42,49 kp5d #_R12
  819 41,42 42,70 kp5d #_R12
  820 42,42 42,71 kp5d #_R12
  821 42,46 42,75 kp5d #_R12
  822 42,47 42,78 kp5d #_R12
  823 42,48 42,79 kp5d #_R12
  824 15,44 30,44 kp5d #_R12
  825 16,44 31,44 kp5d #_R12
  826 17,44 32,44 kp5d #_R12
  827 24,44 40,44 kp5d #_R12
  828 27,44 44,45 kp5d #_R12
  829 29,44 44,49 kp5d #_R12
  830 41,44 44,70 kp5d #_R12
  831 42,44 44,71 kp5d #_R12
  832 44,46 44,75 kp5d #_R12
  833 44,47 44,78 kp5d #_R12
  834 44,48 44,79 kp5d #_R12
  835 7,41 7,42 kp6a #_R13
  836 7,43 7,44 kp6a #_R13
  837 7,55 7,69 kp6a #_R13
  838 16,41 16,42 kp6a #_R13
  839 16,43 16,44 kp6a #_R13
  840 16,55 16,69 kp6a #_R13
  841 25,41 25,42 kp6a #_R13
  842 25,43 25,44 kp6a #_R13
  843 25,55 25,69 kp6a #_R13
  844 31,41 31,42 kp6a #_R13
  845 31,43 31,44 kp6a #_R13
  846 31,55 31,69 kp6a #_R13
  847 7,41 13,41 kp6a #_R13
  848 16,41 24,41 kp6a #_R13
  849 25,41 26,41 kp6a #_R13
  850 31,41 40,41 kp6a #_R13
  851 41,41 41,42 kp6a #_R13
  852 41,43 41,44 kp6a #_R13
  853 41,55 41,69 kp6a #_R13
  854 7,43 13,43 kp6a #_R13
  855 16,43 24,43 kp6a #_R13
  856 25,43 26,43 kp6a #_R13
  857 31,43 40,43 kp6a #_R13
  858 41,43 42,43 kp6a #_R13
  859 43,43 43,44 kp6a #_R13
  860 43,55 43,69 kp6a #_R13
  861 7,55 13,55 kp6a #_R13
  862 16,55 24,55 kp6a #_R13
  863 25,55 26,55 kp6a #_R13
  864 31,55 40,55 kp6a #_R13
  865 41,55 42,55 kp6a #_R13
  866 43,55 44,55 kp6a #_R13
  867 55,55 55,69 kp6a #_R13
  868 13,41 13,42 kp6b #_R14
  869 13,43 13,44 kp6b #_R14
  870 13,55 13,69 kp6b #_R14
  871 24,41 24,42 kp6b #_R14
  872 24,43 24,44 kp6b #_R14
  873 24,55 24,69 kp6b #_R14
  874 26,41 26,42 kp6b #_R14
  875 26,43 26,44 kp6b #_R14
  876 26,55 26,69 kp6b #_R14
  877 7,40 13,40 kp6b #_R14
  878 16,40 24,40 kp6b #_R14
  879 25,40 26,40 kp6b #_R14
  880 31,40 40,40 kp6b #_R14
  881 40,41 40,42 kp6b #_R14
  882 40,43 40,44 kp6b #_R14
  883 40,55 40,69 kp6b #_R14
  884 7,42 13,42 kp6b #_R14
  885 16,42 24,42 kp6b #_R14
  886 25,42 26,42 kp6b #_R14
  887 31,42 40,42 kp6b #_R14
  888 41,42 42,42 kp6b #_R14
  889 42,43 42,44 kp6b #_R14
  890 42,55 42,69 kp6b #_R14
  891 7,44 13,44 kp6b #_R14
  892 16,44 24,44 kp6b #_R14
  893 25,44 26,44 kp6b #_R14
  894 31,44 40,44 kp6b #_R14
  895 41,44 42,44 kp6b #_R14
  896 43,44 44,44 kp6b #_R14
  897 44,55 44,69 kp6b #_R14
  898 7,47 7,48 kp7a #_R17
  899 7,51 7,52 kp7a #_R17
  900 7,56 7,80 kp7a #_R17
  901 16,47 16,48 kp7a #_R17
  902 16,51 16,52 kp7a #_R17
  903 16,56 16,80 kp7a #_R17
  904 25,47 25,48 kp7a #_R17
  905 25,51 25,52 kp7a #_R17
  906 25,56 25,80 kp7a #_R17
  907 31,47 31,48 kp7a #_R17
  908 31,51 31,52 kp7a #_R17
  909 31,56 31,80 kp7a #_R17
  910 10,41 18,41 kp7a #_R17
  911 17,41 29,41 kp7a #_R17
  912 32,41 41,49 kp7a #_R17
  913 35,41 36,41 kp7a #_R17
  914 41,47 41,48 kp7a #_R17
  915 41,51 41,52 kp7a #_R17
  916 41,56 41,80 kp7a #_R17
  917 10,43 18,43 kp7a #_R17
  918 17,43 29,43 kp7a #_R17
  919 32,43 43,49 kp7a #_R17
  920 35,43 36,43 kp7a #_R17
  921 43,47 43,48 kp7a #_R17
  922 43,51 43,52 kp7a #_R17
  923 43,56 43,80 kp7a #_R17
  924 10,55 18,55 kp7a #_R17
  925 17,55 29,55 kp7a #_R17
  926 32,55 49,55 kp7a #_R17
  927 35,55 36,55 kp7a #_R17
  928 47,55 48,55 kp7a #_R17
  929 51,55 52,55 kp7a #_R17
  930 55,56 55,80 kp7a #_R17
  931 13,47 13,48 kp7b #_R18
  932 13,51 13,52 kp7b #_R18
  933 13,56 13,80 kp7b #_R18
  934 24,47 24,48 kp7b #_R18
  935 24,51 24,52 kp7b #_R18
  936 24,56 24,80 kp7b #_R18
  937 26,47 26,48 kp7b #_R18
  938 26,51 26,52 kp7b #_R18
  939 26,56 26,80 kp7b #_R18
  940 10,40 18,40 kp7b #_R18
  941 17,40 29,40 kp7b #_R18
  942 32,40 40,49 kp7b #_R18
  943 35,40 36,40 kp7b #_R18
  944 40,47 40,48 kp7b #_R18
  945 40,51 40,52 kp7b #_R18
  946 40,56 40,80 kp7b #_R18
  947 10,42 18,42 kp7b #_R18
  948 17,42 29,42 kp7b #_R18
  949 32,42 42,49 kp7b #_R18
  950 35,42 36,42 kp7b #_R18
  951 42,47 42,48 kp7b #_R18
  952 42,51 42,52 kp7b #_R18
  953 42,56 42,80 kp7b #_R18
  954 10,44 18,44 kp7b #_R18
  955 17,44 29,44 kp7b #_R18
  956 32,44 44,49 kp7b #_R18
  957 35,44 36,44 kp7b #_R18
  958 44,47 44,48 kp7b #_R18
  959 44,51 44,52 kp7b #_R18
  960 44,56 44,80 kp7b #_R18
  961 53 81 kp8a #_R21
  962 59 82 kp8b #_R22
  963 60 83 kp8b #_R22
  964 59 84 kp8c #_R23
  965 60 85 kp8c #_R23
  966 3,54 56 kf9 #_R24
  967 9,54 80 kf9 #_R24
  968 49 9,30 kr9 #_reverse__R24
  969 56 3,54 kr9 #_reverse__R24
  970 3,45 78 kf10a #_R25
  971 9,45 79 kf10a #_R25
  972 47 3,27 kr10a #_reverse__R25
  973 48 9,27 kr10a #_reverse__R25
  974 3,46 76 kf10b #_R26
  975 9,46 77 kf10b #_R26
  976 51 3,28 kr10b #_reverse__R26
  977 52 9,28 kr10b #_reverse__R26
  978 10,43 10,72 _rateLaw5 #_R28
  979 10,44 10,73 _rateLaw5 #_R28
  980 10,51 10,76 _rateLaw5 #_R28
  981 10,52 10,77 _rateLaw5 #_R28
  982 17,43 17,72 _rateLaw5 #_R28
  983 17,44 17,73 _rateLaw5 #_R28
  984 17,51 17,76 _rateLaw5 #_R28
  985 17,52 17,77 _rateLaw5 #_R28
  986 32,43 32,72 _rateLaw5 #_R28
  987 32,44 32,73 _rateLaw5 #_R28
  988 32,51 32,76 _rateLaw5 #_R28
  989 32,52 32,77 _rateLaw5 #_R28
  990 35,43 35,72 _rateLaw5 #_R28
  991 35,44 35,73 _rateLaw5 #_R28
  992 35,51 35,76 _rateLaw5 #_R28
  993 35,52 35,77 _rateLaw5 #_R28
  994 1,47 15,47 _rateLaw5 #_R28
  995 7,47 16,47 _rateLaw5 #_R28
  996 10,47 17,47 _rateLaw5 #_R28
  997 13,47 24,47 _rateLaw5 #_R28
  998 14,47 27,47 _rateLaw5 #_R28
  999 18,47 29,47 _rateLaw5 #_R28
 1000 25,47 41,47 _rateLaw5 #_R28
 1001 26,47 42,47 _rateLaw5 #_R28
 1002 28,47 46,47 _rateLaw5 #_R28
 1003 35,47 47,47 _rateLaw5 #_R28
 1004 36,47 47,48 _rateLaw5 #_R28
 1005 43,47 47,72 _rateLaw5 #_R28
 1006 44,47 47,73 _rateLaw5 #_R28
 1007 47,51 47,76 _rateLaw5 #_R28
 1008 47,52 47,77 _rateLaw5 #_R28
 1009 1,51 15,51 _rateLaw5 #_R28
 1010 7,51 16,51 _rateLaw5 #_R28
 1011 10,51 17,51 _rateLaw5 #_R28
 1012 13,51 24,51 _rateLaw5 #_R28
 1013 14,51 27,51 _rateLaw5 #_R28
 1014 18,51 29,51 _rateLaw5 #_R28
 1015 25,51 41,51 _rateLaw5 #_R28
 1016 26,51 42,51 _rateLaw5 #_R28
 1017 28,51 46,51 _rateLaw5 #_R28
 1018 35,51 47,51 _rateLaw5 #_R28
 1019 36,51 48,51 _rateLaw5 #_R28
 1020 43,51 51,72 _rateLaw5 #_R28
 1021 44,51 51,73 _rateLaw5 #_R28
 1022 51,51 51,76 _rateLaw5 #_R28
 1023 51,52 51,77 _rateLaw5 #_R28
 1024 1,56 15,56 _rateLaw5 #_R28
 1025 7,56 16,56 _rateLaw5 #_R28
 1026 10,56 17,56 _rateLaw5 #_R28
 1027 13,56 24,56 _rateLaw5 #_R28
 1028 14,56 27,56 _rateLaw5 #_R28
 1029 18,56 29,56 _rateLaw5 #_R28
 1030 25,56 41,56 _rateLaw5 #_R28
 1031 26,56 42,56 _rateLaw5 #_R28
 1032 28,56 46,56 _rateLaw5 #_R28
 1033 35,56 47,56 _rateLaw5 #_R28
 1034 36,56 48,56 _rateLaw5 #_R28
 1035 43,56 56,72 _rateLaw5 #_R28
 1036 44,56 56,73 _rateLaw5 #_R28
 1037 51,56 56,76 _rateLaw5 #_R28
 1038 52,56 56,77 _rateLaw5 #_R28
 1039 10,41 10,70 kp12b #_R29
 1040 10,42 10,71 kp12b #_R29
 1041 10,46 10,75 kp12b #_R29
 1042 10,47 10,78 kp12b #_R29
 1043 10,48 10,79 kp12b #_R29
 1044 17,41 17,70 kp12b #_R29
 1045 17,42 17,71 kp12b #_R29
 1046 17,46 17,75 kp12b #_R29
 1047 17,47 17,78 kp12b #_R29
 1048 17,48 17,79 kp12b #_R29
 1049 32,41 32,70 kp12b #_R29
 1050 32,42 32,71 kp12b #_R29
 1051 32,46 32,75 kp12b #_R29
 1052 32,47 32,78 kp12b #_R29
 1053 32,48 32,79 kp12b #_R29
 1054 35,41 35,70 kp12b #_R29
 1055 35,42 35,71 kp12b #_R29
 1056 35,46 35,75 kp12b #_R29
 1057 35,47 35,78 kp12b #_R29
 1058 35,48 35,79 kp12b #_R29
 1059 15,47 30,47 kp12b #_R29
 1060 16,47 31,47 kp12b #_R29
 1061 17,47 32,47 kp12b #_R29
 1062 24,47 40,47 kp12b #_R29
 1063 27,47 45,47 kp12b #_R29
 1064 29,47 47,49 kp12b #_R29
 1065 41,47 47,70 kp12b #_R29
 1066 42,47 47,71 kp12b #_R29
 1067 46,47 47,75 kp12b #_R29
 1068 47,47 47,78 kp12b #_R29
 1069 47,48 47,79 kp12b #_R29
 1070 15,51 30,51 kp12b #_R29
 1071 16,51 31,51 kp12b #_R29
 1072 17,51 32,51 kp12b #_R29
 1073 24,51 40,51 kp12b #_R29
 1074 27,51 45,51 kp12b #_R29
 1075 29,51 49,51 kp12b #_R29
 1076 41,51 51,70 kp12b #_R29
 1077 42,51 51,71 kp12b #_R29
 1078 46,51 51,75 kp12b #_R29
 1079 47,51 51,78 kp12b #_R29
 1080 48,51 51,79 kp12b #_R29
 1081 15,56 30,56 kp12b #_R29
 1082 16,56 31,56 kp12b #_R29
 1083 17,56 32,56 kp12b #_R29
 1084 24,56 40,56 kp12b #_R29
 1085 27,56 45,56 kp12b #_R29
 1086 29,56 49,56 kp12b #_R29
 1087 41,56 56,70 kp12b #_R29
 1088 42,56 56,71 kp12b #_R29
 1089 46,56 56,75 kp12b #_R29
 1090 47,56 56,78 kp12b #_R29
 1091 48,56 56,79 kp12b #_R29
 1092 18,43 18,72 _rateLaw6 #_R30
 1093 18,44 18,73 _rateLaw6 #_R30
 1094 18,51 18,76 _rateLaw6 #_R30
 1095 18,52 18,77 _rateLaw6 #_R30
 1096 29,43 29,72 _rateLaw6 #_R30
 1097 29,44 29,73 _rateLaw6 #_R30
 1098 29,51 29,76 _rateLaw6 #_R30
 1099 29,52 29,77 _rateLaw6 #_R30
 1100 36,43 36,72 _rateLaw6 #_R30
 1101 36,44 36,73 _rateLaw6 #_R30
 1102 36,51 36,76 _rateLaw6 #_R30
 1103 36,52 36,77 _rateLaw6 #_R30
 1104 1,48 15,48 _rateLaw6 #_R30
 1105 7,48 16,48 _rateLaw6 #_R30
 1106 10,48 17,48 _rateLaw6 #_R30
 1107 13,48 24,48 _rateLaw6 #_R30
 1108 14,48 27,48 _rateLaw6 #_R30
 1109 18,48 29,48 _rateLaw6 #_R30
 1110 25,48 41,48 _rateLaw6 #_R30
 1111 26,48 42,48 _rateLaw6 #_R30
 1112 28,48 46,48 _rateLaw6 #_R30
 1113 35,48 47,48 _rateLaw6 #_R30
 1114 36,48 48,48 _rateLaw6 #_R30
 1115 43,48 48,72 _rateLaw6 #_R30
 1116 44,48 48,73 _rateLaw6 #_R30
 1117 48,51 48,76 _rateLaw6 #_R30
 1118 48,52 48,77 _rateLaw6 #_R30
 1119 1,49 15,49 _rateLaw6 #_R30
 1120 7,49 16,49 _rateLaw6 #_R30
 1121 10,49 17,49 _rateLaw6 #_R30
 1122 13,49 24,49 _rateLaw6 #_R30
 1123 14,49 27,49 _rateLaw6 #_R30
 1124 18,49 29,49 _rateLaw6 #_R30
 1125 25,49 41,49 _rateLaw6 #_R30
 1126 26,49 42,49 _rateLaw6 #_R30
 1127 28,49 46,49 _rateLaw6 #_R30
 1128 35,49 47,49 _rateLaw6 #_R30
 1129 36,49 48,49 _rateLaw6 #_R30
 1130 43,49 49,72 _rateLaw6 #_R30
 1131 44,49 49,73 _rateLaw6 #_R30
 1132 49,51 49,76 _rateLaw6 #_R30
 1133 49,52 49,77 _rateLaw6 #_R30
 1134 1,52 15,52 _rateLaw6 #_R30
 1135 7,52 16,52 _rateLaw6 #_R30
 1136 10,52 17,52 _rateLaw6 #_R30
 1137 13,52 24,52 _rateLaw6 #_R30
 1138 14,52 27,52 _rateLaw6 #_R30
 1139 18,52 29,52 _rateLaw6 #_R30
 1140 25,52 41,52 _rateLaw6 #_R30
 1141 26,52 42,52 _rateLaw6 #_R30
 1142 28,52 46,52 _rateLaw6 #_R30
 1143 35,52 47,52 _rateLaw6 #_R30
 1144 36,52 48,52 _rateLaw6 #_R30
 1145 43,52 52,72 _rateLaw6 #_R30
 1146 44,52 52,73 _rateLaw6 #_R30
 1147 51,52 52,76 _rateLaw6 #_R30
 1148 52,52 52,77 _rateLaw6 #_R30
 1149 18,41 18,70 kp12d #_R31
 1150 18,42 18,71 kp12d #_R31
 1151 18,46 18,75 kp12d #_R31
 1152 18,47 18,78 kp12d #_R31
 1153 18,48 18,79 kp12d #_R31
 1154 29,41 29,70 kp12d #_R31
 1155 29,42 29,71 kp12d #_R31
 1156 29,46 29,75 kp12d #_R31
 1157 29,47 29,78 kp12d #_R31
 1158 29,48 29,79 kp12d #_R31
 1159 36,41 36,70 kp12d #_R31
 1160 36,42 36,71 kp12d #_R31
 1161 36,46 36,75 kp12d #_R31
 1162 36,47 36,78 kp12d #_R31
 1163 36,48 36,79 kp12d #_R31
 1164 15,48 30,48 kp12d #_R31
 1165 16,48 31,48 kp12d #_R31
 1166 17,48 32,48 kp12d #_R31
 1167 24,48 40,48 kp12d #_R31
 1168 27,48 45,48 kp12d #_R31
 1169 29,48 48,49 kp12d #_R31
 1170 41,48 48,70 kp12d #_R31
 1171 42,48 48,71 kp12d #_R31
 1172 46,48 48,75 kp12d #_R31
 1173 47,48 48,78 kp12d #_R31
 1174 48,48 48,79 kp12d #_R31
 1175 15,49 30,49 kp12d #_R31
 1176 16,49 31,49 kp12d #_R31
 1177 17,49 32,49 kp12d #_R31
 1178 24,49 40,49 kp12d #_R31
 1179 27,49 45,49 kp12d #_R31
 1180 29,49 49,49 kp12d #_R31
 1181 41,49 49,70 kp12d #_R31
 1182 42,49 49,71 kp12d #_R31
 1183 46,49 49,75 kp12d #_R31
 1184 47,49 49,78 kp12d #_R31
 1185 48,49 49,79 kp12d #_R31
 1186 15,52 30,52 kp12d #_R31
 1187 16,52 31,52 kp12d #_R31
 1188 17,52 32,52 kp12d #_R31
 1189 24,52 40,52 kp12d #_R31
 1190 27,52 45,52 kp12d #_R31
 1191 29,52 49,52 kp12d #_R31
 1192 41,52 52,70 kp12d #_R31
 1193 42,52 52,71 kp12d #_R31
 1194 46,52 52,75 kp12d #_R31
 1195 47,52 52,78 kp12d #_R31
 1196 48,52 52,79 kp12d #_R31
 1197 10,54 10,74 _rateLaw7 #_R32
 1198 17,54 17,74 _rateLaw7 #_R32
 1199 32,54 32,74 _rateLaw7 #_R32
 1200 35,54 35,74 _rateLaw7 #_R32
 1201 1,47 14,47 _rateLaw7 #_R32
 1202 15,47 27,47 _rateLaw7 #_R32
 1203 30,47 45,47 _rateLaw7 #_R32
 1204 47,54 47,74 _rateLaw7 #_R32
 1205 1,51 14,51 _rateLaw7 #_R32
 1206 15,51 27,51 _rateLaw7 #_R32
 1207 30,51 45,51 _rateLaw7 #_R32
 1208 51,54 51,74 _rateLaw7 #_R32
 1209 1,56 14,56 _rateLaw7 #_R32
 1210 15,56 27,56 _rateLaw7 #_R32
 1211 30,56 45,56 _rateLaw7 #_R32
 1212 54,56 56,74 _rateLaw7 #_R32
 1213 10,45 10,75 kp13b #_R33
 1214 17,45 17,75 kp13b #_R33
 1215 32,45 32,75 kp13b #_R33
 1216 35,45 35,75 kp13b #_R33
 1217 14,47 28,47 kp13b #_R33
 1218 27,47 46,47 kp13b #_R33
 1219 45,47 47,75 kp13b #_R33
 1220 14,51 28,51 kp13b #_R33
 1221 27,51 46,51 kp13b #_R33
 1222 45,51 51,75 kp13b #_R33
 1223 14,56 28,56 kp13b #_R33
 1224 27,56 46,56 kp13b #_R33
 1225 45,56 56,75 kp13b #_R33
 1226 18,54 18,74 _rateLaw8 #_R34
 1227 29,54 29,74 _rateLaw8 #_R34
 1228 36,54 36,74 _rateLaw8 #_R34
 1229 1,48 14,48 _rateLaw8 #_R34
 1230 15,48 27,48 _rateLaw8 #_R34
 1231 30,48 45,48 _rateLaw8 #_R34
 1232 48,54 48,74 _rateLaw8 #_R34
 1233 1,49 14,49 _rateLaw8 #_R34
 1234 15,49 27,49 _rateLaw8 #_R34
 1235 30,49 45,49 _rateLaw8 #_R34
 1236 49,54 49,74 _rateLaw8 #_R34
 1237 1,52 14,52 _rateLaw8 #_R34
 1238 15,52 27,52 _rateLaw8 #_R34
 1239 30,52 45,52 _rateLaw8 #_R34
 1240 52,54 52,74 _rateLaw8 #_R34
 1241 18,45 18,75 kp13d #_R35
 1242 29,45 29,75 kp13d #_R35
 1243 36,45 36,75 kp13d #_R35
 1244 14,48 28,48 kp13d #_R35
 1245 27,48 46,48 kp13d #_R35
 1246 45,48 48,75 kp13d #_R35
 1247 14,49 28,49 kp13d #_R35
 1248 27,49 46,49 kp13d #_R35
 1249 45,49 49,75 kp13d #_R35
 1250 14,52 28,52 kp13d #_R35
 1251 27,52 46,52 kp13d #_R35
 1252 45,52 52,75 kp13d #_R35
 1253 10,47 10,48 kp14a #_R36
 1254 10,51 10,52 kp14a #_R36
 1255 10,56 10,80 kp14a #_R36
 1256 17,47 17,48 kp14a #_R36
 1257 17,51 17,52 kp14a #_R36
 1258 17,56 17,80 kp14a #_R36
 1259 32,47 32,48 kp14a #_R36
 1260 32,51 32,52 kp14a #_R36
 1261 32,56 32,80 kp14a #_R36
 1262 35,47 35,48 kp14a #_R36
 1263 35,51 35,52 kp14a #_R36
 1264 35,56 35,80 kp14a #_R36
 1265 10,47 18,47 kp14a #_R36
 1266 17,47 29,47 kp14a #_R36
 1267 32,47 47,49 kp14a #_R36
 1268 35,47 36,47 kp14a #_R36
 1269 47,47 47,48 kp14a #_R36
 1270 47,51 47,52 kp14a #_R36
 1271 47,56 47,80 kp14a #_R36
 1272 10,51 18,51 kp14a #_R36
 1273 17,51 29,51 kp14a #_R36
 1274 32,51 49,51 kp14a #_R36
 1275 35,51 36,51 kp14a #_R36
 1276 47,51 48,51 kp14a #_R36
 1277 51,51 51,52 kp14a #_R36
 1278 51,56 51,80 kp14a #_R36
 1279 10,56 18,56 kp14a #_R36
 1280 17,56 29,56 kp14a #_R36
 1281 32,56 49,56 kp14a #_R36
 1282 35,56 36,56 kp14a #_R36
 1283 47,56 48,56 kp14a #_R36
 1284 51,56 52,56 kp14a #_R36
 1285 56,56 56,80 kp14a #_R36
 1286 18,47 18,48 kp14b #_R37
 1287 18,51 18,52 kp14b #_R37
 1288 18,56 18,80 kp14b #_R37
 1289 29,47 29,48 kp14b #_R37
 1290 29,51 29,52 kp14b #_R37
 1291 29,56 29,80 kp14b #_R37
 1292 36,47 36,48 kp14b #_R37
 1293 36,51 36,52 kp14b #_R37
 1294 36,56 36,80 kp14b #_R37
 1295 10,48 18,48 kp14b #_R37
 1296 17,48 29,48 kp14b #_R37
 1297 32,48 48,49 kp14b #_R37
 1298 35,48 36,48 kp14b #_R37
 1299 47,48 48,48 kp14b #_R37
 1300 48,51 48,52 kp14b #_R37
 1301 48,56 48,80 kp14b #_R37
 1302 10,49 18,49 kp14b #_R37
 1303 17,49 29,49 kp14b #_R37
 1304 32,49 49,49 kp14b #_R37
 1305 35,49 36,49 kp14b #_R37
 1306 47,49 48,49 kp14b #_R37
 1307 49,51 49,52 kp14b #_R37
 1308 49,56 49,80 kp14b #_R37
 1309 10,52 18,52 kp14b #_R37
 1310 17,52 29,52 kp14b #_R37
 1311 32,52 49,52 kp14b #_R37
 1312 35,52 36,52 kp14b #_R37
 1313 47,52 48,52 kp14b #_R37
 1314 51,52 52,52 kp14b #_R37
 1315 52,56 52,80 kp14b #_R37
 1316 10,41 10,42 kp15a #_R40
 1317 10,43 10,44 kp15a #_R40
 1318 10,55 10,69 kp15a #_R40
 1319 17,41 17,42 kp15a #_R40
 1320 17,43 17,44 kp15a #_R40
 1321 17,55 17,69 kp15a #_R40
 1322 32,41 32,42 kp15a #_R40
 1323 32,43 32,44 kp15a #_R40
 1324 32,55 32,69 kp15a #_R40
 1325 35,41 35,42 kp15a #_R40
 1326 35,43 35,44 kp15a #_R40
 1327 35,55 35,69 kp15a #_R40
 1328 7,47 13,47 kp15a #_R40
 1329 16,47 24,47 kp15a #_R40
 1330 25,47 26,47 kp15a #_R40
 1331 31,47 40,47 kp15a #_R40
 1332 41,47 42,47 kp15a #_R40
 1333 43,47 44,47 kp15a #_R40
 1334 47,55 47,69 kp15a #_R40
 1335 7,51 13,51 kp15a #_R40
 1336 16,51 24,51 kp15a #_R40
 1337 25,51 26,51 kp15a #_R40
 1338 31,51 40,51 kp15a #_R40
 1339 41,51 42,51 kp15a #_R40
 1340 43,51 44,51 kp15a #_R40
 1341 51,55 51,69 kp15a #_R40
 1342 7,56 13,56 kp15a #_R40
 1343 16,56 24,56 kp15a #_R40
 1344 25,56 26,56 kp15a #_R40
 1345 31,56 40,56 kp15a #_R40
 1346 41,56 42,56 kp15a #_R40
 1347 43,56 44,56 kp15a #_R40
 1348 55,56 56,69 kp15a #_R40
 1349 18,41 18,42 kp15b #_R41
 1350 18,43 18,44 kp15b #_R41
 1351 18,55 18,69 kp15b #_R41
 1352 29,41 29,42 kp15b #_R41
 1353 29,43 29,44 kp15b #_R41
 1354 29,55 29,69 kp15b #_R41
 1355 36,41 36,42 kp15b #_R41
 1356 36,43 36,44 kp15b #_R41
 1357 36,55 36,69 kp15b #_R41
 1358 7,48 13,48 kp15b #_R41
 1359 16,48 24,48 kp15b #_R41
 1360 25,48 26,48 kp15b #_R41
 1361 31,48 40,48 kp15b #_R41
 1362 41,48 42,48 kp15b #_R41
 1363 43,48 44,48 kp15b #_R41
 1364 48,55 48,69 kp15b #_R41
 1365 7,49 13,49 kp15b #_R41
 1366 16,49 24,49 kp15b #_R41
 1367 25,49 26,49 kp15b #_R41
 1368 31,49 40,49 kp15b #_R41
 1369 41,49 42,49 kp15b #_R41
 1370 43,49 44,49 kp15b #_R41
 1371 49,55 49,69 kp15b #_R41
 1372 7,52 13,52 kp15b #_R41
 1373 16,52 24,52 kp15b #_R41
 1374 25,52 26,52 kp15b #_R41
 1375 31,52 40,52 kp15b #_R41
 1376 41,52 42,52 kp15b #_R41
 1377 43,52 44,52 kp15b #_R41
 1378 52,55 52,69 kp15b #_R41
 1379 63 86 kp16a #_R44
 1380 64 87 kp16a #_R44
 1381 50 81 kp16b #_R45
 1382 63 88 kp16c #_R46
 1383 64 89 kp16c #_R46
 1384 6,40 69 kf17 #_R47
 1385 6,45 74 kf17 #_R47
 1386 6,49 80 kf17 #_R47
 1387 54 6,30 kr17 #_reverse__R47
 1388 55 6,31 kr17 #_reverse__R47
 1389 56 6,32 kr17 #_reverse__R47
 1390 54,54 54,90 kp18a #_R48
 1391 54,55 54,91 kp18a #_R48
 1392 54,56 54,92 kp18a #_R48
 1393 54,55 55,90 kp18a #_R48
 1394 55,55 55,91 kp18a #_R48
 1395 55,56 55,92 kp18a #_R48
 1396 54,56 56,90 kp18a #_R48
 1397 55,56 56,91 kp18a #_R48
 1398 56,56 56,92 kp18a #_R48
 1399 2,57 65 kf19a #_R50
 1400 2,58 66 kf19a #_R50
 1401 2,61 62 kf19a #_R50
 1402 2,63 64 kf19a #_R50
 1403 2,67 68 kf19a #_R50
 1404 8,57 33 kf19a #_R50
 1405 8,58 34 kf19a #_R50
 1406 8,61 93 kf19a #_R50
 1407 8,63 94 kf19a #_R50
 1408 8,67 95 kf19a #_R50
 1409 50 8,96 kr19a #_R51
 1410 53 8,37 kr19a #_R51
 1411 62 2,61 kr19a #_R51
 1412 64 2,63 kr19a #_R51
 1413 65 2,57 kr19a #_R51
 1414 66 2,58 kr19a #_R51
 1415 68 2,67 kr19a #_R51
 1416 2,57 97 kf20a #_R53
 1417 2,58 98 kf20a #_R53
 1418 8,57 99 kf20a #_R53
 1419 8,58 100 kf20a #_R53
 1420 50 101 kf20b #_R54
 1421 65 102 kf20b #_R54
 1422 66 103 kf20b #_R54
 1423 59 8,57 kr20b #_R55
 1424 60 8,58 kr20b #_R55
 1425 3,57 58 kf21a #_R56
 1426 3,59 60 kf21a #_R56
 1427 3,61 67 kf21a #_R56
 1428 3,62 68 kf21a #_R56
 1429 3,65 66 kf21a #_R56
 1430 9,57 96 kf21a #_R56
 1431 9,59 101 kf21a #_R56
 1432 9,61 37 kf21a #_R56
 1433 9,62 38 kf21a #_R56
 1434 9,65 104 kf21a #_R56
 1435 50 9,33 kr21a #_R57
 1436 53 9,93 kr21a #_R57
 1437 58 3,57 kr21a #_R57
 1438 60 3,59 kr21a #_R57
 1439 66 3,65 kr21a #_R57
 1440 67 3,61 kr21a #_R57
 1441 68 3,62 kr21a #_R57
 1442 3,61 105 kf22a #_R59
 1443 3,62 106 kf22a #_R59
 1444 9,61 107 kf22a #_R59
 1445 9,62 108 kf22a #_R59
 1446 53 94 kf22b #_R60
 1447 67 109 kf22b #_R60
 1448 68 110 kf22b #_R60
 1449 63 9,61 kr22b #_R61
 1450 64 9,62 kr22b #_R61
 1451 45 30 kdp26a #_R65
 1452 46 27 _rateLaw9 #_R66
 1453 41 25 kdp27a #_R67
 1454 42 26 kdp27a #_R67
 1455 46 28 kdp27a #_R67
 1456 47 35 kdp27a #_R67
 1457 48 36 kdp27a #_R67
 1458 40 24 _rateLaw10 #_R68
 1459 45 27 _rateLaw10 #_R68
 1460 49 29 _rateLaw10 #_R68
 1461 40 31 kdp28a #_R69
 1462 42 41 kdp28a #_R69
 1463 44 43 kdp28a #_R69
 1464 50 104 kdp28a #_R69
 1465 53 38 kdp28a #_R69
 1466 59 102 kdp28a #_R69
 1467 60 103 kdp28a #_R69
 1468 48 47 kdp29a #_R71
 1469 49 32 kdp29a #_R71
 1470 50 34 kdp29a #_R71
 1471 52 51 kdp29a #_R71
 1472 53 95 kdp29a #_R71
 1473 63 109 kdp29a #_R71
 1474 64 110 kdp29a #_R71
 1475 50 39 kdp30b #_R74
 1476 57 4 kdp30b #_R74
 1477 58 12 kdp30b #_R74
 1478 65 11 kdp30b #_R74
 1479 66 19 kdp30b #_R74
 1480 53 39 kdp30c #_R75
 1481 61 4 kdp30c #_R75
 1482 62 11 kdp30c #_R75
 1483 67 12 kdp30c #_R75
 1484 68 19 kdp30c #_R75
 1485 2,90 91 kf1 #_R1
 1486 8,90 111 kf1 #_R1
 1487 69 8,54 kr1 #_reverse__R1
 1488 91 2,90 kr1 #_reverse__R1
 1489 2,74 112 kf2a #_R2
 1490 8,74 113 kf2a #_R2
 1491 70 2,45 kr2a #_reverse__R2
 1492 71 8,45 kr2a #_reverse__R2
 1493 2,75 114 kf2b #_R3
 1494 8,75 115 kf2b #_R3
 1495 72 2,46 kr2b #_reverse__R3
 1496 73 8,46 kr2b #_reverse__R3
 1497 7,90 7,116 _rateLaw1 #_R5
 1498 16,90 16,116 _rateLaw1 #_R5
 1499 25,90 25,116 _rateLaw1 #_R5
 1500 31,90 31,116 _rateLaw1 #_R5
 1501 41,90 41,116 _rateLaw1 #_R5
 1502 43,90 43,116 _rateLaw1 #_R5
 1503 55,90 55,116 _rateLaw1 #_R5
 1504 1,70 14,70 _rateLaw1 #_R5
 1505 15,70 27,70 _rateLaw1 #_R5
 1506 30,70 45,70 _rateLaw1 #_R5
 1507 54,70 70,74 _rateLaw1 #_R5
 1508 70,90 70,116 _rateLaw1 #_R5
 1509 1,72 14,72 _rateLaw1 #_R5
 1510 15,72 27,72 _rateLaw1 #_R5
 1511 30,72 45,72 _rateLaw1 #_R5
 1512 54,72 72,74 _rateLaw1 #_R5
 1513 72,90 72,116 _rateLaw1 #_R5
 1514 1,91 14,91 _rateLaw1 #_R5
 1515 15,91 27,91 _rateLaw1 #_R5
 1516 30,91 45,91 _rateLaw1 #_R5
 1517 54,91 74,91 _rateLaw1 #_R5
 1518 90,91 91,116 _rateLaw1 #_R5
 1519 7,74 7,117 kp4b #_R6
 1520 16,74 16,117 kp4b #_R6
 1521 25,74 25,117 kp4b #_R6
 1522 31,74 31,117 kp4b #_R6
 1523 41,74 41,117 kp4b #_R6
 1524 43,74 43,117 kp4b #_R6
 1525 55,74 55,117 kp4b #_R6
 1526 14,70 28,70 kp4b #_R6
 1527 27,70 46,70 kp4b #_R6
 1528 45,70 70,75 kp4b #_R6
 1529 70,74 70,117 kp4b #_R6
 1530 14,72 28,72 kp4b #_R6
 1531 27,72 46,72 kp4b #_R6
 1532 45,72 72,75 kp4b #_R6
 1533 72,74 72,117 kp4b #_R6
 1534 14,91 28,91 kp4b #_R6
 1535 27,91 46,91 kp4b #_R6
 1536 45,91 75,91 kp4b #_R6
 1537 74,91 91,117 kp4b #_R6
 1538 13,90 13,116 _rateLaw2 #_R7
 1539 24,90 24,116 _rateLaw2 #_R7
 1540 26,90 26,116 _rateLaw2 #_R7
 1541 40,90 40,116 _rateLaw2 #_R7
 1542 42,90 42,116 _rateLaw2 #_R7
 1543 44,90 44,116 _rateLaw2 #_R7
 1544 1,69 14,69 _rateLaw2 #_R7
 1545 15,69 27,69 _rateLaw2 #_R7
 1546 30,69 45,69 _rateLaw2 #_R7
 1547 54,69 69,74 _rateLaw2 #_R7
 1548 69,90 69,116 _rateLaw2 #_R7
 1549 1,71 14,71 _rateLaw2 #_R7
 1550 15,71 27,71 _rateLaw2 #_R7
 1551 30,71 45,71 _rateLaw2 #_R7
 1552 54,71 71,74 _rateLaw2 #_R7
 1553 71,90 71,116 _rateLaw2 #_R7
 1554 1,73 14,73 _rateLaw2 #_R7
 1555 15,73 27,73 _rateLaw2 #_R7
 1556 30,73 45,73 _rateLaw2 #_R7
 1557 54,73 73,74 _rateLaw2 #_R7
 1558 73,90 73,116 _rateLaw2 #_R7
 1559 13,74 13,117 kp4d #_R8
 1560 24,74 24,117 kp4d #_R8
 1561 26,74 26,117 kp4d #_R8
 1562 40,74 40,117 kp4d #_R8
 1563 42,74 42,117 kp4d #_R8
 1564 44,74 44,117 kp4d #_R8
 1565 14,69 28,69 kp4d #_R8
 1566 27,69 46,69 kp4d #_R8
 1567 45,69 69,75 kp4d #_R8
 1568 69,74 69,117 kp4d #_R8
 1569 14,71 28,71 kp4d #_R8
 1570 27,71 46,71 kp4d #_R8
 1571 45,71 71,75 kp4d #_R8
 1572 71,74 71,117 kp4d #_R8
 1573 14,73 28,73 kp4d #_R8
 1574 27,73 46,73 kp4d #_R8
 1575 45,73 73,75 kp4d #_R8
 1576 73,74 73,117 kp4d #_R8
 1577 1,70 15,70 _rateLaw3 #_R9
 1578 7,70 16,70 _rateLaw3 #_R9
 1579 10,70 17,70 _rateLaw3 #_R9
 1580 13,70 24,70 _rateLaw3 #_R9
 1581 14,70 27,70 _rateLaw3 #_R9
 1582 18,70 29,70 _rateLaw3 #_R9
 1583 25,70 41,70 _rateLaw3 #_R9
 1584 26,70 42,70 _rateLaw3 #_R9
 1585 28,70 46,70 _rateLaw3 #_R9
 1586 35,70 47,70 _rateLaw3 #_R9
 1587 36,70 48,70 _rateLaw3 #_R9
 1588 43,70 70,72 _rateLaw3 #_R9
 1589 44,70 70,73 _rateLaw3 #_R9
 1590 51,70 70,76 _rateLaw3 #_R9
 1591 52,70 70,77 _rateLaw3 #_R9
 1592 1,72 15,72 _rateLaw3 #_R9
 1593 7,72 16,72 _rateLaw3 #_R9
 1594 10,72 17,72 _rateLaw3 #_R9
 1595 13,72 24,72 _rateLaw3 #_R9
 1596 14,72 27,72 _rateLaw3 #_R9
 1597 18,72 29,72 _rateLaw3 #_R9
 1598 25,72 41,72 _rateLaw3 #_R9
 1599 26,72 42,72 _rateLaw3 #_R9
 1600 28,72 46,72 _rateLaw3 #_R9
 1601 35,72 47,72 _rateLaw3 #_R9
 1602 36,72 48,72 _rateLaw3 #_R9
 1603 43,72 72,72 _rateLaw3 #_R9
 1604 44,72 72,73 _rateLaw3 #_R9
 1605 51,72 72,76 _rateLaw3 #_R9
 1606 52,72 72,77 _rateLaw3 #_R9
 1607 1,91 15,91 _rateLaw3 #_R9
 1608 7,91 16,91 _rateLaw3 #_R9
 1609 10,91 17,91 _rateLaw3 #_R9
 1610 13,91 24,91 _rateLaw3 #_R9
 1611 14,91 27,91 _rateLaw3 #_R9
 1612 18,91 29,91 _rateLaw3 #_R9
 1613 25,91 41,91 _rateLaw3 #_R9
 1614 26,91 42,91 _rateLaw3 #_R9
 1615 28,91 46,91 _rateLaw3 #_R9
 1616 35,91 47,91 _rateLaw3 #_R9
 1617 36,91 48,91 _rateLaw3 #_R9
 1618 43,91 72,91 _rateLaw3 #_R9
 1619 44,91 73,91 _rateLaw3 #_R9
 1620 51,91 76,91 _rateLaw3 #_R9
 1621 52,91 77,91 _rateLaw3 #_R9
 1622 7,72 7,114 kp5b #_R10
 1623 7,73 7,115 kp5b #_R10
 1624 7,76 7,118 kp5b #_R10
 1625 7,77 7,119 kp5b #_R10
 1626 16,72 16,114 kp5b #_R10
 1627 16,73 16,115 kp5b #_R10
 1628 16,76 16,118 kp5b #_R10
 1629 16,77 16,119 kp5b #_R10
 1630 25,72 25,114 kp5b #_R10
 1631 25,73 25,115 kp5b #_R10
 1632 25,76 25,118 kp5b #_R10
 1633 25,77 25,119 kp5b #_R10
 1634 31,72 31,114 kp5b #_R10
 1635 31,73 31,115 kp5b #_R10
 1636 31,76 31,118 kp5b #_R10
 1637 31,77 31,119 kp5b #_R10
 1638 41,72 41,114 kp5b #_R10
 1639 41,73 41,115 kp5b #_R10
 1640 41,76 41,118 kp5b #_R10
 1641 41,77 41,119 kp5b #_R10
 1642 43,72 43,114 kp5b #_R10
 1643 43,73 43,115 kp5b #_R10
 1644 43,76 43,118 kp5b #_R10
 1645 43,77 43,119 kp5b #_R10
 1646 55,72 55,114 kp5b #_R10
 1647 55,73 55,115 kp5b #_R10
 1648 55,76 55,118 kp5b #_R10
 1649 55,77 55,119 kp5b #_R10
 1650 15,70 30,70 kp5b #_R10
 1651 16,70 31,70 kp5b #_R10
 1652 17,70 32,70 kp5b #_R10
 1653 24,70 40,70 kp5b #_R10
 1654 27,70 45,70 kp5b #_R10
 1655 29,70 49,70 kp5b #_R10
 1656 41,70 70,70 kp5b #_R10
 1657 42,70 70,71 kp5b #_R10
 1658 46,70 70,75 kp5b #_R10
 1659 47,70 70,78 kp5b #_R10
 1660 48,70 70,79 kp5b #_R10
 1661 70,72 70,114 kp5b #_R10
 1662 70,73 70,115 kp5b #_R10
 1663 70,76 70,118 kp5b #_R10
 1664 70,77 70,119 kp5b #_R10
 1665 15,72 30,72 kp5b #_R10
 1666 16,72 31,72 kp5b #_R10
 1667 17,72 32,72 kp5b #_R10
 1668 24,72 40,72 kp5b #_R10
 1669 27,72 45,72 kp5b #_R10
 1670 29,72 49,72 kp5b #_R10
 1671 41,72 70,72 kp5b #_R10
 1672 42,72 71,72 kp5b #_R10
 1673 46,72 72,75 kp5b #_R10
 1674 47,72 72,78 kp5b #_R10
 1675 48,72 72,79 kp5b #_R10
 1676 72,72 72,114 kp5b #_R10
 1677 72,73 72,115 kp5b #_R10
 1678 72,76 72,118 kp5b #_R10
 1679 72,77 72,119 kp5b #_R10
 1680 15,91 30,91 kp5b #_R10
 1681 16,91 31,91 kp5b #_R10
 1682 17,91 32,91 kp5b #_R10
 1683 24,91 40,91 kp5b #_R10
 1684 27,91 45,91 kp5b #_R10
 1685 29,91 49,91 kp5b #_R10
 1686 41,91 70,91 kp5b #_R10
 1687 42,91 71,91 kp5b #_R10
 1688 46,91 75,91 kp5b #_R10
 1689 47,91 78,91 kp5b #_R10
 1690 48,91 79,91 kp5b #_R10
 1691 72,91 91,114 kp5b #_R10
 1692 73,91 91,115 kp5b #_R10
 1693 76,91 91,118 kp5b #_R10
 1694 77,91 91,119 kp5b #_R10
 1695 1,69 15,69 _rateLaw4 #_R11
 1696 7,69 16,69 _rateLaw4 #_R11
 1697 10,69 17,69 _rateLaw4 #_R11
 1698 13,69 24,69 _rateLaw4 #_R11
 1699 14,69 27,69 _rateLaw4 #_R11
 1700 18,69 29,69 _rateLaw4 #_R11
 1701 25,69 41,69 _rateLaw4 #_R11
 1702 26,69 42,69 _rateLaw4 #_R11
 1703 28,69 46,69 _rateLaw4 #_R11
 1704 35,69 47,69 _rateLaw4 #_R11
 1705 36,69 48,69 _rateLaw4 #_R11
 1706 43,69 69,72 _rateLaw4 #_R11
 1707 44,69 69,73 _rateLaw4 #_R11
 1708 51,69 69,76 _rateLaw4 #_R11
 1709 52,69 69,77 _rateLaw4 #_R11
 1710 1,71 15,71 _rateLaw4 #_R11
 1711 7,71 16,71 _rateLaw4 #_R11
 1712 10,71 17,71 _rateLaw4 #_R11
 1713 13,71 24,71 _rateLaw4 #_R11
 1714 14,71 27,71 _rateLaw4 #_R11
 1715 18,71 29,71 _rateLaw4 #_R11
 1716 25,71 41,71 _rateLaw4 #_R11
 1717 26,71 42,71 _rateLaw4 #_R11
 1718 28,71 46,71 _rateLaw4 #_R11
 1719 35,71 47,71 _rateLaw4 #_R11
 1720 36,71 48,71 _rateLaw4 #_R11
 1721 43,71 71,72 _rateLaw4 #_R11
 1722 44,71 71,73 _rateLaw4 #_R11
 1723 51,71 71,76 _rateLaw4 #_R11
 1724 52,71 71,77 _rateLaw4 #_R11
 1725 1,73 15,73 _rateLaw4 #_R11
 1726 7,73 16,73 _rateLaw4 #_R11
 1727 10,73 17,73 _rateLaw4 #_R11
 1728 13,73 24,73 _rateLaw4 #_R11
 1729 14,73 27,73 _rateLaw4 #_R11
 1730 18,73 29,73 _rateLaw4 #_R11
 1731 25,73 41,73 _rateLaw4 #_R11
 1732 26,73 42,73 _rateLaw4 #_R11
 1733 28,73 46,73 _rateLaw4 #_R11
 1734 35,73 47,73 _rateLaw4 #_R11
 1735 36,73 48,73 _rateLaw4 #_R11
 1736 43,73 72,73 _rateLaw4 #_R11
 1737 44,73 73,73 _rateLaw4 #_R11
 1738 51,73 73,76 _rateLaw4 #_R11
 1739 52,73 73,77 _rateLaw4 #_R11
 1740 13,72 13,114 kp5d #_R12
 1741 13,73 13,115 kp5d #_R12
 1742 13,76 13,118 kp5d #_R12
 1743 13,77 13,119 kp5d #_R12
 1744 24,72 24,114 kp5d #_R12
 1745 24,73 24,115 kp5d #_R12
 1746 24,76 24,118 kp5d #_R12
 1747 24,77 24,119 kp5d #_R12
 1748 26,72 26,114 kp5d #_R12
 1749 26,73 26,115 kp5d #_R12
 1750 26,76 26,118 kp5d #_R12
 1751 26,77 26,119 kp5d #_R12
 1752 40,72 40,114 kp5d #_R12
 1753 40,73 40,115 kp5d #_R12
 1754 40,76 40,118 kp5d #_R12
 1755 40,77 40,119 kp5d #_R12
 1756 42,72 42,114 kp5d #_R12
 1757 42,73 42,115 kp5d #_R12
 1758 42,76 42,118 kp5d #_R12
 1759 42,77 42,119 kp5d #_R12
 1760 44,72 44,114 kp5d #_R12
 1761 44,73 44,115 kp5d #_R12
 1762 44,76 44,118 kp5d #_R12
 1763 44,77 44,119 kp5d #_R12
 1764 15,69 30,69 kp5d #_R12
 1765 16,69 31,69 kp5d #_R12
 1766 17,69 32,69 kp5d #_R12
 1767 24,69 40,69 kp5d #_R12
 1768 27,69 45,69 kp5d #_R12
 1769 29,69 49,69 kp5d #_R12
 1770 41,69 69,70 kp5d #_R12
 1771 42,69 69,71 kp5d #_R12
 1772 46,69 69,75 kp5d #_R12
 1773 47,69 69,78 kp5d #_R12
 1774 48,69 69,79 kp5d #_R12
 1775 69,72 69,114 kp5d #_R12
 1776 69,73 69,115 kp5d #_R12
 1777 69,76 69,118 kp5d #_R12
 1778 69,77 69,119 kp5d #_R12
 1779 15,71 30,71 kp5d #_R12
 1780 16,71 31,71 kp5d #_R12
 1781 17,71 32,71 kp5d #_R12
 1782 24,71 40,71 kp5d #_R12
 1783 27,71 45,71 kp5d #_R12
 1784 29,71 49,71 kp5d #_R12
 1785 41,71 70,71 kp5d #_R12
 1786 42,71 71,71 kp5d #_R12
 1787 46,71 71,75 kp5d #_R12
 1788 47,71 71,78 kp5d #_R12
 1789 48,71 71,79 kp5d #_R12
 1790 71,72 71,114 kp5d #_R12
 1791 71,73 71,115 kp5d #_R12
 1792 71,76 71,118 kp5d #_R12
 1793 71,77 71,119 kp5d #_R12
 1794 15,73 30,73 kp5d #_R12
 1795 16,73 31,73 kp5d #_R12
 1796 17,73 32,73 kp5d #_R12
 1797 24,73 40,73 kp5d #_R12
 1798 27,73 45,73 kp5d #_R12
 1799 29,73 49,73 kp5d #_R12
 1800 41,73 70,73 kp5d #_R12
 1801 42,73 71,73 kp5d #_R12
 1802 46,73 73,75 kp5d #_R12
 1803 47,73 73,78 kp5d #_R12
 1804 48,73 73,79 kp5d #_R12
 1805 72,73 73,114 kp5d #_R12
 1806 73,73 73,115 kp5d #_R12
 1807 73,76 73,118 kp5d #_R12
 1808 73,77 73,119 kp5d #_R12
 1809 7,70 7,71 kp6a #_R13
 1810 7,72 7,73 kp6a #_R13
 1811 7,91 7,111 kp6a #_R13
 1812 16,70 16,71 kp6a #_R13
 1813 16,72 16,73 kp6a #_R13
 1814 16,91 16,111 kp6a #_R13
 1815 25,70 25,71 kp6a #_R13
 1816 25,72 25,73 kp6a #_R13
 1817 25,91 25,111 kp6a #_R13
 1818 31,70 31,71 kp6a #_R13
 1819 31,72 31,73 kp6a #_R13
 1820 31,91 31,111 kp6a #_R13
 1821 41,70 41,71 kp6a #_R13
 1822 41,72 41,73 kp6a #_R13
 1823 41,91 41,111 kp6a #_R13
 1824 43,70 43,71 kp6a #_R13
 1825 43,72 43,73 kp6a #_R13
 1826 43,91 43,111 kp6a #_R13
 1827 55,70 55,71 kp6a #_R13
 1828 55,72 55,73 kp6a #_R13
 1829 55,91 55,111 kp6a #_R13
 1830 7,70 13,70 kp6a #_R13
 1831 16,70 24,70 kp6a #_R13
 1832 25,70 26,70 kp6a #_R13
 1833 31,70 40,70 kp6a #_R13
 1834 41,70 42,70 kp6a #_R13
 1835 43,70 44,70 kp6a #_R13
 1836 55,70 69,70 kp6a #_R13
 1837 70,70 70,71 kp6a #_R13
 1838 70,72 70,73 kp6a #_R13
 1839 70,91 70,111 kp6a #_R13
 1840 7,72 13,72 kp6a #_R13
 1841 16,72 24,72 kp6a #_R13
 1842 25,72 26,72 kp6a #_R13
 1843 31,72 40,72 kp6a #_R13
 1844 41,72 42,72 kp6a #_R13
 1845 43,72 44,72 kp6a #_R13
 1846 55,72 69,72 kp6a #_R13
 1847 70,72 71,72 kp6a #_R13
 1848 72,72 72,73 kp6a #_R13
 1849 72,91 72,111 kp6a #_R13
 1850 7,91 13,91 kp6a #_R13
 1851 16,91 24,91 kp6a #_R13
 1852 25,91 26,91 kp6a #_R13
 1853 31,91 40,91 kp6a #_R13
 1854 41,91 42,91 kp6a #_R13
 1855 43,91 44,91 kp6a #_R13
 1856 55,91 69,91 kp6a #_R13
 1857 70,91 71,91 kp6a #_R13
 1858 72,91 73,91 kp6a #_R13
 1859 91,91 91,111 kp6a #_R13
 1860 13,70 13,71 kp6b #_R14
 1861 13,72 13,73 kp6b #_R14
 1862 13,91 13,111 kp6b #_R14
 1863 24,70 24,71 kp6b #_R14
 1864 24,72 24,73 kp6b #_R14
 1865 24,91 24,111 kp6b #_R14
 1866 26,70 26,71 kp6b #_R14
 1867 26,72 26,73 kp6b #_R14
 1868 26,91 26,111 kp6b #_R14
 1869 40,70 40,71 kp6b #_R14
 1870 40,72 40,73 kp6b #_R14
 1871 40,91 40,111 kp6b #_R14
 1872 42,70 42,71 kp6b #_R14
 1873 42,72 42,73 kp6b #_R14
 1874 42,91 42,111 kp6b #_R14
 1875 44,70 44,71 kp6b #_R14
 1876 44,72 44,73 kp6b #_R14
 1877 44,91 44,111 kp6b #_R14
 1878 7,69 13,69 kp6b #_R14
 1879 16,69 24,69 kp6b #_R14
 1880 25,69 26,69 kp6b #_R14
 1881 31,69 40,69 kp6b #_R14
 1882 41,69 42,69 kp6b #_R14
 1883 43,69 44,69 kp6b #_R14
 1884 55,69 69,69 kp6b #_R14
 1885 69,70 69,71 kp6b #_R14
 1886 69,72 69,73 kp6b #_R14
 1887 69,91 69,111 kp6b #_R14
 1888 7,71 13,71 kp6b #_R14
 1889 16,71 24,71 kp6b #_R14
 1890 25,71 26,71 kp6b #_R14
 1891 31,71 40,71 kp6b #_R14
 1892 41,71 42,71 kp6b #_R14
 1893 43,71 44,71 kp6b #_R14
 1894 55,71 69,71 kp6b #_R14
 1895 70,71 71,71 kp6b #_R14
 1896 71,72 71,73 kp6b #_R14
 1897 71,91 71,111 kp6b #_R14
 1898 7,73 13,73 kp6b #_R14
 1899 16,73 24,73 kp6b #_R14
 1900 25,73 26,73 kp6b #_R14
 1901 31,73 40,73 kp6b #_R14
 1902 41,73 42,73 kp6b #_R14
 1903 43,73 44,73 kp6b #_R14
 1904 55,73 69,73 kp6b #_R14
 1905 70,73 71,73 kp6b #_R14
 1906 72,73 73,73 kp6b #_R14
 1907 73,91 73,111 kp6b #_R14
 1908 7,76 7,77 kp7a #_R17
 1909 7,78 7,79 kp7a #_R17
 1910 7,92 7,120 kp7a #_R17
 1911 16,76 16,77 kp7a #_R17
 1912 16,78 16,79 kp7a #_R17
 1913 16,92 16,120 kp7a #_R17
 1914 25,76 25,77 kp7a #_R17
 1915 25,78 25,79 kp7a #_R17
 1916 25,92 25,120 kp7a #_R17
 1917 31,76 31,77 kp7a #_R17
 1918 31,78 31,79 kp7a #_R17
 1919 31,92 31,120 kp7a #_R17
 1920 41,76 41,77 kp7a #_R17
 1921 41,78 41,79 kp7a #_R17
 1922 41,92 41,120 kp7a #_R17
 1923 43,76 43,77 kp7a #_R17
 1924 43,78 43,79 kp7a #_R17
 1925 43,92 43,120 kp7a #_R17
 1926 55,76 55,77 kp7a #_R17
 1927 55,78 55,79 kp7a #_R17
 1928 55,92 55,120 kp7a #_R17
 1929 10,70 18,70 kp7a #_R17
 1930 17,70 29,70 kp7a #_R17
 1931 32,70 49,70 kp7a #_R17
 1932 35,70 36,70 kp7a #_R17
 1933 47,70 48,70 kp7a #_R17
 1934 51,70 52,70 kp7a #_R17
 1935 56,70 70,80 kp7a #_R17
 1936 70,76 70,77 kp7a #_R17
 1937 70,78 70,79 kp7a #_R17
 1938 70,92 70,120 kp7a #_R17
 1939 10,72 18,72 kp7a #_R17
 1940 17,72 29,72 kp7a #_R17
 1941 32,72 49,72 kp7a #_R17
 1942 35,72 36,72 kp7a #_R17
 1943 47,72 48,72 kp7a #_R17
 1944 51,72 52,72 kp7a #_R17
 1945 56,72 72,80 kp7a #_R17
 1946 72,76 72,77 kp7a #_R17
 1947 72,78 72,79 kp7a #_R17
 1948 72,92 72,120 kp7a #_R17
 1949 10,91 18,91 kp7a #_R17
 1950 17,91 29,91 kp7a #_R17
 1951 32,91 49,91 kp7a #_R17
 1952 35,91 36,91 kp7a #_R17
 1953 47,91 48,91 kp7a #_R17
 1954 51,91 52,91 kp7a #_R17
 1955 56,91 80,91 kp7a #_R17
 1956 76,91 77,91 kp7a #_R17
 1957 78,91 79,91 kp7a #_R17
 1958 91,92 91,120 kp7a #_R17
 1959 13,76 13,77 kp7b #_R18
 1960 13,78 13,79 kp7b #_R18
 1961 13,92 13,120 kp7b #_R18
 1962 24,76 24,77 kp7b #_R18
 1963 24,78 24,79 kp7b #_R18
 1964 24,92 24,120 kp7b #_R18
 1965 26,76 26,77 kp7b #_R18
 1966 26,78 26,79 kp7b #_R18
 1967 26,92 26,120 kp7b #_R18
 1968 40,76 40,77 kp7b #_R18
 1969 40,78 40,79 kp7b #_R18
 1970 40,92 40,120 kp7b #_R18
 1971 42,76 42,77 kp7b #_R18
 1972 42,78 42,79 kp7b #_R18
 1973 42,92 42,120 kp7b #_R18
 1974 44,76 44,77 kp7b #_R18
 1975 44,78 44,79 kp7b #_R18
 1976 44,92 44,120 kp7b #_R18
 1977 10,69 18,69 kp7b #_R18
 1978 17,69 29,69 kp7b #_R18
 1979 32,69 49,69 kp7b #_R18
 1980 35,69 36,69 kp7b #_R18
 1981 47,69 48,69 kp7b #_R18
 1982 51,69 52,69 kp7b #_R18
 1983 56,69 69,80 kp7b #_R18
 1984 69,76 69,77 kp7b #_R18
 1985 69,78 69,79 kp7b #_R18
 1986 69,92 69,120 kp7b #_R18
 1987 10,71 18,71 kp7b #_R18
 1988 17,71 29,71 kp7b #_R18
 1989 32,71 49,71 kp7b #_R18
 1990 35,71 36,71 kp7b #_R18
 1991 47,71 48,71 kp7b #_R18
 1992 51,71 52,71 kp7b #_R18
 1993 56,71 71,80 kp7b #_R18
 1994 71,76 71,77 kp7b #_R18
 1995 71,78 71,79 kp7b #_R18
 1996 71,92 71,120 kp7b #_R18
 1997 10,73 18,73 kp7b #_R18
 1998 17,73 29,73 kp7b #_R18
 1999 32,73 49,73 kp7b #_R18
 2000 35,73 36,73 kp7b #_R18
 2001 47,73 48,73 kp7b #_R18
 2002 51,73 52,73 kp7b #_R18
 2003 56,73 73,80 kp7b #_R18
 2004 73,76 73,77 kp7b #_R18
 2005 73,78 73,79 kp7b #_R18
 2006 73,92 73,120 kp7b #_R18
 2007 93 121 kp8a #_R21
 2008 94 122 kp8a #_R21
 2009 95 123 kp8a #_R21
 2010 84 124 kp8b #_R22
 2011 85 125 kp8b #_R22
 2012 99 126 kp8b #_R22
 2013 100 127 kp8b #_R22
 2014 101 128 kp8b #_R22
 2015 82 124 kp8c #_R23
 2016 83 125 kp8c #_R23
 2017 99 129 kp8c #_R23
 2018 100 130 kp8c #_R23
 2019 101 131 kp8c #_R23
 2020 3,90 92 kf9 #_R24
 2021 9,90 120 kf9 #_R24
 2022 80 9,54 kr9 #_reverse__R24
 2023 92 3,90 kr9 #_reverse__R24
 2024 3,74 132 kf10a #_R25
 2025 9,74 133 kf10a #_R25
 2026 78 3,45 kr10a #_reverse__R25
 2027 79 9,45 kr10a #_reverse__R25
 2028 3,75 118 kf10b #_R26
 2029 9,75 119 kf10b #_R26
 2030 76 3,46 kr10b #_reverse__R26
 2031 77 9,46 kr10b #_reverse__R26
 2032 1,76 15,76 _rateLaw5 #_R28
 2033 7,76 16,76 _rateLaw5 #_R28
 2034 10,76 17,76 _rateLaw5 #_R28
 2035 13,76 24,76 _rateLaw5 #_R28
 2036 14,76 27,76 _rateLaw5 #_R28
 2037 18,76 29,76 _rateLaw5 #_R28
 2038 25,76 41,76 _rateLaw5 #_R28
 2039 26,76 42,76 _rateLaw5 #_R28
 2040 28,76 46,76 _rateLaw5 #_R28
 2041 35,76 47,76 _rateLaw5 #_R28
 2042 36,76 48,76 _rateLaw5 #_R28
 2043 43,76 72,76 _rateLaw5 #_R28
 2044 44,76 73,76 _rateLaw5 #_R28
 2045 51,76 76,76 _rateLaw5 #_R28
 2046 52,76 76,77 _rateLaw5 #_R28
 2047 1,78 15,78 _rateLaw5 #_R28
 2048 7,78 16,78 _rateLaw5 #_R28
 2049 10,78 17,78 _rateLaw5 #_R28
 2050 13,78 24,78 _rateLaw5 #_R28
 2051 14,78 27,78 _rateLaw5 #_R28
 2052 18,78 29,78 _rateLaw5 #_R28
 2053 25,78 41,78 _rateLaw5 #_R28
 2054 26,78 42,78 _rateLaw5 #_R28
 2055 28,78 46,78 _rateLaw5 #_R28
 2056 35,78 47,78 _rateLaw5 #_R28
 2057 36,78 48,78 _rateLaw5 #_R28
 2058 43,78 72,78 _rateLaw5 #_R28
 2059 44,78 73,78 _rateLaw5 #_R28
 2060 51,78 76,78 _rateLaw5 #_R28
 2061 52,78 77,78 _rateLaw5 #_R28
 2062 1,92 15,92 _rateLaw5 #_R28
 2063 7,92 16,92 _rateLaw5 #_R28
 2064 10,92 17,92 _rateLaw5 #_R28
 2065 13,92 24,92 _rateLaw5 #_R28
 2066 14,92 27,92 _rateLaw5 #_R28
 2067 18,92 29,92 _rateLaw5 #_R28
 2068 25,92 41,92 _rateLaw5 #_R28
 2069 26,92 42,92 _rateLaw5 #_R28
 2070 28,92 46,92 _rateLaw5 #_R28
 2071 35,92 47,92 _rateLaw5 #_R28
 2072 36,92 48,92 _rateLaw5 #_R28
 2073 43,92 72,92 _rateLaw5 #_R28
 2074 44,92 73,92 _rateLaw5 #_R28
 2075 51,92 76,92 _rateLaw5 #_R28
 2076 52,92 77,92 _rateLaw5 #_R28
 2077 10,72 10,114 kp12b #_R29
 2078 10,73 10,115 kp12b #_R29
 2079 10,76 10,118 kp12b #_R29
 2080 10,77 10,119 kp12b #_R29
 2081 17,72 17,114 kp12b #_R29
 2082 17,73 17,115 kp12b #_R29
 2083 17,76 17,118 kp12b #_R29
 2084 17,77 17,119 kp12b #_R29
 2085 32,72 32,114 kp12b #_R29
 2086 32,73 32,115 kp12b #_R29
 2087 32,76 32,118 kp12b #_R29
 2088 32,77 32,119 kp12b #_R29
 2089 35,72 35,114 kp12b #_R29
 2090 35,73 35,115 kp12b #_R29
 2091 35,76 35,118 kp12b #_R29
 2092 35,77 35,119 kp12b #_R29
 2093 47,72 47,114 kp12b #_R29
 2094 47,73 47,115 kp12b #_R29
 2095 47,76 47,118 kp12b #_R29
 2096 47,77 47,119 kp12b #_R29
 2097 51,72 51,114 kp12b #_R29
 2098 51,73 51,115 kp12b #_R29
 2099 51,76 51,118 kp12b #_R29
 2100 51,77 51,119 kp12b #_R29
 2101 56,72 56,114 kp12b #_R29
 2102 56,73 56,115 kp12b #_R29
 2103 56,76 56,118 kp12b #_R29
 2104 56,77 56,119 kp12b #_R29
 2105 15,76 30,76 kp12b #_R29
 2106 16,76 31,76 kp12b #_R29
 2107 17,76 32,76 kp12b #_R29
 2108 24,76 40,76 kp12b #_R29
 2109 27,76 45,76 kp12b #_R29
 2110 29,76 49,76 kp12b #_R29
 2111 41,76 70,76 kp12b #_R29
 2112 42,76 71,76 kp12b #_R29
 2113 46,76 75,76 kp12b #_R29
 2114 47,76 76,78 kp12b #_R29
 2115 48,76 76,79 kp12b #_R29
 2116 72,76 76,114 kp12b #_R29
 2117 73,76 76,115 kp12b #_R29
 2118 76,76 76,118 kp12b #_R29
 2119 76,77 76,119 kp12b #_R29
 2120 15,78 30,78 kp12b #_R29
 2121 16,78 31,78 kp12b #_R29
 2122 17,78 32,78 kp12b #_R29
 2123 24,78 40,78 kp12b #_R29
 2124 27,78 45,78 kp12b #_R29
 2125 29,78 49,78 kp12b #_R29
 2126 41,78 70,78 kp12b #_R29
 2127 42,78 71,78 kp12b #_R29
 2128 46,78 75,78 kp12b #_R29
 2129 47,78 78,78 kp12b #_R29
 2130 48,78 78,79 kp12b #_R29
 2131 72,78 78,114 kp12b #_R29
 2132 73,78 78,115 kp12b #_R29
 2133 76,78 78,118 kp12b #_R29
 2134 77,78 78,119 kp12b #_R29
 2135 15,92 30,92 kp12b #_R29
 2136 16,92 31,92 kp12b #_R29
 2137 17,92 32,92 kp12b #_R29
 2138 24,92 40,92 kp12b #_R29
 2139 27,92 45,92 kp12b #_R29
 2140 29,92 49,92 kp12b #_R29
 2141 41,92 70,92 kp12b #_R29
 2142 42,92 71,92 kp12b #_R29
 2143 46,92 75,92 kp12b #_R29
 2144 47,92 78,92 kp12b #_R29
 2145 48,92 79,92 kp12b #_R29
 2146 72,92 92,114 kp12b #_R29
 2147 73,92 92,115 kp12b #_R29
 2148 76,92 92,118 kp12b #_R29
 2149 77,92 92,119 kp12b #_R29
 2150 1,77 15,77 _rateLaw6 #_R30
 2151 7,77 16,77 _rateLaw6 #_R30
 2152 10,77 17,77 _rateLaw6 #_R30
 2153 13,77 24,77 _rateLaw6 #_R30
 2154 14,77 27,77 _rateLaw6 #_R30
 2155 18,77 29,77 _rateLaw6 #_R30
 2156 25,77 41,77 _rateLaw6 #_R30
 2157 26,77 42,77 _rateLaw6 #_R30
 2158 28,77 46,77 _rateLaw6 #_R30
 2159 35,77 47,77 _rateLaw6 #_R30
 2160 36,77 48,77 _rateLaw6 #_R30
 2161 43,77 72,77 _rateLaw6 #_R30
 2162 44,77 73,77 _rateLaw6 #_R30
 2163 51,77 76,77 _rateLaw6 #_R30
 2164 52,77 77,77 _rateLaw6 #_R30
 2165 1,79 15,79 _rateLaw6 #_R30
 2166 7,79 16,79 _rateLaw6 #_R30
 2167 10,79 17,79 _rateLaw6 #_R30
 2168 13,79 24,79 _rateLaw6 #_R30
 2169 14,79 27,79 _rateLaw6 #_R30
 2170 18,79 29,79 _rateLaw6 #_R30
 2171 25,79 41,79 _rateLaw6 #_R30
 2172 26,79 42,79 _rateLaw6 #_R30
 2173 28,79 46,79 _rateLaw6 #_R30
 2174 35,79 47,79 _rateLaw6 #_R30
 2175 36,79 48,79 _rateLaw6 #_R30
 2176 43,79 72,79 _rateLaw6 #_R30
 2177 44,79 73,79 _rateLaw6 #_R30
 2178 51,79 76,79 _rateLaw6 #_R30
 2179 52,79 77,79 _rateLaw6 #_R30
 2180 1,80 15,80 _rateLaw6 #_R30
 2181 7,80 16,80 _rateLaw6 #_R30
 2182 10,80 17,80 _rateLaw6 #_R30
 2183 13,80 24,80 _rateLaw6 #_R30
 2184 14,80 27,80 _rateLaw6 #_R30
 2185 18,80 29,80 _rateLaw6 #_R30
 2186 25,80 41,80 _rateLaw6 #_R30
 2187 26,80 42,80 _rateLaw6 #_R30
 2188 28,80 46,80 _rateLaw6 #_R30
 2189 35,80 47,80 _rateLaw6 #_R30
 2190 36,80 48,80 _rateLaw6 #_R30
 2191 43,80 72,80 _rateLaw6 #_R30
 2192 44,80 73,80 _rateLaw6 #_R30
 2193 51,80 76,80 _rateLaw6 #_R30
 2194 52,80 77,80 _rateLaw6 #_R30
 2195 18,72 18,114 kp12d #_R31
 2196 18,73 18,115 kp12d #_R31
 2197 18,76 18,118 kp12d #_R31
 2198 18,77 18,119 kp12d #_R31
 2199 29,72 29,114 kp12d #_R31
 2200 29,73 29,115 kp12d #_R31
 2201 29,76 29,118 kp12d #_R31
 2202 29,77 29,119 kp12d #_R31
 2203 36,72 36,114 kp12d #_R31
 2204 36,73 36,115 kp12d #_R31
 2205 36,76 36,118 kp12d #_R31
 2206 36,77 36,119 kp12d #_R31
 2207 48,72 48,114 kp12d #_R31
 2208 48,73 48,115 kp12d #_R31
 2209 48,76 48,118 kp12d #_R31
 2210 48,77 48,119 kp12d #_R31
 2211 49,72 49,114 kp12d #_R31
 2212 49,73 49,115 kp12d #_R31
 2213 49,76 49,118 kp12d #_R31
 2214 49,77 49,119 kp12d #_R31
 2215 52,72 52,114 kp12d #_R31
 2216 52,73 52,115 kp12d #_R31
 2217 52,76 52,118 kp12d #_R31
 2218 52,77 52,119 kp12d #_R31
 2219 15,77 30,77 kp12d #_R31
 2220 16,77 31,77 kp12d #_R31
 2221 17,77 32,77 kp12d #_R31
 2222 24,77 40,77 kp12d #_R31
 2223 27,77 45,77 kp12d #_R31
 2224 29,77 49,77 kp12d #_R31
 2225 41,77 70,77 kp12d #_R31
 2226 42,77 71,77 kp12d #_R31
 2227 46,77 75,77 kp12d #_R31
 2228 47,77 77,78 kp12d #_R31
 2229 48,77 77,79 kp12d #_R31
 2230 72,77 77,114 kp12d #_R31
 2231 73,77 77,115 kp12d #_R31
 2232 76,77 77,118 kp12d #_R31
 2233 77,77 77,119 kp12d #_R31
 2234 15,79 30,79 kp12d #_R31
 2235 16,79 31,79 kp12d #_R31
 2236 17,79 32,79 kp12d #_R31
 2237 24,79 40,79 kp12d #_R31
 2238 27,79 45,79 kp12d #_R31
 2239 29,79 49,79 kp12d #_R31
 2240 41,79 70,79 kp12d #_R31
 2241 42,79 71,79 kp12d #_R31
 2242 46,79 75,79 kp12d #_R31
 2243 47,79 78,79 kp12d #_R31
 2244 48,79 79,79 kp12d #_R31
 2245 72,79 79,114 kp12d #_R31
 2246 73,79 79,115 kp12d #_R31
 2247 76,79 79,118 kp12d #_R31
 2248 77,79 79,119 kp12d #_R31
 2249 15,80 30,80 kp12d #_R31
 2250 16,80 31,80 kp12d #_R31
 2251 17,80 32,80 kp12d #_R31
 2252 24,80 40,80 kp12d #_R31
 2253 27,80 45,80 kp12d #_R31
 2254 29,80 49,80 kp12d #_R31
 2255 41,80 70,80 kp12d #_R31
 2256 42,80 71,80 kp12d #_R31
 2257 46,80 75,80 kp12d #_R31
 2258 47,80 78,80 kp12d #_R31
 2259 48,80 79,80 kp12d #_R31
 2260 72,80 80,114 kp12d #_R31
 2261 73,80 80,115 kp12d #_R31
 2262 76,80 80,118 kp12d #_R31
 2263 77,80 80,119 kp12d #_R31
 2264 10,90 10,116 _rateLaw7 #_R32
 2265 17,90 17,116 _rateLaw7 #_R32
 2266 32,90 32,116 _rateLaw7 #_R32
 2267 35,90 35,116 _rateLaw7 #_R32
 2268 47,90 47,116 _rateLaw7 #_R32
 2269 51,90 51,116 _rateLaw7 #_R32
 2270 56,90 56,116 _rateLaw7 #_R32
 2271 1,76 14,76 _rateLaw7 #_R32
 2272 15,76 27,76 _rateLaw7 #_R32
 2273 30,76 45,76 _rateLaw7 #_R32
 2274 54,76 74,76 _rateLaw7 #_R32
 2275 76,90 76,116 _rateLaw7 #_R32
 2276 1,78 14,78 _rateLaw7 #_R32
 2277 15,78 27,78 _rateLaw7 #_R32
 2278 30,78 45,78 _rateLaw7 #_R32
 2279 54,78 74,78 _rateLaw7 #_R32
 2280 78,90 78,116 _rateLaw7 #_R32
 2281 1,92 14,92 _rateLaw7 #_R32
 2282 15,92 27,92 _rateLaw7 #_R32
 2283 30,92 45,92 _rateLaw7 #_R32
 2284 54,92 74,92 _rateLaw7 #_R32
 2285 90,92 92,116 _rateLaw7 #_R32
 2286 10,74 10,117 kp13b #_R33
 2287 17,74 17,117 kp13b #_R33
 2288 32,74 32,117 kp13b #_R33
 2289 35,74 35,117 kp13b #_R33
 2290 47,74 47,117 kp13b #_R33
 2291 51,74 51,117 kp13b #_R33
 2292 56,74 56,117 kp13b #_R33
 2293 14,76 28,76 kp13b #_R33
 2294 27,76 46,76 kp13b #_R33
 2295 45,76 75,76 kp13b #_R33
 2296 74,76 76,117 kp13b #_R33
 2297 14,78 28,78 kp13b #_R33
 2298 27,78 46,78 kp13b #_R33
 2299 45,78 75,78 kp13b #_R33
 2300 74,78 78,117 kp13b #_R33
 2301 14,92 28,92 kp13b #_R33
 2302 27,92 46,92 kp13b #_R33
 2303 45,92 75,92 kp13b #_R33
 2304 74,92 92,117 kp13b #_R33
 2305 18,90 18,116 _rateLaw8 #_R34
 2306 29,90 29,116 _rateLaw8 #_R34
 2307 36,90 36,116 _rateLaw8 #_R34
 2308 48,90 48,116 _rateLaw8 #_R34
 2309 49,90 49,116 _rateLaw8 #_R34
 2310 52,90 52,116 _rateLaw8 #_R34
 2311 1,77 14,77 _rateLaw8 #_R34
 2312 15,77 27,77 _rateLaw8 #_R34
 2313 30,77 45,77 _rateLaw8 #_R34
 2314 54,77 74,77 _rateLaw8 #_R34
 2315 77,90 77,116 _rateLaw8 #_R34
 2316 1,79 14,79 _rateLaw8 #_R34
 2317 15,79 27,79 _rateLaw8 #_R34
 2318 30,79 45,79 _rateLaw8 #_R34
 2319 54,79 74,79 _rateLaw8 #_R34
 2320 79,90 79,116 _rateLaw8 #_R34
 2321 1,80 14,80 _rateLaw8 #_R34
 2322 15,80 27,80 _rateLaw8 #_R34
 2323 30,80 45,80 _rateLaw8 #_R34
 2324 54,80 74,80 _rateLaw8 #_R34
 2325 80,90 80,116 _rateLaw8 #_R34
 2326 18,74 18,117 kp13d #_R35
 2327 29,74 29,117 kp13d #_R35
 2328 36,74 36,117 kp13d #_R35
 2329 48,74 48,117 kp13d #_R35
 2330 49,74 49,117 kp13d #_R35
 2331 52,74 52,117 kp13d #_R35
 2332 14,77 28,77 kp13d #_R35
 2333 27,77 46,77 kp13d #_R35
 2334 45,77 75,77 kp13d #_R35
 2335 74,77 77,117 kp13d #_R35
 2336 14,79 28,79 kp13d #_R35
 2337 27,79 46,79 kp13d #_R35
 2338 45,79 75,79 kp13d #_R35
 2339 74,79 79,117 kp13d #_R35
 2340 14,80 28,80 kp13d #_R35
 2341 27,80 46,80 kp13d #_R35
 2342 45,80 75,80 kp13d #_R35
 2343 74,80 80,117 kp13d #_R35
 2344 10,76 10,77 kp14a #_R36
 2345 10,78 10,79 kp14a #_R36
 2346 10,92 10,120 kp14a #_R36
 2347 17,76 17,77 kp14a #_R36
 2348 17,78 17,79 kp14a #_R36
 2349 17,92 17,120 kp14a #_R36
 2350 32,76 32,77 kp14a #_R36
 2351 32,78 32,79 kp14a #_R36
 2352 32,92 32,120 kp14a #_R36
 2353 35,76 35,77 kp14a #_R36
 2354 35,78 35,79 kp14a #_R36
 2355 35,92 35,120 kp14a #_R36
 2356 47,76 47,77 kp14a #_R36
 2357 47,78 47,79 kp14a #_R36
 2358 47,92 47,120 kp14a #_R36
 2359 51,76 51,77 kp14a #_R36
 2360 51,78 51,79 kp14a #_R36
 2361 51,92 51,120 kp14a #_R36
 2362 56,76 56,77 kp14a #_R36
 2363 56,78 56,79 kp14a #_R36
 2364 56,92 56,120 kp14a #_R36
 2365 10,76 18,76 kp14a #_R36
 2366 17,76 29,76 kp14a #_R36
 2367 32,76 49,76 kp14a #_R36
 2368 35,76 36,76 kp14a #_R36
 2369 47,76 48,76 kp14a #_R36
 2370 51,76 52,76 kp14a #_R36
 2371 56,76 76,80 kp14a #_R36
 2372 76,76 76,77 kp14a #_R36
 2373 76,78 76,79 kp14a #_R36
 2374 76,92 76,120 kp14a #_R36
 2375 10,78 18,78 kp14a #_R36
 2376 17,78 29,78 kp14a #_R36
 2377 32,78 49,78 kp14a #_R36
 2378 35,78 36,78 kp14a #_R36
 2379 47,78 48,78 kp14a #_R36
 2380 51,78 52,78 kp14a #_R36
 2381 56,78 78,80 kp14a #_R36
 2382 76,78 77,78 kp14a #_R36
 2383 78,78 78,79 kp14a #_R36
 2384 78,92 78,120 kp14a #_R36
 2385 10,92 18,92 kp14a #_R36
 2386 17,92 29,92 kp14a #_R36
 2387 32,92 49,92 kp14a #_R36
 2388 35,92 36,92 kp14a #_R36
 2389 47,92 48,92 kp14a #_R36
 2390 51,92 52,92 kp14a #_R36
 2391 56,92 80,92 kp14a #_R36
 2392 76,92 77,92 kp14a #_R36
 2393 78,92 79,92 kp14a #_R36
 2394 92,92 92,120 kp14a #_R36
 2395 18,76 18,77 kp14b #_R37
 2396 18,78 18,79 kp14b #_R37
 2397 18,92 18,120 kp14b #_R37
 2398 29,76 29,77 kp14b #_R37
 2399 29,78 29,79 kp14b #_R37
 2400 29,92 29,120 kp14b #_R37
 2401 36,76 36,77 kp14b #_R37
 2402 36,78 36,79 kp14b #_R37
 2403 36,92 36,120 kp14b #_R37
 2404 48,76 48,77 kp14b #_R37
 2405 48,78 48,79 kp14b #_R37
 2406 48,92 48,120 kp14b #_R37
 2407 49,76 49,77 kp14b #_R37
 2408 49,78 49,79 kp14b #_R37
 2409 49,92 49,120 kp14b #_R37
 2410 52,76 52,77 kp14b #_R37
 2411 52,78 52,79 kp14b #_R37
 2412 52,92 52,120 kp14b #_R37
 2413 10,77 18,77 kp14b #_R37
 2414 17,77 29,77 kp14b #_R37
 2415 32,77 49,77 kp14b #_R37
 2416 35,77 36,77 kp14b #_R37
 2417 47,77 48,77 kp14b #_R37
 2418 51,77 52,77 kp14b #_R37
 2419 56,77 77,80 kp14b #_R37
 2420 76,77 77,77 kp14b #_R37
 2421 77,78 77,79 kp14b #_R37
 2422 77,92 77,120 kp14b #_R37
 2423 10,79 18,79 kp14b #_R37
 2424 17,79 29,79 kp14b #_R37
 2425 32,79 49,79 kp14b #_R37
 2426 35,79 36,79 kp14b #_R37
 2427 47,79 48,79 kp14b #_R37
 2428 51,79 52,79 kp14b #_R37
 2429 56,79 79,80 kp14b #_R37
 2430 76,79 77,79 kp14b #_R37
 2431 78,79 79,79 kp14b #_R37
 2432 79,92 79,120 kp14b #_R37
 2433 10,80 18,80 kp14b #_R37
 2434 17,80 29,80 kp14b #_R37
 2435 32,80 49,80 kp14b #_R37
 2436 35,80 36,80 kp14b #_R37
 2437 47,80 48,80 kp14b #_R37
 2438 51,80 52,80 kp14b #_R37
 2439 56,80 80,80 kp14b #_R37
 2440 76,80 77,80 kp14b #_R37
 2441 78,80 79,80 kp14b #_R37
 2442 80,92 80,120 kp14b #_R37
 2443 10,70 10,71 kp15a #_R40
 2444 10,72 10,73 kp15a #_R40
 2445 10,91 10,111 kp15a #_R40
 2446 17,70 17,71 kp15a #_R40
 2447 17,72 17,73 kp15a #_R40
 2448 17,91 17,111 kp15a #_R40
 2449 32,70 32,71 kp15a #_R40
 2450 32,72 32,73 kp15a #_R40
 2451 32,91 32,111 kp15a #_R40
 2452 35,70 35,71 kp15a #_R40
 2453 35,72 35,73 kp15a #_R40
 2454 35,91 35,111 kp15a #_R40
 2455 47,70 47,71 kp15a #_R40
 2456 47,72 47,73 kp15a #_R40
 2457 47,91 47,111 kp15a #_R40
 2458 51,70 51,71 kp15a #_R40
 2459 51,72 51,73 kp15a #_R40
 2460 51,91 51,111 kp15a #_R40
 2461 56,70 56,71 kp15a #_R40
 2462 56,72 56,73 kp15a #_R40
 2463 56,91 56,111 kp15a #_R40
 2464 7,76 13,76 kp15a #_R40
 2465 16,76 24,76 kp15a #_R40
 2466 25,76 26,76 kp15a #_R40
 2467 31,76 40,76 kp15a #_R40
 2468 41,76 42,76 kp15a #_R40
 2469 43,76 44,76 kp15a #_R40
 2470 55,76 69,76 kp15a #_R40
 2471 70,76 71,76 kp15a #_R40
 2472 72,76 73,76 kp15a #_R40
 2473 76,91 76,111 kp15a #_R40
 2474 7,78 13,78 kp15a #_R40
 2475 16,78 24,78 kp15a #_R40
 2476 25,78 26,78 kp15a #_R40
 2477 31,78 40,78 kp15a #_R40
 2478 41,78 42,78 kp15a #_R40
 2479 43,78 44,78 kp15a #_R40
 2480 55,78 69,78 kp15a #_R40
 2481 70,78 71,78 kp15a #_R40
 2482 72,78 73,78 kp15a #_R40
 2483 78,91 78,111 kp15a #_R40
 2484 7,92 13,92 kp15a #_R40
 2485 16,92 24,92 kp15a #_R40
 2486 25,92 26,92 kp15a #_R40
 2487 31,92 40,92 kp15a #_R40
 2488 41,92 42,92 kp15a #_R40
 2489 43,92 44,92 kp15a #_R40
 2490 55,92 69,92 kp15a #_R40
 2491 70,92 71,92 kp15a #_R40
 2492 72,92 73,92 kp15a #_R40
 2493 91,92 92,111 kp15a #_R40
 2494 18,70 18,71 kp15b #_R41
 2495 18,72 18,73 kp15b #_R41
 2496 18,91 18,111 kp15b #_R41
 2497 29,70 29,71 kp15b #_R41
 2498 29,72 29,73 kp15b #_R41
 2499 29,91 29,111 kp15b #_R41
 2500 36,70 36,71 kp15b #_R41
 2501 36,72 36,73 kp15b #_R41
 2502 36,91 36,111 kp15b #_R41
 2503 48,70 48,71 kp15b #_R41
 2504 48,72 48,73 kp15b #_R41
 2505 48,91 48,111 kp15b #_R41
 2506 49,70 49,71 kp15b #_R41
 2507 49,72 49,73 kp15b #_R41
 2508 49,91 49,111 kp15b #_R41
 2509 52,70 52,71 kp15b #_R41
 2510 52,72 52,73 kp15b #_R41
 2511 52,91 52,111 kp15b #_R41
 2512 7,77 13,77 kp15b #_R41
 2513 16,77 24,77 kp15b #_R41
 2514 25,77 26,77 kp15b #_R41
 2515 31,77 40,77 kp15b #_R41
 2516 41,77 42,77 kp15b #_R41
 2517 43,77 44,77 kp15b #_R41
 2518 55,77 69,77 kp15b #_R41
 2519 70,77 71,77 kp15b #_R41
 2520 72,77 73,77 kp15b #_R41
 2521 77,91 77,111 kp15b #_R41
 2522 7,79 13,79 kp15b #_R41
 2523 16,79 24,79 kp15b #_R41
 2524 25,79 26,79 kp15b #_R41
 2525 31,79 40,79 kp15b #_R41
 2526 41,79 42,79 kp15b #_R41
 2527 43,79 44,79 kp15b #_R41
 2528 55,79 69,79 kp15b #_R41
 2529 70,79 71,79 kp15b #_R41
 2530 72,79 73,79 kp15b #_R41
 2531 79,91 79,111 kp15b #_R41
 2532 7,80 13,80 kp15b #_R41
 2533 16,80 24,80 kp15b #_R41
 2534 25,80 26,80 kp15b #_R41
 2535 31,80 40,80 kp15b #_R41
 2536 41,80 42,80 kp15b #_R41
 2537 43,80 44,80 kp15b #_R41
 2538 55,80 69,80 kp15b #_R41
 2539 70,80 71,80 kp15b #_R41
 2540 72,80 73,80 kp15b #_R41
 2541 80,91 80,111 kp15b #_R41
 2542 88 134 kp16a #_R44
 2543 89 135 kp16a #_R44
 2544 94 122 kp16a #_R44
 2545 107 136 kp16a #_R44
 2546 108 137 kp16a #_R44
 2547 96 138 kp16b #_R45
 2548 101 128 kp16b #_R45
 2549 104 139 kp16b #_R45
 2550 86 134 kp16c #_R46
 2551 87 135 kp16c #_R46
 2552 94 140 kp16c #_R46
 2553 107 141 kp16c #_R46
 2554 108 142 kp16c #_R46
 2555 6,70 112 kf17 #_R47
 2556 6,71 113 kf17 #_R47
 2557 6,75 117 kf17 #_R47
 2558 6,78 132 kf17 #_R47
 2559 6,79 133 kf17 #_R47
 2560 69 6,40 kr17 #_reverse__R47
 2561 74 6,45 kr17 #_reverse__R47
 2562 80 6,49 kr17 #_reverse__R47
 2563 90 30,143 kr17 #_reverse__R47
 2564 91 31,143 kr17 #_reverse__R47
 2565 92 32,143 kr17 #_reverse__R47
 2566 54,69 54,111 kp18a #_R48
 2567 54,74 54,116 kp18a #_R48
 2568 54,80 54,120 kp18a #_R48
 2569 55,69 55,111 kp18a #_R48
 2570 55,74 55,116 kp18a #_R48
 2571 55,80 55,120 kp18a #_R48
 2572 56,69 56,111 kp18a #_R48
 2573 56,74 56,116 kp18a #_R48
 2574 56,80 56,120 kp18a #_R48
 2575 54,69 69,90 kp18a #_R48
 2576 55,69 69,91 kp18a #_R48
 2577 56,69 69,92 kp18a #_R48
 2578 69,69 69,111 kp18a #_R48
 2579 69,74 69,116 kp18a #_R48
 2580 69,80 69,120 kp18a #_R48
 2581 54,74 74,90 kp18a #_R48
 2582 55,74 74,91 kp18a #_R48
 2583 56,74 74,92 kp18a #_R48
 2584 69,74 74,111 kp18a #_R48
 2585 74,74 74,116 kp18a #_R48
 2586 74,80 74,120 kp18a #_R48
 2587 54,80 80,90 kp18a #_R48
 2588 55,80 80,91 kp18a #_R48
 2589 56,80 80,92 kp18a #_R48
 2590 69,80 80,111 kp18a #_R48
 2591 74,80 80,116 kp18a #_R48
 2592 80,80 80,120 kp18a #_R48
 2593 54,90 90,90 kp18b #_R49
 2594 55,90 90,91 kp18b #_R49
 2595 56,90 90,92 kp18b #_R49
 2596 69,90 90,111 kp18b #_R49
 2597 74,90 90,116 kp18b #_R49
 2598 80,90 90,120 kp18b #_R49
 2599 54,91 90,91 kp18b #_R49
 2600 55,91 91,91 kp18b #_R49
 2601 56,91 91,92 kp18b #_R49
 2602 69,91 91,111 kp18b #_R49
 2603 74,91 91,116 kp18b #_R49
 2604 80,91 91,120 kp18b #_R49
 2605 54,92 90,92 kp18b #_R49
 2606 55,92 91,92 kp18b #_R49
 2607 56,92 92,92 kp18b #_R49
 2608 69,92 92,111 kp18b #_R49
 2609 74,92 92,116 kp18b #_R49
 2610 80,92 92,120 kp18b #_R49
 2611 2,86 87 kf19a #_R50
 2612 2,88 89 kf19a #_R50
 2613 2,96 104 kf19a #_R50
 2614 2,105 106 kf19a #_R50
 2615 2,107 108 kf19a #_R50
 2616 2,109 110 kf19a #_R50
 2617 8,86 122 kf19a #_R50
 2618 8,88 140 kf19a #_R50
 2619 8,96 50 kf19a #_R50
 2620 8,105 144 kf19a #_R50
 2621 8,107 145 kf19a #_R50
 2622 8,109 146 kf19a #_R50
 2623 81 8,138 kr19a #_R51
 2624 87 2,86 kr19a #_R51
 2625 89 2,88 kr19a #_R51
 2626 93 8,61 kr19a #_R51
 2627 94 8,63 kr19a #_R51
 2628 95 8,67 kr19a #_R51
 2629 104 2,96 kr19a #_R51
 2630 106 2,105 kr19a #_R51
 2631 108 2,107 kr19a #_R51
 2632 110 2,109 kr19a #_R51
 2633 97 102 kf19b #_R52
 2634 98 103 kf19b #_R52
 2635 99 59 kf19b #_R52
 2636 100 60 kf19b #_R52
 2637 2,86 147 kf20a #_R53
 2638 2,96 148 kf20a #_R53
 2639 8,86 149 kf20a #_R53
 2640 8,96 150 kf20a #_R53
 2641 81 128 kf20b #_R54
 2642 87 151 kf20b #_R54
 2643 104 152 kf20b #_R54
 2644 82 8,153 kr20b #_R55
 2645 83 8,154 kr20b #_R55
 2646 84 8,155 kr20b #_R55
 2647 85 8,156 kr20b #_R55
 2648 101 8,96 kr20b #_R55
 2649 102 2,57 kr20b #_R55
 2650 103 2,58 kr20b #_R55
 2651 3,82 83 kf21a #_R56
 2652 3,84 85 kf21a #_R56
 2653 3,93 95 kf21a #_R56
 2654 3,97 98 kf21a #_R56
 2655 3,99 100 kf21a #_R56
 2656 3,102 103 kf21a #_R56
 2657 9,82 128 kf21a #_R56
 2658 9,84 131 kf21a #_R56
 2659 9,93 53 kf21a #_R56
 2660 9,97 148 kf21a #_R56
 2661 9,99 150 kf21a #_R56
 2662 9,102 152 kf21a #_R56
 2663 81 9,121 kr21a #_R57
 2664 83 3,82 kr21a #_R57
 2665 85 3,84 kr21a #_R57
 2666 95 3,93 kr21a #_R57
 2667 96 9,57 kr21a #_R57
 2668 98 3,97 kr21a #_R57
 2669 100 3,99 kr21a #_R57
 2670 101 9,59 kr21a #_R57
 2671 103 3,102 kr21a #_R57
 2672 104 9,65 kr21a #_R57
 2673 105 109 kf21b #_R58
 2674 106 110 kf21b #_R58
 2675 107 63 kf21b #_R58
 2676 108 64 kf21b #_R58
 2677 3,82 157 kf22a #_R59
 2678 3,93 144 kf22a #_R59
 2679 9,82 158 kf22a #_R59
 2680 9,93 145 kf22a #_R59
 2681 81 122 kf22b #_R60
 2682 83 159 kf22b #_R60
 2683 95 146 kf22b #_R60
 2684 86 9,153 kr22b #_R61
 2685 87 9,160 kr22b #_R61
 2686 88 9,161 kr22b #_R61
 2687 89 9,162 kr22b #_R61
 2688 94 9,93 kr22b #_R61
 2689 109 3,61 kr22b #_R61
 2690 110 3,62 kr22b #_R61
 2691 5,84 163 kf23 #_R62
 2692 5,85 164 kf23 #_R62
 2693 5,88 165 kf23 #_R62
 2694 5,89 166 kf23 #_R62
 2695 74 54 kdp26a #_R65
 2696 75 45 _rateLaw9 #_R66
 2697 72 43 kdp27a #_R67
 2698 73 44 kdp27a #_R67
 2699 76 51 kdp27a #_R67
 2700 77 52 kdp27a #_R67
 2701 70 41 _rateLaw10 #_R68
 2702 71 42 _rateLaw10 #_R68
 2703 75 46 _rateLaw10 #_R68
 2704 78 47 _rateLaw10 #_R68
 2705 79 48 _rateLaw10 #_R68
 2706 69 55 kdp28a #_R69
 2707 71 70 kdp28a #_R69
 2708 73 72 kdp28a #_R69
 2709 81 139 kdp28a #_R69
 2710 82 167 kdp28a #_R69
 2711 83 168 kdp28a #_R69
 2712 84 169 kdp28a #_R69
 2713 85 170 kdp28a #_R69
 2714 93 62 kdp28a #_R69
 2715 94 64 kdp28a #_R69
 2716 95 68 kdp28a #_R69
 2717 99 97 kdp28a #_R69
 2718 100 98 kdp28a #_R69
 2719 101 152 kdp28a #_R69
 2720 77 76 kdp29a #_R71
 2721 79 78 kdp29a #_R71
 2722 80 56 kdp29a #_R71
 2723 81 123 kdp29a #_R71
 2724 86 171 kdp29a #_R71
 2725 87 172 kdp29a #_R71
 2726 88 173 kdp29a #_R71
 2727 89 174 kdp29a #_R71
 2728 94 146 kdp29a #_R71
 2729 96 58 kdp29a #_R71
 2730 101 60 kdp29a #_R71
 2731 104 66 kdp29a #_R71
 2732 107 105 kdp29a #_R71
 2733 108 106 kdp29a #_R71
 2734 84 59 kdp30a #_R73
 2735 85 60 kdp30a #_R73
 2736 88 63 kdp30a #_R73
 2737 89 64 kdp30a #_R73
 2738 81 53 kdp30b #_R74
 2739 86 63 kdp30b #_R74
 2740 87 64 kdp30b #_R74
 2741 96 22 kdp30b #_R74
 2742 104 23 kdp30b #_R74
 2743 81 50 kdp30c #_R75
 2744 82 59 kdp30c #_R75
 2745 83 60 kdp30c #_R75
 2746 93 20 kdp30c #_R75
 2747 95 21 kdp30c #_R75
 2748 90 54 kdp31 #_R76
 2749 91 55 kdp31 #_R76
 2750 92 56 kdp31 #_R76
 2751 111 8,90 kr1 #_reverse__R1
 2752 2,116 175 kf2a #_R2
 2753 8,116 176 kf2a #_R2
 2754 112 2,74 kr2a #_reverse__R2
 2755 113 8,74 kr2a #_reverse__R2
 2756 2,117 177 kf2b #_R3
 2757 8,117 178 kf2b #_R3
 2758 114 2,75 kr2b #_reverse__R3
 2759 115 8,75 kr2b #_reverse__R3
 2760 1,112 14,112 _rateLaw1 #_R5
 2761 15,112 27,112 _rateLaw1 #_R5
 2762 30,112 45,112 _rateLaw1 #_R5
 2763 54,112 74,112 _rateLaw1 #_R5
 2764 90,112 112,116 _rateLaw1 #_R5
 2765 1,114 14,114 _rateLaw1 #_R5
 2766 15,114 27,114 _rateLaw1 #_R5
 2767 30,114 45,114 _rateLaw1 #_R5
 2768 54,114 74,114 _rateLaw1 #_R5
 2769 90,114 114,116 _rateLaw1 #_R5
 2770 7,116 7,179 kp4b #_R6
 2771 16,116 16,179 kp4b #_R6
 2772 25,116 25,179 kp4b #_R6
 2773 31,116 31,179 kp4b #_R6
 2774 41,116 41,179 kp4b #_R6
 2775 43,116 43,179 kp4b #_R6
 2776 55,116 55,179 kp4b #_R6
 2777 70,116 70,179 kp4b #_R6
 2778 72,116 72,179 kp4b #_R6
 2779 91,116 91,179 kp4b #_R6
 2780 14,112 28,112 kp4b #_R6
 2781 27,112 46,112 kp4b #_R6
 2782 45,112 75,112 kp4b #_R6
 2783 74,112 112,117 kp4b #_R6
 2784 112,116 112,179 kp4b #_R6
 2785 14,114 28,114 kp4b #_R6
 2786 27,114 46,114 kp4b #_R6
 2787 45,114 75,114 kp4b #_R6
 2788 74,114 114,117 kp4b #_R6
 2789 114,116 114,179 kp4b #_R6
 2790 1,111 14,111 _rateLaw2 #_R7
 2791 15,111 27,111 _rateLaw2 #_R7
 2792 30,111 45,111 _rateLaw2 #_R7
 2793 54,111 74,111 _rateLaw2 #_R7
 2794 90,111 111,116 _rateLaw2 #_R7
 2795 1,113 14,113 _rateLaw2 #_R7
 2796 15,113 27,113 _rateLaw2 #_R7
 2797 30,113 45,113 _rateLaw2 #_R7
 2798 54,113 74,113 _rateLaw2 #_R7
 2799 90,113 113,116 _rateLaw2 #_R7
 2800 1,115 14,115 _rateLaw2 #_R7
 2801 15,115 27,115 _rateLaw2 #_R7
 2802 30,115 45,115 _rateLaw2 #_R7
 2803 54,115 74,115 _rateLaw2 #_R7
 2804 90,115 115,116 _rateLaw2 #_R7
 2805 13,116 13,179 kp4d #_R8
 2806 24,116 24,179 kp4d #_R8
 2807 26,116 26,179 kp4d #_R8
 2808 40,116 40,179 kp4d #_R8
 2809 42,116 42,179 kp4d #_R8
 2810 44,116 44,179 kp4d #_R8
 2811 69,116 69,179 kp4d #_R8
 2812 71,116 71,179 kp4d #_R8
 2813 73,116 73,179 kp4d #_R8
 2814 14,111 28,111 kp4d #_R8
 2815 27,111 46,111 kp4d #_R8
 2816 45,111 75,111 kp4d #_R8
 2817 74,111 111,117 kp4d #_R8
 2818 111,116 111,179 kp4d #_R8
 2819 14,113 28,113 kp4d #_R8
 2820 27,113 46,113 kp4d #_R8
 2821 45,113 75,113 kp4d #_R8
 2822 74,113 113,117 kp4d #_R8
 2823 113,116 113,179 kp4d #_R8
 2824 14,115 28,115 kp4d #_R8
 2825 27,115 46,115 kp4d #_R8
 2826 45,115 75,115 kp4d #_R8
 2827 74,115 115,117 kp4d #_R8
 2828 115,116 115,179 kp4d #_R8
 2829 1,112 15,112 _rateLaw3 #_R9
 2830 7,112 16,112 _rateLaw3 #_R9
 2831 10,112 17,112 _rateLaw3 #_R9
 2832 13,112 24,112 _rateLaw3 #_R9
 2833 14,112 27,112 _rateLaw3 #_R9
 2834 18,112 29,112 _rateLaw3 #_R9
 2835 25,112 41,112 _rateLaw3 #_R9
 2836 26,112 42,112 _rateLaw3 #_R9
 2837 28,112 46,112 _rateLaw3 #_R9
 2838 35,112 47,112 _rateLaw3 #_R9
 2839 36,112 48,112 _rateLaw3 #_R9
 2840 43,112 72,112 _rateLaw3 #_R9
 2841 44,112 73,112 _rateLaw3 #_R9
 2842 51,112 76,112 _rateLaw3 #_R9
 2843 52,112 77,112 _rateLaw3 #_R9
 2844 1,114 15,114 _rateLaw3 #_R9
 2845 7,114 16,114 _rateLaw3 #_R9
 2846 10,114 17,114 _rateLaw3 #_R9
 2847 13,114 24,114 _rateLaw3 #_R9
 2848 14,114 27,114 _rateLaw3 #_R9
 2849 18,114 29,114 _rateLaw3 #_R9
 2850 25,114 41,114 _rateLaw3 #_R9
 2851 26,114 42,114 _rateLaw3 #_R9
 2852 28,114 46,114 _rateLaw3 #_R9
 2853 35,114 47,114 _rateLaw3 #_R9
 2854 36,114 48,114 _rateLaw3 #_R9
 2855 43,114 72,114 _rateLaw3 #_R9
 2856 44,114 73,114 _rateLaw3 #_R9
 2857 51,114 76,114 _rateLaw3 #_R9
 2858 52,114 77,114 _rateLaw3 #_R9
 2859 15,112 30,112 kp5b #_R10
 2860 16,112 31,112 kp5b #_R10
 2861 17,112 32,112 kp5b #_R10
 2862 24,112 40,112 kp5b #_R10
 2863 27,112 45,112 kp5b #_R10
 2864 29,112 49,112 kp5b #_R10
 2865 41,112 70,112 kp5b #_R10
 2866 42,112 71,112 kp5b #_R10
 2867 46,112 75,112 kp5b #_R10
 2868 47,112 78,112 kp5b #_R10
 2869 48,112 79,112 kp5b #_R10
 2870 72,112 112,114 kp5b #_R10
 2871 73,112 112,115 kp5b #_R10
 2872 76,112 112,118 kp5b #_R10
 2873 77,112 112,119 kp5b #_R10
 2874 15,114 30,114 kp5b #_R10
 2875 16,114 31,114 kp5b #_R10
 2876 17,114 32,114 kp5b #_R10
 2877 24,114 40,114 kp5b #_R10
 2878 27,114 45,114 kp5b #_R10
 2879 29,114 49,114 kp5b #_R10
 2880 41,114 70,114 kp5b #_R10
 2881 42,114 71,114 kp5b #_R10
 2882 46,114 75,114 kp5b #_R10
 2883 47,114 78,114 kp5b #_R10
 2884 48,114 79,114 kp5b #_R10
 2885 72,114 114,114 kp5b #_R10
 2886 73,114 114,115 kp5b #_R10
 2887 76,114 114,118 kp5b #_R10
 2888 77,114 114,119 kp5b #_R10
 2889 1,111 15,111 _rateLaw4 #_R11
 2890 7,111 16,111 _rateLaw4 #_R11
 2891 10,111 17,111 _rateLaw4 #_R11
 2892 13,111 24,111 _rateLaw4 #_R11
 2893 14,111 27,111 _rateLaw4 #_R11
 2894 18,111 29,111 _rateLaw4 #_R11
 2895 25,111 41,111 _rateLaw4 #_R11
 2896 26,111 42,111 _rateLaw4 #_R11
 2897 28,111 46,111 _rateLaw4 #_R11
 2898 35,111 47,111 _rateLaw4 #_R11
 2899 36,111 48,111 _rateLaw4 #_R11
 2900 43,111 72,111 _rateLaw4 #_R11
 2901 44,111 73,111 _rateLaw4 #_R11
 2902 51,111 76,111 _rateLaw4 #_R11
 2903 52,111 77,111 _rateLaw4 #_R11
 2904 1,113 15,113 _rateLaw4 #_R11
 2905 7,113 16,113 _rateLaw4 #_R11
 2906 10,113 17,113 _rateLaw4 #_R11
 2907 13,113 24,113 _rateLaw4 #_R11
 2908 14,113 27,113 _rateLaw4 #_R11
 2909 18,113 29,113 _rateLaw4 #_R11
 2910 25,113 41,113 _rateLaw4 #_R11
 2911 26,113 42,113 _rateLaw4 #_R11
 2912 28,113 46,113 _rateLaw4 #_R11
 2913 35,113 47,113 _rateLaw4 #_R11
 2914 36,113 48,113 _rateLaw4 #_R11
 2915 43,113 72,113 _rateLaw4 #_R11
 2916 44,113 73,113 _rateLaw4 #_R11
 2917 51,113 76,113 _rateLaw4 #_R11
 2918 52,113 77,113 _rateLaw4 #_R11
 2919 1,115 15,115 _rateLaw4 #_R11
 2920 7,115 16,115 _rateLaw4 #_R11
 2921 10,115 17,115 _rateLaw4 #_R11
 2922 13,115 24,115 _rateLaw4 #_R11
 2923 14,115 27,115 _rateLaw4 #_R11
 2924 18,115 29,115 _rateLaw4 #_R11
 2925 25,115 41,115 _rateLaw4 #_R11
 2926 26,115 42,115 _rateLaw4 #_R11
 2927 28,115 46,115 _rateLaw4 #_R11
 2928 35,115 47,115 _rateLaw4 #_R11
 2929 36,115 48,115 _rateLaw4 #_R11
 2930 43,115 72,115 _rateLaw4 #_R11
 2931 44,115 73,115 _rateLaw4 #_R11
 2932 51,115 76,115 _rateLaw4 #_R11
 2933 52,115 77,115 _rateLaw4 #_R11
 2934 15,111 30,111 kp5d #_R12
 2935 16,111 31,111 kp5d #_R12
 2936 17,111 32,111 kp5d #_R12
 2937 24,111 40,111 kp5d #_R12
 2938 27,111 45,111 kp5d #_R12
 2939 29,111 49,111 kp5d #_R12
 2940 41,111 70,111 kp5d #_R12
 2941 42,111 71,111 kp5d #_R12
 2942 46,111 75,111 kp5d #_R12
 2943 47,111 78,111 kp5d #_R12
 2944 48,111 79,111 kp5d #_R12
 2945 72,111 111,114 kp5d #_R12
 2946 73,111 111,115 kp5d #_R12
 2947 76,111 111,118 kp5d #_R12
 2948 77,111 111,119 kp5d #_R12
 2949 15,113 30,113 kp5d #_R12
 2950 16,113 31,113 kp5d #_R12
 2951 17,113 32,113 kp5d #_R12
 2952 24,113 40,113 kp5d #_R12
 2953 27,113 45,113 kp5d #_R12
 2954 29,113 49,113 kp5d #_R12
 2955 41,113 70,113 kp5d #_R12
 2956 42,113 71,113 kp5d #_R12
 2957 46,113 75,113 kp5d #_R12
 2958 47,113 78,113 kp5d #_R12
 2959 48,113 79,113 kp5d #_R12
 2960 72,113 113,114 kp5d #_R12
 2961 73,113 113,115 kp5d #_R12
 2962 76,113 113,118 kp5d #_R12
 2963 77,113 113,119 kp5d #_R12
 2964 15,115 30,115 kp5d #_R12
 2965 16,115 31,115 kp5d #_R12
 2966 17,115 32,115 kp5d #_R12
 2967 24,115 40,115 kp5d #_R12
 2968 27,115 45,115 kp5d #_R12
 2969 29,115 49,115 kp5d #_R12
 2970 41,115 70,115 kp5d #_R12
 2971 42,115 71,115 kp5d #_R12
 2972 46,115 75,115 kp5d #_R12
 2973 47,115 78,115 kp5d #_R12
 2974 48,115 79,115 kp5d #_R12
 2975 72,115 114,115 kp5d #_R12
 2976 73,115 115,115 kp5d #_R12
 2977 76,115 115,118 kp5d #_R12
 2978 77,115 115,119 kp5d #_R12
 2979 7,112 7,113 kp6a #_R13
 2980 7,114 7,115 kp6a #_R13
 2981 16,112 16,113 kp6a #_R13
 2982 16,114 16,115 kp6a #_R13
 2983 25,112 25,113 kp6a #_R13
 2984 25,114 25,115 kp6a #_R13
 2985 31,112 31,113 kp6a #_R13
 2986 31,114 31,115 kp6a #_R13
 2987 41,112 41,113 kp6a #_R13
 2988 41,114 41,115 kp6a #_R13
 2989 43,112 43,113 kp6a #_R13
 2990 43,114 43,115 kp6a #_R13
 2991 55,112 55,113 kp6a #_R13
 2992 55,114 55,115 kp6a #_R13
 2993 70,112 70,113 kp6a #_R13
 2994 70,114 70,115 kp6a #_R13
 2995 72,112 72,113 kp6a #_R13
 2996 72,114 72,115 kp6a #_R13
 2997 91,112 91,113 kp6a #_R13
 2998 91,114 91,115 kp6a #_R13
 2999 7,112 13,112 kp6a #_R13
 3000 16,112 24,112 kp6a #_R13
 3001 25,112 26,112 kp6a #_R13
 3002 31,112 40,112 kp6a #_R13
 3003 41,112 42,112 kp6a #_R13
 3004 43,112 44,112 kp6a #_R13
 3005 55,112 69,112 kp6a #_R13
 3006 70,112 71,112 kp6a #_R13
 3007 72,112 73,112 kp6a #_R13
 3008 91,112 111,112 kp6a #_R13
 3009 112,112 112,113 kp6a #_R13
 3010 112,114 112,115 kp6a #_R13
 3011 7,114 13,114 kp6a #_R13
 3012 16,114 24,114 kp6a #_R13
 3013 25,114 26,114 kp6a #_R13
 3014 31,114 40,114 kp6a #_R13
 3015 41,114 42,114 kp6a #_R13
 3016 43,114 44,114 kp6a #_R13
 3017 55,114 69,114 kp6a #_R13
 3018 70,114 71,114 kp6a #_R13
 3019 72,114 73,114 kp6a #_R13
 3020 91,114 111,114 kp6a #_R13
 3021 112,114 113,114 kp6a #_R13
 3022 114,114 114,115 kp6a #_R13
 3023 13,112 13,113 kp6b #_R14
 3024 13,114 13,115 kp6b #_R14
 3025 24,112 24,113 kp6b #_R14
 3026 24,114 24,115 kp6b #_R14
 3027 26,112 26,113 kp6b #_R14
 3028 26,114 26,115 kp6b #_R14
 3029 40,112 40,113 kp6b #_R14
 3030 40,114 40,115 kp6b #_R14
 3031 42,112 42,113 kp6b #_R14
 3032 42,114 42,115 kp6b #_R14
 3033 44,112 44,113 kp6b #_R14
 3034 44,114 44,115 kp6b #_R14
 3035 69,112 69,113 kp6b #_R14
 3036 69,114 69,115 kp6b #_R14
 3037 71,112 71,113 kp6b #_R14
 3038 71,114 71,115 kp6b #_R14
 3039 73,112 73,113 kp6b #_R14
 3040 73,114 73,115 kp6b #_R14
 3041 7,111 13,111 kp6b #_R14
 3042 16,111 24,111 kp6b #_R14
 3043 25,111 26,111 kp6b #_R14
 3044 31,111 40,111 kp6b #_R14
 3045 41,111 42,111 kp6b #_R14
 3046 43,111 44,111 kp6b #_R14
 3047 55,111 69,111 kp6b #_R14
 3048 70,111 71,111 kp6b #_R14
 3049 72,111 73,111 kp6b #_R14
 3050 91,111 111,111 kp6b #_R14
 3051 111,112 111,113 kp6b #_R14
 3052 111,114 111,115 kp6b #_R14
 3053 7,113 13,113 kp6b #_R14
 3054 16,113 24,113 kp6b #_R14
 3055 25,113 26,113 kp6b #_R14
 3056 31,113 40,113 kp6b #_R14
 3057 41,113 42,113 kp6b #_R14
 3058 43,113 44,113 kp6b #_R14
 3059 55,113 69,113 kp6b #_R14
 3060 70,113 71,113 kp6b #_R14
 3061 72,113 73,113 kp6b #_R14
 3062 91,113 111,113 kp6b #_R14
 3063 112,113 113,113 kp6b #_R14
 3064 113,114 113,115 kp6b #_R14
 3065 7,115 13,115 kp6b #_R14
 3066 16,115 24,115 kp6b #_R14
 3067 25,115 26,115 kp6b #_R14
 3068 31,115 40,115 kp6b #_R14
 3069 41,115 42,115 kp6b #_R14
 3070 43,115 44,115 kp6b #_R14
 3071 55,115 69,115 kp6b #_R14
 3072 70,115 71,115 kp6b #_R14
 3073 72,115 73,115 kp6b #_R14
 3074 91,115 111,115 kp6b #_R14
 3075 112,115 113,115 kp6b #_R14
 3076 114,115 115,115 kp6b #_R14
 3077 7,118 7,119 kp7a #_R17
 3078 7,132 7,133 kp7a #_R17
 3079 16,118 16,119 kp7a #_R17
 3080 16,132 16,133 kp7a #_R17
 3081 25,118 25,119 kp7a #_R17
 3082 25,132 25,133 kp7a #_R17
 3083 31,118 31,119 kp7a #_R17
 3084 31,132 31,133 kp7a #_R17
 3085 41,118 41,119 kp7a #_R17
 3086 41,132 41,133 kp7a #_R17
 3087 43,118 43,119 kp7a #_R17
 3088 43,132 43,133 kp7a #_R17
 3089 55,118 55,119 kp7a #_R17
 3090 55,132 55,133 kp7a #_R17
 3091 70,118 70,119 kp7a #_R17
 3092 70,132 70,133 kp7a #_R17
 3093 72,118 72,119 kp7a #_R17
 3094 72,132 72,133 kp7a #_R17
 3095 91,118 91,119 kp7a #_R17
 3096 91,132 91,133 kp7a #_R17
 3097 10,112 18,112 kp7a #_R17
 3098 17,112 29,112 kp7a #_R17
 3099 32,112 49,112 kp7a #_R17
 3100 35,112 36,112 kp7a #_R17
 3101 47,112 48,112 kp7a #_R17
 3102 51,112 52,112 kp7a #_R17
 3103 56,112 80,112 kp7a #_R17
 3104 76,112 77,112 kp7a #_R17
 3105 78,112 79,112 kp7a #_R17
 3106 92,112 112,120 kp7a #_R17
 3107 112,118 112,119 kp7a #_R17
 3108 112,132 112,133 kp7a #_R17
 3109 10,114 18,114 kp7a #_R17
 3110 17,114 29,114 kp7a #_R17
 3111 32,114 49,114 kp7a #_R17
 3112 35,114 36,114 kp7a #_R17
 3113 47,114 48,114 kp7a #_R17
 3114 51,114 52,114 kp7a #_R17
 3115 56,114 80,114 kp7a #_R17
 3116 76,114 77,114 kp7a #_R17
 3117 78,114 79,114 kp7a #_R17
 3118 92,114 114,120 kp7a #_R17
 3119 114,118 114,119 kp7a #_R17
 3120 114,132 114,133 kp7a #_R17
 3121 13,118 13,119 kp7b #_R18
 3122 13,132 13,133 kp7b #_R18
 3123 24,118 24,119 kp7b #_R18
 3124 24,132 24,133 kp7b #_R18
 3125 26,118 26,119 kp7b #_R18
 3126 26,132 26,133 kp7b #_R18
 3127 40,118 40,119 kp7b #_R18
 3128 40,132 40,133 kp7b #_R18
 3129 42,118 42,119 kp7b #_R18
 3130 42,132 42,133 kp7b #_R18
 3131 44,118 44,119 kp7b #_R18
 3132 44,132 44,133 kp7b #_R18
 3133 69,118 69,119 kp7b #_R18
 3134 69,132 69,133 kp7b #_R18
 3135 71,118 71,119 kp7b #_R18
 3136 71,132 71,133 kp7b #_R18
 3137 73,118 73,119 kp7b #_R18
 3138 73,132 73,133 kp7b #_R18
 3139 10,111 18,111 kp7b #_R18
 3140 17,111 29,111 kp7b #_R18
 3141 32,111 49,111 kp7b #_R18
 3142 35,111 36,111 kp7b #_R18
 3143 47,111 48,111 kp7b #_R18
 3144 51,111 52,111 kp7b #_R18
 3145 56,111 80,111 kp7b #_R18
 3146 76,111 77,111 kp7b #_R18
 3147 78,111 79,111 kp7b #_R18
 3148 92,111 111,120 kp7b #_R18
 3149 111,118 111,119 kp7b #_R18
 3150 111,132 111,133 kp7b #_R18
 3151 10,113 18,113 kp7b #_R18
 3152 17,113 29,113 kp7b #_R18
 3153 32,113 49,113 kp7b #_R18
 3154 35,113 36,113 kp7b #_R18
 3155 47,113 48,113 kp7b #_R18
 3156 51,113 52,113 kp7b #_R18
 3157 56,113 80,113 kp7b #_R18
 3158 76,113 77,113 kp7b #_R18
 3159 78,113 79,113 kp7b #_R18
 3160 92,113 113,120 kp7b #_R18
 3161 113,118 113,119 kp7b #_R18
 3162 113,132 113,133 kp7b #_R18
 3163 10,115 18,115 kp7b #_R18
 3164 17,115 29,115 kp7b #_R18
 3165 32,115 49,115 kp7b #_R18
 3166 35,115 36,115 kp7b #_R18
 3167 47,115 48,115 kp7b #_R18
 3168 51,115 52,115 kp7b #_R18
 3169 56,115 80,115 kp7b #_R18
 3170 76,115 77,115 kp7b #_R18
 3171 78,115 79,115 kp7b #_R18
 3172 92,115 115,120 kp7b #_R18
 3173 115,118 115,119 kp7b #_R18
 3174 115,132 115,133 kp7b #_R18
 3175 140 180 kp8a #_R21
 3176 144 181 kp8a #_R21
 3177 145 182 kp8a #_R21
 3178 146 183 kp8a #_R21
 3179 129 184 kp8b #_R22
 3180 130 185 kp8b #_R22
 3181 131 186 kp8b #_R22
 3182 150 187 kp8b #_R22
 3183 163 188 kp8b #_R22
 3184 164 189 kp8b #_R22
 3185 126 184 kp8c #_R23
 3186 127 185 kp8c #_R23
 3187 128 186 kp8c #_R23
 3188 149 190 kp8c #_R23
 3189 150 191 kp8c #_R23
 3190 157 192 kp8c #_R23
 3191 158 193 kp8c #_R23
 3192 159 194 kp8c #_R23
 3193 120 9,90 kr9 #_reverse__R24
 3194 3,116 195 kf10a #_R25
 3195 9,116 196 kf10a #_R25
 3196 132 3,74 kr10a #_reverse__R25
 3197 133 9,74 kr10a #_reverse__R25
 3198 3,117 197 kf10b #_R26
 3199 9,117 198 kf10b #_R26
 3200 118 3,75 kr10b #_reverse__R26
 3201 119 9,75 kr10b #_reverse__R26
 3202 1,118 15,118 _rateLaw5 #_R28
 3203 7,118 16,118 _rateLaw5 #_R28
 3204 10,118 17,118 _rateLaw5 #_R28
 3205 13,118 24,118 _rateLaw5 #_R28
 3206 14,118 27,118 _rateLaw5 #_R28
 3207 18,118 29,118 _rateLaw5 #_R28
 3208 25,118 41,118 _rateLaw5 #_R28
 3209 26,118 42,118 _rateLaw5 #_R28
 3210 28,118 46,118 _rateLaw5 #_R28
 3211 35,118 47,118 _rateLaw5 #_R28
 3212 36,118 48,118 _rateLaw5 #_R28
 3213 43,118 72,118 _rateLaw5 #_R28
 3214 44,118 73,118 _rateLaw5 #_R28
 3215 51,118 76,118 _rateLaw5 #_R28
 3216 52,118 77,118 _rateLaw5 #_R28
 3217 1,132 15,132 _rateLaw5 #_R28
 3218 7,132 16,132 _rateLaw5 #_R28
 3219 10,132 17,132 _rateLaw5 #_R28
 3220 13,132 24,132 _rateLaw5 #_R28
 3221 14,132 27,132 _rateLaw5 #_R28
 3222 18,132 29,132 _rateLaw5 #_R28
 3223 25,132 41,132 _rateLaw5 #_R28
 3224 26,132 42,132 _rateLaw5 #_R28
 3225 28,132 46,132 _rateLaw5 #_R28
 3226 35,132 47,132 _rateLaw5 #_R28
 3227 36,132 48,132 _rateLaw5 #_R28
 3228 43,132 72,132 _rateLaw5 #_R28
 3229 44,132 73,132 _rateLaw5 #_R28
 3230 51,132 76,132 _rateLaw5 #_R28
 3231 52,132 77,132 _rateLaw5 #_R28
 3232 15,118 30,118 kp12b #_R29
 3233 16,118 31,118 kp12b #_R29
 3234 17,118 32,118 kp12b #_R29
 3235 24,118 40,118 kp12b #_R29
 3236 27,118 45,118 kp12b #_R29
 3237 29,118 49,118 kp12b #_R29
 3238 41,118 70,118 kp12b #_R29
 3239 42,118 71,118 kp12b #_R29
 3240 46,118 75,118 kp12b #_R29
 3241 47,118 78,118 kp12b #_R29
 3242 48,118 79,118 kp12b #_R29
 3243 72,118 114,118 kp12b #_R29
 3244 73,118 115,118 kp12b #_R29
 3245 76,118 118,118 kp12b #_R29
 3246 77,118 118,119 kp12b #_R29
 3247 15,132 30,132 kp12b #_R29
 3248 16,132 31,132 kp12b #_R29
 3249 17,132 32,132 kp12b #_R29
 3250 24,132 40,132 kp12b #_R29
 3251 27,132 45,132 kp12b #_R29
 3252 29,132 49,132 kp12b #_R29
 3253 41,132 70,132 kp12b #_R29
 3254 42,132 71,132 kp12b #_R29
 3255 46,132 75,132 kp12b #_R29
 3256 47,132 78,132 kp12b #_R29
 3257 48,132 79,132 kp12b #_R29
 3258 72,132 114,132 kp12b #_R29
 3259 73,132 115,132 kp12b #_R29
 3260 76,132 118,132 kp12b #_R29
 3261 77,132 119,132 kp12b #_R29
 3262 1,119 15,119 _rateLaw6 #_R30
 3263 7,119 16,119 _rateLaw6 #_R30
 3264 10,119 17,119 _rateLaw6 #_R30
 3265 13,119 24,119 _rateLaw6 #_R30
 3266 14,119 27,119 _rateLaw6 #_R30
 3267 18,119 29,119 _rateLaw6 #_R30
 3268 25,119 41,119 _rateLaw6 #_R30
 3269 26,119 42,119 _rateLaw6 #_R30
 3270 28,119 46,119 _rateLaw6 #_R30
 3271 35,119 47,119 _rateLaw6 #_R30
 3272 36,119 48,119 _rateLaw6 #_R30
 3273 43,119 72,119 _rateLaw6 #_R30
 3274 44,119 73,119 _rateLaw6 #_R30
 3275 51,119 76,119 _rateLaw6 #_R30
 3276 52,119 77,119 _rateLaw6 #_R30
 3277 1,120 15,120 _rateLaw6 #_R30
 3278 7,120 16,120 _rateLaw6 #_R30
 3279 10,120 17,120 _rateLaw6 #_R30
 3280 13,120 24,120 _rateLaw6 #_R30
 3281 14,120 27,120 _rateLaw6 #_R30
 3282 18,120 29,120 _rateLaw6 #_R30
 3283 25,120 41,120 _rateLaw6 #_R30
 3284 26,120 42,120 _rateLaw6 #_R30
 3285 28,120 46,120 _rateLaw6 #_R30
 3286 35,120 47,120 _rateLaw6 #_R30
 3287 36,120 48,120 _rateLaw6 #_R30
 3288 43,120 72,120 _rateLaw6 #_R30
 3289 44,120 73,120 _rateLaw6 #_R30
 3290 51,120 76,120 _rateLaw6 #_R30
 3291 52,120 77,120 _rateLaw6 #_R30
 3292 1,133 15,133 _rateLaw6 #_R30
 3293 7,133 16,133 _rateLaw6 #_R30
 3294 10,133 17,133 _rateLaw6 #_R30
 3295 13,133 24,133 _rateLaw6 #_R30
 3296 14,133 27,133 _rateLaw6 #_R30
 3297 18,133 29,133 _rateLaw6 #_R30
 3298 25,133 41,133 _rateLaw6 #_R30
 3299 26,133 42,133 _rateLaw6 #_R30
 3300 28,133 46,133 _rateLaw6 #_R30
 3301 35,133 47,133 _rateLaw6 #_R30
 3302 36,133 48,133 _rateLaw6 #_R30
 3303 43,133 72,133 _rateLaw6 #_R30
 3304 44,133 73,133 _rateLaw6 #_R30
 3305 51,133 76,133 _rateLaw6 #_R30
 3306 52,133 77,133 _rateLaw6 #_R30
 3307 15,119 30,119 kp12d #_R31
 3308 16,119 31,119 kp12d #_R31
 3309 17,119 32,119 kp12d #_R31
 3310 24,119 40,119 kp12d #_R31
 3311 27,119 45,119 kp12d #_R31
 3312 29,119 49,119 kp12d #_R31
 3313 41,119 70,119 kp12d #_R31
 3314 42,119 71,119 kp12d #_R31
 3315 46,119 75,119 kp12d #_R31
 3316 47,119 78,119 kp12d #_R31
 3317 48,119 79,119 kp12d #_R31
 3318 72,119 114,119 kp12d #_R31
 3319 73,119 115,119 kp12d #_R31
 3320 76,119 118,119 kp12d #_R31
 3321 77,119 119,119 kp12d #_R31
 3322 15,120 30,120 kp12d #_R31
 3323 16,120 31,120 kp12d #_R31
 3324 17,120 32,120 kp12d #_R31
 3325 24,120 40,120 kp12d #_R31
 3326 27,120 45,120 kp12d #_R31
 3327 29,120 49,120 kp12d #_R31
 3328 41,120 70,120 kp12d #_R31
 3329 42,120 71,120 kp12d #_R31
 3330 46,120 75,120 kp12d #_R31
 3331 47,120 78,120 kp12d #_R31
 3332 48,120 79,120 kp12d #_R31
 3333 72,120 114,120 kp12d #_R31
 3334 73,120 115,120 kp12d #_R31
 3335 76,120 118,120 kp12d #_R31
 3336 77,120 119,120 kp12d #_R31
 3337 15,133 30,133 kp12d #_R31
 3338 16,133 31,133 kp12d #_R31
 3339 17,133 32,133 kp12d #_R31
 3340 24,133 40,133 kp12d #_R31
 3341 27,133 45,133 kp12d #_R31
 3342 29,133 49,133 kp12d #_R31
 3343 41,133 70,133 kp12d #_R31
 3344 42,133 71,133 kp12d #_R31
 3345 46,133 75,133 kp12d #_R31
 3346 47,133 78,133 kp12d #_R31
 3347 48,133 79,133 kp12d #_R31
 3348 72,133 114,133 kp12d #_R31
 3349 73,133 115,133 kp12d #_R31
 3350 76,133 118,133 kp12d #_R31
 3351 77,133 119,133 kp12d #_R31
 3352 1,118 14,118 _rateLaw7 #_R32
 3353 15,118 27,118 _rateLaw7 #_R32
 3354 30,118 45,118 _rateLaw7 #_R32
 3355 54,118 74,118 _rateLaw7 #_R32
 3356 90,118 116,118 _rateLaw7 #_R32
 3357 1,132 14,132 _rateLaw7 #_R32
 3358 15,132 27,132 _rateLaw7 #_R32
 3359 30,132 45,132 _rateLaw7 #_R32
 3360 54,132 74,132 _rateLaw7 #_R32
 3361 90,132 116,132 _rateLaw7 #_R32
 3362 10,116 10,179 kp13b #_R33
 3363 17,116 17,179 kp13b #_R33
 3364 32,116 32,179 kp13b #_R33
 3365 35,116 35,179 kp13b #_R33
 3366 47,116 47,179 kp13b #_R33
 3367 51,116 51,179 kp13b #_R33
 3368 56,116 56,179 kp13b #_R33
 3369 76,116 76,179 kp13b #_R33
 3370 78,116 78,179 kp13b #_R33
 3371 92,116 92,179 kp13b #_R33
 3372 14,118 28,118 kp13b #_R33
 3373 27,118 46,118 kp13b #_R33
 3374 45,118 75,118 kp13b #_R33
 3375 74,118 117,118 kp13b #_R33
 3376 116,118 118,179 kp13b #_R33
 3377 14,132 28,132 kp13b #_R33
 3378 27,132 46,132 kp13b #_R33
 3379 45,132 75,132 kp13b #_R33
 3380 74,132 117,132 kp13b #_R33
 3381 116,132 132,179 kp13b #_R33
 3382 1,119 14,119 _rateLaw8 #_R34
 3383 15,119 27,119 _rateLaw8 #_R34
 3384 30,119 45,119 _rateLaw8 #_R34
 3385 54,119 74,119 _rateLaw8 #_R34
 3386 90,119 116,119 _rateLaw8 #_R34
 3387 1,120 14,120 _rateLaw8 #_R34
 3388 15,120 27,120 _rateLaw8 #_R34
 3389 30,120 45,120 _rateLaw8 #_R34
 3390 54,120 74,120 _rateLaw8 #_R34
 3391 90,120 116,120 _rateLaw8 #_R34
 3392 1,133 14,133 _rateLaw8 #_R34
 3393 15,133 27,133 _rateLaw8 #_R34
 3394 30,133 45,133 _rateLaw8 #_R34
 3395 54,133 74,133 _rateLaw8 #_R34
 3396 90,133 116,133 _rateLaw8 #_R34
 3397 18,116 18,179 kp13d #_R35
 3398 29,116 29,179 kp13d #_R35
 3399 36,116 36,179 kp13d #_R35
 3400 48,116 48,179 kp13d #_R35
 3401 49,116 49,179 kp13d #_R35
 3402 52,116 52,179 kp13d #_R35
 3403 77,116 77,179 kp13d #_R35
 3404 79,116 79,179 kp13d #_R35
 3405 80,116 80,179 kp13d #_R35
 3406 14,119 28,119 kp13d #_R35
 3407 27,119 46,119 kp13d #_R35
 3408 45,119 75,119 kp13d #_R35
 3409 74,119 117,119 kp13d #_R35
 3410 116,119 119,179 kp13d #_R35
 3411 14,120 28,120 kp13d #_R35
 3412 27,120 46,120 kp13d #_R35
 3413 45,120 75,120 kp13d #_R35
 3414 74,120 117,120 kp13d #_R35
 3415 116,120 120,179 kp13d #_R35
 3416 14,133 28,133 kp13d #_R35
 3417 27,133 46,133 kp13d #_R35
 3418 45,133 75,133 kp13d #_R35
 3419 74,133 117,133 kp13d #_R35
 3420 116,133 133,179 kp13d #_R35
 3421 10,118 10,119 kp14a #_R36
 3422 10,132 10,133 kp14a #_R36
 3423 17,118 17,119 kp14a #_R36
 3424 17,132 17,133 kp14a #_R36
 3425 32,118 32,119 kp14a #_R36
 3426 32,132 32,133 kp14a #_R36
 3427 35,118 35,119 kp14a #_R36
 3428 35,132 35,133 kp14a #_R36
 3429 47,118 47,119 kp14a #_R36
 3430 47,132 47,133 kp14a #_R36
 3431 51,118 51,119 kp14a #_R36
 3432 51,132 51,133 kp14a #_R36
 3433 56,118 56,119 kp14a #_R36
 3434 56,132 56,133 kp14a #_R36
 3435 76,118 76,119 kp14a #_R36
 3436 76,132 76,133 kp14a #_R36
 3437 78,118 78,119 kp14a #_R36
 3438 78,132 78,133 kp14a #_R36
 3439 92,118 92,119 kp14a #_R36
 3440 92,132 92,133 kp14a #_R36
 3441 10,118 18,118 kp14a #_R36
 3442 17,118 29,118 kp14a #_R36
 3443 32,118 49,118 kp14a #_R36
 3444 35,118 36,118 kp14a #_R36
 3445 47,118 48,118 kp14a #_R36
 3446 51,118 52,118 kp14a #_R36
 3447 56,118 80,118 kp14a #_R36
 3448 76,118 77,118 kp14a #_R36
 3449 78,118 79,118 kp14a #_R36
 3450 92,118 118,120 kp14a #_R36
 3451 118,118 118,119 kp14a #_R36
 3452 118,132 118,133 kp14a #_R36
 3453 10,132 18,132 kp14a #_R36
 3454 17,132 29,132 kp14a #_R36
 3455 32,132 49,132 kp14a #_R36
 3456 35,132 36,132 kp14a #_R36
 3457 47,132 48,132 kp14a #_R36
 3458 51,132 52,132 kp14a #_R36
 3459 56,132 80,132 kp14a #_R36
 3460 76,132 77,132 kp14a #_R36
 3461 78,132 79,132 kp14a #_R36
 3462 92,132 120,132 kp14a #_R36
 3463 118,132 119,132 kp14a #_R36
 3464 132,132 132,133 kp14a #_R36
 3465 18,118 18,119 kp14b #_R37
 3466 18,132 18,133 kp14b #_R37
 3467 29,118 29,119 kp14b #_R37
 3468 29,132 29,133 kp14b #_R37
 3469 36,118 36,119 kp14b #_R37
 3470 36,132 36,133 kp14b #_R37
 3471 48,118 48,119 kp14b #_R37
 3472 48,132 48,133 kp14b #_R37
 3473 49,118 49,119 kp14b #_R37
 3474 49,132 49,133 kp14b #_R37
 3475 52,118 52,119 kp14b #_R37
 3476 52,132 52,133 kp14b #_R37
 3477 77,118 77,119 kp14b #_R37
 3478 77,132 77,133 kp14b #_R37
 3479 79,118 79,119 kp14b #_R37
 3480 79,132 79,133 kp14b #_R37
 3481 80,118 80,119 kp14b #_R37
 3482 80,132 80,133 kp14b #_R37
 3483 10,119 18,119 kp14b #_R37
 3484 17,119 29,119 kp14b #_R37
 3485 32,119 49,119 kp14b #_R37
 3486 35,119 36,119 kp14b #_R37
 3487 47,119 48,119 kp14b #_R37
 3488 51,119 52,119 kp14b #_R37
 3489 56,119 80,119 kp14b #_R37
 3490 76,119 77,119 kp14b #_R37
 3491 78,119 79,119 kp14b #_R37
 3492 92,119 119,120 kp14b #_R37
 3493 118,119 119,119 kp14b #_R37
 3494 119,132 119,133 kp14b #_R37
 3495 10,120 18,120 kp14b #_R37
 3496 17,120 29,120 kp14b #_R37
 3497 32,120 49,120 kp14b #_R37
 3498 35,120 36,120 kp14b #_R37
 3499 47,120 48,120 kp14b #_R37
 3500 51,120 52,120 kp14b #_R37
 3501 56,120 80,120 kp14b #_R37
 3502 76,120 77,120 kp14b #_R37
 3503 78,120 79,120 kp14b #_R37
 3504 92,120 120,120 kp14b #_R37
 3505 118,120 119,120 kp14b #_R37
 3506 120,132 120,133 kp14b #_R37
 3507 10,133 18,133 kp14b #_R37
 3508 17,133 29,133 kp14b #_R37
 3509 32,133 49,133 kp14b #_R37
 3510 35,133 36,133 kp14b #_R37
 3511 47,133 48,133 kp14b #_R37
 3512 51,133 52,133 kp14b #_R37
 3513 56,133 80,133 kp14b #_R37
 3514 76,133 77,133 kp14b #_R37
 3515 78,133 79,133 kp14b #_R37
 3516 92,133 120,133 kp14b #_R37
 3517 118,133 119,133 kp14b #_R37
 3518 132,133 133,133 kp14b #_R37
 3519 10,112 10,113 kp15a #_R40
 3520 10,114 10,115 kp15a #_R40
 3521 17,112 17,113 kp15a #_R40
 3522 17,114 17,115 kp15a #_R40
 3523 32,112 32,113 kp15a #_R40
 3524 32,114 32,115 kp15a #_R40
 3525 35,112 35,113 kp15a #_R40
 3526 35,114 35,115 kp15a #_R40
 3527 47,112 47,113 kp15a #_R40
 3528 47,114 47,115 kp15a #_R40
 3529 51,112 51,113 kp15a #_R40
 3530 51,114 51,115 kp15a #_R40
 3531 56,112 56,113 kp15a #_R40
 3532 56,114 56,115 kp15a #_R40
 3533 76,112 76,113 kp15a #_R40
 3534 76,114 76,115 kp15a #_R40
 3535 78,112 78,113 kp15a #_R40
 3536 78,114 78,115 kp15a #_R40
 3537 92,112 92,113 kp15a #_R40
 3538 92,114 92,115 kp15a #_R40
 3539 7,118 13,118 kp15a #_R40
 3540 16,118 24,118 kp15a #_R40
 3541 25,118 26,118 kp15a #_R40
 3542 31,118 40,118 kp15a #_R40
 3543 41,118 42,118 kp15a #_R40
 3544 43,118 44,118 kp15a #_R40
 3545 55,118 69,118 kp15a #_R40
 3546 70,118 71,118 kp15a #_R40
 3547 72,118 73,118 kp15a #_R40
 3548 91,118 111,118 kp15a #_R40
 3549 112,118 113,118 kp15a #_R40
 3550 114,118 115,118 kp15a #_R40
 3551 7,132 13,132 kp15a #_R40
 3552 16,132 24,132 kp15a #_R40
 3553 25,132 26,132 kp15a #_R40
 3554 31,132 40,132 kp15a #_R40
 3555 41,132 42,132 kp15a #_R40
 3556 43,132 44,132 kp15a #_R40
 3557 55,132 69,132 kp15a #_R40
 3558 70,132 71,132 kp15a #_R40
 3559 72,132 73,132 kp15a #_R40
 3560 91,132 111,132 kp15a #_R40
 3561 112,132 113,132 kp15a #_R40
 3562 114,132 115,132 kp15a #_R40
 3563 18,112 18,113 kp15b #_R41
 3564 18,114 18,115 kp15b #_R41
 3565 29,112 29,113 kp15b #_R41
 3566 29,114 29,115 kp15b #_R41
 3567 36,112 36,113 kp15b #_R41
 3568 36,114 36,115 kp15b #_R41
 3569 48,112 48,113 kp15b #_R41
 3570 48,114 48,115 kp15b #_R41
 3571 49,112 49,113 kp15b #_R41
 3572 49,114 49,115 kp15b #_R41
 3573 52,112 52,113 kp15b #_R41
 3574 52,114 52,115 kp15b #_R41
 3575 77,112 77,113 kp15b #_R41
 3576 77,114 77,115 kp15b #_R41
 3577 79,112 79,113 kp15b #_R41
 3578 79,114 79,115 kp15b #_R41
 3579 80,112 80,113 kp15b #_R41
 3580 80,114 80,115 kp15b #_R41
 3581 7,119 13,119 kp15b #_R41
 3582 16,119 24,119 kp15b #_R41
 3583 25,119 26,119 kp15b #_R41
 3584 31,119 40,119 kp15b #_R41
 3585 41,119 42,119 kp15b #_R41
 3586 43,119 44,119 kp15b #_R41
 3587 55,119 69,119 kp15b #_R41
 3588 70,119 71,119 kp15b #_R41
 3589 72,119 73,119 kp15b #_R41
 3590 91,119 111,119 kp15b #_R41
 3591 112,119 113,119 kp15b #_R41
 3592 114,119 115,119 kp15b #_R41
 3593 7,120 13,120 kp15b #_R41
 3594 16,120 24,120 kp15b #_R41
 3595 25,120 26,120 kp15b #_R41
 3596 31,120 40,120 kp15b #_R41
 3597 41,120 42,120 kp15b #_R41
 3598 43,120 44,120 kp15b #_R41
 3599 55,120 69,120 kp15b #_R41
 3600 70,120 71,120 kp15b #_R41
 3601 72,120 73,120 kp15b #_R41
 3602 91,120 111,120 kp15b #_R41
 3603 112,120 113,120 kp15b #_R41
 3604 114,120 115,120 kp15b #_R41
 3605 7,133 13,133 kp15b #_R41
 3606 16,133 24,133 kp15b #_R41
 3607 25,133 26,133 kp15b #_R41
 3608 31,133 40,133 kp15b #_R41
 3609 41,133 42,133 kp15b #_R41
 3610 43,133 44,133 kp15b #_R41
 3611 55,133 69,133 kp15b #_R41
 3612 70,133 71,133 kp15b #_R41
 3613 72,133 73,133 kp15b #_R41
 3614 91,133 111,133 kp15b #_R41
 3615 112,133 113,133 kp15b #_R41
 3616 114,133 115,133 kp15b #_R41
 3617 140 180 kp16a #_R44
 3618 141 199 kp16a #_R44
 3619 142 200 kp16a #_R44
 3620 145 182 kp16a #_R44
 3621 165 201 kp16a #_R44
 3622 166 202 kp16a #_R44
 3623 131 186 kp16b #_R45
 3624 148 203 kp16b #_R45
 3625 150 187 kp16b #_R45
 3626 152 204 kp16b #_R45
 3627 122 180 kp16c #_R46
 3628 136 199 kp16c #_R46
 3629 137 200 kp16c #_R46
 3630 145 205 kp16c #_R46
 3631 147 206 kp16c #_R46
 3632 149 190 kp16c #_R46
 3633 151 207 kp16c #_R46
 3634 158 193 kp16c #_R46
 3635 6,114 177 kf17 #_R47
 3636 6,115 178 kf17 #_R47
 3637 6,118 197 kf17 #_R47
 3638 6,119 198 kf17 #_R47
 3639 30,143 90 kf17 #_R47
 3640 31,143 91 kf17 #_R47
 3641 32,143 92 kf17 #_R47
 3642 40,143 111 kf17 #_R47
 3643 45,143 116 kf17 #_R47
 3644 49,143 120 kf17 #_R47
 3645 70,143 175 kf17 #_R47
 3646 71,143 176 kf17 #_R47
 3647 75,143 179 kf17 #_R47
 3648 78,143 195 kf17 #_R47
 3649 79,143 196 kf17 #_R47
 3650 114,143 208 kf17 #_R47
 3651 115,143 209 kf17 #_R47
 3652 118,143 210 kf17 #_R47
 3653 119,143 211 kf17 #_R47
 3654 111 40,143 kr17 #_reverse__R47
 3655 112 6,70 kr17 #_reverse__R47
 3656 113 6,71 kr17 #_reverse__R47
 3657 116 45,143 kr17 #_reverse__R47
 3658 117 6,75 kr17 #_reverse__R47
 3659 120 49,143 kr17 #_reverse__R47
 3660 132 6,78 kr17 #_reverse__R47
 3661 133 6,79 kr17 #_reverse__R47
 3662 54,112 54,175 kp18a #_R48
 3663 54,113 54,176 kp18a #_R48
 3664 54,117 54,179 kp18a #_R48
 3665 54,132 54,195 kp18a #_R48
 3666 54,133 54,196 kp18a #_R48
 3667 55,112 55,175 kp18a #_R48
 3668 55,113 55,176 kp18a #_R48
 3669 55,117 55,179 kp18a #_R48
 3670 55,132 55,195 kp18a #_R48
 3671 55,133 55,196 kp18a #_R48
 3672 56,112 56,175 kp18a #_R48
 3673 56,113 56,176 kp18a #_R48
 3674 56,117 56,179 kp18a #_R48
 3675 56,132 56,195 kp18a #_R48
 3676 56,133 56,196 kp18a #_R48
 3677 69,112 69,175 kp18a #_R48
 3678 69,113 69,176 kp18a #_R48
 3679 69,117 69,179 kp18a #_R48
 3680 69,132 69,195 kp18a #_R48
 3681 69,133 69,196 kp18a #_R48
 3682 74,112 74,175 kp18a #_R48
 3683 74,113 74,176 kp18a #_R48
 3684 74,117 74,179 kp18a #_R48
 3685 74,132 74,195 kp18a #_R48
 3686 74,133 74,196 kp18a #_R48
 3687 80,112 80,175 kp18a #_R48
 3688 80,113 80,176 kp18a #_R48
 3689 80,117 80,179 kp18a #_R48
 3690 80,132 80,195 kp18a #_R48
 3691 80,133 80,196 kp18a #_R48
 3692 54,112 90,112 kp18a #_R48
 3693 55,112 91,112 kp18a #_R48
 3694 56,112 92,112 kp18a #_R48
 3695 69,112 111,112 kp18a #_R48
 3696 74,112 112,116 kp18a #_R48
 3697 80,112 112,120 kp18a #_R48
 3698 112,112 112,175 kp18a #_R48
 3699 112,113 112,176 kp18a #_R48
 3700 112,117 112,179 kp18a #_R48
 3701 112,132 112,195 kp18a #_R48
 3702 112,133 112,196 kp18a #_R48
 3703 54,113 90,113 kp18a #_R48
 3704 55,113 91,113 kp18a #_R48
 3705 56,113 92,113 kp18a #_R48
 3706 69,113 111,113 kp18a #_R48
 3707 74,113 113,116 kp18a #_R48
 3708 80,113 113,120 kp18a #_R48
 3709 112,113 113,175 kp18a #_R48
 3710 113,113 113,176 kp18a #_R48
 3711 113,117 113,179 kp18a #_R48
 3712 113,132 113,195 kp18a #_R48
 3713 113,133 113,196 kp18a #_R48
 3714 54,117 90,117 kp18a #_R48
 3715 55,117 91,117 kp18a #_R48
 3716 56,117 92,117 kp18a #_R48
 3717 69,117 111,117 kp18a #_R48
 3718 74,117 116,117 kp18a #_R48
 3719 80,117 117,120 kp18a #_R48
 3720 112,117 117,175 kp18a #_R48
 3721 113,117 117,176 kp18a #_R48
 3722 117,117 117,179 kp18a #_R48
 3723 117,132 117,195 kp18a #_R48
 3724 117,133 117,196 kp18a #_R48
 3725 54,132 90,132 kp18a #_R48
 3726 55,132 91,132 kp18a #_R48
 3727 56,132 92,132 kp18a #_R48
 3728 69,132 111,132 kp18a #_R48
 3729 74,132 116,132 kp18a #_R48
 3730 80,132 120,132 kp18a #_R48
 3731 112,132 132,175 kp18a #_R48
 3732 113,132 132,176 kp18a #_R48
 3733 117,132 132,179 kp18a #_R48
 3734 132,132 132,195 kp18a #_R48
 3735 132,133 132,196 kp18a #_R48
 3736 54,133 90,133 kp18a #_R48
 3737 55,133 91,133 kp18a #_R48
 3738 56,133 92,133 kp18a #_R48
 3739 69,133 111,133 kp18a #_R48
 3740 74,133 116,133 kp18a #_R48
 3741 80,133 120,133 kp18a #_R48
 3742 112,133 133,175 kp18a #_R48
 3743 113,133 133,176 kp18a #_R48
 3744 117,133 133,179 kp18a #_R48
 3745 132,133 133,195 kp18a #_R48
 3746 133,133 133,196 kp18a #_R48
 3747 90,112 90,175 kp18b #_R49
 3748 90,113 90,176 kp18b #_R49
 3749 90,117 90,179 kp18b #_R49
 3750 90,132 90,195 kp18b #_R49
 3751 90,133 90,196 kp18b #_R49
 3752 91,112 91,175 kp18b #_R49
 3753 91,113 91,176 kp18b #_R49
 3754 91,117 91,179 kp18b #_R49
 3755 91,132 91,195 kp18b #_R49
 3756 91,133 91,196 kp18b #_R49
 3757 92,112 92,175 kp18b #_R49
 3758 92,113 92,176 kp18b #_R49
 3759 92,117 92,179 kp18b #_R49
 3760 92,132 92,195 kp18b #_R49
 3761 92,133 92,196 kp18b #_R49
 3762 54,111 90,111 kp18b #_R49
 3763 55,111 91,111 kp18b #_R49
 3764 56,111 92,111 kp18b #_R49
 3765 69,111 111,111 kp18b #_R49
 3766 74,111 111,116 kp18b #_R49
 3767 80,111 111,120 kp18b #_R49
 3768 111,112 111,175 kp18b #_R49
 3769 111,113 111,176 kp18b #_R49
 3770 111,117 111,179 kp18b #_R49
 3771 111,132 111,195 kp18b #_R49
 3772 111,133 111,196 kp18b #_R49
 3773 54,116 90,116 kp18b #_R49
 3774 55,116 91,116 kp18b #_R49
 3775 56,116 92,116 kp18b #_R49
 3776 69,116 111,116 kp18b #_R49
 3777 74,116 116,116 kp18b #_R49
 3778 80,116 116,120 kp18b #_R49
 3779 112,116 116,175 kp18b #_R49
 3780 113,116 116,176 kp18b #_R49
 3781 116,117 116,179 kp18b #_R49
 3782 116,132 116,195 kp18b #_R49
 3783 116,133 116,196 kp18b #_R49
 3784 54,120 90,120 kp18b #_R49
 3785 55,120 91,120 kp18b #_R49
 3786 56,120 92,120 kp18b #_R49
 3787 69,120 111,120 kp18b #_R49
 3788 74,120 116,120 kp18b #_R49
 3789 80,120 120,120 kp18b #_R49
 3790 112,120 120,175 kp18b #_R49
 3791 113,120 120,176 kp18b #_R49
 3792 117,120 120,179 kp18b #_R49
 3793 120,132 120,195 kp18b #_R49
 3794 120,133 120,196 kp18b #_R49
 3795 2,134 135 kf19a #_R50
 3796 2,136 137 kf19a #_R50
 3797 2,138 139 kf19a #_R50
 3798 2,141 142 kf19a #_R50
 3799 2,153 160 kf19a #_R50
 3800 2,154 212 kf19a #_R50
 3801 2,155 213 kf19a #_R50
 3802 2,156 214 kf19a #_R50
 3803 2,161 162 kf19a #_R50
 3804 2,165 166 kf19a #_R50
 3805 2,171 172 kf19a #_R50
 3806 2,173 174 kf19a #_R50
 3807 8,134 180 kf19a #_R50
 3808 8,136 182 kf19a #_R50
 3809 8,138 81 kf19a #_R50
 3810 8,141 205 kf19a #_R50
 3811 8,153 121 kf19a #_R50
 3812 8,154 123 kf19a #_R50
 3813 8,155 215 kf19a #_R50
 3814 8,156 216 kf19a #_R50
 3815 8,161 217 kf19a #_R50
 3816 8,165 218 kf19a #_R50
 3817 8,171 183 kf19a #_R50
 3818 8,173 219 kf19a #_R50
 3819 121 8,153 kr19a #_R51
 3820 122 8,86 kr19a #_R51
 3821 123 8,154 kr19a #_R51
 3822 135 2,134 kr19a #_R51
 3823 137 2,136 kr19a #_R51
 3824 139 2,138 kr19a #_R51
 3825 140 8,88 kr19a #_R51
 3826 142 2,141 kr19a #_R51
 3827 144 8,105 kr19a #_R51
 3828 145 8,107 kr19a #_R51
 3829 146 8,109 kr19a #_R51
 3830 160 2,153 kr19a #_R51
 3831 162 2,161 kr19a #_R51
 3832 166 2,165 kr19a #_R51
 3833 172 2,171 kr19a #_R51
 3834 174 2,173 kr19a #_R51
 3835 126 82 kf19b #_R52
 3836 127 83 kf19b #_R52
 3837 129 84 kf19b #_R52
 3838 130 85 kf19b #_R52
 3839 147 151 kf19b #_R52
 3840 148 152 kf19b #_R52
 3841 149 220 kf19b #_R52
 3842 150 101 kf19b #_R52
 3843 2,134 206 kf20a #_R53
 3844 2,136 221 kf20a #_R53
 3845 2,138 203 kf20a #_R53
 3846 2,153 222 kf20a #_R53
 3847 2,154 223 kf20a #_R53
 3848 2,155 224 kf20a #_R53
 3849 2,156 225 kf20a #_R53
 3850 2,171 226 kf20a #_R53
 3851 8,134 190 kf20a #_R53
 3852 8,136 227 kf20a #_R53
 3853 8,138 187 kf20a #_R53
 3854 8,153 126 kf20a #_R53
 3855 8,154 127 kf20a #_R53
 3856 8,155 129 kf20a #_R53
 3857 8,156 130 kf20a #_R53
 3858 8,171 228 kf20a #_R53
 3859 121 82 kf20b #_R54
 3860 122 220 kf20b #_R54
 3861 123 83 kf20b #_R54
 3862 135 207 kf20b #_R54
 3863 137 229 kf20b #_R54
 3864 139 204 kf20b #_R54
 3865 160 167 kf20b #_R54
 3866 172 230 kf20b #_R54
 3867 124 8,231 kr20b #_R55
 3868 125 8,232 kr20b #_R55
 3869 128 8,138 kr20b #_R55
 3870 131 8,233 kr20b #_R55
 3871 151 2,86 kr20b #_R55
 3872 152 2,96 kr20b #_R55
 3873 157 8,234 kr20b #_R55
 3874 158 8,136 kr20b #_R55
 3875 159 8,171 kr20b #_R55
 3876 163 8,235 kr20b #_R55
 3877 164 8,236 kr20b #_R55
 3878 167 2,153 kr20b #_R55
 3879 168 2,154 kr20b #_R55
 3880 169 2,155 kr20b #_R55
 3881 170 2,156 kr20b #_R55
 3882 3,121 123 kf21a #_R56
 3883 3,124 125 kf21a #_R56
 3884 3,126 127 kf21a #_R56
 3885 3,129 130 kf21a #_R56
 3886 3,153 154 kf21a #_R56
 3887 3,155 156 kf21a #_R56
 3888 3,160 212 kf21a #_R56
 3889 3,161 237 kf21a #_R56
 3890 3,162 238 kf21a #_R56
 3891 3,163 164 kf21a #_R56
 3892 3,167 168 kf21a #_R56
 3893 3,169 170 kf21a #_R56
 3894 9,121 81 kf21a #_R56
 3895 9,124 186 kf21a #_R56
 3896 9,126 187 kf21a #_R56
 3897 9,129 191 kf21a #_R56
 3898 9,153 138 kf21a #_R56
 3899 9,155 233 kf21a #_R56
 3900 9,160 139 kf21a #_R56
 3901 9,161 239 kf21a #_R56
 3902 9,162 240 kf21a #_R56
 3903 9,163 241 kf21a #_R56
 3904 9,167 204 kf21a #_R56
 3905 9,169 242 kf21a #_R56
 3906 123 3,121 kr21a #_R57
 3907 125 3,124 kr21a #_R57
 3908 127 3,126 kr21a #_R57
 3909 128 9,82 kr21a #_R57
 3910 130 3,129 kr21a #_R57
 3911 131 9,84 kr21a #_R57
 3912 138 9,153 kr21a #_R57
 3913 139 9,160 kr21a #_R57
 3914 148 9,97 kr21a #_R57
 3915 150 9,99 kr21a #_R57
 3916 152 9,102 kr21a #_R57
 3917 154 3,153 kr21a #_R57
 3918 156 3,155 kr21a #_R57
 3919 164 3,163 kr21a #_R57
 3920 168 3,167 kr21a #_R57
 3921 170 3,169 kr21a #_R57
 3922 136 86 kf21b #_R58
 3923 137 87 kf21b #_R58
 3924 141 88 kf21b #_R58
 3925 142 89 kf21b #_R58
 3926 144 146 kf21b #_R58
 3927 145 94 kf21b #_R58
 3928 157 159 kf21b #_R58
 3929 158 220 kf21b #_R58
 3930 3,121 181 kf22a #_R59
 3931 3,124 192 kf22a #_R59
 3932 3,126 243 kf22a #_R59
 3933 3,153 234 kf22a #_R59
 3934 3,160 244 kf22a #_R59
 3935 3,161 245 kf22a #_R59
 3936 3,162 246 kf22a #_R59
 3937 3,167 247 kf22a #_R59
 3938 9,121 182 kf22a #_R59
 3939 9,124 193 kf22a #_R59
 3940 9,126 227 kf22a #_R59
 3941 9,153 136 kf22a #_R59
 3942 9,160 137 kf22a #_R59
 3943 9,161 141 kf22a #_R59
 3944 9,162 142 kf22a #_R59
 3945 9,167 229 kf22a #_R59
 3946 123 183 kf22b #_R60
 3947 125 194 kf22b #_R60
 3948 127 228 kf22b #_R60
 3949 128 220 kf22b #_R60
 3950 138 86 kf22b #_R60
 3951 139 87 kf22b #_R60
 3952 154 171 kf22b #_R60
 3953 168 230 kf22b #_R60
 3954 122 9,121 kr22b #_R61
 3955 134 9,231 kr22b #_R61
 3956 135 9,248 kr22b #_R61
 3957 140 9,217 kr22b #_R61
 3958 146 3,93 kr22b #_R61
 3959 147 9,222 kr22b #_R61
 3960 149 9,126 kr22b #_R61
 3961 151 9,167 kr22b #_R61
 3962 159 3,82 kr22b #_R61
 3963 165 9,249 kr22b #_R61
 3964 166 9,250 kr22b #_R61
 3965 171 3,153 kr22b #_R61
 3966 172 3,160 kr22b #_R61
 3967 173 3,161 kr22b #_R61
 3968 174 3,162 kr22b #_R61
 3969 5,124 188 kf23 #_R62
 3970 5,125 189 kf23 #_R62
 3971 5,129 251 kf23 #_R62
 3972 5,130 252 kf23 #_R62
 3973 5,131 241 kf23 #_R62
 3974 5,134 201 kf23 #_R62
 3975 5,135 202 kf23 #_R62
 3976 5,140 218 kf23 #_R62
 3977 5,141 253 kf23 #_R62
 3978 5,142 254 kf23 #_R62
 3979 5,155 235 kf23 #_R62
 3980 5,156 236 kf23 #_R62
 3981 5,161 249 kf23 #_R62
 3982 5,162 250 kf23 #_R62
 3983 5,169 255 kf23 #_R62
 3984 5,170 256 kf23 #_R62
 3985 5,173 257 kf23 #_R62
 3986 5,174 258 kf23 #_R62
 3987 163 5,84 kr23 #_reverse__R62
 3988 164 5,85 kr23 #_reverse__R62
 3989 165 5,88 kr23 #_reverse__R62
 3990 166 5,89 kr23 #_reverse__R62
 3991 163 259 kp24 #_R63
 3992 164 260 kp24 #_R63
 3993 166 261 kp24 #_R63
 3994 164 262 kp25 #_R64
 3995 165 263 kp25 #_R64
 3996 166 264 kp25 #_R64
 3997 116 90 kdp26a #_R65
 3998 117 74 _rateLaw9 #_R66
 3999 114 72 _rateLaw10 #_R68
 4000 115 73 _rateLaw10 #_R68
 4001 118 76 _rateLaw10 #_R68
 4002 119 77 _rateLaw10 #_R68
 4003 111 91 kdp28a #_R69
 4004 113 112 kdp28a #_R69
 4005 115 114 kdp28a #_R69
 4006 121 160 kdp28a #_R69
 4007 122 87 kdp28a #_R69
 4008 123 212 kdp28a #_R69
 4009 124 265 kdp28a #_R69
 4010 125 266 kdp28a #_R69
 4011 126 222 kdp28a #_R69
 4012 127 223 kdp28a #_R69
 4013 128 204 kdp28a #_R69
 4014 129 224 kdp28a #_R69
 4015 130 225 kdp28a #_R69
 4016 131 242 kdp28a #_R69
 4017 140 89 kdp28a #_R69
 4018 144 106 kdp28a #_R69
 4019 145 108 kdp28a #_R69
 4020 146 110 kdp28a #_R69
 4021 149 147 kdp28a #_R69
 4022 150 148 kdp28a #_R69
 4023 157 247 kdp28a #_R69
 4024 158 229 kdp28a #_R69
 4025 159 230 kdp28a #_R69
 4026 163 255 kdp28a #_R69
 4027 164 256 kdp28a #_R69
 4028 119 118 kdp29a #_R71
 4029 120 92 kdp29a #_R71
 4030 122 183 kdp29a #_R71
 4031 128 83 kdp29a #_R71
 4032 131 85 kdp29a #_R71
 4033 133 132 kdp29a #_R71
 4034 134 267 kdp29a #_R71
 4035 135 268 kdp29a #_R71
 4036 136 234 kdp29a #_R71
 4037 137 244 kdp29a #_R71
 4038 138 154 kdp29a #_R71
 4039 139 212 kdp29a #_R71
 4040 140 219 kdp29a #_R71
 4041 141 245 kdp29a #_R71
 4042 142 246 kdp29a #_R71
 4043 145 144 kdp29a #_R71
 4044 147 226 kdp29a #_R71
 4045 148 98 kdp29a #_R71
 4046 149 228 kdp29a #_R71
 4047 150 100 kdp29a #_R71
 4048 151 230 kdp29a #_R71
 4049 152 103 kdp29a #_R71
 4050 158 157 kdp29a #_R71
 4051 165 257 kdp29a #_R71
 4052 166 258 kdp29a #_R71
 4053 124 82 kdp30a #_R73
 4054 125 83 kdp30a #_R73
 4055 129 99 kdp30a #_R73
 4056 130 100 kdp30a #_R73
 4057 131 101 kdp30a #_R73
 4058 134 86 kdp30a #_R73
 4059 135 87 kdp30a #_R73
 4060 140 94 kdp30a #_R73
 4061 141 107 kdp30a #_R73
 4062 142 108 kdp30a #_R73
 4063 155 57 kdp30a #_R73
 4064 156 58 kdp30a #_R73
 4065 161 61 kdp30a #_R73
 4066 162 62 kdp30a #_R73
 4067 169 102 kdp30a #_R73
 4068 170 103 kdp30a #_R73
 4069 173 109 kdp30a #_R73
 4070 174 110 kdp30a #_R73
 4071 121 93 kdp30b #_R74
 4072 122 94 kdp30b #_R74
 4073 123 95 kdp30b #_R74
 4074 134 88 kdp30b #_R74
 4075 135 89 kdp30b #_R74
 4076 136 107 kdp30b #_R74
 4077 137 108 kdp30b #_R74
 4078 138 37 kdp30b #_R74
 4079 139 38 kdp30b #_R74
 4080 153 61 kdp30b #_R74
 4081 154 67 kdp30b #_R74
 4082 155 269 kdp30b #_R74
 4083 156 270 kdp30b #_R74
 4084 160 62 kdp30b #_R74
 4085 171 109 kdp30b #_R74
 4086 172 110 kdp30b #_R74
 4087 121 33 kdp30c #_R75
 4088 123 34 kdp30c #_R75
 4089 124 84 kdp30c #_R75
 4090 125 85 kdp30c #_R75
 4091 126 99 kdp30c #_R75
 4092 127 100 kdp30c #_R75
 4093 128 101 kdp30c #_R75
 4094 138 96 kdp30c #_R75
 4095 139 104 kdp30c #_R75
 4096 153 57 kdp30c #_R75
 4097 154 58 kdp30c #_R75
 4098 160 65 kdp30c #_R75
 4099 161 269 kdp30c #_R75
 4100 162 271 kdp30c #_R75
 4101 167 102 kdp30c #_R75
 4102 168 103 kdp30c #_R75
 4103 111 69 kdp31 #_R76
 4104 116 74 kdp31 #_R76
 4105 120 80 kdp31 #_R76
 4106 143 6 kdp31 #_R76
 4107 175 2,116 kr2a #_reverse__R2
 4108 176 8,116 kr2a #_reverse__R2
 4109 2,179 208 kf2b #_R3
 4110 8,179 209 kf2b #_R3
 4111 177 2,117 kr2b #_reverse__R3
 4112 178 8,117 kr2b #_reverse__R3
 4113 208 2,179 kr2b #_reverse__R3
 4114 209 8,179 kr2b #_reverse__R3
 4115 1,175 14,175 _rateLaw1 #_R5
 4116 15,175 27,175 _rateLaw1 #_R5
 4117 30,175 45,175 _rateLaw1 #_R5
 4118 54,175 74,175 _rateLaw1 #_R5
 4119 90,175 116,175 _rateLaw1 #_R5
 4120 1,177 14,177 _rateLaw1 #_R5
 4121 15,177 27,177 _rateLaw1 #_R5
 4122 30,177 45,177 _rateLaw1 #_R5
 4123 54,177 74,177 _rateLaw1 #_R5
 4124 90,177 116,177 _rateLaw1 #_R5
 4125 1,208 14,208 _rateLaw1 #_R5
 4126 15,208 27,208 _rateLaw1 #_R5
 4127 30,208 45,208 _rateLaw1 #_R5
 4128 54,208 74,208 _rateLaw1 #_R5
 4129 90,208 116,208 _rateLaw1 #_R5
 4130 14,175 28,175 kp4b #_R6
 4131 27,175 46,175 kp4b #_R6
 4132 45,175 75,175 kp4b #_R6
 4133 74,175 117,175 kp4b #_R6
 4134 116,175 175,179 kp4b #_R6
 4135 14,177 28,177 kp4b #_R6
 4136 27,177 46,177 kp4b #_R6
 4137 45,177 75,177 kp4b #_R6
 4138 74,177 117,177 kp4b #_R6
 4139 116,177 177,179 kp4b #_R6
 4140 14,208 28,208 kp4b #_R6
 4141 27,208 46,208 kp4b #_R6
 4142 45,208 75,208 kp4b #_R6
 4143 74,208 117,208 kp4b #_R6
 4144 116,208 179,208 kp4b #_R6
 4145 1,176 14,176 _rateLaw2 #_R7
 4146 15,176 27,176 _rateLaw2 #_R7
 4147 30,176 45,176 _rateLaw2 #_R7
 4148 54,176 74,176 _rateLaw2 #_R7
 4149 90,176 116,176 _rateLaw2 #_R7
 4150 1,178 14,178 _rateLaw2 #_R7
 4151 15,178 27,178 _rateLaw2 #_R7
 4152 30,178 45,178 _rateLaw2 #_R7
 4153 54,178 74,178 _rateLaw2 #_R7
 4154 90,178 116,178 _rateLaw2 #_R7
 4155 1,209 14,209 _rateLaw2 #_R7
 4156 15,209 27,209 _rateLaw2 #_R7
 4157 30,209 45,209 _rateLaw2 #_R7
 4158 54,209 74,209 _rateLaw2 #_R7
 4159 90,209 116,209 _rateLaw2 #_R7
 4160 14,176 28,176 kp4d #_R8
 4161 27,176 46,176 kp4d #_R8
 4162 45,176 75,176 kp4d #_R8
 4163 74,176 117,176 kp4d #_R8
 4164 116,176 176,179 kp4d #_R8
 4165 14,178 28,178 kp4d #_R8
 4166 27,178 46,178 kp4d #_R8
 4167 45,178 75,178 kp4d #_R8
 4168 74,178 117,178 kp4d #_R8
 4169 116,178 178,179 kp4d #_R8
 4170 14,209 28,209 kp4d #_R8
 4171 27,209 46,209 kp4d #_R8
 4172 45,209 75,209 kp4d #_R8
 4173 74,209 117,209 kp4d #_R8
 4174 116,209 179,209 kp4d #_R8
 4175 1,175 15,175 _rateLaw3 #_R9
 4176 7,175 16,175 _rateLaw3 #_R9
 4177 10,175 17,175 _rateLaw3 #_R9
 4178 13,175 24,175 _rateLaw3 #_R9
 4179 14,175 27,175 _rateLaw3 #_R9
 4180 18,175 29,175 _rateLaw3 #_R9
 4181 25,175 41,175 _rateLaw3 #_R9
 4182 26,175 42,175 _rateLaw3 #_R9
 4183 28,175 46,175 _rateLaw3 #_R9
 4184 35,175 47,175 _rateLaw3 #_R9
 4185 36,175 48,175 _rateLaw3 #_R9
 4186 43,175 72,175 _rateLaw3 #_R9
 4187 44,175 73,175 _rateLaw3 #_R9
 4188 51,175 76,175 _rateLaw3 #_R9
 4189 52,175 77,175 _rateLaw3 #_R9
 4190 1,177 15,177 _rateLaw3 #_R9
 4191 7,177 16,177 _rateLaw3 #_R9
 4192 10,177 17,177 _rateLaw3 #_R9
 4193 13,177 24,177 _rateLaw3 #_R9
 4194 14,177 27,177 _rateLaw3 #_R9
 4195 18,177 29,177 _rateLaw3 #_R9
 4196 25,177 41,177 _rateLaw3 #_R9
 4197 26,177 42,177 _rateLaw3 #_R9
 4198 28,177 46,177 _rateLaw3 #_R9
 4199 35,177 47,177 _rateLaw3 #_R9
 4200 36,177 48,177 _rateLaw3 #_R9
 4201 43,177 72,177 _rateLaw3 #_R9
 4202 44,177 73,177 _rateLaw3 #_R9
 4203 51,177 76,177 _rateLaw3 #_R9
 4204 52,177 77,177 _rateLaw3 #_R9
 4205 1,208 15,208 _rateLaw3 #_R9
 4206 7,208 16,208 _rateLaw3 #_R9
 4207 10,208 17,208 _rateLaw3 #_R9
 4208 13,208 24,208 _rateLaw3 #_R9
 4209 14,208 27,208 _rateLaw3 #_R9
 4210 18,208 29,208 _rateLaw3 #_R9
 4211 25,208 41,208 _rateLaw3 #_R9
 4212 26,208 42,208 _rateLaw3 #_R9
 4213 28,208 46,208 _rateLaw3 #_R9
 4214 35,208 47,208 _rateLaw3 #_R9
 4215 36,208 48,208 _rateLaw3 #_R9
 4216 43,208 72,208 _rateLaw3 #_R9
 4217 44,208 73,208 _rateLaw3 #_R9
 4218 51,208 76,208 _rateLaw3 #_R9
 4219 52,208 77,208 _rateLaw3 #_R9
 4220 15,175 30,175 kp5b #_R10
 4221 16,175 31,175 kp5b #_R10
 4222 17,175 32,175 kp5b #_R10
 4223 24,175 40,175 kp5b #_R10
 4224 27,175 45,175 kp5b #_R10
 4225 29,175 49,175 kp5b #_R10
 4226 41,175 70,175 kp5b #_R10
 4227 42,175 71,175 kp5b #_R10
 4228 46,175 75,175 kp5b #_R10
 4229 47,175 78,175 kp5b #_R10
 4230 48,175 79,175 kp5b #_R10
 4231 72,175 114,175 kp5b #_R10
 4232 73,175 115,175 kp5b #_R10
 4233 76,175 118,175 kp5b #_R10
 4234 77,175 119,175 kp5b #_R10
 4235 15,177 30,177 kp5b #_R10
 4236 16,177 31,177 kp5b #_R10
 4237 17,177 32,177 kp5b #_R10
 4238 24,177 40,177 kp5b #_R10
 4239 27,177 45,177 kp5b #_R10
 4240 29,177 49,177 kp5b #_R10
 4241 41,177 70,177 kp5b #_R10
 4242 42,177 71,177 kp5b #_R10
 4243 46,177 75,177 kp5b #_R10
 4244 47,177 78,177 kp5b #_R10
 4245 48,177 79,177 kp5b #_R10
 4246 72,177 114,177 kp5b #_R10
 4247 73,177 115,177 kp5b #_R10
 4248 76,177 118,177 kp5b #_R10
 4249 77,177 119,177 kp5b #_R10
 4250 15,208 30,208 kp5b #_R10
 4251 16,208 31,208 kp5b #_R10
 4252 17,208 32,208 kp5b #_R10
 4253 24,208 40,208 kp5b #_R10
 4254 27,208 45,208 kp5b #_R10
 4255 29,208 49,208 kp5b #_R10
 4256 41,208 70,208 kp5b #_R10
 4257 42,208 71,208 kp5b #_R10
 4258 46,208 75,208 kp5b #_R10
 4259 47,208 78,208 kp5b #_R10
 4260 48,208 79,208 kp5b #_R10
 4261 72,208 114,208 kp5b #_R10
 4262 73,208 115,208 kp5b #_R10
 4263 76,208 118,208 kp5b #_R10
 4264 77,208 119,208 kp5b #_R10
 4265 1,176 15,176 _rateLaw4 #_R11
 4266 7,176 16,176 _rateLaw4 #_R11
 4267 10,176 17,176 _rateLaw4 #_R11
 4268 13,176 24,176 _rateLaw4 #_R11
 4269 14,176 27,176 _rateLaw4 #_R11
 4270 18,176 29,176 _rateLaw4 #_R11
 4271 25,176 41,176 _rateLaw4 #_R11
 4272 26,176 42,176 _rateLaw4 #_R11
 4273 28,176 46,176 _rateLaw4 #_R11
 4274 35,176 47,176 _rateLaw4 #_R11
 4275 36,176 48,176 _rateLaw4 #_R11
 4276 43,176 72,176 _rateLaw4 #_R11
 4277 44,176 73,176 _rateLaw4 #_R11
 4278 51,176 76,176 _rateLaw4 #_R11
 4279 52,176 77,176 _rateLaw4 #_R11
 4280 1,178 15,178 _rateLaw4 #_R11
 4281 7,178 16,178 _rateLaw4 #_R11
 4282 10,178 17,178 _rateLaw4 #_R11
 4283 13,178 24,178 _rateLaw4 #_R11
 4284 14,178 27,178 _rateLaw4 #_R11
 4285 18,178 29,178 _rateLaw4 #_R11
 4286 25,178 41,178 _rateLaw4 #_R11
 4287 26,178 42,178 _rateLaw4 #_R11
 4288 28,178 46,178 _rateLaw4 #_R11
 4289 35,178 47,178 _rateLaw4 #_R11
 4290 36,178 48,178 _rateLaw4 #_R11
 4291 43,178 72,178 _rateLaw4 #_R11
 4292 44,178 73,178 _rateLaw4 #_R11
 4293 51,178 76,178 _rateLaw4 #_R11
 4294 52,178 77,178 _rateLaw4 #_R11
 4295 1,209 15,209 _rateLaw4 #_R11
 4296 7,209 16,209 _rateLaw4 #_R11
 4297 10,209 17,209 _rateLaw4 #_R11
 4298 13,209 24,209 _rateLaw4 #_R11
 4299 14,209 27,209 _rateLaw4 #_R11
 4300 18,209 29,209 _rateLaw4 #_R11
 4301 25,209 41,209 _rateLaw4 #_R11
 4302 26,209 42,209 _rateLaw4 #_R11
 4303 28,209 46,209 _rateLaw4 #_R11
 4304 35,209 47,209 _rateLaw4 #_R11
 4305 36,209 48,209 _rateLaw4 #_R11
 4306 43,209 72,209 _rateLaw4 #_R11
 4307 44,209 73,209 _rateLaw4 #_R11
 4308 51,209 76,209 _rateLaw4 #_R11
 4309 52,209 77,209 _rateLaw4 #_R11
 4310 15,176 30,176 kp5d #_R12
 4311 16,176 31,176 kp5d #_R12
 4312 17,176 32,176 kp5d #_R12
 4313 24,176 40,176 kp5d #_R12
 4314 27,176 45,176 kp5d #_R12
 4315 29,176 49,176 kp5d #_R12
 4316 41,176 70,176 kp5d #_R12
 4317 42,176 71,176 kp5d #_R12
 4318 46,176 75,176 kp5d #_R12
 4319 47,176 78,176 kp5d #_R12
 4320 48,176 79,176 kp5d #_R12
 4321 72,176 114,176 kp5d #_R12
 4322 73,176 115,176 kp5d #_R12
 4323 76,176 118,176 kp5d #_R12
 4324 77,176 119,176 kp5d #_R12
 4325 15,178 30,178 kp5d #_R12
 4326 16,178 31,178 kp5d #_R12
 4327 17,178 32,178 kp5d #_R12
 4328 24,178 40,178 kp5d #_R12
 4329 27,178 45,178 kp5d #_R12
 4330 29,178 49,178 kp5d #_R12
 4331 41,178 70,178 kp5d #_R12
 4332 42,178 71,178 kp5d #_R12
 4333 46,178 75,178 kp5d #_R12
 4334 47,178 78,178 kp5d #_R12
 4335 48,178 79,178 kp5d #_R12
 4336 72,178 114,178 kp5d #_R12
 4337 73,178 115,178 kp5d #_R12
 4338 76,178 118,178 kp5d #_R12
 4339 77,178 119,178 kp5d #_R12
 4340 15,209 30,209 kp5d #_R12
 4341 16,209 31,209 kp5d #_R12
 4342 17,209 32,209 kp5d #_R12
 4343 24,209 40,209 kp5d #_R12
 4344 27,209 45,209 kp5d #_R12
 4345 29,209 49,209 kp5d #_R12
 4346 41,209 70,209 kp5d #_R12
 4347 42,209 71,209 kp5d #_R12
 4348 46,209 75,209 kp5d #_R12
 4349 47,209 78,209 kp5d #_R12
 4350 48,209 79,209 kp5d #_R12
 4351 72,209 114,209 kp5d #_R12
 4352 73,209 115,209 kp5d #_R12
 4353 76,209 118,209 kp5d #_R12
 4354 77,209 119,209 kp5d #_R12
 4355 7,175 7,176 kp6a #_R13
 4356 7,177 7,178 kp6a #_R13
 4357 7,208 7,209 kp6a #_R13
 4358 16,175 16,176 kp6a #_R13
 4359 16,177 16,178 kp6a #_R13
 4360 16,208 16,209 kp6a #_R13
 4361 25,175 25,176 kp6a #_R13
 4362 25,177 25,178 kp6a #_R13
 4363 25,208 25,209 kp6a #_R13
 4364 31,175 31,176 kp6a #_R13
 4365 31,177 31,178 kp6a #_R13
 4366 31,208 31,209 kp6a #_R13
 4367 41,175 41,176 kp6a #_R13
 4368 41,177 41,178 kp6a #_R13
 4369 41,208 41,209 kp6a #_R13
 4370 43,175 43,176 kp6a #_R13
 4371 43,177 43,178 kp6a #_R13
 4372 43,208 43,209 kp6a #_R13
 4373 55,175 55,176 kp6a #_R13
 4374 55,177 55,178 kp6a #_R13
 4375 55,208 55,209 kp6a #_R13
 4376 70,175 70,176 kp6a #_R13
 4377 70,177 70,178 kp6a #_R13
 4378 70,208 70,209 kp6a #_R13
 4379 72,175 72,176 kp6a #_R13
 4380 72,177 72,178 kp6a #_R13
 4381 72,208 72,209 kp6a #_R13
 4382 91,175 91,176 kp6a #_R13
 4383 91,177 91,178 kp6a #_R13
 4384 91,208 91,209 kp6a #_R13
 4385 112,175 112,176 kp6a #_R13
 4386 112,177 112,178 kp6a #_R13
 4387 112,208 112,209 kp6a #_R13
 4388 114,175 114,176 kp6a #_R13
 4389 114,177 114,178 kp6a #_R13
 4390 114,208 114,209 kp6a #_R13
 4391 7,175 13,175 kp6a #_R13
 4392 16,175 24,175 kp6a #_R13
 4393 25,175 26,175 kp6a #_R13
 4394 31,175 40,175 kp6a #_R13
 4395 41,175 42,175 kp6a #_R13
 4396 43,175 44,175 kp6a #_R13
 4397 55,175 69,175 kp6a #_R13
 4398 70,175 71,175 kp6a #_R13
 4399 72,175 73,175 kp6a #_R13
 4400 91,175 111,175 kp6a #_R13
 4401 112,175 113,175 kp6a #_R13
 4402 114,175 115,175 kp6a #_R13
 4403 175,175 175,176 kp6a #_R13
 4404 175,177 175,178 kp6a #_R13
 4405 175,208 175,209 kp6a #_R13
 4406 7,177 13,177 kp6a #_R13
 4407 16,177 24,177 kp6a #_R13
 4408 25,177 26,177 kp6a #_R13
 4409 31,177 40,177 kp6a #_R13
 4410 41,177 42,177 kp6a #_R13
 4411 43,177 44,177 kp6a #_R13
 4412 55,177 69,177 kp6a #_R13
 4413 70,177 71,177 kp6a #_R13
 4414 72,177 73,177 kp6a #_R13
 4415 91,177 111,177 kp6a #_R13
 4416 112,177 113,177 kp6a #_R13
 4417 114,177 115,177 kp6a #_R13
 4418 175,177 176,177 kp6a #_R13
 4419 177,177 177,178 kp6a #_R13
 4420 177,208 177,209 kp6a #_R13
 4421 7,208 13,208 kp6a #_R13
 4422 16,208 24,208 kp6a #_R13
 4423 25,208 26,208 kp6a #_R13
 4424 31,208 40,208 kp6a #_R13
 4425 41,208 42,208 kp6a #_R13
 4426 43,208 44,208 kp6a #_R13
 4427 55,208 69,208 kp6a #_R13
 4428 70,208 71,208 kp6a #_R13
 4429 72,208 73,208 kp6a #_R13
 4430 91,208 111,208 kp6a #_R13
 4431 112,208 113,208 kp6a #_R13
 4432 114,208 115,208 kp6a #_R13
 4433 175,208 176,208 kp6a #_R13
 4434 177,208 178,208 kp6a #_R13
 4435 208,208 208,209 kp6a #_R13
 4436 13,175 13,176 kp6b #_R14
 4437 13,177 13,178 kp6b #_R14
 4438 13,208 13,209 kp6b #_R14
 4439 24,175 24,176 kp6b #_R14
 4440 24,177 24,178 kp6b #_R14
 4441 24,208 24,209 kp6b #_R14
 4442 26,175 26,176 kp6b #_R14
 4443 26,177 26,178 kp6b #_R14
 4444 26,208 26,209 kp6b #_R14
 4445 40,175 40,176 kp6b #_R14
 4446 40,177 40,178 kp6b #_R14
 4447 40,208 40,209 kp6b #_R14
 4448 42,175 42,176 kp6b #_R14
 4449 42,177 42,178 kp6b #_R14
 4450 42,208 42,209 kp6b #_R14
 4451 44,175 44,176 kp6b #_R14
 4452 44,177 44,178 kp6b #_R14
 4453 44,208 44,209 kp6b #_R14
 4454 69,175 69,176 kp6b #_R14
 4455 69,177 69,178 kp6b #_R14
 4456 69,208 69,209 kp6b #_R14
 4457 71,175 71,176 kp6b #_R14
 4458 71,177 71,178 kp6b #_R14
 4459 71,208 71,209 kp6b #_R14
 4460 73,175 73,176 kp6b #_R14
 4461 73,177 73,178 kp6b #_R14
 4462 73,208 73,209 kp6b #_R14
 4463 111,175 111,176 kp6b #_R14
 4464 111,177 111,178 kp6b #_R14
 4465 111,208 111,209 kp6b #_R14
 4466 113,175 113,176 kp6b #_R14
 4467 113,177 113,178 kp6b #_R14
 4468 113,208 113,209 kp6b #_R14
 4469 115,175 115,176 kp6b #_R14
 4470 115,177 115,178 kp6b #_R14
 4471 115,208 115,209 kp6b #_R14
 4472 7,176 13,176 kp6b #_R14
 4473 16,176 24,176 kp6b #_R14
 4474 25,176 26,176 kp6b #_R14
 4475 31,176 40,176 kp6b #_R14
 4476 41,176 42,176 kp6b #_R14
 4477 43,176 44,176 kp6b #_R14
 4478 55,176 69,176 kp6b #_R14
 4479 70,176 71,176 kp6b #_R14
 4480 72,176 73,176 kp6b #_R14
 4481 91,176 111,176 kp6b #_R14
 4482 112,176 113,176 kp6b #_R14
 4483 114,176 115,176 kp6b #_R14
 4484 175,176 176,176 kp6b #_R14
 4485 176,177 176,178 kp6b #_R14
 4486 176,208 176,209 kp6b #_R14
 4487 7,178 13,178 kp6b #_R14
 4488 16,178 24,178 kp6b #_R14
 4489 25,178 26,178 kp6b #_R14
 4490 31,178 40,178 kp6b #_R14
 4491 41,178 42,178 kp6b #_R14
 4492 43,178 44,178 kp6b #_R14
 4493 55,178 69,178 kp6b #_R14
 4494 70,178 71,178 kp6b #_R14
 4495 72,178 73,178 kp6b #_R14
 4496 91,178 111,178 kp6b #_R14
 4497 112,178 113,178 kp6b #_R14
 4498 114,178 115,178 kp6b #_R14
 4499 175,178 176,178 kp6b #_R14
 4500 177,178 178,178 kp6b #_R14
 4501 178,208 178,209 kp6b #_R14
 4502 7,209 13,209 kp6b #_R14
 4503 16,209 24,209 kp6b #_R14
 4504 25,209 26,209 kp6b #_R14
 4505 31,209 40,209 kp6b #_R14
 4506 41,209 42,209 kp6b #_R14
 4507 43,209 44,209 kp6b #_R14
 4508 55,209 69,209 kp6b #_R14
 4509 70,209 71,209 kp6b #_R14
 4510 72,209 73,209 kp6b #_R14
 4511 91,209 111,209 kp6b #_R14
 4512 112,209 113,209 kp6b #_R14
 4513 114,209 115,209 kp6b #_R14
 4514 175,209 176,209 kp6b #_R14
 4515 177,209 178,209 kp6b #_R14
 4516 208,209 209,209 kp6b #_R14
 4517 7,195 7,196 kp7a #_R17
 4518 7,197 7,198 kp7a #_R17
 4519 7,210 7,211 kp7a #_R17
 4520 16,195 16,196 kp7a #_R17
 4521 16,197 16,198 kp7a #_R17
 4522 16,210 16,211 kp7a #_R17
 4523 25,195 25,196 kp7a #_R17
 4524 25,197 25,198 kp7a #_R17
 4525 25,210 25,211 kp7a #_R17
 4526 31,195 31,196 kp7a #_R17
 4527 31,197 31,198 kp7a #_R17
 4528 31,210 31,211 kp7a #_R17
 4529 41,195 41,196 kp7a #_R17
 4530 41,197 41,198 kp7a #_R17
 4531 41,210 41,211 kp7a #_R17
 4532 43,195 43,196 kp7a #_R17
 4533 43,197 43,198 kp7a #_R17
 4534 43,210 43,211 kp7a #_R17
 4535 55,195 55,196 kp7a #_R17
 4536 55,197 55,198 kp7a #_R17
 4537 55,210 55,211 kp7a #_R17
 4538 70,195 70,196 kp7a #_R17
 4539 70,197 70,198 kp7a #_R17
 4540 70,210 70,211 kp7a #_R17
 4541 72,195 72,196 kp7a #_R17
 4542 72,197 72,198 kp7a #_R17
 4543 72,210 72,211 kp7a #_R17
 4544 91,195 91,196 kp7a #_R17
 4545 91,197 91,198 kp7a #_R17
 4546 91,210 91,211 kp7a #_R17
 4547 112,195 112,196 kp7a #_R17
 4548 112,197 112,198 kp7a #_R17
 4549 112,210 112,211 kp7a #_R17
 4550 114,195 114,196 kp7a #_R17
 4551 114,197 114,198 kp7a #_R17
 4552 114,210 114,211 kp7a #_R17
 4553 10,175 18,175 kp7a #_R17
 4554 17,175 29,175 kp7a #_R17
 4555 32,175 49,175 kp7a #_R17
 4556 35,175 36,175 kp7a #_R17
 4557 47,175 48,175 kp7a #_R17
 4558 51,175 52,175 kp7a #_R17
 4559 56,175 80,175 kp7a #_R17
 4560 76,175 77,175 kp7a #_R17
 4561 78,175 79,175 kp7a #_R17
 4562 92,175 120,175 kp7a #_R17
 4563 118,175 119,175 kp7a #_R17
 4564 132,175 133,175 kp7a #_R17
 4565 175,195 175,196 kp7a #_R17
 4566 175,197 175,198 kp7a #_R17
 4567 175,210 175,211 kp7a #_R17
 4568 10,177 18,177 kp7a #_R17
 4569 17,177 29,177 kp7a #_R17
 4570 32,177 49,177 kp7a #_R17
 4571 35,177 36,177 kp7a #_R17
 4572 47,177 48,177 kp7a #_R17
 4573 51,177 52,177 kp7a #_R17
 4574 56,177 80,177 kp7a #_R17
 4575 76,177 77,177 kp7a #_R17
 4576 78,177 79,177 kp7a #_R17
 4577 92,177 120,177 kp7a #_R17
 4578 118,177 119,177 kp7a #_R17
 4579 132,177 133,177 kp7a #_R17
 4580 177,195 177,196 kp7a #_R17
 4581 177,197 177,198 kp7a #_R17
 4582 177,210 177,211 kp7a #_R17
 4583 10,208 18,208 kp7a #_R17
 4584 17,208 29,208 kp7a #_R17
 4585 32,208 49,208 kp7a #_R17
 4586 35,208 36,208 kp7a #_R17
 4587 47,208 48,208 kp7a #_R17
 4588 51,208 52,208 kp7a #_R17
 4589 56,208 80,208 kp7a #_R17
 4590 76,208 77,208 kp7a #_R17
 4591 78,208 79,208 kp7a #_R17
 4592 92,208 120,208 kp7a #_R17
 4593 118,208 119,208 kp7a #_R17
 4594 132,208 133,208 kp7a #_R17
 4595 195,208 196,208 kp7a #_R17
 4596 197,208 198,208 kp7a #_R17
 4597 208,210 208,211 kp7a #_R17
 4598 13,195 13,196 kp7b #_R18
 4599 13,197 13,198 kp7b #_R18
 4600 13,210 13,211 kp7b #_R18
 4601 24,195 24,196 kp7b #_R18
 4602 24,197 24,198 kp7b #_R18
 4603 24,210 24,211 kp7b #_R18
 4604 26,195 26,196 kp7b #_R18
 4605 26,197 26,198 kp7b #_R18
 4606 26,210 26,211 kp7b #_R18
 4607 40,195 40,196 kp7b #_R18
 4608 40,197 40,198 kp7b #_R18
 4609 40,210 40,211 kp7b #_R18
 4610 42,195 42,196 kp7b #_R18
 4611 42,197 42,198 kp7b #_R18
 4612 42,210 42,211 kp7b #_R18
 4613 44,195 44,196 kp7b #_R18
 4614 44,197 44,198 kp7b #_R18
 4615 44,210 44,211 kp7b #_R18
 4616 69,195 69,196 kp7b #_R18
 4617 69,197 69,198 kp7b #_R18
 4618 69,210 69,211 kp7b #_R18
 4619 71,195 71,196 kp7b #_R18
 4620 71,197 71,198 kp7b #_R18
 4621 71,210 71,211 kp7b #_R18
 4622 73,195 73,196 kp7b #_R18
 4623 73,197 73,198 kp7b #_R18
 4624 73,210 73,211 kp7b #_R18
 4625 111,195 111,196 kp7b #_R18
 4626 111,197 111,198 kp7b #_R18
 4627 111,210 111,211 kp7b #_R18
 4628 113,195 113,196 kp7b #_R18
 4629 113,197 113,198 kp7b #_R18
 4630 113,210 113,211 kp7b #_R18
 4631 115,195 115,196 kp7b #_R18
 4632 115,197 115,198 kp7b #_R18
 4633 115,210 115,211 kp7b #_R18
 4634 10,176 18,176 kp7b #_R18
 4635 17,176 29,176 kp7b #_R18
 4636 32,176 49,176 kp7b #_R18
 4637 35,176 36,176 kp7b #_R18
 4638 47,176 48,176 kp7b #_R18
 4639 51,176 52,176 kp7b #_R18
 4640 56,176 80,176 kp7b #_R18
 4641 76,176 77,176 kp7b #_R18
 4642 78,176 79,176 kp7b #_R18
 4643 92,176 120,176 kp7b #_R18
 4644 118,176 119,176 kp7b #_R18
 4645 132,176 133,176 kp7b #_R18
 4646 176,195 176,196 kp7b #_R18
 4647 176,197 176,198 kp7b #_R18
 4648 176,210 176,211 kp7b #_R18
 4649 10,178 18,178 kp7b #_R18
 4650 17,178 29,178 kp7b #_R18
 4651 32,178 49,178 kp7b #_R18
 4652 35,178 36,178 kp7b #_R18
 4653 47,178 48,178 kp7b #_R18
 4654 51,178 52,178 kp7b #_R18
 4655 56,178 80,178 kp7b #_R18
 4656 76,178 77,178 kp7b #_R18
 4657 78,178 79,178 kp7b #_R18
 4658 92,178 120,178 kp7b #_R18
 4659 118,178 119,178 kp7b #_R18
 4660 132,178 133,178 kp7b #_R18
 4661 178,195 178,196 kp7b #_R18
 4662 178,197 178,198 kp7b #_R18
 4663 178,210 178,211 kp7b #_R18
 4664 10,209 18,209 kp7b #_R18
 4665 17,209 29,209 kp7b #_R18
 4666 32,209 49,209 kp7b #_R18
 4667 35,209 36,209 kp7b #_R18
 4668 47,209 48,209 kp7b #_R18
 4669 51,209 52,209 kp7b #_R18
 4670 56,209 80,209 kp7b #_R18
 4671 76,209 77,209 kp7b #_R18
 4672 78,209 79,209 kp7b #_R18
 4673 92,209 120,209 kp7b #_R18
 4674 118,209 119,209 kp7b #_R18
 4675 132,209 133,209 kp7b #_R18
 4676 195,209 196,209 kp7b #_R18
 4677 197,209 198,209 kp7b #_R18
 4678 209,210 209,211 kp7b #_R18
 4679 205 272 kp8a #_R21
 4680 217 273 kp8a #_R21
 4681 218 274 kp8a #_R21
 4682 219 275 kp8a #_R21
 4683 191 276 kp8b #_R22
 4684 241 277 kp8b #_R22
 4685 251 278 kp8b #_R22
 4686 252 279 kp8b #_R22
 4687 259 280 kp8b #_R22
 4688 260 281 kp8b #_R22
 4689 262 282 kp8b #_R22
 4690 187 276 kp8c #_R23
 4691 220 283 kp8c #_R23
 4692 227 284 kp8c #_R23
 4693 228 285 kp8c #_R23
 4694 243 286 kp8c #_R23
 4695 195 3,116 kr10a #_reverse__R25
 4696 196 9,116 kr10a #_reverse__R25
 4697 3,179 210 kf10b #_R26
 4698 9,179 211 kf10b #_R26
 4699 197 3,117 kr10b #_reverse__R26
 4700 198 9,117 kr10b #_reverse__R26
 4701 210 3,179 kr10b #_reverse__R26
 4702 211 9,179 kr10b #_reverse__R26
 4703 1,195 15,195 _rateLaw5 #_R28
 4704 7,195 16,195 _rateLaw5 #_R28
 4705 10,195 17,195 _rateLaw5 #_R28
 4706 13,195 24,195 _rateLaw5 #_R28
 4707 14,195 27,195 _rateLaw5 #_R28
 4708 18,195 29,195 _rateLaw5 #_R28
 4709 25,195 41,195 _rateLaw5 #_R28
 4710 26,195 42,195 _rateLaw5 #_R28
 4711 28,195 46,195 _rateLaw5 #_R28
 4712 35,195 47,195 _rateLaw5 #_R28
 4713 36,195 48,195 _rateLaw5 #_R28
 4714 43,195 72,195 _rateLaw5 #_R28
 4715 44,195 73,195 _rateLaw5 #_R28
 4716 51,195 76,195 _rateLaw5 #_R28
 4717 52,195 77,195 _rateLaw5 #_R28
 4718 1,197 15,197 _rateLaw5 #_R28
 4719 7,197 16,197 _rateLaw5 #_R28
 4720 10,197 17,197 _rateLaw5 #_R28
 4721 13,197 24,197 _rateLaw5 #_R28
 4722 14,197 27,197 _rateLaw5 #_R28
 4723 18,197 29,197 _rateLaw5 #_R28
 4724 25,197 41,197 _rateLaw5 #_R28
 4725 26,197 42,197 _rateLaw5 #_R28
 4726 28,197 46,197 _rateLaw5 #_R28
 4727 35,197 47,197 _rateLaw5 #_R28
 4728 36,197 48,197 _rateLaw5 #_R28
 4729 43,197 72,197 _rateLaw5 #_R28
 4730 44,197 73,197 _rateLaw5 #_R28
 4731 51,197 76,197 _rateLaw5 #_R28
 4732 52,197 77,197 _rateLaw5 #_R28
 4733 1,210 15,210 _rateLaw5 #_R28
 4734 7,210 16,210 _rateLaw5 #_R28
 4735 10,210 17,210 _rateLaw5 #_R28
 4736 13,210 24,210 _rateLaw5 #_R28
 4737 14,210 27,210 _rateLaw5 #_R28
 4738 18,210 29,210 _rateLaw5 #_R28
 4739 25,210 41,210 _rateLaw5 #_R28
 4740 26,210 42,210 _rateLaw5 #_R28
 4741 28,210 46,210 _rateLaw5 #_R28
 4742 35,210 47,210 _rateLaw5 #_R28
 4743 36,210 48,210 _rateLaw5 #_R28
 4744 43,210 72,210 _rateLaw5 #_R28
 4745 44,210 73,210 _rateLaw5 #_R28
 4746 51,210 76,210 _rateLaw5 #_R28
 4747 52,210 77,210 _rateLaw5 #_R28
 4748 15,195 30,195 kp12b #_R29
 4749 16,195 31,195 kp12b #_R29
 4750 17,195 32,195 kp12b #_R29
 4751 24,195 40,195 kp12b #_R29
 4752 27,195 45,195 kp12b #_R29
 4753 29,195 49,195 kp12b #_R29
 4754 41,195 70,195 kp12b #_R29
 4755 42,195 71,195 kp12b #_R29
 4756 46,195 75,195 kp12b #_R29
 4757 47,195 78,195 kp12b #_R29
 4758 48,195 79,195 kp12b #_R29
 4759 72,195 114,195 kp12b #_R29
 4760 73,195 115,195 kp12b #_R29
 4761 76,195 118,195 kp12b #_R29
 4762 77,195 119,195 kp12b #_R29
 4763 15,197 30,197 kp12b #_R29
 4764 16,197 31,197 kp12b #_R29
 4765 17,197 32,197 kp12b #_R29
 4766 24,197 40,197 kp12b #_R29
 4767 27,197 45,197 kp12b #_R29
 4768 29,197 49,197 kp12b #_R29
 4769 41,197 70,197 kp12b #_R29
 4770 42,197 71,197 kp12b #_R29
 4771 46,197 75,197 kp12b #_R29
 4772 47,197 78,197 kp12b #_R29
 4773 48,197 79,197 kp12b #_R29
 4774 72,197 114,197 kp12b #_R29
 4775 73,197 115,197 kp12b #_R29
 4776 76,197 118,197 kp12b #_R29
 4777 77,197 119,197 kp12b #_R29
 4778 15,210 30,210 kp12b #_R29
 4779 16,210 31,210 kp12b #_R29
 4780 17,210 32,210 kp12b #_R29
 4781 24,210 40,210 kp12b #_R29
 4782 27,210 45,210 kp12b #_R29
 4783 29,210 49,210 kp12b #_R29
 4784 41,210 70,210 kp12b #_R29
 4785 42,210 71,210 kp12b #_R29
 4786 46,210 75,210 kp12b #_R29
 4787 47,210 78,210 kp12b #_R29
 4788 48,210 79,210 kp12b #_R29
 4789 72,210 114,210 kp12b #_R29
 4790 73,210 115,210 kp12b #_R29
 4791 76,210 118,210 kp12b #_R29
 4792 77,210 119,210 kp12b #_R29
 4793 1,196 15,196 _rateLaw6 #_R30
 4794 7,196 16,196 _rateLaw6 #_R30
 4795 10,196 17,196 _rateLaw6 #_R30
 4796 13,196 24,196 _rateLaw6 #_R30
 4797 14,196 27,196 _rateLaw6 #_R30
 4798 18,196 29,196 _rateLaw6 #_R30
 4799 25,196 41,196 _rateLaw6 #_R30
 4800 26,196 42,196 _rateLaw6 #_R30
 4801 28,196 46,196 _rateLaw6 #_R30
 4802 35,196 47,196 _rateLaw6 #_R30
 4803 36,196 48,196 _rateLaw6 #_R30
 4804 43,196 72,196 _rateLaw6 #_R30
 4805 44,196 73,196 _rateLaw6 #_R30
 4806 51,196 76,196 _rateLaw6 #_R30
 4807 52,196 77,196 _rateLaw6 #_R30
 4808 1,198 15,198 _rateLaw6 #_R30
 4809 7,198 16,198 _rateLaw6 #_R30
 4810 10,198 17,198 _rateLaw6 #_R30
 4811 13,198 24,198 _rateLaw6 #_R30
 4812 14,198 27,198 _rateLaw6 #_R30
 4813 18,198 29,198 _rateLaw6 #_R30
 4814 25,198 41,198 _rateLaw6 #_R30
 4815 26,198 42,198 _rateLaw6 #_R30
 4816 28,198 46,198 _rateLaw6 #_R30
 4817 35,198 47,198 _rateLaw6 #_R30
 4818 36,198 48,198 _rateLaw6 #_R30
 4819 43,198 72,198 _rateLaw6 #_R30
 4820 44,198 73,198 _rateLaw6 #_R30
 4821 51,198 76,198 _rateLaw6 #_R30
 4822 52,198 77,198 _rateLaw6 #_R30
 4823 1,211 15,211 _rateLaw6 #_R30
 4824 7,211 16,211 _rateLaw6 #_R30
 4825 10,211 17,211 _rateLaw6 #_R30
 4826 13,211 24,211 _rateLaw6 #_R30
 4827 14,211 27,211 _rateLaw6 #_R30
 4828 18,211 29,211 _rateLaw6 #_R30
 4829 25,211 41,211 _rateLaw6 #_R30
 4830 26,211 42,211 _rateLaw6 #_R30
 4831 28,211 46,211 _rateLaw6 #_R30
 4832 35,211 47,211 _rateLaw6 #_R30
 4833 36,211 48,211 _rateLaw6 #_R30
 4834 43,211 72,211 _rateLaw6 #_R30
 4835 44,211 73,211 _rateLaw6 #_R30
 4836 51,211 76,211 _rateLaw6 #_R30
 4837 52,211 77,211 _rateLaw6 #_R30
 4838 15,196 30,196 kp12d #_R31
 4839 16,196 31,196 kp12d #_R31
 4840 17,196 32,196 kp12d #_R31
 4841 24,196 40,196 kp12d #_R31
 4842 27,196 45,196 kp12d #_R31
 4843 29,196 49,196 kp12d #_R31
 4844 41,196 70,196 kp12d #_R31
 4845 42,196 71,196 kp12d #_R31
 4846 46,196 75,196 kp12d #_R31
 4847 47,196 78,196 kp12d #_R31
 4848 48,196 79,196 kp12d #_R31
 4849 72,196 114,196 kp12d #_R31
 4850 73,196 115,196 kp12d #_R31
 4851 76,196 118,196 kp12d #_R31
 4852 77,196 119,196 kp12d #_R31
 4853 15,198 30,198 kp12d #_R31
 4854 16,198 31,198 kp12d #_R31
 4855 17,198 32,198 kp12d #_R31
 4856 24,198 40,198 kp12d #_R31
 4857 27,198 45,198 kp12d #_R31
 4858 29,198 49,198 kp12d #_R31
 4859 41,198 70,198 kp12d #_R31
 4860 42,198 71,198 kp12d #_R31
 4861 46,198 75,198 kp12d #_R31
 4862 47,198 78,198 kp12d #_R31
 4863 48,198 79,198 kp12d #_R31
 4864 72,198 114,198 kp12d #_R31
 4865 73,198 115,198 kp12d #_R31
 4866 76,198 118,198 kp12d #_R31
 4867 77,198 119,198 kp12d #_R31
 4868 15,211 30,211 kp12d #_R31
 4869 16,211 31,211 kp12d #_R31
 4870 17,211 32,211 kp12d #_R31
 4871 24,211 40,211 kp12d #_R31
 4872 27,211 45,211 kp12d #_R31
 4873 29,211 49,211 kp12d #_R31
 4874 41,211 70,211 kp12d #_R31
 4875 42,211 71,211 kp12d #_R31
 4876 46,211 75,211 kp12d #_R31
 4877 47,211 78,211 kp12d #_R31
 4878 48,211 79,211 kp12d #_R31
 4879 72,211 114,211 kp12d #_R31
 4880 73,211 115,211 kp12d #_R31
 4881 76,211 118,211 kp12d #_R31
 4882 77,211 119,211 kp12d #_R31
 4883 1,195 14,195 _rateLaw7 #_R32
 4884 15,195 27,195 _rateLaw7 #_R32
 4885 30,195 45,195 _rateLaw7 #_R32
 4886 54,195 74,195 _rateLaw7 #_R32
 4887 90,195 116,195 _rateLaw7 #_R32
 4888 1,197 14,197 _rateLaw7 #_R32
 4889 15,197 27,197 _rateLaw7 #_R32
 4890 30,197 45,197 _rateLaw7 #_R32
 4891 54,197 74,197 _rateLaw7 #_R32
 4892 90,197 116,197 _rateLaw7 #_R32
 4893 1,210 14,210 _rateLaw7 #_R32
 4894 15,210 27,210 _rateLaw7 #_R32
 4895 30,210 45,210 _rateLaw7 #_R32
 4896 54,210 74,210 _rateLaw7 #_R32
 4897 90,210 116,210 _rateLaw7 #_R32
 4898 14,195 28,195 kp13b #_R33
 4899 27,195 46,195 kp13b #_R33
 4900 45,195 75,195 kp13b #_R33
 4901 74,195 117,195 kp13b #_R33
 4902 116,195 179,195 kp13b #_R33
 4903 14,197 28,197 kp13b #_R33
 4904 27,197 46,197 kp13b #_R33
 4905 45,197 75,197 kp13b #_R33
 4906 74,197 117,197 kp13b #_R33
 4907 116,197 179,197 kp13b #_R33
 4908 14,210 28,210 kp13b #_R33
 4909 27,210 46,210 kp13b #_R33
 4910 45,210 75,210 kp13b #_R33
 4911 74,210 117,210 kp13b #_R33
 4912 116,210 179,210 kp13b #_R33
 4913 1,196 14,196 _rateLaw8 #_R34
 4914 15,196 27,196 _rateLaw8 #_R34
 4915 30,196 45,196 _rateLaw8 #_R34
 4916 54,196 74,196 _rateLaw8 #_R34
 4917 90,196 116,196 _rateLaw8 #_R34
 4918 1,198 14,198 _rateLaw8 #_R34
 4919 15,198 27,198 _rateLaw8 #_R34
 4920 30,198 45,198 _rateLaw8 #_R34
 4921 54,198 74,198 _rateLaw8 #_R34
 4922 90,198 116,198 _rateLaw8 #_R34
 4923 1,211 14,211 _rateLaw8 #_R34
 4924 15,211 27,211 _rateLaw8 #_R34
 4925 30,211 45,211 _rateLaw8 #_R34
 4926 54,211 74,211 _rateLaw8 #_R34
 4927 90,211 116,211 _rateLaw8 #_R34
 4928 14,196 28,196 kp13d #_R35
 4929 27,196 46,196 kp13d #_R35
 4930 45,196 75,196 kp13d #_R35
 4931 74,196 117,196 kp13d #_R35
 4932 116,196 179,196 kp13d #_R35
 4933 14,198 28,198 kp13d #_R35
 4934 27,198 46,198 kp13d #_R35
 4935 45,198 75,198 kp13d #_R35
 4936 74,198 117,198 kp13d #_R35
 4937 116,198 179,198 kp13d #_R35
 4938 14,211 28,211 kp13d #_R35
 4939 27,211 46,211 kp13d #_R35
 4940 45,211 75,211 kp13d #_R35
 4941 74,211 117,211 kp13d #_R35
 4942 116,211 179,211 kp13d #_R35
 4943 10,195 10,196 kp14a #_R36
 4944 10,197 10,198 kp14a #_R36
 4945 10,210 10,211 kp14a #_R36
 4946 17,195 17,196 kp14a #_R36
 4947 17,197 17,198 kp14a #_R36
 4948 17,210 17,211 kp14a #_R36
 4949 32,195 32,196 kp14a #_R36
 4950 32,197 32,198 kp14a #_R36
 4951 32,210 32,211 kp14a #_R36
 4952 35,195 35,196 kp14a #_R36
 4953 35,197 35,198 kp14a #_R36
 4954 35,210 35,211 kp14a #_R36
 4955 47,195 47,196 kp14a #_R36
 4956 47,197 47,198 kp14a #_R36
 4957 47,210 47,211 kp14a #_R36
 4958 51,195 51,196 kp14a #_R36
 4959 51,197 51,198 kp14a #_R36
 4960 51,210 51,211 kp14a #_R36
 4961 56,195 56,196 kp14a #_R36
 4962 56,197 56,198 kp14a #_R36
 4963 56,210 56,211 kp14a #_R36
 4964 76,195 76,196 kp14a #_R36
 4965 76,197 76,198 kp14a #_R36
 4966 76,210 76,211 kp14a #_R36
 4967 78,195 78,196 kp14a #_R36
 4968 78,197 78,198 kp14a #_R36
 4969 78,210 78,211 kp14a #_R36
 4970 92,195 92,196 kp14a #_R36
 4971 92,197 92,198 kp14a #_R36
 4972 92,210 92,211 kp14a #_R36
 4973 118,195 118,196 kp14a #_R36
 4974 118,197 118,198 kp14a #_R36
 4975 118,210 118,211 kp14a #_R36
 4976 132,195 132,196 kp14a #_R36
 4977 132,197 132,198 kp14a #_R36
 4978 132,210 132,211 kp14a #_R36
 4979 10,195 18,195 kp14a #_R36
 4980 17,195 29,195 kp14a #_R36
 4981 32,195 49,195 kp14a #_R36
 4982 35,195 36,195 kp14a #_R36
 4983 47,195 48,195 kp14a #_R36
 4984 51,195 52,195 kp14a #_R36
 4985 56,195 80,195 kp14a #_R36
 4986 76,195 77,195 kp14a #_R36
 4987 78,195 79,195 kp14a #_R36
 4988 92,195 120,195 kp14a #_R36
 4989 118,195 119,195 kp14a #_R36
 4990 132,195 133,195 kp14a #_R36
 4991 195,195 195,196 kp14a #_R36
 4992 195,197 195,198 kp14a #_R36
 4993 195,210 195,211 kp14a #_R36
 4994 10,197 18,197 kp14a #_R36
 4995 17,197 29,197 kp14a #_R36
 4996 32,197 49,197 kp14a #_R36
 4997 35,197 36,197 kp14a #_R36
 4998 47,197 48,197 kp14a #_R36
 4999 51,197 52,197 kp14a #_R36
 5000 56,197 80,197 kp14a #_R36
 5001 76,197 77,197 kp14a #_R36
 5002 78,197 79,197 kp14a #_R36
 5003 92,197 120,197 kp14a #_R36
 5004 118,197 119,197 kp14a #_R36
 5005 132,197 133,197 kp14a #_R36
 5006 195,197 196,197 kp14a #_R36
 5007 197,197 197,198 kp14a #_R36
 5008 197,210 197,211 kp14a #_R36
 5009 10,210 18,210 kp14a #_R36
 5010 17,210 29,210 kp14a #_R36
 5011 32,210 49,210 kp14a #_R36
 5012 35,210 36,210 kp14a #_R36
 5013 47,210 48,210 kp14a #_R36
 5014 51,210 52,210 kp14a #_R36
 5015 56,210 80,210 kp14a #_R36
 5016 76,210 77,210 kp14a #_R36
 5017 78,210 79,210 kp14a #_R36
 5018 92,210 120,210 kp14a #_R36
 5019 118,210 119,210 kp14a #_R36
 5020 132,210 133,210 kp14a #_R36
 5021 195,210 196,210 kp14a #_R36
 5022 197,210 198,210 kp14a #_R36
 5023 210,210 210,211 kp14a #_R36
 5024 18,195 18,196 kp14b #_R37
 5025 18,197 18,198 kp14b #_R37
 5026 18,210 18,211 kp14b #_R37
 5027 29,195 29,196 kp14b #_R37
 5028 29,197 29,198 kp14b #_R37
 5029 29,210 29,211 kp14b #_R37
 5030 36,195 36,196 kp14b #_R37
 5031 36,197 36,198 kp14b #_R37
 5032 36,210 36,211 kp14b #_R37
 5033 48,195 48,196 kp14b #_R37
 5034 48,197 48,198 kp14b #_R37
 5035 48,210 48,211 kp14b #_R37
 5036 49,195 49,196 kp14b #_R37
 5037 49,197 49,198 kp14b #_R37
 5038 49,210 49,211 kp14b #_R37
 5039 52,195 52,196 kp14b #_R37
 5040 52,197 52,198 kp14b #_R37
 5041 52,210 52,211 kp14b #_R37
 5042 77,195 77,196 kp14b #_R37
 5043 77,197 77,198 kp14b #_R37
 5044 77,210 77,211 kp14b #_R37
 5045 79,195 79,196 kp14b #_R37
 5046 79,197 79,198 kp14b #_R37
 5047 79,210 79,211 kp14b #_R37
 5048 80,195 80,196 kp14b #_R37
 5049 80,197 80,198 kp14b #_R37
 5050 80,210 80,211 kp14b #_R37
 5051 119,195 119,196 kp14b #_R37
 5052 119,197 119,198 kp14b #_R37
 5053 119,210 119,211 kp14b #_R37
 5054 120,195 120,196 kp14b #_R37
 5055 120,197 120,198 kp14b #_R37
 5056 120,210 120,211 kp14b #_R37
 5057 133,195 133,196 kp14b #_R37
 5058 133,197 133,198 kp14b #_R37
 5059 133,210 133,211 kp14b #_R37
 5060 10,196 18,196 kp14b #_R37
 5061 17,196 29,196 kp14b #_R37
 5062 32,196 49,196 kp14b #_R37
 5063 35,196 36,196 kp14b #_R37
 5064 47,196 48,196 kp14b #_R37
 5065 51,196 52,196 kp14b #_R37
 5066 56,196 80,196 kp14b #_R37
 5067 76,196 77,196 kp14b #_R37
 5068 78,196 79,196 kp14b #_R37
 5069 92,196 120,196 kp14b #_R37
 5070 118,196 119,196 kp14b #_R37
 5071 132,196 133,196 kp14b #_R37
 5072 195,196 196,196 kp14b #_R37
 5073 196,197 196,198 kp14b #_R37
 5074 196,210 196,211 kp14b #_R37
 5075 10,198 18,198 kp14b #_R37
 5076 17,198 29,198 kp14b #_R37
 5077 32,198 49,198 kp14b #_R37
 5078 35,198 36,198 kp14b #_R37
 5079 47,198 48,198 kp14b #_R37
 5080 51,198 52,198 kp14b #_R37
 5081 56,198 80,198 kp14b #_R37
 5082 76,198 77,198 kp14b #_R37
 5083 78,198 79,198 kp14b #_R37
 5084 92,198 120,198 kp14b #_R37
 5085 118,198 119,198 kp14b #_R37
 5086 132,198 133,198 kp14b #_R37
 5087 195,198 196,198 kp14b #_R37
 5088 197,198 198,198 kp14b #_R37
 5089 198,210 198,211 kp14b #_R37
 5090 10,211 18,211 kp14b #_R37
 5091 17,211 29,211 kp14b #_R37
 5092 32,211 49,211 kp14b #_R37
 5093 35,211 36,211 kp14b #_R37
 5094 47,211 48,211 kp14b #_R37
 5095 51,211 52,211 kp14b #_R37
 5096 56,211 80,211 kp14b #_R37
 5097 76,211 77,211 kp14b #_R37
 5098 78,211 79,211 kp14b #_R37
 5099 92,211 120,211 kp14b #_R37
 5100 118,211 119,211 kp14b #_R37
 5101 132,211 133,211 kp14b #_R37
 5102 195,211 196,211 kp14b #_R37
 5103 197,211 198,211 kp14b #_R37
 5104 210,211 211,211 kp14b #_R37
 5105 10,175 10,176 kp15a #_R40
 5106 10,177 10,178 kp15a #_R40
 5107 10,208 10,209 kp15a #_R40
 5108 17,175 17,176 kp15a #_R40
 5109 17,177 17,178 kp15a #_R40
 5110 17,208 17,209 kp15a #_R40
 5111 32,175 32,176 kp15a #_R40
 5112 32,177 32,178 kp15a #_R40
 5113 32,208 32,209 kp15a #_R40
 5114 35,175 35,176 kp15a #_R40
 5115 35,177 35,178 kp15a #_R40
 5116 35,208 35,209 kp15a #_R40
 5117 47,175 47,176 kp15a #_R40
 5118 47,177 47,178 kp15a #_R40
 5119 47,208 47,209 kp15a #_R40
 5120 51,175 51,176 kp15a #_R40
 5121 51,177 51,178 kp15a #_R40
 5122 51,208 51,209 kp15a #_R40
 5123 56,175 56,176 kp15a #_R40
 5124 56,177 56,178 kp15a #_R40
 5125 56,208 56,209 kp15a #_R40
 5126 76,175 76,176 kp15a #_R40
 5127 76,177 76,178 kp15a #_R40
 5128 76,208 76,209 kp15a #_R40
 5129 78,175 78,176 kp15a #_R40
 5130 78,177 78,178 kp15a #_R40
 5131 78,208 78,209 kp15a #_R40
 5132 92,175 92,176 kp15a #_R40
 5133 92,177 92,178 kp15a #_R40
 5134 92,208 92,209 kp15a #_R40
 5135 118,175 118,176 kp15a #_R40
 5136 118,177 118,178 kp15a #_R40
 5137 118,208 118,209 kp15a #_R40
 5138 132,175 132,176 kp15a #_R40
 5139 132,177 132,178 kp15a #_R40
 5140 132,208 132,209 kp15a #_R40
 5141 7,195 13,195 kp15a #_R40
 5142 16,195 24,195 kp15a #_R40
 5143 25,195 26,195 kp15a #_R40
 5144 31,195 40,195 kp15a #_R40
 5145 41,195 42,195 kp15a #_R40
 5146 43,195 44,195 kp15a #_R40
 5147 55,195 69,195 kp15a #_R40
 5148 70,195 71,195 kp15a #_R40
 5149 72,195 73,195 kp15a #_R40
 5150 91,195 111,195 kp15a #_R40
 5151 112,195 113,195 kp15a #_R40
 5152 114,195 115,195 kp15a #_R40
 5153 175,195 176,195 kp15a #_R40
 5154 177,195 178,195 kp15a #_R40
 5155 195,208 195,209 kp15a #_R40
 5156 7,197 13,197 kp15a #_R40
 5157 16,197 24,197 kp15a #_R40
 5158 25,197 26,197 kp15a #_R40
 5159 31,197 40,197 kp15a #_R40
 5160 41,197 42,197 kp15a #_R40
 5161 43,197 44,197 kp15a #_R40
 5162 55,197 69,197 kp15a #_R40
 5163 70,197 71,197 kp15a #_R40
 5164 72,197 73,197 kp15a #_R40
 5165 91,197 111,197 kp15a #_R40
 5166 112,197 113,197 kp15a #_R40
 5167 114,197 115,197 kp15a #_R40
 5168 175,197 176,197 kp15a #_R40
 5169 177,197 178,197 kp15a #_R40
 5170 197,208 197,209 kp15a #_R40
 5171 7,210 13,210 kp15a #_R40
 5172 16,210 24,210 kp15a #_R40
 5173 25,210 26,210 kp15a #_R40
 5174 31,210 40,210 kp15a #_R40
 5175 41,210 42,210 kp15a #_R40
 5176 43,210 44,210 kp15a #_R40
 5177 55,210 69,210 kp15a #_R40
 5178 70,210 71,210 kp15a #_R40
 5179 72,210 73,210 kp15a #_R40
 5180 91,210 111,210 kp15a #_R40
 5181 112,210 113,210 kp15a #_R40
 5182 114,210 115,210 kp15a #_R40
 5183 175,210 176,210 kp15a #_R40
 5184 177,210 178,210 kp15a #_R40
 5185 208,210 209,210 kp15a #_R40
 5186 18,175 18,176 kp15b #_R41
 5187 18,177 18,178 kp15b #_R41
 5188 18,208 18,209 kp15b #_R41
 5189 29,175 29,176 kp15b #_R41
 5190 29,177 29,178 kp15b #_R41
 5191 29,208 29,209 kp15b #_R41
 5192 36,175 36,176 kp15b #_R41
 5193 36,177 36,178 kp15b #_R41
 5194 36,208 36,209 kp15b #_R41
 5195 48,175 48,176 kp15b #_R41
 5196 48,177 48,178 kp15b #_R41
 5197 48,208 48,209 kp15b #_R41
 5198 49,175 49,176 kp15b #_R41
 5199 49,177 49,178 kp15b #_R41
 5200 49,208 49,209 kp15b #_R41
 5201 52,175 52,176 kp15b #_R41
 5202 52,177 52,178 kp15b #_R41
 5203 52,208 52,209 kp15b #_R41
 5204 77,175 77,176 kp15b #_R41
 5205 77,177 77,178 kp15b #_R41
 5206 77,208 77,209 kp15b #_R41
 5207 79,175 79,176 kp15b #_R41
 5208 79,177 79,178 kp15b #_R41
 5209 79,208 79,209 kp15b #_R41
 5210 80,175 80,176 kp15b #_R41
 5211 80,177 80,178 kp15b #_R41
 5212 80,208 80,209 kp15b #_R41
 5213 119,175 119,176 kp15b #_R41
 5214 119,177 119,178 kp15b #_R41
 5215 119,208 119,209 kp15b #_R41
 5216 120,175 120,176 kp15b #_R41
 5217 120,177 120,178 kp15b #_R41
 5218 120,208 120,209 kp15b #_R41
 5219 133,175 133,176 kp15b #_R41
 5220 133,177 133,178 kp15b #_R41
 5221 133,208 133,209 kp15b #_R41
 5222 7,196 13,196 kp15b #_R41
 5223 16,196 24,196 kp15b #_R41
 5224 25,196 26,196 kp15b #_R41
 5225 31,196 40,196 kp15b #_R41
 5226 41,196 42,196 kp15b #_R41
 5227 43,196 44,196 kp15b #_R41
 5228 55,196 69,196 kp15b #_R41
 5229 70,196 71,196 kp15b #_R41
 5230 72,196 73,196 kp15b #_R41
 5231 91,196 111,196 kp15b #_R41
 5232 112,196 113,196 kp15b #_R41
 5233 114,196 115,196 kp15b #_R41
 5234 175,196 176,196 kp15b #_R41
 5235 177,196 178,196 kp15b #_R41
 5236 196,208 196,209 kp15b #_R41
 5237 7,198 13,198 kp15b #_R41
 5238 16,198 24,198 kp15b #_R41
 5239 25,198 26,198 kp15b #_R41
 5240 31,198 40,198 kp15b #_R41
 5241 41,198 42,198 kp15b #_R41
 5242 43,198 44,198 kp15b #_R41
 5243 55,198 69,198 kp15b #_R41
 5244 70,198 71,198 kp15b #_R41
 5245 72,198 73,198 kp15b #_R41
 5246 91,198 111,198 kp15b #_R41
 5247 112,198 113,198 kp15b #_R41
 5248 114,198 115,198 kp15b #_R41
 5249 175,198 176,198 kp15b #_R41
 5250 177,198 178,198 kp15b #_R41
 5251 198,208 198,209 kp15b #_R41
 5252 7,211 13,211 kp15b #_R41
 5253 16,211 24,211 kp15b #_R41
 5254 25,211 26,211 kp15b #_R41
 5255 31,211 40,211 kp15b #_R41
 5256 41,211 42,211 kp15b #_R41
 5257 43,211 44,211 kp15b #_R41
 5258 55,211 69,211 kp15b #_R41
 5259 70,211 71,211 kp15b #_R41
 5260 72,211 73,211 kp15b #_R41
 5261 91,211 111,211 kp15b #_R41
 5262 112,211 113,211 kp15b #_R41
 5263 114,211 115,211 kp15b #_R41
 5264 175,211 176,211 kp15b #_R41
 5265 177,211 178,211 kp15b #_R41
 5266 208,211 209,211 kp15b #_R41
 5267 205 272 kp16a #_R44
 5268 218 274 kp16a #_R44
 5269 253 287 kp16a #_R44
 5270 254 288 kp16a #_R44
 5271 261 289 kp16a #_R44
 5272 263 290 kp16a #_R44
 5273 264 291 kp16a #_R44
 5274 191 276 kp16b #_R45
 5275 233 292 kp16b #_R45
 5276 241 277 kp16b #_R45
 5277 242 293 kp16b #_R45
 5278 182 272 kp16c #_R46
 5279 220 283 kp16c #_R46
 5280 221 294 kp16c #_R46
 5281 227 284 kp16c #_R46
 5282 229 295 kp16c #_R46
 5283 175 70,143 kr17 #_reverse__R47
 5284 176 71,143 kr17 #_reverse__R47
 5285 177 6,114 kr17 #_reverse__R47
 5286 178 6,115 kr17 #_reverse__R47
 5287 179 75,143 kr17 #_reverse__R47
 5288 195 78,143 kr17 #_reverse__R47
 5289 196 79,143 kr17 #_reverse__R47
 5290 197 6,118 kr17 #_reverse__R47
 5291 198 6,119 kr17 #_reverse__R47
 5292 208 114,143 kr17 #_reverse__R47
 5293 209 115,143 kr17 #_reverse__R47
 5294 210 118,143 kr17 #_reverse__R47
 5295 211 119,143 kr17 #_reverse__R47
 5296 54,177 54,208 kp18a #_R48
 5297 54,178 54,209 kp18a #_R48
 5298 54,197 54,210 kp18a #_R48
 5299 54,198 54,211 kp18a #_R48
 5300 55,177 55,208 kp18a #_R48
 5301 55,178 55,209 kp18a #_R48
 5302 55,197 55,210 kp18a #_R48
 5303 55,198 55,211 kp18a #_R48
 5304 56,177 56,208 kp18a #_R48
 5305 56,178 56,209 kp18a #_R48
 5306 56,197 56,210 kp18a #_R48
 5307 56,198 56,211 kp18a #_R48
 5308 69,177 69,208 kp18a #_R48
 5309 69,178 69,209 kp18a #_R48
 5310 69,197 69,210 kp18a #_R48
 5311 69,198 69,211 kp18a #_R48
 5312 74,177 74,208 kp18a #_R48
 5313 74,178 74,209 kp18a #_R48
 5314 74,197 74,210 kp18a #_R48
 5315 74,198 74,211 kp18a #_R48
 5316 80,177 80,208 kp18a #_R48
 5317 80,178 80,209 kp18a #_R48
 5318 80,197 80,210 kp18a #_R48
 5319 80,198 80,211 kp18a #_R48
 5320 112,177 112,208 kp18a #_R48
 5321 112,178 112,209 kp18a #_R48
 5322 112,197 112,210 kp18a #_R48
 5323 112,198 112,211 kp18a #_R48
 5324 113,177 113,208 kp18a #_R48
 5325 113,178 113,209 kp18a #_R48
 5326 113,197 113,210 kp18a #_R48
 5327 113,198 113,211 kp18a #_R48
 5328 117,177 117,208 kp18a #_R48
 5329 117,178 117,209 kp18a #_R48
 5330 117,197 117,210 kp18a #_R48
 5331 117,198 117,211 kp18a #_R48
 5332 132,177 132,208 kp18a #_R48
 5333 132,178 132,209 kp18a #_R48
 5334 132,197 132,210 kp18a #_R48
 5335 132,198 132,211 kp18a #_R48
 5336 133,177 133,208 kp18a #_R48
 5337 133,178 133,209 kp18a #_R48
 5338 133,197 133,210 kp18a #_R48
 5339 133,198 133,211 kp18a #_R48
 5340 54,177 90,177 kp18a #_R48
 5341 55,177 91,177 kp18a #_R48
 5342 56,177 92,177 kp18a #_R48
 5343 69,177 111,177 kp18a #_R48
 5344 74,177 116,177 kp18a #_R48
 5345 80,177 120,177 kp18a #_R48
 5346 112,177 175,177 kp18a #_R48
 5347 113,177 176,177 kp18a #_R48
 5348 117,177 177,179 kp18a #_R48
 5349 132,177 177,195 kp18a #_R48
 5350 133,177 177,196 kp18a #_R48
 5351 177,177 177,208 kp18a #_R48
 5352 177,178 177,209 kp18a #_R48
 5353 177,197 177,210 kp18a #_R48
 5354 177,198 177,211 kp18a #_R48
 5355 54,178 90,178 kp18a #_R48
 5356 55,178 91,178 kp18a #_R48
 5357 56,178 92,178 kp18a #_R48
 5358 69,178 111,178 kp18a #_R48
 5359 74,178 116,178 kp18a #_R48
 5360 80,178 120,178 kp18a #_R48
 5361 112,178 175,178 kp18a #_R48
 5362 113,178 176,178 kp18a #_R48
 5363 117,178 178,179 kp18a #_R48
 5364 132,178 178,195 kp18a #_R48
 5365 133,178 178,196 kp18a #_R48
 5366 177,178 178,208 kp18a #_R48
 5367 178,178 178,209 kp18a #_R48
 5368 178,197 178,210 kp18a #_R48
 5369 178,198 178,211 kp18a #_R48
 5370 54,197 90,197 kp18a #_R48
 5371 55,197 91,197 kp18a #_R48
 5372 56,197 92,197 kp18a #_R48
 5373 69,197 111,197 kp18a #_R48
 5374 74,197 116,197 kp18a #_R48
 5375 80,197 120,197 kp18a #_R48
 5376 112,197 175,197 kp18a #_R48
 5377 113,197 176,197 kp18a #_R48
 5378 117,197 179,197 kp18a #_R48
 5379 132,197 195,197 kp18a #_R48
 5380 133,197 196,197 kp18a #_R48
 5381 177,197 197,208 kp18a #_R48
 5382 178,197 197,209 kp18a #_R48
 5383 197,197 197,210 kp18a #_R48
 5384 197,198 197,211 kp18a #_R48
 5385 54,198 90,198 kp18a #_R48
 5386 55,198 91,198 kp18a #_R48
 5387 56,198 92,198 kp18a #_R48
 5388 69,198 111,198 kp18a #_R48
 5389 74,198 116,198 kp18a #_R48
 5390 80,198 120,198 kp18a #_R48
 5391 112,198 175,198 kp18a #_R48
 5392 113,198 176,198 kp18a #_R48
 5393 117,198 179,198 kp18a #_R48
 5394 132,198 195,198 kp18a #_R48
 5395 133,198 196,198 kp18a #_R48
 5396 177,198 198,208 kp18a #_R48
 5397 178,198 198,209 kp18a #_R48
 5398 197,198 198,210 kp18a #_R48
 5399 198,198 198,211 kp18a #_R48
 5400 90,177 90,208 kp18b #_R49
 5401 90,178 90,209 kp18b #_R49
 5402 90,197 90,210 kp18b #_R49
 5403 90,198 90,211 kp18b #_R49
 5404 91,177 91,208 kp18b #_R49
 5405 91,178 91,209 kp18b #_R49
 5406 91,197 91,210 kp18b #_R49
 5407 91,198 91,211 kp18b #_R49
 5408 92,177 92,208 kp18b #_R49
 5409 92,178 92,209 kp18b #_R49
 5410 92,197 92,210 kp18b #_R49
 5411 92,198 92,211 kp18b #_R49
 5412 111,177 111,208 kp18b #_R49
 5413 111,178 111,209 kp18b #_R49
 5414 111,197 111,210 kp18b #_R49
 5415 111,198 111,211 kp18b #_R49
 5416 116,177 116,208 kp18b #_R49
 5417 116,178 116,209 kp18b #_R49
 5418 116,197 116,210 kp18b #_R49
 5419 116,198 116,211 kp18b #_R49
 5420 120,177 120,208 kp18b #_R49
 5421 120,178 120,209 kp18b #_R49
 5422 120,197 120,210 kp18b #_R49
 5423 120,198 120,211 kp18b #_R49
 5424 54,175 90,175 kp18b #_R49
 5425 55,175 91,175 kp18b #_R49
 5426 56,175 92,175 kp18b #_R49
 5427 69,175 111,175 kp18b #_R49
 5428 74,175 116,175 kp18b #_R49
 5429 80,175 120,175 kp18b #_R49
 5430 112,175 175,175 kp18b #_R49
 5431 113,175 175,176 kp18b #_R49
 5432 117,175 175,179 kp18b #_R49
 5433 132,175 175,195 kp18b #_R49
 5434 133,175 175,196 kp18b #_R49
 5435 175,177 175,208 kp18b #_R49
 5436 175,178 175,209 kp18b #_R49
 5437 175,197 175,210 kp18b #_R49
 5438 175,198 175,211 kp18b #_R49
 5439 54,176 90,176 kp18b #_R49
 5440 55,176 91,176 kp18b #_R49
 5441 56,176 92,176 kp18b #_R49
 5442 69,176 111,176 kp18b #_R49
 5443 74,176 116,176 kp18b #_R49
 5444 80,176 120,176 kp18b #_R49
 5445 112,176 175,176 kp18b #_R49
 5446 113,176 176,176 kp18b #_R49
 5447 117,176 176,179 kp18b #_R49
 5448 132,176 176,195 kp18b #_R49
 5449 133,176 176,196 kp18b #_R49
 5450 176,177 176,208 kp18b #_R49
 5451 176,178 176,209 kp18b #_R49
 5452 176,197 176,210 kp18b #_R49
 5453 176,198 176,211 kp18b #_R49
 5454 54,179 90,179 kp18b #_R49
 5455 55,179 91,179 kp18b #_R49
 5456 56,179 92,179 kp18b #_R49
 5457 69,179 111,179 kp18b #_R49
 5458 74,179 116,179 kp18b #_R49
 5459 80,179 120,179 kp18b #_R49
 5460 112,179 175,179 kp18b #_R49
 5461 113,179 176,179 kp18b #_R49
 5462 117,179 179,179 kp18b #_R49
 5463 132,179 179,195 kp18b #_R49
 5464 133,179 179,196 kp18b #_R49
 5465 177,179 179,208 kp18b #_R49
 5466 178,179 179,209 kp18b #_R49
 5467 179,197 179,210 kp18b #_R49
 5468 179,198 179,211 kp18b #_R49
 5469 54,195 90,195 kp18b #_R49
 5470 55,195 91,195 kp18b #_R49
 5471 56,195 92,195 kp18b #_R49
 5472 69,195 111,195 kp18b #_R49
 5473 74,195 116,195 kp18b #_R49
 5474 80,195 120,195 kp18b #_R49
 5475 112,195 175,195 kp18b #_R49
 5476 113,195 176,195 kp18b #_R49
 5477 117,195 179,195 kp18b #_R49
 5478 132,195 195,195 kp18b #_R49
 5479 133,195 195,196 kp18b #_R49
 5480 177,195 195,208 kp18b #_R49
 5481 178,195 195,209 kp18b #_R49
 5482 195,197 195,210 kp18b #_R49
 5483 195,198 195,211 kp18b #_R49
 5484 54,196 90,196 kp18b #_R49
 5485 55,196 91,196 kp18b #_R49
 5486 56,196 92,196 kp18b #_R49
 5487 69,196 111,196 kp18b #_R49
 5488 74,196 116,196 kp18b #_R49
 5489 80,196 120,196 kp18b #_R49
 5490 112,196 175,196 kp18b #_R49
 5491 113,196 176,196 kp18b #_R49
 5492 117,196 179,196 kp18b #_R49
 5493 132,196 195,196 kp18b #_R49
 5494 133,196 196,196 kp18b #_R49
 5495 177,196 196,208 kp18b #_R49
 5496 178,196 196,209 kp18b #_R49
 5497 196,197 196,210 kp18b #_R49
 5498 196,198 196,211 kp18b #_R49
 5499 54,208 90,208 kp18b #_R49
 5500 55,208 91,208 kp18b #_R49
 5501 56,208 92,208 kp18b #_R49
 5502 69,208 111,208 kp18b #_R49
 5503 74,208 116,208 kp18b #_R49
 5504 80,208 120,208 kp18b #_R49
 5505 112,208 175,208 kp18b #_R49
 5506 113,208 176,208 kp18b #_R49
 5507 117,208 179,208 kp18b #_R49
 5508 132,208 195,208 kp18b #_R49
 5509 133,208 196,208 kp18b #_R49
 5510 177,208 208,208 kp18b #_R49
 5511 178,208 208,209 kp18b #_R49
 5512 197,208 208,210 kp18b #_R49
 5513 198,208 208,211 kp18b #_R49
 5514 54,209 90,209 kp18b #_R49
 5515 55,209 91,209 kp18b #_R49
 5516 56,209 92,209 kp18b #_R49
 5517 69,209 111,209 kp18b #_R49
 5518 74,209 116,209 kp18b #_R49
 5519 80,209 120,209 kp18b #_R49
 5520 112,209 175,209 kp18b #_R49
 5521 113,209 176,209 kp18b #_R49
 5522 117,209 179,209 kp18b #_R49
 5523 132,209 195,209 kp18b #_R49
 5524 133,209 196,209 kp18b #_R49
 5525 177,209 208,209 kp18b #_R49
 5526 178,209 209,209 kp18b #_R49
 5527 197,209 209,210 kp18b #_R49
 5528 198,209 209,211 kp18b #_R49
 5529 54,210 90,210 kp18b #_R49
 5530 55,210 91,210 kp18b #_R49
 5531 56,210 92,210 kp18b #_R49
 5532 69,210 111,210 kp18b #_R49
 5533 74,210 116,210 kp18b #_R49
 5534 80,210 120,210 kp18b #_R49
 5535 112,210 175,210 kp18b #_R49
 5536 113,210 176,210 kp18b #_R49
 5537 117,210 179,210 kp18b #_R49
 5538 132,210 195,210 kp18b #_R49
 5539 133,210 196,210 kp18b #_R49
 5540 177,210 208,210 kp18b #_R49
 5541 178,210 209,210 kp18b #_R49
 5542 197,210 210,210 kp18b #_R49
 5543 198,210 210,211 kp18b #_R49
 5544 54,211 90,211 kp18b #_R49
 5545 55,211 91,211 kp18b #_R49
 5546 56,211 92,211 kp18b #_R49
 5547 69,211 111,211 kp18b #_R49
 5548 74,211 116,211 kp18b #_R49
 5549 80,211 120,211 kp18b #_R49
 5550 112,211 175,211 kp18b #_R49
 5551 113,211 176,211 kp18b #_R49
 5552 117,211 179,211 kp18b #_R49
 5553 132,211 195,211 kp18b #_R49
 5554 133,211 196,211 kp18b #_R49
 5555 177,211 208,211 kp18b #_R49
 5556 178,211 209,211 kp18b #_R49
 5557 197,211 210,211 kp18b #_R49
 5558 198,211 211,211 kp18b #_R49
 5559 2,199 200 kf19a #_R50
 5560 2,201 202 kf19a #_R50
 5561 2,231 248 kf19a #_R50
 5562 2,232 296 kf19a #_R50
 5563 2,233 297 kf19a #_R50
 5564 2,234 244 kf19a #_R50
 5565 2,235 298 kf19a #_R50
 5566 2,236 299 kf19a #_R50
 5567 2,237 238 kf19a #_R50
 5568 2,239 240 kf19a #_R50
 5569 2,245 246 kf19a #_R50
 5570 2,249 250 kf19a #_R50
 5571 2,253 254 kf19a #_R50
 5572 2,257 258 kf19a #_R50
 5573 2,263 264 kf19a #_R50
 5574 2,267 268 kf19a #_R50
 5575 2,269 271 kf19a #_R50
 5576 2,270 300 kf19a #_R50
 5577 8,199 272 kf19a #_R50
 5578 8,201 274 kf19a #_R50
 5579 8,231 273 kf19a #_R50
 5580 8,232 301 kf19a #_R50
 5581 8,233 302 kf19a #_R50
 5582 8,234 181 kf19a #_R50
 5583 8,235 303 kf19a #_R50
 5584 8,236 304 kf19a #_R50
 5585 8,237 305 kf19a #_R50
 5586 8,239 306 kf19a #_R50
 5587 8,245 307 kf19a #_R50
 5588 8,249 308 kf19a #_R50
 5589 8,253 309 kf19a #_R50
 5590 8,257 310 kf19a #_R50
 5591 8,263 311 kf19a #_R50
 5592 8,267 275 kf19a #_R50
 5593 8,269 312 kf19a #_R50
 5594 8,270 313 kf19a #_R50
 5595 180 8,134 kr19a #_R51
 5596 181 8,234 kr19a #_R51
 5597 182 8,136 kr19a #_R51
 5598 183 8,171 kr19a #_R51
 5599 200 2,199 kr19a #_R51
 5600 202 2,201 kr19a #_R51
 5601 205 8,141 kr19a #_R51
 5602 212 2,154 kr19a #_R51
 5603 213 2,155 kr19a #_R51
 5604 214 2,156 kr19a #_R51
 5605 215 8,155 kr19a #_R51
 5606 216 8,156 kr19a #_R51
 5607 217 8,161 kr19a #_R51
 5608 218 8,165 kr19a #_R51
 5609 219 8,173 kr19a #_R51
 5610 238 2,237 kr19a #_R51
 5611 240 2,239 kr19a #_R51
 5612 244 2,234 kr19a #_R51
 5613 246 2,245 kr19a #_R51
 5614 248 2,231 kr19a #_R51
 5615 250 2,249 kr19a #_R51
 5616 254 2,253 kr19a #_R51
 5617 258 2,257 kr19a #_R51
 5618 261 165,314 kr19a #_R51
 5619 264 2,263 kr19a #_R51
 5620 268 2,267 kr19a #_R51
 5621 271 2,269 kr19a #_R51
 5622 184 124 kf19b #_R52
 5623 185 125 kf19b #_R52
 5624 187 128 kf19b #_R52
 5625 190 283 kf19b #_R52
 5626 191 131 kf19b #_R52
 5627 203 204 kf19b #_R52
 5628 206 207 kf19b #_R52
 5629 221 229 kf19b #_R52
 5630 222 167 kf19b #_R52
 5631 223 168 kf19b #_R52
 5632 224 169 kf19b #_R52
 5633 225 170 kf19b #_R52
 5634 226 230 kf19b #_R52
 5635 227 158 kf19b #_R52
 5636 228 159 kf19b #_R52
 5637 243 157 kf19b #_R52
 5638 251 163 kf19b #_R52
 5639 252 164 kf19b #_R52
 5640 2,199 294 kf20a #_R53
 5641 2,201 315 kf20a #_R53
 5642 2,231 316 kf20a #_R53
 5643 2,232 317 kf20a #_R53
 5644 2,233 318 kf20a #_R53
 5645 2,234 319 kf20a #_R53
 5646 2,235 320 kf20a #_R53
 5647 2,236 321 kf20a #_R53
 5648 2,267 322 kf20a #_R53
 5649 8,199 284 kf20a #_R53
 5650 8,201 323 kf20a #_R53
 5651 8,231 184 kf20a #_R53
 5652 8,232 185 kf20a #_R53
 5653 8,233 191 kf20a #_R53
 5654 8,234 243 kf20a #_R53
 5655 8,235 251 kf20a #_R53
 5656 8,236 252 kf20a #_R53
 5657 8,267 285 kf20a #_R53
 5658 180 283 kf20b #_R54
 5659 181 157 kf20b #_R54
 5660 182 158 kf20b #_R54
 5661 183 159 kf20b #_R54
 5662 200 295 kf20b #_R54
 5663 202 324 kf20b #_R54
 5664 212 168 kf20b #_R54
 5665 213 169 kf20b #_R54
 5666 214 170 kf20b #_R54
 5667 215 84 kf20b #_R54
 5668 216 85 kf20b #_R54
 5669 244 247 kf20b #_R54
 5670 248 265 kf20b #_R54
 5671 268 325 kf20b #_R54
 5672 186 8,292 kr20b #_R55
 5673 188 8,326 kr20b #_R55
 5674 189 8,327 kr20b #_R55
 5675 192 8,328 kr20b #_R55
 5676 193 8,199 kr20b #_R55
 5677 194 8,267 kr20b #_R55
 5678 204 2,138 kr20b #_R55
 5679 207 2,134 kr20b #_R55
 5680 220 8,86 kr20b #_R55
 5681 229 2,136 kr20b #_R55
 5682 230 2,171 kr20b #_R55
 5683 241 8,329 kr20b #_R55
 5684 242 2,233 kr20b #_R55
 5685 247 2,234 kr20b #_R55
 5686 255 2,235 kr20b #_R55
 5687 256 2,236 kr20b #_R55
 5688 259 235,330 kr20b #_R55
 5689 260 236,330 kr20b #_R55
 5690 262 8,331 kr20b #_R55
 5691 265 2,231 kr20b #_R55
 5692 266 2,232 kr20b #_R55
 5693 3,184 185 kf21a #_R56
 5694 3,188 189 kf21a #_R56
 5695 3,213 214 kf21a #_R56
 5696 3,215 216 kf21a #_R56
 5697 3,217 305 kf21a #_R56
 5698 3,222 223 kf21a #_R56
 5699 3,224 225 kf21a #_R56
 5700 3,231 232 kf21a #_R56
 5701 3,235 236 kf21a #_R56
 5702 3,248 296 kf21a #_R56
 5703 3,249 332 kf21a #_R56
 5704 3,250 333 kf21a #_R56
 5705 3,251 252 kf21a #_R56
 5706 3,255 256 kf21a #_R56
 5707 3,259 260 kf21a #_R56
 5708 3,265 266 kf21a #_R56
 5709 3,269 270 kf21a #_R56
 5710 3,271 300 kf21a #_R56
 5711 9,184 276 kf21a #_R56
 5712 9,188 277 kf21a #_R56
 5713 9,213 297 kf21a #_R56
 5714 9,215 302 kf21a #_R56
 5715 9,217 306 kf21a #_R56
 5716 9,222 203 kf21a #_R56
 5717 9,224 318 kf21a #_R56
 5718 9,231 292 kf21a #_R56
 5719 9,235 329 kf21a #_R56
 5720 9,248 334 kf21a #_R56
 5721 9,249 335 kf21a #_R56
 5722 9,250 336 kf21a #_R56
 5723 9,251 337 kf21a #_R56
 5724 9,255 338 kf21a #_R56
 5725 9,259 339 kf21a #_R56
 5726 9,265 293 kf21a #_R56
 5727 9,269 340 kf21a #_R56
 5728 9,271 341 kf21a #_R56
 5729 185 3,184 kr21a #_R57
 5730 186 9,124 kr21a #_R57
 5731 187 9,126 kr21a #_R57
 5732 189 3,188 kr21a #_R57
 5733 191 9,129 kr21a #_R57
 5734 203 9,222 kr21a #_R57
 5735 204 9,167 kr21a #_R57
 5736 212 3,160 kr21a #_R57
 5737 214 3,213 kr21a #_R57
 5738 216 3,215 kr21a #_R57
 5739 223 3,222 kr21a #_R57
 5740 225 3,224 kr21a #_R57
 5741 232 3,231 kr21a #_R57
 5742 233 9,155 kr21a #_R57
 5743 236 3,235 kr21a #_R57
 5744 237 3,161 kr21a #_R57
 5745 238 3,162 kr21a #_R57
 5746 239 9,161 kr21a #_R57
 5747 240 9,162 kr21a #_R57
 5748 241 9,163 kr21a #_R57
 5749 242 9,169 kr21a #_R57
 5750 252 3,251 kr21a #_R57
 5751 256 3,255 kr21a #_R57
 5752 260 3,259 kr21a #_R57
 5753 262 163,342 kr21a #_R57
 5754 266 3,265 kr21a #_R57
 5755 270 3,269 kr21a #_R57
 5756 181 183 kf21b #_R58
 5757 182 122 kf21b #_R58
 5758 192 194 kf21b #_R58
 5759 193 283 kf21b #_R58
 5760 199 134 kf21b #_R58
 5761 200 135 kf21b #_R58
 5762 205 140 kf21b #_R58
 5763 221 147 kf21b #_R58
 5764 227 149 kf21b #_R58
 5765 229 151 kf21b #_R58
 5766 234 171 kf21b #_R58
 5767 243 228 kf21b #_R58
 5768 244 172 kf21b #_R58
 5769 245 173 kf21b #_R58
 5770 246 174 kf21b #_R58
 5771 247 230 kf21b #_R58
 5772 253 165 kf21b #_R58
 5773 254 166 kf21b #_R58
 5774 3,184 286 kf22a #_R59
 5775 3,188 343 kf22a #_R59
 5776 3,217 307 kf22a #_R59
 5777 3,222 319 kf22a #_R59
 5778 3,231 328 kf22a #_R59
 5779 3,248 344 kf22a #_R59
 5780 3,249 345 kf22a #_R59
 5781 3,250 346 kf22a #_R59
 5782 3,265 347 kf22a #_R59
 5783 9,184 284 kf22a #_R59
 5784 9,188 348 kf22a #_R59
 5785 9,217 205 kf22a #_R59
 5786 9,222 221 kf22a #_R59
 5787 9,231 199 kf22a #_R59
 5788 9,248 200 kf22a #_R59
 5789 9,249 253 kf22a #_R59
 5790 9,250 254 kf22a #_R59
 5791 9,265 295 kf22a #_R59
 5792 185 285 kf22b #_R60
 5793 186 283 kf22b #_R60
 5794 187 149 kf22b #_R60
 5795 189 349 kf22b #_R60
 5796 203 147 kf22b #_R60
 5797 204 151 kf22b #_R60
 5798 212 172 kf22b #_R60
 5799 223 226 kf22b #_R60
 5800 232 267 kf22b #_R60
 5801 237 173 kf22b #_R60
 5802 238 174 kf22b #_R60
 5803 239 88 kf22b #_R60
 5804 240 89 kf22b #_R60
 5805 266 325 kf22b #_R60
 5806 180 9,273 kr22b #_R61
 5807 183 3,121 kr22b #_R61
 5808 190 9,184 kr22b #_R61
 5809 194 3,124 kr22b #_R61
 5810 201 9,326 kr22b #_R61
 5811 202 9,350 kr22b #_R61
 5812 206 9,316 kr22b #_R61
 5813 207 9,265 kr22b #_R61
 5814 218 9,308 kr22b #_R61
 5815 219 3,217 kr22b #_R61
 5816 220 9,82 kr22b #_R61
 5817 226 3,222 kr22b #_R61
 5818 228 3,126 kr22b #_R61
 5819 230 3,167 kr22b #_R61
 5820 257 3,249 kr22b #_R61
 5821 258 3,250 kr22b #_R61
 5822 261 9,351 kr22b #_R61
 5823 263 249,352 kr22b #_R61
 5824 264 250,352 kr22b #_R61
 5825 267 3,231 kr22b #_R61
 5826 268 3,248 kr22b #_R61
 5827 5,180 274 kf23 #_R62
 5828 5,184 278 kf23 #_R62
 5829 5,185 279 kf23 #_R62
 5830 5,186 277 kf23 #_R62
 5831 5,190 323 kf23 #_R62
 5832 5,191 337 kf23 #_R62
 5833 5,192 343 kf23 #_R62
 5834 5,193 348 kf23 #_R62
 5835 5,194 349 kf23 #_R62
 5836 5,199 287 kf23 #_R62
 5837 5,200 288 kf23 #_R62
 5838 5,205 309 kf23 #_R62
 5839 5,206 315 kf23 #_R62
 5840 5,207 324 kf23 #_R62
 5841 5,213 298 kf23 #_R62
 5842 5,214 299 kf23 #_R62
 5843 5,215 303 kf23 #_R62
 5844 5,216 304 kf23 #_R62
 5845 5,217 308 kf23 #_R62
 5846 5,219 310 kf23 #_R62
 5847 5,224 320 kf23 #_R62
 5848 5,225 321 kf23 #_R62
 5849 5,231 326 kf23 #_R62
 5850 5,232 327 kf23 #_R62
 5851 5,233 329 kf23 #_R62
 5852 5,237 332 kf23 #_R62
 5853 5,238 333 kf23 #_R62
 5854 5,239 335 kf23 #_R62
 5855 5,240 336 kf23 #_R62
 5856 5,242 338 kf23 #_R62
 5857 5,245 345 kf23 #_R62
 5858 5,246 346 kf23 #_R62
 5859 5,248 350 kf23 #_R62
 5860 5,265 353 kf23 #_R62
 5861 5,266 354 kf23 #_R62
 5862 5,267 355 kf23 #_R62
 5863 5,268 356 kf23 #_R62
 5864 5,269 357 kf23 #_R62
 5865 5,270 358 kf23 #_R62
 5866 5,271 359 kf23 #_R62
 5867 188 5,124 kr23 #_reverse__R62
 5868 189 5,125 kr23 #_reverse__R62
 5869 201 5,134 kr23 #_reverse__R62
 5870 202 5,135 kr23 #_reverse__R62
 5871 218 5,140 kr23 #_reverse__R62
 5872 235 5,155 kr23 #_reverse__R62
 5873 236 5,156 kr23 #_reverse__R62
 5874 241 5,131 kr23 #_reverse__R62
 5875 249 5,161 kr23 #_reverse__R62
 5876 250 5,162 kr23 #_reverse__R62
 5877 251 5,129 kr23 #_reverse__R62
 5878 252 5,130 kr23 #_reverse__R62
 5879 253 5,141 kr23 #_reverse__R62
 5880 254 5,142 kr23 #_reverse__R62
 5881 255 5,169 kr23 #_reverse__R62
 5882 256 5,170 kr23 #_reverse__R62
 5883 257 5,173 kr23 #_reverse__R62
 5884 258 5,174 kr23 #_reverse__R62
 5885 259 5,360 kr23 #_reverse__R62
 5886 260 5,361 kr23 #_reverse__R62
 5887 261 5,362 kr23 #_reverse__R62
 5888 262 5,363 kr23 #_reverse__R62
 5889 263 5,364 kr23 #_reverse__R62
 5890 264 5,365 kr23 #_reverse__R62
 5891 188 280 kp24 #_R63
 5892 189 281 kp24 #_R63
 5893 202 289 kp24 #_R63
 5894 218 366 kp24 #_R63
 5895 241 339 kp24 #_R63
 5896 250 351 kp24 #_R63
 5897 251 367 kp24 #_R63
 5898 252 368 kp24 #_R63
 5899 254 369 kp24 #_R63
 5900 255 370 kp24 #_R63
 5901 256 371 kp24 #_R63
 5902 258 372 kp24 #_R63
 5903 262 373 kp24 #_R63
 5904 264 374 kp24 #_R63
 5905 189 282 kp25 #_R64
 5906 201 290 kp25 #_R64
 5907 202 291 kp25 #_R64
 5908 218 311 kp25 #_R64
 5909 236 331 kp25 #_R64
 5910 241 375 kp25 #_R64
 5911 252 376 kp25 #_R64
 5912 253 377 kp25 #_R64
 5913 254 378 kp25 #_R64
 5914 256 379 kp25 #_R64
 5915 257 380 kp25 #_R64
 5916 258 381 kp25 #_R64
 5917 260 373 kp25 #_R64
 5918 261 374 kp25 #_R64
 5919 179 116 _rateLaw9 #_R66
 5920 176 175 kdp28a #_R69
 5921 178 177 kdp28a #_R69
 5922 180 135 kdp28a #_R69
 5923 181 244 kdp28a #_R69
 5924 182 137 kdp28a #_R69
 5925 183 172 kdp28a #_R69
 5926 184 316 kdp28a #_R69
 5927 185 317 kdp28a #_R69
 5928 186 293 kdp28a #_R69
 5929 187 203 kdp28a #_R69
 5930 188 353 kdp28a #_R69
 5931 189 354 kdp28a #_R69
 5932 190 206 kdp28a #_R69
 5933 191 318 kdp28a #_R69
 5934 192 347 kdp28a #_R69
 5935 193 295 kdp28a #_R69
 5936 194 325 kdp28a #_R69
 5937 205 142 kdp28a #_R69
 5938 209 208 kdp28a #_R69
 5939 215 213 kdp28a #_R69
 5940 216 214 kdp28a #_R69
 5941 217 162 kdp28a #_R69
 5942 218 166 kdp28a #_R69
 5943 219 174 kdp28a #_R69
 5944 220 151 kdp28a #_R69
 5945 227 221 kdp28a #_R69
 5946 228 226 kdp28a #_R69
 5947 241 338 kdp28a #_R69
 5948 243 319 kdp28a #_R69
 5949 251 320 kdp28a #_R69
 5950 252 321 kdp28a #_R69
 5951 259 370 kdp28a #_R69
 5952 260 371 kdp28a #_R69
 5953 262 379 kdp28a #_R69
 5954 259 163 kdp28b #_R70
 5955 260 164 kdp28b #_R70
 5956 261 166 kdp28b #_R70
 5957 180 275 kdp29a #_R71
 5958 182 181 kdp29a #_R71
 5959 186 125 kdp29a #_R71
 5960 187 127 kdp29a #_R71
 5961 190 285 kdp29a #_R71
 5962 191 130 kdp29a #_R71
 5963 193 192 kdp29a #_R71
 5964 196 195 kdp29a #_R71
 5965 198 197 kdp29a #_R71
 5966 199 328 kdp29a #_R71
 5967 200 344 kdp29a #_R71
 5968 201 355 kdp29a #_R71
 5969 202 356 kdp29a #_R71
 5970 203 223 kdp29a #_R71
 5971 204 168 kdp29a #_R71
 5972 205 307 kdp29a #_R71
 5973 206 322 kdp29a #_R71
 5974 207 325 kdp29a #_R71
 5975 211 210 kdp29a #_R71
 5976 218 310 kdp29a #_R71
 5977 220 159 kdp29a #_R71
 5978 221 319 kdp29a #_R71
 5979 227 243 kdp29a #_R71
 5980 229 247 kdp29a #_R71
 5981 233 156 kdp29a #_R71
 5982 239 237 kdp29a #_R71
 5983 240 238 kdp29a #_R71
 5984 241 164 kdp29a #_R71
 5985 242 170 kdp29a #_R71
 5986 253 345 kdp29a #_R71
 5987 254 346 kdp29a #_R71
 5988 261 372 kdp29a #_R71
 5989 263 380 kdp29a #_R71
 5990 264 381 kdp29a #_R71
 5991 262 164 kdp29b #_R72
 5992 263 165 kdp29b #_R72
 5993 264 166 kdp29b #_R72
 5994 180 122 kdp30a #_R73
 5995 184 126 kdp30a #_R73
 5996 185 127 kdp30a #_R73
 5997 186 128 kdp30a #_R73
 5998 190 149 kdp30a #_R73
 5999 191 150 kdp30a #_R73
 6000 192 157 kdp30a #_R73
 6001 193 158 kdp30a #_R73
 6002 194 159 kdp30a #_R73
 6003 199 136 kdp30a #_R73
 6004 200 137 kdp30a #_R73
 6005 205 145 kdp30a #_R73
 6006 206 147 kdp30a #_R73
 6007 207 151 kdp30a #_R73
 6008 213 65 kdp30a #_R73
 6009 214 66 kdp30a #_R73
 6010 215 33 kdp30a #_R73
 6011 216 34 kdp30a #_R73
 6012 217 93 kdp30a #_R73
 6013 219 146 kdp30a #_R73
 6014 224 97 kdp30a #_R73
 6015 225 98 kdp30a #_R73
 6016 231 153 kdp30a #_R73
 6017 232 154 kdp30a #_R73
 6018 233 96 kdp30a #_R73
 6019 237 67 kdp30a #_R73
 6020 238 68 kdp30a #_R73
 6021 239 37 kdp30a #_R73
 6022 240 38 kdp30a #_R73
 6023 242 152 kdp30a #_R73
 6024 245 105 kdp30a #_R73
 6025 246 106 kdp30a #_R73
 6026 248 160 kdp30a #_R73
 6027 265 167 kdp30a #_R73
 6028 266 168 kdp30a #_R73
 6029 267 171 kdp30a #_R73
 6030 268 172 kdp30a #_R73
 6031 269 4 kdp30a #_R73
 6032 270 12 kdp30a #_R73
 6033 271 11 kdp30a #_R73
 6034 180 140 kdp30b #_R74
 6035 181 144 kdp30b #_R74
 6036 182 145 kdp30b #_R74
 6037 183 146 kdp30b #_R74
 6038 199 141 kdp30b #_R74
 6039 200 142 kdp30b #_R74
 6040 201 165 kdp30b #_R74
 6041 202 166 kdp30b #_R74
 6042 212 68 kdp30b #_R74
 6043 213 271 kdp30b #_R74
 6044 214 300 kdp30b #_R74
 6045 215 312 kdp30b #_R74
 6046 216 313 kdp30b #_R74
 6047 231 161 kdp30b #_R74
 6048 232 237 kdp30b #_R74
 6049 233 340 kdp30b #_R74
 6050 234 105 kdp30b #_R74
 6051 235 357 kdp30b #_R74
 6052 236 358 kdp30b #_R74
 6053 244 106 kdp30b #_R74
 6054 248 162 kdp30b #_R74
 6055 267 173 kdp30b #_R74
 6056 268 174 kdp30b #_R74
 6057 184 129 kdp30c #_R75
 6058 185 130 kdp30c #_R75
 6059 186 131 kdp30c #_R75
 6060 187 150 kdp30c #_R75
 6061 188 163 kdp30c #_R75
 6062 189 164 kdp30c #_R75
 6063 203 148 kdp30c #_R75
 6064 204 152 kdp30c #_R75
 6065 212 66 kdp30c #_R75
 6066 217 312 kdp30c #_R75
 6067 222 97 kdp30c #_R75
 6068 223 98 kdp30c #_R75
 6069 231 155 kdp30c #_R75
 6070 232 156 kdp30c #_R75
 6071 237 270 kdp30c #_R75
 6072 238 300 kdp30c #_R75
 6073 239 340 kdp30c #_R75
 6074 240 341 kdp30c #_R75
 6075 248 213 kdp30c #_R75
 6076 249 357 kdp30c #_R75
 6077 250 359 kdp30c #_R75
 6078 265 169 kdp30c #_R75
 6079 266 170 kdp30c #_R75
 6080 175 112 kdp31 #_R76
 6081 176 113 kdp31 #_R76
 6082 179 117 kdp31 #_R76
 6083 195 132 kdp31 #_R76
 6084 196 133 kdp31 #_R76
 6085 208 177 kdp31 #_R76
 6086 209 178 kdp31 #_R76
 6087 210 197 kdp31 #_R76
 6088 211 198 kdp31 #_R76
 6089 1,314 382 kf1 #_R1
 6090 1,330 383 kf1 #_R1
 6091 15,314 384 kf1 #_R1
 6092 15,330 385 kf1 #_R1
 6093 30,314 386 kf1 #_R1
 6094 30,330 387 kf1 #_R1
 6095 54,314 388 kf1 #_R1
 6096 54,330 389 kf1 #_R1
 6097 90,314 390 kf1 #_R1
 6098 90,330 391 kf1 #_R1
 6099 14,314 392 kf2a #_R2
 6100 14,330 393 kf2a #_R2
 6101 27,314 394 kf2a #_R2
 6102 27,330 395 kf2a #_R2
 6103 45,314 396 kf2a #_R2
 6104 45,330 397 kf2a #_R2
 6105 74,314 398 kf2a #_R2
 6106 74,330 399 kf2a #_R2
 6107 116,314 400 kf2a #_R2
 6108 116,330 401 kf2a #_R2
 6109 28,314 402 kf2b #_R3
 6110 28,330 403 kf2b #_R3
 6111 46,314 404 kf2b #_R3
 6112 46,330 405 kf2b #_R3
 6113 75,314 406 kf2b #_R3
 6114 75,330 407 kf2b #_R3
 6115 117,314 408 kf2b #_R3
 6116 117,330 409 kf2b #_R3
 6117 179,314 410 kf2b #_R3
 6118 179,330 411 kf2b #_R3
 6119 314 412 kf3 #_R4
 6120 330 413 kf3 #_R4
 6121 305 301 kp8a #_R21
 6122 306 414 kp8a #_R21
 6123 307 415 kp8a #_R21
 6124 308 416 kp8a #_R21
 6125 309 417 kp8a #_R21
 6126 310 418 kp8a #_R21
 6127 311 419 kp8a #_R21
 6128 312 215 kp8a #_R21
 6129 313 216 kp8a #_R21
 6130 366 420 kp8a #_R21
 6131 337 421 kp8b #_R22
 6132 339 422 kp8b #_R22
 6133 360 423 kp8b #_R22
 6134 361 424 kp8b #_R22
 6135 363 425 kp8b #_R22
 6136 367 426 kp8b #_R22
 6137 368 427 kp8b #_R22
 6138 373 428 kp8b #_R22
 6139 375 429 kp8b #_R22
 6140 376 430 kp8b #_R22
 6141 1,342 431 kf9 #_R24
 6142 1,352 432 kf9 #_R24
 6143 15,342 433 kf9 #_R24
 6144 15,352 434 kf9 #_R24
 6145 30,342 435 kf9 #_R24
 6146 30,352 436 kf9 #_R24
 6147 54,342 437 kf9 #_R24
 6148 54,352 438 kf9 #_R24
 6149 90,342 439 kf9 #_R24
 6150 90,352 440 kf9 #_R24
 6151 14,342 441 kf10a #_R25
 6152 14,352 442 kf10a #_R25
 6153 27,342 443 kf10a #_R25
 6154 27,352 444 kf10a #_R25
 6155 45,342 445 kf10a #_R25
 6156 45,352 446 kf10a #_R25
 6157 74,342 447 kf10a #_R25
 6158 74,352 448 kf10a #_R25
 6159 116,342 449 kf10a #_R25
 6160 116,352 450 kf10a #_R25
 6161 28,342 451 kf10b #_R26
 6162 28,352 452 kf10b #_R26
 6163 46,342 453 kf10b #_R26
 6164 46,352 454 kf10b #_R26
 6165 75,342 455 kf10b #_R26
 6166 75,352 456 kf10b #_R26
 6167 117,342 457 kf10b #_R26
 6168 117,352 458 kf10b #_R26
 6169 179,342 459 kf10b #_R26
 6170 179,352 460 kf10b #_R26
 6171 342 461 kf11 #_R27
 6172 352 462 kf11 #_R27
 6173 309 417 kp16a #_R44
 6174 311 419 kp16a #_R44
 6175 362 463 kp16a #_R44
 6176 364 464 kp16a #_R44
 6177 365 465 kp16a #_R44
 6178 366 420 kp16a #_R44
 6179 369 466 kp16a #_R44
 6180 374 467 kp16a #_R44
 6181 377 468 kp16a #_R44
 6182 378 469 kp16a #_R44
 6183 297 334 kp16b #_R45
 6184 302 414 kp16b #_R45
 6185 318 470 kp16b #_R45
 6186 329 471 kp16b #_R45
 6187 337 421 kp16b #_R45
 6188 338 472 kp16b #_R45
 6189 339 422 kp16b #_R45
 6190 340 239 kp16b #_R45
 6191 341 240 kp16b #_R45
 6192 375 429 kp16b #_R45
 6193 2,287 288 kf19a #_R50
 6194 2,290 291 kf19a #_R50
 6195 2,292 334 kf19a #_R50
 6196 2,326 350 kf19a #_R50
 6197 2,327 473 kf19a #_R50
 6198 2,328 344 kf19a #_R50
 6199 2,329 474 kf19a #_R50
 6200 2,331 475 kf19a #_R50
 6201 2,332 333 kf19a #_R50
 6202 2,335 336 kf19a #_R50
 6203 2,340 341 kf19a #_R50
 6204 2,345 346 kf19a #_R50
 6205 2,355 356 kf19a #_R50
 6206 2,357 359 kf19a #_R50
 6207 2,358 476 kf19a #_R50
 6208 2,364 365 kf19a #_R50
 6209 2,377 378 kf19a #_R50
 6210 2,380 381 kf19a #_R50
 6211 8,287 417 kf19a #_R50
 6212 8,290 419 kf19a #_R50
 6213 8,292 414 kf19a #_R50
 6214 8,326 416 kf19a #_R50
 6215 8,327 477 kf19a #_R50
 6216 8,328 415 kf19a #_R50
 6217 8,329 478 kf19a #_R50
 6218 8,331 479 kf19a #_R50
 6219 8,332 480 kf19a #_R50
 6220 8,335 481 kf19a #_R50
 6221 8,340 482 kf19a #_R50
 6222 8,345 483 kf19a #_R50
 6223 8,355 418 kf19a #_R50
 6224 8,357 484 kf19a #_R50
 6225 8,358 485 kf19a #_R50
 6226 8,364 486 kf19a #_R50
 6227 8,377 487 kf19a #_R50
 6228 8,380 488 kf19a #_R50
 6229 4,314 489 kf19a #_R50
 6230 12,314 490 kf19a #_R50
 6231 22,314 491 kf19a #_R50
 6232 37,314 492 kf19a #_R50
 6233 57,314 493 kf19a #_R50
 6234 58,314 494 kf19a #_R50
 6235 61,314 495 kf19a #_R50
 6236 63,314 496 kf19a #_R50
 6237 67,314 497 kf19a #_R50
 6238 86,314 498 kf19a #_R50
 6239 88,314 362 kf19a #_R50
 6240 96,314 499 kf19a #_R50
 6241 105,314 500 kf19a #_R50
 6242 107,314 501 kf19a #_R50
 6243 109,314 502 kf19a #_R50
 6244 134,314 463 kf19a #_R50
 6245 136,314 503 kf19a #_R50
 6246 138,314 504 kf19a #_R50
 6247 141,314 505 kf19a #_R50
 6248 153,314 506 kf19a #_R50
 6249 154,314 507 kf19a #_R50
 6250 155,314 508 kf19a #_R50
 6251 156,314 509 kf19a #_R50
 6252 161,314 510 kf19a #_R50
 6253 165,314 261 kf19a #_R50
 6254 171,314 511 kf19a #_R50
 6255 173,314 512 kf19a #_R50
 6256 199,314 513 kf19a #_R50
 6257 201,314 289 kf19a #_R50
 6258 231,314 514 kf19a #_R50
 6259 232,314 515 kf19a #_R50
 6260 233,314 516 kf19a #_R50
 6261 234,314 517 kf19a #_R50
 6262 235,314 518 kf19a #_R50
 6263 236,314 519 kf19a #_R50
 6264 237,314 520 kf19a #_R50
 6265 239,314 521 kf19a #_R50
 6266 245,314 522 kf19a #_R50
 6267 249,314 351 kf19a #_R50
 6268 253,314 369 kf19a #_R50
 6269 257,314 372 kf19a #_R50
 6270 263,314 374 kf19a #_R50
 6271 267,314 523 kf19a #_R50
 6272 269,314 524 kf19a #_R50
 6273 270,314 525 kf19a #_R50
 6274 287,314 466 kf19a #_R50
 6275 290,314 467 kf19a #_R50
 6276 292,314 526 kf19a #_R50
 6277 314,326 527 kf19a #_R50
 6278 314,327 528 kf19a #_R50
 6279 314,328 529 kf19a #_R50
 6280 314,329 530 kf19a #_R50
 6281 314,331 531 kf19a #_R50
 6282 314,332 532 kf19a #_R50
 6283 314,335 533 kf19a #_R50
 6284 314,340 534 kf19a #_R50
 6285 314,345 535 kf19a #_R50
 6286 314,355 536 kf19a #_R50
 6287 314,357 537 kf19a #_R50
 6288 314,358 538 kf19a #_R50
 6289 314,364 539 kf19a #_R50
 6290 314,377 540 kf19a #_R50
 6291 314,380 541 kf19a #_R50
 6292 4,330 542 kf19a #_R50
 6293 12,330 543 kf19a #_R50
 6294 22,330 544 kf19a #_R50
 6295 37,330 545 kf19a #_R50
 6296 57,330 546 kf19a #_R50
 6297 58,330 547 kf19a #_R50
 6298 61,330 548 kf19a #_R50
 6299 63,330 549 kf19a #_R50
 6300 67,330 550 kf19a #_R50
 6301 86,330 551 kf19a #_R50
 6302 88,330 552 kf19a #_R50
 6303 96,330 553 kf19a #_R50
 6304 105,330 554 kf19a #_R50
 6305 107,330 555 kf19a #_R50
 6306 109,330 556 kf19a #_R50
 6307 134,330 557 kf19a #_R50
 6308 136,330 558 kf19a #_R50
 6309 138,330 559 kf19a #_R50
 6310 141,330 560 kf19a #_R50
 6311 153,330 561 kf19a #_R50
 6312 154,330 562 kf19a #_R50
 6313 155,330 563 kf19a #_R50
 6314 156,330 564 kf19a #_R50
 6315 161,330 565 kf19a #_R50
 6316 165,330 366 kf19a #_R50
 6317 171,330 566 kf19a #_R50
 6318 173,330 567 kf19a #_R50
 6319 199,330 568 kf19a #_R50
 6320 201,330 420 kf19a #_R50
 6321 231,330 569 kf19a #_R50
 6322 232,330 570 kf19a #_R50
 6323 233,330 571 kf19a #_R50
 6324 234,330 572 kf19a #_R50
 6325 235,330 573 kf19a #_R50
 6326 236,330 574 kf19a #_R50
 6327 237,330 575 kf19a #_R50
 6328 239,330 576 kf19a #_R50
 6329 245,330 577 kf19a #_R50
 6330 249,330 578 kf19a #_R50
 6331 253,330 579 kf19a #_R50
 6332 257,330 580 kf19a #_R50
 6333 263,330 581 kf19a #_R50
 6334 267,330 582 kf19a #_R50
 6335 269,330 583 kf19a #_R50
 6336 270,330 584 kf19a #_R50
 6337 287,330 585 kf19a #_R50
 6338 290,330 586 kf19a #_R50
 6339 292,330 587 kf19a #_R50
 6340 326,330 588 kf19a #_R50
 6341 327,330 589 kf19a #_R50
 6342 328,330 590 kf19a #_R50
 6343 329,330 591 kf19a #_R50
 6344 330,331 592 kf19a #_R50
 6345 330,332 593 kf19a #_R50
 6346 330,335 594 kf19a #_R50
 6347 330,340 595 kf19a #_R50
 6348 330,345 596 kf19a #_R50
 6349 330,355 597 kf19a #_R50
 6350 330,357 598 kf19a #_R50
 6351 330,358 599 kf19a #_R50
 6352 330,364 600 kf19a #_R50
 6353 330,377 601 kf19a #_R50
 6354 330,380 602 kf19a #_R50
 6355 272 8,199 kr19a #_R51
 6356 273 8,231 kr19a #_R51
 6357 274 8,201 kr19a #_R51
 6358 275 8,267 kr19a #_R51
 6359 288 2,287 kr19a #_R51
 6360 289 201,314 kr19a #_R51
 6361 291 2,290 kr19a #_R51
 6362 296 2,232 kr19a #_R51
 6363 297 2,233 kr19a #_R51
 6364 298 2,235 kr19a #_R51
 6365 299 2,236 kr19a #_R51
 6366 300 2,270 kr19a #_R51
 6367 301 8,232 kr19a #_R51
 6368 302 8,233 kr19a #_R51
 6369 303 8,235 kr19a #_R51
 6370 304 8,236 kr19a #_R51
 6371 305 8,237 kr19a #_R51
 6372 306 8,239 kr19a #_R51
 6373 307 8,245 kr19a #_R51
 6374 308 8,249 kr19a #_R51
 6375 309 8,253 kr19a #_R51
 6376 310 8,257 kr19a #_R51
 6377 311 8,263 kr19a #_R51
 6378 312 8,269 kr19a #_R51
 6379 313 8,270 kr19a #_R51
 6380 333 2,332 kr19a #_R51
 6381 334 2,292 kr19a #_R51
 6382 336 2,335 kr19a #_R51
 6383 341 2,340 kr19a #_R51
 6384 344 2,328 kr19a #_R51
 6385 346 2,345 kr19a #_R51
 6386 350 2,326 kr19a #_R51
 6387 351 249,314 kr19a #_R51
 6388 356 2,355 kr19a #_R51
 6389 359 2,357 kr19a #_R51
 6390 362 88,314 kr19a #_R51
 6391 365 2,364 kr19a #_R51
 6392 366 165,330 kr19a #_R51
 6393 369 253,314 kr19a #_R51
 6394 372 257,314 kr19a #_R51
 6395 374 263,314 kr19a #_R51
 6396 378 2,377 kr19a #_R51
 6397 381 2,380 kr19a #_R51
 6398 276 186 kf19b #_R52
 6399 278 188 kf19b #_R52
 6400 279 189 kf19b #_R52
 6401 284 193 kf19b #_R52
 6402 285 194 kf19b #_R52
 6403 286 192 kf19b #_R52
 6404 294 295 kf19b #_R52
 6405 315 324 kf19b #_R52
 6406 316 265 kf19b #_R52
 6407 317 266 kf19b #_R52
 6408 318 242 kf19b #_R52
 6409 319 247 kf19b #_R52
 6410 320 255 kf19b #_R52
 6411 321 256 kf19b #_R52
 6412 322 325 kf19b #_R52
 6413 323 603 kf19b #_R52
 6414 337 241 kf19b #_R52
 6415 367 259 kf19b #_R52
 6416 368 260 kf19b #_R52
 6417 376 262 kf19b #_R52
 6418 2,287 604 kf20a #_R53
 6419 2,290 605 kf20a #_R53
 6420 2,292 470 kf20a #_R53
 6421 2,326 606 kf20a #_R53
 6422 2,327 607 kf20a #_R53
 6423 2,328 608 kf20a #_R53
 6424 2,329 609 kf20a #_R53
 6425 2,331 610 kf20a #_R53
 6426 2,355 611 kf20a #_R53
 6427 8,287 612 kf20a #_R53
 6428 8,290 613 kf20a #_R53
 6429 8,292 276 kf20a #_R53
 6430 8,326 278 kf20a #_R53
 6431 8,327 279 kf20a #_R53
 6432 8,328 286 kf20a #_R53
 6433 8,329 337 kf20a #_R53
 6434 8,331 376 kf20a #_R53
 6435 8,355 614 kf20a #_R53
 6436 57,314 615 kf20a #_R53
 6437 58,314 616 kf20a #_R53
 6438 86,314 617 kf20a #_R53
 6439 96,314 618 kf20a #_R53
 6440 134,314 619 kf20a #_R53
 6441 136,314 620 kf20a #_R53
 6442 138,314 621 kf20a #_R53
 6443 153,314 622 kf20a #_R53
 6444 154,314 623 kf20a #_R53
 6445 155,314 624 kf20a #_R53
 6446 156,314 625 kf20a #_R53
 6447 171,314 626 kf20a #_R53
 6448 199,314 627 kf20a #_R53
 6449 201,314 628 kf20a #_R53
 6450 231,314 629 kf20a #_R53
 6451 232,314 630 kf20a #_R53
 6452 233,314 631 kf20a #_R53
 6453 234,314 632 kf20a #_R53
 6454 235,314 633 kf20a #_R53
 6455 236,314 634 kf20a #_R53
 6456 267,314 635 kf20a #_R53
 6457 287,314 636 kf20a #_R53
 6458 290,314 637 kf20a #_R53
 6459 292,314 638 kf20a #_R53
 6460 314,326 639 kf20a #_R53
 6461 314,327 640 kf20a #_R53
 6462 314,328 641 kf20a #_R53
 6463 314,329 642 kf20a #_R53
 6464 314,331 643 kf20a #_R53
 6465 314,355 644 kf20a #_R53
 6466 57,330 645 kf20a #_R53
 6467 58,330 646 kf20a #_R53
 6468 86,330 647 kf20a #_R53
 6469 96,330 648 kf20a #_R53
 6470 134,330 649 kf20a #_R53
 6471 136,330 650 kf20a #_R53
 6472 138,330 651 kf20a #_R53
 6473 153,330 652 kf20a #_R53
 6474 154,330 653 kf20a #_R53
 6475 155,330 654 kf20a #_R53
 6476 156,330 655 kf20a #_R53
 6477 171,330 656 kf20a #_R53
 6478 199,330 657 kf20a #_R53
 6479 201,330 658 kf20a #_R53
 6480 231,330 659 kf20a #_R53
 6481 232,330 660 kf20a #_R53
 6482 233,330 661 kf20a #_R53
 6483 234,330 662 kf20a #_R53
 6484 235,330 367 kf20a #_R53
 6485 236,330 368 kf20a #_R53
 6486 267,330 663 kf20a #_R53
 6487 287,330 664 kf20a #_R53
 6488 290,330 665 kf20a #_R53
 6489 292,330 666 kf20a #_R53
 6490 326,330 426 kf20a #_R53
 6491 327,330 427 kf20a #_R53
 6492 328,330 667 kf20a #_R53
 6493 329,330 668 kf20a #_R53
 6494 330,331 669 kf20a #_R53
 6495 330,355 670 kf20a #_R53
 6496 272 193 kf20b #_R54
 6497 273 124 kf20b #_R54
 6498 274 603 kf20b #_R54
 6499 275 194 kf20b #_R54
 6500 288 671 kf20b #_R54
 6501 289 672 kf20b #_R54
 6502 291 673 kf20b #_R54
 6503 296 266 kf20b #_R54
 6504 297 242 kf20b #_R54
 6505 298 255 kf20b #_R54
 6506 299 256 kf20b #_R54
 6507 301 125 kf20b #_R54
 6508 302 131 kf20b #_R54
 6509 303 163 kf20b #_R54
 6510 304 164 kf20b #_R54
 6511 334 293 kf20b #_R54
 6512 344 347 kf20b #_R54
 6513 350 353 kf20b #_R54
 6514 356 674 kf20b #_R54
 6515 277 8,471 kr20b #_R55
 6516 280 326,330 kr20b #_R55
 6517 281 327,330 kr20b #_R55
 6518 282 8,675 kr20b #_R55
 6519 283 8,134 kr20b #_R55
 6520 293 2,292 kr20b #_R55
 6521 295 2,199 kr20b #_R55
 6522 324 2,201 kr20b #_R55
 6523 325 2,267 kr20b #_R55
 6524 338 2,329 kr20b #_R55
 6525 339 329,330 kr20b #_R55
 6526 343 8,676 kr20b #_R55
 6527 347 2,328 kr20b #_R55
 6528 348 8,287 kr20b #_R55
 6529 349 8,355 kr20b #_R55
 6530 353 2,326 kr20b #_R55
 6531 354 2,327 kr20b #_R55
 6532 360 155,330 kr20b #_R55
 6533 361 156,330 kr20b #_R55
 6534 363 8,677 kr20b #_R55
 6535 370 235,314 kr20b #_R55
 6536 371 236,314 kr20b #_R55
 6537 373 330,331 kr20b #_R55
 6538 375 8,678 kr20b #_R55
 6539 379 2,331 kr20b #_R55
 6540 3,273 301 kf21a #_R56
 6541 3,278 279 kf21a #_R56
 6542 3,280 281 kf21a #_R56
 6543 3,298 299 kf21a #_R56
 6544 3,303 304 kf21a #_R56
 6545 3,308 480 kf21a #_R56
 6546 3,312 313 kf21a #_R56
 6547 3,316 317 kf21a #_R56
 6548 3,320 321 kf21a #_R56
 6549 3,326 327 kf21a #_R56
 6550 3,350 473 kf21a #_R56
 6551 3,351 532 kf21a #_R56
 6552 3,353 354 kf21a #_R56
 6553 3,357 358 kf21a #_R56
 6554 3,359 476 kf21a #_R56
 6555 3,360 361 kf21a #_R56
 6556 3,367 368 kf21a #_R56
 6557 3,370 371 kf21a #_R56
 6558 9,273 414 kf21a #_R56
 6559 9,278 421 kf21a #_R56
 6560 9,280 422 kf21a #_R56
 6561 9,298 474 kf21a #_R56
 6562 9,303 478 kf21a #_R56
 6563 9,308 481 kf21a #_R56
 6564 9,312 482 kf21a #_R56
 6565 9,316 470 kf21a #_R56
 6566 9,320 609 kf21a #_R56
 6567 9,326 471 kf21a #_R56
 6568 9,350 679 kf21a #_R56
 6569 9,351 533 kf21a #_R56
 6570 9,353 472 kf21a #_R56
 6571 9,357 680 kf21a #_R56
 6572 9,359 681 kf21a #_R56
 6573 9,360 682 kf21a #_R56
 6574 9,367 668 kf21a #_R56
 6575 9,370 683 kf21a #_R56
 6576 4,342 684 kf21a #_R56
 6577 11,342 685 kf21a #_R56
 6578 20,342 686 kf21a #_R56
 6579 33,342 687 kf21a #_R56
 6580 57,342 688 kf21a #_R56
 6581 59,342 689 kf21a #_R56
 6582 61,342 690 kf21a #_R56
 6583 62,342 691 kf21a #_R56
 6584 65,342 692 kf21a #_R56
 6585 82,342 693 kf21a #_R56
 6586 84,342 363 kf21a #_R56
 6587 93,342 694 kf21a #_R56
 6588 97,342 695 kf21a #_R56
 6589 99,342 696 kf21a #_R56
 6590 102,342 697 kf21a #_R56
 6591 121,342 698 kf21a #_R56
 6592 124,342 425 kf21a #_R56
 6593 126,342 699 kf21a #_R56
 6594 129,342 700 kf21a #_R56
 6595 153,342 701 kf21a #_R56
 6596 155,342 677 kf21a #_R56
 6597 160,342 702 kf21a #_R56
 6598 161,342 703 kf21a #_R56
 6599 162,342 704 kf21a #_R56
 6600 163,342 262 kf21a #_R56
 6601 167,342 705 kf21a #_R56
 6602 169,342 706 kf21a #_R56
 6603 184,342 707 kf21a #_R56
 6604 188,342 282 kf21a #_R56
 6605 213,342 708 kf21a #_R56
 6606 215,342 709 kf21a #_R56
 6607 217,342 710 kf21a #_R56
 6608 222,342 711 kf21a #_R56
 6609 224,342 712 kf21a #_R56
 6610 231,342 713 kf21a #_R56
 6611 235,342 331 kf21a #_R56
 6612 248,342 714 kf21a #_R56
 6613 249,342 715 kf21a #_R56
 6614 250,342 716 kf21a #_R56
 6615 251,342 376 kf21a #_R56
 6616 255,342 379 kf21a #_R56
 6617 259,342 373 kf21a #_R56
 6618 265,342 717 kf21a #_R56
 6619 269,342 718 kf21a #_R56
 6620 271,342 719 kf21a #_R56
 6621 273,342 720 kf21a #_R56
 6622 278,342 430 kf21a #_R56
 6623 280,342 428 kf21a #_R56
 6624 298,342 475 kf21a #_R56
 6625 303,342 479 kf21a #_R56
 6626 308,342 721 kf21a #_R56
 6627 312,342 722 kf21a #_R56
 6628 316,342 723 kf21a #_R56
 6629 320,342 610 kf21a #_R56
 6630 326,342 675 kf21a #_R56
 6631 342,350 724 kf21a #_R56
 6632 342,351 725 kf21a #_R56
 6633 342,353 726 kf21a #_R56
 6634 342,357 727 kf21a #_R56
 6635 342,359 728 kf21a #_R56
 6636 342,360 729 kf21a #_R56
 6637 342,367 669 kf21a #_R56
 6638 342,370 730 kf21a #_R56
 6639 4,352 731 kf21a #_R56
 6640 11,352 732 kf21a #_R56
 6641 20,352 733 kf21a #_R56
 6642 33,352 734 kf21a #_R56
 6643 57,352 735 kf21a #_R56
 6644 59,352 736 kf21a #_R56
 6645 61,352 737 kf21a #_R56
 6646 62,352 738 kf21a #_R56
 6647 65,352 739 kf21a #_R56
 6648 82,352 740 kf21a #_R56
 6649 84,352 741 kf21a #_R56
 6650 93,352 742 kf21a #_R56
 6651 97,352 743 kf21a #_R56
 6652 99,352 744 kf21a #_R56
 6653 102,352 745 kf21a #_R56
 6654 121,352 746 kf21a #_R56
 6655 124,352 747 kf21a #_R56
 6656 126,352 748 kf21a #_R56
 6657 129,352 749 kf21a #_R56
 6658 153,352 750 kf21a #_R56
 6659 155,352 751 kf21a #_R56
 6660 160,352 752 kf21a #_R56
 6661 161,352 753 kf21a #_R56
 6662 162,352 754 kf21a #_R56
 6663 163,352 375 kf21a #_R56
 6664 167,352 755 kf21a #_R56
 6665 169,352 756 kf21a #_R56
 6666 184,352 757 kf21a #_R56
 6667 188,352 429 kf21a #_R56
 6668 213,352 758 kf21a #_R56
 6669 215,352 759 kf21a #_R56
 6670 217,352 760 kf21a #_R56
 6671 222,352 761 kf21a #_R56
 6672 224,352 762 kf21a #_R56
 6673 231,352 763 kf21a #_R56
 6674 235,352 678 kf21a #_R56
 6675 248,352 764 kf21a #_R56
 6676 249,352 765 kf21a #_R56
 6677 250,352 766 kf21a #_R56
 6678 251,352 767 kf21a #_R56
 6679 255,352 768 kf21a #_R56
 6680 259,352 769 kf21a #_R56
 6681 265,352 770 kf21a #_R56
 6682 269,352 771 kf21a #_R56
 6683 271,352 772 kf21a #_R56
 6684 273,352 773 kf21a #_R56
 6685 278,352 774 kf21a #_R56
 6686 280,352 775 kf21a #_R56
 6687 298,352 776 kf21a #_R56
 6688 303,352 777 kf21a #_R56
 6689 308,352 778 kf21a #_R56
 6690 312,352 779 kf21a #_R56
 6691 316,352 780 kf21a #_R56
 6692 320,352 781 kf21a #_R56
 6693 326,352 782 kf21a #_R56
 6694 350,352 783 kf21a #_R56
 6695 351,352 784 kf21a #_R56
 6696 352,353 785 kf21a #_R56
 6697 352,357 786 kf21a #_R56
 6698 352,359 787 kf21a #_R56
 6699 352,360 788 kf21a #_R56
 6700 352,367 789 kf21a #_R56
 6701 352,370 790 kf21a #_R56
 6702 276 9,184 kr21a #_R57
 6703 277 9,188 kr21a #_R57
 6704 279 3,278 kr21a #_R57
 6705 281 3,280 kr21a #_R57
 6706 282 188,342 kr21a #_R57
 6707 292 9,231 kr21a #_R57
 6708 293 9,265 kr21a #_R57
 6709 296 3,248 kr21a #_R57
 6710 297 9,213 kr21a #_R57
 6711 299 3,298 kr21a #_R57
 6712 300 3,271 kr21a #_R57
 6713 301 3,273 kr21a #_R57
 6714 302 9,215 kr21a #_R57
 6715 304 3,303 kr21a #_R57
 6716 305 3,217 kr21a #_R57
 6717 306 9,217 kr21a #_R57
 6718 313 3,312 kr21a #_R57
 6719 317 3,316 kr21a #_R57
 6720 318 9,224 kr21a #_R57
 6721 321 3,320 kr21a #_R57
 6722 327 3,326 kr21a #_R57
 6723 329 9,235 kr21a #_R57
 6724 331 235,342 kr21a #_R57
 6725 332 3,249 kr21a #_R57
 6726 333 3,250 kr21a #_R57
 6727 334 9,248 kr21a #_R57
 6728 335 9,249 kr21a #_R57
 6729 336 9,250 kr21a #_R57
 6730 337 9,251 kr21a #_R57
 6731 338 9,255 kr21a #_R57
 6732 339 9,259 kr21a #_R57
 6733 340 9,269 kr21a #_R57
 6734 341 9,271 kr21a #_R57
 6735 354 3,353 kr21a #_R57
 6736 358 3,357 kr21a #_R57
 6737 361 3,360 kr21a #_R57
 6738 363 84,342 kr21a #_R57
 6739 368 3,367 kr21a #_R57
 6740 371 3,370 kr21a #_R57
 6741 373 259,342 kr21a #_R57
 6742 375 163,352 kr21a #_R57
 6743 376 251,342 kr21a #_R57
 6744 379 255,342 kr21a #_R57
 6745 272 180 kf21b #_R58
 6746 284 190 kf21b #_R58
 6747 286 285 kf21b #_R58
 6748 287 201 kf21b #_R58
 6749 288 202 kf21b #_R58
 6750 294 206 kf21b #_R58
 6751 295 207 kf21b #_R58
 6752 307 219 kf21b #_R58
 6753 309 218 kf21b #_R58
 6754 319 226 kf21b #_R58
 6755 328 267 kf21b #_R58
 6756 343 349 kf21b #_R58
 6757 344 268 kf21b #_R58
 6758 345 257 kf21b #_R58
 6759 346 258 kf21b #_R58
 6760 347 325 kf21b #_R58
 6761 348 603 kf21b #_R58
 6762 369 261 kf21b #_R58
 6763 377 263 kf21b #_R58
 6764 378 264 kf21b #_R58
 6765 3,273 415 kf22a #_R59
 6766 3,278 791 kf22a #_R59
 6767 3,280 792 kf22a #_R59
 6768 3,308 483 kf22a #_R59
 6769 3,316 608 kf22a #_R59
 6770 3,326 676 kf22a #_R59
 6771 3,350 793 kf22a #_R59
 6772 3,351 535 kf22a #_R59
 6773 3,353 794 kf22a #_R59
 6774 9,273 272 kf22a #_R59
 6775 9,278 612 kf22a #_R59
 6776 9,280 795 kf22a #_R59
 6777 9,308 309 kf22a #_R59
 6778 9,316 294 kf22a #_R59
 6779 9,326 287 kf22a #_R59
 6780 9,350 288 kf22a #_R59
 6781 9,351 369 kf22a #_R59
 6782 9,353 671 kf22a #_R59
 6783 61,342 796 kf22a #_R59
 6784 62,342 797 kf22a #_R59
 6785 82,342 798 kf22a #_R59
 6786 93,342 799 kf22a #_R59
 6787 121,342 800 kf22a #_R59
 6788 124,342 801 kf22a #_R59
 6789 126,342 802 kf22a #_R59
 6790 153,342 803 kf22a #_R59
 6791 160,342 804 kf22a #_R59
 6792 161,342 805 kf22a #_R59
 6793 162,342 806 kf22a #_R59
 6794 167,342 807 kf22a #_R59
 6795 184,342 808 kf22a #_R59
 6796 188,342 809 kf22a #_R59
 6797 217,342 810 kf22a #_R59
 6798 222,342 811 kf22a #_R59
 6799 231,342 812 kf22a #_R59
 6800 248,342 813 kf22a #_R59
 6801 249,342 814 kf22a #_R59
 6802 250,342 815 kf22a #_R59
 6803 265,342 816 kf22a #_R59
 6804 273,342 817 kf22a #_R59
 6805 278,342 818 kf22a #_R59
 6806 280,342 819 kf22a #_R59
 6807 308,342 820 kf22a #_R59
 6808 316,342 821 kf22a #_R59
 6809 326,342 822 kf22a #_R59
 6810 342,350 823 kf22a #_R59
 6811 342,351 824 kf22a #_R59
 6812 342,353 825 kf22a #_R59
 6813 61,352 826 kf22a #_R59
 6814 62,352 827 kf22a #_R59
 6815 82,352 828 kf22a #_R59
 6816 93,352 829 kf22a #_R59
 6817 121,352 830 kf22a #_R59
 6818 124,352 831 kf22a #_R59
 6819 126,352 832 kf22a #_R59
 6820 153,352 833 kf22a #_R59
 6821 160,352 834 kf22a #_R59
 6822 161,352 835 kf22a #_R59
 6823 162,352 836 kf22a #_R59
 6824 167,352 837 kf22a #_R59
 6825 184,352 838 kf22a #_R59
 6826 188,352 839 kf22a #_R59
 6827 217,352 840 kf22a #_R59
 6828 222,352 841 kf22a #_R59
 6829 231,352 842 kf22a #_R59
 6830 248,352 843 kf22a #_R59
 6831 249,352 377 kf22a #_R59
 6832 250,352 378 kf22a #_R59
 6833 265,352 844 kf22a #_R59
 6834 273,352 845 kf22a #_R59
 6835 278,352 846 kf22a #_R59
 6836 280,352 847 kf22a #_R59
 6837 308,352 487 kf22a #_R59
 6838 316,352 848 kf22a #_R59
 6839 326,352 468 kf22a #_R59
 6840 350,352 469 kf22a #_R59
 6841 351,352 540 kf22a #_R59
 6842 352,353 849 kf22a #_R59
 6843 276 190 kf22b #_R60
 6844 277 603 kf22b #_R60
 6845 279 614 kf22b #_R60
 6846 281 850 kf22b #_R60
 6847 282 851 kf22b #_R60
 6848 292 134 kf22b #_R60
 6849 293 207 kf22b #_R60
 6850 296 268 kf22b #_R60
 6851 301 275 kf22b #_R60
 6852 305 219 kf22b #_R60
 6853 306 140 kf22b #_R60
 6854 317 322 kf22b #_R60
 6855 327 355 kf22b #_R60
 6856 332 257 kf22b #_R60
 6857 333 258 kf22b #_R60
 6858 334 135 kf22b #_R60
 6859 335 165 kf22b #_R60
 6860 336 166 kf22b #_R60
 6861 354 674 kf22b #_R60
 6862 274 9,416 kr22b #_R61
 6863 275 3,273 kr22b #_R61
 6864 283 9,124 kr22b #_R61
 6865 285 3,184 kr22b #_R61
 6866 289 9,527 kr22b #_R61
 6867 290 326,352 kr22b #_R61
 6868 291 350,352 kr22b #_R61
 6869 310 3,308 kr22b #_R61
 6870 311 308,352 kr22b #_R61
 6871 315 9,606 kr22b #_R61
 6872 322 3,316 kr22b #_R61
 6873 323 9,278 kr22b #_R61
 6874 324 9,353 kr22b #_R61
 6875 325 3,265 kr22b #_R61
 6876 349 3,188 kr22b #_R61
 6877 355 3,326 kr22b #_R61
 6878 356 3,350 kr22b #_R61
 6879 362 9,510 kr22b #_R61
 6880 364 161,352 kr22b #_R61
 6881 365 162,352 kr22b #_R61
 6882 366 9,578 kr22b #_R61
 6883 372 3,351 kr22b #_R61
 6884 374 351,352 kr22b #_R61
 6885 380 249,342 kr22b #_R61
 6886 381 250,342 kr22b #_R61
 6887 5,272 417 kf23 #_R62
 6888 5,273 416 kf23 #_R62
 6889 5,275 418 kf23 #_R62
 6890 5,276 421 kf23 #_R62
 6891 5,283 603 kf23 #_R62
 6892 5,284 612 kf23 #_R62
 6893 5,285 614 kf23 #_R62
 6894 5,286 791 kf23 #_R62
 6895 5,292 471 kf23 #_R62
 6896 5,293 472 kf23 #_R62
 6897 5,294 604 kf23 #_R62
 6898 5,295 671 kf23 #_R62
 6899 5,296 473 kf23 #_R62
 6900 5,297 474 kf23 #_R62
 6901 5,300 476 kf23 #_R62
 6902 5,301 477 kf23 #_R62
 6903 5,302 478 kf23 #_R62
 6904 5,305 480 kf23 #_R62
 6905 5,306 481 kf23 #_R62
 6906 5,307 483 kf23 #_R62
 6907 5,312 484 kf23 #_R62
 6908 5,313 485 kf23 #_R62
 6909 5,316 606 kf23 #_R62
 6910 5,317 607 kf23 #_R62
 6911 5,318 609 kf23 #_R62
 6912 5,322 611 kf23 #_R62
 6913 5,325 674 kf23 #_R62
 6914 5,328 676 kf23 #_R62
 6915 5,334 679 kf23 #_R62
 6916 5,340 680 kf23 #_R62
 6917 5,341 681 kf23 #_R62
 6918 5,344 793 kf23 #_R62
 6919 5,347 794 kf23 #_R62
 6920 5,360 259 kf23 #_R62
 6921 5,361 260 kf23 #_R62
 6922 5,362 261 kf23 #_R62
 6923 5,363 262 kf23 #_R62
 6924 5,364 263 kf23 #_R62
 6925 5,365 264 kf23 #_R62
 6926 274 5,180 kr23 #_reverse__R62
 6927 277 5,186 kr23 #_reverse__R62
 6928 278 5,184 kr23 #_reverse__R62
 6929 279 5,185 kr23 #_reverse__R62
 6930 280 5,423 kr23 #_reverse__R62
 6931 281 5,424 kr23 #_reverse__R62
 6932 282 5,425 kr23 #_reverse__R62
 6933 287 5,199 kr23 #_reverse__R62
 6934 288 5,200 kr23 #_reverse__R62
 6935 289 5,463 kr23 #_reverse__R62
 6936 290 5,464 kr23 #_reverse__R62
 6937 291 5,465 kr23 #_reverse__R62
 6938 298 5,213 kr23 #_reverse__R62
 6939 299 5,214 kr23 #_reverse__R62
 6940 303 5,215 kr23 #_reverse__R62
 6941 304 5,216 kr23 #_reverse__R62
 6942 308 5,217 kr23 #_reverse__R62
 6943 309 5,205 kr23 #_reverse__R62
 6944 310 5,219 kr23 #_reverse__R62
 6945 311 5,486 kr23 #_reverse__R62
 6946 315 5,206 kr23 #_reverse__R62
 6947 320 5,224 kr23 #_reverse__R62
 6948 321 5,225 kr23 #_reverse__R62
 6949 323 5,190 kr23 #_reverse__R62
 6950 324 5,207 kr23 #_reverse__R62
 6951 326 5,231 kr23 #_reverse__R62
 6952 327 5,232 kr23 #_reverse__R62
 6953 329 5,233 kr23 #_reverse__R62
 6954 331 5,677 kr23 #_reverse__R62
 6955 332 5,237 kr23 #_reverse__R62
 6956 333 5,238 kr23 #_reverse__R62
 6957 335 5,239 kr23 #_reverse__R62
 6958 336 5,240 kr23 #_reverse__R62
 6959 337 5,191 kr23 #_reverse__R62
 6960 338 5,242 kr23 #_reverse__R62
 6961 339 5,682 kr23 #_reverse__R62
 6962 343 5,192 kr23 #_reverse__R62
 6963 345 5,245 kr23 #_reverse__R62
 6964 346 5,246 kr23 #_reverse__R62
 6965 348 5,193 kr23 #_reverse__R62
 6966 349 5,194 kr23 #_reverse__R62
 6967 350 5,248 kr23 #_reverse__R62
 6968 351 5,510 kr23 #_reverse__R62
 6969 353 5,265 kr23 #_reverse__R62
 6970 354 5,266 kr23 #_reverse__R62
 6971 355 5,267 kr23 #_reverse__R62
 6972 356 5,268 kr23 #_reverse__R62
 6973 357 5,269 kr23 #_reverse__R62
 6974 358 5,270 kr23 #_reverse__R62
 6975 359 5,271 kr23 #_reverse__R62
 6976 366 5,552 kr23 #_reverse__R62
 6977 367 5,654 kr23 #_reverse__R62
 6978 368 5,655 kr23 #_reverse__R62
 6979 369 5,505 kr23 #_reverse__R62
 6980 370 5,852 kr23 #_reverse__R62
 6981 371 5,853 kr23 #_reverse__R62
 6982 372 5,512 kr23 #_reverse__R62
 6983 373 5,729 kr23 #_reverse__R62
 6984 374 5,539 kr23 #_reverse__R62
 6985 375 5,741 kr23 #_reverse__R62
 6986 376 5,700 kr23 #_reverse__R62
 6987 377 5,835 kr23 #_reverse__R62
 6988 378 5,836 kr23 #_reverse__R62
 6989 379 5,706 kr23 #_reverse__R62
 6990 380 5,854 kr23 #_reverse__R62
 6991 381 5,855 kr23 #_reverse__R62
 6992 274 420 kp24 #_R63
 6993 277 422 kp24 #_R63
 6994 278 426 kp24 #_R63
 6995 279 427 kp24 #_R63
 6996 282 428 kp24 #_R63
 6997 288 466 kp24 #_R63
 6998 291 467 kp24 #_R63
 6999 298 518 kp24 #_R63
 7000 299 519 kp24 #_R63
 7001 303 573 kp24 #_R63
 7002 304 574 kp24 #_R63
 7003 308 578 kp24 #_R63
 7004 309 579 kp24 #_R63
 7005 310 580 kp24 #_R63
 7006 311 581 kp24 #_R63
 7007 315 628 kp24 #_R63
 7008 320 633 kp24 #_R63
 7009 321 634 kp24 #_R63
 7010 323 658 kp24 #_R63
 7011 324 672 kp24 #_R63
 7012 333 532 kp24 #_R63
 7013 336 533 kp24 #_R63
 7014 337 668 kp24 #_R63
 7015 338 683 kp24 #_R63
 7016 343 792 kp24 #_R63
 7017 346 535 kp24 #_R63
 7018 348 795 kp24 #_R63
 7019 349 850 kp24 #_R63
 7020 350 527 kp24 #_R63
 7021 353 856 kp24 #_R63
 7022 354 857 kp24 #_R63
 7023 356 536 kp24 #_R63
 7024 359 537 kp24 #_R63
 7025 375 769 kp24 #_R63
 7026 376 669 kp24 #_R63
 7027 378 540 kp24 #_R63
 7028 379 730 kp24 #_R63
 7029 381 541 kp24 #_R63
 7030 274 419 kp25 #_R64
 7031 277 429 kp25 #_R64
 7032 279 430 kp25 #_R64
 7033 281 428 kp25 #_R64
 7034 287 468 kp25 #_R64
 7035 288 469 kp25 #_R64
 7036 289 467 kp25 #_R64
 7037 299 475 kp25 #_R64
 7038 304 479 kp25 #_R64
 7039 309 487 kp25 #_R64
 7040 310 488 kp25 #_R64
 7041 315 605 kp25 #_R64
 7042 321 610 kp25 #_R64
 7043 323 613 kp25 #_R64
 7044 324 673 kp25 #_R64
 7045 327 675 kp25 #_R64
 7046 329 678 kp25 #_R64
 7047 332 715 kp25 #_R64
 7048 333 716 kp25 #_R64
 7049 335 765 kp25 #_R64
 7050 336 766 kp25 #_R64
 7051 337 767 kp25 #_R64
 7052 338 768 kp25 #_R64
 7053 339 769 kp25 #_R64
 7054 343 809 kp25 #_R64
 7055 345 814 kp25 #_R64
 7056 346 815 kp25 #_R64
 7057 348 839 kp25 #_R64
 7058 349 851 kp25 #_R64
 7059 354 726 kp25 #_R64
 7060 355 858 kp25 #_R64
 7061 356 859 kp25 #_R64
 7062 358 727 kp25 #_R64
 7063 366 581 kp25 #_R64
 7064 368 669 kp25 #_R64
 7065 369 540 kp25 #_R64
 7066 371 730 kp25 #_R64
 7067 372 541 kp25 #_R64
 7068 272 200 kdp28a #_R69
 7069 273 248 kdp28a #_R69
 7070 274 202 kdp28a #_R69
 7071 275 268 kdp28a #_R69
 7072 276 470 kdp28a #_R69
 7073 277 472 kdp28a #_R69
 7074 278 606 kdp28a #_R69
 7075 279 607 kdp28a #_R69
 7076 280 856 kdp28a #_R69
 7077 281 857 kdp28a #_R69
 7078 282 726 kdp28a #_R69
 7079 283 207 kdp28a #_R69
 7080 284 294 kdp28a #_R69
 7081 285 322 kdp28a #_R69
 7082 286 608 kdp28a #_R69
 7083 301 296 kdp28a #_R69
 7084 302 297 kdp28a #_R69
 7085 303 298 kdp28a #_R69
 7086 304 299 kdp28a #_R69
 7087 305 238 kdp28a #_R69
 7088 306 240 kdp28a #_R69
 7089 307 246 kdp28a #_R69
 7090 308 250 kdp28a #_R69
 7091 309 254 kdp28a #_R69
 7092 310 258 kdp28a #_R69
 7093 311 264 kdp28a #_R69
 7094 312 271 kdp28a #_R69
 7095 313 300 kdp28a #_R69
 7096 323 315 kdp28a #_R69
 7097 330 314 kdp28a #_R69
 7098 337 609 kdp28a #_R69
 7099 339 683 kdp28a #_R69
 7100 343 794 kdp28a #_R69
 7101 348 671 kdp28a #_R69
 7102 349 674 kdp28a #_R69
 7103 360 852 kdp28a #_R69
 7104 361 853 kdp28a #_R69
 7105 363 706 kdp28a #_R69
 7106 366 261 kdp28a #_R69
 7107 367 633 kdp28a #_R69
 7108 368 634 kdp28a #_R69
 7109 373 730 kdp28a #_R69
 7110 375 768 kdp28a #_R69
 7111 376 610 kdp28a #_R69
 7112 280 188 kdp28b #_R70
 7113 281 189 kdp28b #_R70
 7114 289 202 kdp28b #_R70
 7115 314 2 kdp28b #_R70
 7116 330 8 kdp28b #_R70
 7117 339 241 kdp28b #_R70
 7118 351 250 kdp28b #_R70
 7119 360 84 kdp28b #_R70
 7120 361 85 kdp28b #_R70
 7121 362 89 kdp28b #_R70
 7122 366 218 kdp28b #_R70
 7123 367 251 kdp28b #_R70
 7124 368 252 kdp28b #_R70
 7125 369 254 kdp28b #_R70
 7126 370 255 kdp28b #_R70
 7127 371 256 kdp28b #_R70
 7128 372 258 kdp28b #_R70
 7129 373 262 kdp28b #_R70
 7130 374 264 kdp28b #_R70
 7131 272 415 kdp29a #_R71
 7132 274 418 kdp29a #_R71
 7133 276 185 kdp29a #_R71
 7134 277 189 kdp29a #_R71
 7135 283 194 kdp29a #_R71
 7136 284 286 kdp29a #_R71
 7137 287 676 kdp29a #_R71
 7138 288 793 kdp29a #_R71
 7139 289 536 kdp29a #_R71
 7140 290 858 kdp29a #_R71
 7141 291 859 kdp29a #_R71
 7142 292 232 kdp29a #_R71
 7143 293 266 kdp29a #_R71
 7144 294 608 kdp29a #_R71
 7145 295 347 kdp29a #_R71
 7146 297 214 kdp29a #_R71
 7147 302 216 kdp29a #_R71
 7148 306 305 kdp29a #_R71
 7149 309 483 kdp29a #_R71
 7150 311 488 kdp29a #_R71
 7151 315 611 kdp29a #_R71
 7152 318 225 kdp29a #_R71
 7153 323 614 kdp29a #_R71
 7154 324 674 kdp29a #_R71
 7155 329 236 kdp29a #_R71
 7156 334 296 kdp29a #_R71
 7157 335 332 kdp29a #_R71
 7158 336 333 kdp29a #_R71
 7159 337 252 kdp29a #_R71
 7160 338 256 kdp29a #_R71
 7161 339 260 kdp29a #_R71
 7162 340 270 kdp29a #_R71
 7163 341 300 kdp29a #_R71
 7164 348 343 kdp29a #_R71
 7165 352 342 kdp29a #_R71
 7166 362 512 kdp29a #_R71
 7167 364 854 kdp29a #_R71
 7168 365 855 kdp29a #_R71
 7169 366 580 kdp29a #_R71
 7170 369 535 kdp29a #_R71
 7171 374 541 kdp29a #_R71
 7172 375 262 kdp29a #_R71
 7173 377 814 kdp29a #_R71
 7174 378 815 kdp29a #_R71
 7175 282 189 kdp29b #_R72
 7176 290 201 kdp29b #_R72
 7177 291 202 kdp29b #_R72
 7178 311 218 kdp29b #_R72
 7179 331 236 kdp29b #_R72
 7180 342 3 kdp29b #_R72
 7181 352 9 kdp29b #_R72
 7182 363 85 kdp29b #_R72
 7183 364 88 kdp29b #_R72
 7184 365 89 kdp29b #_R72
 7185 373 260 kdp29b #_R72
 7186 374 261 kdp29b #_R72
 7187 375 241 kdp29b #_R72
 7188 376 252 kdp29b #_R72
 7189 377 253 kdp29b #_R72
 7190 378 254 kdp29b #_R72
 7191 379 256 kdp29b #_R72
 7192 380 257 kdp29b #_R72
 7193 381 258 kdp29b #_R72
 7194 272 182 kdp30a #_R73
 7195 273 121 kdp30a #_R73
 7196 275 183 kdp30a #_R73
 7197 276 187 kdp30a #_R73
 7198 283 220 kdp30a #_R73
 7199 284 227 kdp30a #_R73
 7200 285 228 kdp30a #_R73
 7201 286 243 kdp30a #_R73
 7202 292 138 kdp30a #_R73
 7203 293 204 kdp30a #_R73
 7204 294 221 kdp30a #_R73
 7205 295 229 kdp30a #_R73
 7206 296 212 kdp30a #_R73
 7207 297 104 kdp30a #_R73
 7208 300 19 kdp30a #_R73
 7209 301 123 kdp30a #_R73
 7210 302 50 kdp30a #_R73
 7211 305 95 kdp30a #_R73
 7212 306 53 kdp30a #_R73
 7213 307 144 kdp30a #_R73
 7214 312 20 kdp30a #_R73
 7215 313 21 kdp30a #_R73
 7216 316 222 kdp30a #_R73
 7217 317 223 kdp30a #_R73
 7218 318 148 kdp30a #_R73
 7219 322 226 kdp30a #_R73
 7220 325 230 kdp30a #_R73
 7221 328 234 kdp30a #_R73
 7222 334 139 kdp30a #_R73
 7223 340 22 kdp30a #_R73
 7224 341 23 kdp30a #_R73
 7225 344 244 kdp30a #_R73
 7226 347 247 kdp30a #_R73
 7227 360 860 kdp30a #_R73
 7228 361 861 kdp30a #_R73
 7229 362 496 kdp30a #_R73
 7230 363 689 kdp30a #_R73
 7231 364 862 kdp30a #_R73
 7232 365 863 kdp30a #_R73
 7233 272 205 kdp30b #_R74
 7234 273 217 kdp30b #_R74
 7235 274 218 kdp30b #_R74
 7236 275 219 kdp30b #_R74
 7237 287 253 kdp30b #_R74
 7238 288 254 kdp30b #_R74
 7239 289 261 kdp30b #_R74
 7240 290 263 kdp30b #_R74
 7241 291 264 kdp30b #_R74
 7242 292 239 kdp30b #_R74
 7243 296 238 kdp30b #_R74
 7244 297 341 kdp30b #_R74
 7245 298 359 kdp30b #_R74
 7246 299 476 kdp30b #_R74
 7247 301 305 kdp30b #_R74
 7248 302 482 kdp30b #_R74
 7249 303 484 kdp30b #_R74
 7250 304 485 kdp30b #_R74
 7251 326 249 kdp30b #_R74
 7252 327 332 kdp30b #_R74
 7253 328 245 kdp30b #_R74
 7254 329 680 kdp30b #_R74
 7255 331 727 kdp30b #_R74
 7256 334 240 kdp30b #_R74
 7257 344 246 kdp30b #_R74
 7258 350 250 kdp30b #_R74
 7259 355 257 kdp30b #_R74
 7260 356 258 kdp30b #_R74
 7261 273 215 kdp30c #_R75
 7262 276 191 kdp30c #_R75
 7263 277 241 kdp30c #_R75
 7264 278 251 kdp30c #_R75
 7265 279 252 kdp30c #_R75
 7266 280 259 kdp30c #_R75
 7267 281 260 kdp30c #_R75
 7268 282 262 kdp30c #_R75
 7269 292 233 kdp30c #_R75
 7270 293 242 kdp30c #_R75
 7271 296 214 kdp30c #_R75
 7272 301 216 kdp30c #_R75
 7273 305 313 kdp30c #_R75
 7274 306 482 kdp30c #_R75
 7275 308 484 kdp30c #_R75
 7276 316 224 kdp30c #_R75
 7277 317 225 kdp30c #_R75
 7278 326 235 kdp30c #_R75
 7279 327 236 kdp30c #_R75
 7280 332 358 kdp30c #_R75
 7281 333 476 kdp30c #_R75
 7282 334 297 kdp30c #_R75
 7283 335 680 kdp30c #_R75
 7284 336 681 kdp30c #_R75
 7285 350 298 kdp30c #_R75
 7286 351 537 kdp30c #_R75
 7287 353 255 kdp30c #_R75
 7288 354 256 kdp30c #_R75
 7289 382 1,314 kr1 #_reverse__R1
 7290 383 1,330 kr1 #_reverse__R1
 7291 384 15,314 kr1 #_reverse__R1
 7292 385 15,330 kr1 #_reverse__R1
 7293 386 30,314 kr1 #_reverse__R1
 7294 387 30,330 kr1 #_reverse__R1
 7295 388 54,314 kr1 #_reverse__R1
 7296 389 54,330 kr1 #_reverse__R1
 7297 390 90,314 kr1 #_reverse__R1
 7298 391 90,330 kr1 #_reverse__R1
 7299 392 14,314 kr2a #_reverse__R2
 7300 393 14,330 kr2a #_reverse__R2
 7301 394 27,314 kr2a #_reverse__R2
 7302 395 27,330 kr2a #_reverse__R2
 7303 396 45,314 kr2a #_reverse__R2
 7304 397 45,330 kr2a #_reverse__R2
 7305 398 74,314 kr2a #_reverse__R2
 7306 399 74,330 kr2a #_reverse__R2
 7307 400 116,314 kr2a #_reverse__R2
 7308 401 116,330 kr2a #_reverse__R2
 7309 402 28,314 kr2b #_reverse__R3
 7310 403 28,330 kr2b #_reverse__R3
 7311 404 46,314 kr2b #_reverse__R3
 7312 405 46,330 kr2b #_reverse__R3
 7313 406 75,314 kr2b #_reverse__R3
 7314 407 75,330 kr2b #_reverse__R3
 7315 408 117,314 kr2b #_reverse__R3
 7316 409 117,330 kr2b #_reverse__R3
 7317 410 179,314 kr2b #_reverse__R3
 7318 411 179,330 kr2b #_reverse__R3
 7319 412 314 kr3 #_reverse__R4
 7320 413 330 kr3 #_reverse__R4
 7321 1,382 14,382 _rateLaw1 #_R5
 7322 15,382 27,382 _rateLaw1 #_R5
 7323 30,382 45,382 _rateLaw1 #_R5
 7324 54,382 74,382 _rateLaw1 #_R5
 7325 90,382 116,382 _rateLaw1 #_R5
 7326 1,384 14,384 _rateLaw1 #_R5
 7327 15,384 27,384 _rateLaw1 #_R5
 7328 30,384 45,384 _rateLaw1 #_R5
 7329 54,384 74,384 _rateLaw1 #_R5
 7330 90,384 116,384 _rateLaw1 #_R5
 7331 1,386 14,386 _rateLaw1 #_R5
 7332 15,386 27,386 _rateLaw1 #_R5
 7333 30,386 45,386 _rateLaw1 #_R5
 7334 54,386 74,386 _rateLaw1 #_R5
 7335 90,386 116,386 _rateLaw1 #_R5
 7336 1,388 14,388 _rateLaw1 #_R5
 7337 15,388 27,388 _rateLaw1 #_R5
 7338 30,388 45,388 _rateLaw1 #_R5
 7339 54,388 74,388 _rateLaw1 #_R5
 7340 90,388 116,388 _rateLaw1 #_R5
 7341 1,390 14,390 _rateLaw1 #_R5
 7342 15,390 27,390 _rateLaw1 #_R5
 7343 30,390 45,390 _rateLaw1 #_R5
 7344 54,390 74,390 _rateLaw1 #_R5
 7345 90,390 116,390 _rateLaw1 #_R5
 7346 1,392 14,392 _rateLaw1 #_R5
 7347 15,392 27,392 _rateLaw1 #_R5
 7348 30,392 45,392 _rateLaw1 #_R5
 7349 54,392 74,392 _rateLaw1 #_R5
 7350 90,392 116,392 _rateLaw1 #_R5
 7351 1,394 14,394 _rateLaw1 #_R5
 7352 15,394 27,394 _rateLaw1 #_R5
 7353 30,394 45,394 _rateLaw1 #_R5
 7354 54,394 74,394 _rateLaw1 #_R5
 7355 90,394 116,394 _rateLaw1 #_R5
 7356 1,396 14,396 _rateLaw1 #_R5
 7357 15,396 27,396 _rateLaw1 #_R5
 7358 30,396 45,396 _rateLaw1 #_R5
 7359 54,396 74,396 _rateLaw1 #_R5
 7360 90,396 116,396 _rateLaw1 #_R5
 7361 1,398 14,398 _rateLaw1 #_R5
 7362 15,398 27,398 _rateLaw1 #_R5
 7363 30,398 45,398 _rateLaw1 #_R5
 7364 54,398 74,398 _rateLaw1 #_R5
 7365 90,398 116,398 _rateLaw1 #_R5
 7366 1,400 14,400 _rateLaw1 #_R5
 7367 15,400 27,400 _rateLaw1 #_R5
 7368 30,400 45,400 _rateLaw1 #_R5
 7369 54,400 74,400 _rateLaw1 #_R5
 7370 90,400 116,400 _rateLaw1 #_R5
 7371 1,402 14,402 _rateLaw1 #_R5
 7372 15,402 27,402 _rateLaw1 #_R5
 7373 30,402 45,402 _rateLaw1 #_R5
 7374 54,402 74,402 _rateLaw1 #_R5
 7375 90,402 116,402 _rateLaw1 #_R5
 7376 1,404 14,404 _rateLaw1 #_R5
 7377 15,404 27,404 _rateLaw1 #_R5
 7378 30,404 45,404 _rateLaw1 #_R5
 7379 54,404 74,404 _rateLaw1 #_R5
 7380 90,404 116,404 _rateLaw1 #_R5
 7381 1,406 14,406 _rateLaw1 #_R5
 7382 15,406 27,406 _rateLaw1 #_R5
 7383 30,406 45,406 _rateLaw1 #_R5
 7384 54,406 74,406 _rateLaw1 #_R5
 7385 90,406 116,406 _rateLaw1 #_R5
 7386 1,408 14,408 _rateLaw1 #_R5
 7387 15,408 27,408 _rateLaw1 #_R5
 7388 30,408 45,408 _rateLaw1 #_R5
 7389 54,408 74,408 _rateLaw1 #_R5
 7390 90,408 116,408 _rateLaw1 #_R5
 7391 1,410 14,410 _rateLaw1 #_R5
 7392 15,410 27,410 _rateLaw1 #_R5
 7393 30,410 45,410 _rateLaw1 #_R5
 7394 54,410 74,410 _rateLaw1 #_R5
 7395 90,410 116,410 _rateLaw1 #_R5
 7396 14,382 28,382 kp4b #_R6
 7397 27,382 46,382 kp4b #_R6
 7398 45,382 75,382 kp4b #_R6
 7399 74,382 117,382 kp4b #_R6
 7400 116,382 179,382 kp4b #_R6
 7401 14,384 28,384 kp4b #_R6
 7402 27,384 46,384 kp4b #_R6
 7403 45,384 75,384 kp4b #_R6
 7404 74,384 117,384 kp4b #_R6
 7405 116,384 179,384 kp4b #_R6
 7406 14,386 28,386 kp4b #_R6
 7407 27,386 46,386 kp4b #_R6
 7408 45,386 75,386 kp4b #_R6
 7409 74,386 117,386 kp4b #_R6
 7410 116,386 179,386 kp4b #_R6
 7411 14,388 28,388 kp4b #_R6
 7412 27,388 46,388 kp4b #_R6
 7413 45,388 75,388 kp4b #_R6
 7414 74,388 117,388 kp4b #_R6
 7415 116,388 179,388 kp4b #_R6
 7416 14,390 28,390 kp4b #_R6
 7417 27,390 46,390 kp4b #_R6
 7418 45,390 75,390 kp4b #_R6
 7419 74,390 117,390 kp4b #_R6
 7420 116,390 179,390 kp4b #_R6
 7421 14,392 28,392 kp4b #_R6
 7422 27,392 46,392 kp4b #_R6
 7423 45,392 75,392 kp4b #_R6
 7424 74,392 117,392 kp4b #_R6
 7425 116,392 179,392 kp4b #_R6
 7426 14,394 28,394 kp4b #_R6
 7427 27,394 46,394 kp4b #_R6
 7428 45,394 75,394 kp4b #_R6
 7429 74,394 117,394 kp4b #_R6
 7430 116,394 179,394 kp4b #_R6
 7431 14,396 28,396 kp4b #_R6
 7432 27,396 46,396 kp4b #_R6
 7433 45,396 75,396 kp4b #_R6
 7434 74,396 117,396 kp4b #_R6
 7435 116,396 179,396 kp4b #_R6
 7436 14,398 28,398 kp4b #_R6
 7437 27,398 46,398 kp4b #_R6
 7438 45,398 75,398 kp4b #_R6
 7439 74,398 117,398 kp4b #_R6
 7440 116,398 179,398 kp4b #_R6
 7441 14,400 28,400 kp4b #_R6
 7442 27,400 46,400 kp4b #_R6
 7443 45,400 75,400 kp4b #_R6
 7444 74,400 117,400 kp4b #_R6
 7445 116,400 179,400 kp4b #_R6
 7446 14,402 28,402 kp4b #_R6
 7447 27,402 46,402 kp4b #_R6
 7448 45,402 75,402 kp4b #_R6
 7449 74,402 117,402 kp4b #_R6
 7450 116,402 179,402 kp4b #_R6
 7451 14,404 28,404 kp4b #_R6
 7452 27,404 46,404 kp4b #_R6
 7453 45,404 75,404 kp4b #_R6
 7454 74,404 117,404 kp4b #_R6
 7455 116,404 179,404 kp4b #_R6
 7456 14,406 28,406 kp4b #_R6
 7457 27,406 46,406 kp4b #_R6
 7458 45,406 75,406 kp4b #_R6
 7459 74,406 117,406 kp4b #_R6
 7460 116,406 179,406 kp4b #_R6
 7461 14,408 28,408 kp4b #_R6
 7462 27,408 46,408 kp4b #_R6
 7463 45,408 75,408 kp4b #_R6
 7464 74,408 117,408 kp4b #_R6
 7465 116,408 179,408 kp4b #_R6
 7466 14,410 28,410 kp4b #_R6
 7467 27,410 46,410 kp4b #_R6
 7468 45,410 75,410 kp4b #_R6
 7469 74,410 117,410 kp4b #_R6
 7470 116,410 179,410 kp4b #_R6
 7471 1,383 14,383 _rateLaw2 #_R7
 7472 15,383 27,383 _rateLaw2 #_R7
 7473 30,383 45,383 _rateLaw2 #_R7
 7474 54,383 74,383 _rateLaw2 #_R7
 7475 90,383 116,383 _rateLaw2 #_R7
 7476 1,385 14,385 _rateLaw2 #_R7
 7477 15,385 27,385 _rateLaw2 #_R7
 7478 30,385 45,385 _rateLaw2 #_R7
 7479 54,385 74,385 _rateLaw2 #_R7
 7480 90,385 116,385 _rateLaw2 #_R7
 7481 1,387 14,387 _rateLaw2 #_R7
 7482 15,387 27,387 _rateLaw2 #_R7
 7483 30,387 45,387 _rateLaw2 #_R7
 7484 54,387 74,387 _rateLaw2 #_R7
 7485 90,387 116,387 _rateLaw2 #_R7
 7486 1,389 14,389 _rateLaw2 #_R7
 7487 15,389 27,389 _rateLaw2 #_R7
 7488 30,389 45,389 _rateLaw2 #_R7
 7489 54,389 74,389 _rateLaw2 #_R7
 7490 90,389 116,389 _rateLaw2 #_R7
 7491 1,391 14,391 _rateLaw2 #_R7
 7492 15,391 27,391 _rateLaw2 #_R7
 7493 30,391 45,391 _rateLaw2 #_R7
 7494 54,391 74,391 _rateLaw2 #_R7
 7495 90,391 116,391 _rateLaw2 #_R7
 7496 1,393 14,393 _rateLaw2 #_R7
 7497 15,393 27,393 _rateLaw2 #_R7
 7498 30,393 45,393 _rateLaw2 #_R7
 7499 54,393 74,393 _rateLaw2 #_R7
 7500 90,393 116,393 _rateLaw2 #_R7
 7501 1,395 14,395 _rateLaw2 #_R7
 7502 15,395 27,395 _rateLaw2 #_R7
 7503 30,395 45,395 _rateLaw2 #_R7
 7504 54,395 74,395 _rateLaw2 #_R7
 7505 90,395 116,395 _rateLaw2 #_R7
 7506 1,397 14,397 _rateLaw2 #_R7
 7507 15,397 27,397 _rateLaw2 #_R7
 7508 30,397 45,397 _rateLaw2 #_R7
 7509 54,397 74,397 _rateLaw2 #_R7
 7510 90,397 116,397 _rateLaw2 #_R7
 7511 1,399 14,399 _rateLaw2 #_R7
 7512 15,399 27,399 _rateLaw2 #_R7
 7513 30,399 45,399 _rateLaw2 #_R7
 7514 54,399 74,399 _rateLaw2 #_R7
 7515 90,399 116,399 _rateLaw2 #_R7
 7516 1,401 14,401 _rateLaw2 #_R7
 7517 15,401 27,401 _rateLaw2 #_R7
 7518 30,401 45,401 _rateLaw2 #_R7
 7519 54,401 74,401 _rateLaw2 #_R7
 7520 90,401 116,401 _rateLaw2 #_R7
 7521 1,403 14,403 _rateLaw2 #_R7
 7522 15,403 27,403 _rateLaw2 #_R7
 7523 30,403 45,403 _rateLaw2 #_R7
 7524 54,403 74,403 _rateLaw2 #_R7
 7525 90,403 116,403 _rateLaw2 #_R7
 7526 1,405 14,405 _rateLaw2 #_R7
 7527 15,405 27,405 _rateLaw2 #_R7
 7528 30,405 45,405 _rateLaw2 #_R7
 7529 54,405 74,405 _rateLaw2 #_R7
 7530 90,405 116,405 _rateLaw2 #_R7
 7531 1,407 14,407 _rateLaw2 #_R7
 7532 15,407 27,407 _rateLaw2 #_R7
 7533 30,407 45,407 _rateLaw2 #_R7
 7534 54,407 74,407 _rateLaw2 #_R7
 7535 90,407 116,407 _rateLaw2 #_R7
 7536 1,409 14,409 _rateLaw2 #_R7
 7537 15,409 27,409 _rateLaw2 #_R7
 7538 30,409 45,409 _rateLaw2 #_R7
 7539 54,409 74,409 _rateLaw2 #_R7
 7540 90,409 116,409 _rateLaw2 #_R7
 7541 1,411 14,411 _rateLaw2 #_R7
 7542 15,411 27,411 _rateLaw2 #_R7
 7543 30,411 45,411 _rateLaw2 #_R7
 7544 54,411 74,411 _rateLaw2 #_R7
 7545 90,411 116,411 _rateLaw2 #_R7
 7546 14,383 28,383 kp4d #_R8
 7547 27,383 46,383 kp4d #_R8
 7548 45,383 75,383 kp4d #_R8
 7549 74,383 117,383 kp4d #_R8
 7550 116,383 179,383 kp4d #_R8
 7551 14,385 28,385 kp4d #_R8
 7552 27,385 46,385 kp4d #_R8
 7553 45,385 75,385 kp4d #_R8
 7554 74,385 117,385 kp4d #_R8
 7555 116,385 179,385 kp4d #_R8
 7556 14,387 28,387 kp4d #_R8
 7557 27,387 46,387 kp4d #_R8
 7558 45,387 75,387 kp4d #_R8
 7559 74,387 117,387 kp4d #_R8
 7560 116,387 179,387 kp4d #_R8
 7561 14,389 28,389 kp4d #_R8
 7562 27,389 46,389 kp4d #_R8
 7563 45,389 75,389 kp4d #_R8
 7564 74,389 117,389 kp4d #_R8
 7565 116,389 179,389 kp4d #_R8
 7566 14,391 28,391 kp4d #_R8
 7567 27,391 46,391 kp4d #_R8
 7568 45,391 75,391 kp4d #_R8
 7569 74,391 117,391 kp4d #_R8
 7570 116,391 179,391 kp4d #_R8
 7571 14,393 28,393 kp4d #_R8
 7572 27,393 46,393 kp4d #_R8
 7573 45,393 75,393 kp4d #_R8
 7574 74,393 117,393 kp4d #_R8
 7575 116,393 179,393 kp4d #_R8
 7576 14,395 28,395 kp4d #_R8
 7577 27,395 46,395 kp4d #_R8
 7578 45,395 75,395 kp4d #_R8
 7579 74,395 117,395 kp4d #_R8
 7580 116,395 179,395 kp4d #_R8
 7581 14,397 28,397 kp4d #_R8
 7582 27,397 46,397 kp4d #_R8
 7583 45,397 75,397 kp4d #_R8
 7584 74,397 117,397 kp4d #_R8
 7585 116,397 179,397 kp4d #_R8
 7586 14,399 28,399 kp4d #_R8
 7587 27,399 46,399 kp4d #_R8
 7588 45,399 75,399 kp4d #_R8
 7589 74,399 117,399 kp4d #_R8
 7590 116,399 179,399 kp4d #_R8
 7591 14,401 28,401 kp4d #_R8
 7592 27,401 46,401 kp4d #_R8
 7593 45,401 75,401 kp4d #_R8
 7594 74,401 117,401 kp4d #_R8
 7595 116,401 179,401 kp4d #_R8
 7596 14,403 28,403 kp4d #_R8
 7597 27,403 46,403 kp4d #_R8
 7598 45,403 75,403 kp4d #_R8
 7599 74,403 117,403 kp4d #_R8
 7600 116,403 179,403 kp4d #_R8
 7601 14,405 28,405 kp4d #_R8
 7602 27,405 46,405 kp4d #_R8
 7603 45,405 75,405 kp4d #_R8
 7604 74,405 117,405 kp4d #_R8
 7605 116,405 179,405 kp4d #_R8
 7606 14,407 28,407 kp4d #_R8
 7607 27,407 46,407 kp4d #_R8
 7608 45,407 75,407 kp4d #_R8
 7609 74,407 117,407 kp4d #_R8
 7610 116,407 179,407 kp4d #_R8
 7611 14,409 28,409 kp4d #_R8
 7612 27,409 46,409 kp4d #_R8
 7613 45,409 75,409 kp4d #_R8
 7614 74,409 117,409 kp4d #_R8
 7615 116,409 179,409 kp4d #_R8
 7616 14,411 28,411 kp4d #_R8
 7617 27,411 46,411 kp4d #_R8
 7618 45,411 75,411 kp4d #_R8
 7619 74,411 117,411 kp4d #_R8
 7620 116,411 179,411 kp4d #_R8
 7621 7,382 7,384 _rateLaw3 #_R9
 7622 7,383 7,385 _rateLaw3 #_R9
 7623 7,392 7,394 _rateLaw3 #_R9
 7624 7,393 7,395 _rateLaw3 #_R9
 7625 7,402 7,404 _rateLaw3 #_R9
 7626 7,403 7,405 _rateLaw3 #_R9
 7627 7,431 7,433 _rateLaw3 #_R9
 7628 7,432 7,434 _rateLaw3 #_R9
 7629 7,441 7,443 _rateLaw3 #_R9
 7630 7,442 7,444 _rateLaw3 #_R9
 7631 7,451 7,453 _rateLaw3 #_R9
 7632 7,452 7,454 _rateLaw3 #_R9
 7633 16,382 16,384 _rateLaw3 #_R9
 7634 16,383 16,385 _rateLaw3 #_R9
 7635 16,392 16,394 _rateLaw3 #_R9
 7636 16,393 16,395 _rateLaw3 #_R9
 7637 16,402 16,404 _rateLaw3 #_R9
 7638 16,403 16,405 _rateLaw3 #_R9
 7639 16,431 16,433 _rateLaw3 #_R9
 7640 16,432 16,434 _rateLaw3 #_R9
 7641 16,441 16,443 _rateLaw3 #_R9
 7642 16,442 16,444 _rateLaw3 #_R9
 7643 16,451 16,453 _rateLaw3 #_R9
 7644 16,452 16,454 _rateLaw3 #_R9
 7645 25,382 25,384 _rateLaw3 #_R9
 7646 25,383 25,385 _rateLaw3 #_R9
 7647 25,392 25,394 _rateLaw3 #_R9
 7648 25,393 25,395 _rateLaw3 #_R9
 7649 25,402 25,404 _rateLaw3 #_R9
 7650 25,403 25,405 _rateLaw3 #_R9
 7651 25,431 25,433 _rateLaw3 #_R9
 7652 25,432 25,434 _rateLaw3 #_R9
 7653 25,441 25,443 _rateLaw3 #_R9
 7654 25,442 25,444 _rateLaw3 #_R9
 7655 25,451 25,453 _rateLaw3 #_R9
 7656 25,452 25,454 _rateLaw3 #_R9
 7657 31,382 31,384 _rateLaw3 #_R9
 7658 31,383 31,385 _rateLaw3 #_R9
 7659 31,392 31,394 _rateLaw3 #_R9
 7660 31,393 31,395 _rateLaw3 #_R9
 7661 31,402 31,404 _rateLaw3 #_R9
 7662 31,403 31,405 _rateLaw3 #_R9
 7663 31,431 31,433 _rateLaw3 #_R9
 7664 31,432 31,434 _rateLaw3 #_R9
 7665 31,441 31,443 _rateLaw3 #_R9
 7666 31,442 31,444 _rateLaw3 #_R9
 7667 31,451 31,453 _rateLaw3 #_R9
 7668 31,452 31,454 _rateLaw3 #_R9
 7669 41,382 41,384 _rateLaw3 #_R9
 7670 41,383 41,385 _rateLaw3 #_R9
 7671 41,392 41,394 _rateLaw3 #_R9
 7672 41,393 41,395 _rateLaw3 #_R9
 7673 41,402 41,404 _rateLaw3 #_R9
 7674 41,403 41,405 _rateLaw3 #_R9
 7675 41,431 41,433 _rateLaw3 #_R9
 7676 41,432 41,434 _rateLaw3 #_R9
 7677 41,441 41,443 _rateLaw3 #_R9
 7678 41,442 41,444 _rateLaw3 #_R9
 7679 41,451 41,453 _rateLaw3 #_R9
 7680 41,452 41,454 _rateLaw3 #_R9
 7681 43,382 43,384 _rateLaw3 #_R9
 7682 43,383 43,385 _rateLaw3 #_R9
 7683 43,392 43,394 _rateLaw3 #_R9
 7684 43,393 43,395 _rateLaw3 #_R9
 7685 43,402 43,404 _rateLaw3 #_R9
 7686 43,403 43,405 _rateLaw3 #_R9
 7687 43,431 43,433 _rateLaw3 #_R9
 7688 43,432 43,434 _rateLaw3 #_R9
 7689 43,441 43,443 _rateLaw3 #_R9
 7690 43,442 43,444 _rateLaw3 #_R9
 7691 43,451 43,453 _rateLaw3 #_R9
 7692 43,452 43,454 _rateLaw3 #_R9
 7693 55,382 55,384 _rateLaw3 #_R9
 7694 55,383 55,385 _rateLaw3 #_R9
 7695 55,392 55,394 _rateLaw3 #_R9
 7696 55,393 55,395 _rateLaw3 #_R9
 7697 55,402 55,404 _rateLaw3 #_R9
 7698 55,403 55,405 _rateLaw3 #_R9
 7699 55,431 55,433 _rateLaw3 #_R9
 7700 55,432 55,434 _rateLaw3 #_R9
 7701 55,441 55,443 _rateLaw3 #_R9
 7702 55,442 55,444 _rateLaw3 #_R9
 7703 55,451 55,453 _rateLaw3 #_R9
 7704 55,452 55,454 _rateLaw3 #_R9
 7705 70,382 70,384 _rateLaw3 #_R9
 7706 70,383 70,385 _rateLaw3 #_R9
 7707 70,392 70,394 _rateLaw3 #_R9
 7708 70,393 70,395 _rateLaw3 #_R9
 7709 70,402 70,404 _rateLaw3 #_R9
 7710 70,403 70,405 _rateLaw3 #_R9
 7711 70,431 70,433 _rateLaw3 #_R9
 7712 70,432 70,434 _rateLaw3 #_R9
 7713 70,441 70,443 _rateLaw3 #_R9
 7714 70,442 70,444 _rateLaw3 #_R9
 7715 70,451 70,453 _rateLaw3 #_R9
 7716 70,452 70,454 _rateLaw3 #_R9
 7717 72,382 72,384 _rateLaw3 #_R9
 7718 72,383 72,385 _rateLaw3 #_R9
 7719 72,392 72,394 _rateLaw3 #_R9
 7720 72,393 72,395 _rateLaw3 #_R9
 7721 72,402 72,404 _rateLaw3 #_R9
 7722 72,403 72,405 _rateLaw3 #_R9
 7723 72,431 72,433 _rateLaw3 #_R9
 7724 72,432 72,434 _rateLaw3 #_R9
 7725 72,441 72,443 _rateLaw3 #_R9
 7726 72,442 72,444 _rateLaw3 #_R9
 7727 72,451 72,453 _rateLaw3 #_R9
 7728 72,452 72,454 _rateLaw3 #_R9
 7729 91,382 91,384 _rateLaw3 #_R9
 7730 91,383 91,385 _rateLaw3 #_R9
 7731 91,392 91,394 _rateLaw3 #_R9
 7732 91,393 91,395 _rateLaw3 #_R9
 7733 91,402 91,404 _rateLaw3 #_R9
 7734 91,403 91,405 _rateLaw3 #_R9
 7735 91,431 91,433 _rateLaw3 #_R9
 7736 91,432 91,434 _rateLaw3 #_R9
 7737 91,441 91,443 _rateLaw3 #_R9
 7738 91,442 91,444 _rateLaw3 #_R9
 7739 91,451 91,453 _rateLaw3 #_R9
 7740 91,452 91,454 _rateLaw3 #_R9
 7741 112,382 112,384 _rateLaw3 #_R9
 7742 112,383 112,385 _rateLaw3 #_R9
 7743 112,392 112,394 _rateLaw3 #_R9
 7744 112,393 112,395 _rateLaw3 #_R9
 7745 112,402 112,404 _rateLaw3 #_R9
 7746 112,403 112,405 _rateLaw3 #_R9
 7747 112,431 112,433 _rateLaw3 #_R9
 7748 112,432 112,434 _rateLaw3 #_R9
 7749 112,441 112,443 _rateLaw3 #_R9
 7750 112,442 112,444 _rateLaw3 #_R9
 7751 112,451 112,453 _rateLaw3 #_R9
 7752 112,452 112,454 _rateLaw3 #_R9
 7753 114,382 114,384 _rateLaw3 #_R9
 7754 114,383 114,385 _rateLaw3 #_R9
 7755 114,392 114,394 _rateLaw3 #_R9
 7756 114,393 114,395 _rateLaw3 #_R9
 7757 114,402 114,404 _rateLaw3 #_R9
 7758 114,403 114,405 _rateLaw3 #_R9
 7759 114,431 114,433 _rateLaw3 #_R9
 7760 114,432 114,434 _rateLaw3 #_R9
 7761 114,441 114,443 _rateLaw3 #_R9
 7762 114,442 114,444 _rateLaw3 #_R9
 7763 114,451 114,453 _rateLaw3 #_R9
 7764 114,452 114,454 _rateLaw3 #_R9
 7765 175,382 175,384 _rateLaw3 #_R9
 7766 175,383 175,385 _rateLaw3 #_R9
 7767 175,392 175,394 _rateLaw3 #_R9
 7768 175,393 175,395 _rateLaw3 #_R9
 7769 175,402 175,404 _rateLaw3 #_R9
 7770 175,403 175,405 _rateLaw3 #_R9
 7771 175,431 175,433 _rateLaw3 #_R9
 7772 175,432 175,434 _rateLaw3 #_R9
 7773 175,441 175,443 _rateLaw3 #_R9
 7774 175,442 175,444 _rateLaw3 #_R9
 7775 175,451 175,453 _rateLaw3 #_R9
 7776 175,452 175,454 _rateLaw3 #_R9
 7777 177,382 177,384 _rateLaw3 #_R9
 7778 177,383 177,385 _rateLaw3 #_R9
 7779 177,392 177,394 _rateLaw3 #_R9
 7780 177,393 177,395 _rateLaw3 #_R9
 7781 177,402 177,404 _rateLaw3 #_R9
 7782 177,403 177,405 _rateLaw3 #_R9
 7783 177,431 177,433 _rateLaw3 #_R9
 7784 177,432 177,434 _rateLaw3 #_R9
 7785 177,441 177,443 _rateLaw3 #_R9
 7786 177,442 177,444 _rateLaw3 #_R9
 7787 177,451 177,453 _rateLaw3 #_R9
 7788 177,452 177,454 _rateLaw3 #_R9
 7789 208,382 208,384 _rateLaw3 #_R9
 7790 208,383 208,385 _rateLaw3 #_R9
 7791 208,392 208,394 _rateLaw3 #_R9
 7792 208,393 208,395 _rateLaw3 #_R9
 7793 208,402 208,404 _rateLaw3 #_R9
 7794 208,403 208,405 _rateLaw3 #_R9
 7795 208,431 208,433 _rateLaw3 #_R9
 7796 208,432 208,434 _rateLaw3 #_R9
 7797 208,441 208,443 _rateLaw3 #_R9
 7798 208,442 208,444 _rateLaw3 #_R9
 7799 208,451 208,453 _rateLaw3 #_R9
 7800 208,452 208,454 _rateLaw3 #_R9
 7801 1,382 15,382 _rateLaw3 #_R9
 7802 7,382 16,382 _rateLaw3 #_R9
 7803 10,382 17,382 _rateLaw3 #_R9
 7804 13,382 24,382 _rateLaw3 #_R9
 7805 14,382 27,382 _rateLaw3 #_R9
 7806 18,382 29,382 _rateLaw3 #_R9
 7807 25,382 41,382 _rateLaw3 #_R9
 7808 26,382 42,382 _rateLaw3 #_R9
 7809 28,382 46,382 _rateLaw3 #_R9
 7810 35,382 47,382 _rateLaw3 #_R9
 7811 36,382 48,382 _rateLaw3 #_R9
 7812 43,382 72,382 _rateLaw3 #_R9
 7813 44,382 73,382 _rateLaw3 #_R9
 7814 51,382 76,382 _rateLaw3 #_R9
 7815 52,382 77,382 _rateLaw3 #_R9
 7816 382,382 382,384 _rateLaw3 #_R9
 7817 382,383 382,385 _rateLaw3 #_R9
 7818 382,392 382,394 _rateLaw3 #_R9
 7819 382,393 382,395 _rateLaw3 #_R9
 7820 382,402 382,404 _rateLaw3 #_R9
 7821 382,403 382,405 _rateLaw3 #_R9
 7822 382,431 382,433 _rateLaw3 #_R9
 7823 382,432 382,434 _rateLaw3 #_R9
 7824 382,441 382,443 _rateLaw3 #_R9
 7825 382,442 382,444 _rateLaw3 #_R9
 7826 382,451 382,453 _rateLaw3 #_R9
 7827 382,452 382,454 _rateLaw3 #_R9
 7828 1,384 15,384 _rateLaw3 #_R9
 7829 7,384 16,384 _rateLaw3 #_R9
 7830 10,384 17,384 _rateLaw3 #_R9
 7831 13,384 24,384 _rateLaw3 #_R9
 7832 14,384 27,384 _rateLaw3 #_R9
 7833 18,384 29,384 _rateLaw3 #_R9
 7834 25,384 41,384 _rateLaw3 #_R9
 7835 26,384 42,384 _rateLaw3 #_R9
 7836 28,384 46,384 _rateLaw3 #_R9
 7837 35,384 47,384 _rateLaw3 #_R9
 7838 36,384 48,384 _rateLaw3 #_R9
 7839 43,384 72,384 _rateLaw3 #_R9
 7840 44,384 73,384 _rateLaw3 #_R9
 7841 51,384 76,384 _rateLaw3 #_R9
 7842 52,384 77,384 _rateLaw3 #_R9
 7843 382,384 384,384 _rateLaw3 #_R9
 7844 383,384 384,385 _rateLaw3 #_R9
 7845 384,392 384,394 _rateLaw3 #_R9
 7846 384,393 384,395 _rateLaw3 #_R9
 7847 384,402 384,404 _rateLaw3 #_R9
 7848 384,403 384,405 _rateLaw3 #_R9
 7849 384,431 384,433 _rateLaw3 #_R9
 7850 384,432 384,434 _rateLaw3 #_R9
 7851 384,441 384,443 _rateLaw3 #_R9
 7852 384,442 384,444 _rateLaw3 #_R9
 7853 384,451 384,453 _rateLaw3 #_R9
 7854 384,452 384,454 _rateLaw3 #_R9
 7855 1,386 15,386 _rateLaw3 #_R9
 7856 7,386 16,386 _rateLaw3 #_R9
 7857 10,386 17,386 _rateLaw3 #_R9
 7858 13,386 24,386 _rateLaw3 #_R9
 7859 14,386 27,386 _rateLaw3 #_R9
 7860 18,386 29,386 _rateLaw3 #_R9
 7861 25,386 41,386 _rateLaw3 #_R9
 7862 26,386 42,386 _rateLaw3 #_R9
 7863 28,386 46,386 _rateLaw3 #_R9
 7864 35,386 47,386 _rateLaw3 #_R9
 7865 36,386 48,386 _rateLaw3 #_R9
 7866 43,386 72,386 _rateLaw3 #_R9
 7867 44,386 73,386 _rateLaw3 #_R9
 7868 51,386 76,386 _rateLaw3 #_R9
 7869 52,386 77,386 _rateLaw3 #_R9
 7870 382,386 384,386 _rateLaw3 #_R9
 7871 383,386 385,386 _rateLaw3 #_R9
 7872 386,392 386,394 _rateLaw3 #_R9
 7873 386,393 386,395 _rateLaw3 #_R9
 7874 386,402 386,404 _rateLaw3 #_R9
 7875 386,403 386,405 _rateLaw3 #_R9
 7876 386,431 386,433 _rateLaw3 #_R9
 7877 386,432 386,434 _rateLaw3 #_R9
 7878 386,441 386,443 _rateLaw3 #_R9
 7879 386,442 386,444 _rateLaw3 #_R9
 7880 386,451 386,453 _rateLaw3 #_R9
 7881 386,452 386,454 _rateLaw3 #_R9
 7882 1,388 15,388 _rateLaw3 #_R9
 7883 7,388 16,388 _rateLaw3 #_R9
 7884 10,388 17,388 _rateLaw3 #_R9
 7885 13,388 24,388 _rateLaw3 #_R9
 7886 14,388 27,388 _rateLaw3 #_R9
 7887 18,388 29,388 _rateLaw3 #_R9
 7888 25,388 41,388 _rateLaw3 #_R9
 7889 26,388 42,388 _rateLaw3 #_R9
 7890 28,388 46,388 _rateLaw3 #_R9
 7891 35,388 47,388 _rateLaw3 #_R9
 7892 36,388 48,388 _rateLaw3 #_R9
 7893 43,388 72,388 _rateLaw3 #_R9
 7894 44,388 73,388 _rateLaw3 #_R9
 7895 51,388 76,388 _rateLaw3 #_R9
 7896 52,388 77,388 _rateLaw3 #_R9
 7897 382,388 384,388 _rateLaw3 #_R9
 7898 383,388 385,388 _rateLaw3 #_R9
 7899 388,392 388,394 _rateLaw3 #_R9
 7900 388,393 388,395 _rateLaw3 #_R9
 7901 388,402 388,404 _rateLaw3 #_R9
 7902 388,403 388,405 _rateLaw3 #_R9
 7903 388,431 388,433 _rateLaw3 #_R9
 7904 388,432 388,434 _rateLaw3 #_R9
 7905 388,441 388,443 _rateLaw3 #_R9
 7906 388,442 388,444 _rateLaw3 #_R9
 7907 388,451 388,453 _rateLaw3 #_R9
 7908 388,452 388,454 _rateLaw3 #_R9
 7909 1,390 15,390 _rateLaw3 #_R9
 7910 7,390 16,390 _rateLaw3 #_R9
 7911 10,390 17,390 _rateLaw3 #_R9
 7912 13,390 24,390 _rateLaw3 #_R9
 7913 14,390 27,390 _rateLaw3 #_R9
 7914 18,390 29,390 _rateLaw3 #_R9
 7915 25,390 41,390 _rateLaw3 #_R9
 7916 26,390 42,390 _rateLaw3 #_R9
 7917 28,390 46,390 _rateLaw3 #_R9
 7918 35,390 47,390 _rateLaw3 #_R9
 7919 36,390 48,390 _rateLaw3 #_R9
 7920 43,390 72,390 _rateLaw3 #_R9
 7921 44,390 73,390 _rateLaw3 #_R9
 7922 51,390 76,390 _rateLaw3 #_R9
 7923 52,390 77,390 _rateLaw3 #_R9
 7924 382,390 384,390 _rateLaw3 #_R9
 7925 383,390 385,390 _rateLaw3 #_R9
 7926 390,392 390,394 _rateLaw3 #_R9
 7927 390,393 390,395 _rateLaw3 #_R9
 7928 390,402 390,404 _rateLaw3 #_R9
 7929 390,403 390,405 _rateLaw3 #_R9
 7930 390,431 390,433 _rateLaw3 #_R9
 7931 390,432 390,434 _rateLaw3 #_R9
 7932 390,441 390,443 _rateLaw3 #_R9
 7933 390,442 390,444 _rateLaw3 #_R9
 7934 390,451 390,453 _rateLaw3 #_R9
 7935 390,452 390,454 _rateLaw3 #_R9
 7936 1,392 15,392 _rateLaw3 #_R9
 7937 7,392 16,392 _rateLaw3 #_R9
 7938 10,392 17,392 _rateLaw3 #_R9
 7939 13,392 24,392 _rateLaw3 #_R9
 7940 14,392 27,392 _rateLaw3 #_R9
 7941 18,392 29,392 _rateLaw3 #_R9
 7942 25,392 41,392 _rateLaw3 #_R9
 7943 26,392 42,392 _rateLaw3 #_R9
 7944 28,392 46,392 _rateLaw3 #_R9
 7945 35,392 47,392 _rateLaw3 #_R9
 7946 36,392 48,392 _rateLaw3 #_R9
 7947 43,392 72,392 _rateLaw3 #_R9
 7948 44,392 73,392 _rateLaw3 #_R9
 7949 51,392 76,392 _rateLaw3 #_R9
 7950 52,392 77,392 _rateLaw3 #_R9
 7951 382,392 384,392 _rateLaw3 #_R9
 7952 383,392 385,392 _rateLaw3 #_R9
 7953 392,392 392,394 _rateLaw3 #_R9
 7954 392,393 392,395 _rateLaw3 #_R9
 7955 392,402 392,404 _rateLaw3 #_R9
 7956 392,403 392,405 _rateLaw3 #_R9
 7957 392,431 392,433 _rateLaw3 #_R9
 7958 392,432 392,434 _rateLaw3 #_R9
 7959 392,441 392,443 _rateLaw3 #_R9
 7960 392,442 392,444 _rateLaw3 #_R9
 7961 392,451 392,453 _rateLaw3 #_R9
 7962 392,452 392,454 _rateLaw3 #_R9
 7963 1,394 15,394 _rateLaw3 #_R9
 7964 7,394 16,394 _rateLaw3 #_R9
 7965 10,394 17,394 _rateLaw3 #_R9
 7966 13,394 24,394 _rateLaw3 #_R9
 7967 14,394 27,394 _rateLaw3 #_R9
 7968 18,394 29,394 _rateLaw3 #_R9
 7969 25,394 41,394 _rateLaw3 #_R9
 7970 26,394 42,394 _rateLaw3 #_R9
 7971 28,394 46,394 _rateLaw3 #_R9
 7972 35,394 47,394 _rateLaw3 #_R9
 7973 36,394 48,394 _rateLaw3 #_R9
 7974 43,394 72,394 _rateLaw3 #_R9
 7975 44,394 73,394 _rateLaw3 #_R9
 7976 51,394 76,394 _rateLaw3 #_R9
 7977 52,394 77,394 _rateLaw3 #_R9
 7978 382,394 384,394 _rateLaw3 #_R9
 7979 383,394 385,394 _rateLaw3 #_R9
 7980 392,394 394,394 _rateLaw3 #_R9
 7981 393,394 394,395 _rateLaw3 #_R9
 7982 394,402 394,404 _rateLaw3 #_R9
 7983 394,403 394,405 _rateLaw3 #_R9
 7984 394,431 394,433 _rateLaw3 #_R9
 7985 394,432 394,434 _rateLaw3 #_R9
 7986 394,441 394,443 _rateLaw3 #_R9
 7987 394,442 394,444 _rateLaw3 #_R9
 7988 394,451 394,453 _rateLaw3 #_R9
 7989 394,452 394,454 _rateLaw3 #_R9
 7990 1,396 15,396 _rateLaw3 #_R9
 7991 7,396 16,396 _rateLaw3 #_R9
 7992 10,396 17,396 _rateLaw3 #_R9
 7993 13,396 24,396 _rateLaw3 #_R9
 7994 14,396 27,396 _rateLaw3 #_R9
 7995 18,396 29,396 _rateLaw3 #_R9
 7996 25,396 41,396 _rateLaw3 #_R9
 7997 26,396 42,396 _rateLaw3 #_R9
 7998 28,396 46,396 _rateLaw3 #_R9
 7999 35,396 47,396 _rateLaw3 #_R9
 8000 36,396 48,396 _rateLaw3 #_R9
 8001 43,396 72,396 _rateLaw3 #_R9
 8002 44,396 73,396 _rateLaw3 #_R9
 8003 51,396 76,396 _rateLaw3 #_R9
 8004 52,396 77,396 _rateLaw3 #_R9
 8005 382,396 384,396 _rateLaw3 #_R9
 8006 383,396 385,396 _rateLaw3 #_R9
 8007 392,396 394,396 _rateLaw3 #_R9
 8008 393,396 395,396 _rateLaw3 #_R9
 8009 396,402 396,404 _rateLaw3 #_R9
 8010 396,403 396,405 _rateLaw3 #_R9
 8011 396,431 396,433 _rateLaw3 #_R9
 8012 396,432 396,434 _rateLaw3 #_R9
 8013 396,441 396,443 _rateLaw3 #_R9
 8014 396,442 396,444 _rateLaw3 #_R9
 8015 396,451 396,453 _rateLaw3 #_R9
 8016 396,452 396,454 _rateLaw3 #_R9
 8017 1,398 15,398 _rateLaw3 #_R9
 8018 7,398 16,398 _rateLaw3 #_R9
 8019 10,398 17,398 _rateLaw3 #_R9
 8020 13,398 24,398 _rateLaw3 #_R9
 8021 14,398 27,398 _rateLaw3 #_R9
 8022 18,398 29,398 _rateLaw3 #_R9
 8023 25,398 41,398 _rateLaw3 #_R9
 8024 26,398 42,398 _rateLaw3 #_R9
 8025 28,398 46,398 _rateLaw3 #_R9
 8026 35,398 47,398 _rateLaw3 #_R9
 8027 36,398 48,398 _rateLaw3 #_R9
 8028 43,398 72,398 _rateLaw3 #_R9
 8029 44,398 73,398 _rateLaw3 #_R9
 8030 51,398 76,398 _rateLaw3 #_R9
 8031 52,398 77,398 _rateLaw3 #_R9
 8032 382,398 384,398 _rateLaw3 #_R9
 8033 383,398 385,398 _rateLaw3 #_R9
 8034 392,398 394,398 _rateLaw3 #_R9
 8035 393,398 395,398 _rateLaw3 #_R9
 8036 398,402 398,404 _rateLaw3 #_R9
 8037 398,403 398,405 _rateLaw3 #_R9
 8038 398,431 398,433 _rateLaw3 #_R9
 8039 398,432 398,434 _rateLaw3 #_R9
 8040 398,441 398,443 _rateLaw3 #_R9
 8041 398,442 398,444 _rateLaw3 #_R9
 8042 398,451 398,453 _rateLaw3 #_R9
 8043 398,452 398,454 _rateLaw3 #_R9
 8044 1,400 15,400 _rateLaw3 #_R9
 8045 7,400 16,400 _rateLaw3 #_R9
 8046 10,400 17,400 _rateLaw3 #_R9
 8047 13,400 24,400 _rateLaw3 #_R9
 8048 14,400 27,400 _rateLaw3 #_R9
 8049 18,400 29,400 _rateLaw3 #_R9
 8050 25,400 41,400 _rateLaw3 #_R9
 8051 26,400 42,400 _rateLaw3 #_R9
 8052 28,400 46,400 _rateLaw3 #_R9
 8053 35,400 47,400 _rateLaw3 #_R9
 8054 36,400 48,400 _rateLaw3 #_R9
 8055 43,400 72,400 _rateLaw3 #_R9
 8056 44,400 73,400 _rateLaw3 #_R9
 8057 51,400 76,400 _rateLaw3 #_R9
 8058 52,400 77,400 _rateLaw3 #_R9
 8059 382,400 384,400 _rateLaw3 #_R9
 8060 383,400 385,400 _rateLaw3 #_R9
 8061 392,400 394,400 _rateLaw3 #_R9
 8062 393,400 395,400 _rateLaw3 #_R9
 8063 400,402 400,404 _rateLaw3 #_R9
 8064 400,403 400,405 _rateLaw3 #_R9
 8065 400,431 400,433 _rateLaw3 #_R9
 8066 400,432 400,434 _rateLaw3 #_R9
 8067 400,441 400,443 _rateLaw3 #_R9
 8068 400,442 400,444 _rateLaw3 #_R9
 8069 400,451 400,453 _rateLaw3 #_R9
 8070 400,452 400,454 _rateLaw3 #_R9
 8071 1,402 15,402 _rateLaw3 #_R9
 8072 7,402 16,402 _rateLaw3 #_R9
 8073 10,402 17,402 _rateLaw3 #_R9
 8074 13,402 24,402 _rateLaw3 #_R9
 8075 14,402 27,402 _rateLaw3 #_R9
 8076 18,402 29,402 _rateLaw3 #_R9
 8077 25,402 41,402 _rateLaw3 #_R9
 8078 26,402 42,402 _rateLaw3 #_R9
 8079 28,402 46,402 _rateLaw3 #_R9
 8080 35,402 47,402 _rateLaw3 #_R9
 8081 36,402 48,402 _rateLaw3 #_R9
 8082 43,402 72,402 _rateLaw3 #_R9
 8083 44,402 73,402 _rateLaw3 #_R9
 8084 51,402 76,402 _rateLaw3 #_R9
 8085 52,402 77,402 _rateLaw3 #_R9
 8086 382,402 384,402 _rateLaw3 #_R9
 8087 383,402 385,402 _rateLaw3 #_R9
 8088 392,402 394,402 _rateLaw3 #_R9
 8089 393,402 395,402 _rateLaw3 #_R9
 8090 402,402 402,404 _rateLaw3 #_R9
 8091 402,403 402,405 _rateLaw3 #_R9
 8092 402,431 402,433 _rateLaw3 #_R9
 8093 402,432 402,434 _rateLaw3 #_R9
 8094 402,441 402,443 _rateLaw3 #_R9
 8095 402,442 402,444 _rateLaw3 #_R9
 8096 402,451 402,453 _rateLaw3 #_R9
 8097 402,452 402,454 _rateLaw3 #_R9
 8098 1,404 15,404 _rateLaw3 #_R9
 8099 7,404 16,404 _rateLaw3 #_R9
 8100 10,404 17,404 _rateLaw3 #_R9
 8101 13,404 24,404 _rateLaw3 #_R9
 8102 14,404 27,404 _rateLaw3 #_R9
 8103 18,404 29,404 _rateLaw3 #_R9
 8104 25,404 41,404 _rateLaw3 #_R9
 8105 26,404 42,404 _rateLaw3 #_R9
 8106 28,404 46,404 _rateLaw3 #_R9
 8107 35,404 47,404 _rateLaw3 #_R9
 8108 36,404 48,404 _rateLaw3 #_R9
 8109 43,404 72,404 _rateLaw3 #_R9
 8110 44,404 73,404 _rateLaw3 #_R9
 8111 51,404 76,404 _rateLaw3 #_R9
 8112 52,404 77,404 _rateLaw3 #_R9
 8113 382,404 384,404 _rateLaw3 #_R9
 8114 383,404 385,404 _rateLaw3 #_R9
 8115 392,404 394,404 _rateLaw3 #_R9
 8116 393,404 395,404 _rateLaw3 #_R9
 8117 402,404 404,404 _rateLaw3 #_R9
 8118 403,404 404,405 _rateLaw3 #_R9
 8119 404,431 404,433 _rateLaw3 #_R9
 8120 404,432 404,434 _rateLaw3 #_R9
 8121 404,441 404,443 _rateLaw3 #_R9
 8122 404,442 404,444 _rateLaw3 #_R9
 8123 404,451 404,453 _rateLaw3 #_R9
 8124 404,452 404,454 _rateLaw3 #_R9
 8125 1,406 15,406 _rateLaw3 #_R9
 8126 7,406 16,406 _rateLaw3 #_R9
 8127 10,406 17,406 _rateLaw3 #_R9
 8128 13,406 24,406 _rateLaw3 #_R9
 8129 14,406 27,406 _rateLaw3 #_R9
 8130 18,406 29,406 _rateLaw3 #_R9
 8131 25,406 41,406 _rateLaw3 #_R9
 8132 26,406 42,406 _rateLaw3 #_R9
 8133 28,406 46,406 _rateLaw3 #_R9
 8134 35,406 47,406 _rateLaw3 #_R9
 8135 36,406 48,406 _rateLaw3 #_R9
 8136 43,406 72,406 _rateLaw3 #_R9
 8137 44,406 73,406 _rateLaw3 #_R9
 8138 51,406 76,406 _rateLaw3 #_R9
 8139 52,406 77,406 _rateLaw3 #_R9
 8140 382,406 384,406 _rateLaw3 #_R9
 8141 383,406 385,406 _rateLaw3 #_R9
 8142 392,406 394,406 _rateLaw3 #_R9
 8143 393,406 395,406 _rateLaw3 #_R9
 8144 402,406 404,406 _rateLaw3 #_R9
 8145 403,406 405,406 _rateLaw3 #_R9
 8146 406,431 406,433 _rateLaw3 #_R9
 8147 406,432 406,434 _rateLaw3 #_R9
 8148 406,441 406,443 _rateLaw3 #_R9
 8149 406,442 406,444 _rateLaw3 #_R9
 8150 406,451 406,453 _rateLaw3 #_R9
 8151 406,452 406,454 _rateLaw3 #_R9
 8152 1,408 15,408 _rateLaw3 #_R9
 8153 7,408 16,408 _rateLaw3 #_R9
 8154 10,408 17,408 _rateLaw3 #_R9
 8155 13,408 24,408 _rateLaw3 #_R9
 8156 14,408 27,408 _rateLaw3 #_R9
 8157 18,408 29,408 _rateLaw3 #_R9
 8158 25,408 41,408 _rateLaw3 #_R9
 8159 26,408 42,408 _rateLaw3 #_R9
 8160 28,408 46,408 _rateLaw3 #_R9
 8161 35,408 47,408 _rateLaw3 #_R9
 8162 36,408 48,408 _rateLaw3 #_R9
 8163 43,408 72,408 _rateLaw3 #_R9
 8164 44,408 73,408 _rateLaw3 #_R9
 8165 51,408 76,408 _rateLaw3 #_R9
 8166 52,408 77,408 _rateLaw3 #_R9
 8167 382,408 384,408 _rateLaw3 #_R9
 8168 383,408 385,408 _rateLaw3 #_R9
 8169 392,408 394,408 _rateLaw3 #_R9
 8170 393,408 395,408 _rateLaw3 #_R9
 8171 402,408 404,408 _rateLaw3 #_R9
 8172 403,408 405,408 _rateLaw3 #_R9
 8173 408,431 408,433 _rateLaw3 #_R9
 8174 408,432 408,434 _rateLaw3 #_R9
 8175 408,441 408,443 _rateLaw3 #_R9
 8176 408,442 408,444 _rateLaw3 #_R9
 8177 408,451 408,453 _rateLaw3 #_R9
 8178 408,452 408,454 _rateLaw3 #_R9
 8179 1,410 15,410 _rateLaw3 #_R9
 8180 7,410 16,410 _rateLaw3 #_R9
 8181 10,410 17,410 _rateLaw3 #_R9
 8182 13,410 24,410 _rateLaw3 #_R9
 8183 14,410 27,410 _rateLaw3 #_R9
 8184 18,410 29,410 _rateLaw3 #_R9
 8185 25,410 41,410 _rateLaw3 #_R9
 8186 26,410 42,410 _rateLaw3 #_R9
 8187 28,410 46,410 _rateLaw3 #_R9
 8188 35,410 47,410 _rateLaw3 #_R9
 8189 36,410 48,410 _rateLaw3 #_R9
 8190 43,410 72,410 _rateLaw3 #_R9
 8191 44,410 73,410 _rateLaw3 #_R9
 8192 51,410 76,410 _rateLaw3 #_R9
 8193 52,410 77,410 _rateLaw3 #_R9
 8194 382,410 384,410 _rateLaw3 #_R9
 8195 383,410 385,410 _rateLaw3 #_R9
 8196 392,410 394,410 _rateLaw3 #_R9
 8197 393,410 395,410 _rateLaw3 #_R9
 8198 402,410 404,410 _rateLaw3 #_R9
 8199 403,410 405,410 _rateLaw3 #_R9
 8200 410,431 410,433 _rateLaw3 #_R9
 8201 410,432 410,434 _rateLaw3 #_R9
 8202 410,441 410,443 _rateLaw3 #_R9
 8203 410,442 410,444 _rateLaw3 #_R9
 8204 410,451 410,453 _rateLaw3 #_R9
 8205 410,452 410,454 _rateLaw3 #_R9
 8206 7,384 7,386 kp5b #_R10
 8207 7,385 7,387 kp5b #_R10
 8208 7,394 7,396 kp5b #_R10
 8209 7,395 7,397 kp5b #_R10
 8210 7,404 7,406 kp5b #_R10
 8211 7,405 7,407 kp5b #_R10
 8212 7,433 7,435 kp5b #_R10
 8213 7,434 7,436 kp5b #_R10
 8214 7,443 7,445 kp5b #_R10
 8215 7,444 7,446 kp5b #_R10
 8216 7,453 7,455 kp5b #_R10
 8217 7,454 7,456 kp5b #_R10
 8218 16,384 16,386 kp5b #_R10
 8219 16,385 16,387 kp5b #_R10
 8220 16,394 16,396 kp5b #_R10
 8221 16,395 16,397 kp5b #_R10
 8222 16,404 16,406 kp5b #_R10
 8223 16,405 16,407 kp5b #_R10
 8224 16,433 16,435 kp5b #_R10
 8225 16,434 16,436 kp5b #_R10
 8226 16,443 16,445 kp5b #_R10
 8227 16,444 16,446 kp5b #_R10
 8228 16,453 16,455 kp5b #_R10
 8229 16,454 16,456 kp5b #_R10
 8230 25,384 25,386 kp5b #_R10
 8231 25,385 25,387 kp5b #_R10
 8232 25,394 25,396 kp5b #_R10
 8233 25,395 25,397 kp5b #_R10
 8234 25,404 25,406 kp5b #_R10
 8235 25,405 25,407 kp5b #_R10
 8236 25,433 25,435 kp5b #_R10
 8237 25,434 25,436 kp5b #_R10
 8238 25,443 25,445 kp5b #_R10
 8239 25,444 25,446 kp5b #_R10
 8240 25,453 25,455 kp5b #_R10
 8241 25,454 25,456 kp5b #_R10
 8242 31,384 31,386 kp5b #_R10
 8243 31,385 31,387 kp5b #_R10
 8244 31,394 31,396 kp5b #_R10
 8245 31,395 31,397 kp5b #_R10
 8246 31,404 31,406 kp5b #_R10
 8247 31,405 31,407 kp5b #_R10
 8248 31,433 31,435 kp5b #_R10
 8249 31,434 31,436 kp5b #_R10
 8250 31,443 31,445 kp5b #_R10
 8251 31,444 31,446 kp5b #_R10
 8252 31,453 31,455 kp5b #_R10
 8253 31,454 31,456 kp5b #_R10
 8254 41,384 41,386 kp5b #_R10
 8255 41,385 41,387 kp5b #_R10
 8256 41,394 41,396 kp5b #_R10
 8257 41,395 41,397 kp5b #_R10
 8258 41,404 41,406 kp5b #_R10
 8259 41,405 41,407 kp5b #_R10
 8260 41,433 41,435 kp5b #_R10
 8261 41,434 41,436 kp5b #_R10
 8262 41,443 41,445 kp5b #_R10
 8263 41,444 41,446 kp5b #_R10
 8264 41,453 41,455 kp5b #_R10
 8265 41,454 41,456 kp5b #_R10
 8266 43,384 43,386 kp5b #_R10
 8267 43,385 43,387 kp5b #_R10
 8268 43,394 43,396 kp5b #_R10
 8269 43,395 43,397 kp5b #_R10
 8270 43,404 43,406 kp5b #_R10
 8271 43,405 43,407 kp5b #_R10
 8272 43,433 43,435 kp5b #_R10
 8273 43,434 43,436 kp5b #_R10
 8274 43,443 43,445 kp5b #_R10
 8275 43,444 43,446 kp5b #_R10
 8276 43,453 43,455 kp5b #_R10
 8277 43,454 43,456 kp5b #_R10
 8278 55,384 55,386 kp5b #_R10
 8279 55,385 55,387 kp5b #_R10
 8280 55,394 55,396 kp5b #_R10
 8281 55,395 55,397 kp5b #_R10
 8282 55,404 55,406 kp5b #_R10
 8283 55,405 55,407 kp5b #_R10
 8284 55,433 55,435 kp5b #_R10
 8285 55,434 55,436 kp5b #_R10
 8286 55,443 55,445 kp5b #_R10
 8287 55,444 55,446 kp5b #_R10
 8288 55,453 55,455 kp5b #_R10
 8289 55,454 55,456 kp5b #_R10
 8290 70,384 70,386 kp5b #_R10
 8291 70,385 70,387 kp5b #_R10
 8292 70,394 70,396 kp5b #_R10
 8293 70,395 70,397 kp5b #_R10
 8294 70,404 70,406 kp5b #_R10
 8295 70,405 70,407 kp5b #_R10
 8296 70,433 70,435 kp5b #_R10
 8297 70,434 70,436 kp5b #_R10
 8298 70,443 70,445 kp5b #_R10
 8299 70,444 70,446 kp5b #_R10
 8300 70,453 70,455 kp5b #_R10
 8301 70,454 70,456 kp5b #_R10
 8302 72,384 72,386 kp5b #_R10
 8303 72,385 72,387 kp5b #_R10
 8304 72,394 72,396 kp5b #_R10
 8305 72,395 72,397 kp5b #_R10
 8306 72,404 72,406 kp5b #_R10
 8307 72,405 72,407 kp5b #_R10
 8308 72,433 72,435 kp5b #_R10
 8309 72,434 72,436 kp5b #_R10
 8310 72,443 72,445 kp5b #_R10
 8311 72,444 72,446 kp5b #_R10
 8312 72,453 72,455 kp5b #_R10
 8313 72,454 72,456 kp5b #_R10
 8314 91,384 91,386 kp5b #_R10
 8315 91,385 91,387 kp5b #_R10
 8316 91,394 91,396 kp5b #_R10
 8317 91,395 91,397 kp5b #_R10
 8318 91,404 91,406 kp5b #_R10
 8319 91,405 91,407 kp5b #_R10
 8320 91,433 91,435 kp5b #_R10
 8321 91,434 91,436 kp5b #_R10
 8322 91,443 91,445 kp5b #_R10
 8323 91,444 91,446 kp5b #_R10
 8324 91,453 91,455 kp5b #_R10
 8325 91,454 91,456 kp5b #_R10
 8326 112,384 112,386 kp5b #_R10
 8327 112,385 112,387 kp5b #_R10
 8328 112,394 112,396 kp5b #_R10
 8329 112,395 112,397 kp5b #_R10
 8330 112,404 112,406 kp5b #_R10
 8331 112,405 112,407 kp5b #_R10
 8332 112,433 112,435 kp5b #_R10
 8333 112,434 112,436 kp5b #_R10
 8334 112,443 112,445 kp5b #_R10
 8335 112,444 112,446 kp5b #_R10
 8336 112,453 112,455 kp5b #_R10
 8337 112,454 112,456 kp5b #_R10
 8338 114,384 114,386 kp5b #_R10
 8339 114,385 114,387 kp5b #_R10
 8340 114,394 114,396 kp5b #_R10
 8341 114,395 114,397 kp5b #_R10
 8342 114,404 114,406 kp5b #_R10
 8343 114,405 114,407 kp5b #_R10
 8344 114,433 114,435 kp5b #_R10
 8345 114,434 114,436 kp5b #_R10
 8346 114,443 114,445 kp5b #_R10
 8347 114,444 114,446 kp5b #_R10
 8348 114,453 114,455 kp5b #_R10
 8349 114,454 114,456 kp5b #_R10
[truncated: 513,089 more chars]
