# Supplementary material for: Automated visualization of rule-based models
Source: PLoS Comput Biol. 2017 Nov 13;13(11):e1005857. doi: 10.1371/journal.pcbi.1005857 (PMC5703574; doi:10.1371/journal.pcbi.1005857)
Supplement: S2 Dataset — (ZIP) [file pcbi.1005857.s010.zip › model_analysis/models/BaruaFceRI2012.bngl]

# Notes: 
#The model represents (1/N) of a cell, where N=8,000, number of rafts per cell. 
# To make it represent the entire cell, replace N with 1, wherever it is used to scale the parameter values.  
# State (s~o) represents raft-localized state of a protein, and state (s~d) represents nonraft state 
# of a protein. 

begin parameters
# Concentrations 
LigT      6.0e5            #  Ligand; Equivalent to 1 nM
RecT      400000/N         #  Receptor (FceRI) 
LynT      28000/N          #  Lyn 
SykT      400000/N         #  Syk 
LATT      1000000/N        #  LAT 
GrbT      400000/N         #  Grb2  
#HapT    60000000000    #  Monovalent hapten; 

kon       8.125e-8         # Ligand binding to receptor from solution              
kx        N*5e-6           # Ligand binding to receptor from membrane (receptor crosslinking)     
koff      0.5              # Ligand dissociation       

kon_h     4.3e-8             #  Hapten binding to receptor             
koff_h    0.019            #  Hapten dissociation                      
                  

lf         N*5e-5          # Lyn association with unphoshporylated/phosphorylated beta ITAM via unique/SH2 domain.                 
lr1        20              # Lyn unique domain dissociation                     
lr2        0.12            # Lyn SH2 domain dissociation                   

sf         N*6e-5          # Syk association with phosphorylated gamma ITAM                         
sr         0.20            # Syk dissociation (In Faeder et al.J. Immunol.(2003), sr = 0.13 s-1)  
gf         N*1.25e-6       # Grb2 association with phosphorylated LAT
gr         0.30            # Grb2 dissociation


plb1_o     30              # FceRI beta phosphorylation mediated by unique domain-bound  Lyn in raft regions
plb1_d     6               # FceRI beta phosphorylation mediated by unique domain-bound Lyn in nonraft regions 
plb2_o     100             # FceRI beta phosphorylation mediated by SH2 domain-bound Lyn in raft regions   
plb2_d     20              # FceRI beta phosphorylation mediated by SH2 domain-bound Lyn in nonraft regions 
plg1_o     1               # FceRI gamma phosphorylation mediated by unique domain-bound Lyn in raft regions 
plg1_d     0.2             # FceRI gamma phosphorylation mediated by unique domain-bound Lyn in nonraft regions        
plg2_o     3               # FceRI gamma phosphorylation mediated by SH2 domain-bound Lyn in raft regions
plg2_d     0.6             # FceRI gamma phosphorylation mediated by SH2 domain-bound Lyn in nonraft regions 
pss1       100             # Syk autophosphorylation by receptor-bound Syk not phosphorylated in the activation loop                   
pss2       200             # Syk autophosphorylation by receptor-bound Syk phosphoryalted in the activation loop 
psl        N*6e-5          # LAT phosphorylation by receptor-bound Syk 

                   
db         20              # FceRI beta dephospohrylation in nonraft regions (in raft regions, the parameter is z*20)                  
dg         20              # FceRI gamma dephosphorylation in nonraft regions (in raft regions, the parameter is z*20)               
ds         20              # Syk dephosphorylation in nonraft regions (in raft regions, the parameter is z*20)
dl         70              # LAT dephosphorylation in nonraft regiosn (in raft regions, the parameter is z*70)                      

f          0.3             # Lipid raft fraction of the plasma membrane 
N          8000            #  number of rafts/cell; mean of raft 100 nm; aggregated raft area=raft compartment=0.30% of     #cell  #membrane, 
                           # cell membrane area=8e-6 cm2 cell;  
Tau        10               # Mean raft life time10 s

Phi_r      f               # Raft partition coefficient for receptor monomer (random distribution) 
Phi_d      0.85            # Raft partition coefficient for receptor dimer 
Phi_l      0.85            # Raft partition coefficient for Lyn  
Phi_t      0.85            # Raft partition coefficient for LAT  

r_o       (1/Tau)*Phi_r/(1-Phi_r)        # r_o=(k+,RN) for receptor monomer (see Eq (1) in the paper)  
r_d        1/Tau                         # r_d=Lambda=1/Tau (mean turn over rate of lipid rafts) 
rdimer_o  (1/Tau)*Phi_d/(1-Phi_d)        # rdimer_o=(K+,DN) for receptor dimer (see Eq (1) in the paper) 
rdimer_d   1/Tau                         # rdimer_d=Lambda=1/Tau (mean turnover rate of lipid rafts) 
l_o       (1/Tau)*Phi_l/(1-Phi_l)        # l_o=(k+,LN) for Lyn (see Eq (1) in the paper) 
l_d        1/Tau                         # l_d=Lambda=1/Tau (mean turnover rate of lipid rafts) 
t_o       (1/Tau)*Phi_t/(1-Phi_t)        # t_o=(k+,TN) for LAT (see Eq (1) in the paper) 
t_d        1/Tau                         # t_d=Lambda=1/Tau (mean turnover rate of lipid rafts) 

z=0.1      # Lipid raft protection coeff;
           # z=(Rate of protein dephosphorylation inside rafts)/(Rate of protein dephosphorylation outside rafts) 
end parameters

begin molecule types
L(l,l)
FCR(s~d~o,a,b~Y~pY,g~Y~pY)
Lyn(s~d~o,U,SH2)
Syk(tSH2,a~Y~pY)
LAT(s~d~o,p~Y~pY)
Grb2(SH2)
#Hap(l)
end molecule types

begin species
L(l,l)                   LigT
FCR(s~o,a,b~Y,g~Y)       RecT*r_o/(r_o + r_d)
FCR(s~d,a,b~Y,g~Y)       RecT*r_d/(r_o + r_d) 
Lyn(s~o,U,SH2)           LynT*l_o/(l_o + l_d)
Lyn(s~d,U,SH2)           LynT*l_d/(l_o + l_d)
Syk(tSH2,a~Y)            SykT
LAT(s~o,p~Y)             LATT*t_o/(t_o + t_d)
LAT(s~d,p~Y)             LATT*t_d/(t_o + t_d)
Grb2(SH2)                GrbT
#Hap(l)                   HapT; 
end species


begin reaction rules

# Ligand binding and receptor crosslinking
FCR(a) + L(l,l) <-> FCR(a!1).L(l!1,l) kon, koff     # Binding from solution
FCR(s~d,a) + L(l,l!1).FCR(s~d,a!1) <-> FCR(s~d,a!2).L(l!2,l!1).FCR(s~d,a!1) kx, koff 
FCR(s~o,a) + L(l,l!1).FCR(s~o,a!1) <-> FCR(s~o,a!2).L(l!2,l!1).FCR(s~o,a!1) kx, koff 

# Hapten binding 
#FCR(a) + Hap(l) <-> FCR(a!1).Hap(l!1) kon_h, koff_h

# Receptor - Lyn interaction
FCR(s~d,b~Y) + Lyn(s~d,U,SH2) <-> FCR(s~d,b~Y!1).Lyn(s~d,U!1,SH2)    lf, lr1   
FCR(s~d,b~pY) + Lyn(s~d,U,SH2) <-> FCR(s~d,b~pY!1).Lyn(s~d,U,SH2!1)  lf, lr2    
FCR(s~o,b~Y) + Lyn(s~o,U,SH2) <-> FCR(s~o,b~Y!1).Lyn(s~o,U!1,SH2)    lf, lr1   
FCR(s~o,b~pY) + Lyn(s~o,U,SH2) <-> FCR(s~o,b~pY!1).Lyn(s~o,U,SH2!1)  lf, lr2   

# Receptor-Syk binding  
Syk(tSH2) + FCR(g~pY) <-> Syk(tSH2!1).FCR(g~pY!1) sf, sr

# LAT-Grb2 binding 
LAT(p~pY) + Grb2(SH2) <-> LAT(p~pY!1).Grb2(SH2!1) gf, gr

# Receptor phosphorylation by Lyn:
Lyn(s~o,U!1,SH2).FCR(s~o,b~Y!1).FCR(s~o,b~Y) -> Lyn(s~o,U!1,SH2).FCR(s~o,b~Y!1).FCR(s~o,b~pY)     plb1_o    
Lyn(s~o,U,SH2!1).FCR(s~o,b~pY!1).FCR(s~o,b~Y) -> Lyn(s~o,U,SH2!1).FCR(s~o,b~pY!1).FCR(s~o,b~pY)   plb2_o
Lyn(s~o,U!1,SH2).FCR(s~o,b~Y!1).FCR(s~o,g~Y) -> Lyn(s~o,U!1,SH2).FCR(s~o,b~Y!1).FCR(s~o,g~pY)     plg1_o
Lyn(s~o,U,SH2!1).FCR(s~o,b~pY!1).FCR(s~o,g~Y) -> Lyn(s~o,U,SH2!1).FCR(s~o,b~pY!1).FCR(s~o,g~pY)   plg2_o

Lyn(s~d,U!1,SH2).FCR(s~d,b~Y!1).FCR(s~d,b~Y) -> Lyn(s~d,U!1,SH2).FCR(s~d,b~Y!1).FCR(s~d,b~pY)     plb1_d
Lyn(s~d,U,SH2!1).FCR(s~d,b~pY!1).FCR(s~d,b~Y) -> Lyn(s~d,U,SH2!1).FCR(s~d,b~pY!1).FCR(s~d,b~pY)   plb2_d
Lyn(s~d,U!1,SH2).FCR(s~d,b~Y!1).FCR(s~d,g~Y) -> Lyn(s~d,U!1,SH2).FCR(s~d,b~Y!1).FCR(s~d,g~pY)     plg1_d
Lyn(s~d,U,SH2!1).FCR(s~d,b~pY!1).FCR(s~d,g~Y) -> Lyn(s~d,U,SH2!1).FCR(s~d,b~pY!1).FCR(s~d,g~pY)   plg2_d

# Syk autophosphorylation
Syk(a~Y).Syk(a~Y) -> Syk(a~Y).Syk(a~pY)   pss1
Syk(a~pY).Syk(a~Y) -> Syk(a~pY).Syk(a~pY) pss2

# LAT phosphorylation by Syk
Syk(tSH2!1).FCR(s~d,g~pY!1) + LAT(s~d,p~Y) -> Syk(tSH2!1).FCR(s~d,g~pY!1) + LAT(s~d,p~pY) psl
Syk(tSH2!1).FCR(s~o,g~pY!1) + LAT(s~o,p~Y) -> Syk(tSH2!1).FCR(s~o,g~pY!1) + LAT(s~o,p~pY) psl

# Receptor dephosphorylation
FCR(s~d,b~pY) -> FCR(s~d,b~Y) db
FCR(s~d,g~pY) -> FCR(s~d,g~Y) dg
FCR(s~o,b~pY) -> FCR(s~o,b~Y) z*db
FCR(s~o,g~pY) -> FCR(s~o,g~Y) z*dg

# Syk dephosphorylation (at membrane)
FCR(s~d,g~pY!1).Syk(tSH2!1,a~pY) -> FCR(s~d,g~pY!1).Syk(tSH2!1,a~Y) ds
FCR(s~o,g~pY!1).Syk(tSH2!1,a~pY) -> FCR(s~o,g~pY!1).Syk(tSH2!1,a~Y) z*ds

# Syk dephosphorylation (at cytosol)
Syk(tSH2,a~pY) -> Syk(tSH2,a~Y)  ds

# LAT dephosphorylation
LAT(s~d,p~pY) -> LAT(s~d,p~Y) dl
LAT(s~o,p~pY) -> LAT(s~o,p~Y) z*dl

# Raft - non-raft transition
FCR(s~d,a,b~Y) <-> FCR(s~o,a,b~Y) r_o, r_d
FCR(s~d,a,b~pY) <-> FCR(s~o,a,b~pY) r_o, r_d
FCR(s~d,a!1,b~Y).L(l!1,l) <-> FCR(s~o,a!1,b~Y).L(l!1,l) r_o, r_d
FCR(s~d,a!1,b~pY).L(l!1,l) <-> FCR(s~o,a!1,b~pY).L(l!1,l) r_o, r_d

Lyn(s~d,U,SH2) <-> Lyn(s~o,U,SH2) l_o, l_d

FCR(s~d,a,b~Y!1).Lyn(s~d,U!1) <-> FCR(s~o,a,b~Y!1).Lyn(s~o,U!1) l_o, l_d
FCR(s~d,a,b~pY!1).Lyn(s~d,SH2!1) <-> FCR(s~o,a,b~pY!1).Lyn(s~o,SH2!1) l_o, l_d
FCR(s~d,a!1,b~Y!2).L(l!1,l).Lyn(s~d,U!2) <-> FCR(s~o,a!1,b~Y!2).L(l!1,l).Lyn(s~o,U!2) l_o, l_d
FCR(s~d,a!1,b~pY!2).L(l!1,l).Lyn(s~d,SH2!2) <-> FCR(s~o,a!1,b~pY!2).L(l!1,l).Lyn(s~o,SH2!2) l_o, l_d

FCR(s~d,a!1,b~Y).L(l!1,l!2).FCR(s~d,a!2,b~Y) <-> FCR(s~o,a!1,b~Y).L(l!1,l!2).FCR(s~o,a!2,b~Y) rdimer_o, rdimer_d
FCR(s~d,a!1,b~pY).L(l!1,l!2).FCR(s~d,a!2,b~Y) <-> FCR(s~o,a!1,b~pY).L(l!1,l!2).FCR(s~o,a!2,b~Y) rdimer_o, rdimer_d
FCR(s~d,a!1,b~pY).L(l!1,l!2).FCR(s~d,a!2,b~pY) <-> FCR(s~o,a!1,b~pY).L(l!1,l!2).FCR(s~o,a!2,b~pY) rdimer_o, rdimer_d

FCR(s~d,a!1,b~Y!3).L(l!1,l!2).FCR(s~d,a!2,b~Y).Lyn(s~d,U!3) <->\
   FCR(s~o,a!1,b~Y!3).L(l!1,l!2).FCR(s~o,a!2,b~Y).Lyn(s~o,U!3) l_o, l_d
FCR(s~d,a!1,b~Y!3).L(l!1,l!2).FCR(s~d,a!2,b~pY).Lyn(s~d,U!3) <->\
   FCR(s~o,a!1,b~Y!3).L(l!1,l!2).FCR(s~o,a!2,b~pY).Lyn(s~o,U!3) l_o, l_d
FCR(s~d,a!1,b~pY!3).L(l!1,l!2).FCR(s~d,a!2,b~Y).Lyn(s~d,SH2!3) <->\
   FCR(s~o,a!1,b~pY!3).L(l!1,l!2).FCR(s~o,a!2,b~Y).Lyn(s~o,SH2!3) l_o, l_d
FCR(s~d,a!1,b~pY!3).L(l!1,l!2).FCR(s~d,a!2,b~pY).Lyn(s~d,SH2!3) <->\
   FCR(s~o,a!1,b~pY!3).L(l!1,l!2).FCR(s~o,a!2,b~pY).Lyn(s~o,SH2!3) l_o, l_d

FCR(s~d,a!1,b~Y!3).L(l!1,l!2).FCR(s~d,a!2,b~Y!4).Lyn(s~d,U!3).Lyn(s~d,U!4) <->\
   FCR(s~o,a!1,b~Y!3).L(l!1,l!2).FCR(s~o,a!2,b~Y!4).Lyn(s~o,U!3).Lyn(s~o,U!4) l_o, l_d
FCR(s~d,a!1,b~pY!3).L(l!1,l!2).FCR(s~d,a!2,b~Y!4).Lyn(s~d,SH2!3).Lyn(s~d,U!4) <->\
   FCR(s~o,a!1,b~pY!3).L(l!1,l!2).FCR(s~o,a!2,b~Y!4).Lyn(s~o,SH2!3).Lyn(s~o,U!4) l_o, l_d
FCR(s~d,a!1,b~pY!3).L(l!1,l!2).FCR(s~d,a!2,b~pY!4).Lyn(s~d,SH2!3).Lyn(s~d,SH2!4) <->\
   FCR(s~o,a!1,b~pY!3).L(l!1,l!2).FCR(s~o,a!2,b~pY!4).Lyn(s~o,SH2!3).Lyn(s~o,SH2!4) l_o, l_d

LAT(s~d) <-> LAT(s~o) t_o, t_d
end reaction rules

begin observables
Molecules pBeta       FCR(b~pY!?)
Molecules pGamma      FCR(g~pY!?)
Molecules pSyk        Syk(tSH2!+,a~pY)
Molecules pLAT        LAT(p~pY!?)
end observables

generate_network({overwrite=>1});
simulate_ode({t_end=>3600, n_steps=>3600,atoll=>1e-08,rtol=>1e-08,sparse=>1});
