# Supplementary material for: Automated visualization of rule-based models
Source: PLoS Comput Biol. 2017 Nov 13;13(11):e1005857. doi: 10.1371/journal.pcbi.1005857 (PMC5703574; doi:10.1371/journal.pcbi.1005857)
Supplement: S2 Dataset — (ZIP) [file pcbi.1005857.s010.zip › model_analysis/models/BaruaFceRI2012.net]

# Created by BioNetGen 2.2.6-stable
begin parameters
    1 LigT           6.0e5  # Constant
    2 N              8000  # Constant
    3 kon            8.125e-8  # Constant
    4 koff           0.5  # Constant
    5 kon_h          4.3e-8  # Constant
    6 koff_h         0.019  # Constant
    7 lr1            20  # Constant
    8 lr2            0.12  # Constant
    9 sr             0.20  # Constant
   10 gr             0.30  # Constant
   11 plb1_o         30  # Constant
   12 plb1_d         6  # Constant
   13 plb2_o         100  # Constant
   14 plb2_d         20  # Constant
   15 plg1_o         1  # Constant
   16 plg1_d         0.2  # Constant
   17 plg2_o         3  # Constant
   18 plg2_d         0.6  # Constant
   19 pss1           100  # Constant
   20 pss2           200  # Constant
   21 db             20  # Constant
   22 dg             20  # Constant
   23 ds             20  # Constant
   24 dl             70  # Constant
   25 f              0.3  # Constant
   26 Tau            10  # Constant
   27 Phi_r          f  # ConstantExpression
   28 Phi_d          0.85  # Constant
   29 Phi_l          0.85  # Constant
   30 Phi_t          0.85  # Constant
   31 r_o            ((1/Tau)*Phi_r)/(1-Phi_r)  # ConstantExpression
   32 r_d            1/Tau  # ConstantExpression
   33 rdimer_o       ((1/Tau)*Phi_d)/(1-Phi_d)  # ConstantExpression
   34 rdimer_d       1/Tau  # ConstantExpression
   35 l_o            ((1/Tau)*Phi_l)/(1-Phi_l)  # ConstantExpression
   36 l_d            1/Tau  # ConstantExpression
   37 t_o            ((1/Tau)*Phi_t)/(1-Phi_t)  # ConstantExpression
   38 t_d            1/Tau  # ConstantExpression
   39 z              0.1  # Constant
   40 _rateLaw1      z*db  # ConstantExpression
   41 _rateLaw2      z*dg  # ConstantExpression
   42 _rateLaw3      z*ds  # ConstantExpression
   43 _rateLaw4      z*dl  # ConstantExpression
end parameters
begin functions
    1 RecT() 400000/N
    2 LynT() 28000/N
    3 SykT() 400000/N
    4 LATT() 1000000/N
    5 GrbT() 400000/N
    6 kx() N*5e-6
    7 lf() N*5e-5
    8 sf() N*6e-5
    9 gf() N*1.25e-6
   10 psl() N*6e-5
   11 _InitialConc1() (RecT*r_o)/(r_o+r_d)
   12 _InitialConc2() (RecT*r_d)/(r_o+r_d)
   13 _InitialConc3() (LynT*l_o)/(l_o+l_d)
   14 _InitialConc4() (LynT*l_d)/(l_o+l_d)
   15 _InitialConc5() (LATT*t_o)/(t_o+t_d)
   16 _InitialConc6() (LATT*t_d)/(t_o+t_d)
end functions
begin species
    1 L(l,l) LigT
    2 FCR(a,b~Y,g~Y,s~o) _InitialConc1
    3 FCR(a,b~Y,g~Y,s~d) _InitialConc2
    4 Lyn(SH2,U,s~o) _InitialConc3
    5 Lyn(SH2,U,s~d) _InitialConc4
    6 Syk(a~Y,tSH2) SykT
    7 LAT(p~Y,s~o) _InitialConc5
    8 LAT(p~Y,s~d) _InitialConc6
    9 Grb2(SH2) GrbT
   10 FCR(a!1,b~Y,g~Y,s~o).L(l!1,l) 0
   11 FCR(a!1,b~Y,g~Y,s~d).L(l!1,l) 0
   12 FCR(a,b~Y!1,g~Y,s~d).Lyn(SH2,U!1,s~d) 0
   13 FCR(a,b~Y!1,g~Y,s~o).Lyn(SH2,U!1,s~o) 0
   14 FCR(a!1,b~Y!2,g~Y,s~d).L(l!1,l).Lyn(SH2,U!2,s~d) 0
   15 FCR(a!1,b~Y!2,g~Y,s~o).L(l!1,l).Lyn(SH2,U!2,s~o) 0
   16 FCR(a!1,b~Y,g~Y,s~d).FCR(a!2,b~Y,g~Y,s~d).L(l!2,l!1) 0
   17 FCR(a!1,b~Y!2,g~Y,s~d).FCR(a!3,b~Y,g~Y,s~d).L(l!3,l!1).Lyn(SH2,U!2,s~d) 0
   18 FCR(a!1,b~Y,g~Y,s~o).FCR(a!2,b~Y,g~Y,s~o).L(l!2,l!1) 0
   19 FCR(a!1,b~Y!2,g~Y,s~o).FCR(a!3,b~Y,g~Y,s~o).L(l!3,l!1).Lyn(SH2,U!2,s~o) 0
   20 FCR(a!1,b~Y!2,g~Y,s~d).FCR(a!3,b~Y!4,g~Y,s~d).L(l!3,l!1).Lyn(SH2,U!2,s~d).Lyn(SH2,U!4,s~d) 0
   21 FCR(a!1,b~Y!2,g~Y,s~o).FCR(a!3,b~Y!4,g~Y,s~o).L(l!3,l!1).Lyn(SH2,U!2,s~o).Lyn(SH2,U!4,s~o) 0
   22 FCR(a!1,b~Y!2,g~Y,s~o).FCR(a!3,b~pY,g~Y,s~o).L(l!3,l!1).Lyn(SH2,U!2,s~o) 0
   23 FCR(a!1,b~Y!2,g~Y,s~o).FCR(a!3,b~Y,g~pY,s~o).L(l!3,l!1).Lyn(SH2,U!2,s~o) 0
   24 FCR(a!1,b~Y!2,g~Y,s~d).FCR(a!3,b~pY,g~Y,s~d).L(l!3,l!1).Lyn(SH2,U!2,s~d) 0
   25 FCR(a!1,b~Y!2,g~Y,s~d).FCR(a!3,b~Y,g~pY,s~d).L(l!3,l!1).Lyn(SH2,U!2,s~d) 0
   26 FCR(a!1,b~pY,g~Y,s~d).L(l!1,l) 0
   27 FCR(a,b~pY,g~Y,s~d) 0
   28 FCR(a!1,b~Y,g~pY,s~d).L(l!1,l) 0
   29 FCR(a,b~Y,g~pY,s~d) 0
   30 FCR(a!1,b~pY,g~Y,s~o).L(l!1,l) 0
   31 FCR(a,b~pY,g~Y,s~o) 0
   32 FCR(a!1,b~Y,g~pY,s~o).L(l!1,l) 0
   33 FCR(a,b~Y,g~pY,s~o) 0
   34 FCR(a!1,b~Y!2,g~Y,s~d).FCR(a!3,b~Y!4,g~pY,s~d).L(l!3,l!1).Lyn(SH2,U!2,s~d).Lyn(SH2,U!4,s~d) 0
   35 FCR(a!1,b~Y,g~Y,s~d).FCR(a!2,b~pY,g~Y,s~d).L(l!2,l!1) 0
   36 FCR(a!1,b~Y,g~Y,s~d).FCR(a!2,b~Y,g~pY,s~d).L(l!2,l!1) 0
   37 FCR(a!1,b~Y!2,g~Y,s~d).FCR(a!3,b~pY!4,g~Y,s~d).L(l!3,l!1).Lyn(SH2!4,U,s~d).Lyn(SH2,U!2,s~d) 0
   38 FCR(a!1,b~Y!2,g~Y,s~o).FCR(a!3,b~Y!4,g~pY,s~o).L(l!3,l!1).Lyn(SH2,U!2,s~o).Lyn(SH2,U!4,s~o) 0
   39 FCR(a!1,b~Y,g~Y,s~o).FCR(a!2,b~pY,g~Y,s~o).L(l!2,l!1) 0
   40 FCR(a!1,b~Y,g~Y,s~o).FCR(a!2,b~Y,g~pY,s~o).L(l!2,l!1) 0
   41 FCR(a!1,b~Y!2,g~Y,s~o).FCR(a!3,b~pY!4,g~Y,s~o).L(l!3,l!1).Lyn(SH2!4,U,s~o).Lyn(SH2,U!2,s~o) 0
   42 FCR(a!1,b~Y!2,g~Y,s~o).FCR(a!3,b~Y,g~pY!4,s~o).L(l!3,l!1).Lyn(SH2,U!2,s~o).Syk(a~Y,tSH2!4) 0
   43 FCR(a!1,b~Y!2,g~Y,s~d).FCR(a!3,b~Y,g~pY!4,s~d).L(l!3,l!1).Lyn(SH2,U!2,s~d).Syk(a~Y,tSH2!4) 0
   44 FCR(a!1,b~Y!2,g~Y,s~o).FCR(a!3,b~pY,g~pY,s~o).L(l!3,l!1).Lyn(SH2,U!2,s~o) 0
   45 FCR(a!1,b~Y!2,g~Y,s~d).FCR(a!3,b~pY,g~pY,s~d).L(l!3,l!1).Lyn(SH2,U!2,s~d) 0
   46 FCR(a!1,b~pY,g~Y,s~d).FCR(a!2,b~pY,g~Y,s~d).L(l!2,l!1) 0
   47 FCR(a!1,b~Y,g~pY,s~d).FCR(a!2,b~pY,g~Y,s~d).L(l!1,l!2) 0
   48 FCR(a!1,b~Y,g~pY,s~d).FCR(a!2,b~Y,g~pY,s~d).L(l!2,l!1) 0
   49 FCR(a!1,b~Y!2,g~pY,s~d).L(l!1,l).Lyn(SH2,U!2,s~d) 0
   50 FCR(a,b~Y!1,g~pY,s~d).Lyn(SH2,U!1,s~d) 0
   51 FCR(a!1,b~pY!2,g~Y,s~d).L(l!1,l).Lyn(SH2!2,U,s~d) 0
   52 FCR(a,b~pY!1,g~Y,s~d).Lyn(SH2!1,U,s~d) 0
   53 FCR(a!1,b~Y,g~pY!2,s~d).L(l!1,l).Syk(a~Y,tSH2!2) 0
   54 FCR(a,b~Y,g~pY!1,s~d).Syk(a~Y,tSH2!1) 0
   55 FCR(a!1,b~pY,g~pY,s~d).L(l!1,l) 0
   56 FCR(a,b~pY,g~pY,s~d) 0
   57 FCR(a!1,b~pY,g~Y,s~o).FCR(a!2,b~pY,g~Y,s~o).L(l!2,l!1) 0
   58 FCR(a!1,b~Y,g~pY,s~o).FCR(a!2,b~pY,g~Y,s~o).L(l!1,l!2) 0
   59 FCR(a!1,b~Y,g~pY,s~o).FCR(a!2,b~Y,g~pY,s~o).L(l!2,l!1) 0
   60 FCR(a!1,b~Y!2,g~pY,s~o).L(l!1,l).Lyn(SH2,U!2,s~o) 0
   61 FCR(a,b~Y!1,g~pY,s~o).Lyn(SH2,U!1,s~o) 0
   62 FCR(a!1,b~pY!2,g~Y,s~o).L(l!1,l).Lyn(SH2!2,U,s~o) 0
   63 FCR(a,b~pY!1,g~Y,s~o).Lyn(SH2!1,U,s~o) 0
   64 FCR(a!1,b~Y,g~pY!2,s~o).L(l!1,l).Syk(a~Y,tSH2!2) 0
   65 FCR(a,b~Y,g~pY!1,s~o).Syk(a~Y,tSH2!1) 0
   66 FCR(a!1,b~pY,g~pY,s~o).L(l!1,l) 0
   67 FCR(a,b~pY,g~pY,s~o) 0
   68 FCR(a!1,b~Y!2,g~pY,s~d).FCR(a!3,b~Y,g~Y,s~d).L(l!1,l!3).Lyn(SH2,U!2,s~d) 0
   69 FCR(a!1,b~Y!2,g~Y,s~d).FCR(a!3,b~Y!4,g~pY!5,s~d).L(l!3,l!1).Lyn(SH2,U!2,s~d).Lyn(SH2,U!4,s~d).Syk(a~Y,tSH2!5) 0
   70 FCR(a!1,b~Y,g~Y,s~d).FCR(a!2,b~pY!3,g~Y,s~d).L(l!2,l!1).Lyn(SH2!3,U,s~d) 0
   71 FCR(a!1,b~Y,g~Y,s~d).FCR(a!2,b~Y,g~pY!3,s~d).L(l!2,l!1).Syk(a~Y,tSH2!3) 0
   72 FCR(a!1,b~Y,g~Y,s~d).FCR(a!2,b~pY,g~pY,s~d).L(l!2,l!1) 0
   73 FCR(a!1,b~Y!2,g~Y,s~d).FCR(a!3,b~pY!4,g~pY,s~d).L(l!3,l!1).Lyn(SH2!4,U,s~d).Lyn(SH2,U!2,s~d) 0
   74 FCR(a!1,b~Y!2,g~pY,s~o).FCR(a!3,b~Y,g~Y,s~o).L(l!1,l!3).Lyn(SH2,U!2,s~o) 0
   75 FCR(a!1,b~Y!2,g~Y,s~o).FCR(a!3,b~Y!4,g~pY!5,s~o).L(l!3,l!1).Lyn(SH2,U!2,s~o).Lyn(SH2,U!4,s~o).Syk(a~Y,tSH2!5) 0
   76 FCR(a!1,b~Y,g~Y,s~o).FCR(a!2,b~pY!3,g~Y,s~o).L(l!2,l!1).Lyn(SH2!3,U,s~o) 0
   77 FCR(a!1,b~Y,g~Y,s~o).FCR(a!2,b~Y,g~pY!3,s~o).L(l!2,l!1).Syk(a~Y,tSH2!3) 0
   78 FCR(a!1,b~Y,g~Y,s~o).FCR(a!2,b~pY,g~pY,s~o).L(l!2,l!1) 0
   79 FCR(a!1,b~Y!2,g~Y,s~o).FCR(a!3,b~pY!4,g~pY,s~o).L(l!3,l!1).Lyn(SH2!4,U,s~o).Lyn(SH2,U!2,s~o) 0
   80 FCR(a!1,b~Y!2,g~Y,s~o).FCR(a!3,b~pY,g~pY!4,s~o).L(l!3,l!1).Lyn(SH2,U!2,s~o).Syk(a~Y,tSH2!4) 0
   81 FCR(a!1,b~Y!2,g~Y,s~d).FCR(a!3,b~pY,g~pY!4,s~d).L(l!3,l!1).Lyn(SH2,U!2,s~d).Syk(a~Y,tSH2!4) 0
   82 FCR(a!1,b~Y!2,g~pY,s~o).FCR(a!3,b~Y!4,g~pY,s~o).L(l!3,l!1).Lyn(SH2,U!2,s~o).Lyn(SH2,U!4,s~o) 0
   83 FCR(a!1,b~Y!2,g~pY,s~o).FCR(a!3,b~pY!4,g~Y,s~o).L(l!3,l!1).Lyn(SH2!4,U,s~o).Lyn(SH2,U!2,s~o) 0
   84 FCR(a!1,b~Y!2,g~pY,s~d).FCR(a!3,b~Y!4,g~pY,s~d).L(l!3,l!1).Lyn(SH2,U!2,s~d).Lyn(SH2,U!4,s~d) 0
   85 FCR(a!1,b~Y!2,g~pY,s~d).FCR(a!3,b~pY!4,g~Y,s~d).L(l!3,l!1).Lyn(SH2!4,U,s~d).Lyn(SH2,U!2,s~d) 0
   86 LAT(p~pY,s~d) 0
   87 LAT(p~pY,s~o) 0
   88 FCR(a!1,b~Y!2,g~pY,s~d).FCR(a!3,b~pY,g~Y,s~d).L(l!1,l!3).Lyn(SH2,U!2,s~d) 0
   89 FCR(a!1,b~pY!2,g~Y,s~d).FCR(a!3,b~pY,g~Y,s~d).L(l!1,l!3).Lyn(SH2!2,U,s~d) 0
   90 FCR(a!1,b~Y,g~pY!2,s~d).FCR(a!3,b~pY,g~Y,s~d).L(l!1,l!3).Syk(a~Y,tSH2!2) 0
   91 FCR(a!1,b~pY,g~Y,s~d).FCR(a!2,b~pY,g~pY,s~d).L(l!2,l!1) 0
   92 FCR(a!1,b~Y!2,g~pY,s~d).FCR(a!3,b~Y,g~pY,s~d).L(l!1,l!3).Lyn(SH2,U!2,s~d) 0
   93 FCR(a!1,b~Y,g~pY,s~d).FCR(a!2,b~pY!3,g~Y,s~d).L(l!2,l!1).Lyn(SH2!3,U,s~d) 0
   94 FCR(a!1,b~Y,g~pY!2,s~d).FCR(a!3,b~Y,g~pY,s~d).L(l!1,l!3).Syk(a~Y,tSH2!2) 0
   95 FCR(a!1,b~Y,g~pY,s~d).FCR(a!2,b~pY,g~pY,s~d).L(l!2,l!1) 0
   96 FCR(a!1,b~Y!2,g~pY,s~d).FCR(a!3,b~Y,g~pY!4,s~d).L(l!3,l!1).Lyn(SH2,U!2,s~d).Syk(a~Y,tSH2!4) 0
   97 FCR(a!1,b~Y!2,g~pY,s~d).FCR(a!3,b~pY,g~pY,s~d).L(l!3,l!1).Lyn(SH2,U!2,s~d) 0
   98 FCR(a!1,b~pY!2,g~Y,s~d).FCR(a!3,b~pY!4,g~Y,s~d).L(l!3,l!1).Lyn(SH2!2,U,s~d).Lyn(SH2!4,U,s~d) 0
   99 FCR(a!1,b~Y,g~pY!2,s~d).FCR(a!3,b~pY!4,g~Y,s~d).L(l!1,l!3).Lyn(SH2!4,U,s~d).Syk(a~Y,tSH2!2) 0
  100 FCR(a!1,b~pY!2,g~Y,s~d).FCR(a!3,b~pY,g~pY,s~d).L(l!3,l!1).Lyn(SH2!2,U,s~d) 0
  101 FCR(a!1,b~Y,g~pY!2,s~d).FCR(a!3,b~Y,g~pY!4,s~d).L(l!3,l!1).Syk(a~Y,tSH2!2).Syk(a~Y,tSH2!4) 0
  102 FCR(a!1,b~Y,g~pY!2,s~d).FCR(a!3,b~pY,g~pY,s~d).L(l!3,l!1).Syk(a~Y,tSH2!2) 0
  103 FCR(a!1,b~pY,g~pY,s~d).FCR(a!2,b~pY,g~pY,s~d).L(l!2,l!1) 0
  104 FCR(a!1,b~Y!2,g~pY!3,s~d).L(l!1,l).Lyn(SH2,U!2,s~d).Syk(a~Y,tSH2!3) 0
  105 FCR(a,b~Y!1,g~pY!2,s~d).Lyn(SH2,U!1,s~d).Syk(a~Y,tSH2!2) 0
  106 FCR(a!1,b~pY!2,g~pY,s~d).L(l!1,l).Lyn(SH2!2,U,s~d) 0
  107 FCR(a,b~pY!1,g~pY,s~d).Lyn(SH2!1,U,s~d) 0
  108 FCR(a!1,b~pY,g~pY!2,s~d).L(l!1,l).Syk(a~Y,tSH2!2) 0
  109 FCR(a,b~pY,g~pY!1,s~d).Syk(a~Y,tSH2!1) 0
  110 FCR(a!1,b~Y!2,g~pY,s~o).FCR(a!3,b~pY,g~Y,s~o).L(l!1,l!3).Lyn(SH2,U!2,s~o) 0
  111 FCR(a!1,b~pY!2,g~Y,s~o).FCR(a!3,b~pY,g~Y,s~o).L(l!1,l!3).Lyn(SH2!2,U,s~o) 0
  112 FCR(a!1,b~Y,g~pY!2,s~o).FCR(a!3,b~pY,g~Y,s~o).L(l!1,l!3).Syk(a~Y,tSH2!2) 0
  113 FCR(a!1,b~pY,g~Y,s~o).FCR(a!2,b~pY,g~pY,s~o).L(l!2,l!1) 0
  114 FCR(a!1,b~Y!2,g~pY,s~o).FCR(a!3,b~Y,g~pY,s~o).L(l!1,l!3).Lyn(SH2,U!2,s~o) 0
  115 FCR(a!1,b~Y,g~pY,s~o).FCR(a!2,b~pY!3,g~Y,s~o).L(l!2,l!1).Lyn(SH2!3,U,s~o) 0
  116 FCR(a!1,b~Y,g~pY!2,s~o).FCR(a!3,b~Y,g~pY,s~o).L(l!1,l!3).Syk(a~Y,tSH2!2) 0
  117 FCR(a!1,b~Y,g~pY,s~o).FCR(a!2,b~pY,g~pY,s~o).L(l!2,l!1) 0
  118 FCR(a!1,b~Y!2,g~pY,s~o).FCR(a!3,b~Y,g~pY!4,s~o).L(l!3,l!1).Lyn(SH2,U!2,s~o).Syk(a~Y,tSH2!4) 0
  119 FCR(a!1,b~Y!2,g~pY,s~o).FCR(a!3,b~pY,g~pY,s~o).L(l!3,l!1).Lyn(SH2,U!2,s~o) 0
  120 FCR(a!1,b~pY!2,g~Y,s~o).FCR(a!3,b~pY!4,g~Y,s~o).L(l!3,l!1).Lyn(SH2!2,U,s~o).Lyn(SH2!4,U,s~o) 0
  121 FCR(a!1,b~Y,g~pY!2,s~o).FCR(a!3,b~pY!4,g~Y,s~o).L(l!1,l!3).Lyn(SH2!4,U,s~o).Syk(a~Y,tSH2!2) 0
  122 FCR(a!1,b~pY!2,g~Y,s~o).FCR(a!3,b~pY,g~pY,s~o).L(l!3,l!1).Lyn(SH2!2,U,s~o) 0
  123 FCR(a!1,b~Y,g~pY!2,s~o).FCR(a!3,b~Y,g~pY!4,s~o).L(l!3,l!1).Syk(a~Y,tSH2!2).Syk(a~Y,tSH2!4) 0
  124 FCR(a!1,b~Y,g~pY!2,s~o).FCR(a!3,b~pY,g~pY,s~o).L(l!3,l!1).Syk(a~Y,tSH2!2) 0
  125 FCR(a!1,b~pY,g~pY,s~o).FCR(a!2,b~pY,g~pY,s~o).L(l!2,l!1) 0
  126 FCR(a!1,b~Y!2,g~pY!3,s~o).L(l!1,l).Lyn(SH2,U!2,s~o).Syk(a~Y,tSH2!3) 0
  127 FCR(a,b~Y!1,g~pY!2,s~o).Lyn(SH2,U!1,s~o).Syk(a~Y,tSH2!2) 0
  128 FCR(a!1,b~pY!2,g~pY,s~o).L(l!1,l).Lyn(SH2!2,U,s~o) 0
  129 FCR(a,b~pY!1,g~pY,s~o).Lyn(SH2!1,U,s~o) 0
  130 FCR(a!1,b~pY,g~pY!2,s~o).L(l!1,l).Syk(a~Y,tSH2!2) 0
  131 FCR(a,b~pY,g~pY!1,s~o).Syk(a~Y,tSH2!1) 0
  132 FCR(a!1,b~Y!2,g~pY!3,s~d).FCR(a!4,b~Y,g~Y,s~d).L(l!1,l!4).Lyn(SH2,U!2,s~d).Syk(a~Y,tSH2!3) 0
  133 FCR(a!1,b~Y,g~Y,s~d).FCR(a!2,b~pY!3,g~pY,s~d).L(l!2,l!1).Lyn(SH2!3,U,s~d) 0
  134 FCR(a!1,b~Y,g~Y,s~d).FCR(a!2,b~pY,g~pY!3,s~d).L(l!2,l!1).Syk(a~Y,tSH2!3) 0
  135 FCR(a!1,b~Y!2,g~Y,s~d).FCR(a!3,b~pY!4,g~pY!5,s~d).L(l!3,l!1).Lyn(SH2!4,U,s~d).Lyn(SH2,U!2,s~d).Syk(a~Y,tSH2!5) 0
  136 FCR(a!1,b~Y!2,g~pY!3,s~o).FCR(a!4,b~Y,g~Y,s~o).L(l!1,l!4).Lyn(SH2,U!2,s~o).Syk(a~Y,tSH2!3) 0
  137 FCR(a!1,b~Y,g~Y,s~o).FCR(a!2,b~pY!3,g~pY,s~o).L(l!2,l!1).Lyn(SH2!3,U,s~o) 0
  138 FCR(a!1,b~Y,g~Y,s~o).FCR(a!2,b~pY,g~pY!3,s~o).L(l!2,l!1).Syk(a~Y,tSH2!3) 0
  139 FCR(a!1,b~Y!2,g~Y,s~o).FCR(a!3,b~pY!4,g~pY!5,s~o).L(l!3,l!1).Lyn(SH2!4,U,s~o).Lyn(SH2,U!2,s~o).Syk(a~Y,tSH2!5) 0
  140 FCR(a!1,b~Y!2,g~pY!3,s~o).FCR(a!4,b~Y!5,g~pY,s~o).L(l!4,l!1).Lyn(SH2,U!2,s~o).Lyn(SH2,U!5,s~o).Syk(a~Y,tSH2!3) 0
  141 FCR(a!1,b~Y!2,g~pY!3,s~o).FCR(a!4,b~pY!5,g~Y,s~o).L(l!4,l!1).Lyn(SH2!5,U,s~o).Lyn(SH2,U!2,s~o).Syk(a~Y,tSH2!3) 0
  142 FCR(a!1,b~Y!2,g~pY!3,s~d).FCR(a!4,b~Y!5,g~pY,s~d).L(l!4,l!1).Lyn(SH2,U!2,s~d).Lyn(SH2,U!5,s~d).Syk(a~Y,tSH2!3) 0
  143 FCR(a!1,b~Y!2,g~pY!3,s~d).FCR(a!4,b~pY!5,g~Y,s~d).L(l!4,l!1).Lyn(SH2!5,U,s~d).Lyn(SH2,U!2,s~d).Syk(a~Y,tSH2!3) 0
  144 Grb2(SH2!1).LAT(p~pY!1,s~d) 0
  145 Grb2(SH2!1).LAT(p~pY!1,s~o) 0
  146 FCR(a!1,b~Y!2,g~pY,s~o).FCR(a!3,b~pY!4,g~pY,s~o).L(l!3,l!1).Lyn(SH2!4,U,s~o).Lyn(SH2,U!2,s~o) 0
  147 FCR(a!1,b~Y!2,g~pY,s~d).FCR(a!3,b~pY!4,g~pY,s~d).L(l!3,l!1).Lyn(SH2!4,U,s~d).Lyn(SH2,U!2,s~d) 0
  148 FCR(a!1,b~Y!2,g~pY!3,s~d).FCR(a!4,b~pY,g~Y,s~d).L(l!1,l!4).Lyn(SH2,U!2,s~d).Syk(a~Y,tSH2!3) 0
  149 FCR(a!1,b~pY!2,g~pY,s~d).FCR(a!3,b~pY,g~Y,s~d).L(l!1,l!3).Lyn(SH2!2,U,s~d) 0
  150 FCR(a!1,b~pY,g~Y,s~d).FCR(a!2,b~pY,g~pY!3,s~d).L(l!2,l!1).Syk(a~Y,tSH2!3) 0
  151 FCR(a!1,b~Y!2,g~pY!3,s~d).FCR(a!4,b~Y,g~pY,s~d).L(l!1,l!4).Lyn(SH2,U!2,s~d).Syk(a~Y,tSH2!3) 0
  152 FCR(a!1,b~Y,g~pY,s~d).FCR(a!2,b~pY!3,g~pY,s~d).L(l!2,l!1).Lyn(SH2!3,U,s~d) 0
  153 FCR(a!1,b~Y,g~pY,s~d).FCR(a!2,b~pY,g~pY!3,s~d).L(l!2,l!1).Syk(a~Y,tSH2!3) 0
  154 FCR(a!1,b~Y!2,g~pY,s~d).FCR(a!3,b~pY,g~pY!4,s~d).L(l!3,l!1).Lyn(SH2,U!2,s~d).Syk(a~Y,tSH2!4) 0
  155 FCR(a!1,b~pY!2,g~Y,s~d).FCR(a!3,b~pY!4,g~pY,s~d).L(l!3,l!1).Lyn(SH2!2,U,s~d).Lyn(SH2!4,U,s~d) 0
  156 FCR(a!1,b~pY!2,g~Y,s~d).FCR(a!3,b~pY,g~pY!4,s~d).L(l!3,l!1).Lyn(SH2!2,U,s~d).Syk(a~Y,tSH2!4) 0
  157 FCR(a!1,b~Y!2,g~pY!3,s~d).FCR(a!4,b~Y,g~pY!5,s~d).L(l!1,l!4).Lyn(SH2,U!2,s~d).Syk(a~Y,tSH2!5).Syk(a~Y,tSH2!3) 0
  158 FCR(a!1,b~Y,g~pY!2,s~d).FCR(a!3,b~pY!4,g~pY,s~d).L(l!3,l!1).Lyn(SH2!4,U,s~d).Syk(a~Y,tSH2!2) 0
  159 FCR(a!1,b~Y,g~pY!2,s~d).FCR(a!3,b~pY,g~pY!4,s~d).L(l!3,l!1).Syk(a~Y,tSH2!2).Syk(a~Y,tSH2!4) 0
  160 FCR(a!1,b~Y!2,g~pY!3,s~d).FCR(a!4,b~pY,g~pY,s~d).L(l!1,l!4).Lyn(SH2,U!2,s~d).Syk(a~Y,tSH2!3) 0
  161 FCR(a!1,b~pY!2,g~pY,s~d).FCR(a!3,b~pY,g~pY,s~d).L(l!1,l!3).Lyn(SH2!2,U,s~d) 0
  162 FCR(a!1,b~pY,g~pY!2,s~d).FCR(a!3,b~pY,g~pY,s~d).L(l!1,l!3).Syk(a~Y,tSH2!2) 0
  163 FCR(a!1,b~Y!2,g~pY!3,s~d).FCR(a!4,b~Y!5,g~pY!6,s~d).L(l!4,l!1).Lyn(SH2,U!2,s~d).Lyn(SH2,U!5,s~d).Syk(a~Y,tSH2!3).Syk(a~Y,tSH2!6) 0
  164 FCR(a!1,b~Y!2,g~pY!3,s~d).FCR(a!4,b~pY!5,g~pY,s~d).L(l!4,l!1).Lyn(SH2!5,U,s~d).Lyn(SH2,U!2,s~d).Syk(a~Y,tSH2!3) 0
  165 FCR(a!1,b~Y!2,g~pY!3,s~d).FCR(a!4,b~pY,g~pY!5,s~d).L(l!4,l!1).Lyn(SH2,U!2,s~d).Syk(a~Y,tSH2!3).Syk(a~Y,tSH2!5) 0
  166 FCR(a!1,b~pY!2,g~pY,s~d).FCR(a!3,b~pY!4,g~pY,s~d).L(l!3,l!1).Lyn(SH2!2,U,s~d).Lyn(SH2!4,U,s~d) 0
  167 FCR(a!1,b~pY!2,g~pY,s~d).FCR(a!3,b~pY,g~pY!4,s~d).L(l!3,l!1).Lyn(SH2!2,U,s~d).Syk(a~Y,tSH2!4) 0
  168 FCR(a!1,b~pY,g~pY!2,s~d).FCR(a!3,b~pY,g~pY!4,s~d).L(l!3,l!1).Syk(a~Y,tSH2!2).Syk(a~Y,tSH2!4) 0
  169 FCR(a!1,b~pY!2,g~pY!3,s~d).L(l!1,l).Lyn(SH2!2,U,s~d).Syk(a~Y,tSH2!3) 0
  170 FCR(a,b~pY!1,g~pY!2,s~d).Lyn(SH2!1,U,s~d).Syk(a~Y,tSH2!2) 0
  171 FCR(a!1,b~Y!2,g~pY!3,s~o).FCR(a!4,b~pY,g~Y,s~o).L(l!1,l!4).Lyn(SH2,U!2,s~o).Syk(a~Y,tSH2!3) 0
  172 FCR(a!1,b~pY!2,g~pY,s~o).FCR(a!3,b~pY,g~Y,s~o).L(l!1,l!3).Lyn(SH2!2,U,s~o) 0
  173 FCR(a!1,b~pY,g~Y,s~o).FCR(a!2,b~pY,g~pY!3,s~o).L(l!2,l!1).Syk(a~Y,tSH2!3) 0
  174 FCR(a!1,b~Y!2,g~pY!3,s~o).FCR(a!4,b~Y,g~pY,s~o).L(l!1,l!4).Lyn(SH2,U!2,s~o).Syk(a~Y,tSH2!3) 0
  175 FCR(a!1,b~Y,g~pY,s~o).FCR(a!2,b~pY!3,g~pY,s~o).L(l!2,l!1).Lyn(SH2!3,U,s~o) 0
  176 FCR(a!1,b~Y,g~pY,s~o).FCR(a!2,b~pY,g~pY!3,s~o).L(l!2,l!1).Syk(a~Y,tSH2!3) 0
  177 FCR(a!1,b~Y!2,g~pY,s~o).FCR(a!3,b~pY,g~pY!4,s~o).L(l!3,l!1).Lyn(SH2,U!2,s~o).Syk(a~Y,tSH2!4) 0
  178 FCR(a!1,b~pY!2,g~Y,s~o).FCR(a!3,b~pY!4,g~pY,s~o).L(l!3,l!1).Lyn(SH2!2,U,s~o).Lyn(SH2!4,U,s~o) 0
  179 FCR(a!1,b~pY!2,g~Y,s~o).FCR(a!3,b~pY,g~pY!4,s~o).L(l!3,l!1).Lyn(SH2!2,U,s~o).Syk(a~Y,tSH2!4) 0
  180 FCR(a!1,b~Y!2,g~pY!3,s~o).FCR(a!4,b~Y,g~pY!5,s~o).L(l!1,l!4).Lyn(SH2,U!2,s~o).Syk(a~Y,tSH2!5).Syk(a~Y,tSH2!3) 0
  181 FCR(a!1,b~Y,g~pY!2,s~o).FCR(a!3,b~pY!4,g~pY,s~o).L(l!3,l!1).Lyn(SH2!4,U,s~o).Syk(a~Y,tSH2!2) 0
  182 FCR(a!1,b~Y,g~pY!2,s~o).FCR(a!3,b~pY,g~pY!4,s~o).L(l!3,l!1).Syk(a~Y,tSH2!2).Syk(a~Y,tSH2!4) 0
  183 FCR(a!1,b~Y!2,g~pY!3,s~o).FCR(a!4,b~pY,g~pY,s~o).L(l!1,l!4).Lyn(SH2,U!2,s~o).Syk(a~Y,tSH2!3) 0
  184 FCR(a!1,b~pY!2,g~pY,s~o).FCR(a!3,b~pY,g~pY,s~o).L(l!1,l!3).Lyn(SH2!2,U,s~o) 0
  185 FCR(a!1,b~pY,g~pY!2,s~o).FCR(a!3,b~pY,g~pY,s~o).L(l!1,l!3).Syk(a~Y,tSH2!2) 0
  186 FCR(a!1,b~Y!2,g~pY!3,s~o).FCR(a!4,b~Y!5,g~pY!6,s~o).L(l!4,l!1).Lyn(SH2,U!2,s~o).Lyn(SH2,U!5,s~o).Syk(a~Y,tSH2!3).Syk(a~Y,tSH2!6) 0
  187 FCR(a!1,b~Y!2,g~pY!3,s~o).FCR(a!4,b~pY!5,g~pY,s~o).L(l!4,l!1).Lyn(SH2!5,U,s~o).Lyn(SH2,U!2,s~o).Syk(a~Y,tSH2!3) 0
  188 FCR(a!1,b~Y!2,g~pY!3,s~o).FCR(a!4,b~pY,g~pY!5,s~o).L(l!4,l!1).Lyn(SH2,U!2,s~o).Syk(a~Y,tSH2!3).Syk(a~Y,tSH2!5) 0
  189 FCR(a!1,b~pY!2,g~pY,s~o).FCR(a!3,b~pY!4,g~pY,s~o).L(l!3,l!1).Lyn(SH2!2,U,s~o).Lyn(SH2!4,U,s~o) 0
  190 FCR(a!1,b~pY!2,g~pY,s~o).FCR(a!3,b~pY,g~pY!4,s~o).L(l!3,l!1).Lyn(SH2!2,U,s~o).Syk(a~Y,tSH2!4) 0
  191 FCR(a!1,b~pY,g~pY!2,s~o).FCR(a!3,b~pY,g~pY!4,s~o).L(l!3,l!1).Syk(a~Y,tSH2!2).Syk(a~Y,tSH2!4) 0
  192 FCR(a!1,b~pY!2,g~pY!3,s~o).L(l!1,l).Lyn(SH2!2,U,s~o).Syk(a~Y,tSH2!3) 0
  193 FCR(a,b~pY!1,g~pY!2,s~o).Lyn(SH2!1,U,s~o).Syk(a~Y,tSH2!2) 0
  194 FCR(a!1,b~Y,g~Y,s~d).FCR(a!2,b~pY!3,g~pY!4,s~d).L(l!2,l!1).Lyn(SH2!3,U,s~d).Syk(a~Y,tSH2!4) 0
  195 FCR(a!1,b~Y,g~Y,s~o).FCR(a!2,b~pY!3,g~pY!4,s~o).L(l!2,l!1).Lyn(SH2!3,U,s~o).Syk(a~Y,tSH2!4) 0
  196 FCR(a!1,b~Y!2,g~pY,s~o).FCR(a!3,b~pY!4,g~pY!5,s~o).L(l!3,l!1).Lyn(SH2!4,U,s~o).Lyn(SH2,U!2,s~o).Syk(a~Y,tSH2!5) 0
  197 FCR(a!1,b~Y!2,g~pY,s~d).FCR(a!3,b~pY!4,g~pY!5,s~d).L(l!3,l!1).Lyn(SH2!4,U,s~d).Lyn(SH2,U!2,s~d).Syk(a~Y,tSH2!5) 0
  198 FCR(a!1,b~Y,g~pY!2,s~d).FCR(a!3,b~Y,g~pY!4,s~d).L(l!3,l!1).Syk(a~Y,tSH2!2).Syk(a~pY,tSH2!4) 0
  199 FCR(a!1,b~Y,g~pY!2,s~o).FCR(a!3,b~Y,g~pY!4,s~o).L(l!3,l!1).Syk(a~Y,tSH2!2).Syk(a~pY,tSH2!4) 0
  200 FCR(a!1,b~pY!2,g~pY!3,s~d).FCR(a!4,b~pY,g~Y,s~d).L(l!1,l!4).Lyn(SH2!2,U,s~d).Syk(a~Y,tSH2!3) 0
  201 FCR(a!1,b~Y,g~pY,s~d).FCR(a!2,b~pY!3,g~pY!4,s~d).L(l!2,l!1).Lyn(SH2!3,U,s~d).Syk(a~Y,tSH2!4) 0
  202 FCR(a!1,b~pY!2,g~Y,s~d).FCR(a!3,b~pY!4,g~pY!5,s~d).L(l!3,l!1).Lyn(SH2!2,U,s~d).Lyn(SH2!4,U,s~d).Syk(a~Y,tSH2!5) 0
  203 FCR(a!1,b~Y,g~pY!2,s~d).FCR(a!3,b~pY!4,g~pY!5,s~d).L(l!3,l!1).Lyn(SH2!4,U,s~d).Syk(a~Y,tSH2!2).Syk(a~Y,tSH2!5) 0
  204 FCR(a!1,b~pY!2,g~pY!3,s~d).FCR(a!4,b~pY,g~pY,s~d).L(l!1,l!4).Lyn(SH2!2,U,s~d).Syk(a~Y,tSH2!3) 0
  205 FCR(a!1,b~Y!2,g~pY!3,s~d).FCR(a!4,b~pY!5,g~pY!6,s~d).L(l!4,l!1).Lyn(SH2!5,U,s~d).Lyn(SH2,U!2,s~d).Syk(a~Y,tSH2!3).Syk(a~Y,tSH2!6) 0
  206 FCR(a!1,b~pY!2,g~pY!3,s~d).FCR(a!4,b~pY!5,g~pY,s~d).L(l!1,l!4).Lyn(SH2!5,U,s~d).Lyn(SH2!2,U,s~d).Syk(a~Y,tSH2!3) 0
  207 FCR(a!1,b~pY!2,g~pY!3,s~d).FCR(a!4,b~pY,g~pY!5,s~d).L(l!1,l!4).Lyn(SH2!2,U,s~d).Syk(a~Y,tSH2!5).Syk(a~Y,tSH2!3) 0
  208 FCR(a!1,b~pY!2,g~pY!3,s~d).FCR(a!4,b~pY!5,g~pY!6,s~d).L(l!4,l!1).Lyn(SH2!2,U,s~d).Lyn(SH2!5,U,s~d).Syk(a~Y,tSH2!3).Syk(a~Y,tSH2!6) 0
  209 FCR(a!1,b~Y,g~pY!2,s~d).L(l!1,l).Syk(a~pY,tSH2!2) 0
  210 FCR(a,b~Y,g~pY!1,s~d).Syk(a~pY,tSH2!1) 0
  211 FCR(a!1,b~pY!2,g~pY!3,s~o).FCR(a!4,b~pY,g~Y,s~o).L(l!1,l!4).Lyn(SH2!2,U,s~o).Syk(a~Y,tSH2!3) 0
  212 FCR(a!1,b~Y,g~pY,s~o).FCR(a!2,b~pY!3,g~pY!4,s~o).L(l!2,l!1).Lyn(SH2!3,U,s~o).Syk(a~Y,tSH2!4) 0
  213 FCR(a!1,b~pY!2,g~Y,s~o).FCR(a!3,b~pY!4,g~pY!5,s~o).L(l!3,l!1).Lyn(SH2!2,U,s~o).Lyn(SH2!4,U,s~o).Syk(a~Y,tSH2!5) 0
  214 FCR(a!1,b~Y,g~pY!2,s~o).FCR(a!3,b~pY!4,g~pY!5,s~o).L(l!3,l!1).Lyn(SH2!4,U,s~o).Syk(a~Y,tSH2!2).Syk(a~Y,tSH2!5) 0
  215 FCR(a!1,b~pY!2,g~pY!3,s~o).FCR(a!4,b~pY,g~pY,s~o).L(l!1,l!4).Lyn(SH2!2,U,s~o).Syk(a~Y,tSH2!3) 0
  216 FCR(a!1,b~Y!2,g~pY!3,s~o).FCR(a!4,b~pY!5,g~pY!6,s~o).L(l!4,l!1).Lyn(SH2!5,U,s~o).Lyn(SH2,U!2,s~o).Syk(a~Y,tSH2!3).Syk(a~Y,tSH2!6) 0
  217 FCR(a!1,b~pY!2,g~pY!3,s~o).FCR(a!4,b~pY!5,g~pY,s~o).L(l!1,l!4).Lyn(SH2!5,U,s~o).Lyn(SH2!2,U,s~o).Syk(a~Y,tSH2!3) 0
  218 FCR(a!1,b~pY!2,g~pY!3,s~o).FCR(a!4,b~pY,g~pY!5,s~o).L(l!1,l!4).Lyn(SH2!2,U,s~o).Syk(a~Y,tSH2!5).Syk(a~Y,tSH2!3) 0
  219 FCR(a!1,b~pY!2,g~pY!3,s~o).FCR(a!4,b~pY!5,g~pY!6,s~o).L(l!4,l!1).Lyn(SH2!2,U,s~o).Lyn(SH2!5,U,s~o).Syk(a~Y,tSH2!3).Syk(a~Y,tSH2!6) 0
  220 FCR(a!1,b~Y,g~pY!2,s~o).L(l!1,l).Syk(a~pY,tSH2!2) 0
  221 FCR(a,b~Y,g~pY!1,s~o).Syk(a~pY,tSH2!1) 0
  222 FCR(a!1,b~Y!2,g~pY!3,s~d).FCR(a!4,b~Y,g~pY!5,s~d).L(l!4,l!1).Lyn(SH2,U!2,s~d).Syk(a~Y,tSH2!3).Syk(a~pY,tSH2!5) 0
  223 FCR(a!1,b~Y!2,g~pY!3,s~d).FCR(a!4,b~Y,g~pY!5,s~d).L(l!1,l!4).Lyn(SH2,U!2,s~d).Syk(a~Y,tSH2!5).Syk(a~pY,tSH2!3) 0
  224 FCR(a!1,b~Y!2,g~pY!3,s~o).FCR(a!4,b~Y,g~pY!5,s~o).L(l!4,l!1).Lyn(SH2,U!2,s~o).Syk(a~Y,tSH2!3).Syk(a~pY,tSH2!5) 0
  225 FCR(a!1,b~Y!2,g~pY!3,s~o).FCR(a!4,b~Y,g~pY!5,s~o).L(l!1,l!4).Lyn(SH2,U!2,s~o).Syk(a~Y,tSH2!5).Syk(a~pY,tSH2!3) 0
  226 FCR(a!1,b~Y,g~pY!2,s~d).FCR(a!3,b~Y,g~pY,s~d).L(l!1,l!3).Syk(a~pY,tSH2!2) 0
  227 Syk(a~pY,tSH2) 0
  228 FCR(a!1,b~Y,g~pY!2,s~o).FCR(a!3,b~Y,g~pY,s~o).L(l!1,l!3).Syk(a~pY,tSH2!2) 0
  229 FCR(a!1,b~Y,g~pY!2,s~d).FCR(a!3,b~pY,g~pY!4,s~d).L(l!3,l!1).Syk(a~Y,tSH2!2).Syk(a~pY,tSH2!4) 0
  230 FCR(a!1,b~Y,g~pY!2,s~d).FCR(a!3,b~pY,g~pY!4,s~d).L(l!3,l!1).Syk(a~Y,tSH2!4).Syk(a~pY,tSH2!2) 0
  231 FCR(a!1,b~Y!2,g~pY!3,s~d).FCR(a!4,b~Y!5,g~pY!6,s~d).L(l!4,l!1).Lyn(SH2,U!2,s~d).Lyn(SH2,U!5,s~d).Syk(a~Y,tSH2!3).Syk(a~pY,tSH2!6) 0
  232 FCR(a!1,b~Y!2,g~pY!3,s~d).FCR(a!4,b~pY,g~pY!5,s~d).L(l!4,l!1).Lyn(SH2,U!2,s~d).Syk(a~Y,tSH2!3).Syk(a~pY,tSH2!5) 0
  233 FCR(a!1,b~Y!2,g~pY!3,s~d).FCR(a!4,b~pY,g~pY!5,s~d).L(l!4,l!1).Lyn(SH2,U!2,s~d).Syk(a~Y,tSH2!5).Syk(a~pY,tSH2!3) 0
  234 FCR(a!1,b~pY,g~pY!2,s~d).FCR(a!3,b~pY,g~pY!4,s~d).L(l!3,l!1).Syk(a~Y,tSH2!2).Syk(a~pY,tSH2!4) 0
  235 FCR(a!1,b~Y,g~pY!2,s~o).FCR(a!3,b~pY,g~pY!4,s~o).L(l!3,l!1).Syk(a~Y,tSH2!2).Syk(a~pY,tSH2!4) 0
  236 FCR(a!1,b~Y,g~pY!2,s~o).FCR(a!3,b~pY,g~pY!4,s~o).L(l!3,l!1).Syk(a~Y,tSH2!4).Syk(a~pY,tSH2!2) 0
  237 FCR(a!1,b~Y!2,g~pY!3,s~o).FCR(a!4,b~Y!5,g~pY!6,s~o).L(l!4,l!1).Lyn(SH2,U!2,s~o).Lyn(SH2,U!5,s~o).Syk(a~Y,tSH2!3).Syk(a~pY,tSH2!6) 0
  238 FCR(a!1,b~Y!2,g~pY!3,s~o).FCR(a!4,b~pY,g~pY!5,s~o).L(l!4,l!1).Lyn(SH2,U!2,s~o).Syk(a~Y,tSH2!3).Syk(a~pY,tSH2!5) 0
  239 FCR(a!1,b~Y!2,g~pY!3,s~o).FCR(a!4,b~pY,g~pY!5,s~o).L(l!4,l!1).Lyn(SH2,U!2,s~o).Syk(a~Y,tSH2!5).Syk(a~pY,tSH2!3) 0
  240 FCR(a!1,b~pY,g~pY!2,s~o).FCR(a!3,b~pY,g~pY!4,s~o).L(l!3,l!1).Syk(a~Y,tSH2!2).Syk(a~pY,tSH2!4) 0
  241 FCR(a!1,b~Y,g~pY!2,s~d).FCR(a!3,b~Y,g~pY!4,s~d).L(l!3,l!1).Syk(a~pY,tSH2!2).Syk(a~pY,tSH2!4) 0
  242 FCR(a!1,b~Y,g~pY!2,s~o).FCR(a!3,b~Y,g~pY!4,s~o).L(l!3,l!1).Syk(a~pY,tSH2!2).Syk(a~pY,tSH2!4) 0
  243 FCR(a!1,b~Y,g~Y,s~d).FCR(a!2,b~Y,g~pY!3,s~d).L(l!2,l!1).Syk(a~pY,tSH2!3) 0
  244 FCR(a!1,b~Y!2,g~Y,s~d).FCR(a!3,b~Y,g~pY!4,s~d).L(l!3,l!1).Lyn(SH2,U!2,s~d).Syk(a~pY,tSH2!4) 0
  245 FCR(a!1,b~Y,g~pY!2,s~d).FCR(a!3,b~pY,g~Y,s~d).L(l!1,l!3).Syk(a~pY,tSH2!2) 0
  246 FCR(a!1,b~Y!2,g~pY,s~d).FCR(a!3,b~Y,g~pY!4,s~d).L(l!3,l!1).Lyn(SH2,U!2,s~d).Syk(a~pY,tSH2!4) 0
  247 FCR(a!1,b~Y,g~pY!2,s~d).FCR(a!3,b~pY!4,g~Y,s~d).L(l!1,l!3).Lyn(SH2!4,U,s~d).Syk(a~pY,tSH2!2) 0
  248 FCR(a!1,b~Y,g~pY!2,s~d).FCR(a!3,b~pY,g~pY,s~d).L(l!1,l!3).Syk(a~pY,tSH2!2) 0
  249 FCR(a!1,b~Y,g~pY!2,s~d).FCR(a!3,b~pY!4,g~pY,s~d).L(l!1,l!3).Lyn(SH2!4,U,s~d).Syk(a~pY,tSH2!2) 0
  250 FCR(a!1,b~Y,g~pY!2,s~d).FCR(a!3,b~pY!4,g~pY!5,s~d).L(l!1,l!3).Lyn(SH2!4,U,s~d).Syk(a~Y,tSH2!5).Syk(a~pY,tSH2!2) 0
  251 FCR(a,b~Y!1,g~pY!2,s~d).Lyn(SH2,U!1,s~d).Syk(a~pY,tSH2!2) 0
  252 FCR(a!1,b~Y!2,g~pY!3,s~d).L(l!1,l).Lyn(SH2,U!2,s~d).Syk(a~pY,tSH2!3) 0
  253 FCR(a!1,b~pY,g~pY!2,s~d).L(l!1,l).Syk(a~pY,tSH2!2) 0
  254 FCR(a,b~pY,g~pY!1,s~d).Syk(a~pY,tSH2!1) 0
  255 FCR(a!1,b~Y,g~Y,s~o).FCR(a!2,b~Y,g~pY!3,s~o).L(l!2,l!1).Syk(a~pY,tSH2!3) 0
  256 FCR(a!1,b~Y!2,g~Y,s~o).FCR(a!3,b~Y,g~pY!4,s~o).L(l!3,l!1).Lyn(SH2,U!2,s~o).Syk(a~pY,tSH2!4) 0
  257 FCR(a!1,b~Y,g~pY!2,s~o).FCR(a!3,b~pY,g~Y,s~o).L(l!1,l!3).Syk(a~pY,tSH2!2) 0
  258 FCR(a!1,b~Y!2,g~pY,s~o).FCR(a!3,b~Y,g~pY!4,s~o).L(l!3,l!1).Lyn(SH2,U!2,s~o).Syk(a~pY,tSH2!4) 0
  259 FCR(a!1,b~Y,g~pY!2,s~o).FCR(a!3,b~pY!4,g~Y,s~o).L(l!1,l!3).Lyn(SH2!4,U,s~o).Syk(a~pY,tSH2!2) 0
  260 FCR(a!1,b~Y,g~pY!2,s~o).FCR(a!3,b~pY,g~pY,s~o).L(l!1,l!3).Syk(a~pY,tSH2!2) 0
  261 FCR(a!1,b~Y,g~pY!2,s~o).FCR(a!3,b~pY!4,g~pY,s~o).L(l!1,l!3).Lyn(SH2!4,U,s~o).Syk(a~pY,tSH2!2) 0
  262 FCR(a!1,b~Y,g~pY!2,s~o).FCR(a!3,b~pY!4,g~pY!5,s~o).L(l!1,l!3).Lyn(SH2!4,U,s~o).Syk(a~Y,tSH2!5).Syk(a~pY,tSH2!2) 0
  263 FCR(a,b~Y!1,g~pY!2,s~o).Lyn(SH2,U!1,s~o).Syk(a~pY,tSH2!2) 0
  264 FCR(a!1,b~Y!2,g~pY!3,s~o).L(l!1,l).Lyn(SH2,U!2,s~o).Syk(a~pY,tSH2!3) 0
  265 FCR(a!1,b~pY,g~pY!2,s~o).L(l!1,l).Syk(a~pY,tSH2!2) 0
  266 FCR(a,b~pY,g~pY!1,s~o).Syk(a~pY,tSH2!1) 0
  267 FCR(a!1,b~Y!2,g~pY!3,s~d).FCR(a!4,b~Y,g~pY,s~d).L(l!1,l!4).Lyn(SH2,U!2,s~d).Syk(a~pY,tSH2!3) 0
  268 FCR(a!1,b~Y!2,g~pY!3,s~d).FCR(a!4,b~Y,g~pY!5,s~d).L(l!4,l!1).Lyn(SH2,U!2,s~d).Syk(a~pY,tSH2!3).Syk(a~pY,tSH2!5) 0
  269 FCR(a!1,b~Y,g~pY!2,s~d).FCR(a!3,b~pY!4,g~pY!5,s~d).L(l!3,l!1).Lyn(SH2!4,U,s~d).Syk(a~Y,tSH2!2).Syk(a~pY,tSH2!5) 0
  270 FCR(a!1,b~Y!2,g~pY!3,s~d).FCR(a!4,b~pY!5,g~pY!6,s~d).L(l!4,l!1).Lyn(SH2!5,U,s~d).Lyn(SH2,U!2,s~d).Syk(a~Y,tSH2!3).Syk(a~pY,tSH2!6) 0
  271 FCR(a!1,b~Y!2,g~pY!3,s~d).FCR(a!4,b~pY!5,g~pY!6,s~d).L(l!4,l!1).Lyn(SH2!5,U,s~d).Lyn(SH2,U!2,s~d).Syk(a~Y,tSH2!6).Syk(a~pY,tSH2!3) 0
  272 FCR(a!1,b~pY!2,g~pY!3,s~d).FCR(a!4,b~pY,g~pY!5,s~d).L(l!4,l!1).Lyn(SH2!2,U,s~d).Syk(a~Y,tSH2!3).Syk(a~pY,tSH2!5) 0
  273 FCR(a!1,b~pY!2,g~pY!3,s~d).FCR(a!4,b~pY,g~pY!5,s~d).L(l!1,l!4).Lyn(SH2!2,U,s~d).Syk(a~Y,tSH2!5).Syk(a~pY,tSH2!3) 0
  274 FCR(a!1,b~Y!2,g~pY!3,s~o).FCR(a!4,b~Y,g~pY,s~o).L(l!1,l!4).Lyn(SH2,U!2,s~o).Syk(a~pY,tSH2!3) 0
  275 FCR(a!1,b~Y!2,g~pY!3,s~o).FCR(a!4,b~Y,g~pY!5,s~o).L(l!4,l!1).Lyn(SH2,U!2,s~o).Syk(a~pY,tSH2!3).Syk(a~pY,tSH2!5) 0
  276 FCR(a!1,b~Y,g~pY!2,s~o).FCR(a!3,b~pY!4,g~pY!5,s~o).L(l!3,l!1).Lyn(SH2!4,U,s~o).Syk(a~Y,tSH2!2).Syk(a~pY,tSH2!5) 0
  277 FCR(a!1,b~Y!2,g~pY!3,s~o).FCR(a!4,b~pY!5,g~pY!6,s~o).L(l!4,l!1).Lyn(SH2!5,U,s~o).Lyn(SH2,U!2,s~o).Syk(a~Y,tSH2!3).Syk(a~pY,tSH2!6) 0
  278 FCR(a!1,b~Y!2,g~pY!3,s~o).FCR(a!4,b~pY!5,g~pY!6,s~o).L(l!4,l!1).Lyn(SH2!5,U,s~o).Lyn(SH2,U!2,s~o).Syk(a~Y,tSH2!6).Syk(a~pY,tSH2!3) 0
  279 FCR(a!1,b~pY!2,g~pY!3,s~o).FCR(a!4,b~pY,g~pY!5,s~o).L(l!4,l!1).Lyn(SH2!2,U,s~o).Syk(a~Y,tSH2!3).Syk(a~pY,tSH2!5) 0
  280 FCR(a!1,b~pY!2,g~pY!3,s~o).FCR(a!4,b~pY,g~pY!5,s~o).L(l!1,l!4).Lyn(SH2!2,U,s~o).Syk(a~Y,tSH2!5).Syk(a~pY,tSH2!3) 0
  281 FCR(a!1,b~Y!2,g~Y,s~d).FCR(a!3,b~Y!4,g~pY!5,s~d).L(l!3,l!1).Lyn(SH2,U!2,s~d).Lyn(SH2,U!4,s~d).Syk(a~pY,tSH2!5) 0
  282 FCR(a!1,b~Y!2,g~Y,s~o).FCR(a!3,b~Y!4,g~pY!5,s~o).L(l!3,l!1).Lyn(SH2,U!2,s~o).Lyn(SH2,U!4,s~o).Syk(a~pY,tSH2!5) 0
  283 FCR(a!1,b~Y!2,g~Y,s~o).FCR(a!3,b~pY,g~pY!4,s~o).L(l!3,l!1).Lyn(SH2,U!2,s~o).Syk(a~pY,tSH2!4) 0
  284 FCR(a!1,b~Y!2,g~Y,s~d).FCR(a!3,b~pY,g~pY!4,s~d).L(l!3,l!1).Lyn(SH2,U!2,s~d).Syk(a~pY,tSH2!4) 0
  285 FCR(a!1,b~Y!2,g~pY!3,s~d).FCR(a!4,b~Y,g~Y,s~d).L(l!1,l!4).Lyn(SH2,U!2,s~d).Syk(a~pY,tSH2!3) 0
  286 FCR(a!1,b~Y,g~Y,s~d).FCR(a!2,b~pY,g~pY!3,s~d).L(l!2,l!1).Syk(a~pY,tSH2!3) 0
  287 FCR(a!1,b~Y!2,g~Y,s~d).FCR(a!3,b~pY!4,g~pY!5,s~d).L(l!3,l!1).Lyn(SH2!4,U,s~d).Lyn(SH2,U!2,s~d).Syk(a~pY,tSH2!5) 0
  288 FCR(a!1,b~Y!2,g~pY!3,s~o).FCR(a!4,b~Y,g~Y,s~o).L(l!1,l!4).Lyn(SH2,U!2,s~o).Syk(a~pY,tSH2!3) 0
  289 FCR(a!1,b~Y,g~Y,s~o).FCR(a!2,b~pY,g~pY!3,s~o).L(l!2,l!1).Syk(a~pY,tSH2!3) 0
  290 FCR(a!1,b~Y!2,g~Y,s~o).FCR(a!3,b~pY!4,g~pY!5,s~o).L(l!3,l!1).Lyn(SH2!4,U,s~o).Lyn(SH2,U!2,s~o).Syk(a~pY,tSH2!5) 0
  291 FCR(a!1,b~Y!2,g~pY!3,s~o).FCR(a!4,b~Y!5,g~pY,s~o).L(l!4,l!1).Lyn(SH2,U!2,s~o).Lyn(SH2,U!5,s~o).Syk(a~pY,tSH2!3) 0
  292 FCR(a!1,b~Y!2,g~pY!3,s~o).FCR(a!4,b~pY!5,g~Y,s~o).L(l!4,l!1).Lyn(SH2!5,U,s~o).Lyn(SH2,U!2,s~o).Syk(a~pY,tSH2!3) 0
  293 FCR(a!1,b~Y!2,g~pY!3,s~d).FCR(a!4,b~Y!5,g~pY,s~d).L(l!4,l!1).Lyn(SH2,U!2,s~d).Lyn(SH2,U!5,s~d).Syk(a~pY,tSH2!3) 0
  294 FCR(a!1,b~Y!2,g~pY!3,s~d).FCR(a!4,b~pY!5,g~Y,s~d).L(l!4,l!1).Lyn(SH2!5,U,s~d).Lyn(SH2,U!2,s~d).Syk(a~pY,tSH2!3) 0
  295 FCR(a!1,b~Y!2,g~pY!3,s~d).FCR(a!4,b~pY,g~Y,s~d).L(l!1,l!4).Lyn(SH2,U!2,s~d).Syk(a~pY,tSH2!3) 0
  296 FCR(a!1,b~pY,g~Y,s~d).FCR(a!2,b~pY,g~pY!3,s~d).L(l!2,l!1).Syk(a~pY,tSH2!3) 0
  297 FCR(a!1,b~Y,g~pY,s~d).FCR(a!2,b~pY,g~pY!3,s~d).L(l!2,l!1).Syk(a~pY,tSH2!3) 0
  298 FCR(a!1,b~Y!2,g~pY!3,s~d).FCR(a!4,b~pY,g~pY,s~d).L(l!4,l!1).Lyn(SH2,U!2,s~d).Syk(a~pY,tSH2!3) 0
  299 FCR(a!1,b~Y!2,g~pY,s~d).FCR(a!3,b~pY,g~pY!4,s~d).L(l!3,l!1).Lyn(SH2,U!2,s~d).Syk(a~pY,tSH2!4) 0
  300 FCR(a!1,b~pY!2,g~Y,s~d).FCR(a!3,b~pY,g~pY!4,s~d).L(l!3,l!1).Lyn(SH2!2,U,s~d).Syk(a~pY,tSH2!4) 0
  301 FCR(a!1,b~pY,g~pY!2,s~d).FCR(a!3,b~pY,g~pY,s~d).L(l!3,l!1).Syk(a~pY,tSH2!2) 0
  302 FCR(a!1,b~pY!2,g~pY!3,s~d).L(l!1,l).Lyn(SH2!2,U,s~d).Syk(a~pY,tSH2!3) 0
  303 FCR(a,b~pY!1,g~pY!2,s~d).Lyn(SH2!1,U,s~d).Syk(a~pY,tSH2!2) 0
  304 FCR(a!1,b~Y!2,g~pY!3,s~o).FCR(a!4,b~pY,g~Y,s~o).L(l!1,l!4).Lyn(SH2,U!2,s~o).Syk(a~pY,tSH2!3) 0
  305 FCR(a!1,b~pY,g~Y,s~o).FCR(a!2,b~pY,g~pY!3,s~o).L(l!2,l!1).Syk(a~pY,tSH2!3) 0
  306 FCR(a!1,b~Y,g~pY,s~o).FCR(a!2,b~pY,g~pY!3,s~o).L(l!2,l!1).Syk(a~pY,tSH2!3) 0
  307 FCR(a!1,b~Y!2,g~pY!3,s~o).FCR(a!4,b~pY,g~pY,s~o).L(l!4,l!1).Lyn(SH2,U!2,s~o).Syk(a~pY,tSH2!3) 0
  308 FCR(a!1,b~Y!2,g~pY,s~o).FCR(a!3,b~pY,g~pY!4,s~o).L(l!3,l!1).Lyn(SH2,U!2,s~o).Syk(a~pY,tSH2!4) 0
  309 FCR(a!1,b~pY!2,g~Y,s~o).FCR(a!3,b~pY,g~pY!4,s~o).L(l!3,l!1).Lyn(SH2!2,U,s~o).Syk(a~pY,tSH2!4) 0
  310 FCR(a!1,b~pY,g~pY!2,s~o).FCR(a!3,b~pY,g~pY,s~o).L(l!3,l!1).Syk(a~pY,tSH2!2) 0
  311 FCR(a!1,b~pY!2,g~pY!3,s~o).L(l!1,l).Lyn(SH2!2,U,s~o).Syk(a~pY,tSH2!3) 0
  312 FCR(a,b~pY!1,g~pY!2,s~o).Lyn(SH2!1,U,s~o).Syk(a~pY,tSH2!2) 0
  313 FCR(a!1,b~Y,g~Y,s~d).FCR(a!2,b~pY!3,g~pY!4,s~d).L(l!2,l!1).Lyn(SH2!3,U,s~d).Syk(a~pY,tSH2!4) 0
  314 FCR(a!1,b~Y,g~Y,s~o).FCR(a!2,b~pY!3,g~pY!4,s~o).L(l!2,l!1).Lyn(SH2!3,U,s~o).Syk(a~pY,tSH2!4) 0
  315 FCR(a!1,b~Y!2,g~pY!3,s~o).FCR(a!4,b~pY!5,g~pY,s~o).L(l!4,l!1).Lyn(SH2!5,U,s~o).Lyn(SH2,U!2,s~o).Syk(a~pY,tSH2!3) 0
  316 FCR(a!1,b~Y!2,g~pY,s~o).FCR(a!3,b~pY!4,g~pY!5,s~o).L(l!3,l!1).Lyn(SH2!4,U,s~o).Lyn(SH2,U!2,s~o).Syk(a~pY,tSH2!5) 0
  317 FCR(a!1,b~Y!2,g~pY!3,s~d).FCR(a!4,b~pY!5,g~pY,s~d).L(l!4,l!1).Lyn(SH2!5,U,s~d).Lyn(SH2,U!2,s~d).Syk(a~pY,tSH2!3) 0
  318 FCR(a!1,b~Y!2,g~pY,s~d).FCR(a!3,b~pY!4,g~pY!5,s~d).L(l!3,l!1).Lyn(SH2!4,U,s~d).Lyn(SH2,U!2,s~d).Syk(a~pY,tSH2!5) 0
  319 FCR(a!1,b~pY!2,g~pY!3,s~d).FCR(a!4,b~pY,g~Y,s~d).L(l!1,l!4).Lyn(SH2!2,U,s~d).Syk(a~pY,tSH2!3) 0
  320 FCR(a!1,b~Y,g~pY,s~d).FCR(a!2,b~pY!3,g~pY!4,s~d).L(l!2,l!1).Lyn(SH2!3,U,s~d).Syk(a~pY,tSH2!4) 0
  321 FCR(a!1,b~pY!2,g~Y,s~d).FCR(a!3,b~pY!4,g~pY!5,s~d).L(l!3,l!1).Lyn(SH2!2,U,s~d).Lyn(SH2!4,U,s~d).Syk(a~pY,tSH2!5) 0
  322 FCR(a!1,b~pY!2,g~pY!3,s~d).FCR(a!4,b~pY,g~pY,s~d).L(l!1,l!4).Lyn(SH2!2,U,s~d).Syk(a~pY,tSH2!3) 0
  323 FCR(a!1,b~pY!2,g~pY,s~d).FCR(a!3,b~pY,g~pY!4,s~d).L(l!1,l!3).Lyn(SH2!2,U,s~d).Syk(a~pY,tSH2!4) 0
  324 FCR(a!1,b~pY!2,g~pY!3,s~d).FCR(a!4,b~pY!5,g~pY,s~d).L(l!4,l!1).Lyn(SH2!2,U,s~d).Lyn(SH2!5,U,s~d).Syk(a~pY,tSH2!3) 0
  325 FCR(a!1,b~pY!2,g~pY!3,s~o).FCR(a!4,b~pY,g~Y,s~o).L(l!1,l!4).Lyn(SH2!2,U,s~o).Syk(a~pY,tSH2!3) 0
  326 FCR(a!1,b~Y,g~pY,s~o).FCR(a!2,b~pY!3,g~pY!4,s~o).L(l!2,l!1).Lyn(SH2!3,U,s~o).Syk(a~pY,tSH2!4) 0
  327 FCR(a!1,b~pY!2,g~Y,s~o).FCR(a!3,b~pY!4,g~pY!5,s~o).L(l!3,l!1).Lyn(SH2!2,U,s~o).Lyn(SH2!4,U,s~o).Syk(a~pY,tSH2!5) 0
  328 FCR(a!1,b~pY!2,g~pY!3,s~o).FCR(a!4,b~pY,g~pY,s~o).L(l!1,l!4).Lyn(SH2!2,U,s~o).Syk(a~pY,tSH2!3) 0
  329 FCR(a!1,b~pY!2,g~pY,s~o).FCR(a!3,b~pY,g~pY!4,s~o).L(l!1,l!3).Lyn(SH2!2,U,s~o).Syk(a~pY,tSH2!4) 0
  330 FCR(a!1,b~pY!2,g~pY!3,s~o).FCR(a!4,b~pY!5,g~pY,s~o).L(l!4,l!1).Lyn(SH2!2,U,s~o).Lyn(SH2!5,U,s~o).Syk(a~pY,tSH2!3) 0
  331 FCR(a!1,b~pY!2,g~pY!3,s~d).FCR(a!4,b~pY!5,g~pY!6,s~d).L(l!1,l!4).Lyn(SH2!5,U,s~d).Lyn(SH2!2,U,s~d).Syk(a~Y,tSH2!3).Syk(a~pY,tSH2!6) 0
  332 FCR(a!1,b~pY!2,g~pY!3,s~o).FCR(a!4,b~pY!5,g~pY!6,s~o).L(l!1,l!4).Lyn(SH2!5,U,s~o).Lyn(SH2!2,U,s~o).Syk(a~Y,tSH2!3).Syk(a~pY,tSH2!6) 0
  333 FCR(a!1,b~Y,g~pY!2,s~d).FCR(a!3,b~pY,g~pY!4,s~d).L(l!3,l!1).Syk(a~pY,tSH2!2).Syk(a~pY,tSH2!4) 0
  334 FCR(a!1,b~Y!2,g~pY!3,s~d).FCR(a!4,b~Y!5,g~pY!6,s~d).L(l!4,l!1).Lyn(SH2,U!2,s~d).Lyn(SH2,U!5,s~d).Syk(a~pY,tSH2!3).Syk(a~pY,tSH2!6) 0
  335 FCR(a!1,b~Y!2,g~pY!3,s~d).FCR(a!4,b~pY,g~pY!5,s~d).L(l!4,l!1).Lyn(SH2,U!2,s~d).Syk(a~pY,tSH2!3).Syk(a~pY,tSH2!5) 0
  336 FCR(a!1,b~pY,g~pY!2,s~d).FCR(a!3,b~pY,g~pY!4,s~d).L(l!3,l!1).Syk(a~pY,tSH2!2).Syk(a~pY,tSH2!4) 0
  337 FCR(a!1,b~Y,g~pY!2,s~o).FCR(a!3,b~pY,g~pY!4,s~o).L(l!3,l!1).Syk(a~pY,tSH2!2).Syk(a~pY,tSH2!4) 0
  338 FCR(a!1,b~Y!2,g~pY!3,s~o).FCR(a!4,b~Y!5,g~pY!6,s~o).L(l!4,l!1).Lyn(SH2,U!2,s~o).Lyn(SH2,U!5,s~o).Syk(a~pY,tSH2!3).Syk(a~pY,tSH2!6) 0
  339 FCR(a!1,b~Y!2,g~pY!3,s~o).FCR(a!4,b~pY,g~pY!5,s~o).L(l!4,l!1).Lyn(SH2,U!2,s~o).Syk(a~pY,tSH2!3).Syk(a~pY,tSH2!5) 0
  340 FCR(a!1,b~pY,g~pY!2,s~o).FCR(a!3,b~pY,g~pY!4,s~o).L(l!3,l!1).Syk(a~pY,tSH2!2).Syk(a~pY,tSH2!4) 0
  341 FCR(a!1,b~Y,g~pY!2,s~d).FCR(a!3,b~pY!4,g~pY!5,s~d).L(l!3,l!1).Lyn(SH2!4,U,s~d).Syk(a~pY,tSH2!2).Syk(a~pY,tSH2!5) 0
  342 FCR(a!1,b~Y!2,g~pY!3,s~d).FCR(a!4,b~pY!5,g~pY!6,s~d).L(l!4,l!1).Lyn(SH2!5,U,s~d).Lyn(SH2,U!2,s~d).Syk(a~pY,tSH2!3).Syk(a~pY,tSH2!6) 0
  343 FCR(a!1,b~pY!2,g~pY!3,s~d).FCR(a!4,b~pY,g~pY!5,s~d).L(l!1,l!4).Lyn(SH2!2,U,s~d).Syk(a~pY,tSH2!5).Syk(a~pY,tSH2!3) 0
  344 FCR(a!1,b~pY!2,g~pY!3,s~d).FCR(a!4,b~pY!5,g~pY!6,s~d).L(l!4,l!1).Lyn(SH2!2,U,s~d).Lyn(SH2!5,U,s~d).Syk(a~pY,tSH2!3).Syk(a~pY,tSH2!6) 0
  345 FCR(a!1,b~Y,g~pY!2,s~o).FCR(a!3,b~pY!4,g~pY!5,s~o).L(l!3,l!1).Lyn(SH2!4,U,s~o).Syk(a~pY,tSH2!2).Syk(a~pY,tSH2!5) 0
  346 FCR(a!1,b~Y!2,g~pY!3,s~o).FCR(a!4,b~pY!5,g~pY!6,s~o).L(l!4,l!1).Lyn(SH2!5,U,s~o).Lyn(SH2,U!2,s~o).Syk(a~pY,tSH2!3).Syk(a~pY,tSH2!6) 0
  347 FCR(a!1,b~pY!2,g~pY!3,s~o).FCR(a!4,b~pY,g~pY!5,s~o).L(l!1,l!4).Lyn(SH2!2,U,s~o).Syk(a~pY,tSH2!5).Syk(a~pY,tSH2!3) 0
  348 FCR(a!1,b~pY!2,g~pY!3,s~o).FCR(a!4,b~pY!5,g~pY!6,s~o).L(l!4,l!1).Lyn(SH2!2,U,s~o).Lyn(SH2!5,U,s~o).Syk(a~pY,tSH2!3).Syk(a~pY,tSH2!6) 0
end species
begin reactions
    1 1,2 10 2*kon #_R1
    2 1,3 11 2*kon #_R1
    3 3,5 12 lf #_R4
    4 2,4 13 lf #_R6
    5 3 2 r_o #_R31
    6 2 3 r_d #_reverse__R31
    7 5 4 l_o #_R35
    8 4 5 l_d #_reverse__R35
    9 8 7 t_o #_R50
   10 7 8 t_d #_reverse__R50
   11 1,12 14 2*kon #_R1
   12 1,13 15 2*kon #_R1
   13 10 1,2 koff #_reverse__R1
   14 11 1,3 koff #_reverse__R1
   15 3,11 16 kx #_R2
   16 12,11 17 kx #_R2
   17 2,10 18 kx #_R3
   18 13,10 19 kx #_R3
   19 11,5 14 lf #_R4
   20 12 3,5 lr1 #_reverse__R4
   21 10,4 15 lf #_R6
   22 13 2,4 lr1 #_reverse__R6
   23 11 10 r_o #_R33
   24 10 11 r_d #_reverse__R33
   25 12 13 l_o #_R36
   26 13 12 l_d #_reverse__R36
   27 14 1,12 koff #_reverse__R1
   28 15 1,13 koff #_reverse__R1
   29 3,14 17 kx #_R2
   30 12,14 20 kx #_R2
   31 16 3,11 2*koff #_reverse__R2
   32 17 11,12 koff #_reverse__R2
   33 17 3,14 koff #_reverse__R2
   34 2,15 19 kx #_R3
   35 13,15 21 kx #_R3
   36 18 2,10 2*koff #_reverse__R3
   37 19 10,13 koff #_reverse__R3
   38 19 2,15 koff #_reverse__R3
   39 16,5 17 2*lf #_R4
   40 17,5 20 lf #_R4
   41 14 5,11 lr1 #_reverse__R4
   42 17 5,16 lr1 #_reverse__R4
   43 18,4 19 2*lf #_R6
   44 19,4 21 lf #_R6
   45 15 4,10 lr1 #_reverse__R6
   46 19 4,18 lr1 #_reverse__R6
   47 19 22 plb1_o #_R10
   48 19 23 plg1_o #_R12
   49 17 24 plb1_d #_R14
   50 17 25 plg1_d #_R16
   51 14 15 l_o #_R38
   52 15 14 l_d #_reverse__R38
   53 16 18 rdimer_o #_R40
   54 18 16 rdimer_d #_reverse__R40
   55 17 19 l_o #_R43
   56 19 17 l_d #_reverse__R43
   57 20 12,14 2*koff #_reverse__R2
   58 24 12,26 koff #_reverse__R2
   59 24 14,27 koff #_reverse__R2
   60 25 12,28 koff #_reverse__R2
   61 25 14,29 koff #_reverse__R2
   62 21 13,15 2*koff #_reverse__R3
   63 22 13,30 koff #_reverse__R3
   64 22 15,31 koff #_reverse__R3
   65 23 13,32 koff #_reverse__R3
   66 23 15,33 koff #_reverse__R3
   67 25,5 34 lf #_R4
   68 20 5,17 2*lr1 #_reverse__R4
   69 24 5,35 lr1 #_reverse__R4
   70 25 5,36 lr1 #_reverse__R4
   71 24,5 37 lf #_R5
   72 23,4 38 lf #_R6
   73 21 4,19 2*lr1 #_reverse__R6
   74 22 4,39 lr1 #_reverse__R6
   75 23 4,40 lr1 #_reverse__R6
   76 22,4 41 lf #_R7
   77 6,23 42 sf #_R8
   78 6,25 43 sf #_R8
   79 23 44 plb1_o #_R10
   80 21 38 2*plg1_o #_R12
   81 22 44 plg1_o #_R12
   82 25 45 plb1_d #_R14
   83 20 34 2*plg1_d #_R16
   84 24 45 plg1_d #_R16
   85 24 17 db #_R22
   86 25 17 dg #_R23
   87 22 19 _rateLaw1 #_R24
   88 23 19 _rateLaw2 #_R25
   89 25 23 l_o #_R43
   90 23 25 l_d #_reverse__R43
   91 24 22 l_o #_R44
   92 22 24 l_d #_reverse__R44
   93 20 21 l_o #_R47
   94 21 20 l_d #_reverse__R47
   95 1,27 26 2*kon #_R1
   96 1,29 28 2*kon #_R1
   97 1,31 30 2*kon #_R1
   98 1,33 32 2*kon #_R1
   99 26 1,27 koff #_reverse__R1
  100 28 1,29 koff #_reverse__R1
  101 30 1,31 koff #_reverse__R1
  102 32 1,33 koff #_reverse__R1
  103 3,26 35 kx #_R2
  104 3,28 36 kx #_R2
  105 12,26 24 kx #_R2
  106 12,28 25 kx #_R2
  107 27,11 35 kx #_R2
  108 27,14 24 kx #_R2
  109 27,26 46 kx #_R2
  110 27,28 47 kx #_R2
  111 29,11 36 kx #_R2
  112 29,14 25 kx #_R2
  113 29,26 47 kx #_R2
  114 29,28 48 kx #_R2
  115 34 12,49 koff #_reverse__R2
  116 34 14,50 koff #_reverse__R2
  117 35 3,26 koff #_reverse__R2
  118 35 11,27 koff #_reverse__R2
  119 36 3,28 koff #_reverse__R2
  120 36 11,29 koff #_reverse__R2
  121 37 12,51 koff #_reverse__R2
  122 37 14,52 koff #_reverse__R2
  123 43 12,53 koff #_reverse__R2
  124 43 14,54 koff #_reverse__R2
  125 45 12,55 koff #_reverse__R2
  126 45 14,56 koff #_reverse__R2
  127 2,30 39 kx #_R3
  128 2,32 40 kx #_R3
  129 13,30 22 kx #_R3
  130 13,32 23 kx #_R3
  131 31,10 39 kx #_R3
  132 31,15 22 kx #_R3
  133 31,30 57 kx #_R3
  134 31,32 58 kx #_R3
  135 33,10 40 kx #_R3
  136 33,15 23 kx #_R3
  137 33,30 58 kx #_R3
  138 33,32 59 kx #_R3
  139 38 13,60 koff #_reverse__R3
  140 38 15,61 koff #_reverse__R3
  141 39 2,30 koff #_reverse__R3
  142 39 10,31 koff #_reverse__R3
  143 40 2,32 koff #_reverse__R3
  144 40 10,33 koff #_reverse__R3
  145 41 13,62 koff #_reverse__R3
  146 41 15,63 koff #_reverse__R3
  147 42 13,64 koff #_reverse__R3
  148 42 15,65 koff #_reverse__R3
  149 44 13,66 koff #_reverse__R3
  150 44 15,67 koff #_reverse__R3
  151 28,5 49 lf #_R4
  152 29,5 50 lf #_R4
  153 35,5 24 lf #_R4
  154 36,5 25 lf #_R4
  155 36,5 68 lf #_R4
  156 43,5 69 lf #_R4
  157 34 5,68 lr1 #_reverse__R4
  158 34 5,25 lr1 #_reverse__R4
  159 37 5,70 lr1 #_reverse__R4
  160 43 5,71 lr1 #_reverse__R4
  161 45 5,72 lr1 #_reverse__R4
  162 26,5 51 lf #_R5
  163 27,5 52 lf #_R5
  164 35,5 70 lf #_R5
  165 45,5 73 lf #_R5
  166 37 5,24 lr2 #_reverse__R5
  167 32,4 60 lf #_R6
  168 33,4 61 lf #_R6
  169 39,4 22 lf #_R6
  170 40,4 23 lf #_R6
  171 40,4 74 lf #_R6
  172 42,4 75 lf #_R6
  173 38 4,74 lr1 #_reverse__R6
  174 38 4,23 lr1 #_reverse__R6
  175 41 4,76 lr1 #_reverse__R6
  176 42 4,77 lr1 #_reverse__R6
  177 44 4,78 lr1 #_reverse__R6
  178 30,4 62 lf #_R7
  179 31,4 63 lf #_R7
  180 39,4 76 lf #_R7
  181 44,4 79 lf #_R7
  182 41 4,22 lr2 #_reverse__R7
  183 6,28 53 sf #_R8
  184 6,29 54 sf #_R8
  185 6,32 64 sf #_R8
  186 6,33 65 sf #_R8
  187 6,34 69 sf #_R8
  188 6,36 71 sf #_R8
  189 6,38 75 sf #_R8
  190 6,40 77 sf #_R8
  191 6,44 80 sf #_R8
  192 6,45 81 sf #_R8
  193 42 6,23 sr #_reverse__R8
  194 43 6,25 sr #_reverse__R8
  195 42 80 plb1_o #_R10
  196 38 82 plg1_o #_R12
  197 41 79 plg1_o #_R12
  198 41 83 plg2_o #_R13
  199 43 81 plb1_d #_R14
  200 34 84 plg1_d #_R16
  201 37 73 plg1_d #_R16
  202 37 85 plg2_d #_R17
  203 43,8 43,86 psl #_R20
  204 42,7 42,87 psl #_R21
  205 26 11 db #_R22
  206 27 3 db #_R22
  207 35 16 db #_R22
  208 45 25 db #_R22
  209 28 11 dg #_R23
  210 29 3 dg #_R23
  211 34 20 dg #_R23
  212 36 16 dg #_R23
  213 45 24 dg #_R23
  214 30 10 _rateLaw1 #_R24
  215 31 2 _rateLaw1 #_R24
  216 39 18 _rateLaw1 #_R24
  217 44 23 _rateLaw1 #_R24
  218 32 10 _rateLaw2 #_R25
  219 33 2 _rateLaw2 #_R25
  220 38 21 _rateLaw2 #_R25
  221 40 18 _rateLaw2 #_R25
  222 44 22 _rateLaw2 #_R25
  223 29 33 r_o #_R31
  224 33 29 r_d #_reverse__R31
  225 27 31 r_o #_R32
  226 31 27 r_d #_reverse__R32
  227 28 32 r_o #_R33
  228 32 28 r_d #_reverse__R33
  229 26 30 r_o #_R34
  230 30 26 r_d #_reverse__R34
  231 36 40 rdimer_o #_R40
  232 40 36 rdimer_d #_reverse__R40
  233 35 39 rdimer_o #_R41
  234 39 35 rdimer_d #_reverse__R41
  235 43 42 l_o #_R43
  236 42 43 l_d #_reverse__R43
  237 45 44 l_o #_R44
  238 44 45 l_d #_reverse__R44
  239 34 38 l_o #_R47
  240 38 34 l_d #_reverse__R47
  241 37 41 l_o #_R48
  242 41 37 l_d #_reverse__R48
  243 1,50 49 2*kon #_R1
  244 1,52 51 2*kon #_R1
  245 1,54 53 2*kon #_R1
  246 1,56 55 2*kon #_R1
  247 1,61 60 2*kon #_R1
  248 1,63 62 2*kon #_R1
  249 1,65 64 2*kon #_R1
  250 1,67 66 2*kon #_R1
  251 49 1,50 koff #_reverse__R1
  252 51 1,52 koff #_reverse__R1
  253 53 1,54 koff #_reverse__R1
  254 55 1,56 koff #_reverse__R1
  255 60 1,61 koff #_reverse__R1
  256 62 1,63 koff #_reverse__R1
  257 64 1,65 koff #_reverse__R1
  258 66 1,67 koff #_reverse__R1
  259 3,49 68 kx #_R2
  260 3,51 70 kx #_R2
  261 3,53 71 kx #_R2
  262 3,55 72 kx #_R2
  263 12,49 34 kx #_R2
  264 12,51 37 kx #_R2
  265 12,53 43 kx #_R2
  266 12,55 45 kx #_R2
  267 27,49 88 kx #_R2
  268 27,51 89 kx #_R2
  269 27,53 90 kx #_R2
  270 27,55 91 kx #_R2
  271 29,49 92 kx #_R2
  272 29,51 93 kx #_R2
  273 29,53 94 kx #_R2
  274 29,55 95 kx #_R2
  275 50,11 68 kx #_R2
  276 50,14 34 kx #_R2
  277 50,26 88 kx #_R2
  278 50,28 92 kx #_R2
  279 50,49 84 kx #_R2
  280 50,51 85 kx #_R2
  281 50,53 96 kx #_R2
  282 50,55 97 kx #_R2
  283 52,11 70 kx #_R2
  284 52,14 37 kx #_R2
  285 52,26 89 kx #_R2
  286 52,28 93 kx #_R2
  287 52,49 85 kx #_R2
  288 52,51 98 kx #_R2
  289 52,53 99 kx #_R2
  290 52,55 100 kx #_R2
  291 54,11 71 kx #_R2
  292 54,14 43 kx #_R2
  293 54,26 90 kx #_R2
  294 54,28 94 kx #_R2
  295 54,49 96 kx #_R2
  296 54,51 99 kx #_R2
  297 54,53 101 kx #_R2
  298 54,55 102 kx #_R2
  299 56,11 72 kx #_R2
  300 56,14 45 kx #_R2
  301 56,26 91 kx #_R2
  302 56,28 95 kx #_R2
  303 56,49 97 kx #_R2
  304 56,51 100 kx #_R2
  305 56,53 102 kx #_R2
  306 56,55 103 kx #_R2
  307 46 26,27 2*koff #_reverse__R2
  308 47 26,29 koff #_reverse__R2
  309 47 27,28 koff #_reverse__R2
  310 48 28,29 2*koff #_reverse__R2
  311 68 11,50 koff #_reverse__R2
  312 68 3,49 koff #_reverse__R2
  313 69 12,104 koff #_reverse__R2
  314 69 14,105 koff #_reverse__R2
  315 70 3,51 koff #_reverse__R2
  316 70 11,52 koff #_reverse__R2
  317 71 3,53 koff #_reverse__R2
  318 71 11,54 koff #_reverse__R2
  319 72 3,55 koff #_reverse__R2
  320 72 11,56 koff #_reverse__R2
  321 73 12,106 koff #_reverse__R2
  322 73 14,107 koff #_reverse__R2
  323 81 12,108 koff #_reverse__R2
  324 81 14,109 koff #_reverse__R2
  325 84 49,50 2*koff #_reverse__R2
  326 85 50,51 koff #_reverse__R2
  327 85 49,52 koff #_reverse__R2
  328 2,60 74 kx #_R3
  329 2,62 76 kx #_R3
  330 2,64 77 kx #_R3
  331 2,66 78 kx #_R3
  332 13,60 38 kx #_R3
  333 13,62 41 kx #_R3
  334 13,64 42 kx #_R3
  335 13,66 44 kx #_R3
  336 31,60 110 kx #_R3
  337 31,62 111 kx #_R3
  338 31,64 112 kx #_R3
  339 31,66 113 kx #_R3
  340 33,60 114 kx #_R3
  341 33,62 115 kx #_R3
  342 33,64 116 kx #_R3
  343 33,66 117 kx #_R3
  344 61,10 74 kx #_R3
  345 61,15 38 kx #_R3
  346 61,30 110 kx #_R3
  347 61,32 114 kx #_R3
  348 61,60 82 kx #_R3
  349 61,62 83 kx #_R3
  350 61,64 118 kx #_R3
  351 61,66 119 kx #_R3
  352 63,10 76 kx #_R3
  353 63,15 41 kx #_R3
  354 63,30 111 kx #_R3
  355 63,32 115 kx #_R3
  356 63,60 83 kx #_R3
  357 63,62 120 kx #_R3
  358 63,64 121 kx #_R3
  359 63,66 122 kx #_R3
  360 65,10 77 kx #_R3
  361 65,15 42 kx #_R3
  362 65,30 112 kx #_R3
  363 65,32 116 kx #_R3
  364 65,60 118 kx #_R3
  365 65,62 121 kx #_R3
  366 65,64 123 kx #_R3
  367 65,66 124 kx #_R3
  368 67,10 78 kx #_R3
  369 67,15 44 kx #_R3
  370 67,30 113 kx #_R3
  371 67,32 117 kx #_R3
  372 67,60 119 kx #_R3
  373 67,62 122 kx #_R3
  374 67,64 124 kx #_R3
  375 67,66 125 kx #_R3
  376 57 30,31 2*koff #_reverse__R3
  377 58 30,33 koff #_reverse__R3
  378 58 31,32 koff #_reverse__R3
  379 59 32,33 2*koff #_reverse__R3
  380 74 10,61 koff #_reverse__R3
  381 74 2,60 koff #_reverse__R3
  382 75 13,126 koff #_reverse__R3
  383 75 15,127 koff #_reverse__R3
  384 76 2,62 koff #_reverse__R3
  385 76 10,63 koff #_reverse__R3
  386 77 2,64 koff #_reverse__R3
  387 77 10,65 koff #_reverse__R3
  388 78 2,66 koff #_reverse__R3
  389 78 10,67 koff #_reverse__R3
  390 79 13,128 koff #_reverse__R3
  391 79 15,129 koff #_reverse__R3
  392 80 13,130 koff #_reverse__R3
  393 80 15,131 koff #_reverse__R3
  394 82 60,61 2*koff #_reverse__R3
  395 83 61,62 koff #_reverse__R3
  396 83 60,63 koff #_reverse__R3
  397 47,5 88 lf #_R4
  398 48,5 92 2*lf #_R4
  399 53,5 104 lf #_R4
  400 54,5 105 lf #_R4
  401 68,5 34 lf #_R4
  402 70,5 37 lf #_R4
  403 71,5 43 lf #_R4
  404 71,5 132 lf #_R4
  405 72,5 45 lf #_R4
  406 49 5,28 lr1 #_reverse__R4
  407 50 5,29 lr1 #_reverse__R4
  408 68 5,36 lr1 #_reverse__R4
  409 69 5,132 lr1 #_reverse__R4
  410 69 5,43 lr1 #_reverse__R4
  411 73 5,133 lr1 #_reverse__R4
  412 81 5,134 lr1 #_reverse__R4
  413 84 5,92 2*lr1 #_reverse__R4
  414 85 5,93 lr1 #_reverse__R4
  415 46,5 89 2*lf #_R5
  416 47,5 93 lf #_R5
  417 55,5 106 lf #_R5
  418 56,5 107 lf #_R5
  419 72,5 133 lf #_R5
  420 81,5 135 lf #_R5
  421 51 5,26 lr2 #_reverse__R5
  422 52 5,27 lr2 #_reverse__R5
  423 70 5,35 lr2 #_reverse__R5
  424 73 5,45 lr2 #_reverse__R5
  425 85 5,88 lr2 #_reverse__R5
  426 58,4 110 lf #_R6
  427 59,4 114 2*lf #_R6
  428 64,4 126 lf #_R6
  429 65,4 127 lf #_R6
  430 74,4 38 lf #_R6
  431 76,4 41 lf #_R6
  432 77,4 42 lf #_R6
  433 77,4 136 lf #_R6
  434 78,4 44 lf #_R6
  435 60 4,32 lr1 #_reverse__R6
  436 61 4,33 lr1 #_reverse__R6
  437 74 4,40 lr1 #_reverse__R6
  438 75 4,136 lr1 #_reverse__R6
  439 75 4,42 lr1 #_reverse__R6
  440 79 4,137 lr1 #_reverse__R6
  441 80 4,138 lr1 #_reverse__R6
  442 82 4,114 2*lr1 #_reverse__R6
  443 83 4,115 lr1 #_reverse__R6
  444 57,4 111 2*lf #_R7
  445 58,4 115 lf #_R7
  446 66,4 128 lf #_R7
  447 67,4 129 lf #_R7
  448 78,4 137 lf #_R7
  449 80,4 139 lf #_R7
  450 62 4,30 lr2 #_reverse__R7
  451 63 4,31 lr2 #_reverse__R7
  452 76 4,39 lr2 #_reverse__R7
  453 79 4,44 lr2 #_reverse__R7
  454 83 4,110 lr2 #_reverse__R7
  455 6,47 90 sf #_R8
  456 6,48 94 2*sf #_R8
  457 6,49 104 sf #_R8
  458 6,50 105 sf #_R8
  459 6,55 108 sf #_R8
  460 6,56 109 sf #_R8
  461 6,58 112 sf #_R8
  462 6,59 116 2*sf #_R8
  463 6,60 126 sf #_R8
  464 6,61 127 sf #_R8
  465 6,66 130 sf #_R8
  466 6,67 131 sf #_R8
  467 6,68 132 sf #_R8
  468 6,72 134 sf #_R8
  469 6,73 135 sf #_R8
  470 6,74 136 sf #_R8
  471 6,78 138 sf #_R8
  472 6,79 139 sf #_R8
  473 6,82 140 2*sf #_R8
  474 6,83 141 sf #_R8
  475 6,84 142 2*sf #_R8
  476 6,85 143 sf #_R8
  477 53 6,28 sr #_reverse__R8
  478 54 6,29 sr #_reverse__R8
  479 64 6,32 sr #_reverse__R8
  480 65 6,33 sr #_reverse__R8
  481 69 6,34 sr #_reverse__R8
  482 71 6,36 sr #_reverse__R8
  483 75 6,38 sr #_reverse__R8
  484 77 6,40 sr #_reverse__R8
  485 80 6,44 sr #_reverse__R8
  486 81 6,45 sr #_reverse__R8
  487 86,9 144 gf #_R9
  488 87,9 145 gf #_R9
  489 74 110 plb1_o #_R10
  490 76 111 plb2_o #_R11
  491 74 114 plg1_o #_R12
  492 75 140 plg1_o #_R12
  493 83 146 plg1_o #_R12
  494 76 115 plg2_o #_R13
  495 79 146 plg2_o #_R13
  496 68 88 plb1_d #_R14
  497 70 89 plb2_d #_R15
  498 68 92 plg1_d #_R16
  499 69 142 plg1_d #_R16
  500 85 147 plg1_d #_R16
  501 70 93 plg2_d #_R17
  502 73 147 plg2_d #_R17
  503 53,8 53,86 psl #_R20
  504 54,8 54,86 psl #_R20
  505 69,8 69,86 psl #_R20
  506 71,8 71,86 psl #_R20
  507 81,8 81,86 psl #_R20
  508 64,7 64,87 psl #_R21
  509 65,7 65,87 psl #_R21
  510 75,7 75,87 psl #_R21
  511 77,7 77,87 psl #_R21
  512 80,7 80,87 psl #_R21
  513 46 35 2*db #_R22
  514 47 36 db #_R22
  515 55 28 db #_R22
  516 56 29 db #_R22
  517 72 36 db #_R22
  518 81 43 db #_R22
  519 47 35 dg #_R23
  520 48 36 2*dg #_R23
  521 49 14 dg #_R23
  522 50 12 dg #_R23
  523 55 26 dg #_R23
  524 56 27 dg #_R23
  525 68 17 dg #_R23
  526 72 35 dg #_R23
  527 73 37 dg #_R23
  528 84 34 2*dg #_R23
  529 85 37 dg #_R23
  530 57 39 2*_rateLaw1 #_R24
  531 58 40 _rateLaw1 #_R24
  532 66 32 _rateLaw1 #_R24
  533 67 33 _rateLaw1 #_R24
  534 78 40 _rateLaw1 #_R24
  535 80 42 _rateLaw1 #_R24
  536 58 39 _rateLaw2 #_R25
  537 59 40 2*_rateLaw2 #_R25
  538 60 15 _rateLaw2 #_R25
  539 61 13 _rateLaw2 #_R25
  540 66 30 _rateLaw2 #_R25
  541 67 31 _rateLaw2 #_R25
  542 74 19 _rateLaw2 #_R25
  543 78 39 _rateLaw2 #_R25
  544 79 41 _rateLaw2 #_R25
  545 82 38 2*_rateLaw2 #_R25
  546 83 41 _rateLaw2 #_R25
  547 86 8 dl #_R29
  548 87 7 _rateLaw4 #_R30
  549 54 65 r_o #_R31
  550 65 54 r_d #_reverse__R31
  551 56 67 r_o #_R32
  552 67 56 r_d #_reverse__R32
  553 53 64 r_o #_R33
  554 64 53 r_d #_reverse__R33
  555 55 66 r_o #_R34
  556 66 55 r_d #_reverse__R34
  557 50 61 l_o #_R36
  558 61 50 l_d #_reverse__R36
  559 52 63 l_o #_R37
  560 63 52 l_d #_reverse__R37
  561 49 60 l_o #_R38
  562 60 49 l_d #_reverse__R38
  563 51 62 l_o #_R39
  564 62 51 l_d #_reverse__R39
  565 48 59 rdimer_o #_R40
  566 71 77 rdimer_o #_R40
  567 59 48 rdimer_d #_reverse__R40
  568 77 71 rdimer_d #_reverse__R40
  569 47 58 rdimer_o #_R41
  570 72 78 rdimer_o #_R41
  571 58 47 rdimer_d #_reverse__R41
  572 78 72 rdimer_d #_reverse__R41
  573 46 57 rdimer_o #_R42
  574 57 46 rdimer_d #_reverse__R42
  575 68 74 l_o #_R43
  576 74 68 l_d #_reverse__R43
  577 81 80 l_o #_R44
  578 80 81 l_d #_reverse__R44
  579 70 76 l_o #_R45
  580 76 70 l_d #_reverse__R45
  581 69 75 l_o #_R47
  582 84 82 l_o #_R47
  583 75 69 l_d #_reverse__R47
  584 82 84 l_d #_reverse__R47
  585 73 79 l_o #_R48
  586 85 83 l_o #_R48
  587 79 73 l_d #_reverse__R48
  588 83 85 l_d #_reverse__R48
  589 86 87 t_o #_R50
  590 87 86 t_d #_reverse__R50
  591 1,105 104 2*kon #_R1
  592 1,107 106 2*kon #_R1
  593 1,109 108 2*kon #_R1
  594 1,127 126 2*kon #_R1
  595 1,129 128 2*kon #_R1
  596 1,131 130 2*kon #_R1
  597 104 1,105 koff #_reverse__R1
  598 106 1,107 koff #_reverse__R1
  599 108 1,109 koff #_reverse__R1
  600 126 1,127 koff #_reverse__R1
  601 128 1,129 koff #_reverse__R1
  602 130 1,131 koff #_reverse__R1
  603 3,104 132 kx #_R2
  604 3,106 133 kx #_R2
  605 3,108 134 kx #_R2
  606 12,104 69 kx #_R2
  607 12,106 73 kx #_R2
  608 12,108 81 kx #_R2
  609 27,104 148 kx #_R2
  610 27,106 149 kx #_R2
  611 27,108 150 kx #_R2
  612 29,104 151 kx #_R2
  613 29,106 152 kx #_R2
  614 29,108 153 kx #_R2
  615 50,104 142 kx #_R2
  616 50,106 147 kx #_R2
  617 50,108 154 kx #_R2
  618 52,104 143 kx #_R2
  619 52,106 155 kx #_R2
  620 52,108 156 kx #_R2
  621 54,104 157 kx #_R2
  622 54,106 158 kx #_R2
  623 54,108 159 kx #_R2
  624 56,104 160 kx #_R2
  625 56,106 161 kx #_R2
  626 56,108 162 kx #_R2
  627 105,11 132 kx #_R2
  628 105,14 69 kx #_R2
  629 105,26 148 kx #_R2
  630 105,28 151 kx #_R2
  631 105,49 142 kx #_R2
  632 105,51 143 kx #_R2
  633 105,53 157 kx #_R2
  634 105,55 160 kx #_R2
  635 105,104 163 kx #_R2
  636 105,106 164 kx #_R2
  637 105,108 165 kx #_R2
  638 107,11 133 kx #_R2
  639 107,14 73 kx #_R2
  640 107,26 149 kx #_R2
  641 107,28 152 kx #_R2
  642 107,49 147 kx #_R2
  643 107,51 155 kx #_R2
  644 107,53 158 kx #_R2
  645 107,55 161 kx #_R2
  646 107,104 164 kx #_R2
  647 107,106 166 kx #_R2
  648 107,108 167 kx #_R2
  649 109,11 134 kx #_R2
  650 109,14 81 kx #_R2
  651 109,26 150 kx #_R2
  652 109,28 153 kx #_R2
  653 109,49 154 kx #_R2
  654 109,51 156 kx #_R2
  655 109,53 159 kx #_R2
  656 109,55 162 kx #_R2
  657 109,104 165 kx #_R2
  658 109,106 167 kx #_R2
  659 109,108 168 kx #_R2
  660 88 26,50 koff #_reverse__R2
  661 88 27,49 koff #_reverse__R2
  662 89 26,52 koff #_reverse__R2
  663 89 27,51 koff #_reverse__R2
  664 90 26,54 koff #_reverse__R2
  665 90 27,53 koff #_reverse__R2
  666 91 27,55 koff #_reverse__R2
  667 91 26,56 koff #_reverse__R2
  668 92 28,50 koff #_reverse__R2
  669 92 29,49 koff #_reverse__R2
  670 93 29,51 koff #_reverse__R2
  671 93 28,52 koff #_reverse__R2
  672 94 28,54 koff #_reverse__R2
  673 94 29,53 koff #_reverse__R2
  674 95 29,55 koff #_reverse__R2
  675 95 28,56 koff #_reverse__R2
  676 96 50,53 koff #_reverse__R2
  677 96 49,54 koff #_reverse__R2
  678 97 50,55 koff #_reverse__R2
  679 97 49,56 koff #_reverse__R2
  680 98 51,52 2*koff #_reverse__R2
  681 99 51,54 koff #_reverse__R2
  682 99 52,53 koff #_reverse__R2
  683 100 52,55 koff #_reverse__R2
  684 100 51,56 koff #_reverse__R2
  685 101 53,54 2*koff #_reverse__R2
  686 102 54,55 koff #_reverse__R2
  687 102 53,56 koff #_reverse__R2
  688 103 55,56 2*koff #_reverse__R2
  689 132 11,105 koff #_reverse__R2
  690 132 3,104 koff #_reverse__R2
  691 133 3,106 koff #_reverse__R2
  692 133 11,107 koff #_reverse__R2
  693 134 3,108 koff #_reverse__R2
  694 134 11,109 koff #_reverse__R2
  695 135 12,169 koff #_reverse__R2
  696 135 14,170 koff #_reverse__R2
  697 142 49,105 koff #_reverse__R2
  698 142 50,104 koff #_reverse__R2
  699 143 51,105 koff #_reverse__R2
  700 143 52,104 koff #_reverse__R2
  701 147 50,106 koff #_reverse__R2
  702 147 49,107 koff #_reverse__R2
  703 2,126 136 kx #_R3
  704 2,128 137 kx #_R3
  705 2,130 138 kx #_R3
  706 13,126 75 kx #_R3
  707 13,128 79 kx #_R3
  708 13,130 80 kx #_R3
  709 31,126 171 kx #_R3
  710 31,128 172 kx #_R3
  711 31,130 173 kx #_R3
  712 33,126 174 kx #_R3
  713 33,128 175 kx #_R3
  714 33,130 176 kx #_R3
  715 61,126 140 kx #_R3
  716 61,128 146 kx #_R3
  717 61,130 177 kx #_R3
  718 63,126 141 kx #_R3
  719 63,128 178 kx #_R3
  720 63,130 179 kx #_R3
  721 65,126 180 kx #_R3
  722 65,128 181 kx #_R3
  723 65,130 182 kx #_R3
  724 67,126 183 kx #_R3
  725 67,128 184 kx #_R3
  726 67,130 185 kx #_R3
  727 127,10 136 kx #_R3
  728 127,15 75 kx #_R3
  729 127,30 171 kx #_R3
  730 127,32 174 kx #_R3
  731 127,60 140 kx #_R3
  732 127,62 141 kx #_R3
  733 127,64 180 kx #_R3
  734 127,66 183 kx #_R3
  735 127,126 186 kx #_R3
  736 127,128 187 kx #_R3
  737 127,130 188 kx #_R3
  738 129,10 137 kx #_R3
  739 129,15 79 kx #_R3
  740 129,30 172 kx #_R3
  741 129,32 175 kx #_R3
  742 129,60 146 kx #_R3
  743 129,62 178 kx #_R3
  744 129,64 181 kx #_R3
  745 129,66 184 kx #_R3
  746 129,126 187 kx #_R3
  747 129,128 189 kx #_R3
  748 129,130 190 kx #_R3
  749 131,10 138 kx #_R3
  750 131,15 80 kx #_R3
  751 131,30 173 kx #_R3
  752 131,32 176 kx #_R3
  753 131,60 177 kx #_R3
  754 131,62 179 kx #_R3
  755 131,64 182 kx #_R3
  756 131,66 185 kx #_R3
  757 131,126 188 kx #_R3
  758 131,128 190 kx #_R3
  759 131,130 191 kx #_R3
  760 110 30,61 koff #_reverse__R3
  761 110 31,60 koff #_reverse__R3
  762 111 30,63 koff #_reverse__R3
  763 111 31,62 koff #_reverse__R3
  764 112 30,65 koff #_reverse__R3
  765 112 31,64 koff #_reverse__R3
  766 113 31,66 koff #_reverse__R3
  767 113 30,67 koff #_reverse__R3
  768 114 32,61 koff #_reverse__R3
  769 114 33,60 koff #_reverse__R3
  770 115 33,62 koff #_reverse__R3
  771 115 32,63 koff #_reverse__R3
  772 116 32,65 koff #_reverse__R3
  773 116 33,64 koff #_reverse__R3
  774 117 33,66 koff #_reverse__R3
  775 117 32,67 koff #_reverse__R3
  776 118 61,64 koff #_reverse__R3
  777 118 60,65 koff #_reverse__R3
  778 119 61,66 koff #_reverse__R3
  779 119 60,67 koff #_reverse__R3
  780 120 62,63 2*koff #_reverse__R3
  781 121 62,65 koff #_reverse__R3
  782 121 63,64 koff #_reverse__R3
  783 122 63,66 koff #_reverse__R3
  784 122 62,67 koff #_reverse__R3
  785 123 64,65 2*koff #_reverse__R3
  786 124 65,66 koff #_reverse__R3
  787 124 64,67 koff #_reverse__R3
  788 125 66,67 2*koff #_reverse__R3
  789 136 10,127 koff #_reverse__R3
  790 136 2,126 koff #_reverse__R3
  791 137 2,128 koff #_reverse__R3
  792 137 10,129 koff #_reverse__R3
  793 138 2,130 koff #_reverse__R3
  794 138 10,131 koff #_reverse__R3
  795 139 13,192 koff #_reverse__R3
  796 139 15,193 koff #_reverse__R3
  797 140 60,127 koff #_reverse__R3
  798 140 61,126 koff #_reverse__R3
  799 141 62,127 koff #_reverse__R3
  800 141 63,126 koff #_reverse__R3
  801 146 61,128 koff #_reverse__R3
  802 146 60,129 koff #_reverse__R3
  803 90,5 148 lf #_R4
  804 92,5 84 lf #_R4
  805 93,5 85 lf #_R4
  806 94,5 151 lf #_R4
  807 94,5 96 lf #_R4
  808 95,5 97 lf #_R4
  809 96,5 142 lf #_R4
  810 99,5 143 lf #_R4
  811 101,5 157 2*lf #_R4
  812 102,5 160 lf #_R4
  813 132,5 69 lf #_R4
  814 133,5 73 lf #_R4
  815 134,5 81 lf #_R4
  816 88 5,47 lr1 #_reverse__R4
  817 92 5,48 lr1 #_reverse__R4
  818 96 5,94 lr1 #_reverse__R4
  819 97 5,95 lr1 #_reverse__R4
  820 104 5,53 lr1 #_reverse__R4
  821 105 5,54 lr1 #_reverse__R4
  822 132 5,71 lr1 #_reverse__R4
  823 135 5,194 lr1 #_reverse__R4
  824 142 5,96 lr1 #_reverse__R4
  825 142 5,151 lr1 #_reverse__R4
  826 143 5,99 lr1 #_reverse__R4
  827 147 5,152 lr1 #_reverse__R4
  828 88,5 85 lf #_R5
  829 89,5 98 lf #_R5
  830 90,5 99 lf #_R5
  831 91,5 100 lf #_R5
  832 91,5 149 lf #_R5
  833 95,5 152 lf #_R5
  834 97,5 147 lf #_R5
  835 100,5 155 lf #_R5
  836 102,5 158 lf #_R5
  837 103,5 161 2*lf #_R5
  838 108,5 169 lf #_R5
  839 109,5 170 lf #_R5
  840 134,5 194 lf #_R5
  841 89 5,46 lr2 #_reverse__R5
  842 93 5,47 lr2 #_reverse__R5
  843 98 5,89 2*lr2 #_reverse__R5
  844 99 5,90 lr2 #_reverse__R5
  845 100 5,91 lr2 #_reverse__R5
  846 106 5,55 lr2 #_reverse__R5
  847 107 5,56 lr2 #_reverse__R5
  848 133 5,72 lr2 #_reverse__R5
  849 135 5,81 lr2 #_reverse__R5
  850 143 5,148 lr2 #_reverse__R5
  851 147 5,97 lr2 #_reverse__R5
  852 112,4 171 lf #_R6
  853 114,4 82 lf #_R6
  854 115,4 83 lf #_R6
  855 116,4 174 lf #_R6
  856 116,4 118 lf #_R6
  857 117,4 119 lf #_R6
  858 118,4 140 lf #_R6
  859 121,4 141 lf #_R6
  860 123,4 180 2*lf #_R6
  861 124,4 183 lf #_R6
  862 136,4 75 lf #_R6
  863 137,4 79 lf #_R6
  864 138,4 80 lf #_R6
  865 110 4,58 lr1 #_reverse__R6
  866 114 4,59 lr1 #_reverse__R6
  867 118 4,116 lr1 #_reverse__R6
  868 119 4,117 lr1 #_reverse__R6
  869 126 4,64 lr1 #_reverse__R6
  870 127 4,65 lr1 #_reverse__R6
  871 136 4,77 lr1 #_reverse__R6
  872 139 4,195 lr1 #_reverse__R6
  873 140 4,118 lr1 #_reverse__R6
  874 140 4,174 lr1 #_reverse__R6
  875 141 4,121 lr1 #_reverse__R6
  876 146 4,175 lr1 #_reverse__R6
  877 110,4 83 lf #_R7
  878 111,4 120 lf #_R7
  879 112,4 121 lf #_R7
  880 113,4 122 lf #_R7
  881 113,4 172 lf #_R7
  882 117,4 175 lf #_R7
  883 119,4 146 lf #_R7
  884 122,4 178 lf #_R7
  885 124,4 181 lf #_R7
  886 125,4 184 2*lf #_R7
  887 130,4 192 lf #_R7
  888 131,4 193 lf #_R7
  889 138,4 195 lf #_R7
  890 111 4,57 lr2 #_reverse__R7
  891 115 4,58 lr2 #_reverse__R7
  892 120 4,111 2*lr2 #_reverse__R7
  893 121 4,112 lr2 #_reverse__R7
  894 122 4,113 lr2 #_reverse__R7
  895 128 4,66 lr2 #_reverse__R7
  896 129 4,67 lr2 #_reverse__R7
  897 137 4,78 lr2 #_reverse__R7
  898 139 4,80 lr2 #_reverse__R7
  899 141 4,171 lr2 #_reverse__R7
  900 146 4,119 lr2 #_reverse__R7
  901 6,88 148 sf #_R8
  902 6,91 150 sf #_R8
  903 6,92 151 sf #_R8
  904 6,92 96 sf #_R8
  905 6,93 99 sf #_R8
  906 6,94 101 sf #_R8
  907 6,95 102 sf #_R8
  908 6,95 153 sf #_R8
  909 6,96 157 sf #_R8
  910 6,97 160 sf #_R8
  911 6,97 154 sf #_R8
  912 6,100 156 sf #_R8
  913 6,102 159 sf #_R8
  914 6,103 162 2*sf #_R8
  915 6,106 169 sf #_R8
  916 6,107 170 sf #_R8
  917 6,110 171 sf #_R8
  918 6,113 173 sf #_R8
  919 6,114 174 sf #_R8
  920 6,114 118 sf #_R8
  921 6,115 121 sf #_R8
  922 6,116 123 sf #_R8
  923 6,117 124 sf #_R8
  924 6,117 176 sf #_R8
  925 6,118 180 sf #_R8
  926 6,119 183 sf #_R8
  927 6,119 177 sf #_R8
  928 6,122 179 sf #_R8
  929 6,124 182 sf #_R8
  930 6,125 185 2*sf #_R8
  931 6,128 192 sf #_R8
  932 6,129 193 sf #_R8
  933 6,133 194 sf #_R8
  934 6,137 195 sf #_R8
  935 6,140 186 sf #_R8
  936 6,142 163 sf #_R8
  937 6,146 187 sf #_R8
  938 6,146 196 sf #_R8
  939 6,147 164 sf #_R8
  940 6,147 197 sf #_R8
  941 90 6,47 sr #_reverse__R8
  942 94 6,48 sr #_reverse__R8
  943 96 6,92 sr #_reverse__R8
  944 99 6,93 sr #_reverse__R8
  945 101 6,94 2*sr #_reverse__R8
  946 102 6,95 sr #_reverse__R8
  947 104 6,49 sr #_reverse__R8
  948 105 6,50 sr #_reverse__R8
  949 108 6,55 sr #_reverse__R8
  950 109 6,56 sr #_reverse__R8
  951 112 6,58 sr #_reverse__R8
  952 116 6,59 sr #_reverse__R8
  953 118 6,114 sr #_reverse__R8
  954 121 6,115 sr #_reverse__R8
  955 123 6,116 2*sr #_reverse__R8
  956 124 6,117 sr #_reverse__R8
  957 126 6,60 sr #_reverse__R8
  958 127 6,61 sr #_reverse__R8
  959 130 6,66 sr #_reverse__R8
  960 131 6,67 sr #_reverse__R8
  961 132 6,68 sr #_reverse__R8
  962 134 6,72 sr #_reverse__R8
  963 135 6,73 sr #_reverse__R8
  964 136 6,74 sr #_reverse__R8
  965 138 6,78 sr #_reverse__R8
  966 139 6,79 sr #_reverse__R8
  967 140 6,82 sr #_reverse__R8
  968 141 6,83 sr #_reverse__R8
  969 142 6,84 sr #_reverse__R8
  970 143 6,85 sr #_reverse__R8
  971 144 9,86 gr #_reverse__R9
  972 145 9,87 gr #_reverse__R9
  973 114 119 plb1_o #_R10
  974 118 177 plb1_o #_R10
  975 136 171 plb1_o #_R10
  976 115 122 plb2_o #_R11
  977 121 179 plb2_o #_R11
  978 137 172 plb2_o #_R11
  979 110 119 plg1_o #_R12
  980 136 174 plg1_o #_R12
  981 141 187 plg1_o #_R12
  982 111 122 plg2_o #_R13
  983 120 178 2*plg2_o #_R13
  984 137 175 plg2_o #_R13
  985 139 196 plg2_o #_R13
  986 92 97 plb1_d #_R14
  987 96 154 plb1_d #_R14
  988 132 148 plb1_d #_R14
  989 93 100 plb2_d #_R15
  990 99 156 plb2_d #_R15
  991 133 149 plb2_d #_R15
  992 88 97 plg1_d #_R16
  993 132 151 plg1_d #_R16
  994 143 164 plg1_d #_R16
  995 89 100 plg2_d #_R17
  996 98 155 2*plg2_d #_R17
  997 133 152 plg2_d #_R17
  998 135 197 plg2_d #_R17
  999 101 198 2*pss1 #_R18
 1000 123 199 2*pss1 #_R18
 1001 90,8 90,86 psl #_R20
 1002 94,8 94,86 psl #_R20
 1003 96,8 96,86 psl #_R20
 1004 99,8 99,86 psl #_R20
 1005 101,8 101,86 psl #_R20
 1006 102,8 102,86 psl #_R20
 1007 104,8 104,86 psl #_R20
 1008 105,8 105,86 psl #_R20
 1009 108,8 108,86 psl #_R20
 1010 109,8 109,86 psl #_R20
 1011 132,8 132,86 psl #_R20
 1012 134,8 134,86 psl #_R20
 1013 135,8 135,86 psl #_R20
 1014 142,8 142,86 psl #_R20
 1015 143,8 143,86 psl #_R20
 1016 112,7 112,87 psl #_R21
 1017 116,7 116,87 psl #_R21
 1018 118,7 118,87 psl #_R21
 1019 121,7 121,87 psl #_R21
 1020 123,7 123,87 psl #_R21
 1021 124,7 124,87 psl #_R21
 1022 126,7 126,87 psl #_R21
 1023 127,7 127,87 psl #_R21
 1024 130,7 130,87 psl #_R21
 1025 131,7 131,87 psl #_R21
 1026 136,7 136,87 psl #_R21
 1027 138,7 138,87 psl #_R21
 1028 139,7 139,87 psl #_R21
 1029 140,7 140,87 psl #_R21
 1030 141,7 141,87 psl #_R21
 1031 88 68 db #_R22
 1032 89 70 db #_R22
 1033 90 71 db #_R22
 1034 91 72 db #_R22
 1035 91 47 db #_R22
 1036 95 48 db #_R22
 1037 97 92 db #_R22
 1038 100 93 db #_R22
 1039 102 94 db #_R22
 1040 103 95 2*db #_R22
 1041 108 53 db #_R22
 1042 109 54 db #_R22
 1043 134 71 db #_R22
 1044 88 24 dg #_R23
 1045 91 46 dg #_R23
 1046 92 25 dg #_R23
 1047 92 68 dg #_R23
 1048 93 70 dg #_R23
 1049 94 71 dg #_R23
 1050 95 72 dg #_R23
 1051 95 47 dg #_R23
 1052 96 43 dg #_R23
 1053 97 45 dg #_R23
 1054 97 88 dg #_R23
 1055 100 89 dg #_R23
 1056 102 90 dg #_R23
 1057 103 91 2*dg #_R23
 1058 106 51 dg #_R23
 1059 107 52 dg #_R23
 1060 133 70 dg #_R23
 1061 142 69 dg #_R23
 1062 147 73 dg #_R23
 1063 147 85 dg #_R23
 1064 110 74 _rateLaw1 #_R24
 1065 111 76 _rateLaw1 #_R24
 1066 112 77 _rateLaw1 #_R24
 1067 113 78 _rateLaw1 #_R24
 1068 113 58 _rateLaw1 #_R24
 1069 117 59 _rateLaw1 #_R24
 1070 119 114 _rateLaw1 #_R24
 1071 122 115 _rateLaw1 #_R24
 1072 124 116 _rateLaw1 #_R24
 1073 125 117 2*_rateLaw1 #_R24
 1074 130 64 _rateLaw1 #_R24
 1075 131 65 _rateLaw1 #_R24
 1076 138 77 _rateLaw1 #_R24
 1077 110 22 _rateLaw2 #_R25
 1078 113 57 _rateLaw2 #_R25
 1079 114 23 _rateLaw2 #_R25
 1080 114 74 _rateLaw2 #_R25
 1081 115 76 _rateLaw2 #_R25
 1082 116 77 _rateLaw2 #_R25
 1083 117 78 _rateLaw2 #_R25
 1084 117 58 _rateLaw2 #_R25
 1085 118 42 _rateLaw2 #_R25
 1086 119 44 _rateLaw2 #_R25
 1087 119 110 _rateLaw2 #_R25
 1088 122 111 _rateLaw2 #_R25
 1089 124 112 _rateLaw2 #_R25
 1090 125 113 2*_rateLaw2 #_R25
 1091 128 62 _rateLaw2 #_R25
 1092 129 63 _rateLaw2 #_R25
 1093 137 76 _rateLaw2 #_R25
 1094 140 75 _rateLaw2 #_R25
 1095 146 79 _rateLaw2 #_R25
 1096 146 83 _rateLaw2 #_R25
 1097 109 131 r_o #_R32
 1098 131 109 r_d #_reverse__R32
 1099 108 130 r_o #_R34
 1100 130 108 r_d #_reverse__R34
 1101 105 127 l_o #_R36
 1102 127 105 l_d #_reverse__R36
 1103 107 129 l_o #_R37
 1104 129 107 l_d #_reverse__R37
 1105 104 126 l_o #_R38
 1106 126 104 l_d #_reverse__R38
 1107 106 128 l_o #_R39
 1108 128 106 l_d #_reverse__R39
 1109 94 116 rdimer_o #_R40
 1110 101 123 rdimer_o #_R40
 1111 116 94 rdimer_d #_reverse__R40
 1112 123 101 rdimer_d #_reverse__R40
 1113 90 112 rdimer_o #_R41
 1114 95 117 rdimer_o #_R41
 1115 102 124 rdimer_o #_R41
 1116 134 138 rdimer_o #_R41
 1117 112 90 rdimer_d #_reverse__R41
 1118 117 95 rdimer_d #_reverse__R41
 1119 124 102 rdimer_d #_reverse__R41
 1120 138 134 rdimer_d #_reverse__R41
 1121 91 113 rdimer_o #_R42
 1122 103 125 rdimer_o #_R42
 1123 113 91 rdimer_d #_reverse__R42
 1124 125 103 rdimer_d #_reverse__R42
 1125 92 114 l_o #_R43
 1126 96 118 l_o #_R43
 1127 132 136 l_o #_R43
 1128 114 92 l_d #_reverse__R43
 1129 118 96 l_d #_reverse__R43
 1130 136 132 l_d #_reverse__R43
 1131 88 110 l_o #_R44
 1132 97 119 l_o #_R44
 1133 110 88 l_d #_reverse__R44
 1134 119 97 l_d #_reverse__R44
 1135 93 115 l_o #_R45
 1136 99 121 l_o #_R45
 1137 133 137 l_o #_R45
 1138 115 93 l_d #_reverse__R45
 1139 121 99 l_d #_reverse__R45
 1140 137 133 l_d #_reverse__R45
 1141 89 111 l_o #_R46
 1142 100 122 l_o #_R46
 1143 111 89 l_d #_reverse__R46
 1144 122 100 l_d #_reverse__R46
 1145 142 140 l_o #_R47
 1146 140 142 l_d #_reverse__R47
 1147 135 139 l_o #_R48
 1148 143 141 l_o #_R48
 1149 147 146 l_o #_R48
 1150 139 135 l_d #_reverse__R48
 1151 141 143 l_d #_reverse__R48
 1152 146 147 l_d #_reverse__R48
 1153 98 120 l_o #_R49
 1154 120 98 l_d #_reverse__R49
 1155 144 145 t_o #_R50
 1156 145 144 t_d #_reverse__R50
 1157 1,170 169 2*kon #_R1
 1158 1,193 192 2*kon #_R1
 1159 169 1,170 koff #_reverse__R1
 1160 192 1,193 koff #_reverse__R1
 1161 3,169 194 kx #_R2
 1162 12,169 135 kx #_R2
 1163 27,169 200 kx #_R2
 1164 29,169 201 kx #_R2
 1165 50,169 197 kx #_R2
 1166 52,169 202 kx #_R2
 1167 54,169 203 kx #_R2
 1168 56,169 204 kx #_R2
 1169 105,169 205 kx #_R2
 1170 107,169 206 kx #_R2
 1171 109,169 207 kx #_R2
 1172 170,11 194 kx #_R2
 1173 170,14 135 kx #_R2
 1174 170,26 200 kx #_R2
 1175 170,28 201 kx #_R2
 1176 170,49 197 kx #_R2
 1177 170,51 202 kx #_R2
 1178 170,53 203 kx #_R2
 1179 170,55 204 kx #_R2
 1180 170,104 205 kx #_R2
 1181 170,106 206 kx #_R2
 1182 170,108 207 kx #_R2
 1183 170,169 208 kx #_R2
 1184 148 26,105 koff #_reverse__R2
 1185 148 27,104 koff #_reverse__R2
 1186 149 26,107 koff #_reverse__R2
 1187 149 27,106 koff #_reverse__R2
 1188 150 27,108 koff #_reverse__R2
 1189 150 26,109 koff #_reverse__R2
 1190 151 28,105 koff #_reverse__R2
 1191 151 29,104 koff #_reverse__R2
 1192 152 29,106 koff #_reverse__R2
 1193 152 28,107 koff #_reverse__R2
 1194 153 29,108 koff #_reverse__R2
 1195 153 28,109 koff #_reverse__R2
 1196 154 50,108 koff #_reverse__R2
 1197 154 49,109 koff #_reverse__R2
 1198 155 52,106 koff #_reverse__R2
 1199 155 51,107 koff #_reverse__R2
 1200 156 52,108 koff #_reverse__R2
 1201 156 51,109 koff #_reverse__R2
 1202 157 53,105 koff #_reverse__R2
 1203 157 54,104 koff #_reverse__R2
 1204 158 54,106 koff #_reverse__R2
 1205 158 53,107 koff #_reverse__R2
 1206 159 54,108 koff #_reverse__R2
 1207 159 53,109 koff #_reverse__R2
 1208 160 55,105 koff #_reverse__R2
 1209 160 56,104 koff #_reverse__R2
 1210 161 55,107 koff #_reverse__R2
 1211 161 56,106 koff #_reverse__R2
 1212 162 55,109 koff #_reverse__R2
 1213 162 56,108 koff #_reverse__R2
 1214 163 104,105 2*koff #_reverse__R2
 1215 164 105,106 koff #_reverse__R2
 1216 164 104,107 koff #_reverse__R2
 1217 165 105,108 koff #_reverse__R2
 1218 165 104,109 koff #_reverse__R2
 1219 166 106,107 2*koff #_reverse__R2
 1220 167 107,108 koff #_reverse__R2
 1221 167 106,109 koff #_reverse__R2
 1222 168 108,109 2*koff #_reverse__R2
 1223 194 3,169 koff #_reverse__R2
 1224 194 11,170 koff #_reverse__R2
 1225 197 50,169 koff #_reverse__R2
 1226 197 49,170 koff #_reverse__R2
 1227 198 54,209 koff #_reverse__R2
 1228 198 53,210 koff #_reverse__R2
 1229 2,192 195 kx #_R3
 1230 13,192 139 kx #_R3
 1231 31,192 211 kx #_R3
 1232 33,192 212 kx #_R3
 1233 61,192 196 kx #_R3
 1234 63,192 213 kx #_R3
 1235 65,192 214 kx #_R3
 1236 67,192 215 kx #_R3
 1237 127,192 216 kx #_R3
 1238 129,192 217 kx #_R3
 1239 131,192 218 kx #_R3
 1240 193,10 195 kx #_R3
 1241 193,15 139 kx #_R3
 1242 193,30 211 kx #_R3
 1243 193,32 212 kx #_R3
 1244 193,60 196 kx #_R3
 1245 193,62 213 kx #_R3
 1246 193,64 214 kx #_R3
 1247 193,66 215 kx #_R3
 1248 193,126 216 kx #_R3
 1249 193,128 217 kx #_R3
 1250 193,130 218 kx #_R3
 1251 193,192 219 kx #_R3
 1252 171 30,127 koff #_reverse__R3
 1253 171 31,126 koff #_reverse__R3
 1254 172 30,129 koff #_reverse__R3
 1255 172 31,128 koff #_reverse__R3
 1256 173 31,130 koff #_reverse__R3
 1257 173 30,131 koff #_reverse__R3
 1258 174 32,127 koff #_reverse__R3
 1259 174 33,126 koff #_reverse__R3
 1260 175 33,128 koff #_reverse__R3
 1261 175 32,129 koff #_reverse__R3
 1262 176 33,130 koff #_reverse__R3
 1263 176 32,131 koff #_reverse__R3
 1264 177 61,130 koff #_reverse__R3
 1265 177 60,131 koff #_reverse__R3
 1266 178 63,128 koff #_reverse__R3
 1267 178 62,129 koff #_reverse__R3
 1268 179 63,130 koff #_reverse__R3
 1269 179 62,131 koff #_reverse__R3
 1270 180 64,127 koff #_reverse__R3
 1271 180 65,126 koff #_reverse__R3
 1272 181 65,128 koff #_reverse__R3
 1273 181 64,129 koff #_reverse__R3
 1274 182 65,130 koff #_reverse__R3
 1275 182 64,131 koff #_reverse__R3
 1276 183 66,127 koff #_reverse__R3
 1277 183 67,126 koff #_reverse__R3
 1278 184 66,129 koff #_reverse__R3
 1279 184 67,128 koff #_reverse__R3
 1280 185 66,131 koff #_reverse__R3
 1281 185 67,130 koff #_reverse__R3
 1282 186 126,127 2*koff #_reverse__R3
 1283 187 127,128 koff #_reverse__R3
 1284 187 126,129 koff #_reverse__R3
 1285 188 127,130 koff #_reverse__R3
 1286 188 126,131 koff #_reverse__R3
 1287 189 128,129 2*koff #_reverse__R3
 1288 190 129,130 koff #_reverse__R3
 1289 190 128,131 koff #_reverse__R3
 1290 191 130,131 2*koff #_reverse__R3
 1291 195 2,192 koff #_reverse__R3
 1292 195 10,193 koff #_reverse__R3
 1293 196 61,192 koff #_reverse__R3
 1294 196 60,193 koff #_reverse__R3
 1295 199 65,220 koff #_reverse__R3
 1296 199 64,221 koff #_reverse__R3
 1297 151,5 142 lf #_R4
 1298 152,5 147 lf #_R4
 1299 153,5 154 lf #_R4
 1300 157,5 163 lf #_R4
 1301 158,5 164 lf #_R4
 1302 159,5 165 lf #_R4
 1303 194,5 135 lf #_R4
 1304 198,5 222 lf #_R4
 1305 198,5 223 lf #_R4
 1306 148 5,90 lr1 #_reverse__R4
 1307 151 5,94 lr1 #_reverse__R4
 1308 154 5,153 lr1 #_reverse__R4
 1309 157 5,101 lr1 #_reverse__R4
 1310 160 5,102 lr1 #_reverse__R4
 1311 163 5,157 2*lr1 #_reverse__R4
 1312 164 5,158 lr1 #_reverse__R4
 1313 165 5,159 lr1 #_reverse__R4
 1314 197 5,201 lr1 #_reverse__R4
 1315 148,5 143 lf #_R5
 1316 149,5 155 lf #_R5
 1317 150,5 156 lf #_R5
 1318 150,5 200 lf #_R5
 1319 153,5 201 lf #_R5
 1320 154,5 197 lf #_R5
 1321 156,5 202 lf #_R5
 1322 159,5 203 lf #_R5
 1323 160,5 164 lf #_R5
 1324 161,5 166 lf #_R5
 1325 162,5 204 lf #_R5
 1326 162,5 167 lf #_R5
 1327 165,5 205 lf #_R5
 1328 167,5 206 lf #_R5
 1329 168,5 207 2*lf #_R5
 1330 149 5,91 lr2 #_reverse__R5
 1331 152 5,95 lr2 #_reverse__R5
 1332 155 5,149 lr2 #_reverse__R5
 1333 155 5,100 lr2 #_reverse__R5
 1334 156 5,150 lr2 #_reverse__R5
 1335 158 5,102 lr2 #_reverse__R5
 1336 161 5,103 lr2 #_reverse__R5
 1337 164 5,160 lr2 #_reverse__R5
 1338 166 5,161 2*lr2 #_reverse__R5
 1339 167 5,162 lr2 #_reverse__R5
 1340 169 5,108 lr2 #_reverse__R5
 1341 170 5,109 lr2 #_reverse__R5
 1342 194 5,134 lr2 #_reverse__R5
 1343 197 5,154 lr2 #_reverse__R5
 1344 174,4 140 lf #_R6
 1345 175,4 146 lf #_R6
 1346 176,4 177 lf #_R6
 1347 180,4 186 lf #_R6
 1348 181,4 187 lf #_R6
 1349 182,4 188 lf #_R6
 1350 195,4 139 lf #_R6
 1351 199,4 224 lf #_R6
 1352 199,4 225 lf #_R6
 1353 171 4,112 lr1 #_reverse__R6
 1354 174 4,116 lr1 #_reverse__R6
 1355 177 4,176 lr1 #_reverse__R6
 1356 180 4,123 lr1 #_reverse__R6
 1357 183 4,124 lr1 #_reverse__R6
 1358 186 4,180 2*lr1 #_reverse__R6
 1359 187 4,181 lr1 #_reverse__R6
 1360 188 4,182 lr1 #_reverse__R6
 1361 196 4,212 lr1 #_reverse__R6
 1362 171,4 141 lf #_R7
 1363 172,4 178 lf #_R7
 1364 173,4 179 lf #_R7
 1365 173,4 211 lf #_R7
 1366 176,4 212 lf #_R7
 1367 177,4 196 lf #_R7
 1368 179,4 213 lf #_R7
 1369 182,4 214 lf #_R7
 1370 183,4 187 lf #_R7
 1371 184,4 189 lf #_R7
 1372 185,4 215 lf #_R7
 1373 185,4 190 lf #_R7
 1374 188,4 216 lf #_R7
 1375 190,4 217 lf #_R7
 1376 191,4 218 2*lf #_R7
 1377 172 4,113 lr2 #_reverse__R7
 1378 175 4,117 lr2 #_reverse__R7
 1379 178 4,172 lr2 #_reverse__R7
 1380 178 4,122 lr2 #_reverse__R7
 1381 179 4,173 lr2 #_reverse__R7
 1382 181 4,124 lr2 #_reverse__R7
 1383 184 4,125 lr2 #_reverse__R7
 1384 187 4,183 lr2 #_reverse__R7
 1385 189 4,184 2*lr2 #_reverse__R7
 1386 190 4,185 lr2 #_reverse__R7
 1387 192 4,130 lr2 #_reverse__R7
 1388 193 4,131 lr2 #_reverse__R7
 1389 195 4,138 lr2 #_reverse__R7
 1390 196 4,177 lr2 #_reverse__R7
 1391 6,149 200 sf #_R8
 1392 6,151 157 sf #_R8
 1393 6,152 158 sf #_R8
 1394 6,152 201 sf #_R8
 1395 6,153 159 sf #_R8
 1396 6,154 165 sf #_R8
 1397 6,155 202 sf #_R8
 1398 6,158 203 sf #_R8
 1399 6,160 165 sf #_R8
 1400 6,161 204 sf #_R8
 1401 6,161 167 sf #_R8
 1402 6,162 168 sf #_R8
 1403 6,164 205 sf #_R8
 1404 6,166 206 2*sf #_R8
 1405 6,167 207 sf #_R8
 1406 6,172 211 sf #_R8
 1407 6,174 180 sf #_R8
 1408 6,175 181 sf #_R8
 1409 6,175 212 sf #_R8
 1410 6,176 182 sf #_R8
 1411 6,177 188 sf #_R8
 1412 6,178 213 sf #_R8
 1413 6,181 214 sf #_R8
 1414 6,183 188 sf #_R8
 1415 6,184 215 sf #_R8
 1416 6,184 190 sf #_R8
 1417 6,185 191 sf #_R8
 1418 6,187 216 sf #_R8
 1419 6,189 217 2*sf #_R8
 1420 6,190 218 sf #_R8
 1421 6,196 216 sf #_R8
 1422 6,197 205 sf #_R8
 1423 148 6,88 sr #_reverse__R8
 1424 150 6,91 sr #_reverse__R8
 1425 151 6,92 sr #_reverse__R8
 1426 153 6,95 sr #_reverse__R8
 1427 154 6,97 sr #_reverse__R8
 1428 156 6,100 sr #_reverse__R8
 1429 157 6,151 sr #_reverse__R8
 1430 157 6,96 sr #_reverse__R8
 1431 158 6,152 sr #_reverse__R8
 1432 159 6,153 sr #_reverse__R8
 1433 159 6,102 sr #_reverse__R8
 1434 160 6,97 sr #_reverse__R8
 1435 162 6,103 sr #_reverse__R8
 1436 163 6,142 2*sr #_reverse__R8
 1437 164 6,147 sr #_reverse__R8
 1438 165 6,154 sr #_reverse__R8
 1439 165 6,160 sr #_reverse__R8
 1440 167 6,161 sr #_reverse__R8
 1441 168 6,162 2*sr #_reverse__R8
 1442 169 6,106 sr #_reverse__R8
 1443 170 6,107 sr #_reverse__R8
 1444 171 6,110 sr #_reverse__R8
 1445 173 6,113 sr #_reverse__R8
 1446 174 6,114 sr #_reverse__R8
 1447 176 6,117 sr #_reverse__R8
 1448 177 6,119 sr #_reverse__R8
 1449 179 6,122 sr #_reverse__R8
 1450 180 6,174 sr #_reverse__R8
 1451 180 6,118 sr #_reverse__R8
 1452 181 6,175 sr #_reverse__R8
 1453 182 6,176 sr #_reverse__R8
 1454 182 6,124 sr #_reverse__R8
 1455 183 6,119 sr #_reverse__R8
 1456 185 6,125 sr #_reverse__R8
 1457 186 6,140 2*sr #_reverse__R8
 1458 187 6,146 sr #_reverse__R8
 1459 188 6,177 sr #_reverse__R8
 1460 188 6,183 sr #_reverse__R8
 1461 190 6,184 sr #_reverse__R8
 1462 191 6,185 2*sr #_reverse__R8
 1463 192 6,128 sr #_reverse__R8
 1464 193 6,129 sr #_reverse__R8
 1465 194 6,133 sr #_reverse__R8
 1466 195 6,137 sr #_reverse__R8
 1467 196 6,146 sr #_reverse__R8
 1468 197 6,147 sr #_reverse__R8
 1469 198 6,226 sr #_reverse__R8
 1470 198 94,227 sr #_reverse__R8
 1471 199 6,228 sr #_reverse__R8
 1472 199 116,227 sr #_reverse__R8
 1473 174 183 plb1_o #_R10
 1474 180 188 plb1_o #_R10
 1475 175 184 plb2_o #_R11
 1476 181 190 plb2_o #_R11
 1477 195 211 plb2_o #_R11
 1478 171 183 plg1_o #_R12
 1479 172 184 plg2_o #_R13
 1480 178 189 plg2_o #_R13
 1481 195 212 plg2_o #_R13
 1482 151 160 plb1_d #_R14
 1483 157 165 plb1_d #_R14
 1484 152 161 plb2_d #_R15
 1485 158 167 plb2_d #_R15
 1486 194 200 plb2_d #_R15
 1487 148 160 plg1_d #_R16
 1488 149 161 plg2_d #_R17
 1489 155 166 plg2_d #_R17
 1490 194 201 plg2_d #_R17
 1491 157 223 pss1 #_R18
 1492 157 222 pss1 #_R18
 1493 159 229 pss1 #_R18
 1494 159 230 pss1 #_R18
 1495 163 231 2*pss1 #_R18
 1496 165 232 pss1 #_R18
 1497 165 233 pss1 #_R18
 1498 168 234 2*pss1 #_R18
 1499 180 225 pss1 #_R18
 1500 180 224 pss1 #_R18
 1501 182 235 pss1 #_R18
 1502 182 236 pss1 #_R18
 1503 186 237 2*pss1 #_R18
 1504 188 238 pss1 #_R18
 1505 188 239 pss1 #_R18
 1506 191 240 2*pss1 #_R18
 1507 198 241 pss2 #_R19
 1508 199 242 pss2 #_R19
 1509 148,8 148,86 psl #_R20
 1510 150,8 150,86 psl #_R20
 1511 151,8 151,86 psl #_R20
 1512 153,8 153,86 psl #_R20
 1513 154,8 154,86 psl #_R20
 1514 156,8 156,86 psl #_R20
 1515 157,8 157,86 psl #_R20
 1516 158,8 158,86 psl #_R20
 1517 159,8 159,86 psl #_R20
 1518 160,8 160,86 psl #_R20
 1519 162,8 162,86 psl #_R20
 1520 163,8 163,86 psl #_R20
 1521 164,8 164,86 psl #_R20
 1522 165,8 165,86 psl #_R20
 1523 167,8 167,86 psl #_R20
 1524 168,8 168,86 psl #_R20
 1525 169,8 169,86 psl #_R20
 1526 170,8 170,86 psl #_R20
 1527 194,8 194,86 psl #_R20
 1528 197,8 197,86 psl #_R20
 1529 198,8 198,86 psl #_R20
 1530 171,7 171,87 psl #_R21
 1531 173,7 173,87 psl #_R21
 1532 174,7 174,87 psl #_R21
 1533 176,7 176,87 psl #_R21
 1534 177,7 177,87 psl #_R21
 1535 179,7 179,87 psl #_R21
 1536 180,7 180,87 psl #_R21
 1537 181,7 181,87 psl #_R21
 1538 182,7 182,87 psl #_R21
 1539 183,7 183,87 psl #_R21
 1540 185,7 185,87 psl #_R21
 1541 186,7 186,87 psl #_R21
 1542 187,7 187,87 psl #_R21
 1543 188,7 188,87 psl #_R21
 1544 190,7 190,87 psl #_R21
 1545 191,7 191,87 psl #_R21
 1546 192,7 192,87 psl #_R21
 1547 193,7 193,87 psl #_R21
 1548 195,7 195,87 psl #_R21
 1549 196,7 196,87 psl #_R21
 1550 199,7 199,87 psl #_R21
 1551 148 132 db #_R22
 1552 149 133 db #_R22
 1553 150 134 db #_R22
 1554 150 90 db #_R22
 1555 153 94 db #_R22
 1556 154 96 db #_R22
 1557 156 99 db #_R22
 1558 159 101 db #_R22
 1559 160 151 db #_R22
 1560 161 152 db #_R22
 1561 162 102 db #_R22
 1562 162 153 db #_R22
 1563 165 157 db #_R22
 1564 167 158 db #_R22
 1565 168 159 2*db #_R22
 1566 149 89 dg #_R23
 1567 151 132 dg #_R23
 1568 152 133 dg #_R23
 1569 152 93 dg #_R23
 1570 153 134 dg #_R23
 1571 154 81 dg #_R23
 1572 155 98 dg #_R23
 1573 158 99 dg #_R23
 1574 160 148 dg #_R23
 1575 161 100 dg #_R23
 1576 161 149 dg #_R23
 1577 162 150 dg #_R23
 1578 164 143 dg #_R23
 1579 166 155 2*dg #_R23
 1580 167 156 dg #_R23
 1581 197 135 dg #_R23
 1582 171 136 _rateLaw1 #_R24
 1583 172 137 _rateLaw1 #_R24
 1584 173 138 _rateLaw1 #_R24
 1585 173 112 _rateLaw1 #_R24
 1586 176 116 _rateLaw1 #_R24
 1587 177 118 _rateLaw1 #_R24
 1588 179 121 _rateLaw1 #_R24
 1589 182 123 _rateLaw1 #_R24
 1590 183 174 _rateLaw1 #_R24
 1591 184 175 _rateLaw1 #_R24
 1592 185 124 _rateLaw1 #_R24
 1593 185 176 _rateLaw1 #_R24
 1594 188 180 _rateLaw1 #_R24
 1595 190 181 _rateLaw1 #_R24
 1596 191 182 2*_rateLaw1 #_R24
 1597 172 111 _rateLaw2 #_R25
 1598 174 136 _rateLaw2 #_R25
 1599 175 137 _rateLaw2 #_R25
 1600 175 115 _rateLaw2 #_R25
 1601 176 138 _rateLaw2 #_R25
 1602 177 80 _rateLaw2 #_R25
 1603 178 120 _rateLaw2 #_R25
 1604 181 121 _rateLaw2 #_R25
 1605 183 171 _rateLaw2 #_R25
 1606 184 122 _rateLaw2 #_R25
 1607 184 172 _rateLaw2 #_R25
 1608 185 173 _rateLaw2 #_R25
 1609 187 141 _rateLaw2 #_R25
 1610 189 178 2*_rateLaw2 #_R25
 1611 190 179 _rateLaw2 #_R25
 1612 196 139 _rateLaw2 #_R25
 1613 198 101 ds #_R26
 1614 199 123 _rateLaw3 #_R27
 1615 170 193 l_o #_R37
 1616 193 170 l_d #_reverse__R37
 1617 169 192 l_o #_R39
 1618 192 169 l_d #_reverse__R39
 1619 198 199 rdimer_o #_R40
 1620 199 198 rdimer_d #_reverse__R40
 1621 153 176 rdimer_o #_R41
 1622 159 182 rdimer_o #_R41
 1623 176 153 rdimer_d #_reverse__R41
 1624 182 159 rdimer_d #_reverse__R41
 1625 150 173 rdimer_o #_R42
 1626 162 185 rdimer_o #_R42
 1627 168 191 rdimer_o #_R42
 1628 173 150 rdimer_d #_reverse__R42
 1629 185 162 rdimer_d #_reverse__R42
 1630 191 168 rdimer_d #_reverse__R42
 1631 151 174 l_o #_R43
 1632 157 180 l_o #_R43
 1633 174 151 l_d #_reverse__R43
 1634 180 157 l_d #_reverse__R43
 1635 148 171 l_o #_R44
 1636 154 177 l_o #_R44
 1637 160 183 l_o #_R44
 1638 165 188 l_o #_R44
 1639 171 148 l_d #_reverse__R44
 1640 177 154 l_d #_reverse__R44
 1641 183 160 l_d #_reverse__R44
 1642 188 165 l_d #_reverse__R44
 1643 152 175 l_o #_R45
 1644 158 181 l_o #_R45
 1645 194 195 l_o #_R45
 1646 175 152 l_d #_reverse__R45
 1647 181 158 l_d #_reverse__R45
 1648 195 194 l_d #_reverse__R45
 1649 149 172 l_o #_R46
 1650 156 179 l_o #_R46
 1651 161 184 l_o #_R46
 1652 167 190 l_o #_R46
 1653 172 149 l_d #_reverse__R46
 1654 179 156 l_d #_reverse__R46
 1655 184 161 l_d #_reverse__R46
 1656 190 167 l_d #_reverse__R46
 1657 163 186 l_o #_R47
 1658 186 163 l_d #_reverse__R47
 1659 164 187 l_o #_R48
 1660 197 196 l_o #_R48
 1661 187 164 l_d #_reverse__R48
 1662 196 197 l_d #_reverse__R48
 1663 155 178 l_o #_R49
 1664 166 189 l_o #_R49
 1665 178 155 l_d #_reverse__R49
 1666 189 166 l_d #_reverse__R49
 1667 1,210 209 2*kon #_R1
 1668 1,221 220 2*kon #_R1
 1669 209 1,210 koff #_reverse__R1
 1670 220 1,221 koff #_reverse__R1
 1671 3,209 243 kx #_R2
 1672 12,209 244 kx #_R2
 1673 27,209 245 kx #_R2
 1674 29,209 226 kx #_R2
 1675 50,209 246 kx #_R2
 1676 52,209 247 kx #_R2
 1677 54,209 198 kx #_R2
 1678 56,209 248 kx #_R2
 1679 105,209 222 kx #_R2
 1680 107,209 249 kx #_R2
 1681 109,209 230 kx #_R2
 1682 170,209 250 kx #_R2
 1683 210,11 243 kx #_R2
 1684 210,14 244 kx #_R2
 1685 210,26 245 kx #_R2
 1686 210,28 226 kx #_R2
 1687 210,49 246 kx #_R2
 1688 210,51 247 kx #_R2
 1689 210,53 198 kx #_R2
 1690 210,55 248 kx #_R2
 1691 210,104 222 kx #_R2
 1692 210,106 249 kx #_R2
 1693 210,108 230 kx #_R2
 1694 210,169 250 kx #_R2
 1695 210,209 241 kx #_R2
 1696 200 26,170 koff #_reverse__R2
 1697 200 27,169 koff #_reverse__R2
 1698 201 29,169 koff #_reverse__R2
 1699 201 28,170 koff #_reverse__R2
 1700 202 52,169 koff #_reverse__R2
 1701 202 51,170 koff #_reverse__R2
 1702 203 54,169 koff #_reverse__R2
 1703 203 53,170 koff #_reverse__R2
 1704 204 55,170 koff #_reverse__R2
 1705 204 56,169 koff #_reverse__R2
 1706 205 105,169 koff #_reverse__R2
 1707 205 104,170 koff #_reverse__R2
 1708 206 106,170 koff #_reverse__R2
 1709 206 107,169 koff #_reverse__R2
 1710 207 108,170 koff #_reverse__R2
 1711 207 109,169 koff #_reverse__R2
 1712 208 169,170 2*koff #_reverse__R2
 1713 222 105,209 koff #_reverse__R2
 1714 222 104,210 koff #_reverse__R2
 1715 223 53,251 koff #_reverse__R2
 1716 223 54,252 koff #_reverse__R2
 1717 226 28,210 koff #_reverse__R2
 1718 226 29,209 koff #_reverse__R2
 1719 229 54,253 koff #_reverse__R2
 1720 229 53,254 koff #_reverse__R2
 1721 230 108,210 koff #_reverse__R2
 1722 230 109,209 koff #_reverse__R2
 1723 231 105,252 koff #_reverse__R2
 1724 231 104,251 koff #_reverse__R2
 1725 232 105,253 koff #_reverse__R2
 1726 232 104,254 koff #_reverse__R2
 1727 233 108,251 koff #_reverse__R2
 1728 233 109,252 koff #_reverse__R2
 1729 234 109,253 koff #_reverse__R2
 1730 234 108,254 koff #_reverse__R2
 1731 241 209,210 2*koff #_reverse__R2
 1732 2,220 255 kx #_R3
 1733 13,220 256 kx #_R3
 1734 31,220 257 kx #_R3
 1735 33,220 228 kx #_R3
 1736 61,220 258 kx #_R3
 1737 63,220 259 kx #_R3
 1738 65,220 199 kx #_R3
 1739 67,220 260 kx #_R3
 1740 127,220 224 kx #_R3
 1741 129,220 261 kx #_R3
 1742 131,220 236 kx #_R3
 1743 193,220 262 kx #_R3
 1744 221,10 255 kx #_R3
 1745 221,15 256 kx #_R3
 1746 221,30 257 kx #_R3
 1747 221,32 228 kx #_R3
 1748 221,60 258 kx #_R3
 1749 221,62 259 kx #_R3
 1750 221,64 199 kx #_R3
 1751 221,66 260 kx #_R3
 1752 221,126 224 kx #_R3
 1753 221,128 261 kx #_R3
 1754 221,130 236 kx #_R3
 1755 221,192 262 kx #_R3
 1756 221,220 242 kx #_R3
 1757 211 30,193 koff #_reverse__R3
 1758 211 31,192 koff #_reverse__R3
 1759 212 33,192 koff #_reverse__R3
 1760 212 32,193 koff #_reverse__R3
 1761 213 63,192 koff #_reverse__R3
 1762 213 62,193 koff #_reverse__R3
 1763 214 65,192 koff #_reverse__R3
 1764 214 64,193 koff #_reverse__R3
 1765 215 66,193 koff #_reverse__R3
 1766 215 67,192 koff #_reverse__R3
 1767 216 127,192 koff #_reverse__R3
 1768 216 126,193 koff #_reverse__R3
 1769 217 128,193 koff #_reverse__R3
 1770 217 129,192 koff #_reverse__R3
 1771 218 130,193 koff #_reverse__R3
 1772 218 131,192 koff #_reverse__R3
 1773 219 192,193 2*koff #_reverse__R3
 1774 224 127,220 koff #_reverse__R3
 1775 224 126,221 koff #_reverse__R3
 1776 225 64,263 koff #_reverse__R3
 1777 225 65,264 koff #_reverse__R3
 1778 228 32,221 koff #_reverse__R3
 1779 228 33,220 koff #_reverse__R3
 1780 235 65,265 koff #_reverse__R3
 1781 235 64,266 koff #_reverse__R3
 1782 236 130,221 koff #_reverse__R3
 1783 236 131,220 koff #_reverse__R3
 1784 237 127,264 koff #_reverse__R3
 1785 237 126,263 koff #_reverse__R3
 1786 238 127,265 koff #_reverse__R3
 1787 238 126,266 koff #_reverse__R3
 1788 239 130,263 koff #_reverse__R3
 1789 239 131,264 koff #_reverse__R3
 1790 240 131,265 koff #_reverse__R3
 1791 240 130,266 koff #_reverse__R3
 1792 242 220,221 2*koff #_reverse__R3
 1793 201,5 197 lf #_R4
 1794 203,5 205 lf #_R4
 1795 209,5 252 lf #_R4
 1796 210,5 251 lf #_R4
 1797 222,5 231 lf #_R4
 1798 223,5 231 lf #_R4
 1799 226,5 267 lf #_R4
 1800 226,5 246 lf #_R4
 1801 229,5 232 lf #_R4
 1802 230,5 233 lf #_R4
 1803 241,5 268 2*lf #_R4
 1804 205 5,203 lr1 #_reverse__R4
 1805 222 5,198 lr1 #_reverse__R4
 1806 223 5,198 lr1 #_reverse__R4
 1807 231 5,223 lr1 #_reverse__R4
 1808 231 5,222 lr1 #_reverse__R4
 1809 232 5,229 lr1 #_reverse__R4
 1810 233 5,230 lr1 #_reverse__R4
 1811 200,5 202 lf #_R5
 1812 204,5 206 lf #_R5
 1813 207,5 208 lf #_R5
 1814 229,5 269 lf #_R5
 1815 230,5 250 lf #_R5
 1816 232,5 270 lf #_R5
 1817 233,5 271 lf #_R5
 1818 234,5 272 lf #_R5
 1819 234,5 273 lf #_R5
 1820 200 5,150 lr2 #_reverse__R5
 1821 201 5,153 lr2 #_reverse__R5
 1822 202 5,200 lr2 #_reverse__R5
 1823 202 5,156 lr2 #_reverse__R5
 1824 203 5,159 lr2 #_reverse__R5
 1825 204 5,162 lr2 #_reverse__R5
 1826 205 5,165 lr2 #_reverse__R5
 1827 206 5,167 lr2 #_reverse__R5
 1828 206 5,204 lr2 #_reverse__R5
 1829 207 5,168 lr2 #_reverse__R5
 1830 208 5,207 2*lr2 #_reverse__R5
 1831 212,4 196 lf #_R6
 1832 214,4 216 lf #_R6
 1833 220,4 264 lf #_R6
 1834 221,4 263 lf #_R6
 1835 224,4 237 lf #_R6
 1836 225,4 237 lf #_R6
 1837 228,4 274 lf #_R6
 1838 228,4 258 lf #_R6
 1839 235,4 238 lf #_R6
 1840 236,4 239 lf #_R6
 1841 242,4 275 2*lf #_R6
 1842 216 4,214 lr1 #_reverse__R6
 1843 224 4,199 lr1 #_reverse__R6
 1844 225 4,199 lr1 #_reverse__R6
 1845 237 4,225 lr1 #_reverse__R6
 1846 237 4,224 lr1 #_reverse__R6
 1847 238 4,235 lr1 #_reverse__R6
 1848 239 4,236 lr1 #_reverse__R6
 1849 211,4 213 lf #_R7
 1850 215,4 217 lf #_R7
 1851 218,4 219 lf #_R7
 1852 235,4 276 lf #_R7
 1853 236,4 262 lf #_R7
 1854 238,4 277 lf #_R7
 1855 239,4 278 lf #_R7
 1856 240,4 279 lf #_R7
 1857 240,4 280 lf #_R7
 1858 211 4,173 lr2 #_reverse__R7
 1859 212 4,176 lr2 #_reverse__R7
 1860 213 4,211 lr2 #_reverse__R7
 1861 213 4,179 lr2 #_reverse__R7
 1862 214 4,182 lr2 #_reverse__R7
 1863 215 4,185 lr2 #_reverse__R7
 1864 216 4,188 lr2 #_reverse__R7
 1865 217 4,190 lr2 #_reverse__R7
 1866 217 4,215 lr2 #_reverse__R7
 1867 218 4,191 lr2 #_reverse__R7
 1868 219 4,218 2*lr2 #_reverse__R7
 1869 6,201 203 sf #_R8
 1870 6,204 207 sf #_R8
 1871 6,206 208 sf #_R8
 1872 6,212 214 sf #_R8
 1873 6,215 218 sf #_R8
 1874 6,217 219 sf #_R8
 1875 6,226 198 sf #_R8
 1876 6,228 199 sf #_R8
 1877 227,23 256 sf #_R8
 1878 227,25 244 sf #_R8
 1879 227,28 209 sf #_R8
 1880 227,29 210 sf #_R8
 1881 227,32 220 sf #_R8
 1882 227,33 221 sf #_R8
 1883 227,34 281 sf #_R8
 1884 227,36 243 sf #_R8
 1885 227,38 282 sf #_R8
 1886 227,40 255 sf #_R8
 1887 227,44 283 sf #_R8
 1888 227,45 284 sf #_R8
 1889 227,47 245 sf #_R8
 1890 227,48 226 2*sf #_R8
 1891 227,49 252 sf #_R8
 1892 227,50 251 sf #_R8
 1893 227,55 253 sf #_R8
 1894 227,56 254 sf #_R8
 1895 227,58 257 sf #_R8
 1896 227,59 228 2*sf #_R8
 1897 227,60 264 sf #_R8
 1898 227,61 263 sf #_R8
 1899 227,66 265 sf #_R8
 1900 227,67 266 sf #_R8
 1901 227,68 285 sf #_R8
 1902 227,72 286 sf #_R8
 1903 227,73 287 sf #_R8
 1904 227,74 288 sf #_R8
 1905 227,78 289 sf #_R8
 1906 227,79 290 sf #_R8
 1907 227,82 291 2*sf #_R8
 1908 227,83 292 sf #_R8
 1909 227,84 293 2*sf #_R8
 1910 227,85 294 sf #_R8
 1911 227,88 295 sf #_R8
 1912 227,91 296 sf #_R8
 1913 227,92 267 sf #_R8
 1914 227,92 246 sf #_R8
 1915 227,93 247 sf #_R8
 1916 227,94 198 sf #_R8
 1917 227,95 248 sf #_R8
 1918 227,95 297 sf #_R8
 1919 227,96 223 sf #_R8
 1920 227,97 298 sf #_R8
 1921 227,97 299 sf #_R8
 1922 227,100 300 sf #_R8
 1923 227,102 229 sf #_R8
 1924 227,103 301 2*sf #_R8
 1925 227,106 302 sf #_R8
 1926 227,107 303 sf #_R8
 1927 227,110 304 sf #_R8
 1928 227,113 305 sf #_R8
 1929 227,114 274 sf #_R8
 1930 227,114 258 sf #_R8
 1931 227,115 259 sf #_R8
 1932 227,116 199 sf #_R8
 1933 227,117 260 sf #_R8
 1934 227,117 306 sf #_R8
 1935 227,118 225 sf #_R8
 1936 227,119 307 sf #_R8
 1937 227,119 308 sf #_R8
 1938 227,122 309 sf #_R8
 1939 227,124 235 sf #_R8
 1940 227,125 310 2*sf #_R8
 1941 227,128 311 sf #_R8
 1942 227,129 312 sf #_R8
 1943 227,133 313 sf #_R8
 1944 227,137 314 sf #_R8
 1945 227,140 237 sf #_R8
 1946 227,142 231 sf #_R8
 1947 227,146 315 sf #_R8
 1948 227,146 316 sf #_R8
 1949 227,147 317 sf #_R8
 1950 227,147 318 sf #_R8
 1951 227,149 319 sf #_R8
 1952 227,151 222 sf #_R8
 1953 227,152 249 sf #_R8
 1954 227,152 320 sf #_R8
 1955 227,153 230 sf #_R8
 1956 227,154 233 sf #_R8
 1957 227,155 321 sf #_R8
 1958 227,158 269 sf #_R8
 1959 227,160 232 sf #_R8
 1960 227,161 322 sf #_R8
 1961 227,161 323 sf #_R8
 1962 227,162 234 sf #_R8
 1963 227,164 270 sf #_R8
 1964 227,166 324 2*sf #_R8
 1965 227,167 273 sf #_R8
 1966 227,172 325 sf #_R8
 1967 227,174 224 sf #_R8
 1968 227,175 261 sf #_R8
 1969 227,175 326 sf #_R8
 1970 227,176 236 sf #_R8
 1971 227,177 239 sf #_R8
 1972 227,178 327 sf #_R8
 1973 227,181 276 sf #_R8
 1974 227,183 238 sf #_R8
 1975 227,184 328 sf #_R8
 1976 227,184 329 sf #_R8
 1977 227,185 240 sf #_R8
 1978 227,187 277 sf #_R8
 1979 227,189 330 2*sf #_R8
 1980 227,190 280 sf #_R8
 1981 227,196 278 sf #_R8
 1982 227,197 271 sf #_R8
 1983 227,201 250 sf #_R8
 1984 227,204 272 sf #_R8
 1985 227,206 331 sf #_R8
 1986 227,212 262 sf #_R8
 1987 227,215 279 sf #_R8
 1988 227,217 332 sf #_R8
 1989 227,226 241 sf #_R8
 1990 227,228 242 sf #_R8
 1991 200 6,149 sr #_reverse__R8
 1992 201 6,152 sr #_reverse__R8
 1993 202 6,155 sr #_reverse__R8
 1994 203 6,201 sr #_reverse__R8
 1995 203 6,158 sr #_reverse__R8
 1996 204 6,161 sr #_reverse__R8
 1997 205 6,197 sr #_reverse__R8
 1998 205 6,164 sr #_reverse__R8
 1999 206 6,166 sr #_reverse__R8
 2000 207 6,204 sr #_reverse__R8
 2001 207 6,167 sr #_reverse__R8
 2002 208 6,206 2*sr #_reverse__R8
 2003 209 28,227 sr #_reverse__R8
 2004 210 29,227 sr #_reverse__R8
 2005 211 6,172 sr #_reverse__R8
 2006 212 6,175 sr #_reverse__R8
 2007 213 6,178 sr #_reverse__R8
 2008 214 6,212 sr #_reverse__R8
 2009 214 6,181 sr #_reverse__R8
 2010 215 6,184 sr #_reverse__R8
 2011 216 6,196 sr #_reverse__R8
 2012 216 6,187 sr #_reverse__R8
 2013 217 6,189 sr #_reverse__R8
 2014 218 6,215 sr #_reverse__R8
 2015 218 6,190 sr #_reverse__R8
 2016 219 6,217 2*sr #_reverse__R8
 2017 220 32,227 sr #_reverse__R8
 2018 221 33,227 sr #_reverse__R8
 2019 222 6,246 sr #_reverse__R8
 2020 222 151,227 sr #_reverse__R8
 2021 223 6,267 sr #_reverse__R8
 2022 223 96,227 sr #_reverse__R8
 2023 224 6,258 sr #_reverse__R8
 2024 224 174,227 sr #_reverse__R8
 2025 225 6,274 sr #_reverse__R8
 2026 225 118,227 sr #_reverse__R8
 2027 226 48,227 sr #_reverse__R8
 2028 228 59,227 sr #_reverse__R8
 2029 229 6,297 sr #_reverse__R8
 2030 229 102,227 sr #_reverse__R8
 2031 230 6,248 sr #_reverse__R8
 2032 230 153,227 sr #_reverse__R8
 2033 231 6,293 sr #_reverse__R8
 2034 231 142,227 sr #_reverse__R8
 2035 232 6,299 sr #_reverse__R8
 2036 232 160,227 sr #_reverse__R8
 2037 233 6,298 sr #_reverse__R8
 2038 233 154,227 sr #_reverse__R8
 2039 234 6,301 sr #_reverse__R8
 2040 234 162,227 sr #_reverse__R8
 2041 235 6,306 sr #_reverse__R8
 2042 235 124,227 sr #_reverse__R8
 2043 236 6,260 sr #_reverse__R8
 2044 236 176,227 sr #_reverse__R8
 2045 237 6,291 sr #_reverse__R8
 2046 237 140,227 sr #_reverse__R8
 2047 238 6,308 sr #_reverse__R8
 2048 238 183,227 sr #_reverse__R8
 2049 239 6,307 sr #_reverse__R8
 2050 239 177,227 sr #_reverse__R8
 2051 240 6,310 sr #_reverse__R8
 2052 240 185,227 sr #_reverse__R8
 2053 241 226,227 2*sr #_reverse__R8
 2054 242 227,228 2*sr #_reverse__R8
 2055 224 238 plb1_o #_R10
 2056 225 239 plb1_o #_R10
 2057 212 215 plb2_o #_R11
 2058 214 218 plb2_o #_R11
 2059 211 215 plg2_o #_R13
 2060 213 217 plg2_o #_R13
 2061 222 232 plb1_d #_R14
 2062 223 233 plb1_d #_R14
 2063 201 204 plb2_d #_R15
 2064 203 207 plb2_d #_R15
 2065 200 204 plg2_d #_R17
 2066 202 206 plg2_d #_R17
 2067 203 269 pss1 #_R18
 2068 203 250 pss1 #_R18
 2069 205 270 pss1 #_R18
 2070 205 271 pss1 #_R18
 2071 207 273 pss1 #_R18
 2072 207 272 pss1 #_R18
 2073 208 331 2*pss1 #_R18
 2074 214 276 pss1 #_R18
 2075 214 262 pss1 #_R18
 2076 216 277 pss1 #_R18
 2077 216 278 pss1 #_R18
 2078 218 280 pss1 #_R18
 2079 218 279 pss1 #_R18
 2080 219 332 2*pss1 #_R18
 2081 222 268 pss2 #_R19
 2082 223 268 pss2 #_R19
 2083 224 275 pss2 #_R19
 2084 225 275 pss2 #_R19
 2085 229 333 pss2 #_R19
 2086 230 333 pss2 #_R19
 2087 231 334 pss2 #_R19
 2088 232 335 pss2 #_R19
 2089 233 335 pss2 #_R19
 2090 234 336 pss2 #_R19
 2091 235 337 pss2 #_R19
 2092 236 337 pss2 #_R19
 2093 237 338 pss2 #_R19
 2094 238 339 pss2 #_R19
 2095 239 339 pss2 #_R19
 2096 240 340 pss2 #_R19
 2097 200,8 200,86 psl #_R20
 2098 201,8 201,86 psl #_R20
 2099 202,8 202,86 psl #_R20
 2100 203,8 203,86 psl #_R20
 2101 204,8 204,86 psl #_R20
 2102 205,8 205,86 psl #_R20
 2103 206,8 206,86 psl #_R20
 2104 207,8 207,86 psl #_R20
 2105 208,8 208,86 psl #_R20
 2106 209,8 209,86 psl #_R20
 2107 210,8 210,86 psl #_R20
 2108 222,8 222,86 psl #_R20
 2109 223,8 223,86 psl #_R20
 2110 226,8 226,86 psl #_R20
 2111 229,8 229,86 psl #_R20
 2112 230,8 230,86 psl #_R20
 2113 231,8 231,86 psl #_R20
 2114 232,8 232,86 psl #_R20
 2115 233,8 233,86 psl #_R20
 2116 234,8 234,86 psl #_R20
 2117 241,8 241,86 psl #_R20
 2118 211,7 211,87 psl #_R21
 2119 212,7 212,87 psl #_R21
 2120 213,7 213,87 psl #_R21
 2121 214,7 214,87 psl #_R21
 2122 215,7 215,87 psl #_R21
 2123 216,7 216,87 psl #_R21
 2124 217,7 217,87 psl #_R21
 2125 218,7 218,87 psl #_R21
 2126 219,7 219,87 psl #_R21
 2127 220,7 220,87 psl #_R21
 2128 221,7 221,87 psl #_R21
 2129 224,7 224,87 psl #_R21
 2130 225,7 225,87 psl #_R21
 2131 228,7 228,87 psl #_R21
 2132 235,7 235,87 psl #_R21
 2133 236,7 236,87 psl #_R21
 2134 237,7 237,87 psl #_R21
 2135 238,7 238,87 psl #_R21
 2136 239,7 239,87 psl #_R21
 2137 240,7 240,87 psl #_R21
 2138 242,7 242,87 psl #_R21
 2139 200 194 db #_R22
 2140 204 201 db #_R22
 2141 207 203 db #_R22
 2142 229 198 db #_R22
 2143 230 198 db #_R22
 2144 232 222 db #_R22
 2145 233 223 db #_R22
 2146 234 229 db #_R22
 2147 234 230 db #_R22
 2148 201 194 dg #_R23
 2149 204 200 dg #_R23
 2150 206 202 dg #_R23
 2151 226 243 dg #_R23
 2152 211 195 _rateLaw1 #_R24
 2153 215 212 _rateLaw1 #_R24
 2154 218 214 _rateLaw1 #_R24
 2155 235 199 _rateLaw1 #_R24
 2156 236 199 _rateLaw1 #_R24
 2157 238 224 _rateLaw1 #_R24
 2158 239 225 _rateLaw1 #_R24
 2159 240 235 _rateLaw1 #_R24
 2160 240 236 _rateLaw1 #_R24
 2161 212 195 _rateLaw2 #_R25
 2162 215 211 _rateLaw2 #_R25
 2163 217 213 _rateLaw2 #_R25
 2164 228 255 _rateLaw2 #_R25
 2165 209 53 ds #_R26
 2166 210 54 ds #_R26
 2167 222 157 ds #_R26
 2168 223 157 ds #_R26
 2169 226 94 ds #_R26
 2170 229 159 ds #_R26
 2171 230 159 ds #_R26
 2172 231 163 ds #_R26
 2173 232 165 ds #_R26
 2174 233 165 ds #_R26
 2175 234 168 ds #_R26
 2176 241 198 2*ds #_R26
 2177 220 64 _rateLaw3 #_R27
 2178 221 65 _rateLaw3 #_R27
 2179 224 180 _rateLaw3 #_R27
 2180 225 180 _rateLaw3 #_R27
 2181 228 116 _rateLaw3 #_R27
 2182 235 182 _rateLaw3 #_R27
 2183 236 182 _rateLaw3 #_R27
 2184 237 186 _rateLaw3 #_R27
 2185 238 188 _rateLaw3 #_R27
 2186 239 188 _rateLaw3 #_R27
 2187 240 191 _rateLaw3 #_R27
 2188 242 199 2*_rateLaw3 #_R27
 2189 227 6 ds #_R28
 2190 210 221 r_o #_R31
 2191 221 210 r_d #_reverse__R31
 2192 209 220 r_o #_R33
 2193 220 209 r_d #_reverse__R33
 2194 226 228 rdimer_o #_R40
 2195 241 242 rdimer_o #_R40
 2196 228 226 rdimer_d #_reverse__R40
 2197 242 241 rdimer_d #_reverse__R40
 2198 229 235 rdimer_o #_R41
 2199 230 236 rdimer_o #_R41
 2200 235 229 rdimer_d #_reverse__R41
 2201 236 230 rdimer_d #_reverse__R41
 2202 234 240 rdimer_o #_R42
 2203 240 234 rdimer_d #_reverse__R42
 2204 222 224 l_o #_R43
 2205 223 225 l_o #_R43
 2206 224 222 l_d #_reverse__R43
 2207 225 223 l_d #_reverse__R43
 2208 232 238 l_o #_R44
 2209 233 239 l_o #_R44
 2210 238 232 l_d #_reverse__R44
 2211 239 233 l_d #_reverse__R44
 2212 201 212 l_o #_R45
 2213 203 214 l_o #_R45
 2214 212 201 l_d #_reverse__R45
 2215 214 203 l_d #_reverse__R45
 2216 200 211 l_o #_R46
 2217 204 215 l_o #_R46
 2218 207 218 l_o #_R46
 2219 211 200 l_d #_reverse__R46
 2220 215 204 l_d #_reverse__R46
 2221 218 207 l_d #_reverse__R46
 2222 231 237 l_o #_R47
 2223 237 231 l_d #_reverse__R47
 2224 205 216 l_o #_R48
 2225 216 205 l_d #_reverse__R48
 2226 202 213 l_o #_R49
 2227 206 217 l_o #_R49
 2228 208 219 l_o #_R49
 2229 213 202 l_d #_reverse__R49
 2230 217 206 l_d #_reverse__R49
 2231 219 208 l_d #_reverse__R49
 2232 1,251 252 2*kon #_R1
 2233 1,254 253 2*kon #_R1
 2234 1,263 264 2*kon #_R1
 2235 1,266 265 2*kon #_R1
 2236 1,303 302 2*kon #_R1
 2237 1,312 311 2*kon #_R1
 2238 252 1,251 koff #_reverse__R1
 2239 253 1,254 koff #_reverse__R1
 2240 264 1,263 koff #_reverse__R1
 2241 265 1,266 koff #_reverse__R1
 2242 302 1,303 koff #_reverse__R1
 2243 311 1,312 koff #_reverse__R1
 2244 3,252 285 kx #_R2
 2245 3,253 286 kx #_R2
 2246 3,302 313 kx #_R2
 2247 12,252 281 kx #_R2
 2248 12,253 284 kx #_R2
 2249 12,302 287 kx #_R2
 2250 27,252 295 kx #_R2
 2251 27,253 296 kx #_R2
 2252 27,302 319 kx #_R2
 2253 29,252 267 kx #_R2
 2254 29,253 297 kx #_R2
 2255 29,302 320 kx #_R2
 2256 50,252 293 kx #_R2
 2257 50,253 299 kx #_R2
 2258 50,302 318 kx #_R2
 2259 52,252 294 kx #_R2
 2260 52,253 300 kx #_R2
 2261 52,302 321 kx #_R2
 2262 54,252 223 kx #_R2
 2263 54,253 229 kx #_R2
 2264 54,302 269 kx #_R2
 2265 56,252 298 kx #_R2
 2266 56,253 301 kx #_R2
 2267 56,302 322 kx #_R2
 2268 105,252 231 kx #_R2
 2269 105,253 232 kx #_R2
 2270 105,302 270 kx #_R2
 2271 107,252 317 kx #_R2
 2272 107,253 323 kx #_R2
 2273 107,302 324 kx #_R2
 2274 109,252 233 kx #_R2
 2275 109,253 234 kx #_R2
 2276 109,302 273 kx #_R2
 2277 170,252 271 kx #_R2
 2278 170,253 272 kx #_R2
 2279 170,302 331 kx #_R2
 2280 210,252 268 kx #_R2
 2281 210,253 333 kx #_R2
 2282 210,302 341 kx #_R2
 2283 251,11 285 kx #_R2
 2284 251,14 281 kx #_R2
 2285 251,26 295 kx #_R2
 2286 251,28 267 kx #_R2
 2287 251,49 293 kx #_R2
 2288 251,51 294 kx #_R2
 2289 251,53 223 kx #_R2
 2290 251,55 298 kx #_R2
 2291 251,104 231 kx #_R2
 2292 251,106 317 kx #_R2
 2293 251,108 233 kx #_R2
 2294 251,169 271 kx #_R2
 2295 251,209 268 kx #_R2
 2296 251,252 334 kx #_R2
 2297 251,253 335 kx #_R2
 2298 251,302 342 kx #_R2
 2299 254,11 286 kx #_R2
 2300 254,14 284 kx #_R2
 2301 254,26 296 kx #_R2
 2302 254,28 297 kx #_R2
 2303 254,49 299 kx #_R2
 2304 254,51 300 kx #_R2
 2305 254,53 229 kx #_R2
 2306 254,55 301 kx #_R2
 2307 254,104 232 kx #_R2
 2308 254,106 323 kx #_R2
 2309 254,108 234 kx #_R2
 2310 254,169 272 kx #_R2
 2311 254,209 333 kx #_R2
 2312 254,252 335 kx #_R2
 2313 254,253 336 kx #_R2
 2314 254,302 343 kx #_R2
 2315 303,11 313 kx #_R2
 2316 303,14 287 kx #_R2
 2317 303,26 319 kx #_R2
 2318 303,28 320 kx #_R2
 2319 303,49 318 kx #_R2
 2320 303,51 321 kx #_R2
 2321 303,53 269 kx #_R2
 2322 303,55 322 kx #_R2
 2323 303,104 270 kx #_R2
 2324 303,106 324 kx #_R2
 2325 303,108 273 kx #_R2
 2326 303,169 331 kx #_R2
 2327 303,209 341 kx #_R2
 2328 303,252 342 kx #_R2
 2329 303,253 343 kx #_R2
 2330 303,302 344 kx #_R2
 2331 243 3,209 koff #_reverse__R2
 2332 243 11,210 koff #_reverse__R2
 2333 244 12,209 koff #_reverse__R2
 2334 244 14,210 koff #_reverse__R2
 2335 245 26,210 koff #_reverse__R2
 2336 245 27,209 koff #_reverse__R2
 2337 246 50,209 koff #_reverse__R2
 2338 246 49,210 koff #_reverse__R2
 2339 247 51,210 koff #_reverse__R2
 2340 247 52,209 koff #_reverse__R2
 2341 248 55,210 koff #_reverse__R2
 2342 248 56,209 koff #_reverse__R2
 2343 249 106,210 koff #_reverse__R2
 2344 249 107,209 koff #_reverse__R2
 2345 250 169,210 koff #_reverse__R2
 2346 250 170,209 koff #_reverse__R2
 2347 267 28,251 koff #_reverse__R2
 2348 267 29,252 koff #_reverse__R2
 2349 268 209,251 koff #_reverse__R2
 2350 268 210,252 koff #_reverse__R2
 2351 269 54,302 koff #_reverse__R2
 2352 269 53,303 koff #_reverse__R2
 2353 270 105,302 koff #_reverse__R2
 2354 270 104,303 koff #_reverse__R2
 2355 271 169,251 koff #_reverse__R2
 2356 271 170,252 koff #_reverse__R2
 2357 272 170,253 koff #_reverse__R2
 2358 272 169,254 koff #_reverse__R2
 2359 273 108,303 koff #_reverse__R2
 2360 273 109,302 koff #_reverse__R2
 2361 281 12,252 koff #_reverse__R2
 2362 281 14,251 koff #_reverse__R2
 2363 284 12,253 koff #_reverse__R2
 2364 284 14,254 koff #_reverse__R2
 2365 285 11,251 koff #_reverse__R2
 2366 285 3,252 koff #_reverse__R2
 2367 286 3,253 koff #_reverse__R2
 2368 286 11,254 koff #_reverse__R2
 2369 287 12,302 koff #_reverse__R2
 2370 287 14,303 koff #_reverse__R2
 2371 293 49,251 koff #_reverse__R2
 2372 293 50,252 koff #_reverse__R2
 2373 294 51,251 koff #_reverse__R2
 2374 294 52,252 koff #_reverse__R2
 2375 295 26,251 koff #_reverse__R2
 2376 295 27,252 koff #_reverse__R2
 2377 296 27,253 koff #_reverse__R2
 2378 296 26,254 koff #_reverse__R2
 2379 297 29,253 koff #_reverse__R2
 2380 297 28,254 koff #_reverse__R2
 2381 298 55,251 koff #_reverse__R2
 2382 298 56,252 koff #_reverse__R2
 2383 299 50,253 koff #_reverse__R2
 2384 299 49,254 koff #_reverse__R2
 2385 300 52,253 koff #_reverse__R2
 2386 300 51,254 koff #_reverse__R2
 2387 301 55,254 koff #_reverse__R2
 2388 301 56,253 koff #_reverse__R2
 2389 313 3,302 koff #_reverse__R2
 2390 313 11,303 koff #_reverse__R2
 2391 317 106,251 koff #_reverse__R2
 2392 317 107,252 koff #_reverse__R2
 2393 318 50,302 koff #_reverse__R2
 2394 318 49,303 koff #_reverse__R2
 2395 319 26,303 koff #_reverse__R2
 2396 319 27,302 koff #_reverse__R2
 2397 320 29,302 koff #_reverse__R2
 2398 320 28,303 koff #_reverse__R2
 2399 321 52,302 koff #_reverse__R2
 2400 321 51,303 koff #_reverse__R2
 2401 322 55,303 koff #_reverse__R2
 2402 322 56,302 koff #_reverse__R2
 2403 323 107,253 koff #_reverse__R2
 2404 323 106,254 koff #_reverse__R2
 2405 324 106,303 koff #_reverse__R2
 2406 324 107,302 koff #_reverse__R2
 2407 331 170,302 koff #_reverse__R2
 2408 331 169,303 koff #_reverse__R2
 2409 333 210,253 koff #_reverse__R2
 2410 333 209,254 koff #_reverse__R2
 2411 334 251,252 2*koff #_reverse__R2
 2412 335 251,253 koff #_reverse__R2
 2413 335 252,254 koff #_reverse__R2
 2414 336 253,254 2*koff #_reverse__R2
 2415 2,264 288 kx #_R3
 2416 2,265 289 kx #_R3
 2417 2,311 314 kx #_R3
 2418 13,264 282 kx #_R3
 2419 13,265 283 kx #_R3
 2420 13,311 290 kx #_R3
 2421 31,264 304 kx #_R3
 2422 31,265 305 kx #_R3
 2423 31,311 325 kx #_R3
 2424 33,264 274 kx #_R3
 2425 33,265 306 kx #_R3
 2426 33,311 326 kx #_R3
 2427 61,264 291 kx #_R3
 2428 61,265 308 kx #_R3
 2429 61,311 316 kx #_R3
 2430 63,264 292 kx #_R3
 2431 63,265 309 kx #_R3
 2432 63,311 327 kx #_R3
 2433 65,264 225 kx #_R3
 2434 65,265 235 kx #_R3
 2435 65,311 276 kx #_R3
 2436 67,264 307 kx #_R3
 2437 67,265 310 kx #_R3
 2438 67,311 328 kx #_R3
 2439 127,264 237 kx #_R3
 2440 127,265 238 kx #_R3
 2441 127,311 277 kx #_R3
 2442 129,264 315 kx #_R3
 2443 129,265 329 kx #_R3
 2444 129,311 330 kx #_R3
 2445 131,264 239 kx #_R3
 2446 131,265 240 kx #_R3
 2447 131,311 280 kx #_R3
 2448 193,264 278 kx #_R3
 2449 193,265 279 kx #_R3
 2450 193,311 332 kx #_R3
 2451 221,264 275 kx #_R3
 2452 221,265 337 kx #_R3
 2453 221,311 345 kx #_R3
 2454 263,10 288 kx #_R3
 2455 263,15 282 kx #_R3
 2456 263,30 304 kx #_R3
 2457 263,32 274 kx #_R3
 2458 263,60 291 kx #_R3
 2459 263,62 292 kx #_R3
 2460 263,64 225 kx #_R3
 2461 263,66 307 kx #_R3
 2462 263,126 237 kx #_R3
 2463 263,128 315 kx #_R3
 2464 263,130 239 kx #_R3
 2465 263,192 278 kx #_R3
 2466 263,220 275 kx #_R3
 2467 263,264 338 kx #_R3
 2468 263,265 339 kx #_R3
 2469 263,311 346 kx #_R3
 2470 266,10 289 kx #_R3
 2471 266,15 283 kx #_R3
 2472 266,30 305 kx #_R3
 2473 266,32 306 kx #_R3
 2474 266,60 308 kx #_R3
 2475 266,62 309 kx #_R3
 2476 266,64 235 kx #_R3
 2477 266,66 310 kx #_R3
 2478 266,126 238 kx #_R3
 2479 266,128 329 kx #_R3
 2480 266,130 240 kx #_R3
 2481 266,192 279 kx #_R3
 2482 266,220 337 kx #_R3
 2483 266,264 339 kx #_R3
 2484 266,265 340 kx #_R3
 2485 266,311 347 kx #_R3
 2486 312,10 314 kx #_R3
 2487 312,15 290 kx #_R3
 2488 312,30 325 kx #_R3
 2489 312,32 326 kx #_R3
 2490 312,60 316 kx #_R3
 2491 312,62 327 kx #_R3
 2492 312,64 276 kx #_R3
 2493 312,66 328 kx #_R3
 2494 312,126 277 kx #_R3
 2495 312,128 330 kx #_R3
 2496 312,130 280 kx #_R3
 2497 312,192 332 kx #_R3
 2498 312,220 345 kx #_R3
 2499 312,264 346 kx #_R3
 2500 312,265 347 kx #_R3
 2501 312,311 348 kx #_R3
 2502 255 2,220 koff #_reverse__R3
 2503 255 10,221 koff #_reverse__R3
 2504 256 13,220 koff #_reverse__R3
 2505 256 15,221 koff #_reverse__R3
 2506 257 30,221 koff #_reverse__R3
 2507 257 31,220 koff #_reverse__R3
 2508 258 61,220 koff #_reverse__R3
 2509 258 60,221 koff #_reverse__R3
 2510 259 62,221 koff #_reverse__R3
 2511 259 63,220 koff #_reverse__R3
 2512 260 66,221 koff #_reverse__R3
 2513 260 67,220 koff #_reverse__R3
 2514 261 128,221 koff #_reverse__R3
 2515 261 129,220 koff #_reverse__R3
 2516 262 192,221 koff #_reverse__R3
 2517 262 193,220 koff #_reverse__R3
 2518 274 32,263 koff #_reverse__R3
 2519 274 33,264 koff #_reverse__R3
 2520 275 220,263 koff #_reverse__R3
 2521 275 221,264 koff #_reverse__R3
 2522 276 65,311 koff #_reverse__R3
 2523 276 64,312 koff #_reverse__R3
 2524 277 127,311 koff #_reverse__R3
 2525 277 126,312 koff #_reverse__R3
 2526 278 192,263 koff #_reverse__R3
 2527 278 193,264 koff #_reverse__R3
 2528 279 193,265 koff #_reverse__R3
 2529 279 192,266 koff #_reverse__R3
 2530 280 130,312 koff #_reverse__R3
 2531 280 131,311 koff #_reverse__R3
 2532 282 13,264 koff #_reverse__R3
 2533 282 15,263 koff #_reverse__R3
 2534 283 13,265 koff #_reverse__R3
 2535 283 15,266 koff #_reverse__R3
 2536 288 10,263 koff #_reverse__R3
 2537 288 2,264 koff #_reverse__R3
 2538 289 2,265 koff #_reverse__R3
 2539 289 10,266 koff #_reverse__R3
 2540 290 13,311 koff #_reverse__R3
 2541 290 15,312 koff #_reverse__R3
 2542 291 60,263 koff #_reverse__R3
 2543 291 61,264 koff #_reverse__R3
 2544 292 62,263 koff #_reverse__R3
 2545 292 63,264 koff #_reverse__R3
 2546 304 30,263 koff #_reverse__R3
 2547 304 31,264 koff #_reverse__R3
 2548 305 31,265 koff #_reverse__R3
 2549 305 30,266 koff #_reverse__R3
 2550 306 33,265 koff #_reverse__R3
 2551 306 32,266 koff #_reverse__R3
 2552 307 66,263 koff #_reverse__R3
 2553 307 67,264 koff #_reverse__R3
 2554 308 61,265 koff #_reverse__R3
 2555 308 60,266 koff #_reverse__R3
 2556 309 63,265 koff #_reverse__R3
 2557 309 62,266 koff #_reverse__R3
 2558 310 66,266 koff #_reverse__R3
 2559 310 67,265 koff #_reverse__R3
 2560 314 2,311 koff #_reverse__R3
 2561 314 10,312 koff #_reverse__R3
 2562 315 128,263 koff #_reverse__R3
 2563 315 129,264 koff #_reverse__R3
 2564 316 61,311 koff #_reverse__R3
 2565 316 60,312 koff #_reverse__R3
 2566 325 30,312 koff #_reverse__R3
 2567 325 31,311 koff #_reverse__R3
 2568 326 33,311 koff #_reverse__R3
 2569 326 32,312 koff #_reverse__R3
 2570 327 63,311 koff #_reverse__R3
 2571 327 62,312 koff #_reverse__R3
 2572 328 66,312 koff #_reverse__R3
 2573 328 67,311 koff #_reverse__R3
 2574 329 129,265 koff #_reverse__R3
 2575 329 128,266 koff #_reverse__R3
 2576 330 128,312 koff #_reverse__R3
 2577 330 129,311 koff #_reverse__R3
 2578 332 193,311 koff #_reverse__R3
 2579 332 192,312 koff #_reverse__R3
 2580 337 221,265 koff #_reverse__R3
 2581 337 220,266 koff #_reverse__R3
 2582 338 263,264 2*koff #_reverse__R3
 2583 339 263,265 koff #_reverse__R3
 2584 339 264,266 koff #_reverse__R3
 2585 340 265,266 2*koff #_reverse__R3
 2586 243,5 244 lf #_R4
 2587 243,5 285 lf #_R4
 2588 244,5 281 lf #_R4
 2589 245,5 295 lf #_R4
 2590 246,5 293 lf #_R4
 2591 247,5 294 lf #_R4
 2592 248,5 298 lf #_R4
 2593 249,5 317 lf #_R4
 2594 250,5 271 lf #_R4
 2595 267,5 293 lf #_R4
 2596 268,5 334 lf #_R4
 2597 269,5 270 lf #_R4
 2598 285,5 281 lf #_R4
 2599 286,5 284 lf #_R4
 2600 297,5 299 lf #_R4
 2601 313,5 287 lf #_R4
 2602 320,5 318 lf #_R4
 2603 333,5 335 lf #_R4
 2604 244 5,243 lr1 #_reverse__R4
 2605 246 5,226 lr1 #_reverse__R4
 2606 251 5,210 lr1 #_reverse__R4
 2607 252 5,209 lr1 #_reverse__R4
 2608 267 5,226 lr1 #_reverse__R4
 2609 268 5,241 lr1 #_reverse__R4
 2610 270 5,269 lr1 #_reverse__R4
 2611 271 5,250 lr1 #_reverse__R4
 2612 281 5,285 lr1 #_reverse__R4
 2613 281 5,244 lr1 #_reverse__R4
 2614 284 5,286 lr1 #_reverse__R4
 2615 285 5,243 lr1 #_reverse__R4
 2616 287 5,313 lr1 #_reverse__R4
 2617 293 5,246 lr1 #_reverse__R4
 2618 293 5,267 lr1 #_reverse__R4
 2619 294 5,247 lr1 #_reverse__R4
 2620 295 5,245 lr1 #_reverse__R4
 2621 298 5,248 lr1 #_reverse__R4
 2622 299 5,297 lr1 #_reverse__R4
 2623 317 5,249 lr1 #_reverse__R4
 2624 318 5,320 lr1 #_reverse__R4
 2625 334 5,268 2*lr1 #_reverse__R4
 2626 335 5,333 lr1 #_reverse__R4
 2627 245,5 247 lf #_R5
 2628 248,5 249 lf #_R5
 2629 253,5 302 lf #_R5
 2630 254,5 303 lf #_R5
 2631 272,5 331 lf #_R5
 2632 273,5 331 lf #_R5
 2633 284,5 287 lf #_R5
 2634 286,5 313 lf #_R5
 2635 295,5 294 lf #_R5
 2636 296,5 300 lf #_R5
 2637 296,5 319 lf #_R5
 2638 297,5 320 lf #_R5
 2639 298,5 317 lf #_R5
 2640 299,5 318 lf #_R5
 2641 300,5 321 lf #_R5
 2642 301,5 322 lf #_R5
 2643 301,5 323 lf #_R5
 2644 319,5 321 lf #_R5
 2645 322,5 324 lf #_R5
 2646 323,5 324 lf #_R5
 2647 333,5 341 lf #_R5
 2648 335,5 342 lf #_R5
 2649 336,5 343 2*lf #_R5
 2650 247 5,245 lr2 #_reverse__R5
 2651 249 5,248 lr2 #_reverse__R5
 2652 250 5,230 lr2 #_reverse__R5
 2653 269 5,229 lr2 #_reverse__R5
 2654 270 5,232 lr2 #_reverse__R5
 2655 271 5,233 lr2 #_reverse__R5
 2656 272 5,234 lr2 #_reverse__R5
 2657 273 5,234 lr2 #_reverse__R5
 2658 287 5,284 lr2 #_reverse__R5
 2659 294 5,295 lr2 #_reverse__R5
 2660 300 5,296 lr2 #_reverse__R5
 2661 302 5,253 lr2 #_reverse__R5
 2662 303 5,254 lr2 #_reverse__R5
 2663 313 5,286 lr2 #_reverse__R5
 2664 317 5,298 lr2 #_reverse__R5
 2665 318 5,299 lr2 #_reverse__R5
 2666 319 5,296 lr2 #_reverse__R5
 2667 320 5,297 lr2 #_reverse__R5
 2668 321 5,319 lr2 #_reverse__R5
 2669 321 5,300 lr2 #_reverse__R5
 2670 322 5,301 lr2 #_reverse__R5
 2671 323 5,301 lr2 #_reverse__R5
 2672 324 5,323 lr2 #_reverse__R5
 2673 324 5,322 lr2 #_reverse__R5
 2674 331 5,273 lr2 #_reverse__R5
 2675 331 5,272 lr2 #_reverse__R5
 2676 255,4 256 lf #_R6
 2677 255,4 288 lf #_R6
 2678 256,4 282 lf #_R6
 2679 257,4 304 lf #_R6
 2680 258,4 291 lf #_R6
 2681 259,4 292 lf #_R6
 2682 260,4 307 lf #_R6
 2683 261,4 315 lf #_R6
 2684 262,4 278 lf #_R6
 2685 274,4 291 lf #_R6
 2686 275,4 338 lf #_R6
 2687 276,4 277 lf #_R6
 2688 288,4 282 lf #_R6
 2689 289,4 283 lf #_R6
 2690 306,4 308 lf #_R6
 2691 314,4 290 lf #_R6
 2692 326,4 316 lf #_R6
 2693 337,4 339 lf #_R6
 2694 256 4,255 lr1 #_reverse__R6
 2695 258 4,228 lr1 #_reverse__R6
 2696 263 4,221 lr1 #_reverse__R6
 2697 264 4,220 lr1 #_reverse__R6
 2698 274 4,228 lr1 #_reverse__R6
 2699 275 4,242 lr1 #_reverse__R6
 2700 277 4,276 lr1 #_reverse__R6
 2701 278 4,262 lr1 #_reverse__R6
 2702 282 4,288 lr1 #_reverse__R6
 2703 282 4,256 lr1 #_reverse__R6
 2704 283 4,289 lr1 #_reverse__R6
 2705 288 4,255 lr1 #_reverse__R6
 2706 290 4,314 lr1 #_reverse__R6
 2707 291 4,258 lr1 #_reverse__R6
 2708 291 4,274 lr1 #_reverse__R6
 2709 292 4,259 lr1 #_reverse__R6
 2710 304 4,257 lr1 #_reverse__R6
 2711 307 4,260 lr1 #_reverse__R6
 2712 308 4,306 lr1 #_reverse__R6
 2713 315 4,261 lr1 #_reverse__R6
 2714 316 4,326 lr1 #_reverse__R6
 2715 338 4,275 2*lr1 #_reverse__R6
 2716 339 4,337 lr1 #_reverse__R6
 2717 257,4 259 lf #_R7
 2718 260,4 261 lf #_R7
 2719 265,4 311 lf #_R7
 2720 266,4 312 lf #_R7
 2721 279,4 332 lf #_R7
 2722 280,4 332 lf #_R7
 2723 283,4 290 lf #_R7
 2724 289,4 314 lf #_R7
 2725 304,4 292 lf #_R7
 2726 305,4 309 lf #_R7
 2727 305,4 325 lf #_R7
 2728 306,4 326 lf #_R7
 2729 307,4 315 lf #_R7
 2730 308,4 316 lf #_R7
 2731 309,4 327 lf #_R7
 2732 310,4 328 lf #_R7
 2733 310,4 329 lf #_R7
 2734 325,4 327 lf #_R7
 2735 328,4 330 lf #_R7
 2736 329,4 330 lf #_R7
 2737 337,4 345 lf #_R7
 2738 339,4 346 lf #_R7
 2739 340,4 347 2*lf #_R7
 2740 259 4,257 lr2 #_reverse__R7
 2741 261 4,260 lr2 #_reverse__R7
 2742 262 4,236 lr2 #_reverse__R7
 2743 276 4,235 lr2 #_reverse__R7
 2744 277 4,238 lr2 #_reverse__R7
 2745 278 4,239 lr2 #_reverse__R7
 2746 279 4,240 lr2 #_reverse__R7
 2747 280 4,240 lr2 #_reverse__R7
 2748 290 4,283 lr2 #_reverse__R7
 2749 292 4,304 lr2 #_reverse__R7
 2750 309 4,305 lr2 #_reverse__R7
 2751 311 4,265 lr2 #_reverse__R7
 2752 312 4,266 lr2 #_reverse__R7
 2753 314 4,289 lr2 #_reverse__R7
 2754 315 4,307 lr2 #_reverse__R7
 2755 316 4,308 lr2 #_reverse__R7
 2756 325 4,305 lr2 #_reverse__R7
 2757 326 4,306 lr2 #_reverse__R7
 2758 327 4,325 lr2 #_reverse__R7
 2759 327 4,309 lr2 #_reverse__R7
 2760 328 4,310 lr2 #_reverse__R7
 2761 329 4,310 lr2 #_reverse__R7
 2762 330 4,329 lr2 #_reverse__R7
 2763 330 4,328 lr2 #_reverse__R7
 2764 332 4,280 lr2 #_reverse__R7
 2765 332 4,279 lr2 #_reverse__R7
 2766 6,246 222 sf #_R8
 2767 6,248 230 sf #_R8
 2768 6,249 250 sf #_R8
 2769 6,258 224 sf #_R8
 2770 6,260 236 sf #_R8
 2771 6,261 262 sf #_R8
 2772 6,267 223 sf #_R8
 2773 6,274 225 sf #_R8
 2774 6,291 237 sf #_R8
 2775 6,293 231 sf #_R8
 2776 6,297 229 sf #_R8
 2777 6,298 233 sf #_R8
 2778 6,299 232 sf #_R8
 2779 6,301 234 sf #_R8
 2780 6,306 235 sf #_R8
 2781 6,307 239 sf #_R8
 2782 6,308 238 sf #_R8
 2783 6,310 240 sf #_R8
 2784 6,315 278 sf #_R8
 2785 6,316 277 sf #_R8
 2786 6,317 271 sf #_R8
 2787 6,318 270 sf #_R8
 2788 6,320 269 sf #_R8
 2789 6,322 273 sf #_R8
 2790 6,323 272 sf #_R8
 2791 6,324 331 sf #_R8
 2792 6,326 276 sf #_R8
 2793 6,328 280 sf #_R8
 2794 6,329 279 sf #_R8
 2795 6,330 332 sf #_R8
 2796 227,246 268 sf #_R8
 2797 227,248 333 sf #_R8
 2798 227,249 341 sf #_R8
 2799 227,258 275 sf #_R8
 2800 227,260 337 sf #_R8
 2801 227,261 345 sf #_R8
 2802 227,267 268 sf #_R8
 2803 227,274 275 sf #_R8
 2804 227,291 338 sf #_R8
 2805 227,293 334 sf #_R8
 2806 227,297 333 sf #_R8
 2807 227,298 335 sf #_R8
 2808 227,299 335 sf #_R8
 2809 227,301 336 sf #_R8
 2810 227,306 337 sf #_R8
 2811 227,307 339 sf #_R8
 2812 227,308 339 sf #_R8
 2813 227,310 340 sf #_R8
 2814 227,315 346 sf #_R8
 2815 227,316 346 sf #_R8
 2816 227,317 342 sf #_R8
 2817 227,318 342 sf #_R8
 2818 227,320 341 sf #_R8
 2819 227,322 343 sf #_R8
 2820 227,323 343 sf #_R8
 2821 227,324 344 sf #_R8
 2822 227,326 345 sf #_R8
 2823 227,328 347 sf #_R8
 2824 227,329 347 sf #_R8
 2825 227,330 348 sf #_R8
 2826 243 36,227 sr #_reverse__R8
 2827 244 25,227 sr #_reverse__R8
 2828 245 47,227 sr #_reverse__R8
 2829 246 92,227 sr #_reverse__R8
 2830 247 93,227 sr #_reverse__R8
 2831 248 95,227 sr #_reverse__R8
 2832 249 152,227 sr #_reverse__R8
 2833 250 6,249 sr #_reverse__R8
 2834 250 201,227 sr #_reverse__R8
 2835 251 50,227 sr #_reverse__R8
 2836 252 49,227 sr #_reverse__R8
 2837 253 55,227 sr #_reverse__R8
 2838 254 56,227 sr #_reverse__R8
 2839 255 40,227 sr #_reverse__R8
 2840 256 23,227 sr #_reverse__R8
 2841 257 58,227 sr #_reverse__R8
 2842 258 114,227 sr #_reverse__R8
 2843 259 115,227 sr #_reverse__R8
 2844 260 117,227 sr #_reverse__R8
 2845 261 175,227 sr #_reverse__R8
 2846 262 6,261 sr #_reverse__R8
 2847 262 212,227 sr #_reverse__R8
 2848 263 61,227 sr #_reverse__R8
 2849 264 60,227 sr #_reverse__R8
 2850 265 66,227 sr #_reverse__R8
 2851 266 67,227 sr #_reverse__R8
 2852 267 92,227 sr #_reverse__R8
 2853 268 227,246 sr #_reverse__R8
 2854 268 227,267 sr #_reverse__R8
 2855 269 6,320 sr #_reverse__R8
 2856 269 158,227 sr #_reverse__R8
 2857 270 6,318 sr #_reverse__R8
 2858 270 164,227 sr #_reverse__R8
 2859 271 6,317 sr #_reverse__R8
 2860 271 197,227 sr #_reverse__R8
 2861 272 6,323 sr #_reverse__R8
 2862 272 204,227 sr #_reverse__R8
 2863 273 6,322 sr #_reverse__R8
 2864 273 167,227 sr #_reverse__R8
 2865 274 114,227 sr #_reverse__R8
 2866 275 227,258 sr #_reverse__R8
 2867 275 227,274 sr #_reverse__R8
 2868 276 6,326 sr #_reverse__R8
 2869 276 181,227 sr #_reverse__R8
 2870 277 6,316 sr #_reverse__R8
 2871 277 187,227 sr #_reverse__R8
 2872 278 6,315 sr #_reverse__R8
 2873 278 196,227 sr #_reverse__R8
 2874 279 6,329 sr #_reverse__R8
 2875 279 215,227 sr #_reverse__R8
 2876 280 6,328 sr #_reverse__R8
 2877 280 190,227 sr #_reverse__R8
 2878 281 34,227 sr #_reverse__R8
 2879 282 38,227 sr #_reverse__R8
 2880 283 44,227 sr #_reverse__R8
 2881 284 45,227 sr #_reverse__R8
 2882 285 68,227 sr #_reverse__R8
 2883 286 72,227 sr #_reverse__R8
 2884 287 73,227 sr #_reverse__R8
 2885 288 74,227 sr #_reverse__R8
 2886 289 78,227 sr #_reverse__R8
 2887 290 79,227 sr #_reverse__R8
 2888 291 82,227 sr #_reverse__R8
 2889 292 83,227 sr #_reverse__R8
 2890 293 84,227 sr #_reverse__R8
 2891 294 85,227 sr #_reverse__R8
 2892 295 88,227 sr #_reverse__R8
 2893 296 91,227 sr #_reverse__R8
 2894 297 95,227 sr #_reverse__R8
 2895 298 97,227 sr #_reverse__R8
 2896 299 97,227 sr #_reverse__R8
 2897 300 100,227 sr #_reverse__R8
 2898 301 103,227 sr #_reverse__R8
 2899 302 106,227 sr #_reverse__R8
 2900 303 107,227 sr #_reverse__R8
 2901 304 110,227 sr #_reverse__R8
 2902 305 113,227 sr #_reverse__R8
 2903 306 117,227 sr #_reverse__R8
 2904 307 119,227 sr #_reverse__R8
 2905 308 119,227 sr #_reverse__R8
 2906 309 122,227 sr #_reverse__R8
 2907 310 125,227 sr #_reverse__R8
 2908 311 128,227 sr #_reverse__R8
 2909 312 129,227 sr #_reverse__R8
 2910 313 133,227 sr #_reverse__R8
 2911 314 137,227 sr #_reverse__R8
 2912 315 146,227 sr #_reverse__R8
 2913 316 146,227 sr #_reverse__R8
 2914 317 147,227 sr #_reverse__R8
 2915 318 147,227 sr #_reverse__R8
 2916 319 149,227 sr #_reverse__R8
 2917 320 152,227 sr #_reverse__R8
 2918 321 155,227 sr #_reverse__R8
 2919 322 161,227 sr #_reverse__R8
 2920 323 161,227 sr #_reverse__R8
 2921 324 166,227 sr #_reverse__R8
 2922 325 172,227 sr #_reverse__R8
 2923 326 175,227 sr #_reverse__R8
 2924 327 178,227 sr #_reverse__R8
 2925 328 184,227 sr #_reverse__R8
 2926 329 184,227 sr #_reverse__R8
 2927 330 189,227 sr #_reverse__R8
 2928 331 6,324 sr #_reverse__R8
 2929 331 206,227 sr #_reverse__R8
 2930 332 6,330 sr #_reverse__R8
 2931 332 217,227 sr #_reverse__R8
 2932 333 227,297 sr #_reverse__R8
 2933 333 227,248 sr #_reverse__R8
 2934 334 227,293 2*sr #_reverse__R8
 2935 335 227,299 sr #_reverse__R8
 2936 335 227,298 sr #_reverse__R8
 2937 336 227,301 2*sr #_reverse__R8
 2938 337 227,306 sr #_reverse__R8
 2939 337 227,260 sr #_reverse__R8
 2940 338 227,291 2*sr #_reverse__R8
 2941 339 227,308 sr #_reverse__R8
 2942 339 227,307 sr #_reverse__R8
 2943 340 227,310 2*sr #_reverse__R8
 2944 256 283 plb1_o #_R10
 2945 258 308 plb1_o #_R10
 2946 274 307 plb1_o #_R10
 2947 275 339 plb1_o #_R10
 2948 288 304 plb1_o #_R10
 2949 259 309 plb2_o #_R11
 2950 261 329 plb2_o #_R11
 2951 262 279 plb2_o #_R11
 2952 276 280 plb2_o #_R11
 2953 314 325 plb2_o #_R11
 2954 326 328 plb2_o #_R11
 2955 282 291 plg1_o #_R12
 2956 288 274 plg1_o #_R12
 2957 292 315 plg1_o #_R12
 2958 304 307 plg1_o #_R12
 2959 290 316 plg2_o #_R13
 2960 314 326 plg2_o #_R13
 2961 325 328 plg2_o #_R13
 2962 327 330 plg2_o #_R13
 2963 244 284 plb1_d #_R14
 2964 246 299 plb1_d #_R14
 2965 267 298 plb1_d #_R14
 2966 268 335 plb1_d #_R14
 2967 285 295 plb1_d #_R14
 2968 247 300 plb2_d #_R15
 2969 249 323 plb2_d #_R15
 2970 250 272 plb2_d #_R15
 2971 269 273 plb2_d #_R15
 2972 313 319 plb2_d #_R15
 2973 320 322 plb2_d #_R15
 2974 281 293 plg1_d #_R16
 2975 285 267 plg1_d #_R16
 2976 294 317 plg1_d #_R16
 2977 295 298 plg1_d #_R16
 2978 287 318 plg2_d #_R17
 2979 313 320 plg2_d #_R17
 2980 319 322 plg2_d #_R17
 2981 321 324 plg2_d #_R17
 2982 250 341 pss2 #_R19
 2983 262 345 pss2 #_R19
 2984 269 341 pss2 #_R19
 2985 270 342 pss2 #_R19
 2986 271 342 pss2 #_R19
 2987 272 343 pss2 #_R19
 2988 273 343 pss2 #_R19
 2989 276 345 pss2 #_R19
 2990 277 346 pss2 #_R19
 2991 278 346 pss2 #_R19
 2992 279 347 pss2 #_R19
 2993 280 347 pss2 #_R19
 2994 331 344 pss2 #_R19
 2995 332 348 pss2 #_R19
 2996 243,8 243,86 psl #_R20
 2997 244,8 244,86 psl #_R20
 2998 245,8 245,86 psl #_R20
 2999 246,8 246,86 psl #_R20
 3000 247,8 247,86 psl #_R20
 3001 248,8 248,86 psl #_R20
 3002 249,8 249,86 psl #_R20
 3003 250,8 250,86 psl #_R20
 3004 251,8 251,86 psl #_R20
 3005 252,8 252,86 psl #_R20
 3006 253,8 253,86 psl #_R20
 3007 254,8 254,86 psl #_R20
 3008 267,8 267,86 psl #_R20
 3009 268,8 268,86 psl #_R20
 3010 269,8 269,86 psl #_R20
 3011 270,8 270,86 psl #_R20
 3012 271,8 271,86 psl #_R20
 3013 272,8 272,86 psl #_R20
 3014 273,8 273,86 psl #_R20
 3015 281,8 281,86 psl #_R20
 3016 284,8 284,86 psl #_R20
 3017 285,8 285,86 psl #_R20
 3018 286,8 286,86 psl #_R20
 3019 287,8 287,86 psl #_R20
 3020 293,8 293,86 psl #_R20
 3021 294,8 294,86 psl #_R20
 3022 295,8 295,86 psl #_R20
 3023 296,8 296,86 psl #_R20
 3024 297,8 297,86 psl #_R20
 3025 298,8 298,86 psl #_R20
 3026 299,8 299,86 psl #_R20
 3027 300,8 300,86 psl #_R20
 3028 301,8 301,86 psl #_R20
 3029 302,8 302,86 psl #_R20
 3030 303,8 303,86 psl #_R20
 3031 313,8 313,86 psl #_R20
 3032 317,8 317,86 psl #_R20
 3033 318,8 318,86 psl #_R20
 3034 319,8 319,86 psl #_R20
 3035 320,8 320,86 psl #_R20
 3036 321,8 321,86 psl #_R20
 3037 322,8 322,86 psl #_R20
 3038 323,8 323,86 psl #_R20
 3039 324,8 324,86 psl #_R20
 3040 331,8 331,86 psl #_R20
 3041 333,8 333,86 psl #_R20
 3042 334,8 334,86 psl #_R20
 3043 335,8 335,86 psl #_R20
 3044 336,8 336,86 psl #_R20
 3045 255,7 255,87 psl #_R21
 3046 256,7 256,87 psl #_R21
 3047 257,7 257,87 psl #_R21
 3048 258,7 258,87 psl #_R21
 3049 259,7 259,87 psl #_R21
 3050 260,7 260,87 psl #_R21
 3051 261,7 261,87 psl #_R21
 3052 262,7 262,87 psl #_R21
 3053 263,7 263,87 psl #_R21
 3054 264,7 264,87 psl #_R21
 3055 265,7 265,87 psl #_R21
 3056 266,7 266,87 psl #_R21
 3057 274,7 274,87 psl #_R21
 3058 275,7 275,87 psl #_R21
 3059 276,7 276,87 psl #_R21
 3060 277,7 277,87 psl #_R21
 3061 278,7 278,87 psl #_R21
 3062 279,7 279,87 psl #_R21
 3063 280,7 280,87 psl #_R21
 3064 282,7 282,87 psl #_R21
 3065 283,7 283,87 psl #_R21
 3066 288,7 288,87 psl #_R21
 3067 289,7 289,87 psl #_R21
 3068 290,7 290,87 psl #_R21
 3069 291,7 291,87 psl #_R21
 3070 292,7 292,87 psl #_R21
 3071 304,7 304,87 psl #_R21
 3072 305,7 305,87 psl #_R21
 3073 306,7 306,87 psl #_R21
 3074 307,7 307,87 psl #_R21
 3075 308,7 308,87 psl #_R21
 3076 309,7 309,87 psl #_R21
 3077 310,7 310,87 psl #_R21
 3078 311,7 311,87 psl #_R21
 3079 312,7 312,87 psl #_R21
 3080 314,7 314,87 psl #_R21
 3081 315,7 315,87 psl #_R21
 3082 316,7 316,87 psl #_R21
 3083 325,7 325,87 psl #_R21
 3084 326,7 326,87 psl #_R21
 3085 327,7 327,87 psl #_R21
 3086 328,7 328,87 psl #_R21
 3087 329,7 329,87 psl #_R21
 3088 330,7 330,87 psl #_R21
 3089 332,7 332,87 psl #_R21
 3090 337,7 337,87 psl #_R21
 3091 338,7 338,87 psl #_R21
 3092 339,7 339,87 psl #_R21
 3093 340,7 340,87 psl #_R21
 3094 245 243 db #_R22
 3095 248 226 db #_R22
 3096 253 209 db #_R22
 3097 254 210 db #_R22
 3098 272 250 db #_R22
 3099 273 269 db #_R22
 3100 284 244 db #_R22
 3101 286 243 db #_R22
 3102 295 285 db #_R22
 3103 296 286 db #_R22
 3104 296 245 db #_R22
 3105 297 226 db #_R22
 3106 298 267 db #_R22
 3107 299 246 db #_R22
 3108 300 247 db #_R22
 3109 301 248 db #_R22
 3110 301 297 db #_R22
 3111 319 313 db #_R22
 3112 322 320 db #_R22
 3113 323 249 db #_R22
 3114 333 241 db #_R22
 3115 335 268 db #_R22
 3116 336 333 2*db #_R22
 3117 246 244 dg #_R23
 3118 248 245 dg #_R23
 3119 249 247 dg #_R23
 3120 267 285 dg #_R23
 3121 293 281 dg #_R23
 3122 297 286 dg #_R23
 3123 298 295 dg #_R23
 3124 299 284 dg #_R23
 3125 301 296 dg #_R23
 3126 317 294 dg #_R23
 3127 318 287 dg #_R23
 3128 320 313 dg #_R23
 3129 322 319 dg #_R23
 3130 323 300 dg #_R23
 3131 324 321 dg #_R23
 3132 257 255 _rateLaw1 #_R24
 3133 260 228 _rateLaw1 #_R24
 3134 265 220 _rateLaw1 #_R24
 3135 266 221 _rateLaw1 #_R24
 3136 279 262 _rateLaw1 #_R24
 3137 280 276 _rateLaw1 #_R24
 3138 283 256 _rateLaw1 #_R24
 3139 289 255 _rateLaw1 #_R24
 3140 304 288 _rateLaw1 #_R24
 3141 305 289 _rateLaw1 #_R24
 3142 305 257 _rateLaw1 #_R24
 3143 306 228 _rateLaw1 #_R24
 3144 307 274 _rateLaw1 #_R24
 3145 308 258 _rateLaw1 #_R24
 3146 309 259 _rateLaw1 #_R24
 3147 310 260 _rateLaw1 #_R24
 3148 310 306 _rateLaw1 #_R24
 3149 325 314 _rateLaw1 #_R24
 3150 328 326 _rateLaw1 #_R24
 3151 329 261 _rateLaw1 #_R24
 3152 337 242 _rateLaw1 #_R24
 3153 339 275 _rateLaw1 #_R24
 3154 340 337 2*_rateLaw1 #_R24
 3155 258 256 _rateLaw2 #_R25
 3156 260 257 _rateLaw2 #_R25
 3157 261 259 _rateLaw2 #_R25
 3158 274 288 _rateLaw2 #_R25
 3159 291 282 _rateLaw2 #_R25
 3160 306 289 _rateLaw2 #_R25
 3161 307 304 _rateLaw2 #_R25
 3162 308 283 _rateLaw2 #_R25
 3163 310 305 _rateLaw2 #_R25
 3164 315 292 _rateLaw2 #_R25
 3165 316 290 _rateLaw2 #_R25
 3166 326 314 _rateLaw2 #_R25
 3167 328 325 _rateLaw2 #_R25
 3168 329 309 _rateLaw2 #_R25
 3169 330 327 _rateLaw2 #_R25
 3170 243 71 ds #_R26
 3171 244 43 ds #_R26
 3172 245 90 ds #_R26
 3173 246 96 ds #_R26
 3174 247 99 ds #_R26
 3175 248 102 ds #_R26
 3176 249 158 ds #_R26
 3177 250 203 ds #_R26
 3178 251 105 ds #_R26
 3179 252 104 ds #_R26
 3180 253 108 ds #_R26
 3181 254 109 ds #_R26
 3182 267 151 ds #_R26
 3183 268 222 ds #_R26
 3184 268 223 ds #_R26
 3185 269 203 ds #_R26
 3186 270 205 ds #_R26
 3187 271 205 ds #_R26
 3188 272 207 ds #_R26
 3189 273 207 ds #_R26
 3190 281 69 ds #_R26
 3191 284 81 ds #_R26
 3192 285 132 ds #_R26
 3193 286 134 ds #_R26
 3194 287 135 ds #_R26
 3195 293 142 ds #_R26
 3196 294 143 ds #_R26
 3197 295 148 ds #_R26
 3198 296 150 ds #_R26
 3199 297 153 ds #_R26
 3200 298 160 ds #_R26
 3201 299 154 ds #_R26
 3202 300 156 ds #_R26
 3203 301 162 ds #_R26
 3204 302 169 ds #_R26
 3205 303 170 ds #_R26
 3206 313 194 ds #_R26
 3207 317 164 ds #_R26
 3208 318 197 ds #_R26
 3209 319 200 ds #_R26
 3210 320 201 ds #_R26
 3211 321 202 ds #_R26
 3212 322 204 ds #_R26
 3213 323 167 ds #_R26
 3214 324 206 ds #_R26
 3215 331 208 ds #_R26
 3216 333 229 ds #_R26
 3217 333 230 ds #_R26
 3218 334 231 2*ds #_R26
 3219 335 232 ds #_R26
 3220 335 233 ds #_R26
 3221 336 234 2*ds #_R26
 3222 255 77 _rateLaw3 #_R27
 3223 256 42 _rateLaw3 #_R27
 3224 257 112 _rateLaw3 #_R27
 3225 258 118 _rateLaw3 #_R27
 3226 259 121 _rateLaw3 #_R27
 3227 260 124 _rateLaw3 #_R27
 3228 261 181 _rateLaw3 #_R27
 3229 262 214 _rateLaw3 #_R27
 3230 263 127 _rateLaw3 #_R27
 3231 264 126 _rateLaw3 #_R27
 3232 265 130 _rateLaw3 #_R27
 3233 266 131 _rateLaw3 #_R27
 3234 274 174 _rateLaw3 #_R27
 3235 275 224 _rateLaw3 #_R27
 3236 275 225 _rateLaw3 #_R27
 3237 276 214 _rateLaw3 #_R27
 3238 277 216 _rateLaw3 #_R27
 3239 278 216 _rateLaw3 #_R27
 3240 279 218 _rateLaw3 #_R27
 3241 280 218 _rateLaw3 #_R27
 3242 282 75 _rateLaw3 #_R27
 3243 283 80 _rateLaw3 #_R27
 3244 288 136 _rateLaw3 #_R27
 3245 289 138 _rateLaw3 #_R27
 3246 290 139 _rateLaw3 #_R27
 3247 291 140 _rateLaw3 #_R27
 3248 292 141 _rateLaw3 #_R27
 3249 304 171 _rateLaw3 #_R27
 3250 305 173 _rateLaw3 #_R27
 3251 306 176 _rateLaw3 #_R27
 3252 307 183 _rateLaw3 #_R27
 3253 308 177 _rateLaw3 #_R27
 3254 309 179 _rateLaw3 #_R27
 3255 310 185 _rateLaw3 #_R27
 3256 311 192 _rateLaw3 #_R27
 3257 312 193 _rateLaw3 #_R27
 3258 314 195 _rateLaw3 #_R27
 3259 315 187 _rateLaw3 #_R27
 3260 316 196 _rateLaw3 #_R27
 3261 325 211 _rateLaw3 #_R27
 3262 326 212 _rateLaw3 #_R27
 3263 327 213 _rateLaw3 #_R27
 3264 328 215 _rateLaw3 #_R27
 3265 329 190 _rateLaw3 #_R27
 3266 330 217 _rateLaw3 #_R27
 3267 332 219 _rateLaw3 #_R27
 3268 337 235 _rateLaw3 #_R27
 3269 337 236 _rateLaw3 #_R27
 3270 338 237 2*_rateLaw3 #_R27
 3271 339 238 _rateLaw3 #_R27
 3272 339 239 _rateLaw3 #_R27
 3273 340 240 2*_rateLaw3 #_R27
 3274 254 266 r_o #_R32
 3275 266 254 r_d #_reverse__R32
 3276 253 265 r_o #_R34
 3277 265 253 r_d #_reverse__R34
 3278 251 263 l_o #_R36
 3279 263 251 l_d #_reverse__R36
 3280 303 312 l_o #_R37
 3281 312 303 l_d #_reverse__R37
 3282 252 264 l_o #_R38
 3283 264 252 l_d #_reverse__R38
 3284 302 311 l_o #_R39
 3285 311 302 l_d #_reverse__R39
 3286 243 255 rdimer_o #_R40
 3287 255 243 rdimer_d #_reverse__R40
 3288 245 257 rdimer_o #_R41
 3289 248 260 rdimer_o #_R41
 3290 286 289 rdimer_o #_R41
 3291 297 306 rdimer_o #_R41
 3292 333 337 rdimer_o #_R41
 3293 257 245 rdimer_d #_reverse__R41
 3294 260 248 rdimer_d #_reverse__R41
 3295 289 286 rdimer_d #_reverse__R41
 3296 306 297 rdimer_d #_reverse__R41
 3297 337 333 rdimer_d #_reverse__R41
 3298 296 305 rdimer_o #_R42
 3299 301 310 rdimer_o #_R42
 3300 336 340 rdimer_o #_R42
 3301 305 296 rdimer_d #_reverse__R42
 3302 310 301 rdimer_d #_reverse__R42
 3303 340 336 rdimer_d #_reverse__R42
 3304 244 256 l_o #_R43
 3305 246 258 l_o #_R43
 3306 267 274 l_o #_R43
 3307 268 275 l_o #_R43
 3308 285 288 l_o #_R43
 3309 256 244 l_d #_reverse__R43
 3310 258 246 l_d #_reverse__R43
 3311 274 267 l_d #_reverse__R43
 3312 275 268 l_d #_reverse__R43
 3313 288 285 l_d #_reverse__R43
 3314 284 283 l_o #_R44
 3315 295 304 l_o #_R44
 3316 298 307 l_o #_R44
 3317 299 308 l_o #_R44
 3318 335 339 l_o #_R44
 3319 283 284 l_d #_reverse__R44
 3320 304 295 l_d #_reverse__R44
 3321 307 298 l_d #_reverse__R44
 3322 308 299 l_d #_reverse__R44
 3323 339 335 l_d #_reverse__R44
 3324 247 259 l_o #_R45
 3325 249 261 l_o #_R45
 3326 250 262 l_o #_R45
 3327 269 276 l_o #_R45
 3328 313 314 l_o #_R45
 3329 320 326 l_o #_R45
 3330 259 247 l_d #_reverse__R45
 3331 261 249 l_d #_reverse__R45
 3332 262 250 l_d #_reverse__R45
 3333 276 269 l_d #_reverse__R45
 3334 314 313 l_d #_reverse__R45
 3335 326 320 l_d #_reverse__R45
 3336 272 279 l_o #_R46
 3337 273 280 l_o #_R46
 3338 300 309 l_o #_R46
 3339 319 325 l_o #_R46
 3340 322 328 l_o #_R46
 3341 323 329 l_o #_R46
 3342 279 272 l_d #_reverse__R46
 3343 280 273 l_d #_reverse__R46
 3344 309 300 l_d #_reverse__R46
 3345 325 319 l_d #_reverse__R46
 3346 328 322 l_d #_reverse__R46
 3347 329 323 l_d #_reverse__R46
 3348 281 282 l_o #_R47
 3349 293 291 l_o #_R47
 3350 334 338 l_o #_R47
 3351 282 281 l_d #_reverse__R47
 3352 291 293 l_d #_reverse__R47
 3353 338 334 l_d #_reverse__R47
 3354 270 277 l_o #_R48
 3355 271 278 l_o #_R48
 3356 287 290 l_o #_R48
 3357 294 292 l_o #_R48
 3358 317 315 l_o #_R48
 3359 318 316 l_o #_R48
 3360 277 270 l_d #_reverse__R48
 3361 278 271 l_d #_reverse__R48
 3362 290 287 l_d #_reverse__R48
 3363 292 294 l_d #_reverse__R48
 3364 315 317 l_d #_reverse__R48
 3365 316 318 l_d #_reverse__R48
 3366 321 327 l_o #_R49
 3367 324 330 l_o #_R49
 3368 331 332 l_o #_R49
 3369 327 321 l_d #_reverse__R49
 3370 330 324 l_d #_reverse__R49
 3371 332 331 l_d #_reverse__R49
 3372 341 210,302 koff #_reverse__R2
 3373 341 209,303 koff #_reverse__R2
 3374 342 251,302 koff #_reverse__R2
 3375 342 252,303 koff #_reverse__R2
 3376 343 253,303 koff #_reverse__R2
 3377 343 254,302 koff #_reverse__R2
 3378 344 302,303 2*koff #_reverse__R2
 3379 345 221,311 koff #_reverse__R3
 3380 345 220,312 koff #_reverse__R3
 3381 346 263,311 koff #_reverse__R3
 3382 346 264,312 koff #_reverse__R3
 3383 347 265,312 koff #_reverse__R3
 3384 347 266,311 koff #_reverse__R3
 3385 348 311,312 2*koff #_reverse__R3
 3386 341,5 342 lf #_R4
 3387 342 5,341 lr1 #_reverse__R4
 3388 343,5 344 lf #_R5
 3389 341 5,333 lr2 #_reverse__R5
 3390 342 5,335 lr2 #_reverse__R5
 3391 343 5,336 lr2 #_reverse__R5
 3392 344 5,343 2*lr2 #_reverse__R5
 3393 345,4 346 lf #_R6
 3394 346 4,345 lr1 #_reverse__R6
 3395 347,4 348 lf #_R7
 3396 345 4,337 lr2 #_reverse__R7
 3397 346 4,339 lr2 #_reverse__R7
 3398 347 4,340 lr2 #_reverse__R7
 3399 348 4,347 2*lr2 #_reverse__R7
 3400 341 227,320 sr #_reverse__R8
 3401 341 227,249 sr #_reverse__R8
 3402 342 227,318 sr #_reverse__R8
 3403 342 227,317 sr #_reverse__R8
 3404 343 227,322 sr #_reverse__R8
 3405 343 227,323 sr #_reverse__R8
 3406 344 227,324 2*sr #_reverse__R8
 3407 345 227,326 sr #_reverse__R8
 3408 345 227,261 sr #_reverse__R8
 3409 346 227,316 sr #_reverse__R8
 3410 346 227,315 sr #_reverse__R8
 3411 347 227,328 sr #_reverse__R8
 3412 347 227,329 sr #_reverse__R8
 3413 348 227,330 2*sr #_reverse__R8
 3414 345 347 plb2_o #_R11
 3415 341 343 plb2_d #_R15
 3416 341,8 341,86 psl #_R20
 3417 342,8 342,86 psl #_R20
 3418 343,8 343,86 psl #_R20
 3419 344,8 344,86 psl #_R20
 3420 345,7 345,87 psl #_R21
 3421 346,7 346,87 psl #_R21
 3422 347,7 347,87 psl #_R21
 3423 348,7 348,87 psl #_R21
 3424 343 341 db #_R22
 3425 347 345 _rateLaw1 #_R24
 3426 341 269 ds #_R26
 3427 341 250 ds #_R26
 3428 342 270 ds #_R26
 3429 342 271 ds #_R26
 3430 343 272 ds #_R26
 3431 343 273 ds #_R26
 3432 344 331 2*ds #_R26
 3433 345 276 _rateLaw3 #_R27
 3434 345 262 _rateLaw3 #_R27
 3435 346 277 _rateLaw3 #_R27
 3436 346 278 _rateLaw3 #_R27
 3437 347 279 _rateLaw3 #_R27
 3438 347 280 _rateLaw3 #_R27
 3439 348 332 2*_rateLaw3 #_R27
 3440 341 345 l_o #_R45
 3441 345 341 l_d #_reverse__R45
 3442 343 347 l_o #_R46
 3443 347 343 l_d #_reverse__R46
 3444 342 346 l_o #_R48
 3445 346 342 l_d #_reverse__R48
 3446 344 348 l_o #_R49
 3447 348 344 l_d #_reverse__R49
end reactions
begin groups
    1 pBeta                22,24,26,27,30,31,35,37,39,41,44,45,2*46,47,51,52,55,56,2*57,58,62,63,66,67,70,72,73,76,78,79,80,81,83,85,88,2*89,90,2*91,93,95,97,2*98,99,2*100,102,2*103,106,107,108,109,110,2*111,112,2*113,115,117,119,2*120,121,2*122,124,2*125,128,129,130,131,133,134,135,137,138,139,141,143,146,147,148,2*149,2*150,152,153,154,2*155,2*156,158,159,160,2*161,2*162,164,165,2*166,2*167,2*168,169,170,171,2*172,2*173,175,176,177,2*178,2*179,181,182,183,2*184,2*185,187,188,2*189,2*190,2*191,192,193,194,195,196,197,2*200,201,2*202,203,2*204,205,2*206,2*207,2*208,2*211,212,2*213,214,2*215,216,2*217,2*218,2*219,229,230,232,233,2*234,235,236,238,239,2*240,245,247,248,249,250,253,254,257,259,260,261,262,265,266,269,270,271,2*272,2*273,276,277,278,2*279,2*280,283,284,286,287,289,290,292,294,295,2*296,297,298,299,2*300,2*301,302,303,304,2*305,306,307,308,2*309,2*310,311,312,313,314,315,316,317,318,2*319,320,2*321,2*322,2*323,2*324,2*325,326,2*327,2*328,2*329,2*330,2*331,2*332,333,335,2*336,337,339,2*340,341,342,2*343,2*344,345,346,2*347,2*348
    2 pGamma               23,25,28,29,32,33,34,36,38,40,42,43,44,45,47,2*48,49,50,53,54,55,56,58,2*59,60,61,64,65,66,67,68,69,71,72,73,74,75,77,78,79,80,81,2*82,83,2*84,85,88,90,91,2*92,93,2*94,2*95,2*96,2*97,99,100,2*101,2*102,2*103,104,105,106,107,108,109,110,112,113,2*114,115,2*116,2*117,2*118,2*119,121,122,2*123,2*124,2*125,126,127,128,129,130,131,132,133,134,135,136,137,138,139,2*140,141,2*142,143,2*146,2*147,148,149,150,2*151,2*152,2*153,2*154,155,156,2*157,2*158,2*159,2*160,2*161,2*162,2*163,2*164,2*165,2*166,2*167,2*168,169,170,171,172,173,2*174,2*175,2*176,2*177,178,179,2*180,2*181,2*182,2*183,2*184,2*185,2*186,2*187,2*188,2*189,2*190,2*191,192,193,194,195,2*196,2*197,2*198,2*199,200,2*201,202,2*203,2*204,2*205,2*206,2*207,2*208,209,210,211,2*212,213,2*214,2*215,2*216,2*217,2*218,2*219,220,221,2*222,2*223,2*224,2*225,2*226,2*228,2*229,2*230,2*231,2*232,2*233,2*234,2*235,2*236,2*237,2*238,2*239,2*240,2*241,2*242,243,244,245,2*246,247,2*248,2*249,2*250,251,252,253,254,255,256,257,2*258,259,2*260,2*261,2*262,263,264,265,266,2*267,2*268,2*269,2*270,2*271,2*272,2*273,2*274,2*275,2*276,2*277,2*278,2*279,2*280,281,282,283,284,285,286,287,288,289,290,2*291,292,2*293,294,295,296,2*297,2*298,2*299,300,2*301,302,303,304,305,2*306,2*307,2*308,309,2*310,311,312,313,314,2*315,2*316,2*317,2*318,319,2*320,321,2*322,2*323,2*324,325,2*326,327,2*328,2*329,2*330,2*331,2*332,2*333,2*334,2*335,2*336,2*337,2*338,2*339,2*340,2*341,2*342,2*343,2*344,2*345,2*346,2*347,2*348
    3 pSyk                 198,199,209,210,220,221,222,223,224,225,226,228,229,230,231,232,233,234,235,236,237,238,239,240,2*241,2*242,243,244,245,246,247,248,249,250,251,252,253,254,255,256,257,258,259,260,261,262,263,264,265,266,267,2*268,269,270,271,272,273,274,2*275,276,277,278,279,280,281,282,283,284,285,286,287,288,289,290,291,292,293,294,295,296,297,298,299,300,301,302,303,304,305,306,307,308,309,310,311,312,313,314,315,316,317,318,319,320,321,322,323,324,325,326,327,328,329,330,331,332,2*333,2*334,2*335,2*336,2*337,2*338,2*339,2*340,2*341,2*342,2*343,2*344,2*345,2*346,2*347,2*348
    4 pLAT                 86,87,144,145
end groups
