# Supplementary material for: Automated visualization of rule-based models
Source: PLoS Comput Biol. 2017 Nov 13;13(11):e1005857. doi: 10.1371/journal.pcbi.1005857 (PMC5703574; doi:10.1371/journal.pcbi.1005857)
Supplement: S2 Dataset — (ZIP) [file pcbi.1005857.s010.zip › model_analysis/models/Blinov2006.net]

# Created by BioNetGen 2.2.6-stable
begin parameters
    1 egf_tot       1.2e6  # Constant
    2 egfr_tot      1.8e5  # Constant
    3 Grb2_tot      1.0e5  # Constant
    4 Shc_tot       2.7e5  # Constant
    5 Sos_tot       1.3e4  # Constant
    6 Grb2_Sos_tot  4.9e4  # Constant
    7 kp1           1.667e-06  # Constant
    8 km1           0.06  # Constant
    9 kp2           5.556e-06  # Constant
   10 km2           0.1  # Constant
   11 kp3           0.5  # Constant
   12 km3           4.505  # Constant
   13 kp14          3  # Constant
   14 km14          0.03  # Constant
   15 km16          0.005  # Constant
   16 kp9           8.333e-07  # Constant
   17 km9           0.05  # Constant
   18 kp10          5.556e-06  # Constant
   19 km10          0.06  # Constant
   20 kp11          1.25e-06  # Constant
   21 km11          0.03  # Constant
   22 kp13          2.5e-05  # Constant
   23 km13          0.6  # Constant
   24 kp15          2.5e-07  # Constant
   25 km15          0.3  # Constant
   26 kp17          1.667e-06  # Constant
   27 km17          0.1  # Constant
   28 kp18          2.5e-07  # Constant
   29 km18          0.3  # Constant
   30 kp19          5.556e-06  # Constant
   31 km19          0.0214  # Constant
   32 kp20          6.667e-08  # Constant
   33 km20          0.12  # Constant
   34 kp24          5e-06  # Constant
   35 km24          0.0429  # Constant
   36 kp21          1.667e-06  # Constant
   37 km21          0.01  # Constant
   38 kp23          1.167e-05  # Constant
   39 km23          0.1  # Constant
   40 kp12          5.556e-08  # Constant
   41 km12          0.0015  # Constant
   42 kp22          1.667e-05  # Constant
   43 km22          0.064  # Constant
   44 loop1         ((kp9/km9)*(kp10/km10))/((kp11/km11)*(kp12/km12))  # ConstantExpression
   45 loop2         ((kp15/km15)*(kp17/km17))/((kp21/km21)*(kp18/km18))  # ConstantExpression
   46 loop3         ((kp18/km18)*(kp19/km19))/((kp22/km22)*(kp20/km20))  # ConstantExpression
   47 loop4         ((kp12/km12)*(kp23/km23))/((kp22/km22)*(kp21/km21))  # ConstantExpression
   48 loop5         ((kp15/km15)*(kp24/km24))/((kp20/km20)*(kp23/km23))  # ConstantExpression
end parameters
begin species
    1 egf(r) egf_tot
    2 Grb2(SH2,SH3) Grb2_tot
    3 Shc(PTB,Y317~Y) Shc_tot
    4 Sos(dom) Sos_tot
    5 egfr(Y1068~Y,Y1148~Y,l,r) egfr_tot
    6 Grb2(SH2,SH3!1).Sos(dom!1) Grb2_Sos_tot
    7 egf(r!1).egfr(Y1068~Y,Y1148~Y,l!1,r) 0
    8 egf(r!1).egf(r!2).egfr(Y1068~Y,Y1148~Y,l!1,r!3).egfr(Y1068~Y,Y1148~Y,l!2,r!3) 0
    9 egf(r!1).egf(r!2).egfr(Y1068~Y,Y1148~Y,l!2,r!3).egfr(Y1068~pY,Y1148~Y,l!1,r!3) 0
   10 egf(r!1).egf(r!2).egfr(Y1068~Y,Y1148~Y,l!2,r!3).egfr(Y1068~Y,Y1148~pY,l!1,r!3) 0
   11 egf(r!1).egfr(Y1068~pY,Y1148~Y,l!1,r) 0
   12 egf(r!1).egfr(Y1068~Y,Y1148~pY,l!1,r) 0
   13 egf(r!1).egf(r!2).egfr(Y1068~pY,Y1148~Y,l!2,r!3).egfr(Y1068~pY,Y1148~Y,l!1,r!3) 0
   14 egf(r!1).egf(r!2).egfr(Y1068~Y,Y1148~pY,l!1,r!3).egfr(Y1068~pY,Y1148~Y,l!2,r!3) 0
   15 egf(r!1).egf(r!2).egfr(Y1068~Y,Y1148~Y,l!2,r!3).egfr(Y1068~pY,Y1148~pY,l!1,r!3) 0
   16 egf(r!1).egf(r!2).egfr(Y1068~Y,Y1148~pY,l!2,r!3).egfr(Y1068~Y,Y1148~pY,l!1,r!3) 0
   17 Grb2(SH2!1,SH3).egf(r!2).egf(r!3).egfr(Y1068~Y,Y1148~Y,l!3,r!4).egfr(Y1068~pY!1,Y1148~Y,l!2,r!4) 0
   18 Grb2(SH2!1,SH3!2).Sos(dom!2).egf(r!3).egf(r!4).egfr(Y1068~Y,Y1148~Y,l!4,r!5).egfr(Y1068~pY!1,Y1148~Y,l!3,r!5) 0
   19 Shc(PTB!1,Y317~Y).egf(r!2).egf(r!3).egfr(Y1068~Y,Y1148~Y,l!3,r!4).egfr(Y1068~Y,Y1148~pY!1,l!2,r!4) 0
   20 egfr(Y1068~pY,Y1148~Y,l,r) 0
   21 egfr(Y1068~Y,Y1148~pY,l,r) 0
   22 egf(r!1).egfr(Y1068~pY,Y1148~pY,l!1,r) 0
   23 Grb2(SH2!1,SH3).egf(r!2).egfr(Y1068~pY!1,Y1148~Y,l!2,r) 0
   24 Grb2(SH2!1,SH3!2).Sos(dom!2).egf(r!3).egfr(Y1068~pY!1,Y1148~Y,l!3,r) 0
   25 Shc(PTB!1,Y317~Y).egf(r!2).egfr(Y1068~Y,Y1148~pY!1,l!2,r) 0
   26 egf(r!1).egf(r!2).egfr(Y1068~pY,Y1148~Y,l!2,r!3).egfr(Y1068~pY,Y1148~pY,l!1,r!3) 0
   27 egf(r!1).egf(r!2).egfr(Y1068~Y,Y1148~pY,l!1,r!3).egfr(Y1068~pY,Y1148~pY,l!2,r!3) 0
   28 Grb2(SH2!1,SH3).egf(r!2).egf(r!3).egfr(Y1068~pY!1,Y1148~Y,l!2,r!4).egfr(Y1068~pY,Y1148~Y,l!3,r!4) 0
   29 Grb2(SH2!1,SH3!2).Sos(dom!2).egf(r!3).egf(r!4).egfr(Y1068~pY!1,Y1148~Y,l!3,r!5).egfr(Y1068~pY,Y1148~Y,l!4,r!5) 0
   30 Shc(PTB!1,Y317~Y).egf(r!2).egf(r!3).egfr(Y1068~Y,Y1148~pY!1,l!2,r!4).egfr(Y1068~pY,Y1148~Y,l!3,r!4) 0
   31 Shc(PTB!1,Y317~Y).egf(r!2).egf(r!3).egfr(Y1068~Y,Y1148~Y,l!3,r!4).egfr(Y1068~pY,Y1148~pY!1,l!2,r!4) 0
   32 Grb2(SH2!1,SH3).egf(r!2).egf(r!3).egfr(Y1068~Y,Y1148~pY,l!3,r!4).egfr(Y1068~pY!1,Y1148~Y,l!2,r!4) 0
   33 Grb2(SH2!1,SH3).egf(r!2).egf(r!3).egfr(Y1068~Y,Y1148~Y,l!3,r!4).egfr(Y1068~pY!1,Y1148~pY,l!2,r!4) 0
   34 Grb2(SH2!1,SH3!2).Sos(dom!2).egf(r!3).egf(r!4).egfr(Y1068~Y,Y1148~pY,l!4,r!5).egfr(Y1068~pY!1,Y1148~Y,l!3,r!5) 0
   35 Grb2(SH2!1,SH3!2).Sos(dom!2).egf(r!3).egf(r!4).egfr(Y1068~Y,Y1148~Y,l!4,r!5).egfr(Y1068~pY!1,Y1148~pY,l!3,r!5) 0
   36 Shc(PTB!1,Y317~Y).egf(r!2).egf(r!3).egfr(Y1068~Y,Y1148~pY!1,l!2,r!4).egfr(Y1068~Y,Y1148~pY,l!3,r!4) 0
   37 Shc(PTB!1,Y317~pY).egf(r!2).egf(r!3).egfr(Y1068~Y,Y1148~Y,l!3,r!4).egfr(Y1068~Y,Y1148~pY!1,l!2,r!4) 0
   38 egfr(Y1068~pY,Y1148~pY,l,r) 0
   39 Grb2(SH2!1,SH3).egfr(Y1068~pY!1,Y1148~Y,l,r) 0
   40 Grb2(SH2!1,SH3!2).Sos(dom!2).egfr(Y1068~pY!1,Y1148~Y,l,r) 0
   41 Shc(PTB!1,Y317~Y).egfr(Y1068~Y,Y1148~pY!1,l,r) 0
   42 egf(r!1).egf(r!2).egfr(Y1068~pY,Y1148~pY,l!1,r!3).egfr(Y1068~pY,Y1148~pY,l!2,r!3) 0
   43 Grb2(SH2!1,SH3).egf(r!2).egf(r!3).egfr(Y1068~pY!1,Y1148~Y,l!3,r!4).egfr(Y1068~pY,Y1148~pY,l!2,r!4) 0
   44 Grb2(SH2!1,SH3!2).Sos(dom!2).egf(r!3).egf(r!4).egfr(Y1068~pY!1,Y1148~Y,l!4,r!5).egfr(Y1068~pY,Y1148~pY,l!3,r!5) 0
   45 Shc(PTB!1,Y317~Y).egf(r!2).egf(r!3).egfr(Y1068~Y,Y1148~pY!1,l!3,r!4).egfr(Y1068~pY,Y1148~pY,l!2,r!4) 0
   46 Grb2(SH2!1,SH3).Grb2(SH2!2,SH3).egf(r!3).egf(r!4).egfr(Y1068~pY!1,Y1148~Y,l!3,r!5).egfr(Y1068~pY!2,Y1148~Y,l!4,r!5) 0
   47 Grb2(SH2!1,SH3!2).Grb2(SH2!3,SH3).Sos(dom!2).egf(r!4).egf(r!5).egfr(Y1068~pY!3,Y1148~Y,l!4,r!6).egfr(Y1068~pY!1,Y1148~Y,l!5,r!6) 0
   48 Grb2(SH2!1,SH3).Shc(PTB!2,Y317~Y).egf(r!3).egf(r!4).egfr(Y1068~Y,Y1148~pY!2,l!4,r!5).egfr(Y1068~pY!1,Y1148~Y,l!3,r!5) 0
   49 Grb2(SH2!1,SH3!2).Grb2(SH2!3,SH3!4).Sos(dom!2).Sos(dom!4).egf(r!5).egf(r!6).egfr(Y1068~pY!1,Y1148~Y,l!5,r!7).egfr(Y1068~pY!3,Y1148~Y,l!6,r!7) 0
   50 Grb2(SH2!1,SH3!2).Shc(PTB!3,Y317~Y).Sos(dom!2).egf(r!4).egf(r!5).egfr(Y1068~Y,Y1148~pY!3,l!5,r!6).egfr(Y1068~pY!1,Y1148~Y,l!4,r!6) 0
   51 Shc(PTB!1,Y317~Y).Shc(PTB!2,Y317~Y).egf(r!3).egf(r!4).egfr(Y1068~Y,Y1148~pY!1,l!3,r!5).egfr(Y1068~Y,Y1148~pY!2,l!4,r!5) 0
   52 Shc(PTB!1,Y317~Y).egf(r!2).egfr(Y1068~pY,Y1148~pY!1,l!2,r) 0
   53 Grb2(SH2!1,SH3).egf(r!2).egfr(Y1068~pY!1,Y1148~pY,l!2,r) 0
   54 Grb2(SH2!1,SH3!2).Sos(dom!2).egf(r!3).egfr(Y1068~pY!1,Y1148~pY,l!3,r) 0
   55 Shc(PTB!1,Y317~pY).egf(r!2).egfr(Y1068~Y,Y1148~pY!1,l!2,r) 0
   56 Shc(PTB!1,Y317~Y).egf(r!2).egf(r!3).egfr(Y1068~pY,Y1148~Y,l!3,r!4).egfr(Y1068~pY,Y1148~pY!1,l!2,r!4) 0
   57 Grb2(SH2!1,SH3).egf(r!2).egf(r!3).egfr(Y1068~pY!1,Y1148~pY,l!2,r!4).egfr(Y1068~pY,Y1148~Y,l!3,r!4) 0
   58 Grb2(SH2!1,SH3!2).Sos(dom!2).egf(r!3).egf(r!4).egfr(Y1068~pY!1,Y1148~pY,l!3,r!5).egfr(Y1068~pY,Y1148~Y,l!4,r!5) 0
   59 Shc(PTB!1,Y317~Y).egf(r!2).egf(r!3).egfr(Y1068~Y,Y1148~pY,l!3,r!4).egfr(Y1068~pY,Y1148~pY!1,l!2,r!4) 0
   60 Shc(PTB!1,Y317~pY).egf(r!2).egf(r!3).egfr(Y1068~Y,Y1148~pY!1,l!2,r!4).egfr(Y1068~pY,Y1148~Y,l!3,r!4) 0
   61 Shc(PTB!1,Y317~pY).egf(r!2).egf(r!3).egfr(Y1068~Y,Y1148~Y,l!3,r!4).egfr(Y1068~pY,Y1148~pY!1,l!2,r!4) 0
   62 Grb2(SH2!1,SH3).egf(r!2).egf(r!3).egfr(Y1068~Y,Y1148~pY,l!3,r!4).egfr(Y1068~pY!1,Y1148~pY,l!2,r!4) 0
   63 Grb2(SH2!1,SH3!2).Sos(dom!2).egf(r!3).egf(r!4).egfr(Y1068~Y,Y1148~pY,l!4,r!5).egfr(Y1068~pY!1,Y1148~pY,l!3,r!5) 0
   64 Shc(PTB!1,Y317~pY).egf(r!2).egf(r!3).egfr(Y1068~Y,Y1148~pY!1,l!2,r!4).egfr(Y1068~Y,Y1148~pY,l!3,r!4) 0
   65 Grb2(SH2!1,SH3).Shc(PTB!2,Y317~Y).egf(r!3).egf(r!4).egfr(Y1068~Y,Y1148~Y,l!4,r!5).egfr(Y1068~pY!1,Y1148~pY!2,l!3,r!5) 0
   66 Grb2(SH2!1,SH3!2).Shc(PTB!3,Y317~Y).Sos(dom!2).egf(r!4).egf(r!5).egfr(Y1068~Y,Y1148~Y,l!5,r!6).egfr(Y1068~pY!1,Y1148~pY!3,l!4,r!6) 0
   67 Shc(PTB,Y317~pY) 0
   68 Grb2(SH2!1,SH3).Shc(PTB!2,Y317~pY!1).egf(r!3).egf(r!4).egfr(Y1068~Y,Y1148~Y,l!4,r!5).egfr(Y1068~Y,Y1148~pY!2,l!3,r!5) 0
   69 Grb2(SH2!1,SH3!2).Shc(PTB!3,Y317~pY!1).Sos(dom!2).egf(r!4).egf(r!5).egfr(Y1068~Y,Y1148~Y,l!5,r!6).egfr(Y1068~Y,Y1148~pY!3,l!4,r!6) 0
   70 Shc(PTB!1,Y317~Y).egfr(Y1068~pY,Y1148~pY!1,l,r) 0
   71 Grb2(SH2!1,SH3).egfr(Y1068~pY!1,Y1148~pY,l,r) 0
   72 Grb2(SH2!1,SH3!2).Sos(dom!2).egfr(Y1068~pY!1,Y1148~pY,l,r) 0
   73 Shc(PTB!1,Y317~pY).egfr(Y1068~Y,Y1148~pY!1,l,r) 0
   74 Shc(PTB!1,Y317~Y).egf(r!2).egf(r!3).egfr(Y1068~pY,Y1148~pY!1,l!3,r!4).egfr(Y1068~pY,Y1148~pY,l!2,r!4) 0
   75 Grb2(SH2!1,SH3).egf(r!2).egf(r!3).egfr(Y1068~pY!1,Y1148~pY,l!3,r!4).egfr(Y1068~pY,Y1148~pY,l!2,r!4) 0
   76 Grb2(SH2!1,SH3!2).Sos(dom!2).egf(r!3).egf(r!4).egfr(Y1068~pY!1,Y1148~pY,l!4,r!5).egfr(Y1068~pY,Y1148~pY,l!3,r!5) 0
   77 Shc(PTB!1,Y317~pY).egf(r!2).egf(r!3).egfr(Y1068~Y,Y1148~pY!1,l!3,r!4).egfr(Y1068~pY,Y1148~pY,l!2,r!4) 0
   78 Grb2(SH2!1,SH3).Shc(PTB!2,Y317~Y).egf(r!3).egf(r!4).egfr(Y1068~pY!1,Y1148~Y,l!3,r!5).egfr(Y1068~pY,Y1148~pY!2,l!4,r!5) 0
   79 Grb2(SH2!1,SH3).Grb2(SH2!2,SH3).egf(r!3).egf(r!4).egfr(Y1068~pY!1,Y1148~Y,l!3,r!5).egfr(Y1068~pY!2,Y1148~pY,l!4,r!5) 0
   80 Grb2(SH2!1,SH3!2).Grb2(SH2!3,SH3).Sos(dom!2).egf(r!4).egf(r!5).egfr(Y1068~pY!3,Y1148~Y,l!4,r!6).egfr(Y1068~pY!1,Y1148~pY,l!5,r!6) 0
   81 Grb2(SH2!1,SH3).Shc(PTB!2,Y317~pY).egf(r!3).egf(r!4).egfr(Y1068~Y,Y1148~pY!2,l!4,r!5).egfr(Y1068~pY!1,Y1148~Y,l!3,r!5) 0
   82 Grb2(SH2!1,SH3!2).Shc(PTB!3,Y317~Y).Sos(dom!2).egf(r!4).egf(r!5).egfr(Y1068~pY!1,Y1148~Y,l!4,r!6).egfr(Y1068~pY,Y1148~pY!3,l!5,r!6) 0
   83 Grb2(SH2!1,SH3!2).Grb2(SH2!3,SH3).Sos(dom!2).egf(r!4).egf(r!5).egfr(Y1068~pY!1,Y1148~Y,l!4,r!6).egfr(Y1068~pY!3,Y1148~pY,l!5,r!6) 0
   84 Grb2(SH2!1,SH3!2).Grb2(SH2!3,SH3!4).Sos(dom!2).Sos(dom!4).egf(r!5).egf(r!6).egfr(Y1068~pY!1,Y1148~Y,l!5,r!7).egfr(Y1068~pY!3,Y1148~pY,l!6,r!7) 0
   85 Grb2(SH2!1,SH3!2).Shc(PTB!3,Y317~pY).Sos(dom!2).egf(r!4).egf(r!5).egfr(Y1068~Y,Y1148~pY!3,l!5,r!6).egfr(Y1068~pY!1,Y1148~Y,l!4,r!6) 0
   86 Shc(PTB!1,Y317~Y).Shc(PTB!2,Y317~Y).egf(r!3).egf(r!4).egfr(Y1068~Y,Y1148~pY!1,l!3,r!5).egfr(Y1068~pY,Y1148~pY!2,l!4,r!5) 0
   87 Grb2(SH2!1,SH3).Shc(PTB!2,Y317~Y).egf(r!3).egf(r!4).egfr(Y1068~Y,Y1148~pY!2,l!3,r!5).egfr(Y1068~pY!1,Y1148~pY,l!4,r!5) 0
   88 Grb2(SH2!1,SH3!2).Shc(PTB!3,Y317~Y).Sos(dom!2).egf(r!4).egf(r!5).egfr(Y1068~Y,Y1148~pY!3,l!4,r!6).egfr(Y1068~pY!1,Y1148~pY,l!5,r!6) 0
   89 Shc(PTB!1,Y317~Y).Shc(PTB!2,Y317~pY).egf(r!3).egf(r!4).egfr(Y1068~Y,Y1148~pY!1,l!3,r!5).egfr(Y1068~Y,Y1148~pY!2,l!4,r!5) 0
   90 Shc(PTB!1,Y317~Y).Shc(PTB!2,Y317~Y).egf(r!3).egf(r!4).egfr(Y1068~pY,Y1148~pY!1,l!3,r!5).egfr(Y1068~pY,Y1148~pY!2,l!4,r!5) 0
   91 Grb2(SH2!1,SH3).Shc(PTB!2,Y317~Y).egf(r!3).egf(r!4).egfr(Y1068~pY!1,Y1148~pY,l!4,r!5).egfr(Y1068~pY,Y1148~pY!2,l!3,r!5) 0
   92 Grb2(SH2!1,SH3!2).Shc(PTB!3,Y317~Y).Sos(dom!2).egf(r!4).egf(r!5).egfr(Y1068~pY!1,Y1148~pY,l!5,r!6).egfr(Y1068~pY,Y1148~pY!3,l!4,r!6) 0
   93 Shc(PTB!1,Y317~Y).Shc(PTB!2,Y317~pY).egf(r!3).egf(r!4).egfr(Y1068~Y,Y1148~pY!2,l!4,r!5).egfr(Y1068~pY,Y1148~pY!1,l!3,r!5) 0
   94 Grb2(SH2!1,SH3).Grb2(SH2!2,SH3).egf(r!3).egf(r!4).egfr(Y1068~pY!1,Y1148~pY,l!3,r!5).egfr(Y1068~pY!2,Y1148~pY,l!4,r!5) 0
   95 Grb2(SH2!1,SH3!2).Grb2(SH2!3,SH3).Sos(dom!2).egf(r!4).egf(r!5).egfr(Y1068~pY!3,Y1148~pY,l!4,r!6).egfr(Y1068~pY!1,Y1148~pY,l!5,r!6) 0
   96 Grb2(SH2!1,SH3).Shc(PTB!2,Y317~pY).egf(r!3).egf(r!4).egfr(Y1068~Y,Y1148~pY!2,l!4,r!5).egfr(Y1068~pY!1,Y1148~pY,l!3,r!5) 0
   97 Grb2(SH2!1,SH3!2).Grb2(SH2!3,SH3!4).Sos(dom!2).Sos(dom!4).egf(r!5).egf(r!6).egfr(Y1068~pY!1,Y1148~pY,l!5,r!7).egfr(Y1068~pY!3,Y1148~pY,l!6,r!7) 0
   98 Grb2(SH2!1,SH3!2).Shc(PTB!3,Y317~pY).Sos(dom!2).egf(r!4).egf(r!5).egfr(Y1068~Y,Y1148~pY!3,l!5,r!6).egfr(Y1068~pY!1,Y1148~pY,l!4,r!6) 0
   99 Shc(PTB!1,Y317~pY).Shc(PTB!2,Y317~pY).egf(r!3).egf(r!4).egfr(Y1068~Y,Y1148~pY!1,l!3,r!5).egfr(Y1068~Y,Y1148~pY!2,l!4,r!5) 0
  100 Shc(PTB!1,Y317~pY).egf(r!2).egfr(Y1068~pY,Y1148~pY!1,l!2,r) 0
  101 Grb2(SH2!1,SH3).Shc(PTB!2,Y317~Y).egf(r!3).egfr(Y1068~pY!1,Y1148~pY!2,l!3,r) 0
  102 Grb2(SH2!1,SH3!2).Shc(PTB!3,Y317~Y).Sos(dom!2).egf(r!4).egfr(Y1068~pY!1,Y1148~pY!3,l!4,r) 0
  103 Grb2(SH2!1,SH3).Shc(PTB!2,Y317~pY!1).egf(r!3).egfr(Y1068~Y,Y1148~pY!2,l!3,r) 0
  104 Grb2(SH2!1,SH3!2).Shc(PTB!3,Y317~pY!1).Sos(dom!2).egf(r!4).egfr(Y1068~Y,Y1148~pY!3,l!4,r) 0
  105 Shc(PTB!1,Y317~pY).egf(r!2).egf(r!3).egfr(Y1068~pY,Y1148~Y,l!3,r!4).egfr(Y1068~pY,Y1148~pY!1,l!2,r!4) 0
  106 Shc(PTB!1,Y317~pY).egf(r!2).egf(r!3).egfr(Y1068~Y,Y1148~pY,l!3,r!4).egfr(Y1068~pY,Y1148~pY!1,l!2,r!4) 0
  107 Grb2(SH2!1,SH3).Shc(PTB!2,Y317~Y).egf(r!3).egf(r!4).egfr(Y1068~pY!1,Y1148~pY!2,l!3,r!5).egfr(Y1068~pY,Y1148~Y,l!4,r!5) 0
  108 Grb2(SH2!1,SH3!2).Shc(PTB!3,Y317~Y).Sos(dom!2).egf(r!4).egf(r!5).egfr(Y1068~pY!1,Y1148~pY!3,l!4,r!6).egfr(Y1068~pY,Y1148~Y,l!5,r!6) 0
  109 Grb2(SH2!1,SH3).Shc(PTB!2,Y317~pY!1).egf(r!3).egf(r!4).egfr(Y1068~Y,Y1148~pY!2,l!3,r!5).egfr(Y1068~pY,Y1148~Y,l!4,r!5) 0
  110 Grb2(SH2!1,SH3).Shc(PTB!2,Y317~pY!1).egf(r!3).egf(r!4).egfr(Y1068~Y,Y1148~Y,l!4,r!5).egfr(Y1068~pY,Y1148~pY!2,l!3,r!5) 0
  111 Grb2(SH2!1,SH3!2).Shc(PTB!3,Y317~pY!1).Sos(dom!2).egf(r!4).egf(r!5).egfr(Y1068~Y,Y1148~pY!3,l!4,r!6).egfr(Y1068~pY,Y1148~Y,l!5,r!6) 0
  112 Grb2(SH2!1,SH3!2).Shc(PTB!3,Y317~pY!1).Sos(dom!2).egf(r!4).egf(r!5).egfr(Y1068~Y,Y1148~Y,l!5,r!6).egfr(Y1068~pY,Y1148~pY!3,l!4,r!6) 0
  113 Grb2(SH2!1,SH3).Shc(PTB!2,Y317~Y).egf(r!3).egf(r!4).egfr(Y1068~Y,Y1148~pY,l!4,r!5).egfr(Y1068~pY!1,Y1148~pY!2,l!3,r!5) 0
  114 Grb2(SH2!1,SH3!2).Shc(PTB!3,Y317~Y).Sos(dom!2).egf(r!4).egf(r!5).egfr(Y1068~Y,Y1148~pY,l!5,r!6).egfr(Y1068~pY!1,Y1148~pY!3,l!4,r!6) 0
  115 Grb2(SH2!1,SH3).Shc(PTB!2,Y317~pY!1).egf(r!3).egf(r!4).egfr(Y1068~Y,Y1148~pY!2,l!3,r!5).egfr(Y1068~Y,Y1148~pY,l!4,r!5) 0
  116 Grb2(SH2!1,SH3!2).Shc(PTB!3,Y317~pY!1).Sos(dom!2).egf(r!4).egf(r!5).egfr(Y1068~Y,Y1148~pY!3,l!4,r!6).egfr(Y1068~Y,Y1148~pY,l!5,r!6) 0
  117 Grb2(SH2!1,SH3).Shc(PTB!2,Y317~pY).egf(r!3).egf(r!4).egfr(Y1068~Y,Y1148~Y,l!4,r!5).egfr(Y1068~pY!1,Y1148~pY!2,l!3,r!5) 0
  118 Grb2(SH2!1,SH3!2).Shc(PTB!3,Y317~pY).Sos(dom!2).egf(r!4).egf(r!5).egfr(Y1068~Y,Y1148~Y,l!5,r!6).egfr(Y1068~pY!1,Y1148~pY!3,l!4,r!6) 0
  119 Shc(PTB!1,Y317~pY).egfr(Y1068~pY,Y1148~pY!1,l,r) 0
  120 Shc(PTB!1,Y317~pY).egf(r!2).egf(r!3).egfr(Y1068~pY,Y1148~pY!1,l!2,r!4).egfr(Y1068~pY,Y1148~pY,l!3,r!4) 0
  121 Grb2(SH2!1,SH3).Shc(PTB!2,Y317~pY).egf(r!3).egf(r!4).egfr(Y1068~pY!1,Y1148~Y,l!4,r!5).egfr(Y1068~pY,Y1148~pY!2,l!3,r!5) 0
  122 Grb2(SH2!1,SH3!2).Shc(PTB!3,Y317~pY).Sos(dom!2).egf(r!4).egf(r!5).egfr(Y1068~pY!1,Y1148~Y,l!5,r!6).egfr(Y1068~pY,Y1148~pY!3,l!4,r!6) 0
  123 Shc(PTB!1,Y317~Y).Shc(PTB!2,Y317~pY).egf(r!3).egf(r!4).egfr(Y1068~Y,Y1148~pY!1,l!4,r!5).egfr(Y1068~pY,Y1148~pY!2,l!3,r!5) 0
  124 Grb2(SH2!1,SH3).Shc(PTB!2,Y317~pY).egf(r!3).egfr(Y1068~pY!1,Y1148~pY!2,l!3,r) 0
  125 Grb2(SH2!1,SH3!2).Shc(PTB!3,Y317~pY).Sos(dom!2).egf(r!4).egfr(Y1068~pY!1,Y1148~pY!3,l!4,r) 0
  126 Grb2(SH2!1,SH3).Shc(PTB!2,Y317~pY).egf(r!3).egf(r!4).egfr(Y1068~pY!1,Y1148~pY!2,l!3,r!5).egfr(Y1068~pY,Y1148~Y,l!4,r!5) 0
  127 Grb2(SH2!1,SH3!2).Shc(PTB!3,Y317~pY).Sos(dom!2).egf(r!4).egf(r!5).egfr(Y1068~pY!1,Y1148~pY!3,l!4,r!6).egfr(Y1068~pY,Y1148~Y,l!5,r!6) 0
  128 Grb2(SH2!1,SH3).Shc(PTB!2,Y317~pY).egf(r!3).egf(r!4).egfr(Y1068~Y,Y1148~pY,l!4,r!5).egfr(Y1068~pY!1,Y1148~pY!2,l!3,r!5) 0
  129 Grb2(SH2!1,SH3!2).Shc(PTB!3,Y317~pY).Sos(dom!2).egf(r!4).egf(r!5).egfr(Y1068~Y,Y1148~pY,l!5,r!6).egfr(Y1068~pY!1,Y1148~pY!3,l!4,r!6) 0
  130 Grb2(SH2!1,SH3).Shc(PTB,Y317~pY!1) 0
  131 Grb2(SH2!1,SH3!2).Shc(PTB,Y317~pY!1).Sos(dom!2) 0
  132 Grb2(SH2!1,SH3).Shc(PTB!2,Y317~Y).egfr(Y1068~pY!1,Y1148~pY!2,l,r) 0
  133 Grb2(SH2!1,SH3!2).Shc(PTB!3,Y317~Y).Sos(dom!2).egfr(Y1068~pY!1,Y1148~pY!3,l,r) 0
  134 Grb2(SH2!1,SH3).Shc(PTB!2,Y317~pY!1).egfr(Y1068~Y,Y1148~pY!2,l,r) 0
  135 Grb2(SH2!1,SH3!2).Shc(PTB!3,Y317~pY!1).Sos(dom!2).egfr(Y1068~Y,Y1148~pY!3,l,r) 0
  136 Grb2(SH2!1,SH3).Shc(PTB!2,Y317~pY).egfr(Y1068~pY!1,Y1148~pY!2,l,r) 0
  137 Grb2(SH2!1,SH3!2).Shc(PTB!3,Y317~pY).Sos(dom!2).egfr(Y1068~pY!1,Y1148~pY!3,l,r) 0
  138 Grb2(SH2!1,SH3).Shc(PTB!2,Y317~Y).egf(r!3).egf(r!4).egfr(Y1068~pY!1,Y1148~pY!2,l!4,r!5).egfr(Y1068~pY,Y1148~pY,l!3,r!5) 0
  139 Grb2(SH2!1,SH3!2).Shc(PTB!3,Y317~Y).Sos(dom!2).egf(r!4).egf(r!5).egfr(Y1068~pY!1,Y1148~pY!3,l!5,r!6).egfr(Y1068~pY,Y1148~pY,l!4,r!6) 0
  140 Grb2(SH2!1,SH3).Shc(PTB!2,Y317~pY!1).egf(r!3).egf(r!4).egfr(Y1068~Y,Y1148~pY!2,l!4,r!5).egfr(Y1068~pY,Y1148~pY,l!3,r!5) 0
  141 Grb2(SH2!1,SH3!2).Shc(PTB!3,Y317~pY!1).Sos(dom!2).egf(r!4).egf(r!5).egfr(Y1068~Y,Y1148~pY!3,l!5,r!6).egfr(Y1068~pY,Y1148~pY,l!4,r!6) 0
  142 Grb2(SH2!1,SH3).Shc(PTB!2,Y317~pY).egf(r!3).egf(r!4).egfr(Y1068~pY!1,Y1148~pY!2,l!4,r!5).egfr(Y1068~pY,Y1148~pY,l!3,r!5) 0
  143 Grb2(SH2!1,SH3!2).Shc(PTB!3,Y317~pY).Sos(dom!2).egf(r!4).egf(r!5).egfr(Y1068~pY!1,Y1148~pY!3,l!5,r!6).egfr(Y1068~pY,Y1148~pY,l!4,r!6) 0
  144 Grb2(SH2!1,SH3).Grb2(SH2!2,SH3).Shc(PTB!3,Y317~Y).egf(r!4).egf(r!5).egfr(Y1068~pY!1,Y1148~Y,l!4,r!6).egfr(Y1068~pY!2,Y1148~pY!3,l!5,r!6) 0
  145 Grb2(SH2!1,SH3!2).Grb2(SH2!3,SH3).Shc(PTB!4,Y317~Y).Sos(dom!2).egf(r!5).egf(r!6).egfr(Y1068~pY!3,Y1148~Y,l!5,r!7).egfr(Y1068~pY!1,Y1148~pY!4,l!6,r!7) 0
  146 Grb2(SH2!1,SH3).Grb2(SH2!2,SH3).Shc(PTB!3,Y317~pY!2).egf(r!4).egf(r!5).egfr(Y1068~Y,Y1148~pY!3,l!5,r!6).egfr(Y1068~pY!1,Y1148~Y,l!4,r!6) 0
  147 Grb2(SH2!1,SH3!2).Grb2(SH2!3,SH3).Shc(PTB!4,Y317~pY!1).Sos(dom!2).egf(r!5).egf(r!6).egfr(Y1068~Y,Y1148~pY!4,l!6,r!7).egfr(Y1068~pY!3,Y1148~Y,l!5,r!7) 0
  148 Grb2(SH2!1,SH3).Grb2(SH2!2,SH3).Shc(PTB!3,Y317~pY).egf(r!4).egf(r!5).egfr(Y1068~pY!1,Y1148~Y,l!4,r!6).egfr(Y1068~pY!2,Y1148~pY!3,l!5,r!6) 0
  149 Grb2(SH2!1,SH3!2).Grb2(SH2!3,SH3).Shc(PTB!4,Y317~pY).Sos(dom!2).egf(r!5).egf(r!6).egfr(Y1068~pY!3,Y1148~Y,l!5,r!7).egfr(Y1068~pY!1,Y1148~pY!4,l!6,r!7) 0
  150 Grb2(SH2!1,SH3!2).Grb2(SH2!3,SH3).Shc(PTB!4,Y317~Y).Sos(dom!2).egf(r!5).egf(r!6).egfr(Y1068~pY!1,Y1148~Y,l!5,r!7).egfr(Y1068~pY!3,Y1148~pY!4,l!6,r!7) 0
  151 Grb2(SH2!1,SH3!2).Grb2(SH2!3,SH3!4).Shc(PTB!5,Y317~Y).Sos(dom!2).Sos(dom!4).egf(r!6).egf(r!7).egfr(Y1068~pY!1,Y1148~Y,l!6,r!8).egfr(Y1068~pY!3,Y1148~pY!5,l!7,r!8) 0
  152 Grb2(SH2!1,SH3!2).Grb2(SH2!3,SH3).Shc(PTB!4,Y317~pY!3).Sos(dom!2).egf(r!5).egf(r!6).egfr(Y1068~Y,Y1148~pY!4,l!6,r!7).egfr(Y1068~pY!1,Y1148~Y,l!5,r!7) 0
  153 Grb2(SH2!1,SH3!2).Grb2(SH2!3,SH3!4).Shc(PTB!5,Y317~pY!3).Sos(dom!2).Sos(dom!4).egf(r!6).egf(r!7).egfr(Y1068~Y,Y1148~pY!5,l!7,r!8).egfr(Y1068~pY!1,Y1148~Y,l!6,r!8) 0
  154 Grb2(SH2!1,SH3!2).Grb2(SH2!3,SH3).Shc(PTB!4,Y317~pY).Sos(dom!2).egf(r!5).egf(r!6).egfr(Y1068~pY!1,Y1148~Y,l!5,r!7).egfr(Y1068~pY!3,Y1148~pY!4,l!6,r!7) 0
  155 Grb2(SH2!1,SH3!2).Grb2(SH2!3,SH3!4).Shc(PTB!5,Y317~pY).Sos(dom!2).Sos(dom!4).egf(r!6).egf(r!7).egfr(Y1068~pY!1,Y1148~Y,l!6,r!8).egfr(Y1068~pY!3,Y1148~pY!5,l!7,r!8) 0
  156 Grb2(SH2!1,SH3).Shc(PTB!2,Y317~Y).Shc(PTB!3,Y317~Y).egf(r!4).egf(r!5).egfr(Y1068~Y,Y1148~pY!2,l!4,r!6).egfr(Y1068~pY!1,Y1148~pY!3,l!5,r!6) 0
  157 Grb2(SH2!1,SH3!2).Shc(PTB!3,Y317~Y).Shc(PTB!4,Y317~Y).Sos(dom!2).egf(r!5).egf(r!6).egfr(Y1068~Y,Y1148~pY!3,l!5,r!7).egfr(Y1068~pY!1,Y1148~pY!4,l!6,r!7) 0
  158 Grb2(SH2!1,SH3).Shc(PTB!2,Y317~Y).Shc(PTB!3,Y317~pY!1).egf(r!4).egf(r!5).egfr(Y1068~Y,Y1148~pY!2,l!4,r!6).egfr(Y1068~Y,Y1148~pY!3,l!5,r!6) 0
  159 Grb2(SH2!1,SH3!2).Shc(PTB!3,Y317~Y).Shc(PTB!4,Y317~pY!1).Sos(dom!2).egf(r!5).egf(r!6).egfr(Y1068~Y,Y1148~pY!3,l!5,r!7).egfr(Y1068~Y,Y1148~pY!4,l!6,r!7) 0
  160 Grb2(SH2!1,SH3).Shc(PTB!2,Y317~Y).Shc(PTB!3,Y317~pY).egf(r!4).egf(r!5).egfr(Y1068~Y,Y1148~pY!2,l!4,r!6).egfr(Y1068~pY!1,Y1148~pY!3,l!5,r!6) 0
  161 Grb2(SH2!1,SH3!2).Shc(PTB!3,Y317~Y).Shc(PTB!4,Y317~pY).Sos(dom!2).egf(r!5).egf(r!6).egfr(Y1068~Y,Y1148~pY!3,l!5,r!7).egfr(Y1068~pY!1,Y1148~pY!4,l!6,r!7) 0
  162 Shc(PTB!1,Y317~Y).Shc(PTB!2,Y317~pY).egf(r!3).egf(r!4).egfr(Y1068~pY,Y1148~pY!1,l!3,r!5).egfr(Y1068~pY,Y1148~pY!2,l!4,r!5) 0
  163 Grb2(SH2!1,SH3).Shc(PTB!2,Y317~Y).Shc(PTB!3,Y317~Y).egf(r!4).egf(r!5).egfr(Y1068~pY!1,Y1148~pY!3,l!5,r!6).egfr(Y1068~pY,Y1148~pY!2,l!4,r!6) 0
  164 Grb2(SH2!1,SH3!2).Shc(PTB!3,Y317~Y).Shc(PTB!4,Y317~Y).Sos(dom!2).egf(r!5).egf(r!6).egfr(Y1068~pY!1,Y1148~pY!4,l!6,r!7).egfr(Y1068~pY,Y1148~pY!3,l!5,r!7) 0
  165 Grb2(SH2!1,SH3).Shc(PTB!2,Y317~Y).Shc(PTB!3,Y317~pY!1).egf(r!4).egf(r!5).egfr(Y1068~Y,Y1148~pY!3,l!5,r!6).egfr(Y1068~pY,Y1148~pY!2,l!4,r!6) 0
  166 Grb2(SH2!1,SH3!2).Shc(PTB!3,Y317~Y).Shc(PTB!4,Y317~pY!1).Sos(dom!2).egf(r!5).egf(r!6).egfr(Y1068~Y,Y1148~pY!4,l!6,r!7).egfr(Y1068~pY,Y1148~pY!3,l!5,r!7) 0
  167 Grb2(SH2!1,SH3).Shc(PTB!2,Y317~Y).Shc(PTB!3,Y317~pY).egf(r!4).egf(r!5).egfr(Y1068~pY!1,Y1148~pY!3,l!5,r!6).egfr(Y1068~pY,Y1148~pY!2,l!4,r!6) 0
  168 Grb2(SH2!1,SH3!2).Shc(PTB!3,Y317~Y).Shc(PTB!4,Y317~pY).Sos(dom!2).egf(r!5).egf(r!6).egfr(Y1068~pY!1,Y1148~pY!4,l!6,r!7).egfr(Y1068~pY,Y1148~pY!3,l!5,r!7) 0
  169 Grb2(SH2!1,SH3).Shc(PTB!2,Y317~pY).egf(r!3).egf(r!4).egfr(Y1068~pY!1,Y1148~pY,l!3,r!5).egfr(Y1068~pY,Y1148~pY!2,l!4,r!5) 0
  170 Grb2(SH2!1,SH3).Grb2(SH2!2,SH3).Shc(PTB!3,Y317~Y).egf(r!4).egf(r!5).egfr(Y1068~pY!2,Y1148~pY!3,l!5,r!6).egfr(Y1068~pY!1,Y1148~pY,l!4,r!6) 0
  171 Grb2(SH2!1,SH3!2).Grb2(SH2!3,SH3).Shc(PTB!4,Y317~Y).Sos(dom!2).egf(r!5).egf(r!6).egfr(Y1068~pY!1,Y1148~pY!4,l!6,r!7).egfr(Y1068~pY!3,Y1148~pY,l!5,r!7) 0
  172 Grb2(SH2!1,SH3).Grb2(SH2!2,SH3).Shc(PTB!3,Y317~pY!2).egf(r!4).egf(r!5).egfr(Y1068~Y,Y1148~pY!3,l!5,r!6).egfr(Y1068~pY!1,Y1148~pY,l!4,r!6) 0
  173 Grb2(SH2!1,SH3!2).Grb2(SH2!3,SH3).Shc(PTB!4,Y317~pY!1).Sos(dom!2).egf(r!5).egf(r!6).egfr(Y1068~Y,Y1148~pY!4,l!6,r!7).egfr(Y1068~pY!3,Y1148~pY,l!5,r!7) 0
  174 Grb2(SH2!1,SH3).Grb2(SH2!2,SH3).Shc(PTB!3,Y317~pY).egf(r!4).egf(r!5).egfr(Y1068~pY!2,Y1148~pY!3,l!5,r!6).egfr(Y1068~pY!1,Y1148~pY,l!4,r!6) 0
  175 Grb2(SH2!1,SH3!2).Grb2(SH2!3,SH3).Shc(PTB!4,Y317~pY).Sos(dom!2).egf(r!5).egf(r!6).egfr(Y1068~pY!1,Y1148~pY!4,l!6,r!7).egfr(Y1068~pY!3,Y1148~pY,l!5,r!7) 0
  176 Grb2(SH2!1,SH3!2).Shc(PTB!3,Y317~pY).Sos(dom!2).egf(r!4).egf(r!5).egfr(Y1068~pY!1,Y1148~pY,l!4,r!6).egfr(Y1068~pY,Y1148~pY!3,l!5,r!6) 0
  177 Grb2(SH2!1,SH3!2).Grb2(SH2!3,SH3).Shc(PTB!4,Y317~Y).Sos(dom!2).egf(r!5).egf(r!6).egfr(Y1068~pY!3,Y1148~pY!4,l!6,r!7).egfr(Y1068~pY!1,Y1148~pY,l!5,r!7) 0
  178 Grb2(SH2!1,SH3!2).Grb2(SH2!3,SH3!4).Shc(PTB!5,Y317~Y).Sos(dom!2).Sos(dom!4).egf(r!6).egf(r!7).egfr(Y1068~pY!3,Y1148~pY!5,l!7,r!8).egfr(Y1068~pY!1,Y1148~pY,l!6,r!8) 0
  179 Grb2(SH2!1,SH3!2).Grb2(SH2!3,SH3).Shc(PTB!4,Y317~pY!3).Sos(dom!2).egf(r!5).egf(r!6).egfr(Y1068~Y,Y1148~pY!4,l!6,r!7).egfr(Y1068~pY!1,Y1148~pY,l!5,r!7) 0
  180 Grb2(SH2!1,SH3!2).Grb2(SH2!3,SH3!4).Shc(PTB!5,Y317~pY!3).Sos(dom!2).Sos(dom!4).egf(r!6).egf(r!7).egfr(Y1068~Y,Y1148~pY!5,l!7,r!8).egfr(Y1068~pY!1,Y1148~pY,l!6,r!8) 0
  181 Grb2(SH2!1,SH3!2).Grb2(SH2!3,SH3).Shc(PTB!4,Y317~pY).Sos(dom!2).egf(r!5).egf(r!6).egfr(Y1068~pY!3,Y1148~pY!4,l!6,r!7).egfr(Y1068~pY!1,Y1148~pY,l!5,r!7) 0
  182 Grb2(SH2!1,SH3!2).Grb2(SH2!3,SH3!4).Shc(PTB!5,Y317~pY).Sos(dom!2).Sos(dom!4).egf(r!6).egf(r!7).egfr(Y1068~pY!3,Y1148~pY!5,l!7,r!8).egfr(Y1068~pY!1,Y1148~pY,l!6,r!8) 0
  183 Shc(PTB!1,Y317~pY).Shc(PTB!2,Y317~pY).egf(r!3).egf(r!4).egfr(Y1068~Y,Y1148~pY!1,l!3,r!5).egfr(Y1068~pY,Y1148~pY!2,l!4,r!5) 0
  184 Grb2(SH2!1,SH3).Shc(PTB!2,Y317~Y).Shc(PTB!3,Y317~pY).egf(r!4).egf(r!5).egfr(Y1068~Y,Y1148~pY!3,l!4,r!6).egfr(Y1068~pY!1,Y1148~pY!2,l!5,r!6) 0
  185 Grb2(SH2!1,SH3!2).Shc(PTB!3,Y317~Y).Shc(PTB!4,Y317~pY).Sos(dom!2).egf(r!5).egf(r!6).egfr(Y1068~Y,Y1148~pY!4,l!5,r!7).egfr(Y1068~pY!1,Y1148~pY!3,l!6,r!7) 0
  186 Grb2(SH2!1,SH3).Shc(PTB!2,Y317~pY!1).Shc(PTB!3,Y317~pY).egf(r!4).egf(r!5).egfr(Y1068~Y,Y1148~pY!3,l!4,r!6).egfr(Y1068~Y,Y1148~pY!2,l!5,r!6) 0
  187 Grb2(SH2!1,SH3!2).Shc(PTB!3,Y317~pY!1).Shc(PTB!4,Y317~pY).Sos(dom!2).egf(r!5).egf(r!6).egfr(Y1068~Y,Y1148~pY!4,l!5,r!7).egfr(Y1068~Y,Y1148~pY!3,l!6,r!7) 0
  188 Grb2(SH2!1,SH3).Shc(PTB!2,Y317~pY).Shc(PTB!3,Y317~pY).egf(r!4).egf(r!5).egfr(Y1068~Y,Y1148~pY!2,l!4,r!6).egfr(Y1068~pY!1,Y1148~pY!3,l!5,r!6) 0
  189 Grb2(SH2!1,SH3!2).Shc(PTB!3,Y317~pY).Shc(PTB!4,Y317~pY).Sos(dom!2).egf(r!5).egf(r!6).egfr(Y1068~Y,Y1148~pY!3,l!5,r!7).egfr(Y1068~pY!1,Y1148~pY!4,l!6,r!7) 0
  190 Shc(PTB!1,Y317~pY).Shc(PTB!2,Y317~pY).egf(r!3).egf(r!4).egfr(Y1068~pY,Y1148~pY!1,l!3,r!5).egfr(Y1068~pY,Y1148~pY!2,l!4,r!5) 0
  191 Grb2(SH2!1,SH3).Shc(PTB!2,Y317~Y).Shc(PTB!3,Y317~pY).egf(r!4).egf(r!5).egfr(Y1068~pY!1,Y1148~pY!2,l!5,r!6).egfr(Y1068~pY,Y1148~pY!3,l!4,r!6) 0
  192 Grb2(SH2!1,SH3!2).Shc(PTB!3,Y317~Y).Shc(PTB!4,Y317~pY).Sos(dom!2).egf(r!5).egf(r!6).egfr(Y1068~pY!1,Y1148~pY!3,l!6,r!7).egfr(Y1068~pY,Y1148~pY!4,l!5,r!7) 0
  193 Grb2(SH2!1,SH3).Shc(PTB!2,Y317~pY!1).Shc(PTB!3,Y317~pY).egf(r!4).egf(r!5).egfr(Y1068~Y,Y1148~pY!2,l!5,r!6).egfr(Y1068~pY,Y1148~pY!3,l!4,r!6) 0
  194 Grb2(SH2!1,SH3!2).Shc(PTB!3,Y317~pY!1).Shc(PTB!4,Y317~pY).Sos(dom!2).egf(r!5).egf(r!6).egfr(Y1068~Y,Y1148~pY!3,l!6,r!7).egfr(Y1068~pY,Y1148~pY!4,l!5,r!7) 0
  195 Grb2(SH2!1,SH3).Shc(PTB!2,Y317~pY).Shc(PTB!3,Y317~pY).egf(r!4).egf(r!5).egfr(Y1068~pY!1,Y1148~pY!3,l!5,r!6).egfr(Y1068~pY,Y1148~pY!2,l!4,r!6) 0
  196 Grb2(SH2!1,SH3!2).Shc(PTB!3,Y317~pY).Shc(PTB!4,Y317~pY).Sos(dom!2).egf(r!5).egf(r!6).egfr(Y1068~pY!1,Y1148~pY!4,l!6,r!7).egfr(Y1068~pY,Y1148~pY!3,l!5,r!7) 0
  197 Grb2(SH2!1,SH3).Grb2(SH2!2,SH3).Shc(PTB!3,Y317~Y).Shc(PTB!4,Y317~Y).egf(r!5).egf(r!6).egfr(Y1068~pY!1,Y1148~pY!3,l!5,r!7).egfr(Y1068~pY!2,Y1148~pY!4,l!6,r!7) 0
  198 Grb2(SH2!1,SH3!2).Grb2(SH2!3,SH3).Shc(PTB!4,Y317~Y).Shc(PTB!5,Y317~Y).Sos(dom!2).egf(r!6).egf(r!7).egfr(Y1068~pY!3,Y1148~pY!4,l!6,r!8).egfr(Y1068~pY!1,Y1148~pY!5,l!7,r!8) 0
  199 Grb2(SH2!1,SH3).Grb2(SH2!2,SH3).Shc(PTB!3,Y317~Y).Shc(PTB!4,Y317~pY!2).egf(r!5).egf(r!6).egfr(Y1068~Y,Y1148~pY!4,l!6,r!7).egfr(Y1068~pY!1,Y1148~pY!3,l!5,r!7) 0
  200 Grb2(SH2!1,SH3!2).Grb2(SH2!3,SH3).Shc(PTB!4,Y317~Y).Shc(PTB!5,Y317~pY!1).Sos(dom!2).egf(r!6).egf(r!7).egfr(Y1068~Y,Y1148~pY!5,l!7,r!8).egfr(Y1068~pY!3,Y1148~pY!4,l!6,r!8) 0
  201 Grb2(SH2!1,SH3).Grb2(SH2!2,SH3).Shc(PTB!3,Y317~Y).Shc(PTB!4,Y317~pY).egf(r!5).egf(r!6).egfr(Y1068~pY!1,Y1148~pY!3,l!5,r!7).egfr(Y1068~pY!2,Y1148~pY!4,l!6,r!7) 0
  202 Grb2(SH2!1,SH3!2).Grb2(SH2!3,SH3).Shc(PTB!4,Y317~Y).Shc(PTB!5,Y317~pY).Sos(dom!2).egf(r!6).egf(r!7).egfr(Y1068~pY!3,Y1148~pY!4,l!6,r!8).egfr(Y1068~pY!1,Y1148~pY!5,l!7,r!8) 0
  203 Grb2(SH2!1,SH3!2).Grb2(SH2!3,SH3!4).Shc(PTB!5,Y317~Y).Shc(PTB!6,Y317~Y).Sos(dom!2).Sos(dom!4).egf(r!7).egf(r!8).egfr(Y1068~pY!1,Y1148~pY!5,l!7,r!9).egfr(Y1068~pY!3,Y1148~pY!6,l!8,r!9) 0
  204 Grb2(SH2!1,SH3!2).Grb2(SH2!3,SH3).Shc(PTB!4,Y317~Y).Shc(PTB!5,Y317~pY!3).Sos(dom!2).egf(r!6).egf(r!7).egfr(Y1068~Y,Y1148~pY!5,l!7,r!8).egfr(Y1068~pY!1,Y1148~pY!4,l!6,r!8) 0
  205 Grb2(SH2!1,SH3!2).Grb2(SH2!3,SH3!4).Shc(PTB!5,Y317~Y).Shc(PTB!6,Y317~pY!3).Sos(dom!2).Sos(dom!4).egf(r!7).egf(r!8).egfr(Y1068~Y,Y1148~pY!6,l!8,r!9).egfr(Y1068~pY!1,Y1148~pY!5,l!7,r!9) 0
  206 Grb2(SH2!1,SH3!2).Grb2(SH2!3,SH3).Shc(PTB!4,Y317~Y).Shc(PTB!5,Y317~pY).Sos(dom!2).egf(r!6).egf(r!7).egfr(Y1068~pY!1,Y1148~pY!4,l!6,r!8).egfr(Y1068~pY!3,Y1148~pY!5,l!7,r!8) 0
  207 Grb2(SH2!1,SH3!2).Grb2(SH2!3,SH3!4).Shc(PTB!5,Y317~Y).Shc(PTB!6,Y317~pY).Sos(dom!2).Sos(dom!4).egf(r!7).egf(r!8).egfr(Y1068~pY!1,Y1148~pY!5,l!7,r!9).egfr(Y1068~pY!3,Y1148~pY!6,l!8,r!9) 0
  208 Grb2(SH2!1,SH3).Grb2(SH2!2,SH3).Shc(PTB!3,Y317~pY!1).Shc(PTB!4,Y317~pY!2).egf(r!5).egf(r!6).egfr(Y1068~Y,Y1148~pY!3,l!5,r!7).egfr(Y1068~Y,Y1148~pY!4,l!6,r!7) 0
  209 Grb2(SH2!1,SH3!2).Grb2(SH2!3,SH3).Shc(PTB!4,Y317~pY!3).Shc(PTB!5,Y317~pY!1).Sos(dom!2).egf(r!6).egf(r!7).egfr(Y1068~Y,Y1148~pY!4,l!6,r!8).egfr(Y1068~Y,Y1148~pY!5,l!7,r!8) 0
  210 Grb2(SH2!1,SH3).Grb2(SH2!2,SH3).Shc(PTB!3,Y317~pY!1).Shc(PTB!4,Y317~pY).egf(r!5).egf(r!6).egfr(Y1068~Y,Y1148~pY!3,l!5,r!7).egfr(Y1068~pY!2,Y1148~pY!4,l!6,r!7) 0
  211 Grb2(SH2!1,SH3!2).Grb2(SH2!3,SH3).Shc(PTB!4,Y317~pY!3).Shc(PTB!5,Y317~pY).Sos(dom!2).egf(r!6).egf(r!7).egfr(Y1068~Y,Y1148~pY!4,l!6,r!8).egfr(Y1068~pY!1,Y1148~pY!5,l!7,r!8) 0
  212 Grb2(SH2!1,SH3!2).Grb2(SH2!3,SH3!4).Shc(PTB!5,Y317~pY!1).Shc(PTB!6,Y317~pY!3).Sos(dom!2).Sos(dom!4).egf(r!7).egf(r!8).egfr(Y1068~Y,Y1148~pY!5,l!7,r!9).egfr(Y1068~Y,Y1148~pY!6,l!8,r!9) 0
  213 Grb2(SH2!1,SH3!2).Grb2(SH2!3,SH3).Shc(PTB!4,Y317~pY!1).Shc(PTB!5,Y317~pY).Sos(dom!2).egf(r!6).egf(r!7).egfr(Y1068~Y,Y1148~pY!4,l!6,r!8).egfr(Y1068~pY!3,Y1148~pY!5,l!7,r!8) 0
  214 Grb2(SH2!1,SH3!2).Grb2(SH2!3,SH3!4).Shc(PTB!5,Y317~pY!1).Shc(PTB!6,Y317~pY).Sos(dom!2).Sos(dom!4).egf(r!7).egf(r!8).egfr(Y1068~Y,Y1148~pY!5,l!7,r!9).egfr(Y1068~pY!3,Y1148~pY!6,l!8,r!9) 0
  215 Grb2(SH2!1,SH3).Grb2(SH2!2,SH3).Shc(PTB!3,Y317~pY).Shc(PTB!4,Y317~pY).egf(r!5).egf(r!6).egfr(Y1068~pY!1,Y1148~pY!3,l!5,r!7).egfr(Y1068~pY!2,Y1148~pY!4,l!6,r!7) 0
  216 Grb2(SH2!1,SH3!2).Grb2(SH2!3,SH3).Shc(PTB!4,Y317~pY).Shc(PTB!5,Y317~pY).Sos(dom!2).egf(r!6).egf(r!7).egfr(Y1068~pY!3,Y1148~pY!4,l!6,r!8).egfr(Y1068~pY!1,Y1148~pY!5,l!7,r!8) 0
  217 Grb2(SH2!1,SH3!2).Grb2(SH2!3,SH3!4).Shc(PTB!5,Y317~pY).Shc(PTB!6,Y317~pY).Sos(dom!2).Sos(dom!4).egf(r!7).egf(r!8).egfr(Y1068~pY!1,Y1148~pY!5,l!7,r!9).egfr(Y1068~pY!3,Y1148~pY!6,l!8,r!9) 0
  218 Grb2(SH2!1,SH3).Shc(PTB!2,Y317~pY!1).egf(r!3).egfr(Y1068~pY,Y1148~pY!2,l!3,r) 0
  219 Grb2(SH2!1,SH3!2).Shc(PTB!3,Y317~pY!1).Sos(dom!2).egf(r!4).egfr(Y1068~pY,Y1148~pY!3,l!4,r) 0
  220 Grb2(SH2!1,SH3).Shc(PTB!2,Y317~pY!1).egf(r!3).egf(r!4).egfr(Y1068~pY,Y1148~Y,l!4,r!5).egfr(Y1068~pY,Y1148~pY!2,l!3,r!5) 0
  221 Grb2(SH2!1,SH3!2).Shc(PTB!3,Y317~pY!1).Sos(dom!2).egf(r!4).egf(r!5).egfr(Y1068~pY,Y1148~Y,l!5,r!6).egfr(Y1068~pY,Y1148~pY!3,l!4,r!6) 0
  222 Grb2(SH2!1,SH3).Shc(PTB!2,Y317~pY!1).egf(r!3).egf(r!4).egfr(Y1068~Y,Y1148~pY,l!4,r!5).egfr(Y1068~pY,Y1148~pY!2,l!3,r!5) 0
  223 Grb2(SH2!1,SH3!2).Shc(PTB!3,Y317~pY!1).Sos(dom!2).egf(r!4).egf(r!5).egfr(Y1068~Y,Y1148~pY,l!5,r!6).egfr(Y1068~pY,Y1148~pY!3,l!4,r!6) 0
  224 Grb2(SH2!1,SH3).Grb2(SH2!2,SH3).Shc(PTB!3,Y317~pY!1).egf(r!4).egf(r!5).egfr(Y1068~Y,Y1148~Y,l!5,r!6).egfr(Y1068~pY!2,Y1148~pY!3,l!4,r!6) 0
  225 Grb2(SH2!1,SH3!2).Grb2(SH2!3,SH3).Shc(PTB!4,Y317~pY!1).Sos(dom!2).egf(r!5).egf(r!6).egfr(Y1068~Y,Y1148~Y,l!6,r!7).egfr(Y1068~pY!3,Y1148~pY!4,l!5,r!7) 0
  226 Grb2(SH2!1,SH3!2).Grb2(SH2!3,SH3).Shc(PTB!4,Y317~pY!3).Sos(dom!2).egf(r!5).egf(r!6).egfr(Y1068~Y,Y1148~Y,l!6,r!7).egfr(Y1068~pY!1,Y1148~pY!4,l!5,r!7) 0
  227 Grb2(SH2!1,SH3!2).Grb2(SH2!3,SH3!4).Shc(PTB!5,Y317~pY!1).Sos(dom!2).Sos(dom!4).egf(r!6).egf(r!7).egfr(Y1068~Y,Y1148~Y,l!7,r!8).egfr(Y1068~pY!3,Y1148~pY!5,l!6,r!8) 0
  228 Grb2(SH2!1,SH3).Shc(PTB!2,Y317~pY!1).egfr(Y1068~pY,Y1148~pY!2,l,r) 0
  229 Grb2(SH2!1,SH3).Shc(PTB!2,Y317~pY!1).egf(r!3).egf(r!4).egfr(Y1068~pY,Y1148~pY!2,l!3,r!5).egfr(Y1068~pY,Y1148~pY,l!4,r!5) 0
  230 Grb2(SH2!1,SH3).Grb2(SH2!2,SH3).Shc(PTB!3,Y317~pY!2).egf(r!4).egf(r!5).egfr(Y1068~pY!1,Y1148~Y,l!5,r!6).egfr(Y1068~pY,Y1148~pY!3,l!4,r!6) 0
  231 Grb2(SH2!1,SH3!2).Grb2(SH2!3,SH3).Shc(PTB!4,Y317~pY!3).Sos(dom!2).egf(r!5).egf(r!6).egfr(Y1068~pY!1,Y1148~Y,l!6,r!7).egfr(Y1068~pY,Y1148~pY!4,l!5,r!7) 0
  232 Grb2(SH2!1,SH3).Shc(PTB!2,Y317~Y).Shc(PTB!3,Y317~pY!1).egf(r!4).egf(r!5).egfr(Y1068~Y,Y1148~pY!2,l!5,r!6).egfr(Y1068~pY,Y1148~pY!3,l!4,r!6) 0
  233 Grb2(SH2!1,SH3).Grb2(SH2!2,SH3).Shc(PTB!3,Y317~pY!2).egf(r!4).egfr(Y1068~pY!1,Y1148~pY!3,l!4,r) 0
  234 Grb2(SH2!1,SH3!2).Grb2(SH2!3,SH3).Shc(PTB!4,Y317~pY!3).Sos(dom!2).egf(r!5).egfr(Y1068~pY!1,Y1148~pY!4,l!5,r) 0
  235 Grb2(SH2!1,SH3).Grb2(SH2!2,SH3).Shc(PTB!3,Y317~pY!2).egf(r!4).egf(r!5).egfr(Y1068~pY!1,Y1148~pY!3,l!4,r!6).egfr(Y1068~pY,Y1148~Y,l!5,r!6) 0
  236 Grb2(SH2!1,SH3!2).Grb2(SH2!3,SH3).Shc(PTB!4,Y317~pY!3).Sos(dom!2).egf(r!5).egf(r!6).egfr(Y1068~pY!1,Y1148~pY!4,l!5,r!7).egfr(Y1068~pY,Y1148~Y,l!6,r!7) 0
  237 Grb2(SH2!1,SH3).Grb2(SH2!2,SH3).Shc(PTB!3,Y317~pY!2).egf(r!4).egf(r!5).egfr(Y1068~Y,Y1148~pY,l!5,r!6).egfr(Y1068~pY!1,Y1148~pY!3,l!4,r!6) 0
  238 Grb2(SH2!1,SH3!2).Grb2(SH2!3,SH3).Shc(PTB!4,Y317~pY!3).Sos(dom!2).egf(r!5).egf(r!6).egfr(Y1068~Y,Y1148~pY,l!6,r!7).egfr(Y1068~pY!1,Y1148~pY!4,l!5,r!7) 0
  239 Grb2(SH2!1,SH3).Grb2(SH2!2,SH3).Shc(PTB!3,Y317~pY!2).egfr(Y1068~pY!1,Y1148~pY!3,l,r) 0
  240 Grb2(SH2!1,SH3!2).Grb2(SH2!3,SH3).Shc(PTB!4,Y317~pY!3).Sos(dom!2).egfr(Y1068~pY!1,Y1148~pY!4,l,r) 0
  241 Grb2(SH2!1,SH3).Shc(PTB!2,Y317~Y).Shc(PTB!3,Y317~pY!1).egf(r!4).egf(r!5).egfr(Y1068~pY,Y1148~pY!2,l!5,r!6).egfr(Y1068~pY,Y1148~pY!3,l!4,r!6) 0
  242 Grb2(SH2!1,SH3).Grb2(SH2!2,SH3).Shc(PTB!3,Y317~pY!2).egf(r!4).egf(r!5).egfr(Y1068~pY!1,Y1148~pY!3,l!5,r!6).egfr(Y1068~pY,Y1148~pY,l!4,r!6) 0
  243 Grb2(SH2!1,SH3).Grb2(SH2!2,SH3).Shc(PTB!3,Y317~pY!2).egf(r!4).egf(r!5).egfr(Y1068~pY!1,Y1148~pY,l!5,r!6).egfr(Y1068~pY,Y1148~pY!3,l!4,r!6) 0
  244 Grb2(SH2!1,SH3!2).Grb2(SH2!3,SH3).Shc(PTB!4,Y317~pY!3).Sos(dom!2).egf(r!5).egf(r!6).egfr(Y1068~pY!1,Y1148~pY!4,l!6,r!7).egfr(Y1068~pY,Y1148~pY,l!5,r!7) 0
  245 Grb2(SH2!1,SH3!2).Grb2(SH2!3,SH3).Shc(PTB!4,Y317~pY!3).Sos(dom!2).egf(r!5).egf(r!6).egfr(Y1068~pY!1,Y1148~pY,l!6,r!7).egfr(Y1068~pY,Y1148~pY!4,l!5,r!7) 0
  246 Grb2(SH2!1,SH3).Shc(PTB!2,Y317~pY!1).Shc(PTB!3,Y317~pY).egf(r!4).egf(r!5).egfr(Y1068~Y,Y1148~pY!3,l!5,r!6).egfr(Y1068~pY,Y1148~pY!2,l!4,r!6) 0
  247 Grb2(SH2!1,SH3).Grb2(SH2!2,SH3).Grb2(SH2!3,SH3).Shc(PTB!4,Y317~pY!3).egf(r!5).egf(r!6).egfr(Y1068~pY!1,Y1148~Y,l!5,r!7).egfr(Y1068~pY!2,Y1148~pY!4,l!6,r!7) 0
  248 Grb2(SH2!1,SH3!2).Grb2(SH2!3,SH3).Grb2(SH2!4,SH3).Shc(PTB!5,Y317~pY!4).Sos(dom!2).egf(r!6).egf(r!7).egfr(Y1068~pY!3,Y1148~Y,l!6,r!8).egfr(Y1068~pY!1,Y1148~pY!5,l!7,r!8) 0
  249 Grb2(SH2!1,SH3!2).Grb2(SH2!3,SH3).Grb2(SH2!4,SH3).Shc(PTB!5,Y317~pY!4).Sos(dom!2).egf(r!6).egf(r!7).egfr(Y1068~pY!1,Y1148~Y,l!6,r!8).egfr(Y1068~pY!3,Y1148~pY!5,l!7,r!8) 0
  250 Grb2(SH2!1,SH3!2).Grb2(SH2!3,SH3!4).Grb2(SH2!5,SH3).Shc(PTB!6,Y317~pY!5).Sos(dom!2).Sos(dom!4).egf(r!7).egf(r!8).egfr(Y1068~pY!1,Y1148~Y,l!7,r!9).egfr(Y1068~pY!3,Y1148~pY!6,l!8,r!9) 0
  251 Grb2(SH2!1,SH3).Grb2(SH2!2,SH3).Shc(PTB!3,Y317~Y).Shc(PTB!4,Y317~pY!2).egf(r!5).egf(r!6).egfr(Y1068~Y,Y1148~pY!3,l!5,r!7).egfr(Y1068~pY!1,Y1148~pY!4,l!6,r!7) 0
  252 Grb2(SH2!1,SH3!2).Grb2(SH2!3,SH3).Shc(PTB!4,Y317~Y).Shc(PTB!5,Y317~pY!3).Sos(dom!2).egf(r!6).egf(r!7).egfr(Y1068~Y,Y1148~pY!4,l!6,r!8).egfr(Y1068~pY!1,Y1148~pY!5,l!7,r!8) 0
  253 Grb2(SH2!1,SH3).Grb2(SH2!2,SH3).Shc(PTB!3,Y317~Y).Shc(PTB!4,Y317~pY!2).egf(r!5).egf(r!6).egfr(Y1068~pY!1,Y1148~pY!4,l!6,r!7).egfr(Y1068~pY,Y1148~pY!3,l!5,r!7) 0
  254 Grb2(SH2!1,SH3!2).Grb2(SH2!3,SH3).Shc(PTB!4,Y317~Y).Shc(PTB!5,Y317~pY!3).Sos(dom!2).egf(r!6).egf(r!7).egfr(Y1068~pY!1,Y1148~pY!5,l!7,r!8).egfr(Y1068~pY,Y1148~pY!4,l!6,r!8) 0
  255 Grb2(SH2!1,SH3).Grb2(SH2!2,SH3).Grb2(SH2!3,SH3).Shc(PTB!4,Y317~pY!3).egf(r!5).egf(r!6).egfr(Y1068~pY!1,Y1148~pY!4,l!5,r!7).egfr(Y1068~pY!2,Y1148~pY,l!6,r!7) 0
  256 Grb2(SH2!1,SH3!2).Grb2(SH2!3,SH3).Grb2(SH2!4,SH3).Shc(PTB!5,Y317~pY!4).Sos(dom!2).egf(r!6).egf(r!7).egfr(Y1068~pY!3,Y1148~pY!5,l!6,r!8).egfr(Y1068~pY!1,Y1148~pY,l!7,r!8) 0
  257 Grb2(SH2!1,SH3!2).Grb2(SH2!3,SH3).Grb2(SH2!4,SH3).Shc(PTB!5,Y317~pY!4).Sos(dom!2).egf(r!6).egf(r!7).egfr(Y1068~pY!1,Y1148~pY!5,l!7,r!8).egfr(Y1068~pY!3,Y1148~pY,l!6,r!8) 0
  258 Grb2(SH2!1,SH3).Grb2(SH2!2,SH3).Shc(PTB!3,Y317~pY!2).Shc(PTB!4,Y317~pY).egf(r!5).egf(r!6).egfr(Y1068~Y,Y1148~pY!4,l!6,r!7).egfr(Y1068~pY!1,Y1148~pY!3,l!5,r!7) 0
  259 Grb2(SH2!1,SH3!2).Grb2(SH2!3,SH3!4).Grb2(SH2!5,SH3).Shc(PTB!6,Y317~pY!5).Sos(dom!2).Sos(dom!4).egf(r!7).egf(r!8).egfr(Y1068~pY!1,Y1148~pY!6,l!7,r!9).egfr(Y1068~pY!3,Y1148~pY,l!8,r!9) 0
  260 Grb2(SH2!1,SH3!2).Grb2(SH2!3,SH3).Shc(PTB!4,Y317~pY!3).Shc(PTB!5,Y317~pY).Sos(dom!2).egf(r!6).egf(r!7).egfr(Y1068~Y,Y1148~pY!5,l!7,r!8).egfr(Y1068~pY!1,Y1148~pY!4,l!6,r!8) 0
  261 Grb2(SH2!1,SH3).Shc(PTB!2,Y317~pY!1).Shc(PTB!3,Y317~pY).egf(r!4).egf(r!5).egfr(Y1068~pY,Y1148~pY!3,l!4,r!6).egfr(Y1068~pY,Y1148~pY!2,l!5,r!6) 0
  262 Grb2(SH2!1,SH3!2).Shc(PTB!3,Y317~pY!1).Sos(dom!2).egfr(Y1068~pY,Y1148~pY!3,l,r) 0
  263 Grb2(SH2!1,SH3!2).Shc(PTB!3,Y317~pY!1).Sos(dom!2).egf(r!4).egf(r!5).egfr(Y1068~pY,Y1148~pY!3,l!4,r!6).egfr(Y1068~pY,Y1148~pY,l!5,r!6) 0
  264 Grb2(SH2!1,SH3!2).Grb2(SH2!3,SH3).Shc(PTB!4,Y317~pY!1).Sos(dom!2).egf(r!5).egf(r!6).egfr(Y1068~pY!3,Y1148~Y,l!6,r!7).egfr(Y1068~pY,Y1148~pY!4,l!5,r!7) 0
  265 Grb2(SH2!1,SH3!2).Grb2(SH2!3,SH3!4).Shc(PTB!5,Y317~pY!3).Sos(dom!2).Sos(dom!4).egf(r!6).egf(r!7).egfr(Y1068~pY!1,Y1148~Y,l!7,r!8).egfr(Y1068~pY,Y1148~pY!5,l!6,r!8) 0
  266 Grb2(SH2!1,SH3!2).Shc(PTB!3,Y317~Y).Shc(PTB!4,Y317~pY!1).Sos(dom!2).egf(r!5).egf(r!6).egfr(Y1068~Y,Y1148~pY!3,l!6,r!7).egfr(Y1068~pY,Y1148~pY!4,l!5,r!7) 0
  267 Grb2(SH2!1,SH3!2).Grb2(SH2!3,SH3).Shc(PTB!4,Y317~pY!1).Sos(dom!2).egf(r!5).egfr(Y1068~pY!3,Y1148~pY!4,l!5,r) 0
  268 Grb2(SH2!1,SH3!2).Grb2(SH2!3,SH3!4).Shc(PTB!5,Y317~pY!3).Sos(dom!2).Sos(dom!4).egf(r!6).egfr(Y1068~pY!1,Y1148~pY!5,l!6,r) 0
  269 Grb2(SH2!1,SH3!2).Grb2(SH2!3,SH3).Shc(PTB!4,Y317~pY!1).Sos(dom!2).egf(r!5).egf(r!6).egfr(Y1068~pY!3,Y1148~pY!4,l!5,r!7).egfr(Y1068~pY,Y1148~Y,l!6,r!7) 0
  270 Grb2(SH2!1,SH3!2).Grb2(SH2!3,SH3!4).Shc(PTB!5,Y317~pY!3).Sos(dom!2).Sos(dom!4).egf(r!6).egf(r!7).egfr(Y1068~pY!1,Y1148~pY!5,l!6,r!8).egfr(Y1068~pY,Y1148~Y,l!7,r!8) 0
  271 Grb2(SH2!1,SH3!2).Grb2(SH2!3,SH3).Shc(PTB!4,Y317~pY!1).Sos(dom!2).egf(r!5).egf(r!6).egfr(Y1068~Y,Y1148~pY,l!6,r!7).egfr(Y1068~pY!3,Y1148~pY!4,l!5,r!7) 0
  272 Grb2(SH2!1,SH3!2).Grb2(SH2!3,SH3!4).Shc(PTB!5,Y317~pY!3).Sos(dom!2).Sos(dom!4).egf(r!6).egf(r!7).egfr(Y1068~Y,Y1148~pY,l!7,r!8).egfr(Y1068~pY!1,Y1148~pY!5,l!6,r!8) 0
  273 Grb2(SH2!1,SH3!2).Grb2(SH2!3,SH3).Shc(PTB!4,Y317~pY!1).Sos(dom!2).egfr(Y1068~pY!3,Y1148~pY!4,l,r) 0
  274 Grb2(SH2!1,SH3!2).Grb2(SH2!3,SH3!4).Shc(PTB!5,Y317~pY!3).Sos(dom!2).Sos(dom!4).egfr(Y1068~pY!1,Y1148~pY!5,l,r) 0
  275 Grb2(SH2!1,SH3!2).Shc(PTB!3,Y317~Y).Shc(PTB!4,Y317~pY!1).Sos(dom!2).egf(r!5).egf(r!6).egfr(Y1068~pY,Y1148~pY!3,l!6,r!7).egfr(Y1068~pY,Y1148~pY!4,l!5,r!7) 0
  276 Grb2(SH2!1,SH3!2).Grb2(SH2!3,SH3).Shc(PTB!4,Y317~pY!1).Sos(dom!2).egf(r!5).egf(r!6).egfr(Y1068~pY!3,Y1148~pY!4,l!6,r!7).egfr(Y1068~pY,Y1148~pY,l!5,r!7) 0
  277 Grb2(SH2!1,SH3!2).Grb2(SH2!3,SH3).Shc(PTB!4,Y317~pY!1).Sos(dom!2).egf(r!5).egf(r!6).egfr(Y1068~pY!3,Y1148~pY,l!6,r!7).egfr(Y1068~pY,Y1148~pY!4,l!5,r!7) 0
  278 Grb2(SH2!1,SH3!2).Grb2(SH2!3,SH3!4).Shc(PTB!5,Y317~pY!3).Sos(dom!2).Sos(dom!4).egf(r!6).egf(r!7).egfr(Y1068~pY!1,Y1148~pY!5,l!7,r!8).egfr(Y1068~pY,Y1148~pY,l!6,r!8) 0
  279 Grb2(SH2!1,SH3!2).Grb2(SH2!3,SH3!4).Shc(PTB!5,Y317~pY!3).Sos(dom!2).Sos(dom!4).egf(r!6).egf(r!7).egfr(Y1068~pY!1,Y1148~pY,l!7,r!8).egfr(Y1068~pY,Y1148~pY!5,l!6,r!8) 0
  280 Grb2(SH2!1,SH3!2).Shc(PTB!3,Y317~pY!1).Shc(PTB!4,Y317~pY).Sos(dom!2).egf(r!5).egf(r!6).egfr(Y1068~Y,Y1148~pY!4,l!6,r!7).egfr(Y1068~pY,Y1148~pY!3,l!5,r!7) 0
  281 Grb2(SH2!1,SH3!2).Grb2(SH2!3,SH3).Grb2(SH2!4,SH3).Shc(PTB!5,Y317~pY!1).Sos(dom!2).egf(r!6).egf(r!7).egfr(Y1068~pY!3,Y1148~Y,l!6,r!8).egfr(Y1068~pY!4,Y1148~pY!5,l!7,r!8) 0
  282 Grb2(SH2!1,SH3!2).Grb2(SH2!3,SH3!4).Grb2(SH2!5,SH3).Shc(PTB!6,Y317~pY!3).Sos(dom!2).Sos(dom!4).egf(r!7).egf(r!8).egfr(Y1068~pY!5,Y1148~Y,l!7,r!9).egfr(Y1068~pY!1,Y1148~pY!6,l!8,r!9) 0
  283 Grb2(SH2!1,SH3!2).Grb2(SH2!3,SH3!4).Grb2(SH2!5,SH3).Shc(PTB!6,Y317~pY!3).Sos(dom!2).Sos(dom!4).egf(r!7).egf(r!8).egfr(Y1068~pY!1,Y1148~Y,l!7,r!9).egfr(Y1068~pY!5,Y1148~pY!6,l!8,r!9) 0
  284 Grb2(SH2!1,SH3!2).Grb2(SH2!3,SH3!4).Grb2(SH2!5,SH3!6).Shc(PTB!7,Y317~pY!5).Sos(dom!2).Sos(dom!4).Sos(dom!6).egf(r!8).egf(r!9).egfr(Y1068~pY!1,Y1148~Y,l!8,r!10).egfr(Y1068~pY!3,Y1148~pY!7,l!9,r!10) 0
  285 Grb2(SH2!1,SH3!2).Grb2(SH2!3,SH3).Shc(PTB!4,Y317~Y).Shc(PTB!5,Y317~pY!1).Sos(dom!2).egf(r!6).egf(r!7).egfr(Y1068~Y,Y1148~pY!4,l!6,r!8).egfr(Y1068~pY!3,Y1148~pY!5,l!7,r!8) 0
  286 Grb2(SH2!1,SH3!2).Grb2(SH2!3,SH3!4).Shc(PTB!5,Y317~Y).Shc(PTB!6,Y317~pY!3).Sos(dom!2).Sos(dom!4).egf(r!7).egf(r!8).egfr(Y1068~Y,Y1148~pY!5,l!7,r!9).egfr(Y1068~pY!1,Y1148~pY!6,l!8,r!9) 0
  287 Grb2(SH2!1,SH3!2).Grb2(SH2!3,SH3).Shc(PTB!4,Y317~Y).Shc(PTB!5,Y317~pY!1).Sos(dom!2).egf(r!6).egf(r!7).egfr(Y1068~pY!3,Y1148~pY!5,l!7,r!8).egfr(Y1068~pY,Y1148~pY!4,l!6,r!8) 0
  288 Grb2(SH2!1,SH3!2).Grb2(SH2!3,SH3!4).Shc(PTB!5,Y317~Y).Shc(PTB!6,Y317~pY!3).Sos(dom!2).Sos(dom!4).egf(r!7).egf(r!8).egfr(Y1068~pY!1,Y1148~pY!6,l!8,r!9).egfr(Y1068~pY,Y1148~pY!5,l!7,r!9) 0
  289 Grb2(SH2!1,SH3!2).Grb2(SH2!3,SH3).Grb2(SH2!4,SH3).Shc(PTB!5,Y317~pY!1).Sos(dom!2).egf(r!6).egf(r!7).egfr(Y1068~pY!3,Y1148~pY!5,l!6,r!8).egfr(Y1068~pY!4,Y1148~pY,l!7,r!8) 0
  290 Grb2(SH2!1,SH3!2).Grb2(SH2!3,SH3!4).Grb2(SH2!5,SH3).Shc(PTB!6,Y317~pY!3).Sos(dom!2).Sos(dom!4).egf(r!7).egf(r!8).egfr(Y1068~pY!5,Y1148~pY!6,l!7,r!9).egfr(Y1068~pY!1,Y1148~pY,l!8,r!9) 0
  291 Grb2(SH2!1,SH3!2).Grb2(SH2!3,SH3!4).Grb2(SH2!5,SH3).Shc(PTB!6,Y317~pY!3).Sos(dom!2).Sos(dom!4).egf(r!7).egf(r!8).egfr(Y1068~pY!1,Y1148~pY!6,l!8,r!9).egfr(Y1068~pY!5,Y1148~pY,l!7,r!9) 0
  292 Grb2(SH2!1,SH3!2).Grb2(SH2!3,SH3).Shc(PTB!4,Y317~pY!1).Shc(PTB!5,Y317~pY).Sos(dom!2).egf(r!6).egf(r!7).egfr(Y1068~Y,Y1148~pY!5,l!7,r!8).egfr(Y1068~pY!3,Y1148~pY!4,l!6,r!8) 0
  293 Grb2(SH2!1,SH3!2).Grb2(SH2!3,SH3!4).Grb2(SH2!5,SH3!6).Shc(PTB!7,Y317~pY!5).Sos(dom!2).Sos(dom!4).Sos(dom!6).egf(r!8).egf(r!9).egfr(Y1068~pY!1,Y1148~pY!7,l!8,r!10).egfr(Y1068~pY!3,Y1148~pY,l!9,r!10) 0
  294 Grb2(SH2!1,SH3!2).Grb2(SH2!3,SH3!4).Shc(PTB!5,Y317~pY!3).Shc(PTB!6,Y317~pY).Sos(dom!2).Sos(dom!4).egf(r!7).egf(r!8).egfr(Y1068~Y,Y1148~pY!6,l!8,r!9).egfr(Y1068~pY!1,Y1148~pY!5,l!7,r!9) 0
  295 Grb2(SH2!1,SH3!2).Shc(PTB!3,Y317~pY!1).Shc(PTB!4,Y317~pY).Sos(dom!2).egf(r!5).egf(r!6).egfr(Y1068~pY,Y1148~pY!4,l!5,r!7).egfr(Y1068~pY,Y1148~pY!3,l!6,r!7) 0
  296 Grb2(SH2!1,SH3).Grb2(SH2!2,SH3).Shc(PTB!3,Y317~pY!2).Shc(PTB!4,Y317~pY).egf(r!5).egf(r!6).egfr(Y1068~pY!1,Y1148~pY!3,l!6,r!7).egfr(Y1068~pY,Y1148~pY!4,l!5,r!7) 0
  297 Grb2(SH2!1,SH3!2).Grb2(SH2!3,SH3).Shc(PTB!4,Y317~pY!3).Shc(PTB!5,Y317~pY).Sos(dom!2).egf(r!6).egf(r!7).egfr(Y1068~pY!1,Y1148~pY!4,l!7,r!8).egfr(Y1068~pY,Y1148~pY!5,l!6,r!8) 0
  298 Grb2(SH2!1,SH3!2).Grb2(SH2!3,SH3).Shc(PTB!4,Y317~pY!1).Shc(PTB!5,Y317~pY).Sos(dom!2).egf(r!6).egf(r!7).egfr(Y1068~pY!3,Y1148~pY!4,l!7,r!8).egfr(Y1068~pY,Y1148~pY!5,l!6,r!8) 0
  299 Grb2(SH2!1,SH3!2).Grb2(SH2!3,SH3!4).Shc(PTB!5,Y317~pY!3).Shc(PTB!6,Y317~pY).Sos(dom!2).Sos(dom!4).egf(r!7).egf(r!8).egfr(Y1068~pY!1,Y1148~pY!5,l!8,r!9).egfr(Y1068~pY,Y1148~pY!6,l!7,r!9) 0
  300 Grb2(SH2!1,SH3).Grb2(SH2!2,SH3).Shc(PTB!3,Y317~Y).Shc(PTB!4,Y317~pY!2).egf(r!5).egf(r!6).egfr(Y1068~pY!1,Y1148~pY!3,l!5,r!7).egfr(Y1068~pY,Y1148~pY!4,l!6,r!7) 0
  301 Grb2(SH2!1,SH3!2).Grb2(SH2!3,SH3).Shc(PTB!4,Y317~Y).Shc(PTB!5,Y317~pY!1).Sos(dom!2).egf(r!6).egf(r!7).egfr(Y1068~pY!3,Y1148~pY!4,l!6,r!8).egfr(Y1068~pY,Y1148~pY!5,l!7,r!8) 0
  302 Grb2(SH2!1,SH3).Grb2(SH2!2,SH3).Grb2(SH2!3,SH3).Shc(PTB!4,Y317~Y).Shc(PTB!5,Y317~pY!3).egf(r!6).egf(r!7).egfr(Y1068~pY!1,Y1148~pY!4,l!6,r!8).egfr(Y1068~pY!2,Y1148~pY!5,l!7,r!8) 0
  303 Grb2(SH2!1,SH3!2).Grb2(SH2!3,SH3).Grb2(SH2!4,SH3).Shc(PTB!5,Y317~Y).Shc(PTB!6,Y317~pY!4).Sos(dom!2).egf(r!7).egf(r!8).egfr(Y1068~pY!3,Y1148~pY!5,l!7,r!9).egfr(Y1068~pY!1,Y1148~pY!6,l!8,r!9) 0
  304 Grb2(SH2!1,SH3!2).Grb2(SH2!3,SH3).Grb2(SH2!4,SH3).Shc(PTB!5,Y317~Y).Shc(PTB!6,Y317~pY!1).Sos(dom!2).egf(r!7).egf(r!8).egfr(Y1068~pY!3,Y1148~pY!5,l!7,r!9).egfr(Y1068~pY!4,Y1148~pY!6,l!8,r!9) 0
  305 Grb2(SH2!1,SH3!2).Grb2(SH2!3,SH3!4).Grb2(SH2!5,SH3).Shc(PTB!6,Y317~Y).Shc(PTB!7,Y317~pY!3).Sos(dom!2).Sos(dom!4).egf(r!8).egf(r!9).egfr(Y1068~pY!5,Y1148~pY!6,l!8,r!10).egfr(Y1068~pY!1,Y1148~pY!7,l!9,r!10) 0
  306 Grb2(SH2!1,SH3!2).Grb2(SH2!3,SH3).Shc(PTB!4,Y317~Y).Shc(PTB!5,Y317~pY!3).Sos(dom!2).egf(r!6).egf(r!7).egfr(Y1068~pY!1,Y1148~pY!4,l!6,r!8).egfr(Y1068~pY,Y1148~pY!5,l!7,r!8) 0
  307 Grb2(SH2!1,SH3!2).Grb2(SH2!3,SH3!4).Shc(PTB!5,Y317~Y).Shc(PTB!6,Y317~pY!3).Sos(dom!2).Sos(dom!4).egf(r!7).egf(r!8).egfr(Y1068~pY!1,Y1148~pY!5,l!7,r!9).egfr(Y1068~pY,Y1148~pY!6,l!8,r!9) 0
  308 Grb2(SH2!1,SH3!2).Grb2(SH2!3,SH3).Grb2(SH2!4,SH3).Shc(PTB!5,Y317~Y).Shc(PTB!6,Y317~pY!4).Sos(dom!2).egf(r!7).egf(r!8).egfr(Y1068~pY!1,Y1148~pY!5,l!7,r!9).egfr(Y1068~pY!3,Y1148~pY!6,l!8,r!9) 0
  309 Grb2(SH2!1,SH3!2).Grb2(SH2!3,SH3!4).Grb2(SH2!5,SH3).Shc(PTB!6,Y317~Y).Shc(PTB!7,Y317~pY!5).Sos(dom!2).Sos(dom!4).egf(r!8).egf(r!9).egfr(Y1068~pY!1,Y1148~pY!6,l!8,r!10).egfr(Y1068~pY!3,Y1148~pY!7,l!9,r!10) 0
  310 Grb2(SH2!1,SH3!2).Grb2(SH2!3,SH3!4).Grb2(SH2!5,SH3).Shc(PTB!6,Y317~Y).Shc(PTB!7,Y317~pY!3).Sos(dom!2).Sos(dom!4).egf(r!8).egf(r!9).egfr(Y1068~pY!1,Y1148~pY!6,l!8,r!10).egfr(Y1068~pY!5,Y1148~pY!7,l!9,r!10) 0
  311 Grb2(SH2!1,SH3!2).Grb2(SH2!3,SH3!4).Grb2(SH2!5,SH3!6).Shc(PTB!7,Y317~Y).Shc(PTB!8,Y317~pY!5).Sos(dom!2).Sos(dom!4).Sos(dom!6).egf(r!9).egf(r!10).egfr(Y1068~pY!1,Y1148~pY!7,l!9,r!11).egfr(Y1068~pY!3,Y1148~pY!8,l!10,r!11) 0
  312 Grb2(SH2!1,SH3).Grb2(SH2!2,SH3).Shc(PTB!3,Y317~pY!1).Shc(PTB!4,Y317~pY!2).egf(r!5).egf(r!6).egfr(Y1068~Y,Y1148~pY!3,l!5,r!7).egfr(Y1068~pY,Y1148~pY!4,l!6,r!7) 0
  313 Grb2(SH2!1,SH3!2).Grb2(SH2!3,SH3).Shc(PTB!4,Y317~pY!3).Shc(PTB!5,Y317~pY!1).Sos(dom!2).egf(r!6).egf(r!7).egfr(Y1068~Y,Y1148~pY!4,l!6,r!8).egfr(Y1068~pY,Y1148~pY!5,l!7,r!8) 0
  314 Grb2(SH2!1,SH3).Grb2(SH2!2,SH3).Grb2(SH2!3,SH3).Shc(PTB!4,Y317~pY!1).Shc(PTB!5,Y317~pY!3).egf(r!6).egf(r!7).egfr(Y1068~Y,Y1148~pY!4,l!6,r!8).egfr(Y1068~pY!2,Y1148~pY!5,l!7,r!8) 0
  315 Grb2(SH2!1,SH3!2).Grb2(SH2!3,SH3).Grb2(SH2!4,SH3).Shc(PTB!5,Y317~pY!3).Shc(PTB!6,Y317~pY!4).Sos(dom!2).egf(r!7).egf(r!8).egfr(Y1068~Y,Y1148~pY!5,l!7,r!9).egfr(Y1068~pY!1,Y1148~pY!6,l!8,r!9) 0
  316 Grb2(SH2!1,SH3!2).Grb2(SH2!3,SH3).Grb2(SH2!4,SH3).Shc(PTB!5,Y317~pY!3).Shc(PTB!6,Y317~pY!1).Sos(dom!2).egf(r!7).egf(r!8).egfr(Y1068~Y,Y1148~pY!5,l!7,r!9).egfr(Y1068~pY!4,Y1148~pY!6,l!8,r!9) 0
  317 Grb2(SH2!1,SH3!2).Grb2(SH2!3,SH3!4).Grb2(SH2!5,SH3).Shc(PTB!6,Y317~pY!5).Shc(PTB!7,Y317~pY!3).Sos(dom!2).Sos(dom!4).egf(r!8).egf(r!9).egfr(Y1068~Y,Y1148~pY!6,l!8,r!10).egfr(Y1068~pY!1,Y1148~pY!7,l!9,r!10) 0
  318 Grb2(SH2!1,SH3!2).Grb2(SH2!3,SH3).Shc(PTB!4,Y317~pY!1).Shc(PTB!5,Y317~pY!3).Sos(dom!2).egf(r!6).egf(r!7).egfr(Y1068~Y,Y1148~pY!4,l!6,r!8).egfr(Y1068~pY,Y1148~pY!5,l!7,r!8) 0
  319 Grb2(SH2!1,SH3!2).Grb2(SH2!3,SH3!4).Shc(PTB!5,Y317~pY!1).Shc(PTB!6,Y317~pY!3).Sos(dom!2).Sos(dom!4).egf(r!7).egf(r!8).egfr(Y1068~Y,Y1148~pY!5,l!7,r!9).egfr(Y1068~pY,Y1148~pY!6,l!8,r!9) 0
  320 Grb2(SH2!1,SH3!2).Grb2(SH2!3,SH3).Grb2(SH2!4,SH3).Shc(PTB!5,Y317~pY!1).Shc(PTB!6,Y317~pY!4).Sos(dom!2).egf(r!7).egf(r!8).egfr(Y1068~Y,Y1148~pY!5,l!7,r!9).egfr(Y1068~pY!3,Y1148~pY!6,l!8,r!9) 0
  321 Grb2(SH2!1,SH3!2).Grb2(SH2!3,SH3!4).Grb2(SH2!5,SH3).Shc(PTB!6,Y317~pY!1).Shc(PTB!7,Y317~pY!5).Sos(dom!2).Sos(dom!4).egf(r!8).egf(r!9).egfr(Y1068~Y,Y1148~pY!6,l!8,r!10).egfr(Y1068~pY!3,Y1148~pY!7,l!9,r!10) 0
  322 Grb2(SH2!1,SH3!2).Grb2(SH2!3,SH3!4).Grb2(SH2!5,SH3).Shc(PTB!6,Y317~pY!1).Shc(PTB!7,Y317~pY!3).Sos(dom!2).Sos(dom!4).egf(r!8).egf(r!9).egfr(Y1068~Y,Y1148~pY!6,l!8,r!10).egfr(Y1068~pY!5,Y1148~pY!7,l!9,r!10) 0
  323 Grb2(SH2!1,SH3!2).Grb2(SH2!3,SH3!4).Grb2(SH2!5,SH3!6).Shc(PTB!7,Y317~pY!1).Shc(PTB!8,Y317~pY!5).Sos(dom!2).Sos(dom!4).Sos(dom!6).egf(r!9).egf(r!10).egfr(Y1068~Y,Y1148~pY!7,l!9,r!11).egfr(Y1068~pY!3,Y1148~pY!8,l!10,r!11) 0
  324 Grb2(SH2!1,SH3).Grb2(SH2!2,SH3).Shc(PTB!3,Y317~pY!2).Shc(PTB!4,Y317~pY).egf(r!5).egf(r!6).egfr(Y1068~pY!1,Y1148~pY!4,l!5,r!7).egfr(Y1068~pY,Y1148~pY!3,l!6,r!7) 0
  325 Grb2(SH2!1,SH3!2).Grb2(SH2!3,SH3).Shc(PTB!4,Y317~pY!1).Shc(PTB!5,Y317~pY).Sos(dom!2).egf(r!6).egf(r!7).egfr(Y1068~pY!3,Y1148~pY!5,l!6,r!8).egfr(Y1068~pY,Y1148~pY!4,l!7,r!8) 0
  326 Grb2(SH2!1,SH3).Grb2(SH2!2,SH3).Grb2(SH2!3,SH3).Shc(PTB!4,Y317~pY!3).Shc(PTB!5,Y317~pY).egf(r!6).egf(r!7).egfr(Y1068~pY!1,Y1148~pY!5,l!6,r!8).egfr(Y1068~pY!2,Y1148~pY!4,l!7,r!8) 0
  327 Grb2(SH2!1,SH3!2).Grb2(SH2!3,SH3).Grb2(SH2!4,SH3).Shc(PTB!5,Y317~pY!4).Shc(PTB!6,Y317~pY).Sos(dom!2).egf(r!7).egf(r!8).egfr(Y1068~pY!3,Y1148~pY!6,l!7,r!9).egfr(Y1068~pY!1,Y1148~pY!5,l!8,r!9) 0
  328 Grb2(SH2!1,SH3!2).Grb2(SH2!3,SH3).Grb2(SH2!4,SH3).Shc(PTB!5,Y317~pY!1).Shc(PTB!6,Y317~pY).Sos(dom!2).egf(r!7).egf(r!8).egfr(Y1068~pY!3,Y1148~pY!6,l!7,r!9).egfr(Y1068~pY!4,Y1148~pY!5,l!8,r!9) 0
  329 Grb2(SH2!1,SH3!2).Grb2(SH2!3,SH3!4).Grb2(SH2!5,SH3).Shc(PTB!6,Y317~pY!3).Shc(PTB!7,Y317~pY).Sos(dom!2).Sos(dom!4).egf(r!8).egf(r!9).egfr(Y1068~pY!5,Y1148~pY!7,l!8,r!10).egfr(Y1068~pY!1,Y1148~pY!6,l!9,r!10) 0
  330 Grb2(SH2!1,SH3!2).Grb2(SH2!3,SH3).Shc(PTB!4,Y317~pY!3).Shc(PTB!5,Y317~pY).Sos(dom!2).egf(r!6).egf(r!7).egfr(Y1068~pY!1,Y1148~pY!5,l!6,r!8).egfr(Y1068~pY,Y1148~pY!4,l!7,r!8) 0
  331 Grb2(SH2!1,SH3!2).Grb2(SH2!3,SH3!4).Shc(PTB!5,Y317~pY!3).Shc(PTB!6,Y317~pY).Sos(dom!2).Sos(dom!4).egf(r!7).egf(r!8).egfr(Y1068~pY!1,Y1148~pY!6,l!7,r!9).egfr(Y1068~pY,Y1148~pY!5,l!8,r!9) 0
  332 Grb2(SH2!1,SH3!2).Grb2(SH2!3,SH3).Grb2(SH2!4,SH3).Shc(PTB!5,Y317~pY!4).Shc(PTB!6,Y317~pY).Sos(dom!2).egf(r!7).egf(r!8).egfr(Y1068~pY!1,Y1148~pY!6,l!7,r!9).egfr(Y1068~pY!3,Y1148~pY!5,l!8,r!9) 0
  333 Grb2(SH2!1,SH3!2).Grb2(SH2!3,SH3!4).Grb2(SH2!5,SH3).Shc(PTB!6,Y317~pY!5).Shc(PTB!7,Y317~pY).Sos(dom!2).Sos(dom!4).egf(r!8).egf(r!9).egfr(Y1068~pY!1,Y1148~pY!7,l!8,r!10).egfr(Y1068~pY!3,Y1148~pY!6,l!9,r!10) 0
  334 Grb2(SH2!1,SH3!2).Grb2(SH2!3,SH3!4).Grb2(SH2!5,SH3).Shc(PTB!6,Y317~pY!3).Shc(PTB!7,Y317~pY).Sos(dom!2).Sos(dom!4).egf(r!8).egf(r!9).egfr(Y1068~pY!1,Y1148~pY!7,l!8,r!10).egfr(Y1068~pY!5,Y1148~pY!6,l!9,r!10) 0
  335 Grb2(SH2!1,SH3!2).Grb2(SH2!3,SH3!4).Grb2(SH2!5,SH3!6).Shc(PTB!7,Y317~pY!5).Shc(PTB!8,Y317~pY).Sos(dom!2).Sos(dom!4).Sos(dom!6).egf(r!9).egf(r!10).egfr(Y1068~pY!1,Y1148~pY!8,l!9,r!11).egfr(Y1068~pY!3,Y1148~pY!7,l!10,r!11) 0
  336 Grb2(SH2!1,SH3).Grb2(SH2!2,SH3).Shc(PTB!3,Y317~pY!1).Shc(PTB!4,Y317~pY!2).egf(r!5).egf(r!6).egfr(Y1068~pY,Y1148~pY!3,l!5,r!7).egfr(Y1068~pY,Y1148~pY!4,l!6,r!7) 0
  337 Grb2(SH2!1,SH3!2).Grb2(SH2!3,SH3).Shc(PTB!4,Y317~pY!3).Shc(PTB!5,Y317~pY!1).Sos(dom!2).egf(r!6).egf(r!7).egfr(Y1068~pY,Y1148~pY!4,l!6,r!8).egfr(Y1068~pY,Y1148~pY!5,l!7,r!8) 0
  338 Grb2(SH2!1,SH3).Grb2(SH2!2,SH3).Grb2(SH2!3,SH3).Shc(PTB!4,Y317~pY!1).Shc(PTB!5,Y317~pY!3).egf(r!6).egf(r!7).egfr(Y1068~pY!2,Y1148~pY!5,l!7,r!8).egfr(Y1068~pY,Y1148~pY!4,l!6,r!8) 0
  339 Grb2(SH2!1,SH3!2).Grb2(SH2!3,SH3).Grb2(SH2!4,SH3).Shc(PTB!5,Y317~pY!3).Shc(PTB!6,Y317~pY!4).Sos(dom!2).egf(r!7).egf(r!8).egfr(Y1068~pY!1,Y1148~pY!6,l!8,r!9).egfr(Y1068~pY,Y1148~pY!5,l!7,r!9) 0
  340 Grb2(SH2!1,SH3!2).Grb2(SH2!3,SH3).Grb2(SH2!4,SH3).Shc(PTB!5,Y317~pY!3).Shc(PTB!6,Y317~pY!1).Sos(dom!2).egf(r!7).egf(r!8).egfr(Y1068~pY!4,Y1148~pY!6,l!8,r!9).egfr(Y1068~pY,Y1148~pY!5,l!7,r!9) 0
  341 Grb2(SH2!1,SH3!2).Grb2(SH2!3,SH3!4).Grb2(SH2!5,SH3).Shc(PTB!6,Y317~pY!5).Shc(PTB!7,Y317~pY!3).Sos(dom!2).Sos(dom!4).egf(r!8).egf(r!9).egfr(Y1068~pY!1,Y1148~pY!7,l!9,r!10).egfr(Y1068~pY,Y1148~pY!6,l!8,r!10) 0
  342 Grb2(SH2!1,SH3!2).Grb2(SH2!3,SH3!4).Shc(PTB!5,Y317~pY!1).Shc(PTB!6,Y317~pY!3).Sos(dom!2).Sos(dom!4).egf(r!7).egf(r!8).egfr(Y1068~pY,Y1148~pY!5,l!7,r!9).egfr(Y1068~pY,Y1148~pY!6,l!8,r!9) 0
  343 Grb2(SH2!1,SH3!2).Grb2(SH2!3,SH3).Grb2(SH2!4,SH3).Shc(PTB!5,Y317~pY!1).Shc(PTB!6,Y317~pY!4).Sos(dom!2).egf(r!7).egf(r!8).egfr(Y1068~pY!3,Y1148~pY!6,l!8,r!9).egfr(Y1068~pY,Y1148~pY!5,l!7,r!9) 0
  344 Grb2(SH2!1,SH3!2).Grb2(SH2!3,SH3!4).Grb2(SH2!5,SH3).Shc(PTB!6,Y317~pY!1).Shc(PTB!7,Y317~pY!5).Sos(dom!2).Sos(dom!4).egf(r!8).egf(r!9).egfr(Y1068~pY!3,Y1148~pY!7,l!9,r!10).egfr(Y1068~pY,Y1148~pY!6,l!8,r!10) 0
  345 Grb2(SH2!1,SH3!2).Grb2(SH2!3,SH3!4).Grb2(SH2!5,SH3).Shc(PTB!6,Y317~pY!1).Shc(PTB!7,Y317~pY!3).Sos(dom!2).Sos(dom!4).egf(r!8).egf(r!9).egfr(Y1068~pY!5,Y1148~pY!7,l!9,r!10).egfr(Y1068~pY,Y1148~pY!6,l!8,r!10) 0
  346 Grb2(SH2!1,SH3!2).Grb2(SH2!3,SH3!4).Grb2(SH2!5,SH3!6).Shc(PTB!7,Y317~pY!1).Shc(PTB!8,Y317~pY!5).Sos(dom!2).Sos(dom!4).Sos(dom!6).egf(r!9).egf(r!10).egfr(Y1068~pY!3,Y1148~pY!8,l!10,r!11).egfr(Y1068~pY,Y1148~pY!7,l!9,r!11) 0
  347 Grb2(SH2!1,SH3).Grb2(SH2!2,SH3).Grb2(SH2!3,SH3).Grb2(SH2!4,SH3).Shc(PTB!5,Y317~pY!2).Shc(PTB!6,Y317~pY!4).egf(r!7).egf(r!8).egfr(Y1068~pY!1,Y1148~pY!5,l!7,r!9).egfr(Y1068~pY!3,Y1148~pY!6,l!8,r!9) 0
  348 Grb2(SH2!1,SH3!2).Grb2(SH2!3,SH3).Grb2(SH2!4,SH3).Grb2(SH2!5,SH3).Shc(PTB!6,Y317~pY!4).Shc(PTB!7,Y317~pY!5).Sos(dom!2).egf(r!8).egf(r!9).egfr(Y1068~pY!3,Y1148~pY!6,l!8,r!10).egfr(Y1068~pY!1,Y1148~pY!7,l!9,r!10) 0
  349 Grb2(SH2!1,SH3!2).Grb2(SH2!3,SH3).Grb2(SH2!4,SH3).Grb2(SH2!5,SH3).Shc(PTB!6,Y317~pY!4).Shc(PTB!7,Y317~pY!1).Sos(dom!2).egf(r!8).egf(r!9).egfr(Y1068~pY!3,Y1148~pY!6,l!8,r!10).egfr(Y1068~pY!5,Y1148~pY!7,l!9,r!10) 0
  350 Grb2(SH2!1,SH3!2).Grb2(SH2!3,SH3!4).Grb2(SH2!5,SH3).Grb2(SH2!6,SH3).Shc(PTB!7,Y317~pY!6).Shc(PTB!8,Y317~pY!3).Sos(dom!2).Sos(dom!4).egf(r!9).egf(r!10).egfr(Y1068~pY!5,Y1148~pY!7,l!9,r!11).egfr(Y1068~pY!1,Y1148~pY!8,l!10,r!11) 0
  351 Grb2(SH2!1,SH3!2).Grb2(SH2!3,SH3!4).Grb2(SH2!5,SH3).Grb2(SH2!6,SH3).Shc(PTB!7,Y317~pY!5).Shc(PTB!8,Y317~pY!6).Sos(dom!2).Sos(dom!4).egf(r!9).egf(r!10).egfr(Y1068~pY!1,Y1148~pY!7,l!9,r!11).egfr(Y1068~pY!3,Y1148~pY!8,l!10,r!11) 0
  352 Grb2(SH2!1,SH3!2).Grb2(SH2!3,SH3!4).Grb2(SH2!5,SH3).Grb2(SH2!6,SH3).Shc(PTB!7,Y317~pY!5).Shc(PTB!8,Y317~pY!3).Sos(dom!2).Sos(dom!4).egf(r!9).egf(r!10).egfr(Y1068~pY!1,Y1148~pY!7,l!9,r!11).egfr(Y1068~pY!6,Y1148~pY!8,l!10,r!11) 0
  353 Grb2(SH2!1,SH3!2).Grb2(SH2!3,SH3!4).Grb2(SH2!5,SH3!6).Grb2(SH2!7,SH3).Shc(PTB!8,Y317~pY!7).Shc(PTB!9,Y317~pY!5).Sos(dom!2).Sos(dom!4).Sos(dom!6).egf(r!10).egf(r!11).egfr(Y1068~pY!1,Y1148~pY!8,l!10,r!12).egfr(Y1068~pY!3,Y1148~pY!9,l!11,r!12) 0
  354 Grb2(SH2!1,SH3!2).Grb2(SH2!3,SH3!4).Grb2(SH2!5,SH3).Grb2(SH2!6,SH3).Shc(PTB!7,Y317~pY!1).Shc(PTB!8,Y317~pY!3).Sos(dom!2).Sos(dom!4).egf(r!9).egf(r!10).egfr(Y1068~pY!5,Y1148~pY!7,l!9,r!11).egfr(Y1068~pY!6,Y1148~pY!8,l!10,r!11) 0
  355 Grb2(SH2!1,SH3!2).Grb2(SH2!3,SH3!4).Grb2(SH2!5,SH3!6).Grb2(SH2!7,SH3).Shc(PTB!8,Y317~pY!1).Shc(PTB!9,Y317~pY!5).Sos(dom!2).Sos(dom!4).Sos(dom!6).egf(r!10).egf(r!11).egfr(Y1068~pY!7,Y1148~pY!8,l!10,r!12).egfr(Y1068~pY!3,Y1148~pY!9,l!11,r!12) 0
  356 Grb2(SH2!1,SH3!2).Grb2(SH2!3,SH3!4).Grb2(SH2!5,SH3!6).Grb2(SH2!7,SH3!8).Shc(PTB!9,Y317~pY!3).Shc(PTB!10,Y317~pY!7).Sos(dom!2).Sos(dom!4).Sos(dom!6).Sos(dom!8).egf(r!11).egf(r!12).egfr(Y1068~pY!1,Y1148~pY!9,l!11,r!13).egfr(Y1068~pY!5,Y1148~pY!10,l!12,r!13) 0
end species
begin reactions
    1 1,5 7 kp1 #_R1
    2 2,4 6 kp12 #_R22
    3 6 2,4 km12 #_reverse__R22
    4 7 1,5 km1 #_reverse__R1
    5 7,7 8 0.5*kp2 #_R2
    6 8 7,7 km2 #_reverse__R2
    7 8 9 2*kp3 #_R3
    8 8 10 2*kp3 #_R4
    9 9 7,11 km2 #_reverse__R2
   10 10 7,12 km2 #_reverse__R2
   11 9 13 kp3 #_R3
   12 10 14 kp3 #_R3
   13 10 15 kp3 #_R3
   14 9 14 kp3 #_R4
   15 9 15 kp3 #_R4
   16 10 16 kp3 #_R4
   17 9 8 km3 #_R5
   18 10 8 km3 #_R6
   19 2,9 17 kp9 #_R9
   20 6,9 18 kp11 #_R10
   21 3,10 19 kp13 #_R12
   22 11 1,20 km1 #_reverse__R1
   23 12 1,21 km1 #_reverse__R1
   24 7,11 9 kp2 #_R2
   25 7,12 10 kp2 #_R2
   26 11,11 13 0.5*kp2 #_R2
   27 11,12 14 kp2 #_R2
   28 12,12 16 0.5*kp2 #_R2
   29 13 11,11 km2 #_reverse__R2
   30 14 11,12 km2 #_reverse__R2
   31 15 7,22 km2 #_reverse__R2
   32 16 12,12 km2 #_reverse__R2
   33 17 7,23 km2 #_reverse__R2
   34 18 7,24 km2 #_reverse__R2
   35 19 7,25 km2 #_reverse__R2
   36 14 26 kp3 #_R3
   37 15 26 kp3 #_R3
   38 16 27 2*kp3 #_R3
   39 17 28 kp3 #_R3
   40 18 29 kp3 #_R3
   41 19 30 kp3 #_R3
   42 19 31 kp3 #_R3
   43 13 26 2*kp3 #_R4
   44 14 27 kp3 #_R4
   45 15 27 kp3 #_R4
   46 17 32 kp3 #_R4
   47 17 33 kp3 #_R4
   48 18 34 kp3 #_R4
   49 18 35 kp3 #_R4
   50 19 36 kp3 #_R4
   51 11 7 km3 #_R5
   52 13 9 2*km3 #_R5
   53 14 10 km3 #_R5
   54 15 10 km3 #_R5
   55 12 7 km3 #_R6
   56 14 9 km3 #_R6
   57 15 9 km3 #_R6
   58 16 10 2*km3 #_R6
   59 19 37 kp14 #_R7
   60 2,11 23 kp9 #_R9
   61 2,13 28 2*kp9 #_R9
   62 2,14 32 kp9 #_R9
   63 2,15 33 kp9 #_R9
   64 17 2,9 km9 #_reverse__R9
   65 6,11 24 kp11 #_R10
   66 6,13 29 2*kp11 #_R10
   67 6,14 34 kp11 #_R10
   68 6,15 35 kp11 #_R10
   69 18 6,9 km11 #_reverse__R10
   70 4,17 18 kp10 #_R11
   71 18 4,17 km10 #_reverse__R11
   72 3,12 25 kp13 #_R12
   73 3,14 30 kp13 #_R12
   74 3,15 31 kp13 #_R12
   75 3,16 36 2*kp13 #_R12
   76 19 3,10 km13 #_reverse__R12
   77 1,20 11 kp1 #_R1
   78 1,21 12 kp1 #_R1
   79 22 1,38 km1 #_reverse__R1
   80 23 1,39 km1 #_reverse__R1
   81 24 1,40 km1 #_reverse__R1
   82 25 1,41 km1 #_reverse__R1
   83 7,22 15 kp2 #_R2
   84 7,23 17 kp2 #_R2
   85 7,24 18 kp2 #_R2
   86 7,25 19 kp2 #_R2
   87 11,22 26 kp2 #_R2
   88 11,23 28 kp2 #_R2
   89 11,24 29 kp2 #_R2
   90 11,25 30 kp2 #_R2
   91 12,22 27 kp2 #_R2
   92 12,23 32 kp2 #_R2
   93 12,24 34 kp2 #_R2
   94 12,25 36 kp2 #_R2
   95 22,22 42 0.5*kp2 #_R2
   96 22,23 43 kp2 #_R2
   97 22,24 44 kp2 #_R2
   98 22,25 45 kp2 #_R2
   99 23,23 46 0.5*kp2 #_R2
  100 23,24 47 kp2 #_R2
  101 23,25 48 kp2 #_R2
  102 24,24 49 0.5*kp2 #_R2
  103 24,25 50 kp2 #_R2
  104 25,25 51 0.5*kp2 #_R2
  105 26 11,22 km2 #_reverse__R2
  106 27 12,22 km2 #_reverse__R2
  107 28 11,23 km2 #_reverse__R2
  108 29 11,24 km2 #_reverse__R2
  109 30 11,25 km2 #_reverse__R2
  110 31 7,52 km2 #_reverse__R2
  111 32 12,23 km2 #_reverse__R2
  112 33 7,53 km2 #_reverse__R2
  113 34 12,24 km2 #_reverse__R2
  114 35 7,54 km2 #_reverse__R2
  115 36 12,25 km2 #_reverse__R2
  116 37 7,55 km2 #_reverse__R2
  117 27 42 kp3 #_R3
  118 30 56 kp3 #_R3
  119 31 56 kp3 #_R3
  120 32 43 kp3 #_R3
  121 33 57 kp3 #_R3
  122 34 44 kp3 #_R3
  123 35 58 kp3 #_R3
  124 36 59 kp3 #_R3
  125 36 45 kp3 #_R3
  126 37 60 kp3 #_R3
  127 37 61 kp3 #_R3
  128 26 42 kp3 #_R4
  129 28 57 kp3 #_R4
  130 28 43 kp3 #_R4
  131 29 58 kp3 #_R4
  132 29 44 kp3 #_R4
  133 30 45 kp3 #_R4
  134 31 59 kp3 #_R4
  135 32 62 kp3 #_R4
  136 33 62 kp3 #_R4
  137 34 63 kp3 #_R4
  138 35 63 kp3 #_R4
  139 37 64 kp3 #_R4
  140 20 5 km3 #_R5
  141 22 12 km3 #_R5
  142 26 15 km3 #_R5
  143 26 14 km3 #_R5
  144 27 16 km3 #_R5
  145 28 17 km3 #_R5
  146 29 18 km3 #_R5
  147 30 19 km3 #_R5
  148 31 19 km3 #_R5
  149 21 5 km3 #_R6
  150 22 11 km3 #_R6
  151 26 13 km3 #_R6
  152 27 15 km3 #_R6
  153 27 14 km3 #_R6
  154 32 17 km3 #_R6
  155 33 17 km3 #_R6
  156 34 18 km3 #_R6
  157 35 18 km3 #_R6
  158 36 19 km3 #_R6
  159 30 60 kp14 #_R7
  160 31 61 kp14 #_R7
  161 36 64 kp14 #_R7
  162 37 19 km14 #_R8
  163 2,20 39 kp9 #_R9
  164 2,22 53 kp9 #_R9
  165 2,26 43 kp9 #_R9
  166 2,26 57 kp9 #_R9
  167 2,27 62 kp9 #_R9
  168 2,28 46 kp9 #_R9
  169 2,29 47 kp9 #_R9
  170 2,30 48 kp9 #_R9
  171 2,31 65 kp9 #_R9
  172 23 2,11 km9 #_reverse__R9
  173 28 2,13 km9 #_reverse__R9
  174 32 2,14 km9 #_reverse__R9
  175 33 2,15 km9 #_reverse__R9
  176 6,20 40 kp11 #_R10
  177 6,22 54 kp11 #_R10
  178 6,26 44 kp11 #_R10
  179 6,26 58 kp11 #_R10
  180 6,27 63 kp11 #_R10
  181 6,28 47 kp11 #_R10
  182 6,29 49 kp11 #_R10
  183 6,30 50 kp11 #_R10
  184 6,31 66 kp11 #_R10
  185 24 6,11 km11 #_reverse__R10
  186 29 6,13 km11 #_reverse__R10
  187 34 6,14 km11 #_reverse__R10
  188 35 6,15 km11 #_reverse__R10
  189 4,23 24 kp10 #_R11
  190 4,28 29 kp10 #_R11
  191 4,32 34 kp10 #_R11
  192 4,33 35 kp10 #_R11
  193 24 4,23 km10 #_reverse__R11
  194 29 4,28 km10 #_reverse__R11
  195 34 4,32 km10 #_reverse__R11
  196 35 4,33 km10 #_reverse__R11
  197 3,21 41 kp13 #_R12
  198 3,22 52 kp13 #_R12
  199 3,26 56 kp13 #_R12
  200 3,27 45 kp13 #_R12
  201 3,27 59 kp13 #_R12
  202 3,32 48 kp13 #_R12
  203 3,33 65 kp13 #_R12
  204 3,34 50 kp13 #_R12
  205 3,35 66 kp13 #_R12
  206 3,36 51 kp13 #_R12
  207 25 3,12 km13 #_reverse__R12
  208 30 3,14 km13 #_reverse__R12
  209 31 3,15 km13 #_reverse__R12
  210 36 3,16 km13 #_reverse__R12
  211 37 10,67 km15 #_reverse__R13
  212 2,37 68 kp17 #_R16
  213 6,37 69 kp24 #_R17
  214 1,38 22 kp1 #_R1
  215 1,39 23 kp1 #_R1
  216 1,40 24 kp1 #_R1
  217 1,41 25 kp1 #_R1
  218 52 1,70 km1 #_reverse__R1
  219 53 1,71 km1 #_reverse__R1
  220 54 1,72 km1 #_reverse__R1
  221 55 1,73 km1 #_reverse__R1
  222 7,52 31 kp2 #_R2
  223 7,53 33 kp2 #_R2
  224 7,54 35 kp2 #_R2
  225 7,55 37 kp2 #_R2
  226 11,52 56 kp2 #_R2
  227 11,53 57 kp2 #_R2
  228 11,54 58 kp2 #_R2
  229 11,55 60 kp2 #_R2
  230 12,52 59 kp2 #_R2
  231 12,53 62 kp2 #_R2
  232 12,54 63 kp2 #_R2
  233 12,55 64 kp2 #_R2
  234 22,52 74 kp2 #_R2
  235 22,53 75 kp2 #_R2
  236 22,54 76 kp2 #_R2
  237 22,55 77 kp2 #_R2
  238 23,52 78 kp2 #_R2
  239 23,53 79 kp2 #_R2
  240 23,54 80 kp2 #_R2
  241 23,55 81 kp2 #_R2
  242 24,52 82 kp2 #_R2
  243 24,53 83 kp2 #_R2
  244 24,54 84 kp2 #_R2
  245 24,55 85 kp2 #_R2
  246 25,52 86 kp2 #_R2
  247 25,53 87 kp2 #_R2
  248 25,54 88 kp2 #_R2
  249 25,55 89 kp2 #_R2
  250 52,52 90 0.5*kp2 #_R2
  251 52,53 91 kp2 #_R2
  252 52,54 92 kp2 #_R2
  253 52,55 93 kp2 #_R2
  254 53,53 94 0.5*kp2 #_R2
  255 53,54 95 kp2 #_R2
  256 53,55 96 kp2 #_R2
  257 54,54 97 0.5*kp2 #_R2
  258 54,55 98 kp2 #_R2
  259 55,55 99 0.5*kp2 #_R2
  260 42 22,22 km2 #_reverse__R2
  261 43 22,23 km2 #_reverse__R2
  262 44 22,24 km2 #_reverse__R2
  263 45 22,25 km2 #_reverse__R2
  264 46 23,23 km2 #_reverse__R2
  265 47 23,24 km2 #_reverse__R2
  266 48 23,25 km2 #_reverse__R2
  267 49 24,24 km2 #_reverse__R2
  268 50 24,25 km2 #_reverse__R2
  269 51 25,25 km2 #_reverse__R2
  270 56 11,52 km2 #_reverse__R2
  271 57 11,53 km2 #_reverse__R2
  272 58 11,54 km2 #_reverse__R2
  273 59 12,52 km2 #_reverse__R2
  274 60 11,55 km2 #_reverse__R2
  275 61 7,100 km2 #_reverse__R2
  276 62 12,53 km2 #_reverse__R2
  277 63 12,54 km2 #_reverse__R2
  278 64 12,55 km2 #_reverse__R2
  279 65 7,101 km2 #_reverse__R2
  280 66 7,102 km2 #_reverse__R2
  281 68 7,103 km2 #_reverse__R2
  282 69 7,104 km2 #_reverse__R2
  283 45 74 kp3 #_R3
  284 48 78 kp3 #_R3
  285 50 82 kp3 #_R3
  286 51 86 2*kp3 #_R3
  287 59 74 kp3 #_R3
  288 60 105 kp3 #_R3
  289 61 105 kp3 #_R3
  290 62 75 kp3 #_R3
  291 63 76 kp3 #_R3
  292 64 106 kp3 #_R3
  293 64 77 kp3 #_R3
  294 65 107 kp3 #_R3
  295 66 108 kp3 #_R3
  296 68 109 kp3 #_R3
  297 68 110 kp3 #_R3
  298 69 111 kp3 #_R3
  299 69 112 kp3 #_R3
  300 43 75 kp3 #_R4
  301 44 76 kp3 #_R4
  302 46 79 2*kp3 #_R4
  303 47 83 kp3 #_R4
  304 47 80 kp3 #_R4
  305 48 87 kp3 #_R4
  306 49 84 2*kp3 #_R4
  307 50 88 kp3 #_R4
  308 56 74 kp3 #_R4
  309 57 75 kp3 #_R4
  310 58 76 kp3 #_R4
  311 60 77 kp3 #_R4
  312 61 106 kp3 #_R4
  313 65 113 kp3 #_R4
  314 66 114 kp3 #_R4
  315 68 115 kp3 #_R4
  316 69 116 kp3 #_R4
  317 38 21 km3 #_R5
  318 42 27 2*km3 #_R5
  319 43 32 km3 #_R5
  320 44 34 km3 #_R5
  321 45 36 km3 #_R5
  322 52 25 km3 #_R5
  323 56 31 km3 #_R5
  324 56 30 km3 #_R5
  325 57 33 km3 #_R5
  326 58 35 km3 #_R5
  327 59 36 km3 #_R5
  328 60 37 km3 #_R5
  329 61 37 km3 #_R5
  330 38 20 km3 #_R6
  331 42 26 2*km3 #_R6
  332 43 28 km3 #_R6
  333 44 29 km3 #_R6
  334 45 30 km3 #_R6
  335 53 23 km3 #_R6
  336 54 24 km3 #_R6
  337 57 28 km3 #_R6
  338 58 29 km3 #_R6
  339 59 31 km3 #_R6
  340 62 33 km3 #_R6
  341 62 32 km3 #_R6
  342 63 35 km3 #_R6
  343 63 34 km3 #_R6
  344 64 37 km3 #_R6
  345 45 77 kp14 #_R7
  346 48 81 kp14 #_R7
  347 50 85 kp14 #_R7
  348 51 89 2*kp14 #_R7
  349 56 105 kp14 #_R7
  350 59 106 kp14 #_R7
  351 65 117 kp14 #_R7
  352 66 118 kp14 #_R7
  353 55 25 km14 #_R8
  354 60 30 km14 #_R8
  355 61 31 km14 #_R8
  356 64 36 km14 #_R8
  357 2,38 71 kp9 #_R9
  358 2,42 75 2*kp9 #_R9
  359 2,43 79 kp9 #_R9
  360 2,44 83 kp9 #_R9
  361 2,45 87 kp9 #_R9
  362 2,52 101 kp9 #_R9
  363 2,56 78 kp9 #_R9
  364 2,56 107 kp9 #_R9
  365 2,57 79 kp9 #_R9
  366 2,58 80 kp9 #_R9
  367 2,59 113 kp9 #_R9
  368 2,60 81 kp9 #_R9
  369 2,61 117 kp9 #_R9
  370 39 2,20 km9 #_reverse__R9
  371 43 2,26 km9 #_reverse__R9
  372 46 2,28 2*km9 #_reverse__R9
  373 47 2,29 km9 #_reverse__R9
  374 48 2,30 km9 #_reverse__R9
  375 53 2,22 km9 #_reverse__R9
  376 57 2,26 km9 #_reverse__R9
  377 62 2,27 km9 #_reverse__R9
  378 65 2,31 km9 #_reverse__R9
  379 6,38 72 kp11 #_R10
  380 6,42 76 2*kp11 #_R10
  381 6,43 80 kp11 #_R10
  382 6,44 84 kp11 #_R10
  383 6,45 88 kp11 #_R10
  384 6,52 102 kp11 #_R10
  385 6,56 82 kp11 #_R10
  386 6,56 108 kp11 #_R10
  387 6,57 83 kp11 #_R10
  388 6,58 84 kp11 #_R10
  389 6,59 114 kp11 #_R10
  390 6,60 85 kp11 #_R10
  391 6,61 118 kp11 #_R10
  392 40 6,20 km11 #_reverse__R10
  393 44 6,26 km11 #_reverse__R10
  394 47 6,28 km11 #_reverse__R10
  395 49 6,29 2*km11 #_reverse__R10
  396 50 6,30 km11 #_reverse__R10
  397 54 6,22 km11 #_reverse__R10
  398 58 6,26 km11 #_reverse__R10
  399 63 6,27 km11 #_reverse__R10
  400 66 6,31 km11 #_reverse__R10
  401 4,39 40 kp10 #_R11
  402 4,43 44 kp10 #_R11
  403 4,46 47 2*kp10 #_R11
  404 4,47 49 kp10 #_R11
  405 4,48 50 kp10 #_R11
  406 4,53 54 kp10 #_R11
  407 4,57 58 kp10 #_R11
  408 4,62 63 kp10 #_R11
  409 4,65 66 kp10 #_R11
  410 40 4,39 km10 #_reverse__R11
  411 44 4,43 km10 #_reverse__R11
  412 47 4,46 km10 #_reverse__R11
  413 49 4,47 2*km10 #_reverse__R11
  414 50 4,48 km10 #_reverse__R11
  415 54 4,53 km10 #_reverse__R11
  416 58 4,57 km10 #_reverse__R11
  417 63 4,62 km10 #_reverse__R11
  418 66 4,65 km10 #_reverse__R11
  419 3,38 70 kp13 #_R12
  420 3,42 74 2*kp13 #_R12
  421 3,43 78 kp13 #_R12
  422 3,44 82 kp13 #_R12
  423 3,45 86 kp13 #_R12
  424 3,53 101 kp13 #_R12
  425 3,54 102 kp13 #_R12
  426 3,57 107 kp13 #_R12
  427 3,58 108 kp13 #_R12
  428 3,59 86 kp13 #_R12
  429 3,62 87 kp13 #_R12
  430 3,62 113 kp13 #_R12
  431 3,63 88 kp13 #_R12
  432 3,63 114 kp13 #_R12
  433 3,64 89 kp13 #_R12
  434 41 3,21 km13 #_reverse__R12
  435 45 3,27 km13 #_reverse__R12
  436 48 3,32 km13 #_reverse__R12
  437 50 3,34 km13 #_reverse__R12
  438 51 3,36 2*km13 #_reverse__R12
  439 52 3,22 km13 #_reverse__R12
  440 56 3,26 km13 #_reverse__R12
  441 59 3,27 km13 #_reverse__R12
  442 65 3,33 km13 #_reverse__R12
  443 66 3,35 km13 #_reverse__R12
  444 10,67 37 kp15 #_R13
  445 12,67 55 kp15 #_R13
  446 14,67 60 kp15 #_R13
  447 15,67 61 kp15 #_R13
  448 16,67 64 2*kp15 #_R13
  449 21,67 73 kp15 #_R13
  450 22,67 100 kp15 #_R13
  451 26,67 105 kp15 #_R13
  452 27,67 77 kp15 #_R13
  453 27,67 106 kp15 #_R13
  454 32,67 81 kp15 #_R13
  455 33,67 117 kp15 #_R13
  456 34,67 85 kp15 #_R13
  457 35,67 118 kp15 #_R13
  458 36,67 89 kp15 #_R13
  459 38,67 119 kp15 #_R13
  460 42,67 120 2*kp15 #_R13
  461 43,67 121 kp15 #_R13
  462 44,67 122 kp15 #_R13
  463 45,67 123 kp15 #_R13
  464 53,67 124 kp15 #_R13
  465 54,67 125 kp15 #_R13
  466 57,67 126 kp15 #_R13
  467 58,67 127 kp15 #_R13
  468 59,67 93 kp15 #_R13
  469 62,67 96 kp15 #_R13
  470 62,67 128 kp15 #_R13
  471 63,67 98 kp15 #_R13
  472 63,67 129 kp15 #_R13
  473 64,67 99 kp15 #_R13
  474 55 12,67 km15 #_reverse__R13
  475 60 14,67 km15 #_reverse__R13
  476 61 15,67 km15 #_reverse__R13
  477 64 16,67 km15 #_reverse__R13
  478 68 10,130 km18 #_reverse__R14
  479 69 10,131 km20 #_reverse__R15
  480 2,55 103 kp17 #_R16
  481 2,60 109 kp17 #_R16
  482 2,61 110 kp17 #_R16
  483 2,64 115 kp17 #_R16
  484 68 2,37 km17 #_reverse__R16
  485 6,55 104 kp24 #_R17
  486 6,60 111 kp24 #_R17
  487 6,61 112 kp24 #_R17
  488 6,64 116 kp24 #_R17
  489 69 6,37 km24 #_reverse__R17
  490 4,68 69 kp19 #_R18
  491 69 4,68 km19 #_reverse__R18
  492 2,67 130 kp21 #_R19
  493 6,67 131 kp23 #_R20
  494 67 3 km16 #_R21
  495 1,70 52 kp1 #_R1
  496 1,71 53 kp1 #_R1
  497 1,72 54 kp1 #_R1
  498 1,73 55 kp1 #_R1
  499 1,119 100 kp1 #_R1
  500 100 1,119 km1 #_reverse__R1
  501 101 1,132 km1 #_reverse__R1
  502 102 1,133 km1 #_reverse__R1
  503 103 1,134 km1 #_reverse__R1
  504 104 1,135 km1 #_reverse__R1
  505 124 1,136 km1 #_reverse__R1
  506 125 1,137 km1 #_reverse__R1
  507 7,100 61 kp2 #_R2
  508 7,101 65 kp2 #_R2
  509 7,102 66 kp2 #_R2
  510 7,103 68 kp2 #_R2
  511 7,104 69 kp2 #_R2
  512 7,124 117 kp2 #_R2
  513 7,125 118 kp2 #_R2
  514 11,100 105 kp2 #_R2
  515 11,101 107 kp2 #_R2
  516 11,102 108 kp2 #_R2
  517 11,103 109 kp2 #_R2
  518 11,104 111 kp2 #_R2
  519 11,124 126 kp2 #_R2
  520 11,125 127 kp2 #_R2
  521 12,100 106 kp2 #_R2
  522 12,101 113 kp2 #_R2
  523 12,102 114 kp2 #_R2
  524 12,103 115 kp2 #_R2
  525 12,104 116 kp2 #_R2
  526 12,124 128 kp2 #_R2
  527 12,125 129 kp2 #_R2
  528 22,100 120 kp2 #_R2
  529 22,101 138 kp2 #_R2
  530 22,102 139 kp2 #_R2
  531 22,103 140 kp2 #_R2
  532 22,104 141 kp2 #_R2
  533 22,124 142 kp2 #_R2
  534 22,125 143 kp2 #_R2
  535 23,100 121 kp2 #_R2
  536 23,101 144 kp2 #_R2
  537 23,102 145 kp2 #_R2
  538 23,103 146 kp2 #_R2
  539 23,104 147 kp2 #_R2
  540 23,124 148 kp2 #_R2
  541 23,125 149 kp2 #_R2
  542 24,100 122 kp2 #_R2
  543 24,101 150 kp2 #_R2
  544 24,102 151 kp2 #_R2
  545 24,103 152 kp2 #_R2
  546 24,104 153 kp2 #_R2
  547 24,124 154 kp2 #_R2
  548 24,125 155 kp2 #_R2
  549 25,100 123 kp2 #_R2
  550 25,101 156 kp2 #_R2
  551 25,102 157 kp2 #_R2
  552 25,103 158 kp2 #_R2
  553 25,104 159 kp2 #_R2
  554 25,124 160 kp2 #_R2
  555 25,125 161 kp2 #_R2
  556 52,100 162 kp2 #_R2
  557 52,101 163 kp2 #_R2
  558 52,102 164 kp2 #_R2
  559 52,103 165 kp2 #_R2
  560 52,104 166 kp2 #_R2
  561 52,124 167 kp2 #_R2
  562 52,125 168 kp2 #_R2
  563 53,100 169 kp2 #_R2
  564 53,101 170 kp2 #_R2
  565 53,102 171 kp2 #_R2
  566 53,103 172 kp2 #_R2
  567 53,104 173 kp2 #_R2
  568 53,124 174 kp2 #_R2
  569 53,125 175 kp2 #_R2
  570 54,100 176 kp2 #_R2
  571 54,101 177 kp2 #_R2
  572 54,102 178 kp2 #_R2
  573 54,103 179 kp2 #_R2
  574 54,104 180 kp2 #_R2
  575 54,124 181 kp2 #_R2
  576 54,125 182 kp2 #_R2
  577 55,100 183 kp2 #_R2
  578 55,101 184 kp2 #_R2
  579 55,102 185 kp2 #_R2
  580 55,103 186 kp2 #_R2
  581 55,104 187 kp2 #_R2
  582 55,124 188 kp2 #_R2
  583 55,125 189 kp2 #_R2
  584 100,100 190 0.5*kp2 #_R2
  585 100,101 191 kp2 #_R2
  586 100,102 192 kp2 #_R2
  587 100,103 193 kp2 #_R2
  588 100,104 194 kp2 #_R2
  589 100,124 195 kp2 #_R2
  590 100,125 196 kp2 #_R2
  591 101,101 197 0.5*kp2 #_R2
  592 101,102 198 kp2 #_R2
  593 101,103 199 kp2 #_R2
  594 101,104 200 kp2 #_R2
  595 101,124 201 kp2 #_R2
  596 101,125 202 kp2 #_R2
  597 102,102 203 0.5*kp2 #_R2
  598 102,103 204 kp2 #_R2
  599 102,104 205 kp2 #_R2
  600 102,124 206 kp2 #_R2
  601 102,125 207 kp2 #_R2
  602 103,103 208 0.5*kp2 #_R2
  603 103,104 209 kp2 #_R2
  604 103,124 210 kp2 #_R2
  605 103,125 211 kp2 #_R2
  606 104,104 212 0.5*kp2 #_R2
  607 104,124 213 kp2 #_R2
  608 104,125 214 kp2 #_R2
  609 124,124 215 0.5*kp2 #_R2
  610 124,125 216 kp2 #_R2
  611 125,125 217 0.5*kp2 #_R2
  612 74 22,52 km2 #_reverse__R2
  613 75 22,53 km2 #_reverse__R2
  614 76 22,54 km2 #_reverse__R2
  615 77 22,55 km2 #_reverse__R2
  616 78 23,52 km2 #_reverse__R2
  617 79 23,53 km2 #_reverse__R2
  618 80 23,54 km2 #_reverse__R2
  619 81 23,55 km2 #_reverse__R2
  620 82 24,52 km2 #_reverse__R2
  621 83 24,53 km2 #_reverse__R2
  622 84 24,54 km2 #_reverse__R2
  623 85 24,55 km2 #_reverse__R2
  624 86 25,52 km2 #_reverse__R2
  625 87 25,53 km2 #_reverse__R2
  626 88 25,54 km2 #_reverse__R2
  627 89 25,55 km2 #_reverse__R2
  628 90 52,52 km2 #_reverse__R2
  629 91 52,53 km2 #_reverse__R2
  630 92 52,54 km2 #_reverse__R2
  631 93 52,55 km2 #_reverse__R2
  632 94 53,53 km2 #_reverse__R2
  633 95 53,54 km2 #_reverse__R2
  634 96 53,55 km2 #_reverse__R2
  635 97 54,54 km2 #_reverse__R2
  636 98 54,55 km2 #_reverse__R2
  637 99 55,55 km2 #_reverse__R2
  638 105 11,100 km2 #_reverse__R2
  639 106 12,100 km2 #_reverse__R2
  640 107 11,101 km2 #_reverse__R2
  641 108 11,102 km2 #_reverse__R2
  642 109 11,103 km2 #_reverse__R2
  643 110 7,218 km2 #_reverse__R2
  644 111 11,104 km2 #_reverse__R2
  645 112 7,219 km2 #_reverse__R2
  646 113 12,101 km2 #_reverse__R2
  647 114 12,102 km2 #_reverse__R2
  648 115 12,103 km2 #_reverse__R2
  649 116 12,104 km2 #_reverse__R2
  650 117 7,124 km2 #_reverse__R2
  651 118 7,125 km2 #_reverse__R2
  652 120 22,100 km2 #_reverse__R2
  653 121 23,100 km2 #_reverse__R2
  654 122 24,100 km2 #_reverse__R2
  655 123 25,100 km2 #_reverse__R2
  656 126 11,124 km2 #_reverse__R2
  657 127 11,125 km2 #_reverse__R2
  658 128 12,124 km2 #_reverse__R2
  659 129 12,125 km2 #_reverse__R2
  660 77 120 kp3 #_R3
  661 81 121 kp3 #_R3
  662 85 122 kp3 #_R3
  663 86 90 kp3 #_R3
  664 87 91 kp3 #_R3
  665 88 92 kp3 #_R3
  666 89 93 kp3 #_R3
  667 89 123 kp3 #_R3
  668 93 162 kp3 #_R3
  669 96 169 kp3 #_R3
  670 98 176 kp3 #_R3
  671 99 183 2*kp3 #_R3
  672 106 120 kp3 #_R3
  673 109 220 kp3 #_R3
  674 110 220 kp3 #_R3
  675 111 221 kp3 #_R3
  676 112 221 kp3 #_R3
  677 113 138 kp3 #_R3
  678 114 139 kp3 #_R3
  679 115 222 kp3 #_R3
  680 115 140 kp3 #_R3
  681 116 223 kp3 #_R3
  682 116 141 kp3 #_R3
  683 117 126 kp3 #_R3
  684 118 127 kp3 #_R3
  685 123 162 kp3 #_R3
  686 128 142 kp3 #_R3
  687 129 143 kp3 #_R3
  688 78 91 kp3 #_R4
  689 79 94 kp3 #_R4
  690 80 95 kp3 #_R4
  691 81 96 kp3 #_R4
  692 82 92 kp3 #_R4
  693 83 95 kp3 #_R4
  694 84 97 kp3 #_R4
  695 85 98 kp3 #_R4
  696 105 120 kp3 #_R4
  697 107 138 kp3 #_R4
  698 108 139 kp3 #_R4
  699 109 140 kp3 #_R4
  700 110 222 kp3 #_R4
  701 111 141 kp3 #_R4
  702 112 223 kp3 #_R4
  703 117 128 kp3 #_R4
  704 118 129 kp3 #_R4
  705 121 169 kp3 #_R4
  706 122 176 kp3 #_R4
  707 126 142 kp3 #_R4
  708 127 143 kp3 #_R4
  709 70 41 km3 #_R5
  710 74 45 km3 #_R5
  711 74 59 km3 #_R5
  712 75 62 km3 #_R5
  713 76 63 km3 #_R5
  714 77 64 km3 #_R5
  715 78 48 km3 #_R5
  716 82 50 km3 #_R5
  717 86 51 km3 #_R5
  718 90 86 2*km3 #_R5
  719 91 87 km3 #_R5
  720 92 88 km3 #_R5
  721 93 89 km3 #_R5
  722 100 55 km3 #_R5
  723 105 61 km3 #_R5
  724 105 60 km3 #_R5
  725 106 64 km3 #_R5
  726 107 65 km3 #_R5
  727 108 66 km3 #_R5
  728 109 68 km3 #_R5
  729 110 68 km3 #_R5
  730 111 69 km3 #_R5
  731 112 69 km3 #_R5
  732 119 73 km3 #_R5
  733 120 77 km3 #_R5
  734 120 106 km3 #_R5
  735 121 81 km3 #_R5
  736 122 85 km3 #_R5
  737 123 89 km3 #_R5
  738 126 117 km3 #_R5
  739 127 118 km3 #_R5
  740 71 39 km3 #_R6
  741 72 40 km3 #_R6
  742 74 56 km3 #_R6
  743 75 43 km3 #_R6
  744 75 57 km3 #_R6
  745 76 44 km3 #_R6
  746 76 58 km3 #_R6
  747 77 60 km3 #_R6
  748 79 46 km3 #_R6
  749 80 47 km3 #_R6
  750 83 47 km3 #_R6
  751 84 49 km3 #_R6
  752 87 48 km3 #_R6
  753 88 50 km3 #_R6
  754 91 78 km3 #_R6
  755 92 82 km3 #_R6
  756 94 79 2*km3 #_R6
  757 95 80 km3 #_R6
  758 95 83 km3 #_R6
  759 96 81 km3 #_R6
  760 97 84 2*km3 #_R6
  761 98 85 km3 #_R6
  762 106 61 km3 #_R6
  763 113 65 km3 #_R6
  764 114 66 km3 #_R6
  765 115 68 km3 #_R6
  766 116 69 km3 #_R6
  767 120 105 km3 #_R6
  768 128 117 km3 #_R6
  769 129 118 km3 #_R6
  770 74 120 kp14 #_R7
  771 78 121 kp14 #_R7
  772 82 122 kp14 #_R7
  773 86 93 kp14 #_R7
  774 86 123 kp14 #_R7
  775 87 96 kp14 #_R7
  776 88 98 kp14 #_R7
  777 89 99 kp14 #_R7
  778 90 162 2*kp14 #_R7
  779 91 169 kp14 #_R7
  780 92 176 kp14 #_R7
  781 93 183 kp14 #_R7
  782 107 126 kp14 #_R7
  783 108 127 kp14 #_R7
  784 113 128 kp14 #_R7
  785 114 129 kp14 #_R7
  786 123 183 kp14 #_R7
  787 73 41 km14 #_R8
  788 77 45 km14 #_R8
  789 81 48 km14 #_R8
  790 85 50 km14 #_R8
  791 89 51 km14 #_R8
  792 93 86 km14 #_R8
  793 96 87 km14 #_R8
  794 98 88 km14 #_R8
  795 99 89 2*km14 #_R8
  796 100 52 km14 #_R8
  797 105 56 km14 #_R8
  798 106 59 km14 #_R8
  799 117 65 km14 #_R8
  800 118 66 km14 #_R8
  801 119 70 km14 #_R8
  802 120 74 km14 #_R8
  803 121 78 km14 #_R8
  804 122 82 km14 #_R8
  805 123 86 km14 #_R8
  806 124 101 km14 #_R8
  807 125 102 km14 #_R8
  808 126 107 km14 #_R8
  809 127 108 km14 #_R8
  810 128 113 km14 #_R8
  811 129 114 km14 #_R8
  812 2,70 132 kp9 #_R9
  813 2,74 138 kp9 #_R9
  814 2,74 91 kp9 #_R9
  815 2,75 94 kp9 #_R9
  816 2,76 95 kp9 #_R9
  817 2,77 96 kp9 #_R9
  818 2,78 144 kp9 #_R9
  819 2,82 150 kp9 #_R9
  820 2,86 156 kp9 #_R9
  821 2,90 163 2*kp9 #_R9
  822 2,91 170 kp9 #_R9
  823 2,92 177 kp9 #_R9
  824 2,93 184 kp9 #_R9
  825 2,100 124 kp9 #_R9
  826 2,105 121 kp9 #_R9
  827 2,105 126 kp9 #_R9
  828 2,106 128 kp9 #_R9
  829 2,107 144 kp9 #_R9
  830 2,108 145 kp9 #_R9
  831 2,109 146 kp9 #_R9
  832 2,110 224 kp9 #_R9
  833 2,111 147 kp9 #_R9
  834 2,112 225 kp9 #_R9
  835 2,119 136 kp9 #_R9
  836 2,120 142 kp9 #_R9
  837 2,120 169 kp9 #_R9
  838 2,121 148 kp9 #_R9
  839 2,122 154 kp9 #_R9
  840 2,123 160 kp9 #_R9
  841 2,126 148 kp9 #_R9
  842 2,127 149 kp9 #_R9
  843 71 2,38 km9 #_reverse__R9
  844 75 2,42 km9 #_reverse__R9
  845 78 2,56 km9 #_reverse__R9
  846 79 2,57 km9 #_reverse__R9
  847 79 2,43 km9 #_reverse__R9
  848 80 2,58 km9 #_reverse__R9
  849 81 2,60 km9 #_reverse__R9
  850 83 2,44 km9 #_reverse__R9
  851 87 2,45 km9 #_reverse__R9
  852 91 2,74 km9 #_reverse__R9
  853 94 2,75 2*km9 #_reverse__R9
  854 95 2,76 km9 #_reverse__R9
  855 96 2,77 km9 #_reverse__R9
  856 101 2,52 km9 #_reverse__R9
  857 107 2,56 km9 #_reverse__R9
  858 113 2,59 km9 #_reverse__R9
  859 117 2,61 km9 #_reverse__R9
  860 121 2,105 km9 #_reverse__R9
  861 124 2,100 km9 #_reverse__R9
  862 126 2,105 km9 #_reverse__R9
  863 128 2,106 km9 #_reverse__R9
  864 6,70 133 kp11 #_R10
  865 6,74 139 kp11 #_R10
  866 6,74 92 kp11 #_R10
  867 6,75 95 kp11 #_R10
  868 6,76 97 kp11 #_R10
  869 6,77 98 kp11 #_R10
  870 6,78 145 kp11 #_R10
  871 6,82 151 kp11 #_R10
  872 6,86 157 kp11 #_R10
  873 6,90 164 2*kp11 #_R10
  874 6,91 171 kp11 #_R10
  875 6,92 178 kp11 #_R10
  876 6,93 185 kp11 #_R10
  877 6,100 125 kp11 #_R10
  878 6,105 122 kp11 #_R10
  879 6,105 127 kp11 #_R10
  880 6,106 129 kp11 #_R10
  881 6,107 150 kp11 #_R10
  882 6,108 151 kp11 #_R10
  883 6,109 152 kp11 #_R10
  884 6,110 226 kp11 #_R10
  885 6,111 153 kp11 #_R10
  886 6,112 227 kp11 #_R10
  887 6,119 137 kp11 #_R10
  888 6,120 143 kp11 #_R10
  889 6,120 176 kp11 #_R10
  890 6,121 149 kp11 #_R10
  891 6,122 155 kp11 #_R10
  892 6,123 161 kp11 #_R10
  893 6,126 154 kp11 #_R10
  894 6,127 155 kp11 #_R10
  895 72 6,38 km11 #_reverse__R10
  896 76 6,42 km11 #_reverse__R10
  897 80 6,43 km11 #_reverse__R10
  898 82 6,56 km11 #_reverse__R10
  899 83 6,57 km11 #_reverse__R10
  900 84 6,58 km11 #_reverse__R10
  901 84 6,44 km11 #_reverse__R10
  902 85 6,60 km11 #_reverse__R10
  903 88 6,45 km11 #_reverse__R10
  904 92 6,74 km11 #_reverse__R10
  905 95 6,75 km11 #_reverse__R10
  906 97 6,76 2*km11 #_reverse__R10
  907 98 6,77 km11 #_reverse__R10
  908 102 6,52 km11 #_reverse__R10
  909 108 6,56 km11 #_reverse__R10
  910 114 6,59 km11 #_reverse__R10
  911 118 6,61 km11 #_reverse__R10
  912 122 6,105 km11 #_reverse__R10
  913 125 6,100 km11 #_reverse__R10
  914 127 6,105 km11 #_reverse__R10
  915 129 6,106 km11 #_reverse__R10
  916 4,71 72 kp10 #_R11
  917 4,75 76 kp10 #_R11
  918 4,78 82 kp10 #_R11
  919 4,79 83 kp10 #_R11
  920 4,79 80 kp10 #_R11
  921 4,80 84 kp10 #_R11
  922 4,81 85 kp10 #_R11
  923 4,83 84 kp10 #_R11
  924 4,87 88 kp10 #_R11
  925 4,91 92 kp10 #_R11
  926 4,94 95 2*kp10 #_R11
  927 4,95 97 kp10 #_R11
  928 4,96 98 kp10 #_R11
  929 4,101 102 kp10 #_R11
  930 4,107 108 kp10 #_R11
  931 4,113 114 kp10 #_R11
  932 4,117 118 kp10 #_R11
  933 4,121 122 kp10 #_R11
  934 4,124 125 kp10 #_R11
  935 4,126 127 kp10 #_R11
  936 4,128 129 kp10 #_R11
  937 72 4,71 km10 #_reverse__R11
  938 76 4,75 km10 #_reverse__R11
  939 80 4,79 km10 #_reverse__R11
  940 82 4,78 km10 #_reverse__R11
  941 83 4,79 km10 #_reverse__R11
  942 84 4,80 km10 #_reverse__R11
  943 84 4,83 km10 #_reverse__R11
  944 85 4,81 km10 #_reverse__R11
  945 88 4,87 km10 #_reverse__R11
  946 92 4,91 km10 #_reverse__R11
  947 95 4,94 km10 #_reverse__R11
  948 97 4,95 2*km10 #_reverse__R11
  949 98 4,96 km10 #_reverse__R11
  950 102 4,101 km10 #_reverse__R11
  951 108 4,107 km10 #_reverse__R11
  952 114 4,113 km10 #_reverse__R11
  953 118 4,117 km10 #_reverse__R11
  954 122 4,121 km10 #_reverse__R11
  955 125 4,124 km10 #_reverse__R11
  956 127 4,126 km10 #_reverse__R11
  957 129 4,128 km10 #_reverse__R11
  958 3,71 132 kp13 #_R12
  959 3,72 133 kp13 #_R12
  960 3,74 90 kp13 #_R12
  961 3,75 138 kp13 #_R12
  962 3,75 91 kp13 #_R12
  963 3,76 139 kp13 #_R12
  964 3,76 92 kp13 #_R12
  965 3,77 93 kp13 #_R12
  966 3,79 144 kp13 #_R12
  967 3,80 145 kp13 #_R12
  968 3,83 150 kp13 #_R12
  969 3,84 151 kp13 #_R12
  970 3,87 156 kp13 #_R12
  971 3,88 157 kp13 #_R12
  972 3,91 163 kp13 #_R12
  973 3,92 164 kp13 #_R12
  974 3,94 170 2*kp13 #_R12
  975 3,95 177 kp13 #_R12
  976 3,95 171 kp13 #_R12
  977 3,96 184 kp13 #_R12
  978 3,97 178 2*kp13 #_R12
  979 3,98 185 kp13 #_R12
  980 3,106 123 kp13 #_R12
  981 3,113 156 kp13 #_R12
  982 3,114 157 kp13 #_R12
  983 3,115 158 kp13 #_R12
  984 3,116 159 kp13 #_R12
  985 3,120 162 kp13 #_R12
  986 3,128 160 kp13 #_R12
  987 3,129 161 kp13 #_R12
  988 70 3,38 km13 #_reverse__R12
  989 74 3,42 km13 #_reverse__R12
  990 78 3,43 km13 #_reverse__R12
  991 82 3,44 km13 #_reverse__R12
  992 86 3,59 km13 #_reverse__R12
  993 86 3,45 km13 #_reverse__R12
  994 87 3,62 km13 #_reverse__R12
  995 88 3,63 km13 #_reverse__R12
  996 89 3,64 km13 #_reverse__R12
  997 90 3,74 2*km13 #_reverse__R12
  998 91 3,75 km13 #_reverse__R12
  999 92 3,76 km13 #_reverse__R12
 1000 93 3,77 km13 #_reverse__R12
 1001 101 3,53 km13 #_reverse__R12
 1002 102 3,54 km13 #_reverse__R12
 1003 107 3,57 km13 #_reverse__R12
 1004 108 3,58 km13 #_reverse__R12
 1005 113 3,62 km13 #_reverse__R12
 1006 114 3,63 km13 #_reverse__R12
 1007 123 3,106 km13 #_reverse__R12
 1008 67,71 136 kp15 #_R13
 1009 67,72 137 kp15 #_R13
 1010 67,74 162 kp15 #_R13
 1011 67,75 142 kp15 #_R13
 1012 67,75 169 kp15 #_R13
 1013 67,76 143 kp15 #_R13
 1014 67,76 176 kp15 #_R13
 1015 67,77 183 kp15 #_R13
 1016 67,79 148 kp15 #_R13
 1017 67,80 149 kp15 #_R13
 1018 67,83 154 kp15 #_R13
 1019 67,84 155 kp15 #_R13
 1020 67,87 160 kp15 #_R13
 1021 67,88 161 kp15 #_R13
 1022 67,91 167 kp15 #_R13
 1023 67,92 168 kp15 #_R13
 1024 67,94 174 2*kp15 #_R13
 1025 67,95 181 kp15 #_R13
 1026 67,95 175 kp15 #_R13
 1027 67,96 188 kp15 #_R13
 1028 67,97 182 2*kp15 #_R13
 1029 67,98 189 kp15 #_R13
 1030 67,106 183 kp15 #_R13
 1031 67,113 184 kp15 #_R13
 1032 67,114 185 kp15 #_R13
 1033 67,115 186 kp15 #_R13
 1034 67,116 187 kp15 #_R13
 1035 67,120 190 kp15 #_R13
 1036 67,128 188 kp15 #_R13
 1037 67,129 189 kp15 #_R13
 1038 73 21,67 km15 #_reverse__R13
 1039 77 27,67 km15 #_reverse__R13
 1040 81 32,67 km15 #_reverse__R13
 1041 85 34,67 km15 #_reverse__R13
 1042 89 36,67 km15 #_reverse__R13
 1043 93 59,67 km15 #_reverse__R13
 1044 96 62,67 km15 #_reverse__R13
 1045 98 63,67 km15 #_reverse__R13
 1046 99 64,67 2*km15 #_reverse__R13
 1047 100 22,67 km15 #_reverse__R13
 1048 105 26,67 km15 #_reverse__R13
 1049 106 27,67 km15 #_reverse__R13
 1050 117 33,67 km15 #_reverse__R13
 1051 118 35,67 km15 #_reverse__R13
 1052 119 38,67 km15 #_reverse__R13
 1053 120 42,67 km15 #_reverse__R13
 1054 121 43,67 km15 #_reverse__R13
 1055 122 44,67 km15 #_reverse__R13
 1056 123 45,67 km15 #_reverse__R13
 1057 124 53,67 km15 #_reverse__R13
 1058 125 54,67 km15 #_reverse__R13
 1059 126 57,67 km15 #_reverse__R13
 1060 127 58,67 km15 #_reverse__R13
 1061 128 62,67 km15 #_reverse__R13
 1062 129 63,67 km15 #_reverse__R13
 1063 10,130 68 kp18 #_R14
 1064 12,130 103 kp18 #_R14
 1065 14,130 109 kp18 #_R14
 1066 15,130 110 kp18 #_R14
 1067 16,130 115 2*kp18 #_R14
 1068 21,130 134 kp18 #_R14
 1069 22,130 218 kp18 #_R14
 1070 26,130 220 kp18 #_R14
 1071 27,130 140 kp18 #_R14
 1072 27,130 222 kp18 #_R14
 1073 32,130 146 kp18 #_R14
 1074 33,130 224 kp18 #_R14
 1075 34,130 152 kp18 #_R14
 1076 35,130 226 kp18 #_R14
 1077 36,130 158 kp18 #_R14
 1078 38,130 228 kp18 #_R14
 1079 42,130 229 2*kp18 #_R14
 1080 43,130 230 kp18 #_R14
 1081 44,130 231 kp18 #_R14
 1082 45,130 232 kp18 #_R14
 1083 53,130 233 kp18 #_R14
 1084 54,130 234 kp18 #_R14
 1085 57,130 235 kp18 #_R14
 1086 58,130 236 kp18 #_R14
 1087 59,130 165 kp18 #_R14
 1088 62,130 172 kp18 #_R14
 1089 62,130 237 kp18 #_R14
 1090 63,130 179 kp18 #_R14
 1091 63,130 238 kp18 #_R14
 1092 64,130 186 kp18 #_R14
 1093 71,130 239 kp18 #_R14
 1094 72,130 240 kp18 #_R14
 1095 74,130 241 kp18 #_R14
 1096 75,130 242 kp18 #_R14
 1097 75,130 243 kp18 #_R14
 1098 76,130 244 kp18 #_R14
 1099 76,130 245 kp18 #_R14
 1100 77,130 246 kp18 #_R14
 1101 79,130 247 kp18 #_R14
 1102 80,130 248 kp18 #_R14
 1103 83,130 249 kp18 #_R14
 1104 84,130 250 kp18 #_R14
 1105 87,130 251 kp18 #_R14
 1106 88,130 252 kp18 #_R14
 1107 91,130 253 kp18 #_R14
 1108 92,130 254 kp18 #_R14
 1109 94,130 255 2*kp18 #_R14
 1110 95,130 256 kp18 #_R14
 1111 95,130 257 kp18 #_R14
 1112 96,130 258 kp18 #_R14
 1113 97,130 259 2*kp18 #_R14
 1114 98,130 260 kp18 #_R14
 1115 106,130 193 kp18 #_R14
 1116 113,130 199 kp18 #_R14
 1117 114,130 204 kp18 #_R14
 1118 115,130 208 kp18 #_R14
 1119 116,130 209 kp18 #_R14
 1120 120,130 261 kp18 #_R14
 1121 128,130 210 kp18 #_R14
 1122 129,130 211 kp18 #_R14
 1123 103 12,130 km18 #_reverse__R14
 1124 109 14,130 km18 #_reverse__R14
 1125 110 15,130 km18 #_reverse__R14
 1126 115 16,130 km18 #_reverse__R14
 1127 10,131 69 kp20 #_R15
 1128 12,131 104 kp20 #_R15
 1129 14,131 111 kp20 #_R15
 1130 15,131 112 kp20 #_R15
 1131 16,131 116 2*kp20 #_R15
 1132 21,131 135 kp20 #_R15
 1133 22,131 219 kp20 #_R15
 1134 26,131 221 kp20 #_R15
 1135 27,131 141 kp20 #_R15
 1136 27,131 223 kp20 #_R15
 1137 32,131 147 kp20 #_R15
 1138 33,131 225 kp20 #_R15
 1139 34,131 153 kp20 #_R15
 1140 35,131 227 kp20 #_R15
 1141 36,131 159 kp20 #_R15
 1142 38,131 262 kp20 #_R15
 1143 42,131 263 2*kp20 #_R15
 1144 43,131 264 kp20 #_R15
 1145 44,131 265 kp20 #_R15
 1146 45,131 266 kp20 #_R15
 1147 53,131 267 kp20 #_R15
 1148 54,131 268 kp20 #_R15
 1149 57,131 269 kp20 #_R15
 1150 58,131 270 kp20 #_R15
 1151 59,131 166 kp20 #_R15
 1152 62,131 173 kp20 #_R15
 1153 62,131 271 kp20 #_R15
 1154 63,131 180 kp20 #_R15
 1155 63,131 272 kp20 #_R15
 1156 64,131 187 kp20 #_R15
 1157 71,131 273 kp20 #_R15
 1158 72,131 274 kp20 #_R15
 1159 74,131 275 kp20 #_R15
 1160 75,131 276 kp20 #_R15
 1161 75,131 277 kp20 #_R15
 1162 76,131 278 kp20 #_R15
 1163 76,131 279 kp20 #_R15
 1164 77,131 280 kp20 #_R15
 1165 79,131 281 kp20 #_R15
 1166 80,131 282 kp20 #_R15
 1167 83,131 283 kp20 #_R15
 1168 84,131 284 kp20 #_R15
 1169 87,131 285 kp20 #_R15
 1170 88,131 286 kp20 #_R15
 1171 91,131 287 kp20 #_R15
 1172 92,131 288 kp20 #_R15
 1173 94,131 289 2*kp20 #_R15
 1174 95,131 290 kp20 #_R15
 1175 95,131 291 kp20 #_R15
 1176 96,131 292 kp20 #_R15
 1177 97,131 293 2*kp20 #_R15
 1178 98,131 294 kp20 #_R15
 1179 106,131 194 kp20 #_R15
 1180 113,131 200 kp20 #_R15
 1181 114,131 205 kp20 #_R15
 1182 115,131 209 kp20 #_R15
 1183 116,131 212 kp20 #_R15
 1184 120,131 295 kp20 #_R15
 1185 128,131 213 kp20 #_R15
 1186 129,131 214 kp20 #_R15
 1187 104 12,131 km20 #_reverse__R15
 1188 111 14,131 km20 #_reverse__R15
 1189 112 15,131 km20 #_reverse__R15
 1190 116 16,131 km20 #_reverse__R15
 1191 2,73 134 kp17 #_R16
 1192 2,77 140 kp17 #_R16
 1193 2,81 146 kp17 #_R16
 1194 2,85 152 kp17 #_R16
 1195 2,89 158 kp17 #_R16
 1196 2,93 165 kp17 #_R16
 1197 2,96 172 kp17 #_R16
 1198 2,98 179 kp17 #_R16
 1199 2,99 186 2*kp17 #_R16
 1200 2,100 218 kp17 #_R16
 1201 2,105 220 kp17 #_R16
 1202 2,106 222 kp17 #_R16
 1203 2,117 224 kp17 #_R16
 1204 2,118 226 kp17 #_R16
 1205 2,119 228 kp17 #_R16
 1206 2,120 229 kp17 #_R16
 1207 2,121 230 kp17 #_R16
 1208 2,122 231 kp17 #_R16
 1209 2,123 232 kp17 #_R16
 1210 2,124 233 kp17 #_R16
 1211 2,125 234 kp17 #_R16
 1212 2,126 235 kp17 #_R16
 1213 2,127 236 kp17 #_R16
 1214 2,128 237 kp17 #_R16
 1215 2,129 238 kp17 #_R16
 1216 103 2,55 km17 #_reverse__R16
 1217 109 2,60 km17 #_reverse__R16
 1218 110 2,61 km17 #_reverse__R16
 1219 115 2,64 km17 #_reverse__R16
 1220 6,73 135 kp24 #_R17
 1221 6,77 141 kp24 #_R17
 1222 6,81 147 kp24 #_R17
 1223 6,85 153 kp24 #_R17
 1224 6,89 159 kp24 #_R17
 1225 6,93 166 kp24 #_R17
 1226 6,96 173 kp24 #_R17
 1227 6,98 180 kp24 #_R17
 1228 6,99 187 2*kp24 #_R17
 1229 6,100 219 kp24 #_R17
 1230 6,105 221 kp24 #_R17
 1231 6,106 223 kp24 #_R17
 1232 6,117 225 kp24 #_R17
 1233 6,118 227 kp24 #_R17
 1234 6,119 262 kp24 #_R17
 1235 6,120 263 kp24 #_R17
 1236 6,121 264 kp24 #_R17
 1237 6,122 265 kp24 #_R17
 1238 6,123 266 kp24 #_R17
 1239 6,124 267 kp24 #_R17
 1240 6,125 268 kp24 #_R17
 1241 6,126 269 kp24 #_R17
 1242 6,127 270 kp24 #_R17
 1243 6,128 271 kp24 #_R17
 1244 6,129 272 kp24 #_R17
 1245 104 6,55 km24 #_reverse__R17
 1246 111 6,60 km24 #_reverse__R17
 1247 112 6,61 km24 #_reverse__R17
 1248 116 6,64 km24 #_reverse__R17
 1249 4,103 104 kp19 #_R18
 1250 4,109 111 kp19 #_R18
 1251 4,110 112 kp19 #_R18
 1252 4,115 116 kp19 #_R18
 1253 104 4,103 km19 #_reverse__R18
 1254 111 4,109 km19 #_reverse__R18
 1255 112 4,110 km19 #_reverse__R18
 1256 116 4,115 km19 #_reverse__R18
 1257 130 2,67 km21 #_reverse__R19
 1258 131 6,67 km23 #_reverse__R20
 1259 4,130 131 kp22 #_R23
 1260 131 4,130 km22 #_reverse__R23
 1261 1,132 101 kp1 #_R1
 1262 1,133 102 kp1 #_R1
 1263 1,134 103 kp1 #_R1
 1264 1,135 104 kp1 #_R1
 1265 1,136 124 kp1 #_R1
 1266 1,137 125 kp1 #_R1
 1267 1,228 218 kp1 #_R1
 1268 1,239 233 kp1 #_R1
 1269 1,240 234 kp1 #_R1
 1270 1,262 219 kp1 #_R1
 1271 1,273 267 kp1 #_R1
 1272 1,274 268 kp1 #_R1
 1273 218 1,228 km1 #_reverse__R1
 1274 219 1,262 km1 #_reverse__R1
 1275 233 1,239 km1 #_reverse__R1
 1276 234 1,240 km1 #_reverse__R1
 1277 267 1,273 km1 #_reverse__R1
 1278 268 1,274 km1 #_reverse__R1
 1279 7,218 110 kp2 #_R2
 1280 7,219 112 kp2 #_R2
 1281 7,233 224 kp2 #_R2
 1282 7,234 226 kp2 #_R2
 1283 7,267 225 kp2 #_R2
 1284 7,268 227 kp2 #_R2
 1285 11,218 220 kp2 #_R2
 1286 11,219 221 kp2 #_R2
 1287 11,233 235 kp2 #_R2
 1288 11,234 236 kp2 #_R2
 1289 11,267 269 kp2 #_R2
 1290 11,268 270 kp2 #_R2
 1291 12,218 222 kp2 #_R2
 1292 12,219 223 kp2 #_R2
 1293 12,233 237 kp2 #_R2
 1294 12,234 238 kp2 #_R2
 1295 12,267 271 kp2 #_R2
 1296 12,268 272 kp2 #_R2
 1297 22,218 229 kp2 #_R2
 1298 22,219 263 kp2 #_R2
 1299 22,233 242 kp2 #_R2
 1300 22,234 244 kp2 #_R2
 1301 22,267 276 kp2 #_R2
 1302 22,268 278 kp2 #_R2
 1303 23,218 230 kp2 #_R2
 1304 23,219 264 kp2 #_R2
 1305 23,233 247 kp2 #_R2
 1306 23,234 248 kp2 #_R2
 1307 23,267 281 kp2 #_R2
 1308 23,268 282 kp2 #_R2
 1309 24,218 231 kp2 #_R2
 1310 24,219 265 kp2 #_R2
 1311 24,233 249 kp2 #_R2
 1312 24,234 250 kp2 #_R2
 1313 24,267 283 kp2 #_R2
 1314 24,268 284 kp2 #_R2
 1315 25,218 232 kp2 #_R2
 1316 25,219 266 kp2 #_R2
 1317 25,233 251 kp2 #_R2
 1318 25,234 252 kp2 #_R2
 1319 25,267 285 kp2 #_R2
 1320 25,268 286 kp2 #_R2
 1321 52,218 241 kp2 #_R2
 1322 52,219 275 kp2 #_R2
 1323 52,233 253 kp2 #_R2
 1324 52,234 254 kp2 #_R2
 1325 52,267 287 kp2 #_R2
 1326 52,268 288 kp2 #_R2
 1327 53,218 243 kp2 #_R2
 1328 53,219 277 kp2 #_R2
 1329 53,233 255 kp2 #_R2
 1330 53,234 257 kp2 #_R2
 1331 53,267 289 kp2 #_R2
 1332 53,268 291 kp2 #_R2
 1333 54,218 245 kp2 #_R2
 1334 54,219 279 kp2 #_R2
 1335 54,233 256 kp2 #_R2
 1336 54,234 259 kp2 #_R2
 1337 54,267 290 kp2 #_R2
 1338 54,268 293 kp2 #_R2
 1339 55,218 246 kp2 #_R2
 1340 55,219 280 kp2 #_R2
 1341 55,233 258 kp2 #_R2
 1342 55,234 260 kp2 #_R2
 1343 55,267 292 kp2 #_R2
 1344 55,268 294 kp2 #_R2
 1345 100,218 261 kp2 #_R2
 1346 100,219 295 kp2 #_R2
 1347 100,233 296 kp2 #_R2
 1348 100,234 297 kp2 #_R2
 1349 100,267 298 kp2 #_R2
 1350 100,268 299 kp2 #_R2
 1351 101,218 300 kp2 #_R2
 1352 101,219 301 kp2 #_R2
 1353 101,233 302 kp2 #_R2
 1354 101,234 303 kp2 #_R2
 1355 101,267 304 kp2 #_R2
 1356 101,268 305 kp2 #_R2
 1357 102,218 306 kp2 #_R2
 1358 102,219 307 kp2 #_R2
 1359 102,233 308 kp2 #_R2
 1360 102,234 309 kp2 #_R2
 1361 102,267 310 kp2 #_R2
 1362 102,268 311 kp2 #_R2
 1363 103,218 312 kp2 #_R2
 1364 103,219 313 kp2 #_R2
 1365 103,233 314 kp2 #_R2
 1366 103,234 315 kp2 #_R2
 1367 103,267 316 kp2 #_R2
 1368 103,268 317 kp2 #_R2
 1369 104,218 318 kp2 #_R2
 1370 104,219 319 kp2 #_R2
 1371 104,233 320 kp2 #_R2
 1372 104,234 321 kp2 #_R2
 1373 104,267 322 kp2 #_R2
 1374 104,268 323 kp2 #_R2
 1375 124,218 324 kp2 #_R2
 1376 124,219 325 kp2 #_R2
 1377 124,233 326 kp2 #_R2
 1378 124,234 327 kp2 #_R2
 1379 124,267 328 kp2 #_R2
 1380 124,268 329 kp2 #_R2
 1381 125,218 330 kp2 #_R2
 1382 125,219 331 kp2 #_R2
 1383 125,233 332 kp2 #_R2
 1384 125,234 333 kp2 #_R2
 1385 125,267 334 kp2 #_R2
 1386 125,268 335 kp2 #_R2
 1387 218,218 336 0.5*kp2 #_R2
 1388 218,219 337 kp2 #_R2
 1389 218,233 338 kp2 #_R2
 1390 218,234 339 kp2 #_R2
 1391 218,267 340 kp2 #_R2
 1392 218,268 341 kp2 #_R2
 1393 219,219 342 0.5*kp2 #_R2
 1394 219,233 343 kp2 #_R2
 1395 219,234 344 kp2 #_R2
 1396 219,267 345 kp2 #_R2
 1397 219,268 346 kp2 #_R2
 1398 233,233 347 0.5*kp2 #_R2
 1399 233,234 348 kp2 #_R2
 1400 233,267 349 kp2 #_R2
 1401 233,268 350 kp2 #_R2
 1402 234,234 351 0.5*kp2 #_R2
 1403 234,267 352 kp2 #_R2
 1404 234,268 353 kp2 #_R2
 1405 267,267 354 0.5*kp2 #_R2
 1406 267,268 355 kp2 #_R2
 1407 268,268 356 0.5*kp2 #_R2
 1408 138 22,101 km2 #_reverse__R2
 1409 139 22,102 km2 #_reverse__R2
 1410 140 22,103 km2 #_reverse__R2
 1411 141 22,104 km2 #_reverse__R2
 1412 142 22,124 km2 #_reverse__R2
 1413 143 22,125 km2 #_reverse__R2
 1414 144 23,101 km2 #_reverse__R2
 1415 145 23,102 km2 #_reverse__R2
 1416 146 23,103 km2 #_reverse__R2
 1417 147 23,104 km2 #_reverse__R2
 1418 148 23,124 km2 #_reverse__R2
 1419 149 23,125 km2 #_reverse__R2
 1420 150 24,101 km2 #_reverse__R2
 1421 151 24,102 km2 #_reverse__R2
 1422 152 24,103 km2 #_reverse__R2
 1423 153 24,104 km2 #_reverse__R2
 1424 154 24,124 km2 #_reverse__R2
 1425 155 24,125 km2 #_reverse__R2
 1426 156 25,101 km2 #_reverse__R2
 1427 157 25,102 km2 #_reverse__R2
 1428 158 25,103 km2 #_reverse__R2
 1429 159 25,104 km2 #_reverse__R2
 1430 160 25,124 km2 #_reverse__R2
 1431 161 25,125 km2 #_reverse__R2
 1432 162 52,100 km2 #_reverse__R2
 1433 163 52,101 km2 #_reverse__R2
 1434 164 52,102 km2 #_reverse__R2
 1435 165 52,103 km2 #_reverse__R2
 1436 166 52,104 km2 #_reverse__R2
 1437 167 52,124 km2 #_reverse__R2
 1438 168 52,125 km2 #_reverse__R2
 1439 169 53,100 km2 #_reverse__R2
 1440 170 53,101 km2 #_reverse__R2
 1441 171 53,102 km2 #_reverse__R2
 1442 172 53,103 km2 #_reverse__R2
 1443 173 53,104 km2 #_reverse__R2
 1444 174 53,124 km2 #_reverse__R2
 1445 175 53,125 km2 #_reverse__R2
 1446 176 54,100 km2 #_reverse__R2
 1447 177 54,101 km2 #_reverse__R2
 1448 178 54,102 km2 #_reverse__R2
 1449 179 54,103 km2 #_reverse__R2
 1450 180 54,104 km2 #_reverse__R2
 1451 181 54,124 km2 #_reverse__R2
 1452 182 54,125 km2 #_reverse__R2
 1453 183 55,100 km2 #_reverse__R2
 1454 184 55,101 km2 #_reverse__R2
 1455 185 55,102 km2 #_reverse__R2
 1456 186 55,103 km2 #_reverse__R2
 1457 187 55,104 km2 #_reverse__R2
 1458 188 55,124 km2 #_reverse__R2
 1459 189 55,125 km2 #_reverse__R2
 1460 190 100,100 km2 #_reverse__R2
 1461 191 100,101 km2 #_reverse__R2
 1462 192 100,102 km2 #_reverse__R2
 1463 193 100,103 km2 #_reverse__R2
 1464 194 100,104 km2 #_reverse__R2
 1465 195 100,124 km2 #_reverse__R2
 1466 196 100,125 km2 #_reverse__R2
 1467 197 101,101 km2 #_reverse__R2
 1468 198 101,102 km2 #_reverse__R2
 1469 199 101,103 km2 #_reverse__R2
 1470 200 101,104 km2 #_reverse__R2
 1471 201 101,124 km2 #_reverse__R2
 1472 202 101,125 km2 #_reverse__R2
 1473 203 102,102 km2 #_reverse__R2
 1474 204 102,103 km2 #_reverse__R2
 1475 205 102,104 km2 #_reverse__R2
 1476 206 102,124 km2 #_reverse__R2
 1477 207 102,125 km2 #_reverse__R2
 1478 208 103,103 km2 #_reverse__R2
 1479 209 103,104 km2 #_reverse__R2
 1480 210 103,124 km2 #_reverse__R2
 1481 211 103,125 km2 #_reverse__R2
 1482 212 104,104 km2 #_reverse__R2
 1483 213 104,124 km2 #_reverse__R2
 1484 214 104,125 km2 #_reverse__R2
 1485 215 124,124 km2 #_reverse__R2
 1486 216 124,125 km2 #_reverse__R2
 1487 217 125,125 km2 #_reverse__R2
 1488 220 11,218 km2 #_reverse__R2
 1489 221 11,219 km2 #_reverse__R2
 1490 222 12,218 km2 #_reverse__R2
 1491 223 12,219 km2 #_reverse__R2
 1492 224 7,233 km2 #_reverse__R2
 1493 225 7,267 km2 #_reverse__R2
 1494 226 7,234 km2 #_reverse__R2
 1495 227 7,268 km2 #_reverse__R2
 1496 229 22,218 km2 #_reverse__R2
 1497 230 23,218 km2 #_reverse__R2
 1498 231 24,218 km2 #_reverse__R2
 1499 232 25,218 km2 #_reverse__R2
 1500 235 11,233 km2 #_reverse__R2
 1501 236 11,234 km2 #_reverse__R2
 1502 237 12,233 km2 #_reverse__R2
 1503 238 12,234 km2 #_reverse__R2
 1504 241 52,218 km2 #_reverse__R2
 1505 242 22,233 km2 #_reverse__R2
 1506 243 53,218 km2 #_reverse__R2
 1507 244 22,234 km2 #_reverse__R2
 1508 245 54,218 km2 #_reverse__R2
 1509 246 55,218 km2 #_reverse__R2
 1510 247 23,233 km2 #_reverse__R2
 1511 248 23,234 km2 #_reverse__R2
 1512 249 24,233 km2 #_reverse__R2
 1513 250 24,234 km2 #_reverse__R2
 1514 251 25,233 km2 #_reverse__R2
 1515 252 25,234 km2 #_reverse__R2
 1516 253 52,233 km2 #_reverse__R2
 1517 254 52,234 km2 #_reverse__R2
 1518 255 53,233 km2 #_reverse__R2
 1519 256 54,233 km2 #_reverse__R2
 1520 257 53,234 km2 #_reverse__R2
 1521 258 55,233 km2 #_reverse__R2
 1522 259 54,234 km2 #_reverse__R2
 1523 260 55,234 km2 #_reverse__R2
 1524 261 100,218 km2 #_reverse__R2
 1525 263 22,219 km2 #_reverse__R2
 1526 264 23,219 km2 #_reverse__R2
 1527 265 24,219 km2 #_reverse__R2
 1528 266 25,219 km2 #_reverse__R2
 1529 269 11,267 km2 #_reverse__R2
 1530 270 11,268 km2 #_reverse__R2
 1531 271 12,267 km2 #_reverse__R2
 1532 272 12,268 km2 #_reverse__R2
 1533 275 52,219 km2 #_reverse__R2
 1534 276 22,267 km2 #_reverse__R2
 1535 277 53,219 km2 #_reverse__R2
 1536 278 22,268 km2 #_reverse__R2
 1537 279 54,219 km2 #_reverse__R2
 1538 280 55,219 km2 #_reverse__R2
 1539 281 23,267 km2 #_reverse__R2
 1540 282 23,268 km2 #_reverse__R2
 1541 283 24,267 km2 #_reverse__R2
 1542 284 24,268 km2 #_reverse__R2
 1543 285 25,267 km2 #_reverse__R2
 1544 286 25,268 km2 #_reverse__R2
 1545 287 52,267 km2 #_reverse__R2
 1546 288 52,268 km2 #_reverse__R2
 1547 289 53,267 km2 #_reverse__R2
 1548 290 54,267 km2 #_reverse__R2
 1549 291 53,268 km2 #_reverse__R2
 1550 292 55,267 km2 #_reverse__R2
 1551 293 54,268 km2 #_reverse__R2
 1552 294 55,268 km2 #_reverse__R2
 1553 295 100,219 km2 #_reverse__R2
 1554 140 229 kp3 #_R3
 1555 141 263 kp3 #_R3
 1556 146 230 kp3 #_R3
 1557 147 264 kp3 #_R3
 1558 152 231 kp3 #_R3
 1559 153 265 kp3 #_R3
 1560 156 163 kp3 #_R3
 1561 157 164 kp3 #_R3
 1562 158 165 kp3 #_R3
 1563 158 232 kp3 #_R3
 1564 159 166 kp3 #_R3
 1565 159 266 kp3 #_R3
 1566 160 167 kp3 #_R3
 1567 161 168 kp3 #_R3
 1568 165 241 kp3 #_R3
 1569 166 275 kp3 #_R3
 1570 172 243 kp3 #_R3
 1571 173 277 kp3 #_R3
 1572 179 245 kp3 #_R3
 1573 180 279 kp3 #_R3
 1574 183 190 kp3 #_R3
 1575 184 191 kp3 #_R3
 1576 185 192 kp3 #_R3
 1577 186 193 kp3 #_R3
 1578 186 246 kp3 #_R3
 1579 187 194 kp3 #_R3
 1580 187 280 kp3 #_R3
 1581 188 195 kp3 #_R3
 1582 189 196 kp3 #_R3
 1583 193 261 kp3 #_R3
 1584 194 295 kp3 #_R3
 1585 199 300 kp3 #_R3
 1586 200 301 kp3 #_R3
 1587 204 306 kp3 #_R3
 1588 205 307 kp3 #_R3
 1589 208 312 2*kp3 #_R3
 1590 209 318 kp3 #_R3
 1591 209 313 kp3 #_R3
 1592 210 324 kp3 #_R3
 1593 211 330 kp3 #_R3
 1594 212 319 2*kp3 #_R3
 1595 213 325 kp3 #_R3
 1596 214 331 kp3 #_R3
 1597 222 229 kp3 #_R3
 1598 223 263 kp3 #_R3
 1599 224 235 kp3 #_R3
 1600 225 269 kp3 #_R3
 1601 226 236 kp3 #_R3
 1602 227 270 kp3 #_R3
 1603 232 241 kp3 #_R3
 1604 237 242 kp3 #_R3
 1605 238 244 kp3 #_R3
 1606 246 261 kp3 #_R3
 1607 251 253 kp3 #_R3
 1608 252 254 kp3 #_R3
 1609 258 296 kp3 #_R3
 1610 260 297 kp3 #_R3
 1611 266 275 kp3 #_R3
 1612 271 276 kp3 #_R3
 1613 272 278 kp3 #_R3
 1614 280 295 kp3 #_R3
 1615 285 287 kp3 #_R3
 1616 286 288 kp3 #_R3
 1617 292 298 kp3 #_R3
 1618 294 299 kp3 #_R3
 1619 144 170 kp3 #_R4
 1620 145 171 kp3 #_R4
 1621 146 172 kp3 #_R4
 1622 147 173 kp3 #_R4
 1623 148 174 kp3 #_R4
 1624 149 175 kp3 #_R4
 1625 150 177 kp3 #_R4
 1626 151 178 kp3 #_R4
 1627 152 179 kp3 #_R4
 1628 153 180 kp3 #_R4
 1629 154 181 kp3 #_R4
 1630 155 182 kp3 #_R4
 1631 220 229 kp3 #_R4
 1632 221 263 kp3 #_R4
 1633 224 237 kp3 #_R4
 1634 225 271 kp3 #_R4
 1635 226 238 kp3 #_R4
 1636 227 272 kp3 #_R4
 1637 230 243 kp3 #_R4
 1638 231 245 kp3 #_R4
 1639 235 242 kp3 #_R4
 1640 236 244 kp3 #_R4
 1641 247 255 kp3 #_R4
 1642 248 257 kp3 #_R4
 1643 249 256 kp3 #_R4
 1644 250 259 kp3 #_R4
 1645 264 277 kp3 #_R4
 1646 265 279 kp3 #_R4
 1647 269 276 kp3 #_R4
 1648 270 278 kp3 #_R4
 1649 281 289 kp3 #_R4
 1650 282 291 kp3 #_R4
 1651 283 290 kp3 #_R4
 1652 284 293 kp3 #_R4
 1653 138 113 km3 #_R5
 1654 139 114 km3 #_R5
 1655 140 115 km3 #_R5
 1656 141 116 km3 #_R5
 1657 142 128 km3 #_R5
 1658 143 129 km3 #_R5
 1659 162 123 km3 #_R5
 1660 162 93 km3 #_R5
 1661 163 156 km3 #_R5
 1662 164 157 km3 #_R5
 1663 165 158 km3 #_R5
 1664 166 159 km3 #_R5
 1665 167 160 km3 #_R5
 1666 168 161 km3 #_R5
 1667 169 96 km3 #_R5
 1668 176 98 km3 #_R5
 1669 183 99 km3 #_R5
 1670 190 183 2*km3 #_R5
 1671 191 184 km3 #_R5
 1672 192 185 km3 #_R5
 1673 193 186 km3 #_R5
 1674 194 187 km3 #_R5
 1675 195 188 km3 #_R5
 1676 196 189 km3 #_R5
 1677 218 103 km3 #_R5
 1678 219 104 km3 #_R5
 1679 220 110 km3 #_R5
 1680 220 109 km3 #_R5
 1681 221 112 km3 #_R5
 1682 221 111 km3 #_R5
 1683 222 115 km3 #_R5
 1684 223 116 km3 #_R5
 1685 228 134 km3 #_R5
 1686 229 140 km3 #_R5
 1687 229 222 km3 #_R5
 1688 230 146 km3 #_R5
 1689 231 152 km3 #_R5
 1690 232 158 km3 #_R5
 1691 235 224 km3 #_R5
 1692 236 226 km3 #_R5
 1693 241 232 km3 #_R5
 1694 241 165 km3 #_R5
 1695 242 237 km3 #_R5
 1696 243 172 km3 #_R5
 1697 244 238 km3 #_R5
 1698 245 179 km3 #_R5
 1699 246 186 km3 #_R5
 1700 253 251 km3 #_R5
 1701 254 252 km3 #_R5
 1702 261 246 km3 #_R5
 1703 261 193 km3 #_R5
 1704 262 135 km3 #_R5
 1705 263 141 km3 #_R5
 1706 263 223 km3 #_R5
 1707 264 147 km3 #_R5
 1708 265 153 km3 #_R5
 1709 266 159 km3 #_R5
 1710 269 225 km3 #_R5
 1711 270 227 km3 #_R5
 1712 275 266 km3 #_R5
 1713 275 166 km3 #_R5
 1714 276 271 km3 #_R5
 1715 277 173 km3 #_R5
 1716 278 272 km3 #_R5
 1717 279 180 km3 #_R5
 1718 280 187 km3 #_R5
 1719 287 285 km3 #_R5
 1720 288 286 km3 #_R5
 1721 295 280 km3 #_R5
 1722 295 194 km3 #_R5
 1723 138 107 km3 #_R6
 1724 139 108 km3 #_R6
 1725 140 109 km3 #_R6
 1726 141 111 km3 #_R6
 1727 142 126 km3 #_R6
 1728 143 127 km3 #_R6
 1729 169 121 km3 #_R6
 1730 170 144 km3 #_R6
 1731 171 145 km3 #_R6
 1732 172 146 km3 #_R6
 1733 173 147 km3 #_R6
 1734 174 148 km3 #_R6
 1735 175 149 km3 #_R6
 1736 176 122 km3 #_R6
 1737 177 150 km3 #_R6
 1738 178 151 km3 #_R6
 1739 179 152 km3 #_R6
 1740 180 153 km3 #_R6
 1741 181 154 km3 #_R6
 1742 182 155 km3 #_R6
 1743 222 110 km3 #_R6
 1744 223 112 km3 #_R6
 1745 229 220 km3 #_R6
 1746 237 224 km3 #_R6
 1747 238 226 km3 #_R6
 1748 242 235 km3 #_R6
 1749 243 230 km3 #_R6
 1750 244 236 km3 #_R6
 1751 245 231 km3 #_R6
 1752 255 247 km3 #_R6
 1753 256 249 km3 #_R6
 1754 257 248 km3 #_R6
 1755 259 250 km3 #_R6
 1756 263 221 km3 #_R6
 1757 271 225 km3 #_R6
 1758 272 227 km3 #_R6
 1759 276 269 km3 #_R6
 1760 277 264 km3 #_R6
 1761 278 270 km3 #_R6
 1762 279 265 km3 #_R6
 1763 289 281 km3 #_R6
 1764 290 283 km3 #_R6
 1765 291 282 km3 #_R6
 1766 293 284 km3 #_R6
 1767 138 142 kp14 #_R7
 1768 139 143 kp14 #_R7
 1769 144 148 kp14 #_R7
 1770 145 149 kp14 #_R7
 1771 150 154 kp14 #_R7
 1772 151 155 kp14 #_R7
 1773 156 184 kp14 #_R7
 1774 156 160 kp14 #_R7
 1775 157 185 kp14 #_R7
 1776 157 161 kp14 #_R7
 1777 158 186 kp14 #_R7
 1778 159 187 kp14 #_R7
 1779 160 188 kp14 #_R7
 1780 161 189 kp14 #_R7
 1781 162 190 kp14 #_R7
 1782 163 167 kp14 #_R7
 1783 163 191 kp14 #_R7
 1784 164 168 kp14 #_R7
 1785 164 192 kp14 #_R7
 1786 165 193 kp14 #_R7
 1787 166 194 kp14 #_R7
 1788 167 195 kp14 #_R7
 1789 168 196 kp14 #_R7
 1790 170 174 kp14 #_R7
 1791 171 175 kp14 #_R7
 1792 177 181 kp14 #_R7
 1793 178 182 kp14 #_R7
 1794 184 188 kp14 #_R7
 1795 185 189 kp14 #_R7
 1796 191 195 kp14 #_R7
 1797 192 196 kp14 #_R7
 1798 197 201 2*kp14 #_R7
 1799 198 206 kp14 #_R7
 1800 198 202 kp14 #_R7
 1801 199 210 kp14 #_R7
 1802 200 213 kp14 #_R7
 1803 201 215 kp14 #_R7
 1804 202 216 kp14 #_R7
 1805 203 207 2*kp14 #_R7
 1806 204 211 kp14 #_R7
 1807 205 214 kp14 #_R7
 1808 206 216 kp14 #_R7
 1809 207 217 kp14 #_R7
 1810 232 246 kp14 #_R7
 1811 241 261 kp14 #_R7
 1812 251 258 kp14 #_R7
 1813 252 260 kp14 #_R7
 1814 253 296 kp14 #_R7
 1815 254 297 kp14 #_R7
 1816 266 280 kp14 #_R7
 1817 275 295 kp14 #_R7
 1818 285 292 kp14 #_R7
 1819 286 294 kp14 #_R7
 1820 287 298 kp14 #_R7
 1821 288 299 kp14 #_R7
 1822 136 132 km14 #_R8
 1823 137 133 km14 #_R8
 1824 142 138 km14 #_R8
 1825 143 139 km14 #_R8
 1826 148 144 km14 #_R8
 1827 149 145 km14 #_R8
 1828 154 150 km14 #_R8
 1829 155 151 km14 #_R8
 1830 160 156 km14 #_R8
 1831 161 157 km14 #_R8
 1832 162 90 km14 #_R8
 1833 167 163 km14 #_R8
 1834 168 164 km14 #_R8
 1835 169 91 km14 #_R8
 1836 174 170 km14 #_R8
 1837 175 171 km14 #_R8
 1838 176 92 km14 #_R8
 1839 181 177 km14 #_R8
 1840 182 178 km14 #_R8
 1841 183 123 km14 #_R8
 1842 183 93 km14 #_R8
 1843 184 156 km14 #_R8
 1844 185 157 km14 #_R8
 1845 186 158 km14 #_R8
 1846 187 159 km14 #_R8
 1847 188 160 km14 #_R8
 1848 188 184 km14 #_R8
 1849 189 161 km14 #_R8
 1850 189 185 km14 #_R8
 1851 190 162 2*km14 #_R8
 1852 191 163 km14 #_R8
 1853 192 164 km14 #_R8
 1854 193 165 km14 #_R8
 1855 194 166 km14 #_R8
 1856 195 167 km14 #_R8
 1857 195 191 km14 #_R8
 1858 196 168 km14 #_R8
 1859 196 192 km14 #_R8
 1860 201 197 km14 #_R8
 1861 202 198 km14 #_R8
 1862 206 198 km14 #_R8
 1863 207 203 km14 #_R8
 1864 210 199 km14 #_R8
 1865 211 204 km14 #_R8
 1866 213 200 km14 #_R8
 1867 214 205 km14 #_R8
 1868 215 201 2*km14 #_R8
 1869 216 202 km14 #_R8
 1870 216 206 km14 #_R8
 1871 217 207 2*km14 #_R8
 1872 246 232 km14 #_R8
 1873 258 251 km14 #_R8
 1874 260 252 km14 #_R8
 1875 261 241 km14 #_R8
 1876 280 266 km14 #_R8
 1877 292 285 km14 #_R8
 1878 294 286 km14 #_R8
 1879 295 275 km14 #_R8
 1880 2,138 170 kp9 #_R9
 1881 2,139 171 kp9 #_R9
 1882 2,140 172 kp9 #_R9
 1883 2,141 173 kp9 #_R9
 1884 2,142 174 kp9 #_R9
 1885 2,143 175 kp9 #_R9
 1886 2,162 191 kp9 #_R9
 1887 2,162 167 kp9 #_R9
 1888 2,163 197 kp9 #_R9
 1889 2,164 198 kp9 #_R9
 1890 2,165 199 kp9 #_R9
 1891 2,166 200 kp9 #_R9
 1892 2,167 201 kp9 #_R9
 1893 2,168 202 kp9 #_R9
 1894 2,169 174 kp9 #_R9
 1895 2,176 181 kp9 #_R9
 1896 2,183 188 kp9 #_R9
 1897 2,190 195 2*kp9 #_R9
 1898 2,191 201 kp9 #_R9
 1899 2,192 206 kp9 #_R9
 1900 2,193 210 kp9 #_R9
 1901 2,194 213 kp9 #_R9
 1902 2,195 215 kp9 #_R9
 1903 2,196 216 kp9 #_R9
 1904 2,218 233 kp9 #_R9
 1905 2,219 267 kp9 #_R9
 1906 2,220 230 kp9 #_R9
 1907 2,220 235 kp9 #_R9
 1908 2,221 264 kp9 #_R9
 1909 2,221 269 kp9 #_R9
 1910 2,222 237 kp9 #_R9
 1911 2,223 271 kp9 #_R9
 1912 2,228 239 kp9 #_R9
 1913 2,229 242 kp9 #_R9
 1914 2,229 243 kp9 #_R9
 1915 2,230 247 kp9 #_R9
 1916 2,231 249 kp9 #_R9
 1917 2,232 251 kp9 #_R9
 1918 2,235 247 kp9 #_R9
 1919 2,236 248 kp9 #_R9
 1920 2,241 300 kp9 #_R9
 1921 2,241 253 kp9 #_R9
 1922 2,242 255 kp9 #_R9
 1923 2,243 255 kp9 #_R9
 1924 2,244 257 kp9 #_R9
 1925 2,245 256 kp9 #_R9
 1926 2,246 258 kp9 #_R9
 1927 2,253 302 kp9 #_R9
 1928 2,254 303 kp9 #_R9
 1929 2,261 324 kp9 #_R9
 1930 2,261 296 kp9 #_R9
 1931 2,262 273 kp9 #_R9
 1932 2,263 276 kp9 #_R9
 1933 2,263 277 kp9 #_R9
 1934 2,264 281 kp9 #_R9
 1935 2,265 283 kp9 #_R9
 1936 2,266 285 kp9 #_R9
 1937 2,269 281 kp9 #_R9
 1938 2,270 282 kp9 #_R9
 1939 2,275 301 kp9 #_R9
 1940 2,275 287 kp9 #_R9
 1941 2,276 289 kp9 #_R9
 1942 2,277 289 kp9 #_R9
 1943 2,278 291 kp9 #_R9
 1944 2,279 290 kp9 #_R9
 1945 2,280 292 kp9 #_R9
 1946 2,287 304 kp9 #_R9
 1947 2,288 305 kp9 #_R9
 1948 2,295 325 kp9 #_R9
 1949 2,295 298 kp9 #_R9
 1950 132 2,70 km9 #_reverse__R9
 1951 136 2,119 km9 #_reverse__R9
 1952 138 2,74 km9 #_reverse__R9
 1953 142 2,120 km9 #_reverse__R9
 1954 144 2,107 km9 #_reverse__R9
 1955 144 2,78 km9 #_reverse__R9
 1956 145 2,108 km9 #_reverse__R9
 1957 146 2,109 km9 #_reverse__R9
 1958 147 2,111 km9 #_reverse__R9
 1959 148 2,126 km9 #_reverse__R9
 1960 148 2,121 km9 #_reverse__R9
 1961 149 2,127 km9 #_reverse__R9
 1962 150 2,82 km9 #_reverse__R9
 1963 154 2,122 km9 #_reverse__R9
 1964 156 2,86 km9 #_reverse__R9
 1965 160 2,123 km9 #_reverse__R9
 1966 163 2,90 km9 #_reverse__R9
 1967 167 2,162 km9 #_reverse__R9
 1968 169 2,120 km9 #_reverse__R9
 1969 170 2,91 km9 #_reverse__R9
 1970 170 2,138 km9 #_reverse__R9
 1971 171 2,139 km9 #_reverse__R9
 1972 172 2,140 km9 #_reverse__R9
 1973 173 2,141 km9 #_reverse__R9
 1974 174 2,169 km9 #_reverse__R9
 1975 174 2,142 km9 #_reverse__R9
 1976 175 2,143 km9 #_reverse__R9
 1977 177 2,92 km9 #_reverse__R9
 1978 181 2,176 km9 #_reverse__R9
 1979 184 2,93 km9 #_reverse__R9
 1980 188 2,183 km9 #_reverse__R9
 1981 191 2,162 km9 #_reverse__R9
 1982 195 2,190 km9 #_reverse__R9
 1983 197 2,163 2*km9 #_reverse__R9
 1984 198 2,164 km9 #_reverse__R9
 1985 199 2,165 km9 #_reverse__R9
 1986 200 2,166 km9 #_reverse__R9
 1987 201 2,167 km9 #_reverse__R9
 1988 201 2,191 km9 #_reverse__R9
 1989 202 2,168 km9 #_reverse__R9
 1990 206 2,192 km9 #_reverse__R9
 1991 210 2,193 km9 #_reverse__R9
 1992 213 2,194 km9 #_reverse__R9
 1993 215 2,195 2*km9 #_reverse__R9
 1994 216 2,196 km9 #_reverse__R9
 1995 224 2,110 km9 #_reverse__R9
 1996 225 2,112 km9 #_reverse__R9
 1997 230 2,220 km9 #_reverse__R9
 1998 233 2,218 km9 #_reverse__R9
 1999 235 2,220 km9 #_reverse__R9
 2000 237 2,222 km9 #_reverse__R9
 2001 239 2,228 km9 #_reverse__R9
 2002 242 2,229 km9 #_reverse__R9
 2003 243 2,229 km9 #_reverse__R9
 2004 247 2,235 km9 #_reverse__R9
 2005 247 2,230 km9 #_reverse__R9
 2006 248 2,236 km9 #_reverse__R9
 2007 249 2,231 km9 #_reverse__R9
 2008 251 2,232 km9 #_reverse__R9
 2009 253 2,241 km9 #_reverse__R9
 2010 255 2,243 km9 #_reverse__R9
 2011 255 2,242 km9 #_reverse__R9
 2012 256 2,245 km9 #_reverse__R9
 2013 257 2,244 km9 #_reverse__R9
 2014 258 2,246 km9 #_reverse__R9
 2015 264 2,221 km9 #_reverse__R9
 2016 267 2,219 km9 #_reverse__R9
 2017 269 2,221 km9 #_reverse__R9
 2018 271 2,223 km9 #_reverse__R9
 2019 273 2,262 km9 #_reverse__R9
 2020 276 2,263 km9 #_reverse__R9
 2021 277 2,263 km9 #_reverse__R9
 2022 281 2,269 km9 #_reverse__R9
 2023 281 2,264 km9 #_reverse__R9
 2024 282 2,270 km9 #_reverse__R9
 2025 283 2,265 km9 #_reverse__R9
 2026 285 2,266 km9 #_reverse__R9
 2027 287 2,275 km9 #_reverse__R9
 2028 289 2,277 km9 #_reverse__R9
 2029 289 2,276 km9 #_reverse__R9
 2030 290 2,279 km9 #_reverse__R9
 2031 291 2,278 km9 #_reverse__R9
 2032 292 2,280 km9 #_reverse__R9
 2033 6,138 177 kp11 #_R10
 2034 6,139 178 kp11 #_R10
 2035 6,140 179 kp11 #_R10
 2036 6,141 180 kp11 #_R10
 2037 6,142 181 kp11 #_R10
 2038 6,143 182 kp11 #_R10
 2039 6,162 192 kp11 #_R10
 2040 6,162 168 kp11 #_R10
 2041 6,163 198 kp11 #_R10
 2042 6,164 203 kp11 #_R10
 2043 6,165 204 kp11 #_R10
 2044 6,166 205 kp11 #_R10
 2045 6,167 206 kp11 #_R10
 2046 6,168 207 kp11 #_R10
 2047 6,169 175 kp11 #_R10
 2048 6,176 182 kp11 #_R10
 2049 6,183 189 kp11 #_R10
 2050 6,190 196 2*kp11 #_R10
 2051 6,191 202 kp11 #_R10
 2052 6,192 207 kp11 #_R10
 2053 6,193 211 kp11 #_R10
 2054 6,194 214 kp11 #_R10
 2055 6,195 216 kp11 #_R10
 2056 6,196 217 kp11 #_R10
 2057 6,218 234 kp11 #_R10
 2058 6,219 268 kp11 #_R10
 2059 6,220 231 kp11 #_R10
 2060 6,220 236 kp11 #_R10
 2061 6,221 265 kp11 #_R10
 2062 6,221 270 kp11 #_R10
 2063 6,222 238 kp11 #_R10
 2064 6,223 272 kp11 #_R10
 2065 6,228 240 kp11 #_R10
 2066 6,229 244 kp11 #_R10
 2067 6,229 245 kp11 #_R10
 2068 6,230 248 kp11 #_R10
 2069 6,231 250 kp11 #_R10
 2070 6,232 252 kp11 #_R10
 2071 6,235 249 kp11 #_R10
 2072 6,236 250 kp11 #_R10
 2073 6,241 306 kp11 #_R10
 2074 6,241 254 kp11 #_R10
 2075 6,242 256 kp11 #_R10
 2076 6,243 257 kp11 #_R10
 2077 6,244 259 kp11 #_R10
 2078 6,245 259 kp11 #_R10
 2079 6,246 260 kp11 #_R10
 2080 6,253 308 kp11 #_R10
 2081 6,254 309 kp11 #_R10
 2082 6,261 330 kp11 #_R10
 2083 6,261 297 kp11 #_R10
 2084 6,262 274 kp11 #_R10
 2085 6,263 278 kp11 #_R10
 2086 6,263 279 kp11 #_R10
 2087 6,264 282 kp11 #_R10
 2088 6,265 284 kp11 #_R10
 2089 6,266 286 kp11 #_R10
 2090 6,269 283 kp11 #_R10
 2091 6,270 284 kp11 #_R10
 2092 6,275 307 kp11 #_R10
 2093 6,275 288 kp11 #_R10
 2094 6,276 290 kp11 #_R10
 2095 6,277 291 kp11 #_R10
 2096 6,278 293 kp11 #_R10
 2097 6,279 293 kp11 #_R10
 2098 6,280 294 kp11 #_R10
 2099 6,287 310 kp11 #_R10
 2100 6,288 311 kp11 #_R10
 2101 6,295 331 kp11 #_R10
 2102 6,295 299 kp11 #_R10
 2103 133 6,70 km11 #_reverse__R10
 2104 137 6,119 km11 #_reverse__R10
 2105 139 6,74 km11 #_reverse__R10
 2106 143 6,120 km11 #_reverse__R10
 2107 145 6,78 km11 #_reverse__R10
 2108 149 6,121 km11 #_reverse__R10
 2109 150 6,107 km11 #_reverse__R10
 2110 151 6,108 km11 #_reverse__R10
 2111 151 6,82 km11 #_reverse__R10
 2112 152 6,109 km11 #_reverse__R10
 2113 153 6,111 km11 #_reverse__R10
 2114 154 6,126 km11 #_reverse__R10
 2115 155 6,127 km11 #_reverse__R10
 2116 155 6,122 km11 #_reverse__R10
 2117 157 6,86 km11 #_reverse__R10
 2118 161 6,123 km11 #_reverse__R10
 2119 164 6,90 km11 #_reverse__R10
 2120 168 6,162 km11 #_reverse__R10
 2121 171 6,91 km11 #_reverse__R10
 2122 175 6,169 km11 #_reverse__R10
 2123 176 6,120 km11 #_reverse__R10
 2124 177 6,138 km11 #_reverse__R10
 2125 178 6,92 km11 #_reverse__R10
 2126 178 6,139 km11 #_reverse__R10
 2127 179 6,140 km11 #_reverse__R10
 2128 180 6,141 km11 #_reverse__R10
 2129 181 6,142 km11 #_reverse__R10
 2130 182 6,176 km11 #_reverse__R10
 2131 182 6,143 km11 #_reverse__R10
 2132 185 6,93 km11 #_reverse__R10
 2133 189 6,183 km11 #_reverse__R10
 2134 192 6,162 km11 #_reverse__R10
 2135 196 6,190 km11 #_reverse__R10
 2136 198 6,163 km11 #_reverse__R10
 2137 202 6,191 km11 #_reverse__R10
 2138 203 6,164 2*km11 #_reverse__R10
 2139 204 6,165 km11 #_reverse__R10
 2140 205 6,166 km11 #_reverse__R10
 2141 206 6,167 km11 #_reverse__R10
 2142 207 6,168 km11 #_reverse__R10
 2143 207 6,192 km11 #_reverse__R10
 2144 211 6,193 km11 #_reverse__R10
 2145 214 6,194 km11 #_reverse__R10
 2146 216 6,195 km11 #_reverse__R10
 2147 217 6,196 2*km11 #_reverse__R10
 2148 226 6,110 km11 #_reverse__R10
 2149 227 6,112 km11 #_reverse__R10
 2150 231 6,220 km11 #_reverse__R10
 2151 234 6,218 km11 #_reverse__R10
 2152 236 6,220 km11 #_reverse__R10
 2153 238 6,222 km11 #_reverse__R10
 2154 240 6,228 km11 #_reverse__R10
 2155 244 6,229 km11 #_reverse__R10
 2156 245 6,229 km11 #_reverse__R10
 2157 248 6,230 km11 #_reverse__R10
 2158 249 6,235 km11 #_reverse__R10
 2159 250 6,236 km11 #_reverse__R10
 2160 250 6,231 km11 #_reverse__R10
 2161 252 6,232 km11 #_reverse__R10
 2162 254 6,241 km11 #_reverse__R10
 2163 256 6,242 km11 #_reverse__R10
 2164 257 6,243 km11 #_reverse__R10
 2165 259 6,245 km11 #_reverse__R10
 2166 259 6,244 km11 #_reverse__R10
 2167 260 6,246 km11 #_reverse__R10
 2168 265 6,221 km11 #_reverse__R10
 2169 268 6,219 km11 #_reverse__R10
 2170 270 6,221 km11 #_reverse__R10
 2171 272 6,223 km11 #_reverse__R10
 2172 274 6,262 km11 #_reverse__R10
 2173 278 6,263 km11 #_reverse__R10
 2174 279 6,263 km11 #_reverse__R10
 2175 282 6,264 km11 #_reverse__R10
 2176 283 6,269 km11 #_reverse__R10
 2177 284 6,270 km11 #_reverse__R10
 2178 284 6,265 km11 #_reverse__R10
 2179 286 6,266 km11 #_reverse__R10
 2180 288 6,275 km11 #_reverse__R10
 2181 290 6,276 km11 #_reverse__R10
 2182 291 6,277 km11 #_reverse__R10
 2183 293 6,279 km11 #_reverse__R10
 2184 293 6,278 km11 #_reverse__R10
 2185 294 6,280 km11 #_reverse__R10
 2186 4,132 133 kp10 #_R11
 2187 4,136 137 kp10 #_R11
 2188 4,138 139 kp10 #_R11
 2189 4,142 143 kp10 #_R11
 2190 4,144 150 kp10 #_R11
 2191 4,144 145 kp10 #_R11
 2192 4,145 151 kp10 #_R11
 2193 4,146 152 kp10 #_R11
 2194 4,147 153 kp10 #_R11
 2195 4,148 154 kp10 #_R11
 2196 4,148 149 kp10 #_R11
 2197 4,149 155 kp10 #_R11
 2198 4,150 151 kp10 #_R11
 2199 4,154 155 kp10 #_R11
 2200 4,156 157 kp10 #_R11
 2201 4,160 161 kp10 #_R11
 2202 4,163 164 kp10 #_R11
 2203 4,167 168 kp10 #_R11
 2204 4,169 176 kp10 #_R11
 2205 4,170 171 kp10 #_R11
 2206 4,170 177 kp10 #_R11
 2207 4,171 178 kp10 #_R11
 2208 4,172 179 kp10 #_R11
 2209 4,173 180 kp10 #_R11
 2210 4,174 175 kp10 #_R11
 2211 4,174 181 kp10 #_R11
 2212 4,175 182 kp10 #_R11
 2213 4,177 178 kp10 #_R11
 2214 4,181 182 kp10 #_R11
 2215 4,184 185 kp10 #_R11
 2216 4,188 189 kp10 #_R11
 2217 4,191 192 kp10 #_R11
 2218 4,195 196 kp10 #_R11
 2219 4,197 198 2*kp10 #_R11
 2220 4,198 203 kp10 #_R11
 2221 4,199 204 kp10 #_R11
 2222 4,200 205 kp10 #_R11
 2223 4,201 206 kp10 #_R11
 2224 4,201 202 kp10 #_R11
 2225 4,202 207 kp10 #_R11
 2226 4,206 207 kp10 #_R11
 2227 4,210 211 kp10 #_R11
 2228 4,213 214 kp10 #_R11
 2229 4,215 216 2*kp10 #_R11
 2230 4,216 217 kp10 #_R11
 2231 4,224 226 kp10 #_R11
 2232 4,225 227 kp10 #_R11
 2233 4,230 231 kp10 #_R11
 2234 4,233 234 kp10 #_R11
 2235 4,235 236 kp10 #_R11
 2236 4,237 238 kp10 #_R11
 2237 4,239 240 kp10 #_R11
 2238 4,242 244 kp10 #_R11
 2239 4,243 245 kp10 #_R11
 2240 4,247 249 kp10 #_R11
 2241 4,247 248 kp10 #_R11
 2242 4,248 250 kp10 #_R11
 2243 4,249 250 kp10 #_R11
 2244 4,251 252 kp10 #_R11
 2245 4,253 254 kp10 #_R11
 2246 4,255 257 kp10 #_R11
 2247 4,255 256 kp10 #_R11
 2248 4,256 259 kp10 #_R11
 2249 4,257 259 kp10 #_R11
 2250 4,258 260 kp10 #_R11
 2251 4,264 265 kp10 #_R11
 2252 4,267 268 kp10 #_R11
 2253 4,269 270 kp10 #_R11
 2254 4,271 272 kp10 #_R11
 2255 4,273 274 kp10 #_R11
 2256 4,276 278 kp10 #_R11
 2257 4,277 279 kp10 #_R11
 2258 4,281 283 kp10 #_R11
 2259 4,281 282 kp10 #_R11
 2260 4,282 284 kp10 #_R11
 2261 4,283 284 kp10 #_R11
 2262 4,285 286 kp10 #_R11
 2263 4,287 288 kp10 #_R11
 2264 4,289 291 kp10 #_R11
 2265 4,289 290 kp10 #_R11
 2266 4,290 293 kp10 #_R11
 2267 4,291 293 kp10 #_R11
 2268 4,292 294 kp10 #_R11
 2269 133 4,132 km10 #_reverse__R11
 2270 137 4,136 km10 #_reverse__R11
 2271 139 4,138 km10 #_reverse__R11
 2272 143 4,142 km10 #_reverse__R11
 2273 145 4,144 km10 #_reverse__R11
 2274 149 4,148 km10 #_reverse__R11
 2275 150 4,144 km10 #_reverse__R11
 2276 151 4,145 km10 #_reverse__R11
 2277 151 4,150 km10 #_reverse__R11
 2278 152 4,146 km10 #_reverse__R11
 2279 153 4,147 km10 #_reverse__R11
 2280 154 4,148 km10 #_reverse__R11
 2281 155 4,149 km10 #_reverse__R11
 2282 155 4,154 km10 #_reverse__R11
 2283 157 4,156 km10 #_reverse__R11
 2284 161 4,160 km10 #_reverse__R11
 2285 164 4,163 km10 #_reverse__R11
 2286 168 4,167 km10 #_reverse__R11
 2287 171 4,170 km10 #_reverse__R11
 2288 175 4,174 km10 #_reverse__R11
 2289 176 4,169 km10 #_reverse__R11
 2290 177 4,170 km10 #_reverse__R11
 2291 178 4,177 km10 #_reverse__R11
 2292 178 4,171 km10 #_reverse__R11
 2293 179 4,172 km10 #_reverse__R11
 2294 180 4,173 km10 #_reverse__R11
 2295 181 4,174 km10 #_reverse__R11
 2296 182 4,181 km10 #_reverse__R11
 2297 182 4,175 km10 #_reverse__R11
 2298 185 4,184 km10 #_reverse__R11
 2299 189 4,188 km10 #_reverse__R11
 2300 192 4,191 km10 #_reverse__R11
 2301 196 4,195 km10 #_reverse__R11
 2302 198 4,197 km10 #_reverse__R11
 2303 202 4,201 km10 #_reverse__R11
 2304 203 4,198 2*km10 #_reverse__R11
 2305 204 4,199 km10 #_reverse__R11
 2306 205 4,200 km10 #_reverse__R11
 2307 206 4,201 km10 #_reverse__R11
 2308 207 4,202 km10 #_reverse__R11
 2309 207 4,206 km10 #_reverse__R11
 2310 211 4,210 km10 #_reverse__R11
 2311 214 4,213 km10 #_reverse__R11
 2312 216 4,215 km10 #_reverse__R11
 2313 217 4,216 2*km10 #_reverse__R11
 2314 226 4,224 km10 #_reverse__R11
 2315 227 4,225 km10 #_reverse__R11
 2316 231 4,230 km10 #_reverse__R11
 2317 234 4,233 km10 #_reverse__R11
 2318 236 4,235 km10 #_reverse__R11
 2319 238 4,237 km10 #_reverse__R11
 2320 240 4,239 km10 #_reverse__R11
 2321 244 4,242 km10 #_reverse__R11
 2322 245 4,243 km10 #_reverse__R11
 2323 248 4,247 km10 #_reverse__R11
 2324 249 4,247 km10 #_reverse__R11
 2325 250 4,248 km10 #_reverse__R11
 2326 250 4,249 km10 #_reverse__R11
 2327 252 4,251 km10 #_reverse__R11
 2328 254 4,253 km10 #_reverse__R11
 2329 256 4,255 km10 #_reverse__R11
 2330 257 4,255 km10 #_reverse__R11
 2331 259 4,256 km10 #_reverse__R11
 2332 259 4,257 km10 #_reverse__R11
 2333 260 4,258 km10 #_reverse__R11
 2334 265 4,264 km10 #_reverse__R11
 2335 268 4,267 km10 #_reverse__R11
 2336 270 4,269 km10 #_reverse__R11
 2337 272 4,271 km10 #_reverse__R11
 2338 274 4,273 km10 #_reverse__R11
 2339 278 4,276 km10 #_reverse__R11
 2340 279 4,277 km10 #_reverse__R11
 2341 282 4,281 km10 #_reverse__R11
 2342 283 4,281 km10 #_reverse__R11
 2343 284 4,282 km10 #_reverse__R11
 2344 284 4,283 km10 #_reverse__R11
 2345 286 4,285 km10 #_reverse__R11
 2346 288 4,287 km10 #_reverse__R11
 2347 290 4,289 km10 #_reverse__R11
 2348 291 4,289 km10 #_reverse__R11
 2349 293 4,290 km10 #_reverse__R11
 2350 293 4,291 km10 #_reverse__R11
 2351 294 4,292 km10 #_reverse__R11
 2352 3,138 163 kp13 #_R12
 2353 3,139 164 kp13 #_R12
 2354 3,140 165 kp13 #_R12
 2355 3,141 166 kp13 #_R12
 2356 3,142 167 kp13 #_R12
 2357 3,143 168 kp13 #_R12
 2358 3,169 191 kp13 #_R12
 2359 3,170 197 kp13 #_R12
 2360 3,171 198 kp13 #_R12
 2361 3,172 199 kp13 #_R12
 2362 3,173 200 kp13 #_R12
 2363 3,174 201 kp13 #_R12
 2364 3,175 202 kp13 #_R12
 2365 3,176 192 kp13 #_R12
 2366 3,177 198 kp13 #_R12
 2367 3,178 203 kp13 #_R12
 2368 3,179 204 kp13 #_R12
 2369 3,180 205 kp13 #_R12
 2370 3,181 206 kp13 #_R12
 2371 3,182 207 kp13 #_R12
 2372 3,222 232 kp13 #_R12
 2373 3,223 266 kp13 #_R12
 2374 3,229 241 kp13 #_R12
 2375 3,237 251 kp13 #_R12
 2376 3,238 252 kp13 #_R12
 2377 3,242 253 kp13 #_R12
 2378 3,243 300 kp13 #_R12
 2379 3,244 254 kp13 #_R12
 2380 3,245 306 kp13 #_R12
 2381 3,255 302 kp13 #_R12
 2382 3,256 308 kp13 #_R12
 2383 3,257 303 kp13 #_R12
 2384 3,259 309 kp13 #_R12
 2385 3,263 275 kp13 #_R12
 2386 3,271 285 kp13 #_R12
 2387 3,272 286 kp13 #_R12
 2388 3,276 287 kp13 #_R12
 2389 3,277 301 kp13 #_R12
 2390 3,278 288 kp13 #_R12
 2391 3,279 307 kp13 #_R12
 2392 3,289 304 kp13 #_R12
 2393 3,290 310 kp13 #_R12
 2394 3,291 305 kp13 #_R12
 2395 3,293 311 kp13 #_R12
 2396 132 3,71 km13 #_reverse__R12
 2397 133 3,72 km13 #_reverse__R12
 2398 138 3,75 km13 #_reverse__R12
 2399 139 3,76 km13 #_reverse__R12
 2400 144 3,79 km13 #_reverse__R12
 2401 145 3,80 km13 #_reverse__R12
 2402 150 3,83 km13 #_reverse__R12
 2403 151 3,84 km13 #_reverse__R12
 2404 156 3,113 km13 #_reverse__R12
 2405 156 3,87 km13 #_reverse__R12
 2406 157 3,114 km13 #_reverse__R12
 2407 157 3,88 km13 #_reverse__R12
 2408 158 3,115 km13 #_reverse__R12
 2409 159 3,116 km13 #_reverse__R12
 2410 160 3,128 km13 #_reverse__R12
 2411 161 3,129 km13 #_reverse__R12
 2412 162 3,120 km13 #_reverse__R12
 2413 163 3,91 km13 #_reverse__R12
 2414 163 3,138 km13 #_reverse__R12
 2415 164 3,92 km13 #_reverse__R12
 2416 164 3,139 km13 #_reverse__R12
 2417 165 3,140 km13 #_reverse__R12
 2418 166 3,141 km13 #_reverse__R12
 2419 167 3,142 km13 #_reverse__R12
 2420 168 3,143 km13 #_reverse__R12
 2421 170 3,94 km13 #_reverse__R12
 2422 171 3,95 km13 #_reverse__R12
 2423 177 3,95 km13 #_reverse__R12
 2424 178 3,97 km13 #_reverse__R12
 2425 184 3,96 km13 #_reverse__R12
 2426 185 3,98 km13 #_reverse__R12
 2427 191 3,169 km13 #_reverse__R12
 2428 192 3,176 km13 #_reverse__R12
 2429 197 3,170 2*km13 #_reverse__R12
 2430 198 3,171 km13 #_reverse__R12
 2431 198 3,177 km13 #_reverse__R12
 2432 199 3,172 km13 #_reverse__R12
 2433 200 3,173 km13 #_reverse__R12
 2434 201 3,174 km13 #_reverse__R12
 2435 202 3,175 km13 #_reverse__R12
 2436 203 3,178 2*km13 #_reverse__R12
 2437 204 3,179 km13 #_reverse__R12
 2438 205 3,180 km13 #_reverse__R12
 2439 206 3,181 km13 #_reverse__R12
 2440 207 3,182 km13 #_reverse__R12
 2441 232 3,222 km13 #_reverse__R12
 2442 241 3,229 km13 #_reverse__R12
 2443 251 3,237 km13 #_reverse__R12
 2444 252 3,238 km13 #_reverse__R12
 2445 253 3,242 km13 #_reverse__R12
 2446 254 3,244 km13 #_reverse__R12
 2447 266 3,223 km13 #_reverse__R12
 2448 275 3,263 km13 #_reverse__R12
 2449 285 3,271 km13 #_reverse__R12
 2450 286 3,272 km13 #_reverse__R12
 2451 287 3,276 km13 #_reverse__R12
 2452 288 3,278 km13 #_reverse__R12
 2453 67,138 191 kp15 #_R13
 2454 67,139 192 kp15 #_R13
 2455 67,140 193 kp15 #_R13
 2456 67,141 194 kp15 #_R13
 2457 67,142 195 kp15 #_R13
 2458 67,143 196 kp15 #_R13
 2459 67,169 195 kp15 #_R13
 2460 67,170 201 kp15 #_R13
 2461 67,171 206 kp15 #_R13
 2462 67,172 210 kp15 #_R13
 2463 67,173 213 kp15 #_R13
 2464 67,174 215 kp15 #_R13
 2465 67,175 216 kp15 #_R13
 2466 67,176 196 kp15 #_R13
 2467 67,177 202 kp15 #_R13
 2468 67,178 207 kp15 #_R13
 2469 67,179 211 kp15 #_R13
 2470 67,180 214 kp15 #_R13
 2471 67,181 216 kp15 #_R13
 2472 67,182 217 kp15 #_R13
 2473 67,222 246 kp15 #_R13
 2474 67,223 280 kp15 #_R13
 2475 67,229 261 kp15 #_R13
 2476 67,237 258 kp15 #_R13
 2477 67,238 260 kp15 #_R13
 2478 67,242 296 kp15 #_R13
 2479 67,243 324 kp15 #_R13
 2480 67,244 297 kp15 #_R13
 2481 67,245 330 kp15 #_R13
 2482 67,255 326 kp15 #_R13
 2483 67,256 332 kp15 #_R13
 2484 67,257 327 kp15 #_R13
 2485 67,259 333 kp15 #_R13
 2486 67,263 295 kp15 #_R13
 2487 67,271 292 kp15 #_R13
 2488 67,272 294 kp15 #_R13
 2489 67,276 298 kp15 #_R13
 2490 67,277 325 kp15 #_R13
 2491 67,278 299 kp15 #_R13
 2492 67,279 331 kp15 #_R13
 2493 67,289 328 kp15 #_R13
 2494 67,290 334 kp15 #_R13
 2495 67,291 329 kp15 #_R13
 2496 67,293 335 kp15 #_R13
 2497 136 67,71 km15 #_reverse__R13
 2498 137 67,72 km15 #_reverse__R13
 2499 142 67,75 km15 #_reverse__R13
 2500 143 67,76 km15 #_reverse__R13
 2501 148 67,79 km15 #_reverse__R13
 2502 149 67,80 km15 #_reverse__R13
 2503 154 67,83 km15 #_reverse__R13
 2504 155 67,84 km15 #_reverse__R13
 2505 160 67,87 km15 #_reverse__R13
 2506 161 67,88 km15 #_reverse__R13
 2507 162 67,74 km15 #_reverse__R13
 2508 167 67,91 km15 #_reverse__R13
 2509 168 67,92 km15 #_reverse__R13
 2510 169 67,75 km15 #_reverse__R13
 2511 174 67,94 km15 #_reverse__R13
 2512 175 67,95 km15 #_reverse__R13
 2513 176 67,76 km15 #_reverse__R13
 2514 181 67,95 km15 #_reverse__R13
 2515 182 67,97 km15 #_reverse__R13
 2516 183 67,106 km15 #_reverse__R13
 2517 183 67,77 km15 #_reverse__R13
 2518 184 67,113 km15 #_reverse__R13
 2519 185 67,114 km15 #_reverse__R13
 2520 186 67,115 km15 #_reverse__R13
 2521 187 67,116 km15 #_reverse__R13
 2522 188 67,128 km15 #_reverse__R13
 2523 188 67,96 km15 #_reverse__R13
 2524 189 67,129 km15 #_reverse__R13
 2525 189 67,98 km15 #_reverse__R13
 2526 190 67,120 2*km15 #_reverse__R13
 2527 191 67,138 km15 #_reverse__R13
 2528 192 67,139 km15 #_reverse__R13
 2529 193 67,140 km15 #_reverse__R13
 2530 194 67,141 km15 #_reverse__R13
 2531 195 67,169 km15 #_reverse__R13
 2532 195 67,142 km15 #_reverse__R13
 2533 196 67,176 km15 #_reverse__R13
 2534 196 67,143 km15 #_reverse__R13
 2535 201 67,170 km15 #_reverse__R13
 2536 202 67,177 km15 #_reverse__R13
 2537 206 67,171 km15 #_reverse__R13
 2538 207 67,178 km15 #_reverse__R13
 2539 210 67,172 km15 #_reverse__R13
 2540 211 67,179 km15 #_reverse__R13
 2541 213 67,173 km15 #_reverse__R13
 2542 214 67,180 km15 #_reverse__R13
 2543 215 67,174 2*km15 #_reverse__R13
 2544 216 67,175 km15 #_reverse__R13
 2545 216 67,181 km15 #_reverse__R13
 2546 217 67,182 2*km15 #_reverse__R13
 2547 246 67,222 km15 #_reverse__R13
 2548 258 67,237 km15 #_reverse__R13
 2549 260 67,238 km15 #_reverse__R13
 2550 261 67,229 km15 #_reverse__R13
 2551 280 67,223 km15 #_reverse__R13
 2552 292 67,271 km15 #_reverse__R13
 2553 294 67,272 km15 #_reverse__R13
 2554 295 67,263 km15 #_reverse__R13
 2555 130,138 300 kp18 #_R14
 2556 130,139 306 kp18 #_R14
 2557 130,140 312 kp18 #_R14
 2558 130,141 318 kp18 #_R14
 2559 130,142 324 kp18 #_R14
 2560 130,143 330 kp18 #_R14
 2561 130,169 296 kp18 #_R14
 2562 130,170 302 kp18 #_R14
 2563 130,171 308 kp18 #_R14
 2564 130,172 314 kp18 #_R14
 2565 130,173 320 kp18 #_R14
 2566 130,174 326 kp18 #_R14
 2567 130,175 332 kp18 #_R14
 2568 130,176 297 kp18 #_R14
 2569 130,177 303 kp18 #_R14
 2570 130,178 309 kp18 #_R14
 2571 130,179 315 kp18 #_R14
 2572 130,180 321 kp18 #_R14
 2573 130,181 327 kp18 #_R14
 2574 130,182 333 kp18 #_R14
 2575 130,222 312 kp18 #_R14
 2576 130,223 313 kp18 #_R14
 2577 130,229 336 kp18 #_R14
 2578 130,237 314 kp18 #_R14
 2579 130,238 315 kp18 #_R14
 2580 130,242 338 kp18 #_R14
 2581 130,243 338 kp18 #_R14
 2582 130,244 339 kp18 #_R14
 2583 130,245 339 kp18 #_R14
 2584 130,255 347 kp18 #_R14
 2585 130,256 348 kp18 #_R14
 2586 130,257 348 kp18 #_R14
 2587 130,259 351 kp18 #_R14
 2588 130,263 337 kp18 #_R14
 2589 130,271 316 kp18 #_R14
 2590 130,272 317 kp18 #_R14
 2591 130,276 340 kp18 #_R14
 2592 130,277 343 kp18 #_R14
 2593 130,278 341 kp18 #_R14
 2594 130,279 344 kp18 #_R14
 2595 130,289 349 kp18 #_R14
 2596 130,290 352 kp18 #_R14
 2597 130,291 350 kp18 #_R14
 2598 130,293 353 kp18 #_R14
 2599 134 21,130 km18 #_reverse__R14
 2600 140 27,130 km18 #_reverse__R14
 2601 146 32,130 km18 #_reverse__R14
 2602 152 34,130 km18 #_reverse__R14
 2603 158 36,130 km18 #_reverse__R14
 2604 165 59,130 km18 #_reverse__R14
 2605 172 62,130 km18 #_reverse__R14
 2606 179 63,130 km18 #_reverse__R14
 2607 186 64,130 km18 #_reverse__R14
 2608 193 106,130 km18 #_reverse__R14
 2609 199 113,130 km18 #_reverse__R14
 2610 204 114,130 km18 #_reverse__R14
 2611 208 115,130 2*km18 #_reverse__R14
 2612 209 116,130 km18 #_reverse__R14
 2613 210 128,130 km18 #_reverse__R14
 2614 211 129,130 km18 #_reverse__R14
 2615 218 22,130 km18 #_reverse__R14
 2616 220 26,130 km18 #_reverse__R14
 2617 222 27,130 km18 #_reverse__R14
 2618 224 33,130 km18 #_reverse__R14
 2619 226 35,130 km18 #_reverse__R14
 2620 228 38,130 km18 #_reverse__R14
 2621 229 42,130 km18 #_reverse__R14
 2622 230 43,130 km18 #_reverse__R14
 2623 231 44,130 km18 #_reverse__R14
 2624 232 45,130 km18 #_reverse__R14
 2625 233 53,130 km18 #_reverse__R14
 2626 234 54,130 km18 #_reverse__R14
 2627 235 57,130 km18 #_reverse__R14
 2628 236 58,130 km18 #_reverse__R14
 2629 237 62,130 km18 #_reverse__R14
 2630 238 63,130 km18 #_reverse__R14
 2631 239 71,130 km18 #_reverse__R14
 2632 240 72,130 km18 #_reverse__R14
 2633 241 74,130 km18 #_reverse__R14
 2634 242 75,130 km18 #_reverse__R14
 2635 243 75,130 km18 #_reverse__R14
 2636 244 76,130 km18 #_reverse__R14
 2637 245 76,130 km18 #_reverse__R14
 2638 246 77,130 km18 #_reverse__R14
 2639 247 79,130 km18 #_reverse__R14
 2640 248 80,130 km18 #_reverse__R14
 2641 249 83,130 km18 #_reverse__R14
 2642 250 84,130 km18 #_reverse__R14
 2643 251 87,130 km18 #_reverse__R14
 2644 252 88,130 km18 #_reverse__R14
 2645 253 91,130 km18 #_reverse__R14
 2646 254 92,130 km18 #_reverse__R14
 2647 255 94,130 km18 #_reverse__R14
 2648 256 95,130 km18 #_reverse__R14
 2649 257 95,130 km18 #_reverse__R14
 2650 258 96,130 km18 #_reverse__R14
 2651 259 97,130 km18 #_reverse__R14
 2652 260 98,130 km18 #_reverse__R14
 2653 261 120,130 km18 #_reverse__R14
 2654 131,138 301 kp20 #_R15
 2655 131,139 307 kp20 #_R15
 2656 131,140 313 kp20 #_R15
 2657 131,141 319 kp20 #_R15
 2658 131,142 325 kp20 #_R15
 2659 131,143 331 kp20 #_R15
 2660 131,169 298 kp20 #_R15
 2661 131,170 304 kp20 #_R15
 2662 131,171 310 kp20 #_R15
 2663 131,172 316 kp20 #_R15
 2664 131,173 322 kp20 #_R15
 2665 131,174 328 kp20 #_R15
 2666 131,175 334 kp20 #_R15
 2667 131,176 299 kp20 #_R15
 2668 131,177 305 kp20 #_R15
 2669 131,178 311 kp20 #_R15
 2670 131,179 317 kp20 #_R15
 2671 131,180 323 kp20 #_R15
 2672 131,181 329 kp20 #_R15
 2673 131,182 335 kp20 #_R15
 2674 131,222 318 kp20 #_R15
 2675 131,223 319 kp20 #_R15
 2676 131,229 337 kp20 #_R15
 2677 131,237 320 kp20 #_R15
 2678 131,238 321 kp20 #_R15
 2679 131,242 343 kp20 #_R15
 2680 131,243 340 kp20 #_R15
 2681 131,244 344 kp20 #_R15
 2682 131,245 341 kp20 #_R15
 2683 131,255 349 kp20 #_R15
 2684 131,256 350 kp20 #_R15
 2685 131,257 352 kp20 #_R15
 2686 131,259 353 kp20 #_R15
 2687 131,263 342 kp20 #_R15
 2688 131,271 322 kp20 #_R15
 2689 131,272 323 kp20 #_R15
 2690 131,276 345 kp20 #_R15
 2691 131,277 345 kp20 #_R15
 2692 131,278 346 kp20 #_R15
 2693 131,279 346 kp20 #_R15
 2694 131,289 354 kp20 #_R15
 2695 131,290 355 kp20 #_R15
 2696 131,291 355 kp20 #_R15
 2697 131,293 356 kp20 #_R15
 2698 135 21,131 km20 #_reverse__R15
 2699 141 27,131 km20 #_reverse__R15
 2700 147 32,131 km20 #_reverse__R15
 2701 153 34,131 km20 #_reverse__R15
 2702 159 36,131 km20 #_reverse__R15
 2703 166 59,131 km20 #_reverse__R15
 2704 173 62,131 km20 #_reverse__R15
 2705 180 63,131 km20 #_reverse__R15
 2706 187 64,131 km20 #_reverse__R15
 2707 194 106,131 km20 #_reverse__R15
 2708 200 113,131 km20 #_reverse__R15
 2709 205 114,131 km20 #_reverse__R15
 2710 209 115,131 km20 #_reverse__R15
 2711 212 116,131 2*km20 #_reverse__R15
 2712 213 128,131 km20 #_reverse__R15
 2713 214 129,131 km20 #_reverse__R15
 2714 219 22,131 km20 #_reverse__R15
 2715 221 26,131 km20 #_reverse__R15
 2716 223 27,131 km20 #_reverse__R15
 2717 225 33,131 km20 #_reverse__R15
 2718 227 35,131 km20 #_reverse__R15
 2719 262 38,131 km20 #_reverse__R15
 2720 263 42,131 km20 #_reverse__R15
 2721 264 43,131 km20 #_reverse__R15
 2722 265 44,131 km20 #_reverse__R15
 2723 266 45,131 km20 #_reverse__R15
 2724 267 53,131 km20 #_reverse__R15
 2725 268 54,131 km20 #_reverse__R15
 2726 269 57,131 km20 #_reverse__R15
 2727 270 58,131 km20 #_reverse__R15
 2728 271 62,131 km20 #_reverse__R15
 2729 272 63,131 km20 #_reverse__R15
 2730 273 71,131 km20 #_reverse__R15
 2731 274 72,131 km20 #_reverse__R15
 2732 275 74,131 km20 #_reverse__R15
 2733 276 75,131 km20 #_reverse__R15
 2734 277 75,131 km20 #_reverse__R15
 2735 278 76,131 km20 #_reverse__R15
 2736 279 76,131 km20 #_reverse__R15
 2737 280 77,131 km20 #_reverse__R15
 2738 281 79,131 km20 #_reverse__R15
 2739 282 80,131 km20 #_reverse__R15
 2740 283 83,131 km20 #_reverse__R15
 2741 284 84,131 km20 #_reverse__R15
 2742 285 87,131 km20 #_reverse__R15
 2743 286 88,131 km20 #_reverse__R15
 2744 287 91,131 km20 #_reverse__R15
 2745 288 92,131 km20 #_reverse__R15
 2746 289 94,131 km20 #_reverse__R15
 2747 290 95,131 km20 #_reverse__R15
 2748 291 95,131 km20 #_reverse__R15
 2749 292 96,131 km20 #_reverse__R15
 2750 293 97,131 km20 #_reverse__R15
 2751 294 98,131 km20 #_reverse__R15
 2752 295 120,131 km20 #_reverse__R15
 2753 2,136 239 kp17 #_R16
 2754 2,137 240 kp17 #_R16
 2755 2,142 242 kp17 #_R16
 2756 2,143 244 kp17 #_R16
 2757 2,148 247 kp17 #_R16
 2758 2,149 248 kp17 #_R16
 2759 2,154 249 kp17 #_R16
 2760 2,155 250 kp17 #_R16
 2761 2,160 251 kp17 #_R16
 2762 2,161 252 kp17 #_R16
 2763 2,162 241 kp17 #_R16
 2764 2,167 253 kp17 #_R16
 2765 2,168 254 kp17 #_R16
 2766 2,169 243 kp17 #_R16
 2767 2,174 255 kp17 #_R16
 2768 2,175 257 kp17 #_R16
 2769 2,176 245 kp17 #_R16
 2770 2,181 256 kp17 #_R16
 2771 2,182 259 kp17 #_R16
 2772 2,183 193 kp17 #_R16
 2773 2,183 246 kp17 #_R16
 2774 2,184 199 kp17 #_R16
 2775 2,185 204 kp17 #_R16
 2776 2,186 208 kp17 #_R16
 2777 2,187 209 kp17 #_R16
 2778 2,188 210 kp17 #_R16
 2779 2,188 258 kp17 #_R16
 2780 2,189 211 kp17 #_R16
 2781 2,189 260 kp17 #_R16
 2782 2,190 261 2*kp17 #_R16
 2783 2,191 300 kp17 #_R16
 2784 2,192 306 kp17 #_R16
 2785 2,193 312 kp17 #_R16
 2786 2,194 318 kp17 #_R16
 2787 2,195 296 kp17 #_R16
 2788 2,195 324 kp17 #_R16
 2789 2,196 297 kp17 #_R16
 2790 2,196 330 kp17 #_R16
 2791 2,201 302 kp17 #_R16
 2792 2,202 303 kp17 #_R16
 2793 2,206 308 kp17 #_R16
 2794 2,207 309 kp17 #_R16
 2795 2,210 314 kp17 #_R16
 2796 2,211 315 kp17 #_R16
 2797 2,213 320 kp17 #_R16
 2798 2,214 321 kp17 #_R16
 2799 2,215 326 2*kp17 #_R16
 2800 2,216 332 kp17 #_R16
 2801 2,216 327 kp17 #_R16
 2802 2,217 333 2*kp17 #_R16
 2803 2,246 312 kp17 #_R16
 2804 2,258 314 kp17 #_R16
 2805 2,260 315 kp17 #_R16
 2806 2,261 336 kp17 #_R16
 2807 2,280 313 kp17 #_R16
 2808 2,292 316 kp17 #_R16
 2809 2,294 317 kp17 #_R16
 2810 2,295 337 kp17 #_R16
 2811 134 2,73 km17 #_reverse__R16
 2812 140 2,77 km17 #_reverse__R16
 2813 146 2,81 km17 #_reverse__R16
 2814 152 2,85 km17 #_reverse__R16
 2815 158 2,89 km17 #_reverse__R16
 2816 165 2,93 km17 #_reverse__R16
 2817 172 2,96 km17 #_reverse__R16
 2818 179 2,98 km17 #_reverse__R16
 2819 186 2,99 km17 #_reverse__R16
 2820 193 2,183 km17 #_reverse__R16
 2821 199 2,184 km17 #_reverse__R16
 2822 204 2,185 km17 #_reverse__R16
 2823 208 2,186 2*km17 #_reverse__R16
 2824 209 2,187 km17 #_reverse__R16
 2825 210 2,188 km17 #_reverse__R16
 2826 211 2,189 km17 #_reverse__R16
 2827 218 2,100 km17 #_reverse__R16
 2828 220 2,105 km17 #_reverse__R16
 2829 222 2,106 km17 #_reverse__R16
 2830 224 2,117 km17 #_reverse__R16
 2831 226 2,118 km17 #_reverse__R16
 2832 228 2,119 km17 #_reverse__R16
 2833 229 2,120 km17 #_reverse__R16
 2834 230 2,121 km17 #_reverse__R16
 2835 231 2,122 km17 #_reverse__R16
 2836 232 2,123 km17 #_reverse__R16
 2837 233 2,124 km17 #_reverse__R16
 2838 234 2,125 km17 #_reverse__R16
 2839 235 2,126 km17 #_reverse__R16
 2840 236 2,127 km17 #_reverse__R16
 2841 237 2,128 km17 #_reverse__R16
 2842 238 2,129 km17 #_reverse__R16
 2843 239 2,136 km17 #_reverse__R16
 2844 240 2,137 km17 #_reverse__R16
 2845 241 2,162 km17 #_reverse__R16
 2846 242 2,142 km17 #_reverse__R16
 2847 243 2,169 km17 #_reverse__R16
 2848 244 2,143 km17 #_reverse__R16
 2849 245 2,176 km17 #_reverse__R16
 2850 246 2,183 km17 #_reverse__R16
 2851 247 2,148 km17 #_reverse__R16
 2852 248 2,149 km17 #_reverse__R16
 2853 249 2,154 km17 #_reverse__R16
 2854 250 2,155 km17 #_reverse__R16
 2855 251 2,160 km17 #_reverse__R16
 2856 252 2,161 km17 #_reverse__R16
 2857 253 2,167 km17 #_reverse__R16
 2858 254 2,168 km17 #_reverse__R16
 2859 255 2,174 km17 #_reverse__R16
 2860 256 2,181 km17 #_reverse__R16
 2861 257 2,175 km17 #_reverse__R16
 2862 258 2,188 km17 #_reverse__R16
 2863 259 2,182 km17 #_reverse__R16
 2864 260 2,189 km17 #_reverse__R16
 2865 261 2,190 km17 #_reverse__R16
 2866 6,136 273 kp24 #_R17
 2867 6,137 274 kp24 #_R17
 2868 6,142 276 kp24 #_R17
 2869 6,143 278 kp24 #_R17
 2870 6,148 281 kp24 #_R17
 2871 6,149 282 kp24 #_R17
 2872 6,154 283 kp24 #_R17
 2873 6,155 284 kp24 #_R17
 2874 6,160 285 kp24 #_R17
 2875 6,161 286 kp24 #_R17
 2876 6,162 275 kp24 #_R17
 2877 6,167 287 kp24 #_R17
 2878 6,168 288 kp24 #_R17
 2879 6,169 277 kp24 #_R17
 2880 6,174 289 kp24 #_R17
 2881 6,175 291 kp24 #_R17
 2882 6,176 279 kp24 #_R17
 2883 6,181 290 kp24 #_R17
 2884 6,182 293 kp24 #_R17
 2885 6,183 194 kp24 #_R17
 2886 6,183 280 kp24 #_R17
 2887 6,184 200 kp24 #_R17
 2888 6,185 205 kp24 #_R17
 2889 6,186 209 kp24 #_R17
 2890 6,187 212 kp24 #_R17
 2891 6,188 213 kp24 #_R17
 2892 6,188 292 kp24 #_R17
 2893 6,189 214 kp24 #_R17
 2894 6,189 294 kp24 #_R17
 2895 6,190 295 2*kp24 #_R17
 2896 6,191 301 kp24 #_R17
 2897 6,192 307 kp24 #_R17
 2898 6,193 313 kp24 #_R17
 2899 6,194 319 kp24 #_R17
 2900 6,195 298 kp24 #_R17
 2901 6,195 325 kp24 #_R17
 2902 6,196 299 kp24 #_R17
 2903 6,196 331 kp24 #_R17
 2904 6,201 304 kp24 #_R17
 2905 6,202 305 kp24 #_R17
 2906 6,206 310 kp24 #_R17
 2907 6,207 311 kp24 #_R17
 2908 6,210 316 kp24 #_R17
 2909 6,211 317 kp24 #_R17
 2910 6,213 322 kp24 #_R17
 2911 6,214 323 kp24 #_R17
 2912 6,215 328 2*kp24 #_R17
 2913 6,216 334 kp24 #_R17
 2914 6,216 329 kp24 #_R17
 2915 6,217 335 2*kp24 #_R17
 2916 6,246 318 kp24 #_R17
 2917 6,258 320 kp24 #_R17
 2918 6,260 321 kp24 #_R17
 2919 6,261 337 kp24 #_R17
 2920 6,280 319 kp24 #_R17
 2921 6,292 322 kp24 #_R17
 2922 6,294 323 kp24 #_R17
 2923 6,295 342 kp24 #_R17
 2924 135 6,73 km24 #_reverse__R17
 2925 141 6,77 km24 #_reverse__R17
 2926 147 6,81 km24 #_reverse__R17
 2927 153 6,85 km24 #_reverse__R17
 2928 159 6,89 km24 #_reverse__R17
 2929 166 6,93 km24 #_reverse__R17
 2930 173 6,96 km24 #_reverse__R17
 2931 180 6,98 km24 #_reverse__R17
 2932 187 6,99 km24 #_reverse__R17
 2933 194 6,183 km24 #_reverse__R17
 2934 200 6,184 km24 #_reverse__R17
 2935 205 6,185 km24 #_reverse__R17
 2936 209 6,186 km24 #_reverse__R17
 2937 212 6,187 2*km24 #_reverse__R17
 2938 213 6,188 km24 #_reverse__R17
 2939 214 6,189 km24 #_reverse__R17
 2940 219 6,100 km24 #_reverse__R17
 2941 221 6,105 km24 #_reverse__R17
 2942 223 6,106 km24 #_reverse__R17
 2943 225 6,117 km24 #_reverse__R17
 2944 227 6,118 km24 #_reverse__R17
 2945 262 6,119 km24 #_reverse__R17
 2946 263 6,120 km24 #_reverse__R17
 2947 264 6,121 km24 #_reverse__R17
 2948 265 6,122 km24 #_reverse__R17
 2949 266 6,123 km24 #_reverse__R17
 2950 267 6,124 km24 #_reverse__R17
 2951 268 6,125 km24 #_reverse__R17
 2952 269 6,126 km24 #_reverse__R17
 2953 270 6,127 km24 #_reverse__R17
 2954 271 6,128 km24 #_reverse__R17
 2955 272 6,129 km24 #_reverse__R17
 2956 273 6,136 km24 #_reverse__R17
 2957 274 6,137 km24 #_reverse__R17
 2958 275 6,162 km24 #_reverse__R17
 2959 276 6,142 km24 #_reverse__R17
 2960 277 6,169 km24 #_reverse__R17
 2961 278 6,143 km24 #_reverse__R17
 2962 279 6,176 km24 #_reverse__R17
 2963 280 6,183 km24 #_reverse__R17
 2964 281 6,148 km24 #_reverse__R17
 2965 282 6,149 km24 #_reverse__R17
 2966 283 6,154 km24 #_reverse__R17
 2967 284 6,155 km24 #_reverse__R17
 2968 285 6,160 km24 #_reverse__R17
 2969 286 6,161 km24 #_reverse__R17
 2970 287 6,167 km24 #_reverse__R17
 2971 288 6,168 km24 #_reverse__R17
 2972 289 6,174 km24 #_reverse__R17
 2973 290 6,181 km24 #_reverse__R17
 2974 291 6,175 km24 #_reverse__R17
 2975 292 6,188 km24 #_reverse__R17
 2976 293 6,182 km24 #_reverse__R17
 2977 294 6,189 km24 #_reverse__R17
 2978 295 6,190 km24 #_reverse__R17
 2979 4,134 135 kp19 #_R18
 2980 4,140 141 kp19 #_R18
 2981 4,146 147 kp19 #_R18
 2982 4,152 153 kp19 #_R18
 2983 4,158 159 kp19 #_R18
 2984 4,165 166 kp19 #_R18
 2985 4,172 173 kp19 #_R18
 2986 4,179 180 kp19 #_R18
 2987 4,186 187 kp19 #_R18
 2988 4,193 194 kp19 #_R18
 2989 4,199 200 kp19 #_R18
 2990 4,204 205 kp19 #_R18
 2991 4,208 209 2*kp19 #_R18
 2992 4,209 212 kp19 #_R18
 2993 4,210 213 kp19 #_R18
 2994 4,211 214 kp19 #_R18
 2995 4,218 219 kp19 #_R18
 2996 4,220 221 kp19 #_R18
 2997 4,222 223 kp19 #_R18
 2998 4,224 225 kp19 #_R18
 2999 4,226 227 kp19 #_R18
 3000 4,228 262 kp19 #_R18
 3001 4,229 263 kp19 #_R18
 3002 4,230 264 kp19 #_R18
 3003 4,231 265 kp19 #_R18
 3004 4,232 266 kp19 #_R18
 3005 4,233 267 kp19 #_R18
 3006 4,234 268 kp19 #_R18
 3007 4,235 269 kp19 #_R18
 3008 4,236 270 kp19 #_R18
 3009 4,237 271 kp19 #_R18
 3010 4,238 272 kp19 #_R18
 3011 4,239 273 kp19 #_R18
 3012 4,240 274 kp19 #_R18
 3013 4,241 275 kp19 #_R18
 3014 4,242 276 kp19 #_R18
 3015 4,243 277 kp19 #_R18
 3016 4,244 278 kp19 #_R18
 3017 4,245 279 kp19 #_R18
 3018 4,246 280 kp19 #_R18
 3019 4,247 281 kp19 #_R18
 3020 4,248 282 kp19 #_R18
 3021 4,249 283 kp19 #_R18
 3022 4,250 284 kp19 #_R18
 3023 4,251 285 kp19 #_R18
 3024 4,252 286 kp19 #_R18
 3025 4,253 287 kp19 #_R18
 3026 4,254 288 kp19 #_R18
 3027 4,255 289 kp19 #_R18
 3028 4,256 290 kp19 #_R18
 3029 4,257 291 kp19 #_R18
 3030 4,258 292 kp19 #_R18
 3031 4,259 293 kp19 #_R18
 3032 4,260 294 kp19 #_R18
 3033 4,261 295 kp19 #_R18
 3034 135 4,134 km19 #_reverse__R18
 3035 141 4,140 km19 #_reverse__R18
 3036 147 4,146 km19 #_reverse__R18
 3037 153 4,152 km19 #_reverse__R18
 3038 159 4,158 km19 #_reverse__R18
 3039 166 4,165 km19 #_reverse__R18
 3040 173 4,172 km19 #_reverse__R18
 3041 180 4,179 km19 #_reverse__R18
 3042 187 4,186 km19 #_reverse__R18
 3043 194 4,193 km19 #_reverse__R18
 3044 200 4,199 km19 #_reverse__R18
 3045 205 4,204 km19 #_reverse__R18
 3046 209 4,208 km19 #_reverse__R18
 3047 212 4,209 2*km19 #_reverse__R18
 3048 213 4,210 km19 #_reverse__R18
 3049 214 4,211 km19 #_reverse__R18
 3050 219 4,218 km19 #_reverse__R18
 3051 221 4,220 km19 #_reverse__R18
 3052 223 4,222 km19 #_reverse__R18
 3053 225 4,224 km19 #_reverse__R18
 3054 227 4,226 km19 #_reverse__R18
 3055 262 4,228 km19 #_reverse__R18
 3056 263 4,229 km19 #_reverse__R18
 3057 264 4,230 km19 #_reverse__R18
 3058 265 4,231 km19 #_reverse__R18
 3059 266 4,232 km19 #_reverse__R18
 3060 267 4,233 km19 #_reverse__R18
 3061 268 4,234 km19 #_reverse__R18
 3062 269 4,235 km19 #_reverse__R18
 3063 270 4,236 km19 #_reverse__R18
 3064 271 4,237 km19 #_reverse__R18
 3065 272 4,238 km19 #_reverse__R18
 3066 273 4,239 km19 #_reverse__R18
 3067 274 4,240 km19 #_reverse__R18
 3068 275 4,241 km19 #_reverse__R18
 3069 276 4,242 km19 #_reverse__R18
 3070 277 4,243 km19 #_reverse__R18
 3071 278 4,244 km19 #_reverse__R18
 3072 279 4,245 km19 #_reverse__R18
 3073 280 4,246 km19 #_reverse__R18
 3074 281 4,247 km19 #_reverse__R18
 3075 282 4,248 km19 #_reverse__R18
 3076 283 4,249 km19 #_reverse__R18
 3077 284 4,250 km19 #_reverse__R18
 3078 285 4,251 km19 #_reverse__R18
 3079 286 4,252 km19 #_reverse__R18
 3080 287 4,253 km19 #_reverse__R18
 3081 288 4,254 km19 #_reverse__R18
 3082 289 4,255 km19 #_reverse__R18
 3083 290 4,256 km19 #_reverse__R18
 3084 291 4,257 km19 #_reverse__R18
 3085 292 4,258 km19 #_reverse__R18
 3086 293 4,259 km19 #_reverse__R18
 3087 294 4,260 km19 #_reverse__R18
 3088 295 4,261 km19 #_reverse__R18
 3089 296 100,233 km2 #_reverse__R2
 3090 297 100,234 km2 #_reverse__R2
 3091 298 100,267 km2 #_reverse__R2
 3092 299 100,268 km2 #_reverse__R2
 3093 300 101,218 km2 #_reverse__R2
 3094 301 101,219 km2 #_reverse__R2
 3095 302 101,233 km2 #_reverse__R2
 3096 303 101,234 km2 #_reverse__R2
 3097 304 101,267 km2 #_reverse__R2
 3098 305 101,268 km2 #_reverse__R2
 3099 306 102,218 km2 #_reverse__R2
 3100 307 102,219 km2 #_reverse__R2
 3101 308 102,233 km2 #_reverse__R2
 3102 309 102,234 km2 #_reverse__R2
 3103 310 102,267 km2 #_reverse__R2
 3104 311 102,268 km2 #_reverse__R2
 3105 312 103,218 km2 #_reverse__R2
 3106 313 103,219 km2 #_reverse__R2
 3107 314 103,233 km2 #_reverse__R2
 3108 315 103,234 km2 #_reverse__R2
 3109 316 103,267 km2 #_reverse__R2
 3110 317 103,268 km2 #_reverse__R2
 3111 318 104,218 km2 #_reverse__R2
 3112 319 104,219 km2 #_reverse__R2
 3113 320 104,233 km2 #_reverse__R2
 3114 321 104,234 km2 #_reverse__R2
 3115 322 104,267 km2 #_reverse__R2
 3116 323 104,268 km2 #_reverse__R2
 3117 324 124,218 km2 #_reverse__R2
 3118 325 124,219 km2 #_reverse__R2
 3119 326 124,233 km2 #_reverse__R2
 3120 327 124,234 km2 #_reverse__R2
 3121 328 124,267 km2 #_reverse__R2
 3122 329 124,268 km2 #_reverse__R2
 3123 330 125,218 km2 #_reverse__R2
 3124 331 125,219 km2 #_reverse__R2
 3125 332 125,233 km2 #_reverse__R2
 3126 333 125,234 km2 #_reverse__R2
 3127 334 125,267 km2 #_reverse__R2
 3128 335 125,268 km2 #_reverse__R2
 3129 336 218,218 km2 #_reverse__R2
 3130 337 218,219 km2 #_reverse__R2
 3131 338 218,233 km2 #_reverse__R2
 3132 339 218,234 km2 #_reverse__R2
 3133 340 218,267 km2 #_reverse__R2
 3134 341 218,268 km2 #_reverse__R2
 3135 342 219,219 km2 #_reverse__R2
 3136 343 219,233 km2 #_reverse__R2
 3137 344 219,234 km2 #_reverse__R2
 3138 345 219,267 km2 #_reverse__R2
 3139 346 219,268 km2 #_reverse__R2
 3140 347 233,233 km2 #_reverse__R2
 3141 348 233,234 km2 #_reverse__R2
 3142 349 233,267 km2 #_reverse__R2
 3143 350 233,268 km2 #_reverse__R2
 3144 351 234,234 km2 #_reverse__R2
 3145 352 234,267 km2 #_reverse__R2
 3146 353 234,268 km2 #_reverse__R2
 3147 354 267,267 km2 #_reverse__R2
 3148 355 267,268 km2 #_reverse__R2
 3149 356 268,268 km2 #_reverse__R2
 3150 312 336 kp3 #_R3
 3151 313 337 kp3 #_R3
 3152 314 338 kp3 #_R3
 3153 315 339 kp3 #_R3
 3154 316 340 kp3 #_R3
 3155 317 341 kp3 #_R3
 3156 318 337 kp3 #_R3
 3157 319 342 kp3 #_R3
 3158 320 343 kp3 #_R3
 3159 321 344 kp3 #_R3
 3160 322 345 kp3 #_R3
 3161 323 346 kp3 #_R3
 3162 296 258 km3 #_R5
 3163 297 260 km3 #_R5
 3164 298 292 km3 #_R5
 3165 299 294 km3 #_R5
 3166 300 199 km3 #_R5
 3167 301 200 km3 #_R5
 3168 306 204 km3 #_R5
 3169 307 205 km3 #_R5
 3170 312 208 km3 #_R5
 3171 313 209 km3 #_R5
 3172 318 209 km3 #_R5
 3173 319 212 km3 #_R5
 3174 324 210 km3 #_R5
 3175 325 213 km3 #_R5
 3176 330 211 km3 #_R5
 3177 331 214 km3 #_R5
 3178 336 312 2*km3 #_R5
 3179 337 313 km3 #_R5
 3180 337 318 km3 #_R5
 3181 338 314 km3 #_R5
 3182 339 315 km3 #_R5
 3183 340 316 km3 #_R5
 3184 341 317 km3 #_R5
 3185 342 319 2*km3 #_R5
 3186 343 320 km3 #_R5
 3187 344 321 km3 #_R5
 3188 345 322 km3 #_R5
 3189 346 323 km3 #_R5
 3190 300 324 kp14 #_R7
 3191 301 325 kp14 #_R7
 3192 302 326 kp14 #_R7
 3193 303 327 kp14 #_R7
 3194 304 328 kp14 #_R7
 3195 305 329 kp14 #_R7
 3196 306 330 kp14 #_R7
 3197 307 331 kp14 #_R7
 3198 308 332 kp14 #_R7
 3199 309 333 kp14 #_R7
 3200 310 334 kp14 #_R7
 3201 311 335 kp14 #_R7
 3202 296 253 km14 #_R8
 3203 297 254 km14 #_R8
 3204 298 287 km14 #_R8
 3205 299 288 km14 #_R8
 3206 324 300 km14 #_R8
 3207 325 301 km14 #_R8
 3208 326 302 km14 #_R8
 3209 327 303 km14 #_R8
 3210 328 304 km14 #_R8
 3211 329 305 km14 #_R8
 3212 330 306 km14 #_R8
 3213 331 307 km14 #_R8
 3214 332 308 km14 #_R8
 3215 333 309 km14 #_R8
 3216 334 310 km14 #_R8
 3217 335 311 km14 #_R8
 3218 2,296 326 kp9 #_R9
 3219 2,297 327 kp9 #_R9
 3220 2,298 328 kp9 #_R9
 3221 2,299 329 kp9 #_R9
 3222 2,300 302 kp9 #_R9
 3223 2,301 304 kp9 #_R9
 3224 2,306 308 kp9 #_R9
 3225 2,307 310 kp9 #_R9
 3226 2,312 314 kp9 #_R9
 3227 2,313 316 kp9 #_R9
 3228 2,318 320 kp9 #_R9
 3229 2,319 322 kp9 #_R9
 3230 2,324 326 kp9 #_R9
 3231 2,325 328 kp9 #_R9
 3232 2,330 332 kp9 #_R9
 3233 2,331 334 kp9 #_R9
 3234 2,336 338 2*kp9 #_R9
 3235 2,337 343 kp9 #_R9
 3236 2,337 340 kp9 #_R9
 3237 2,338 347 kp9 #_R9
 3238 2,339 348 kp9 #_R9
 3239 2,340 349 kp9 #_R9
 3240 2,341 350 kp9 #_R9
 3241 2,342 345 2*kp9 #_R9
 3242 2,343 349 kp9 #_R9
 3243 2,344 352 kp9 #_R9
 3244 2,345 354 kp9 #_R9
 3245 2,346 355 kp9 #_R9
 3246 296 2,261 km9 #_reverse__R9
 3247 298 2,295 km9 #_reverse__R9
 3248 300 2,241 km9 #_reverse__R9
 3249 301 2,275 km9 #_reverse__R9
 3250 302 2,253 km9 #_reverse__R9
 3251 302 2,300 km9 #_reverse__R9
 3252 303 2,254 km9 #_reverse__R9
 3253 304 2,287 km9 #_reverse__R9
 3254 304 2,301 km9 #_reverse__R9
 3255 305 2,288 km9 #_reverse__R9
 3256 308 2,306 km9 #_reverse__R9
 3257 310 2,307 km9 #_reverse__R9
 3258 314 2,312 km9 #_reverse__R9
 3259 316 2,313 km9 #_reverse__R9
 3260 320 2,318 km9 #_reverse__R9
 3261 322 2,319 km9 #_reverse__R9
 3262 324 2,261 km9 #_reverse__R9
 3263 325 2,295 km9 #_reverse__R9
 3264 326 2,296 km9 #_reverse__R9
 3265 326 2,324 km9 #_reverse__R9
 3266 327 2,297 km9 #_reverse__R9
 3267 328 2,298 km9 #_reverse__R9
 3268 328 2,325 km9 #_reverse__R9
 3269 329 2,299 km9 #_reverse__R9
 3270 332 2,330 km9 #_reverse__R9
 3271 334 2,331 km9 #_reverse__R9
 3272 338 2,336 km9 #_reverse__R9
 3273 340 2,337 km9 #_reverse__R9
 3274 343 2,337 km9 #_reverse__R9
 3275 345 2,342 km9 #_reverse__R9
 3276 347 2,338 2*km9 #_reverse__R9
 3277 348 2,339 km9 #_reverse__R9
 3278 349 2,340 km9 #_reverse__R9
 3279 349 2,343 km9 #_reverse__R9
 3280 350 2,341 km9 #_reverse__R9
 3281 352 2,344 km9 #_reverse__R9
 3282 354 2,345 2*km9 #_reverse__R9
 3283 355 2,346 km9 #_reverse__R9
 3284 6,296 332 kp11 #_R10
 3285 6,297 333 kp11 #_R10
 3286 6,298 334 kp11 #_R10
 3287 6,299 335 kp11 #_R10
 3288 6,300 303 kp11 #_R10
 3289 6,301 305 kp11 #_R10
 3290 6,306 309 kp11 #_R10
 3291 6,307 311 kp11 #_R10
 3292 6,312 315 kp11 #_R10
 3293 6,313 317 kp11 #_R10
 3294 6,318 321 kp11 #_R10
 3295 6,319 323 kp11 #_R10
 3296 6,324 327 kp11 #_R10
 3297 6,325 329 kp11 #_R10
 3298 6,330 333 kp11 #_R10
 3299 6,331 335 kp11 #_R10
 3300 6,336 339 2*kp11 #_R10
 3301 6,337 344 kp11 #_R10
 3302 6,337 341 kp11 #_R10
 3303 6,338 348 kp11 #_R10
 3304 6,339 351 kp11 #_R10
 3305 6,340 352 kp11 #_R10
 3306 6,341 353 kp11 #_R10
 3307 6,342 346 2*kp11 #_R10
 3308 6,343 350 kp11 #_R10
 3309 6,344 353 kp11 #_R10
 3310 6,345 355 kp11 #_R10
 3311 6,346 356 kp11 #_R10
 3312 297 6,261 km11 #_reverse__R10
 3313 299 6,295 km11 #_reverse__R10
 3314 303 6,300 km11 #_reverse__R10
 3315 305 6,301 km11 #_reverse__R10
 3316 306 6,241 km11 #_reverse__R10
 3317 307 6,275 km11 #_reverse__R10
 3318 308 6,253 km11 #_reverse__R10
 3319 309 6,254 km11 #_reverse__R10
 3320 309 6,306 km11 #_reverse__R10
 3321 310 6,287 km11 #_reverse__R10
 3322 311 6,288 km11 #_reverse__R10
 3323 311 6,307 km11 #_reverse__R10
 3324 315 6,312 km11 #_reverse__R10
 3325 317 6,313 km11 #_reverse__R10
 3326 321 6,318 km11 #_reverse__R10
 3327 323 6,319 km11 #_reverse__R10
 3328 327 6,324 km11 #_reverse__R10
 3329 329 6,325 km11 #_reverse__R10
 3330 330 6,261 km11 #_reverse__R10
 3331 331 6,295 km11 #_reverse__R10
 3332 332 6,296 km11 #_reverse__R10
 3333 333 6,297 km11 #_reverse__R10
 3334 333 6,330 km11 #_reverse__R10
 3335 334 6,298 km11 #_reverse__R10
 3336 335 6,299 km11 #_reverse__R10
 3337 335 6,331 km11 #_reverse__R10
 3338 339 6,336 km11 #_reverse__R10
 3339 341 6,337 km11 #_reverse__R10
 3340 344 6,337 km11 #_reverse__R10
 3341 346 6,342 km11 #_reverse__R10
 3342 348 6,338 km11 #_reverse__R10
 3343 350 6,343 km11 #_reverse__R10
 3344 351 6,339 2*km11 #_reverse__R10
 3345 352 6,340 km11 #_reverse__R10
 3346 353 6,341 km11 #_reverse__R10
 3347 353 6,344 km11 #_reverse__R10
 3348 355 6,345 km11 #_reverse__R10
 3349 356 6,346 2*km11 #_reverse__R10
 3350 4,296 297 kp10 #_R11
 3351 4,298 299 kp10 #_R11
 3352 4,300 306 kp10 #_R11
 3353 4,301 307 kp10 #_R11
 3354 4,302 308 kp10 #_R11
 3355 4,302 303 kp10 #_R11
 3356 4,303 309 kp10 #_R11
 3357 4,304 310 kp10 #_R11
 3358 4,304 305 kp10 #_R11
 3359 4,305 311 kp10 #_R11
 3360 4,308 309 kp10 #_R11
 3361 4,310 311 kp10 #_R11
 3362 4,314 315 kp10 #_R11
 3363 4,316 317 kp10 #_R11
 3364 4,320 321 kp10 #_R11
 3365 4,322 323 kp10 #_R11
 3366 4,324 330 kp10 #_R11
 3367 4,325 331 kp10 #_R11
 3368 4,326 332 kp10 #_R11
 3369 4,326 327 kp10 #_R11
 3370 4,327 333 kp10 #_R11
 3371 4,328 334 kp10 #_R11
 3372 4,328 329 kp10 #_R11
 3373 4,329 335 kp10 #_R11
 3374 4,332 333 kp10 #_R11
 3375 4,334 335 kp10 #_R11
 3376 4,338 339 kp10 #_R11
 3377 4,340 341 kp10 #_R11
 3378 4,343 344 kp10 #_R11
 3379 4,345 346 kp10 #_R11
 3380 4,347 348 2*kp10 #_R11
 3381 4,348 351 kp10 #_R11
 3382 4,349 352 kp10 #_R11
 3383 4,349 350 kp10 #_R11
 3384 4,350 353 kp10 #_R11
 3385 4,352 353 kp10 #_R11
 3386 4,354 355 2*kp10 #_R11
 3387 4,355 356 kp10 #_R11
 3388 297 4,296 km10 #_reverse__R11
 3389 299 4,298 km10 #_reverse__R11
 3390 303 4,302 km10 #_reverse__R11
 3391 305 4,304 km10 #_reverse__R11
 3392 306 4,300 km10 #_reverse__R11
 3393 307 4,301 km10 #_reverse__R11
 3394 308 4,302 km10 #_reverse__R11
 3395 309 4,303 km10 #_reverse__R11
 3396 309 4,308 km10 #_reverse__R11
 3397 310 4,304 km10 #_reverse__R11
 3398 311 4,305 km10 #_reverse__R11
 3399 311 4,310 km10 #_reverse__R11
 3400 315 4,314 km10 #_reverse__R11
 3401 317 4,316 km10 #_reverse__R11
 3402 321 4,320 km10 #_reverse__R11
 3403 323 4,322 km10 #_reverse__R11
 3404 327 4,326 km10 #_reverse__R11
 3405 329 4,328 km10 #_reverse__R11
 3406 330 4,324 km10 #_reverse__R11
 3407 331 4,325 km10 #_reverse__R11
 3408 332 4,326 km10 #_reverse__R11
 3409 333 4,327 km10 #_reverse__R11
 3410 333 4,332 km10 #_reverse__R11
 3411 334 4,328 km10 #_reverse__R11
 3412 335 4,329 km10 #_reverse__R11
 3413 335 4,334 km10 #_reverse__R11
 3414 339 4,338 km10 #_reverse__R11
 3415 341 4,340 km10 #_reverse__R11
 3416 344 4,343 km10 #_reverse__R11
 3417 346 4,345 km10 #_reverse__R11
 3418 348 4,347 km10 #_reverse__R11
 3419 350 4,349 km10 #_reverse__R11
 3420 351 4,348 2*km10 #_reverse__R11
 3421 352 4,349 km10 #_reverse__R11
 3422 353 4,350 km10 #_reverse__R11
 3423 353 4,352 km10 #_reverse__R11
 3424 355 4,354 km10 #_reverse__R11
 3425 356 4,355 2*km10 #_reverse__R11
 3426 300 3,243 km13 #_reverse__R12
 3427 301 3,277 km13 #_reverse__R12
 3428 302 3,255 km13 #_reverse__R12
 3429 303 3,257 km13 #_reverse__R12
 3430 304 3,289 km13 #_reverse__R12
 3431 305 3,291 km13 #_reverse__R12
 3432 306 3,245 km13 #_reverse__R12
 3433 307 3,279 km13 #_reverse__R12
 3434 308 3,256 km13 #_reverse__R12
 3435 309 3,259 km13 #_reverse__R12
 3436 310 3,290 km13 #_reverse__R12
 3437 311 3,293 km13 #_reverse__R12
 3438 296 67,242 km15 #_reverse__R13
 3439 297 67,244 km15 #_reverse__R13
 3440 298 67,276 km15 #_reverse__R13
 3441 299 67,278 km15 #_reverse__R13
 3442 324 67,243 km15 #_reverse__R13
 3443 325 67,277 km15 #_reverse__R13
 3444 326 67,255 km15 #_reverse__R13
 3445 327 67,257 km15 #_reverse__R13
 3446 328 67,289 km15 #_reverse__R13
 3447 329 67,291 km15 #_reverse__R13
 3448 330 67,245 km15 #_reverse__R13
 3449 331 67,279 km15 #_reverse__R13
 3450 332 67,256 km15 #_reverse__R13
 3451 333 67,259 km15 #_reverse__R13
 3452 334 67,290 km15 #_reverse__R13
 3453 335 67,293 km15 #_reverse__R13
 3454 296 130,169 km18 #_reverse__R14
 3455 297 130,176 km18 #_reverse__R14
 3456 300 130,138 km18 #_reverse__R14
 3457 302 130,170 km18 #_reverse__R14
 3458 303 130,177 km18 #_reverse__R14
 3459 306 130,139 km18 #_reverse__R14
 3460 308 130,171 km18 #_reverse__R14
 3461 309 130,178 km18 #_reverse__R14
 3462 312 130,222 km18 #_reverse__R14
 3463 312 130,140 km18 #_reverse__R14
 3464 313 130,223 km18 #_reverse__R14
 3465 314 130,237 km18 #_reverse__R14
 3466 314 130,172 km18 #_reverse__R14
 3467 315 130,238 km18 #_reverse__R14
 3468 315 130,179 km18 #_reverse__R14
 3469 316 130,271 km18 #_reverse__R14
 3470 317 130,272 km18 #_reverse__R14
 3471 318 130,141 km18 #_reverse__R14
 3472 320 130,173 km18 #_reverse__R14
 3473 321 130,180 km18 #_reverse__R14
 3474 324 130,142 km18 #_reverse__R14
 3475 326 130,174 km18 #_reverse__R14
 3476 327 130,181 km18 #_reverse__R14
 3477 330 130,143 km18 #_reverse__R14
 3478 332 130,175 km18 #_reverse__R14
 3479 333 130,182 km18 #_reverse__R14
 3480 336 130,229 2*km18 #_reverse__R14
 3481 337 130,263 km18 #_reverse__R14
 3482 338 130,243 km18 #_reverse__R14
 3483 338 130,242 km18 #_reverse__R14
 3484 339 130,245 km18 #_reverse__R14
 3485 339 130,244 km18 #_reverse__R14
 3486 340 130,276 km18 #_reverse__R14
 3487 341 130,278 km18 #_reverse__R14
 3488 343 130,277 km18 #_reverse__R14
 3489 344 130,279 km18 #_reverse__R14
 3490 347 130,255 2*km18 #_reverse__R14
 3491 348 130,257 km18 #_reverse__R14
 3492 348 130,256 km18 #_reverse__R14
 3493 349 130,289 km18 #_reverse__R14
 3494 350 130,291 km18 #_reverse__R14
 3495 351 130,259 2*km18 #_reverse__R14
 3496 352 130,290 km18 #_reverse__R14
 3497 353 130,293 km18 #_reverse__R14
 3498 298 131,169 km20 #_reverse__R15
 3499 299 131,176 km20 #_reverse__R15
 3500 301 131,138 km20 #_reverse__R15
 3501 304 131,170 km20 #_reverse__R15
 3502 305 131,177 km20 #_reverse__R15
 3503 307 131,139 km20 #_reverse__R15
 3504 310 131,171 km20 #_reverse__R15
 3505 311 131,178 km20 #_reverse__R15
 3506 313 131,140 km20 #_reverse__R15
 3507 316 131,172 km20 #_reverse__R15
 3508 317 131,179 km20 #_reverse__R15
 3509 318 131,222 km20 #_reverse__R15
 3510 319 131,223 km20 #_reverse__R15
 3511 319 131,141 km20 #_reverse__R15
 3512 320 131,237 km20 #_reverse__R15
 3513 321 131,238 km20 #_reverse__R15
 3514 322 131,271 km20 #_reverse__R15
 3515 322 131,173 km20 #_reverse__R15
 3516 323 131,272 km20 #_reverse__R15
 3517 323 131,180 km20 #_reverse__R15
 3518 325 131,142 km20 #_reverse__R15
 3519 328 131,174 km20 #_reverse__R15
 3520 329 131,181 km20 #_reverse__R15
 3521 331 131,143 km20 #_reverse__R15
 3522 334 131,175 km20 #_reverse__R15
 3523 335 131,182 km20 #_reverse__R15
 3524 337 131,229 km20 #_reverse__R15
 3525 340 131,243 km20 #_reverse__R15
 3526 341 131,245 km20 #_reverse__R15
 3527 342 131,263 2*km20 #_reverse__R15
 3528 343 131,242 km20 #_reverse__R15
 3529 344 131,244 km20 #_reverse__R15
 3530 345 131,277 km20 #_reverse__R15
 3531 345 131,276 km20 #_reverse__R15
 3532 346 131,279 km20 #_reverse__R15
 3533 346 131,278 km20 #_reverse__R15
 3534 349 131,255 km20 #_reverse__R15
 3535 350 131,256 km20 #_reverse__R15
 3536 352 131,257 km20 #_reverse__R15
 3537 353 131,259 km20 #_reverse__R15
 3538 354 131,289 2*km20 #_reverse__R15
 3539 355 131,291 km20 #_reverse__R15
 3540 355 131,290 km20 #_reverse__R15
 3541 356 131,293 2*km20 #_reverse__R15
 3542 2,296 338 kp17 #_R16
 3543 2,297 339 kp17 #_R16
 3544 2,298 340 kp17 #_R16
 3545 2,299 341 kp17 #_R16
 3546 2,324 338 kp17 #_R16
 3547 2,325 343 kp17 #_R16
 3548 2,326 347 kp17 #_R16
 3549 2,327 348 kp17 #_R16
 3550 2,328 349 kp17 #_R16
 3551 2,329 350 kp17 #_R16
 3552 2,330 339 kp17 #_R16
 3553 2,331 344 kp17 #_R16
 3554 2,332 348 kp17 #_R16
 3555 2,333 351 kp17 #_R16
 3556 2,334 352 kp17 #_R16
 3557 2,335 353 kp17 #_R16
 3558 296 2,195 km17 #_reverse__R16
 3559 297 2,196 km17 #_reverse__R16
 3560 300 2,191 km17 #_reverse__R16
 3561 302 2,201 km17 #_reverse__R16
 3562 303 2,202 km17 #_reverse__R16
 3563 306 2,192 km17 #_reverse__R16
 3564 308 2,206 km17 #_reverse__R16
 3565 309 2,207 km17 #_reverse__R16
 3566 312 2,246 km17 #_reverse__R16
 3567 312 2,193 km17 #_reverse__R16
 3568 313 2,280 km17 #_reverse__R16
 3569 314 2,258 km17 #_reverse__R16
 3570 314 2,210 km17 #_reverse__R16
 3571 315 2,260 km17 #_reverse__R16
 3572 315 2,211 km17 #_reverse__R16
 3573 316 2,292 km17 #_reverse__R16
 3574 317 2,294 km17 #_reverse__R16
 3575 318 2,194 km17 #_reverse__R16
 3576 320 2,213 km17 #_reverse__R16
 3577 321 2,214 km17 #_reverse__R16
 3578 324 2,195 km17 #_reverse__R16
 3579 326 2,215 km17 #_reverse__R16
 3580 327 2,216 km17 #_reverse__R16
 3581 330 2,196 km17 #_reverse__R16
 3582 332 2,216 km17 #_reverse__R16
 3583 333 2,217 km17 #_reverse__R16
 3584 336 2,261 2*km17 #_reverse__R16
 3585 337 2,295 km17 #_reverse__R16
 3586 338 2,324 km17 #_reverse__R16
 3587 338 2,296 km17 #_reverse__R16
 3588 339 2,330 km17 #_reverse__R16
 3589 339 2,297 km17 #_reverse__R16
 3590 340 2,298 km17 #_reverse__R16
 3591 341 2,299 km17 #_reverse__R16
 3592 343 2,325 km17 #_reverse__R16
 3593 344 2,331 km17 #_reverse__R16
 3594 347 2,326 2*km17 #_reverse__R16
 3595 348 2,327 km17 #_reverse__R16
 3596 348 2,332 km17 #_reverse__R16
 3597 349 2,328 km17 #_reverse__R16
 3598 350 2,329 km17 #_reverse__R16
 3599 351 2,333 2*km17 #_reverse__R16
 3600 352 2,334 km17 #_reverse__R16
 3601 353 2,335 km17 #_reverse__R16
 3602 6,296 343 kp24 #_R17
 3603 6,297 344 kp24 #_R17
 3604 6,298 345 kp24 #_R17
 3605 6,299 346 kp24 #_R17
 3606 6,324 340 kp24 #_R17
 3607 6,325 345 kp24 #_R17
 3608 6,326 349 kp24 #_R17
 3609 6,327 352 kp24 #_R17
 3610 6,328 354 kp24 #_R17
 3611 6,329 355 kp24 #_R17
 3612 6,330 341 kp24 #_R17
 3613 6,331 346 kp24 #_R17
 3614 6,332 350 kp24 #_R17
 3615 6,333 353 kp24 #_R17
 3616 6,334 355 kp24 #_R17
 3617 6,335 356 kp24 #_R17
 3618 298 6,195 km24 #_reverse__R17
 3619 299 6,196 km24 #_reverse__R17
 3620 301 6,191 km24 #_reverse__R17
 3621 304 6,201 km24 #_reverse__R17
 3622 305 6,202 km24 #_reverse__R17
 3623 307 6,192 km24 #_reverse__R17
 3624 310 6,206 km24 #_reverse__R17
 3625 311 6,207 km24 #_reverse__R17
 3626 313 6,193 km24 #_reverse__R17
 3627 316 6,210 km24 #_reverse__R17
 3628 317 6,211 km24 #_reverse__R17
 3629 318 6,246 km24 #_reverse__R17
 3630 319 6,280 km24 #_reverse__R17
 3631 319 6,194 km24 #_reverse__R17
 3632 320 6,258 km24 #_reverse__R17
 3633 321 6,260 km24 #_reverse__R17
 3634 322 6,292 km24 #_reverse__R17
 3635 322 6,213 km24 #_reverse__R17
 3636 323 6,294 km24 #_reverse__R17
 3637 323 6,214 km24 #_reverse__R17
 3638 325 6,195 km24 #_reverse__R17
 3639 328 6,215 km24 #_reverse__R17
 3640 329 6,216 km24 #_reverse__R17
 3641 331 6,196 km24 #_reverse__R17
 3642 334 6,216 km24 #_reverse__R17
 3643 335 6,217 km24 #_reverse__R17
 3644 337 6,261 km24 #_reverse__R17
 3645 340 6,324 km24 #_reverse__R17
 3646 341 6,330 km24 #_reverse__R17
 3647 342 6,295 2*km24 #_reverse__R17
 3648 343 6,296 km24 #_reverse__R17
 3649 344 6,297 km24 #_reverse__R17
 3650 345 6,325 km24 #_reverse__R17
 3651 345 6,298 km24 #_reverse__R17
 3652 346 6,331 km24 #_reverse__R17
 3653 346 6,299 km24 #_reverse__R17
 3654 349 6,326 km24 #_reverse__R17
 3655 350 6,332 km24 #_reverse__R17
 3656 352 6,327 km24 #_reverse__R17
 3657 353 6,333 km24 #_reverse__R17
 3658 354 6,328 2*km24 #_reverse__R17
 3659 355 6,329 km24 #_reverse__R17
 3660 355 6,334 km24 #_reverse__R17
 3661 356 6,335 2*km24 #_reverse__R17
 3662 4,296 298 kp19 #_R18
 3663 4,297 299 kp19 #_R18
 3664 4,300 301 kp19 #_R18
 3665 4,302 304 kp19 #_R18
 3666 4,303 305 kp19 #_R18
 3667 4,306 307 kp19 #_R18
 3668 4,308 310 kp19 #_R18
 3669 4,309 311 kp19 #_R18
 3670 4,312 318 kp19 #_R18
 3671 4,312 313 kp19 #_R18
 3672 4,313 319 kp19 #_R18
 3673 4,314 320 kp19 #_R18
 3674 4,314 316 kp19 #_R18
 3675 4,315 321 kp19 #_R18
 3676 4,315 317 kp19 #_R18
 3677 4,316 322 kp19 #_R18
 3678 4,317 323 kp19 #_R18
 3679 4,318 319 kp19 #_R18
 3680 4,320 322 kp19 #_R18
 3681 4,321 323 kp19 #_R18
 3682 4,324 325 kp19 #_R18
 3683 4,326 328 kp19 #_R18
 3684 4,327 329 kp19 #_R18
 3685 4,330 331 kp19 #_R18
 3686 4,332 334 kp19 #_R18
 3687 4,333 335 kp19 #_R18
 3688 4,336 337 2*kp19 #_R18
 3689 4,337 342 kp19 #_R18
 3690 4,338 343 kp19 #_R18
 3691 4,338 340 kp19 #_R18
 3692 4,339 344 kp19 #_R18
 3693 4,339 341 kp19 #_R18
 3694 4,340 345 kp19 #_R18
 3695 4,341 346 kp19 #_R18
 3696 4,343 345 kp19 #_R18
 3697 4,344 346 kp19 #_R18
 3698 4,347 349 2*kp19 #_R18
 3699 4,348 352 kp19 #_R18
 3700 4,348 350 kp19 #_R18
 3701 4,349 354 kp19 #_R18
 3702 4,350 355 kp19 #_R18
 3703 4,351 353 2*kp19 #_R18
 3704 4,352 355 kp19 #_R18
 3705 4,353 356 kp19 #_R18
 3706 298 4,296 km19 #_reverse__R18
 3707 299 4,297 km19 #_reverse__R18
 3708 301 4,300 km19 #_reverse__R18
 3709 304 4,302 km19 #_reverse__R18
 3710 305 4,303 km19 #_reverse__R18
 3711 307 4,306 km19 #_reverse__R18
 3712 310 4,308 km19 #_reverse__R18
 3713 311 4,309 km19 #_reverse__R18
 3714 313 4,312 km19 #_reverse__R18
 3715 316 4,314 km19 #_reverse__R18
 3716 317 4,315 km19 #_reverse__R18
 3717 318 4,312 km19 #_reverse__R18
 3718 319 4,313 km19 #_reverse__R18
 3719 319 4,318 km19 #_reverse__R18
 3720 320 4,314 km19 #_reverse__R18
 3721 321 4,315 km19 #_reverse__R18
 3722 322 4,316 km19 #_reverse__R18
 3723 322 4,320 km19 #_reverse__R18
 3724 323 4,317 km19 #_reverse__R18
 3725 323 4,321 km19 #_reverse__R18
 3726 325 4,324 km19 #_reverse__R18
 3727 328 4,326 km19 #_reverse__R18
 3728 329 4,327 km19 #_reverse__R18
 3729 331 4,330 km19 #_reverse__R18
 3730 334 4,332 km19 #_reverse__R18
 3731 335 4,333 km19 #_reverse__R18
 3732 337 4,336 km19 #_reverse__R18
 3733 340 4,338 km19 #_reverse__R18
 3734 341 4,339 km19 #_reverse__R18
 3735 342 4,337 2*km19 #_reverse__R18
 3736 343 4,338 km19 #_reverse__R18
 3737 344 4,339 km19 #_reverse__R18
 3738 345 4,340 km19 #_reverse__R18
 3739 345 4,343 km19 #_reverse__R18
 3740 346 4,341 km19 #_reverse__R18
 3741 346 4,344 km19 #_reverse__R18
 3742 349 4,347 km19 #_reverse__R18
 3743 350 4,348 km19 #_reverse__R18
 3744 352 4,348 km19 #_reverse__R18
 3745 353 4,351 km19 #_reverse__R18
 3746 354 4,349 2*km19 #_reverse__R18
 3747 355 4,350 km19 #_reverse__R18
 3748 355 4,352 km19 #_reverse__R18
 3749 356 4,353 2*km19 #_reverse__R18
end reactions
begin groups
    1 Dimers               2*8,2*9,2*10,2*13,2*14,2*15,2*16,2*17,2*18,2*19,2*26,2*27,2*28,2*29,2*30,2*31,2*32,2*33,2*34,2*35,2*36,2*37,2*42,2*43,2*44,2*45,2*46,2*47,2*48,2*49,2*50,2*51,2*56,2*57,2*58,2*59,2*60,2*61,2*62,2*63,2*64,2*65,2*66,2*68,2*69,2*74,2*75,2*76,2*77,2*78,2*79,2*80,2*81,2*82,2*83,2*84,2*85,2*86,2*87,2*88,2*89,2*90,2*91,2*92,2*93,2*94,2*95,2*96,2*97,2*98,2*99,2*105,2*106,2*107,2*108,2*109,2*110,2*111,2*112,2*113,2*114,2*115,2*116,2*117,2*118,2*120,2*121,2*122,2*123,2*126,2*127,2*128,2*129,2*138,2*139,2*140,2*141,2*142,2*143,2*144,2*145,2*146,2*147,2*148,2*149,2*150,2*151,2*152,2*153,2*154,2*155,2*156,2*157,2*158,2*159,2*160,2*161,2*162,2*163,2*164,2*165,2*166,2*167,2*168,2*169,2*170,2*171,2*172,2*173,2*174,2*175,2*176,2*177,2*178,2*179,2*180,2*181,2*182,2*183,2*184,2*185,2*186,2*187,2*188,2*189,2*190,2*191,2*192,2*193,2*194,2*195,2*196,2*197,2*198,2*199,2*200,2*201,2*202,2*203,2*204,2*205,2*206,2*207,2*208,2*209,2*210,2*211,2*212,2*213,2*214,2*215,2*216,2*217,2*220,2*221,2*222,2*223,2*224,2*225,2*226,2*227,2*229,2*230,2*231,2*232,2*235,2*236,2*237,2*238,2*241,2*242,2*243,2*244,2*245,2*246,2*247,2*248,2*249,2*250,2*251,2*252,2*253,2*254,2*255,2*256,2*257,2*258,2*259,2*260,2*261,2*263,2*264,2*265,2*266,2*269,2*270,2*271,2*272,2*275,2*276,2*277,2*278,2*279,2*280,2*281,2*282,2*283,2*284,2*285,2*286,2*287,2*288,2*289,2*290,2*291,2*292,2*293,2*294,2*295,2*296,2*297,2*298,2*299,2*300,2*301,2*302,2*303,2*304,2*305,2*306,2*307,2*308,2*309,2*310,2*311,2*312,2*313,2*314,2*315,2*316,2*317,2*318,2*319,2*320,2*321,2*322,2*323,2*324,2*325,2*326,2*327,2*328,2*329,2*330,2*331,2*332,2*333,2*334,2*335,2*336,2*337,2*338,2*339,2*340,2*341,2*342,2*343,2*344,2*345,2*346,2*347,2*348,2*349,2*350,2*351,2*352,2*353,2*354,2*355,2*356
    2 Sos_act              18,24,29,34,35,40,44,47,2*49,50,54,58,63,66,69,72,76,80,82,83,2*84,85,88,92,95,2*97,98,102,104,108,111,112,114,116,118,122,125,127,129,133,135,137,139,141,143,145,147,149,150,2*151,152,2*153,154,2*155,157,159,161,164,166,168,171,173,175,176,177,2*178,179,2*180,181,2*182,185,187,189,192,194,196,198,200,202,2*203,204,2*205,206,2*207,209,211,2*212,213,2*214,216,2*217,219,221,223,225,226,2*227,231,234,236,238,240,244,245,248,249,2*250,252,254,256,257,2*259,260,262,263,264,2*265,266,267,2*268,269,2*270,271,2*272,273,2*274,275,276,277,2*278,2*279,280,281,2*282,2*283,3*284,285,2*286,287,2*288,289,2*290,2*291,292,3*293,2*294,295,297,298,2*299,301,303,304,2*305,306,2*307,308,2*309,2*310,3*311,313,315,316,2*317,318,2*319,320,2*321,2*322,3*323,325,327,328,2*329,330,2*331,332,2*333,2*334,3*335,337,339,340,2*341,2*342,343,2*344,2*345,3*346,348,349,2*350,2*351,2*352,3*353,2*354,3*355,4*356
    3 RP                   9,10,11,12,2*13,2*14,2*15,2*16,17,18,19,20,21,2*22,23,24,25,3*26,3*27,2*28,2*29,2*30,2*31,2*32,2*33,2*34,2*35,2*36,37,2*38,39,40,41,4*42,3*43,3*44,3*45,2*46,2*47,2*48,2*49,2*50,2*51,2*52,2*53,2*54,55,3*56,3*57,3*58,3*59,2*60,2*61,3*62,3*63,2*64,2*65,2*66,68,69,2*70,2*71,2*72,73,4*74,4*75,4*76,3*77,3*78,3*79,3*80,2*81,3*82,3*83,3*84,2*85,3*86,3*87,3*88,2*89,4*90,4*91,4*92,3*93,4*94,4*95,3*96,4*97,3*98,2*99,2*100,2*101,2*102,103,104,3*105,3*106,3*107,3*108,2*109,2*110,2*111,2*112,3*113,3*114,2*115,2*116,2*117,2*118,2*119,4*120,3*121,3*122,3*123,2*124,2*125,3*126,3*127,3*128,3*129,2*132,2*133,134,135,2*136,2*137,4*138,4*139,3*140,3*141,4*142,4*143,3*144,3*145,2*146,2*147,3*148,3*149,3*150,3*151,2*152,2*153,3*154,3*155,3*156,3*157,2*158,2*159,3*160,3*161,4*162,4*163,4*164,3*165,3*166,4*167,4*168,4*169,4*170,4*171,3*172,3*173,4*174,4*175,4*176,4*177,4*178,3*179,3*180,4*181,4*182,3*183,3*184,3*185,2*186,2*187,3*188,3*189,4*190,4*191,4*192,3*193,3*194,4*195,4*196,4*197,4*198,3*199,3*200,4*201,4*202,4*203,3*204,3*205,4*206,4*207,2*208,2*209,3*210,3*211,2*212,3*213,3*214,4*215,4*216,4*217,2*218,2*219,3*220,3*221,3*222,3*223,2*224,2*225,2*226,2*227,2*228,4*229,3*230,3*231,3*232,2*233,2*234,3*235,3*236,3*237,3*238,2*239,2*240,4*241,4*242,4*243,4*244,4*245,3*246,3*247,3*248,3*249,3*250,3*251,3*252,4*253,4*254,4*255,4*256,4*257,3*258,4*259,3*260,4*261,2*262,4*263,3*264,3*265,3*266,2*267,2*268,3*269,3*270,3*271,3*272,2*273,2*274,4*275,4*276,4*277,4*278,4*279,3*280,3*281,3*282,3*283,3*284,3*285,3*286,4*287,4*288,4*289,4*290,4*291,3*292,4*293,3*294,4*295,4*296,4*297,4*298,4*299,4*300,4*301,4*302,4*303,4*304,4*305,4*306,4*307,4*308,4*309,4*310,4*311,3*312,3*313,3*314,3*315,3*316,3*317,3*318,3*319,3*320,3*321,3*322,3*323,4*324,4*325,4*326,4*327,4*328,4*329,4*330,4*331,4*332,4*333,4*334,4*335,4*336,4*337,4*338,4*339,4*340,4*341,4*342,4*343,4*344,4*345,4*346,4*347,4*348,4*349,4*350,4*351,4*352,4*353,4*354,4*355,4*356
    4 Shc_Grb              68,69,103,104,109,110,111,112,115,116,130,131,134,135,140,141,146,147,152,153,158,159,165,166,172,173,179,180,186,187,193,194,199,200,204,205,2*208,2*209,210,211,2*212,213,214,218,219,220,221,222,223,224,225,226,227,228,229,230,231,232,233,234,235,236,237,238,239,240,241,242,243,244,245,246,247,248,249,250,251,252,253,254,255,256,257,258,259,260,261,262,263,264,265,266,267,268,269,270,271,272,273,274,275,276,277,278,279,280,281,282,283,284,285,286,287,288,289,290,291,292,293,294,295,296,297,298,299,300,301,302,303,304,305,306,307,308,309,310,311,2*312,2*313,2*314,2*315,2*316,2*317,2*318,2*319,2*320,2*321,2*322,2*323,324,325,326,327,328,329,330,331,332,333,334,335,2*336,2*337,2*338,2*339,2*340,2*341,2*342,2*343,2*344,2*345,2*346,2*347,2*348,2*349,2*350,2*351,2*352,2*353,2*354,2*355,2*356
    5 Shc_Grb_Sos          69,104,111,112,116,131,135,141,147,153,159,166,173,180,187,194,200,205,209,2*212,213,214,219,221,223,225,227,262,263,264,265,266,267,268,269,270,271,272,273,274,275,276,277,278,279,280,281,282,283,284,285,286,287,288,289,290,291,292,293,294,295,298,299,301,304,305,307,310,311,313,316,317,318,2*319,320,321,2*322,2*323,325,328,329,331,334,335,337,340,341,2*342,343,344,2*345,2*346,349,350,352,353,2*354,2*355,2*356
    6 R_Grb2               17,18,23,24,28,29,32,33,34,35,39,40,43,44,2*46,2*47,48,2*49,50,53,54,57,58,62,63,65,66,71,72,75,76,78,2*79,2*80,81,82,2*83,2*84,85,87,88,91,92,2*94,2*95,96,2*97,98,101,102,107,108,113,114,117,118,121,122,124,125,126,127,128,129,132,133,136,137,138,139,142,143,2*144,2*145,146,147,2*148,2*149,2*150,2*151,152,153,2*154,2*155,156,157,160,161,163,164,167,168,169,2*170,2*171,172,173,2*174,2*175,176,2*177,2*178,179,180,2*181,2*182,184,185,188,189,191,192,195,196,2*197,2*198,199,200,2*201,2*202,2*203,204,205,2*206,2*207,210,211,213,214,2*215,2*216,2*217,224,225,226,227,230,231,233,234,235,236,237,238,239,240,242,243,244,245,2*247,2*248,2*249,2*250,251,252,253,254,2*255,2*256,2*257,258,2*259,260,264,265,267,268,269,270,271,272,273,274,276,277,278,279,2*281,2*282,2*283,2*284,285,286,287,288,2*289,2*290,2*291,292,2*293,294,296,297,298,299,300,301,2*302,2*303,2*304,2*305,306,307,2*308,2*309,2*310,2*311,314,315,316,317,320,321,322,323,324,325,2*326,2*327,2*328,2*329,330,331,2*332,2*333,2*334,2*335,338,339,340,341,343,344,345,346,2*347,2*348,2*349,2*350,2*351,2*352,2*353,2*354,2*355,2*356
    7 R_Shc                19,25,30,31,36,41,45,48,50,2*51,52,56,59,65,66,70,74,78,82,2*86,87,88,89,2*90,91,92,93,101,102,107,108,113,114,123,132,133,138,139,144,145,150,151,2*156,2*157,158,159,160,161,162,2*163,2*164,165,166,167,168,170,171,177,178,184,185,191,192,2*197,2*198,199,200,201,202,2*203,204,205,206,207,232,241,251,252,253,254,266,275,285,286,287,288,300,301,302,303,304,305,306,307,308,309,310,311
    8 R_ShcP               37,55,60,61,64,68,69,73,77,81,85,89,93,96,98,2*99,100,103,104,105,106,109,110,111,112,115,116,117,118,119,120,121,122,123,124,125,126,127,128,129,134,135,136,137,140,141,142,143,146,147,148,149,152,153,154,155,158,159,160,161,162,165,166,167,168,169,172,173,174,175,176,179,180,181,182,2*183,184,185,2*186,2*187,2*188,2*189,2*190,191,192,2*193,2*194,2*195,2*196,199,200,201,202,204,205,206,207,2*208,2*209,2*210,2*211,2*212,2*213,2*214,2*215,2*216,2*217,218,219,220,221,222,223,224,225,226,227,228,229,230,231,232,233,234,235,236,237,238,239,240,241,242,243,244,245,2*246,247,248,249,250,251,252,253,254,255,256,257,2*258,259,2*260,2*261,262,263,264,265,266,267,268,269,270,271,272,273,274,275,276,277,278,279,2*280,281,282,283,284,285,286,287,288,289,290,291,2*292,293,2*294,2*295,2*296,2*297,2*298,2*299,300,301,302,303,304,305,306,307,308,309,310,311,2*312,2*313,2*314,2*315,2*316,2*317,2*318,2*319,2*320,2*321,2*322,2*323,2*324,2*325,2*326,2*327,2*328,2*329,2*330,2*331,2*332,2*333,2*334,2*335,2*336,2*337,2*338,2*339,2*340,2*341,2*342,2*343,2*344,2*345,2*346,2*347,2*348,2*349,2*350,2*351,2*352,2*353,2*354,2*355,2*356
    9 ShcP                 37,55,60,61,64,67,68,69,73,77,81,85,89,93,96,98,2*99,100,103,104,105,106,109,110,111,112,115,116,117,118,119,120,121,122,123,124,125,126,127,128,129,130,131,134,135,136,137,140,141,142,143,146,147,148,149,152,153,154,155,158,159,160,161,162,165,166,167,168,169,172,173,174,175,176,179,180,181,182,2*183,184,185,2*186,2*187,2*188,2*189,2*190,191,192,2*193,2*194,2*195,2*196,199,200,201,202,204,205,206,207,2*208,2*209,2*210,2*211,2*212,2*213,2*214,2*215,2*216,2*217,218,219,220,221,222,223,224,225,226,227,228,229,230,231,232,233,234,235,236,237,238,239,240,241,242,243,244,245,2*246,247,248,249,250,251,252,253,254,255,256,257,2*258,259,2*260,2*261,262,263,264,265,266,267,268,269,270,271,272,273,274,275,276,277,278,279,2*280,281,282,283,284,285,286,287,288,289,290,291,2*292,293,2*294,2*295,2*296,2*297,2*298,2*299,300,301,302,303,304,305,306,307,308,309,310,311,2*312,2*313,2*314,2*315,2*316,2*317,2*318,2*319,2*320,2*321,2*322,2*323,2*324,2*325,2*326,2*327,2*328,2*329,2*330,2*331,2*332,2*333,2*334,2*335,2*336,2*337,2*338,2*339,2*340,2*341,2*342,2*343,2*344,2*345,2*346,2*347,2*348,2*349,2*350,2*351,2*352,2*353,2*354,2*355,2*356
   10 R_G_S                18,24,29,34,35,40,44,47,2*49,50,54,58,63,66,72,76,80,82,83,2*84,85,88,92,95,2*97,98,102,108,114,118,122,125,127,129,133,137,139,143,145,149,150,2*151,152,153,154,2*155,157,161,164,168,171,175,176,177,2*178,179,180,181,2*182,185,189,192,196,198,202,2*203,204,205,206,2*207,211,214,216,2*217,226,227,231,234,236,238,240,244,245,248,249,2*250,252,254,256,257,2*259,260,265,268,270,272,274,278,279,282,283,2*284,286,288,290,291,2*293,294,297,299,303,305,306,307,308,2*309,310,2*311,315,317,321,323,327,329,330,331,332,2*333,334,2*335,339,341,344,346,348,350,2*351,352,2*353,355,2*356
   11 R_S_G_S              69,104,111,112,116,135,141,147,153,159,166,173,180,187,194,200,205,209,2*212,213,214,219,221,223,225,227,262,263,264,265,266,267,268,269,270,271,272,273,274,275,276,277,278,279,280,281,282,283,284,285,286,287,288,289,290,291,292,293,294,295,298,299,301,304,305,307,310,311,313,316,317,318,2*319,320,321,2*322,2*323,325,328,329,331,334,335,337,340,341,2*342,343,344,2*345,2*346,349,350,352,353,2*354,2*355,2*356
   12 Efgr_total           5,7,2*8,2*9,2*10,11,12,2*13,2*14,2*15,2*16,2*17,2*18,2*19,20,21,22,23,24,25,2*26,2*27,2*28,2*29,2*30,2*31,2*32,2*33,2*34,2*35,2*36,2*37,38,39,40,41,2*42,2*43,2*44,2*45,2*46,2*47,2*48,2*49,2*50,2*51,52,53,54,55,2*56,2*57,2*58,2*59,2*60,2*61,2*62,2*63,2*64,2*65,2*66,2*68,2*69,70,71,72,73,2*74,2*75,2*76,2*77,2*78,2*79,2*80,2*81,2*82,2*83,2*84,2*85,2*86,2*87,2*88,2*89,2*90,2*91,2*92,2*93,2*94,2*95,2*96,2*97,2*98,2*99,100,101,102,103,104,2*105,2*106,2*107,2*108,2*109,2*110,2*111,2*112,2*113,2*114,2*115,2*116,2*117,2*118,119,2*120,2*121,2*122,2*123,124,125,2*126,2*127,2*128,2*129,132,133,134,135,136,137,2*138,2*139,2*140,2*141,2*142,2*143,2*144,2*145,2*146,2*147,2*148,2*149,2*150,2*151,2*152,2*153,2*154,2*155,2*156,2*157,2*158,2*159,2*160,2*161,2*162,2*163,2*164,2*165,2*166,2*167,2*168,2*169,2*170,2*171,2*172,2*173,2*174,2*175,2*176,2*177,2*178,2*179,2*180,2*181,2*182,2*183,2*184,2*185,2*186,2*187,2*188,2*189,2*190,2*191,2*192,2*193,2*194,2*195,2*196,2*197,2*198,2*199,2*200,2*201,2*202,2*203,2*204,2*205,2*206,2*207,2*208,2*209,2*210,2*211,2*212,2*213,2*214,2*215,2*216,2*217,218,219,2*220,2*221,2*222,2*223,2*224,2*225,2*226,2*227,228,2*229,2*230,2*231,2*232,233,234,2*235,2*236,2*237,2*238,239,240,2*241,2*242,2*243,2*244,2*245,2*246,2*247,2*248,2*249,2*250,2*251,2*252,2*253,2*254,2*255,2*256,2*257,2*258,2*259,2*260,2*261,262,2*263,2*264,2*265,2*266,267,268,2*269,2*270,2*271,2*272,273,274,2*275,2*276,2*277,2*278,2*279,2*280,2*281,2*282,2*283,2*284,2*285,2*286,2*287,2*288,2*289,2*290,2*291,2*292,2*293,2*294,2*295,2*296,2*297,2*298,2*299,2*300,2*301,2*302,2*303,2*304,2*305,2*306,2*307,2*308,2*309,2*310,2*311,2*312,2*313,2*314,2*315,2*316,2*317,2*318,2*319,2*320,2*321,2*322,2*323,2*324,2*325,2*326,2*327,2*328,2*329,2*330,2*331,2*332,2*333,2*334,2*335,2*336,2*337,2*338,2*339,2*340,2*341,2*342,2*343,2*344,2*345,2*346,2*347,2*348,2*349,2*350,2*351,2*352,2*353,2*354,2*355,2*356
   13 Shc_total            3,19,25,30,31,36,37,41,45,48,50,2*51,52,55,56,59,60,61,64,65,66,67,68,69,70,73,74,77,78,81,82,85,2*86,87,88,2*89,2*90,91,92,2*93,96,98,2*99,100,101,102,103,104,105,106,107,108,109,110,111,112,113,114,115,116,117,118,119,120,121,122,2*123,124,125,126,127,128,129,130,131,132,133,134,135,136,137,138,139,140,141,142,143,144,145,146,147,148,149,150,151,152,153,154,155,2*156,2*157,2*158,2*159,2*160,2*161,2*162,2*163,2*164,2*165,2*166,2*167,2*168,169,170,171,172,173,174,175,176,177,178,179,180,181,182,2*183,2*184,2*185,2*186,2*187,2*188,2*189,2*190,2*191,2*192,2*193,2*194,2*195,2*196,2*197,2*198,2*199,2*200,2*201,2*202,2*203,2*204,2*205,2*206,2*207,2*208,2*209,2*210,2*211,2*212,2*213,2*214,2*215,2*216,2*217,218,219,220,221,222,223,224,225,226,227,228,229,230,231,2*232,233,234,235,236,237,238,239,240,2*241,242,243,244,245,2*246,247,248,249,250,2*251,2*252,2*253,2*254,255,256,257,2*258,259,2*260,2*261,262,263,264,265,2*266,267,268,269,270,271,272,273,274,2*275,276,277,278,279,2*280,281,282,283,284,2*285,2*286,2*287,2*288,289,290,291,2*292,293,2*294,2*295,2*296,2*297,2*298,2*299,2*300,2*301,2*302,2*303,2*304,2*305,2*306,2*307,2*308,2*309,2*310,2*311,2*312,2*313,2*314,2*315,2*316,2*317,2*318,2*319,2*320,2*321,2*322,2*323,2*324,2*325,2*326,2*327,2*328,2*329,2*330,2*331,2*332,2*333,2*334,2*335,2*336,2*337,2*338,2*339,2*340,2*341,2*342,2*343,2*344,2*345,2*346,2*347,2*348,2*349,2*350,2*351,2*352,2*353,2*354,2*355,2*356
   14 Sos_total            4,6,18,24,29,34,35,40,44,47,2*49,50,54,58,63,66,69,72,76,80,82,83,2*84,85,88,92,95,2*97,98,102,104,108,111,112,114,116,118,122,125,127,129,131,133,135,137,139,141,143,145,147,149,150,2*151,152,2*153,154,2*155,157,159,161,164,166,168,171,173,175,176,177,2*178,179,2*180,181,2*182,185,187,189,192,194,196,198,200,202,2*203,204,2*205,206,2*207,209,211,2*212,213,2*214,216,2*217,219,221,223,225,226,2*227,231,234,236,238,240,244,245,248,249,2*250,252,254,256,257,2*259,260,262,263,264,2*265,266,267,2*268,269,2*270,271,2*272,273,2*274,275,276,277,2*278,2*279,280,281,2*282,2*283,3*284,285,2*286,287,2*288,289,2*290,2*291,292,3*293,2*294,295,297,298,2*299,301,303,304,2*305,306,2*307,308,2*309,2*310,3*311,313,315,316,2*317,318,2*319,320,2*321,2*322,3*323,325,327,328,2*329,330,2*331,332,2*333,2*334,3*335,337,339,340,2*341,2*342,343,2*344,2*345,3*346,348,349,2*350,2*351,2*352,3*353,2*354,3*355,4*356
   15 Grb2_total           2,6,17,18,23,24,28,29,32,33,34,35,39,40,43,44,2*46,2*47,48,2*49,50,53,54,57,58,62,63,65,66,68,69,71,72,75,76,78,2*79,2*80,81,82,2*83,2*84,85,87,88,91,92,2*94,2*95,96,2*97,98,101,102,103,104,107,108,109,110,111,112,113,114,115,116,117,118,121,122,124,125,126,127,128,129,130,131,132,133,134,135,136,137,138,139,140,141,142,143,2*144,2*145,2*146,2*147,2*148,2*149,2*150,2*151,2*152,2*153,2*154,2*155,156,157,158,159,160,161,163,164,165,166,167,168,169,2*170,2*171,2*172,2*173,2*174,2*175,176,2*177,2*178,2*179,2*180,2*181,2*182,184,185,186,187,188,189,191,192,193,194,195,196,2*197,2*198,2*199,2*200,2*201,2*202,2*203,2*204,2*205,2*206,2*207,2*208,2*209,2*210,2*211,2*212,2*213,2*214,2*215,2*216,2*217,218,219,220,221,222,223,2*224,2*225,2*226,2*227,228,229,2*230,2*231,232,2*233,2*234,2*235,2*236,2*237,2*238,2*239,2*240,241,2*242,2*243,2*244,2*245,246,3*247,3*248,3*249,3*250,2*251,2*252,2*253,2*254,3*255,3*256,3*257,2*258,3*259,2*260,261,262,263,2*264,2*265,266,2*267,2*268,2*269,2*270,2*271,2*272,2*273,2*274,275,2*276,2*277,2*278,2*279,280,3*281,3*282,3*283,3*284,2*285,2*286,2*287,2*288,3*289,3*290,3*291,2*292,3*293,2*294,295,2*296,2*297,2*298,2*299,2*300,2*301,3*302,3*303,3*304,3*305,2*306,2*307,3*308,3*309,3*310,3*311,2*312,2*313,3*314,3*315,3*316,3*317,2*318,2*319,3*320,3*321,3*322,3*323,2*324,2*325,3*326,3*327,3*328,3*329,2*330,2*331,3*332,3*333,3*334,3*335,2*336,2*337,3*338,3*339,3*340,3*341,2*342,3*343,3*344,3*345,3*346,4*347,4*348,4*349,4*350,4*351,4*352,4*353,4*354,4*355,4*356
end groups
