# Supplementary material for: Automated visualization of rule-based models
Source: PLoS Comput Biol. 2017 Nov 13;13(11):e1005857. doi: 10.1371/journal.pcbi.1005857 (PMC5703574; doi:10.1371/journal.pcbi.1005857)
Supplement: S2 Dataset — (ZIP) [file pcbi.1005857.s010.zip › model_analysis/models/Dushek2011.bngl]

#Enzymatic modification of a 20-site substrate using the 2-step binding model.
#Note: reaction on-rates must be suitably altered for substrates with fewer sites.
begin parameters
#Reaction area.
A 0.0001
#Substrate concentration.
tS 1
#Encounter reactions (E refers to kinase and F refers to phosphatase).
#Diffusion-limited on-rate (k+)
Ekp 0.1
Fkp 0.1
#Local diffusion rate (k-)
Ekm 0.1/A
Fkm 0.1/A
#Local on-rates (k * on)
Ekf1 20 * 10/A
Ekf2 19 * 10/A
Ekf3 18 * 10/A
Ekf4 17 * 10/A
Ekf5 16 * 10/A
Ekf6 15 * 10/A
Ekf7 14 * 10/A
Ekf8 13 * 10/A
Ekf9 12 * 10/A
Ekf10 11 * 10/A
Ekf11 10 * 10/A
Ekf12 9 * 10/A
Ekf13 8 * 10/A
Ekf14 7 * 10/A
Ekf15 6 * 10/A
Ekf16 5 * 10/A
Ekf17 4 * 10/A
Ekf18 3 * 10/A
Ekf19 2 * 10/A
Ekf20 1 * 10/A
Fkf1 1 * 10/A
Fkf2 2 * 10/A
Fkf3 3 * 10/A
Fkf4 4 * 10/A
Fkf5 5 * 10/A
Fkf6 6 * 10/A
Fkf7 7 * 10/A
Fkf8 8 * 10/A
Fkf9 9 * 10/A
Fkf10 10 * 10/A
Fkf11 11 * 10/A
Fkf12 12 * 10/A
Fkf13 13 * 10/A
Fkf14 14 * 10/A
Fkf15 15 * 10/A
Fkf16 16 * 10/A
Fkf17 17 * 10/A
Fkf18 18 * 10/A
Fkf19 19 * 10/A
Fkf20 20 * 10/A
#Unbinding rate (koff)
Ekb 1
Fkb 1
#Modification rate (kr)
Ekc 0.1
Fkc 0.1
#Reactivation rate (mu)
Emu 1
Fmu 1
end parameters
begin molecule types
#Attribute E/F indicates if a kinase or phosphatase is within the encounter complex (1 = within encounter complex).
#Attribute A indicates if the enzyme within the encounter complex is activate (A~0) or inactive (A~1).
#Attribute Y indicates the number of phosphorylated sites.
S(E~0~1,F~0~1,A~0~1,Y~U~P~2P~3P~4P~5P~6P~7P~8P~9P~10P~11P~12P~13P~14P~15P~16P~17P~18P~19P~20P)
end molecule types
begin species
S(E~0,F~0,A~0,Y~U) tS
end species

begin reaction rules
#ENCOUNTER COMPLEX
S(E~0,F~0,A~0) <-> S(E~1,F~0,A~0) Ekp,Ekm
S(E~0,F~0,A~0) <-> S(E~0,F~1,A~0) Fkp,Fkm
S(E~1,F~0,A~1) -> S(E~0,F~0,A~0) Ekm
S(E~0,F~1,A~1) -> S(E~0,F~0,A~0) Fkm
#BINDING REACTIONS
S(E~1,A~0,Y~U) <-> S(E~1!1,A~0,Y~U!1) Ekf1,Ekb
S(E~1,A~0,Y~P) <-> S(E~1!1,A~0,Y~P!1) Ekf2,Ekb
S(E~1,A~0,Y~2P) <-> S(E~1!1,A~0,Y~2P!1) Ekf3,Ekb
S(E~1,A~0,Y~3P) <-> S(E~1!1,A~0,Y~3P!1) Ekf4,Ekb
S(E~1,A~0,Y~4P) <-> S(E~1!1,A~0,Y~4P!1) Ekf5,Ekb
S(E~1,A~0,Y~5P) <-> S(E~1!1,A~0,Y~5P!1) Ekf6,Ekb
S(E~1,A~0,Y~6P) <-> S(E~1!1,A~0,Y~6P!1) Ekf7,Ekb
S(E~1,A~0,Y~7P) <-> S(E~1!1,A~0,Y~7P!1) Ekf8,Ekb
S(E~1,A~0,Y~8P) <-> S(E~1!1,A~0,Y~8P!1) Ekf9,Ekb
S(E~1,A~0,Y~9P) <-> S(E~1!1,A~0,Y~9P!1) Ekf10,Ekb
S(E~1,A~0,Y~10P) <-> S(E~1!1,A~0,Y~10P!1) Ekf11,Ekb
S(E~1,A~0,Y~11P) <-> S(E~1!1,A~0,Y~11P!1) Ekf12,Ekb
S(E~1,A~0,Y~12P) <-> S(E~1!1,A~0,Y~12P!1) Ekf13,Ekb
S(E~1,A~0,Y~13P) <-> S(E~1!1,A~0,Y~13P!1) Ekf14,Ekb
S(E~1,A~0,Y~14P) <-> S(E~1!1,A~0,Y~14P!1) Ekf15,Ekb
S(E~1,A~0,Y~15P) <-> S(E~1!1,A~0,Y~15P!1) Ekf16,Ekb
S(E~1,A~0,Y~16P) <-> S(E~1!1,A~0,Y~16P!1) Ekf17,Ekb
S(E~1,A~0,Y~17P) <-> S(E~1!1,A~0,Y~17P!1) Ekf18,Ekb
S(E~1,A~0,Y~18P) <-> S(E~1!1,A~0,Y~18P!1) Ekf19,Ekb
S(E~1,A~0,Y~19P) <-> S(E~1!1,A~0,Y~19P!1) Ekf20,Ekb
S(F~1,A~0,Y~P) <-> S(F~1!1,A~0,Y~P!1) Fkf1,Fkb
S(F~1,A~0,Y~2P) <-> S(F~1!1,A~0,Y~2P!1) Fkf2,Fkb
S(F~1,A~0,Y~3P) <-> S(F~1!1,A~0,Y~3P!1) Fkf3,Fkb
S(F~1,A~0,Y~4P) <-> S(F~1!1,A~0,Y~4P!1) Fkf4,Fkb
S(F~1,A~0,Y~5P) <-> S(F~1!1,A~0,Y~5P!1) Fkf5,Fkb
S(F~1,A~0,Y~6P) <-> S(F~1!1,A~0,Y~6P!1) Fkf6,Fkb
S(F~1,A~0,Y~7P) <-> S(F~1!1,A~0,Y~7P!1) Fkf7,Fkb
S(F~1,A~0,Y~8P) <-> S(F~1!1,A~0,Y~8P!1) Fkf8,Fkb
S(F~1,A~0,Y~9P) <-> S(F~1!1,A~0,Y~9P!1) Fkf9,Fkb
S(F~1,A~0,Y~10P) <-> S(F~1!1,A~0,Y~10P!1) Fkf10,Fkb
S(F~1,A~0,Y~11P) <-> S(F~1!1,A~0,Y~11P!1) Fkf11,Fkb
S(F~1,A~0,Y~12P) <-> S(F~1!1,A~0,Y~12P!1) Fkf12,Fkb
S(F~1,A~0,Y~13P) <-> S(F~1!1,A~0,Y~13P!1) Fkf13,Fkb
S(F~1,A~0,Y~14P) <-> S(F~1!1,A~0,Y~14P!1) Fkf14,Fkb
S(F~1,A~0,Y~15P) <-> S(F~1!1,A~0,Y~15P!1) Fkf15,Fkb
S(F~1,A~0,Y~16P) <-> S(F~1!1,A~0,Y~16P!1) Fkf16,Fkb
S(F~1,A~0,Y~17P) <-> S(F~1!1,A~0,Y~17P!1) Fkf17,Fkb
S(F~1,A~0,Y~18P) <-> S(F~1!1,A~0,Y~18P!1) Fkf18,Fkb
S(F~1,A~0,Y~19P) <-> S(F~1!1,A~0,Y~19P!1) Fkf19,Fkb
S(F~1,A~0,Y~20P) <-> S(F~1!1,A~0,Y~20P!1) Fkf20,Fkb
#CATALYSIS + ENZYME INACTIVATION.
S(E~1!1,A~0,Y~U!1) -> S(E~1,A~1,Y~P) Ekc
S(E~1!1,A~0,Y~P!1) -> S(E~1,A~1,Y~2P) Ekc
S(E~1!1,A~0,Y~2P!1) -> S(E~1,A~1,Y~3P) Ekc
S(E~1!1,A~0,Y~3P!1) -> S(E~1,A~1,Y~4P) Ekc
S(E~1!1,A~0,Y~4P!1) -> S(E~1,A~1,Y~5P) Ekc
S(E~1!1,A~0,Y~5P!1) -> S(E~1,A~1,Y~6P) Ekc
S(E~1!1,A~0,Y~6P!1) -> S(E~1,A~1,Y~7P) Ekc
S(E~1!1,A~0,Y~7P!1) -> S(E~1,A~1,Y~8P) Ekc
S(E~1!1,A~0,Y~8P!1) -> S(E~1,A~1,Y~9P) Ekc
S(E~1!1,A~0,Y~9P!1) -> S(E~1,A~1,Y~10P) Ekc
S(E~1!1,A~0,Y~10P!1) -> S(E~1,A~1,Y~11P) Ekc
S(E~1!1,A~0,Y~11P!1) -> S(E~1,A~1,Y~12P) Ekc
S(E~1!1,A~0,Y~12P!1) -> S(E~1,A~1,Y~13P) Ekc
S(E~1!1,A~0,Y~13P!1) -> S(E~1,A~1,Y~14P) Ekc
S(E~1!1,A~0,Y~14P!1) -> S(E~1,A~1,Y~15P) Ekc
S(E~1!1,A~0,Y~15P!1) -> S(E~1,A~1,Y~16P) Ekc
S(E~1!1,A~0,Y~16P!1) -> S(E~1,A~1,Y~17P) Ekc
S(E~1!1,A~0,Y~17P!1) -> S(E~1,A~1,Y~18P) Ekc
S(E~1!1,A~0,Y~18P!1) -> S(E~1,A~1,Y~19P) Ekc
S(E~1!1,A~0,Y~19P!1) -> S(E~1,A~1,Y~20P) Ekc
S(F~1!1,A~0,Y~20P!1) -> S(F~1,A~1,Y~19P) Fkc
S(F~1!1,A~0,Y~19P!1) -> S(F~1,A~1,Y~18P) Fkc
S(F~1!1,A~0,Y~18P!1) -> S(F~1,A~1,Y~17P) Fkc
S(F~1!1,A~0,Y~17P!1) -> S(F~1,A~1,Y~16P) Fkc
S(F~1!1,A~0,Y~16P!1) -> S(F~1,A~1,Y~15P) Fkc
S(F~1!1,A~0,Y~15P!1) -> S(F~1,A~1,Y~14P) Fkc
S(F~1!1,A~0,Y~14P!1) -> S(F~1,A~1,Y~13P) Fkc
S(F~1!1,A~0,Y~13P!1) -> S(F~1,A~1,Y~12P) Fkc
S(F~1!1,A~0,Y~12P!1) -> S(F~1,A~1,Y~11P) Fkc
S(F~1!1,A~0,Y~11P!1) -> S(F~1,A~1,Y~10P) Fkc
S(F~1!1,A~0,Y~10P!1) -> S(F~1,A~1,Y~9P) Fkc
S(F~1!1,A~0,Y~9P!1) -> S(F~1,A~1,Y~8P) Fkc
S(F~1!1,A~0,Y~8P!1) -> S(F~1,A~1,Y~7P) Fkc
S(F~1!1,A~0,Y~7P!1) -> S(F~1,A~1,Y~6P) Fkc
S(F~1!1,A~0,Y~6P!1) -> S(F~1,A~1,Y~5P) Fkc
S(F~1!1,A~0,Y~5P!1) -> S(F~1,A~1,Y~4P) Fkc
S(F~1!1,A~0,Y~4P!1) -> S(F~1,A~1,Y~3P) Fkc
S(F~1!1,A~0,Y~3P!1) -> S(F~1,A~1,Y~2P) Fkc
S(F~1!1,A~0,Y~2P!1) -> S(F~1,A~1,Y~P) Fkc
S(F~1!1,A~0,Y~P!1) -> S(F~1,A~1,Y~U) Fkc
#REFRACTORY PERIOD
S(E~1,A~1) -> S(E~1,A~0) Emu
S(F~1,A~1) -> S(F~1,A~0) Fmu
end reaction rules
begin observables
	Molecules S0 S(Y~U!?)
	Molecules S1 S(Y~P!?)
	Molecules S2 S(Y~2P!?)
	Molecules S3 S(Y~3P!?)
	Molecules S4 S(Y~4P!?)
	Molecules S5 S(Y~5P!?)
	Molecules S6 S(Y~6P!?)
	Molecules S7 S(Y~7P!?)
	Molecules S8 S(Y~8P!?)
	Molecules S9 S(Y~9P!?)
	Molecules S10 S(Y~10P!?)
	Molecules S11 S(Y~11P!?)
	Molecules S12 S(Y~12P!?)
	Molecules S13 S(Y~13P!?)
	Molecules S14 S(Y~14P!?)
	Molecules S15 S(Y~15P!?)
	Molecules S16 S(Y~16P!?)
	Molecules S17 S(Y~17P!?)
	Molecules S18 S(Y~18P!?)
	Molecules S19 S(Y~19P!?)
	Molecules S20 S(Y~20P!?)
end observables
begin actions
generate_network({overwrite=>1});
#simulate_ode({t_end=>500000,n_steps=>30,sparse=>1,steady_state=>1});
#writeMfile({});
end actions
