# Supplementary material for: Automated visualization of rule-based models
Source: PLoS Comput Biol. 2017 Nov 13;13(11):e1005857. doi: 10.1371/journal.pcbi.1005857 (PMC5703574; doi:10.1371/journal.pcbi.1005857)
Supplement: S2 Dataset — (ZIP) [file pcbi.1005857.s010.zip › model_analysis/models/Dushek2011.net]

# Created by BioNetGen 2.2.6-stable
begin parameters
    1 A      0.0001  # Constant
    2 tS     1  # Constant
    3 Ekp    0.1  # Constant
    4 Fkp    0.1  # Constant
    5 Ekm    0.1/A  # ConstantExpression
    6 Fkm    0.1/A  # ConstantExpression
    7 Ekf1   (20*10)/A  # ConstantExpression
    8 Ekf2   (19*10)/A  # ConstantExpression
    9 Ekf3   (18*10)/A  # ConstantExpression
   10 Ekf4   (17*10)/A  # ConstantExpression
   11 Ekf5   (16*10)/A  # ConstantExpression
   12 Ekf6   (15*10)/A  # ConstantExpression
   13 Ekf7   (14*10)/A  # ConstantExpression
   14 Ekf8   (13*10)/A  # ConstantExpression
   15 Ekf9   (12*10)/A  # ConstantExpression
   16 Ekf10  (11*10)/A  # ConstantExpression
   17 Ekf11  (10*10)/A  # ConstantExpression
   18 Ekf12  (9*10)/A  # ConstantExpression
   19 Ekf13  (8*10)/A  # ConstantExpression
   20 Ekf14  (7*10)/A  # ConstantExpression
   21 Ekf15  (6*10)/A  # ConstantExpression
   22 Ekf16  (5*10)/A  # ConstantExpression
   23 Ekf17  (4*10)/A  # ConstantExpression
   24 Ekf18  (3*10)/A  # ConstantExpression
   25 Ekf19  (2*10)/A  # ConstantExpression
   26 Ekf20  (1*10)/A  # ConstantExpression
   27 Fkf1   (1*10)/A  # ConstantExpression
   28 Fkf2   (2*10)/A  # ConstantExpression
   29 Fkf3   (3*10)/A  # ConstantExpression
   30 Fkf4   (4*10)/A  # ConstantExpression
   31 Fkf5   (5*10)/A  # ConstantExpression
   32 Fkf6   (6*10)/A  # ConstantExpression
   33 Fkf7   (7*10)/A  # ConstantExpression
   34 Fkf8   (8*10)/A  # ConstantExpression
   35 Fkf9   (9*10)/A  # ConstantExpression
   36 Fkf10  (10*10)/A  # ConstantExpression
   37 Fkf11  (11*10)/A  # ConstantExpression
   38 Fkf12  (12*10)/A  # ConstantExpression
   39 Fkf13  (13*10)/A  # ConstantExpression
   40 Fkf14  (14*10)/A  # ConstantExpression
   41 Fkf15  (15*10)/A  # ConstantExpression
   42 Fkf16  (16*10)/A  # ConstantExpression
   43 Fkf17  (17*10)/A  # ConstantExpression
   44 Fkf18  (18*10)/A  # ConstantExpression
   45 Fkf19  (19*10)/A  # ConstantExpression
   46 Fkf20  (20*10)/A  # ConstantExpression
   47 Ekb    1  # Constant
   48 Fkb    1  # Constant
   49 Ekc    0.1  # Constant
   50 Fkc    0.1  # Constant
   51 Emu    1  # Constant
   52 Fmu    1  # Constant
end parameters
begin species
    1 S(A~0,E~0,F~0,Y~U) tS
    2 S(A~0,E~1,F~0,Y~U) 0
    3 S(A~0,E~0,F~1,Y~U) 0
    4 S(A~0,E~1!1,F~0,Y~U!1) 0
    5 S(A~1,E~1,F~0,Y~P) 0
    6 S(A~0,E~0,F~0,Y~P) 0
    7 S(A~0,E~1,F~0,Y~P) 0
    8 S(A~0,E~0,F~1,Y~P) 0
    9 S(A~0,E~1!1,F~0,Y~P!1) 0
   10 S(A~0,E~0,F~1!1,Y~P!1) 0
   11 S(A~1,E~1,F~0,Y~2P) 0
   12 S(A~0,E~0,F~0,Y~2P) 0
   13 S(A~1,E~0,F~1,Y~U) 0
   14 S(A~0,E~1,F~0,Y~2P) 0
   15 S(A~0,E~0,F~1,Y~2P) 0
   16 S(A~0,E~1!1,F~0,Y~2P!1) 0
   17 S(A~0,E~0,F~1!1,Y~2P!1) 0
   18 S(A~1,E~1,F~0,Y~3P) 0
   19 S(A~0,E~0,F~0,Y~3P) 0
   20 S(A~1,E~0,F~1,Y~P) 0
   21 S(A~0,E~1,F~0,Y~3P) 0
   22 S(A~0,E~0,F~1,Y~3P) 0
   23 S(A~0,E~1!1,F~0,Y~3P!1) 0
   24 S(A~0,E~0,F~1!1,Y~3P!1) 0
   25 S(A~1,E~1,F~0,Y~4P) 0
   26 S(A~0,E~0,F~0,Y~4P) 0
   27 S(A~1,E~0,F~1,Y~2P) 0
   28 S(A~0,E~1,F~0,Y~4P) 0
   29 S(A~0,E~0,F~1,Y~4P) 0
   30 S(A~0,E~1!1,F~0,Y~4P!1) 0
   31 S(A~0,E~0,F~1!1,Y~4P!1) 0
   32 S(A~1,E~1,F~0,Y~5P) 0
   33 S(A~0,E~0,F~0,Y~5P) 0
   34 S(A~1,E~0,F~1,Y~3P) 0
   35 S(A~0,E~1,F~0,Y~5P) 0
   36 S(A~0,E~0,F~1,Y~5P) 0
   37 S(A~0,E~1!1,F~0,Y~5P!1) 0
   38 S(A~0,E~0,F~1!1,Y~5P!1) 0
   39 S(A~1,E~1,F~0,Y~6P) 0
   40 S(A~0,E~0,F~0,Y~6P) 0
   41 S(A~1,E~0,F~1,Y~4P) 0
   42 S(A~0,E~1,F~0,Y~6P) 0
   43 S(A~0,E~0,F~1,Y~6P) 0
   44 S(A~0,E~1!1,F~0,Y~6P!1) 0
   45 S(A~0,E~0,F~1!1,Y~6P!1) 0
   46 S(A~1,E~1,F~0,Y~7P) 0
   47 S(A~0,E~0,F~0,Y~7P) 0
   48 S(A~1,E~0,F~1,Y~5P) 0
   49 S(A~0,E~1,F~0,Y~7P) 0
   50 S(A~0,E~0,F~1,Y~7P) 0
   51 S(A~0,E~1!1,F~0,Y~7P!1) 0
   52 S(A~0,E~0,F~1!1,Y~7P!1) 0
   53 S(A~1,E~1,F~0,Y~8P) 0
   54 S(A~0,E~0,F~0,Y~8P) 0
   55 S(A~1,E~0,F~1,Y~6P) 0
   56 S(A~0,E~1,F~0,Y~8P) 0
   57 S(A~0,E~0,F~1,Y~8P) 0
   58 S(A~0,E~1!1,F~0,Y~8P!1) 0
   59 S(A~0,E~0,F~1!1,Y~8P!1) 0
   60 S(A~1,E~1,F~0,Y~9P) 0
   61 S(A~0,E~0,F~0,Y~9P) 0
   62 S(A~1,E~0,F~1,Y~7P) 0
   63 S(A~0,E~1,F~0,Y~9P) 0
   64 S(A~0,E~0,F~1,Y~9P) 0
   65 S(A~0,E~1!1,F~0,Y~9P!1) 0
   66 S(A~0,E~0,F~1!1,Y~9P!1) 0
   67 S(A~1,E~1,F~0,Y~10P) 0
   68 S(A~0,E~0,F~0,Y~10P) 0
   69 S(A~1,E~0,F~1,Y~8P) 0
   70 S(A~0,E~1,F~0,Y~10P) 0
   71 S(A~0,E~0,F~1,Y~10P) 0
   72 S(A~0,E~1!1,F~0,Y~10P!1) 0
   73 S(A~0,E~0,F~1!1,Y~10P!1) 0
   74 S(A~1,E~1,F~0,Y~11P) 0
   75 S(A~0,E~0,F~0,Y~11P) 0
   76 S(A~1,E~0,F~1,Y~9P) 0
   77 S(A~0,E~1,F~0,Y~11P) 0
   78 S(A~0,E~0,F~1,Y~11P) 0
   79 S(A~0,E~1!1,F~0,Y~11P!1) 0
   80 S(A~0,E~0,F~1!1,Y~11P!1) 0
   81 S(A~1,E~1,F~0,Y~12P) 0
   82 S(A~0,E~0,F~0,Y~12P) 0
   83 S(A~1,E~0,F~1,Y~10P) 0
   84 S(A~0,E~1,F~0,Y~12P) 0
   85 S(A~0,E~0,F~1,Y~12P) 0
   86 S(A~0,E~1!1,F~0,Y~12P!1) 0
   87 S(A~0,E~0,F~1!1,Y~12P!1) 0
   88 S(A~1,E~1,F~0,Y~13P) 0
   89 S(A~0,E~0,F~0,Y~13P) 0
   90 S(A~1,E~0,F~1,Y~11P) 0
   91 S(A~0,E~1,F~0,Y~13P) 0
   92 S(A~0,E~0,F~1,Y~13P) 0
   93 S(A~0,E~1!1,F~0,Y~13P!1) 0
   94 S(A~0,E~0,F~1!1,Y~13P!1) 0
   95 S(A~1,E~1,F~0,Y~14P) 0
   96 S(A~0,E~0,F~0,Y~14P) 0
   97 S(A~1,E~0,F~1,Y~12P) 0
   98 S(A~0,E~1,F~0,Y~14P) 0
   99 S(A~0,E~0,F~1,Y~14P) 0
  100 S(A~0,E~1!1,F~0,Y~14P!1) 0
  101 S(A~0,E~0,F~1!1,Y~14P!1) 0
  102 S(A~1,E~1,F~0,Y~15P) 0
  103 S(A~0,E~0,F~0,Y~15P) 0
  104 S(A~1,E~0,F~1,Y~13P) 0
  105 S(A~0,E~1,F~0,Y~15P) 0
  106 S(A~0,E~0,F~1,Y~15P) 0
  107 S(A~0,E~1!1,F~0,Y~15P!1) 0
  108 S(A~0,E~0,F~1!1,Y~15P!1) 0
  109 S(A~1,E~1,F~0,Y~16P) 0
  110 S(A~0,E~0,F~0,Y~16P) 0
  111 S(A~1,E~0,F~1,Y~14P) 0
  112 S(A~0,E~1,F~0,Y~16P) 0
  113 S(A~0,E~0,F~1,Y~16P) 0
  114 S(A~0,E~1!1,F~0,Y~16P!1) 0
  115 S(A~0,E~0,F~1!1,Y~16P!1) 0
  116 S(A~1,E~1,F~0,Y~17P) 0
  117 S(A~0,E~0,F~0,Y~17P) 0
  118 S(A~1,E~0,F~1,Y~15P) 0
  119 S(A~0,E~1,F~0,Y~17P) 0
  120 S(A~0,E~0,F~1,Y~17P) 0
  121 S(A~0,E~1!1,F~0,Y~17P!1) 0
  122 S(A~0,E~0,F~1!1,Y~17P!1) 0
  123 S(A~1,E~1,F~0,Y~18P) 0
  124 S(A~0,E~0,F~0,Y~18P) 0
  125 S(A~1,E~0,F~1,Y~16P) 0
  126 S(A~0,E~1,F~0,Y~18P) 0
  127 S(A~0,E~0,F~1,Y~18P) 0
  128 S(A~0,E~1!1,F~0,Y~18P!1) 0
  129 S(A~0,E~0,F~1!1,Y~18P!1) 0
  130 S(A~1,E~1,F~0,Y~19P) 0
  131 S(A~0,E~0,F~0,Y~19P) 0
  132 S(A~1,E~0,F~1,Y~17P) 0
  133 S(A~0,E~1,F~0,Y~19P) 0
  134 S(A~0,E~0,F~1,Y~19P) 0
  135 S(A~0,E~1!1,F~0,Y~19P!1) 0
  136 S(A~0,E~0,F~1!1,Y~19P!1) 0
  137 S(A~1,E~1,F~0,Y~20P) 0
  138 S(A~0,E~0,F~0,Y~20P) 0
  139 S(A~1,E~0,F~1,Y~18P) 0
  140 S(A~0,E~1,F~0,Y~20P) 0
  141 S(A~0,E~0,F~1,Y~20P) 0
  142 S(A~0,E~0,F~1!1,Y~20P!1) 0
  143 S(A~1,E~0,F~1,Y~19P) 0
end species
begin reactions
    1 1 2 Ekp #_R1
    2 1 3 Fkp #_R2
    3 2 1 Ekm #_reverse__R1
    4 3 1 Fkm #_reverse__R2
    5 2 4 Ekf1 #_R5
    6 4 2 Ekb #_reverse__R5
    7 4 5 Ekc #_R45
    8 5 6 Ekm #_R3
    9 5 7 Emu #_R85
   10 6 7 Ekp #_R1
   11 7 6 Ekm #_reverse__R1
   12 6 8 Fkp #_R2
   13 7 9 Ekf2 #_R6
   14 8 6 Fkm #_reverse__R2
   15 9 7 Ekb #_reverse__R6
   16 8 10 Fkf1 #_R25
   17 9 11 Ekc #_R46
   18 11 12 Ekm #_R3
   19 10 8 Fkb #_reverse__R25
   20 10 13 Fkc #_R84
   21 11 14 Emu #_R85
   22 12 14 Ekp #_R1
   23 14 12 Ekm #_reverse__R1
   24 12 15 Fkp #_R2
   25 13 1 Fkm #_R4
   26 14 16 Ekf3 #_R7
   27 13 3 Fmu #_R86
   28 15 12 Fkm #_reverse__R2
   29 16 14 Ekb #_reverse__R7
   30 15 17 Fkf2 #_R26
   31 16 18 Ekc #_R47
   32 18 19 Ekm #_R3
   33 17 15 Fkb #_reverse__R26
   34 17 20 Fkc #_R83
   35 18 21 Emu #_R85
   36 19 21 Ekp #_R1
   37 21 19 Ekm #_reverse__R1
   38 19 22 Fkp #_R2
   39 20 6 Fkm #_R4
   40 21 23 Ekf4 #_R8
   41 20 8 Fmu #_R86
   42 22 19 Fkm #_reverse__R2
   43 23 21 Ekb #_reverse__R8
   44 22 24 Fkf3 #_R27
   45 23 25 Ekc #_R48
   46 25 26 Ekm #_R3
   47 24 22 Fkb #_reverse__R27
   48 24 27 Fkc #_R82
   49 25 28 Emu #_R85
   50 26 28 Ekp #_R1
   51 28 26 Ekm #_reverse__R1
   52 26 29 Fkp #_R2
   53 27 12 Fkm #_R4
   54 28 30 Ekf5 #_R9
   55 27 15 Fmu #_R86
   56 29 26 Fkm #_reverse__R2
   57 30 28 Ekb #_reverse__R9
   58 29 31 Fkf4 #_R28
   59 30 32 Ekc #_R49
   60 32 33 Ekm #_R3
   61 31 29 Fkb #_reverse__R28
   62 31 34 Fkc #_R81
   63 32 35 Emu #_R85
   64 33 35 Ekp #_R1
   65 35 33 Ekm #_reverse__R1
   66 33 36 Fkp #_R2
   67 34 19 Fkm #_R4
   68 35 37 Ekf6 #_R10
   69 34 22 Fmu #_R86
   70 36 33 Fkm #_reverse__R2
   71 37 35 Ekb #_reverse__R10
   72 36 38 Fkf5 #_R29
   73 37 39 Ekc #_R50
   74 39 40 Ekm #_R3
   75 38 36 Fkb #_reverse__R29
   76 38 41 Fkc #_R80
   77 39 42 Emu #_R85
   78 40 42 Ekp #_R1
   79 42 40 Ekm #_reverse__R1
   80 40 43 Fkp #_R2
   81 41 26 Fkm #_R4
   82 42 44 Ekf7 #_R11
   83 41 29 Fmu #_R86
   84 43 40 Fkm #_reverse__R2
   85 44 42 Ekb #_reverse__R11
   86 43 45 Fkf6 #_R30
   87 44 46 Ekc #_R51
   88 46 47 Ekm #_R3
   89 45 43 Fkb #_reverse__R30
   90 45 48 Fkc #_R79
   91 46 49 Emu #_R85
   92 47 49 Ekp #_R1
   93 49 47 Ekm #_reverse__R1
   94 47 50 Fkp #_R2
   95 48 33 Fkm #_R4
   96 49 51 Ekf8 #_R12
   97 48 36 Fmu #_R86
   98 50 47 Fkm #_reverse__R2
   99 51 49 Ekb #_reverse__R12
  100 50 52 Fkf7 #_R31
  101 51 53 Ekc #_R52
  102 53 54 Ekm #_R3
  103 52 50 Fkb #_reverse__R31
  104 52 55 Fkc #_R78
  105 53 56 Emu #_R85
  106 54 56 Ekp #_R1
  107 56 54 Ekm #_reverse__R1
  108 54 57 Fkp #_R2
  109 55 40 Fkm #_R4
  110 56 58 Ekf9 #_R13
  111 55 43 Fmu #_R86
  112 57 54 Fkm #_reverse__R2
  113 58 56 Ekb #_reverse__R13
  114 57 59 Fkf8 #_R32
  115 58 60 Ekc #_R53
  116 60 61 Ekm #_R3
  117 59 57 Fkb #_reverse__R32
  118 59 62 Fkc #_R77
  119 60 63 Emu #_R85
  120 61 63 Ekp #_R1
  121 63 61 Ekm #_reverse__R1
  122 61 64 Fkp #_R2
  123 62 47 Fkm #_R4
  124 63 65 Ekf10 #_R14
  125 62 50 Fmu #_R86
  126 64 61 Fkm #_reverse__R2
  127 65 63 Ekb #_reverse__R14
  128 64 66 Fkf9 #_R33
  129 65 67 Ekc #_R54
  130 67 68 Ekm #_R3
  131 66 64 Fkb #_reverse__R33
  132 66 69 Fkc #_R76
  133 67 70 Emu #_R85
  134 68 70 Ekp #_R1
  135 70 68 Ekm #_reverse__R1
  136 68 71 Fkp #_R2
  137 69 54 Fkm #_R4
  138 70 72 Ekf11 #_R15
  139 69 57 Fmu #_R86
  140 71 68 Fkm #_reverse__R2
  141 72 70 Ekb #_reverse__R15
  142 71 73 Fkf10 #_R34
  143 72 74 Ekc #_R55
  144 74 75 Ekm #_R3
  145 73 71 Fkb #_reverse__R34
  146 73 76 Fkc #_R75
  147 74 77 Emu #_R85
  148 75 77 Ekp #_R1
  149 77 75 Ekm #_reverse__R1
  150 75 78 Fkp #_R2
  151 76 61 Fkm #_R4
  152 77 79 Ekf12 #_R16
  153 76 64 Fmu #_R86
  154 78 75 Fkm #_reverse__R2
  155 79 77 Ekb #_reverse__R16
  156 78 80 Fkf11 #_R35
  157 79 81 Ekc #_R56
  158 81 82 Ekm #_R3
  159 80 78 Fkb #_reverse__R35
  160 80 83 Fkc #_R74
  161 81 84 Emu #_R85
  162 82 84 Ekp #_R1
  163 84 82 Ekm #_reverse__R1
  164 82 85 Fkp #_R2
  165 83 68 Fkm #_R4
  166 84 86 Ekf13 #_R17
  167 83 71 Fmu #_R86
  168 85 82 Fkm #_reverse__R2
  169 86 84 Ekb #_reverse__R17
  170 85 87 Fkf12 #_R36
  171 86 88 Ekc #_R57
  172 88 89 Ekm #_R3
  173 87 85 Fkb #_reverse__R36
  174 87 90 Fkc #_R73
  175 88 91 Emu #_R85
  176 89 91 Ekp #_R1
  177 91 89 Ekm #_reverse__R1
  178 89 92 Fkp #_R2
  179 90 75 Fkm #_R4
  180 91 93 Ekf14 #_R18
  181 90 78 Fmu #_R86
  182 92 89 Fkm #_reverse__R2
  183 93 91 Ekb #_reverse__R18
  184 92 94 Fkf13 #_R37
  185 93 95 Ekc #_R58
  186 95 96 Ekm #_R3
  187 94 92 Fkb #_reverse__R37
  188 94 97 Fkc #_R72
  189 95 98 Emu #_R85
  190 96 98 Ekp #_R1
  191 98 96 Ekm #_reverse__R1
  192 96 99 Fkp #_R2
  193 97 82 Fkm #_R4
  194 98 100 Ekf15 #_R19
  195 97 85 Fmu #_R86
  196 99 96 Fkm #_reverse__R2
  197 100 98 Ekb #_reverse__R19
  198 99 101 Fkf14 #_R38
  199 100 102 Ekc #_R59
  200 102 103 Ekm #_R3
  201 101 99 Fkb #_reverse__R38
  202 101 104 Fkc #_R71
  203 102 105 Emu #_R85
  204 103 105 Ekp #_R1
  205 105 103 Ekm #_reverse__R1
  206 103 106 Fkp #_R2
  207 104 89 Fkm #_R4
  208 105 107 Ekf16 #_R20
  209 104 92 Fmu #_R86
  210 106 103 Fkm #_reverse__R2
  211 107 105 Ekb #_reverse__R20
  212 106 108 Fkf15 #_R39
  213 107 109 Ekc #_R60
  214 109 110 Ekm #_R3
  215 108 106 Fkb #_reverse__R39
  216 108 111 Fkc #_R70
  217 109 112 Emu #_R85
  218 110 112 Ekp #_R1
  219 112 110 Ekm #_reverse__R1
  220 110 113 Fkp #_R2
  221 111 96 Fkm #_R4
  222 112 114 Ekf17 #_R21
  223 111 99 Fmu #_R86
  224 113 110 Fkm #_reverse__R2
  225 114 112 Ekb #_reverse__R21
  226 113 115 Fkf16 #_R40
  227 114 116 Ekc #_R61
  228 116 117 Ekm #_R3
  229 115 113 Fkb #_reverse__R40
  230 115 118 Fkc #_R69
  231 116 119 Emu #_R85
  232 117 119 Ekp #_R1
  233 119 117 Ekm #_reverse__R1
  234 117 120 Fkp #_R2
  235 118 103 Fkm #_R4
  236 119 121 Ekf18 #_R22
  237 118 106 Fmu #_R86
  238 120 117 Fkm #_reverse__R2
  239 121 119 Ekb #_reverse__R22
  240 120 122 Fkf17 #_R41
  241 121 123 Ekc #_R62
  242 123 124 Ekm #_R3
  243 122 120 Fkb #_reverse__R41
  244 122 125 Fkc #_R68
  245 123 126 Emu #_R85
  246 124 126 Ekp #_R1
  247 126 124 Ekm #_reverse__R1
  248 124 127 Fkp #_R2
  249 125 110 Fkm #_R4
  250 126 128 Ekf19 #_R23
  251 125 113 Fmu #_R86
  252 127 124 Fkm #_reverse__R2
  253 128 126 Ekb #_reverse__R23
  254 127 129 Fkf18 #_R42
  255 128 130 Ekc #_R63
  256 130 131 Ekm #_R3
  257 129 127 Fkb #_reverse__R42
  258 129 132 Fkc #_R67
  259 130 133 Emu #_R85
  260 131 133 Ekp #_R1
  261 133 131 Ekm #_reverse__R1
  262 131 134 Fkp #_R2
  263 132 117 Fkm #_R4
  264 133 135 Ekf20 #_R24
  265 132 120 Fmu #_R86
  266 134 131 Fkm #_reverse__R2
  267 135 133 Ekb #_reverse__R24
  268 134 136 Fkf19 #_R43
  269 135 137 Ekc #_R64
  270 137 138 Ekm #_R3
  271 136 134 Fkb #_reverse__R43
  272 136 139 Fkc #_R66
  273 137 140 Emu #_R85
  274 138 140 Ekp #_R1
  275 140 138 Ekm #_reverse__R1
  276 138 141 Fkp #_R2
  277 139 124 Fkm #_R4
  278 139 127 Fmu #_R86
  279 141 138 Fkm #_reverse__R2
  280 141 142 Fkf20 #_R44
  281 142 141 Fkb #_reverse__R44
  282 142 143 Fkc #_R65
  283 143 131 Fkm #_R4
  284 143 134 Fmu #_R86
end reactions
begin groups
    1 S0                   1,2,3,4,13
    2 S1                   5,6,7,8,9,10,20
    3 S2                   11,12,14,15,16,17,27
    4 S3                   18,19,21,22,23,24,34
    5 S4                   25,26,28,29,30,31,41
    6 S5                   32,33,35,36,37,38,48
    7 S6                   39,40,42,43,44,45,55
    8 S7                   46,47,49,50,51,52,62
    9 S8                   53,54,56,57,58,59,69
   10 S9                   60,61,63,64,65,66,76
   11 S10                  67,68,70,71,72,73,83
   12 S11                  74,75,77,78,79,80,90
   13 S12                  81,82,84,85,86,87,97
   14 S13                  88,89,91,92,93,94,104
   15 S14                  95,96,98,99,100,101,111
   16 S15                  102,103,105,106,107,108,118
   17 S16                  109,110,112,113,114,115,125
   18 S17                  116,117,119,120,121,122,132
   19 S18                  123,124,126,127,128,129,139
   20 S19                  130,131,133,134,135,136,143
   21 S20                  137,138,140,141,142
end groups
