# Supplementary material for: Automated visualization of rule-based models
Source: PLoS Comput Biol. 2017 Nov 13;13(11):e1005857. doi: 10.1371/journal.pcbi.1005857 (PMC5703574; doi:10.1371/journal.pcbi.1005857)
Supplement: S2 Dataset — (ZIP) [file pcbi.1005857.s010.zip › model_analysis/models/Dushek2014.net]

# Created by BioNetGen 2.2.6-stable
begin parameters
    1 Ekf    10  # Constant
    2 Ekb    1  # Constant
    3 Ekc    1  # Constant
    4 Fkf    10  # Constant
    5 Fkb    1  # Constant
    6 Fkc    1  # Constant
    7 kon1   1000  # Constant
    8 koff1  1  # Constant
    9 kon2   10  # Constant
   10 koff2  1  # Constant
end parameters
begin species
    1 E(b) 1
    2 F(b) 1
    3 B(Y~U,b,e~0) 100
    4 B(Y~U!1,b,e~1).E(b!1) 0
    5 B(Y~P,b,e~0) 0
    6 B(Y~P!1,b,e~1).F(b!1) 0
    7 B(Y~P!1,b!1,e~0) 0
    8 B(Y~P!1,b,e~0).B(Y~U,b!1,e~0) 0
    9 B(Y~P!1,b,e~0).B(Y~P,b!1,e~0) 0
   10 B(Y~P!1,b!2,e~0).B(Y~P!2,b,e~0).B(Y~U,b!1,e~0) 0
   11 B(Y~P!1,b!2,e~0).B(Y~P!2,b,e~0).B(Y~P,b!1,e~0) 0
   12 B(Y~P!1,b!2,e~0).B(Y~P!3,b!1,e~0).B(Y~P!2,b,e~0).B(Y~U,b!3,e~0) 0
   13 B(Y~P!1,b!2,e~0).B(Y~P!3,b!1,e~0).B(Y~P!2,b,e~0).B(Y~P,b!3,e~0) 0
   14 B(Y~P!1,b!2,e~0).B(Y~P!3,b!1,e~0).B(Y~P!2,b!4,e~0).B(Y~P!4,b,e~0).B(Y~U,b!3,e~0) 0
   15 B(Y~P!1,b!2,e~0).B(Y~P!3,b!1,e~0).B(Y~P!2,b!4,e~0).B(Y~P!4,b,e~0).B(Y~P,b!3,e~0) 0
   16 B(Y~P!1,b!2,e~0).B(Y~P!3,b!4,e~0).B(Y~P!5,b!3,e~0).B(Y~P!4,b!1,e~0).B(Y~P!2,b,e~0).B(Y~U,b!5,e~0) 0
   17 B(Y~P!1,b!2,e~0).B(Y~P!3,b!4,e~0).B(Y~P!5,b!3,e~0).B(Y~P!4,b!1,e~0).B(Y~P!2,b,e~0).B(Y~P,b!5,e~0) 0
   18 B(Y~P!1,b!2,e~0).B(Y~P!3,b!1,e~0).B(Y~P!4,b!5,e~0).B(Y~P!6,b!4,e~0).B(Y~P!5,b!3,e~0).B(Y~P!2,b,e~0).B(Y~U,b!6,e~0) 0
   19 B(Y~P!1,b!2,e~0).B(Y~P!3,b!1,e~0).B(Y~P!4,b!5,e~0).B(Y~P!6,b!4,e~0).B(Y~P!5,b!3,e~0).B(Y~P!2,b,e~0).B(Y~P,b!6,e~0) 0
   20 B(Y~P!1,b!2,e~0).B(Y~P!3,b!1,e~0).B(Y~P!4,b!3,e~0).B(Y~P!5,b!6,e~0).B(Y~P!7,b!5,e~0).B(Y~P!6,b!4,e~0).B(Y~P!2,b,e~0).B(Y~U,b!7,e~0) 0
   21 B(Y~P!1,b!2,e~0).B(Y~P!3,b!1,e~0).B(Y~P!4,b!3,e~0).B(Y~P!5,b!6,e~0).B(Y~P!7,b!5,e~0).B(Y~P!6,b!4,e~0).B(Y~P!2,b,e~0).B(Y~P,b!7,e~0) 0
   22 B(Y~P!1,b!2,e~0).B(Y~P!3,b!1,e~0).B(Y~P!4,b!3,e~0).B(Y~P!5,b!6,e~0).B(Y~P!7,b!5,e~0).B(Y~P!6,b!4,e~0).B(Y~P!2,b!8,e~0).B(Y~P!8,b,e~0).B(Y~U,b!7,e~0) 0
   23 B(Y~P!1,b!2,e~0).B(Y~P!3,b!1,e~0).B(Y~P!4,b!3,e~0).B(Y~P!5,b!6,e~0).B(Y~P!7,b!5,e~0).B(Y~P!6,b!4,e~0).B(Y~P!2,b!8,e~0).B(Y~P!8,b,e~0).B(Y~P,b!7,e~0) 0
   24 B(Y~P!1,b!2,e~0).B(Y~P!3,b!4,e~0).B(Y~P!5,b!3,e~0).B(Y~P!6,b!5,e~0).B(Y~P!7,b!8,e~0).B(Y~P!9,b!7,e~0).B(Y~P!8,b!6,e~0).B(Y~P!4,b!1,e~0).B(Y~P!2,b,e~0).B(Y~U,b!9,e~0) 0
   25 B(Y~P!1,b!2,e~0).B(Y~P!3,b!4,e~0).B(Y~P!5,b!3,e~0).B(Y~P!6,b!5,e~0).B(Y~P!7,b!8,e~0).B(Y~P!9,b!7,e~0).B(Y~P!8,b!6,e~0).B(Y~P!4,b!1,e~0).B(Y~P!2,b,e~0).B(Y~P,b!9,e~0) 0
   26 B(Y~P!1,b!2,e~0).B(Y~P!3,b!1,e~0).B(Y~P!4,b!5,e~0).B(Y~P!6,b!4,e~0).B(Y~P!7,b!6,e~0).B(Y~P!8,b!9,e~0).B(Y~P!10,b!8,e~0).B(Y~P!9,b!7,e~0).B(Y~P!5,b!3,e~0).B(Y~P!2,b,e~0).B(Y~U,b!10,e~0) 0
   27 B(Y~P!1,b!2,e~0).B(Y~P!3,b!1,e~0).B(Y~P!4,b!5,e~0).B(Y~P!6,b!4,e~0).B(Y~P!7,b!6,e~0).B(Y~P!8,b!9,e~0).B(Y~P!10,b!8,e~0).B(Y~P!9,b!7,e~0).B(Y~P!5,b!3,e~0).B(Y~P!2,b,e~0).B(Y~P,b!10,e~0) 0
   28 B(Y~P!1,b!2,e~0).B(Y~P!3,b!1,e~0).B(Y~P!4,b!3,e~0).B(Y~P!5,b!6,e~0).B(Y~P!7,b!5,e~0).B(Y~P!8,b!7,e~0).B(Y~P!9,b!10,e~0).B(Y~P!11,b!9,e~0).B(Y~P!10,b!8,e~0).B(Y~P!6,b!4,e~0).B(Y~P!2,b,e~0).B(Y~U,b!11,e~0) 0
   29 B(Y~P!1,b!2,e~0).B(Y~P!3,b!1,e~0).B(Y~P!4,b!3,e~0).B(Y~P!5,b!6,e~0).B(Y~P!7,b!5,e~0).B(Y~P!8,b!7,e~0).B(Y~P!9,b!10,e~0).B(Y~P!11,b!9,e~0).B(Y~P!10,b!8,e~0).B(Y~P!6,b!4,e~0).B(Y~P!2,b,e~0).B(Y~P,b!11,e~0) 0
   30 B(Y~P!1,b!2,e~0).B(Y~P!3,b!1,e~0).B(Y~P!2,b!4,e~0).B(Y~P!5,b!3,e~0).B(Y~P!6,b!7,e~0).B(Y~P!8,b!6,e~0).B(Y~P!9,b!8,e~0).B(Y~P!10,b!11,e~0).B(Y~P!12,b!10,e~0).B(Y~P!11,b!9,e~0).B(Y~P!7,b!5,e~0).B(Y~P!4,b,e~0).B(Y~U,b!12,e~0) 0
   31 B(Y~P!1,b!2,e~0).B(Y~P!3,b!1,e~0).B(Y~P!2,b!4,e~0).B(Y~P!5,b!3,e~0).B(Y~P!6,b!7,e~0).B(Y~P!8,b!6,e~0).B(Y~P!9,b!8,e~0).B(Y~P!10,b!11,e~0).B(Y~P!12,b!10,e~0).B(Y~P!11,b!9,e~0).B(Y~P!7,b!5,e~0).B(Y~P!4,b,e~0).B(Y~P,b!12,e~0) 0
   32 B(Y~P!1,b!2,e~0).B(Y~P!3,b!4,e~0).B(Y~P!5,b!3,e~0).B(Y~P!4,b!1,e~0).B(Y~P!6,b!5,e~0).B(Y~P!7,b!8,e~0).B(Y~P!9,b!7,e~0).B(Y~P!10,b!9,e~0).B(Y~P!11,b!12,e~0).B(Y~P!13,b!11,e~0).B(Y~P!12,b!10,e~0).B(Y~P!8,b!6,e~0).B(Y~P!2,b,e~0).B(Y~U,b!13,e~0) 0
   33 B(Y~P!1,b!2,e~0).B(Y~P!3,b!4,e~0).B(Y~P!5,b!3,e~0).B(Y~P!4,b!1,e~0).B(Y~P!6,b!5,e~0).B(Y~P!7,b!8,e~0).B(Y~P!9,b!7,e~0).B(Y~P!10,b!9,e~0).B(Y~P!11,b!12,e~0).B(Y~P!13,b!11,e~0).B(Y~P!12,b!10,e~0).B(Y~P!8,b!6,e~0).B(Y~P!2,b,e~0).B(Y~P,b!13,e~0) 0
   34 B(Y~P!1,b!2,e~0).B(Y~P!3,b!1,e~0).B(Y~P!4,b!5,e~0).B(Y~P!6,b!4,e~0).B(Y~P!5,b!3,e~0).B(Y~P!7,b!6,e~0).B(Y~P!8,b!9,e~0).B(Y~P!10,b!8,e~0).B(Y~P!11,b!10,e~0).B(Y~P!12,b!13,e~0).B(Y~P!14,b!12,e~0).B(Y~P!13,b!11,e~0).B(Y~P!9,b!7,e~0).B(Y~P!2,b,e~0).B(Y~U,b!14,e~0) 0
   35 B(Y~P!1,b!2,e~0).B(Y~P!3,b!1,e~0).B(Y~P!4,b!5,e~0).B(Y~P!6,b!4,e~0).B(Y~P!5,b!3,e~0).B(Y~P!7,b!6,e~0).B(Y~P!8,b!9,e~0).B(Y~P!10,b!8,e~0).B(Y~P!11,b!10,e~0).B(Y~P!12,b!13,e~0).B(Y~P!14,b!12,e~0).B(Y~P!13,b!11,e~0).B(Y~P!9,b!7,e~0).B(Y~P!2,b,e~0).B(Y~P,b!14,e~0) 0
end species
begin reactions
    1 1,3 4 Ekf #_R1
    2 4 1,3 Ekb #_reverse__R1
    3 4 1,5 Ekc #_R2
    4 2,5 6 Fkf #_R3
    5 5 7 kon1 #_R5
    6 3,5 8 kon2 #_R6
    7 5,5 9 kon2 #_R6
    8 6 2,5 Fkb #_reverse__R3
    9 6 2,3 Fkc #_R4
   10 7 5 koff1 #_reverse__R5
   11 5,8 10 kon2 #_R6
   12 5,9 11 2*kon2 #_R6
   13 3,9 10 kon2 #_R6
   14 8,9 12 kon2 #_R6
   15 9,9 13 kon2 #_R6
   16 8 3,5 koff2 #_reverse__R6
   17 9 5,5 koff2 #_reverse__R6
   18 5,10 12 kon2 #_R6
   19 5,11 13 2*kon2 #_R6
   20 5,12 14 kon2 #_R6
   21 5,13 15 2*kon2 #_R6
   22 9,10 14 kon2 #_R6
   23 9,11 15 2*kon2 #_R6
   24 9,12 16 kon2 #_R6
   25 9,13 17 2*kon2 #_R6
   26 3,11 12 kon2 #_R6
   27 8,11 14 kon2 #_R6
   28 10,11 16 kon2 #_R6
   29 11,11 17 kon2 #_R6
   30 11,12 18 kon2 #_R6
   31 11,13 19 2*kon2 #_R6
   32 3,13 14 kon2 #_R6
   33 8,13 16 kon2 #_R6
   34 10,13 18 kon2 #_R6
   35 12,13 20 kon2 #_R6
   36 13,13 21 kon2 #_R6
   37 10 3,9 koff2 #_reverse__R6
   38 10 5,8 koff2 #_reverse__R6
   39 11 5,9 2*koff2 #_reverse__R6
   40 12 8,9 koff2 #_reverse__R6
   41 12 3,11 koff2 #_reverse__R6
   42 12 5,10 koff2 #_reverse__R6
   43 13 9,9 koff2 #_reverse__R6
   44 13 5,11 2*koff2 #_reverse__R6
   45 5,14 16 kon2 #_R6
   46 5,15 17 2*kon2 #_R6
   47 5,16 18 kon2 #_R6
   48 5,17 19 2*kon2 #_R6
   49 5,18 20 kon2 #_R6
   50 5,19 21 2*kon2 #_R6
   51 5,20 22 kon2 #_R6
   52 5,21 23 2*kon2 #_R6
   53 9,14 18 kon2 #_R6
   54 9,15 19 2*kon2 #_R6
   55 9,16 20 kon2 #_R6
   56 9,17 21 2*kon2 #_R6
   57 9,18 22 kon2 #_R6
   58 9,19 23 2*kon2 #_R6
   59 9,20 24 kon2 #_R6
   60 9,21 25 2*kon2 #_R6
   61 11,14 20 kon2 #_R6
   62 11,15 21 2*kon2 #_R6
   63 11,16 22 kon2 #_R6
   64 11,17 23 2*kon2 #_R6
   65 11,18 24 kon2 #_R6
   66 11,19 25 2*kon2 #_R6
   67 11,20 26 kon2 #_R6
   68 11,21 27 2*kon2 #_R6
   69 13,14 22 kon2 #_R6
   70 13,15 23 2*kon2 #_R6
   71 13,16 24 kon2 #_R6
   72 13,17 25 2*kon2 #_R6
   73 13,18 26 kon2 #_R6
   74 13,19 27 2*kon2 #_R6
   75 13,20 28 kon2 #_R6
   76 13,21 29 2*kon2 #_R6
   77 3,15 16 kon2 #_R6
   78 8,15 18 kon2 #_R6
   79 10,15 20 kon2 #_R6
   80 12,15 22 kon2 #_R6
   81 14,15 24 kon2 #_R6
   82 15,15 25 kon2 #_R6
   83 15,16 26 kon2 #_R6
   84 15,17 27 2*kon2 #_R6
   85 15,18 28 kon2 #_R6
   86 15,19 29 2*kon2 #_R6
   87 15,20 30 kon2 #_R6
   88 15,21 31 2*kon2 #_R6
   89 3,17 18 kon2 #_R6
   90 8,17 20 kon2 #_R6
   91 10,17 22 kon2 #_R6
   92 12,17 24 kon2 #_R6
   93 14,17 26 kon2 #_R6
   94 16,17 28 kon2 #_R6
   95 17,17 29 kon2 #_R6
   96 17,18 30 kon2 #_R6
   97 17,19 31 2*kon2 #_R6
   98 17,20 32 kon2 #_R6
   99 17,21 33 2*kon2 #_R6
  100 3,19 20 kon2 #_R6
  101 8,19 22 kon2 #_R6
  102 10,19 24 kon2 #_R6
  103 12,19 26 kon2 #_R6
  104 14,19 28 kon2 #_R6
  105 16,19 30 kon2 #_R6
  106 18,19 32 kon2 #_R6
  107 19,19 33 kon2 #_R6
  108 19,20 34 kon2 #_R6
  109 19,21 35 2*kon2 #_R6
  110 3,21 22 kon2 #_R6
  111 8,21 24 kon2 #_R6
  112 10,21 26 kon2 #_R6
  113 12,21 28 kon2 #_R6
  114 14,21 30 kon2 #_R6
  115 16,21 32 kon2 #_R6
  116 18,21 34 kon2 #_R6
  117 14 8,11 koff2 #_reverse__R6
  118 14 3,13 koff2 #_reverse__R6
  119 14 9,10 koff2 #_reverse__R6
  120 14 5,12 koff2 #_reverse__R6
  121 15 9,11 2*koff2 #_reverse__R6
  122 15 5,13 2*koff2 #_reverse__R6
  123 16 9,12 koff2 #_reverse__R6
  124 16 8,13 koff2 #_reverse__R6
  125 16 3,15 koff2 #_reverse__R6
  126 16 10,11 koff2 #_reverse__R6
  127 16 5,14 koff2 #_reverse__R6
  128 17 9,13 2*koff2 #_reverse__R6
  129 17 5,15 2*koff2 #_reverse__R6
  130 17 11,11 koff2 #_reverse__R6
  131 18 9,14 koff2 #_reverse__R6
  132 18 11,12 koff2 #_reverse__R6
  133 18 8,15 koff2 #_reverse__R6
  134 18 3,17 koff2 #_reverse__R6
  135 18 10,13 koff2 #_reverse__R6
  136 18 5,16 koff2 #_reverse__R6
  137 19 9,15 2*koff2 #_reverse__R6
  138 19 11,13 2*koff2 #_reverse__R6
  139 19 5,17 2*koff2 #_reverse__R6
  140 20 9,16 koff2 #_reverse__R6
  141 20 11,14 koff2 #_reverse__R6
  142 20 12,13 koff2 #_reverse__R6
  143 20 8,17 koff2 #_reverse__R6
  144 20 3,19 koff2 #_reverse__R6
  145 20 10,15 koff2 #_reverse__R6
  146 20 5,18 koff2 #_reverse__R6
  147 21 9,17 2*koff2 #_reverse__R6
  148 21 11,15 2*koff2 #_reverse__R6
  149 21 13,13 koff2 #_reverse__R6
  150 21 5,19 2*koff2 #_reverse__R6
  151 5,22 24 kon2 #_R6
  152 5,23 25 2*kon2 #_R6
  153 5,24 26 kon2 #_R6
  154 5,25 27 2*kon2 #_R6
  155 5,26 28 kon2 #_R6
  156 5,27 29 2*kon2 #_R6
  157 5,28 30 kon2 #_R6
  158 5,29 31 2*kon2 #_R6
  159 5,30 32 kon2 #_R6
  160 5,31 33 2*kon2 #_R6
  161 5,32 34 kon2 #_R6
  162 5,33 35 2*kon2 #_R6
  163 9,22 26 kon2 #_R6
  164 9,23 27 2*kon2 #_R6
  165 9,24 28 kon2 #_R6
  166 9,25 29 2*kon2 #_R6
  167 9,26 30 kon2 #_R6
  168 9,27 31 2*kon2 #_R6
  169 9,28 32 kon2 #_R6
  170 9,29 33 2*kon2 #_R6
  171 9,30 34 kon2 #_R6
  172 9,31 35 2*kon2 #_R6
  173 11,22 28 kon2 #_R6
  174 11,23 29 2*kon2 #_R6
  175 11,24 30 kon2 #_R6
  176 11,25 31 2*kon2 #_R6
  177 11,26 32 kon2 #_R6
  178 11,27 33 2*kon2 #_R6
  179 11,28 34 kon2 #_R6
  180 11,29 35 2*kon2 #_R6
  181 13,22 30 kon2 #_R6
  182 13,23 31 2*kon2 #_R6
  183 13,24 32 kon2 #_R6
  184 13,25 33 2*kon2 #_R6
  185 13,26 34 kon2 #_R6
  186 13,27 35 2*kon2 #_R6
  187 15,22 32 kon2 #_R6
  188 15,23 33 2*kon2 #_R6
  189 15,24 34 kon2 #_R6
  190 15,25 35 2*kon2 #_R6
  191 17,22 34 kon2 #_R6
  192 17,23 35 2*kon2 #_R6
  193 3,23 24 kon2 #_R6
  194 8,23 26 kon2 #_R6
  195 10,23 28 kon2 #_R6
  196 12,23 30 kon2 #_R6
  197 14,23 32 kon2 #_R6
  198 16,23 34 kon2 #_R6
  199 3,25 26 kon2 #_R6
  200 8,25 28 kon2 #_R6
  201 10,25 30 kon2 #_R6
  202 12,25 32 kon2 #_R6
  203 14,25 34 kon2 #_R6
  204 3,27 28 kon2 #_R6
  205 8,27 30 kon2 #_R6
  206 10,27 32 kon2 #_R6
  207 12,27 34 kon2 #_R6
  208 3,29 30 kon2 #_R6
  209 8,29 32 kon2 #_R6
  210 10,29 34 kon2 #_R6
  211 3,31 32 kon2 #_R6
  212 8,31 34 kon2 #_R6
  213 3,33 34 kon2 #_R6
  214 22 11,16 koff2 #_reverse__R6
  215 22 13,14 koff2 #_reverse__R6
  216 22 12,15 koff2 #_reverse__R6
  217 22 8,19 koff2 #_reverse__R6
  218 22 3,21 koff2 #_reverse__R6
  219 22 10,17 koff2 #_reverse__R6
  220 22 9,18 koff2 #_reverse__R6
  221 22 5,20 koff2 #_reverse__R6
  222 23 11,17 2*koff2 #_reverse__R6
  223 23 13,15 2*koff2 #_reverse__R6
  224 23 9,19 2*koff2 #_reverse__R6
  225 23 5,21 2*koff2 #_reverse__R6
  226 24 9,20 koff2 #_reverse__R6
  227 24 13,16 koff2 #_reverse__R6
  228 24 14,15 koff2 #_reverse__R6
  229 24 12,17 koff2 #_reverse__R6
  230 24 8,21 koff2 #_reverse__R6
  231 24 3,23 koff2 #_reverse__R6
  232 24 10,19 koff2 #_reverse__R6
  233 24 11,18 koff2 #_reverse__R6
  234 24 5,22 koff2 #_reverse__R6
  235 25 9,21 2*koff2 #_reverse__R6
  236 25 13,17 2*koff2 #_reverse__R6
  237 25 15,15 koff2 #_reverse__R6
  238 25 5,23 2*koff2 #_reverse__R6
  239 25 11,19 2*koff2 #_reverse__R6
  240 26 9,22 koff2 #_reverse__R6
  241 26 11,20 koff2 #_reverse__R6
  242 26 15,16 koff2 #_reverse__R6
  243 26 14,17 koff2 #_reverse__R6
  244 26 12,19 koff2 #_reverse__R6
  245 26 8,23 koff2 #_reverse__R6
  246 26 3,25 koff2 #_reverse__R6
  247 26 10,21 koff2 #_reverse__R6
  248 26 13,18 koff2 #_reverse__R6
  249 26 5,24 koff2 #_reverse__R6
  250 27 9,23 2*koff2 #_reverse__R6
  251 27 11,21 2*koff2 #_reverse__R6
  252 27 15,17 2*koff2 #_reverse__R6
  253 27 13,19 2*koff2 #_reverse__R6
  254 27 5,25 2*koff2 #_reverse__R6
  255 28 9,24 koff2 #_reverse__R6
  256 28 11,22 koff2 #_reverse__R6
  257 28 13,20 koff2 #_reverse__R6
  258 28 16,17 koff2 #_reverse__R6
  259 28 14,19 koff2 #_reverse__R6
  260 28 12,21 koff2 #_reverse__R6
  261 28 8,25 koff2 #_reverse__R6
  262 28 3,27 koff2 #_reverse__R6
  263 28 10,23 koff2 #_reverse__R6
  264 28 15,18 koff2 #_reverse__R6
  265 28 5,26 koff2 #_reverse__R6
  266 29 9,25 2*koff2 #_reverse__R6
  267 29 11,23 2*koff2 #_reverse__R6
  268 29 13,21 2*koff2 #_reverse__R6
  269 29 17,17 koff2 #_reverse__R6
  270 29 15,19 2*koff2 #_reverse__R6
  271 29 5,27 2*koff2 #_reverse__R6
  272 30 11,24 koff2 #_reverse__R6
  273 30 13,22 koff2 #_reverse__R6
  274 30 9,26 koff2 #_reverse__R6
  275 30 15,20 koff2 #_reverse__R6
  276 30 16,19 koff2 #_reverse__R6
  277 30 14,21 koff2 #_reverse__R6
  278 30 12,23 koff2 #_reverse__R6
  279 30 8,27 koff2 #_reverse__R6
  280 30 3,29 koff2 #_reverse__R6
  281 30 10,25 koff2 #_reverse__R6
  282 30 17,18 koff2 #_reverse__R6
  283 30 5,28 koff2 #_reverse__R6
  284 31 11,25 2*koff2 #_reverse__R6
  285 31 13,23 2*koff2 #_reverse__R6
  286 31 9,27 2*koff2 #_reverse__R6
  287 31 15,21 2*koff2 #_reverse__R6
  288 31 17,19 2*koff2 #_reverse__R6
  289 31 5,29 2*koff2 #_reverse__R6
  290 32 9,28 koff2 #_reverse__R6
  291 32 13,24 koff2 #_reverse__R6
  292 32 15,22 koff2 #_reverse__R6
  293 32 11,26 koff2 #_reverse__R6
  294 32 17,20 koff2 #_reverse__R6
  295 32 16,21 koff2 #_reverse__R6
  296 32 14,23 koff2 #_reverse__R6
  297 32 12,25 koff2 #_reverse__R6
  298 32 8,29 koff2 #_reverse__R6
  299 32 3,31 koff2 #_reverse__R6
  300 32 10,27 koff2 #_reverse__R6
  301 32 18,19 koff2 #_reverse__R6
  302 32 5,30 koff2 #_reverse__R6
  303 33 9,29 2*koff2 #_reverse__R6
  304 33 13,25 2*koff2 #_reverse__R6
  305 33 15,23 2*koff2 #_reverse__R6
  306 33 11,27 2*koff2 #_reverse__R6
  307 33 17,21 2*koff2 #_reverse__R6
  308 33 5,31 2*koff2 #_reverse__R6
  309 33 19,19 koff2 #_reverse__R6
  310 34 9,30 koff2 #_reverse__R6
  311 34 11,28 koff2 #_reverse__R6
  312 34 15,24 koff2 #_reverse__R6
  313 34 17,22 koff2 #_reverse__R6
  314 34 13,26 koff2 #_reverse__R6
  315 34 19,20 koff2 #_reverse__R6
  316 34 16,23 koff2 #_reverse__R6
  317 34 14,25 koff2 #_reverse__R6
  318 34 12,27 koff2 #_reverse__R6
  319 34 8,31 koff2 #_reverse__R6
  320 34 3,33 koff2 #_reverse__R6
  321 34 10,29 koff2 #_reverse__R6
  322 34 18,21 koff2 #_reverse__R6
  323 34 5,32 koff2 #_reverse__R6
  324 35 9,31 2*koff2 #_reverse__R6
  325 35 11,29 2*koff2 #_reverse__R6
  326 35 15,25 2*koff2 #_reverse__R6
  327 35 17,23 2*koff2 #_reverse__R6
  328 35 13,27 2*koff2 #_reverse__R6
  329 35 19,21 2*koff2 #_reverse__R6
  330 35 5,33 2*koff2 #_reverse__R6
end reactions
begin groups
    1 W                    3,4,5,6
    2 U                    7
    3 V2                   8,9
    4 V3                   10,11
    5 V4                   12,13
    6 V5                   14,15
    7 V6                   16,17
    8 V7                   18,19
    9 V8                   20,21
   10 V9                   22,23
   11 V10                  24,25
   12 V11                  26,27
   13 V12                  28,29
   14 V13                  30,31
   15 V14                  32,33
   16 V15                  34,35
   17 E                    4
end groups
