# Supplementary material for: Automated visualization of rule-based models
Source: PLoS Comput Biol. 2017 Nov 13;13(11):e1005857. doi: 10.1371/journal.pcbi.1005857 (PMC5703574; doi:10.1371/journal.pcbi.1005857)
Supplement: S2 Dataset — (ZIP) [file pcbi.1005857.s010.zip › model_analysis/models/Dushek2014_opts.txt]

begin background
	begin include
		B(Y) B(Y~U) B(b) B(e) B(e~0)
		E(b) F(b)
		_reverse__R1 _reverse__R3 _reverse__R5 _reverse__R6
	end include
	begin exclude
		B(Y!1).B(b!1) B(Y!1).E(b!1) B(Y!1).F(b!1) B(Y~P) B(e~1)
		_R1 _R2 _R3 _R4 _R5
		_R6
	end exclude
end background
begin classes
	begin B_1
		B(e~1)
	end B_1
	begin B|F
		B(Y!1).F(b!1)
	end B|F
	begin B_P
		B(Y~P)
	end B_P
	begin B|E
		B(Y!1).E(b!1)
	end B|E
	begin B|B
		B(Y!1).B(b!1)
	end B|B
end classes
