# Supplementary material for: Automated visualization of rule-based models
Source: PLoS Comput Biol. 2017 Nov 13;13(11):e1005857. doi: 10.1371/journal.pcbi.1005857 (PMC5703574; doi:10.1371/journal.pcbi.1005857)
Supplement: S2 Dataset — (ZIP) [file pcbi.1005857.s010.zip › model_analysis/models/Faeder2003.net]

# Created by BioNetGen 2.2.6-stable
begin parameters
    1 Lig_tot    6.0e3  # Constant
    2 Rec_tot    4.0e2  # Constant
    3 Lyn_tot    2.8e1  # Constant
    4 Syk_tot    4.0e2  # Constant
    5 kp1        1.32845238e-7  # Constant
    6 km1        0  # Constant
    7 kp2        2.5e-1  # Constant
    8 km2        0  # Constant
    9 kpL        5e-2  # Constant
   10 kmL        20  # Constant
   11 kpLs       5e-2  # Constant
   12 kmLs       0.12  # Constant
   13 kpS        6e-2  # Constant
   14 kmS        0.13  # Constant
   15 kpSs       6e-2  # Constant
   16 kmSs       0.13  # Constant
   17 pLb        30  # Constant
   18 pLbs       100  # Constant
   19 pLg        1  # Constant
   20 pLgs       3  # Constant
   21 pLS        30  # Constant
   22 pLSs       100  # Constant
   23 pSS        100  # Constant
   24 pSSs       200  # Constant
   25 dm         20  # Constant
   26 dc         20  # Constant
end parameters
begin species
    1 Lig(l,l) Lig_tot
    2 Lyn(SH2,U) Lyn_tot
    3 Syk(a~Y,l~Y,tSH2) Syk_tot
    4 Rec(a,b~Y,g~Y) Rec_tot
    5 Lig(l!1,l).Rec(a!1,b~Y,g~Y) 0
    6 Lyn(SH2,U!1).Rec(a,b~Y!1,g~Y) 0
    7 Lig(l!1,l).Lyn(SH2,U!2).Rec(a!1,b~Y!2,g~Y) 0
    8 Lig(l!1,l!2).Rec(a!2,b~Y,g~Y).Rec(a!1,b~Y,g~Y) 0
    9 Lig(l!1,l!2).Lyn(SH2,U!3).Rec(a!2,b~Y!3,g~Y).Rec(a!1,b~Y,g~Y) 0
   10 Lig(l!1,l!2).Lyn(SH2,U!3).Lyn(SH2,U!4).Rec(a!2,b~Y!3,g~Y).Rec(a!1,b~Y!4,g~Y) 0
   11 Lig(l!1,l!2).Lyn(SH2,U!3).Rec(a!2,b~Y!3,g~Y).Rec(a!1,b~pY,g~Y) 0
   12 Lig(l!1,l!2).Lyn(SH2,U!3).Rec(a!2,b~Y!3,g~Y).Rec(a!1,b~Y,g~pY) 0
   13 Lig(l!1,l).Rec(a!1,b~pY,g~Y) 0
   14 Rec(a,b~pY,g~Y) 0
   15 Lig(l!1,l).Rec(a!1,b~Y,g~pY) 0
   16 Rec(a,b~Y,g~pY) 0
   17 Lig(l!1,l!2).Lyn(SH2,U!3).Lyn(SH2,U!4).Rec(a!2,b~Y!3,g~Y).Rec(a!1,b~Y!4,g~pY) 0
   18 Lig(l!1,l!2).Rec(a!2,b~Y,g~Y).Rec(a!1,b~pY,g~Y) 0
   19 Lig(l!1,l!2).Rec(a!2,b~Y,g~Y).Rec(a!1,b~Y,g~pY) 0
   20 Lig(l!1,l!2).Lyn(SH2,U!3).Rec(a!2,b~Y!3,g~Y).Rec(a!1,b~pY,g~pY) 0
   21 Lig(l!1,l!2).Lyn(SH2!3,U).Lyn(SH2,U!4).Rec(a!2,b~Y!4,g~Y).Rec(a!1,b~pY!3,g~Y) 0
   22 Lig(l!1,l!2).Lyn(SH2,U!3).Rec(a!2,b~Y!3,g~Y).Rec(a!1,b~Y,g~pY!4).Syk(a~Y,l~Y,tSH2!4) 0
   23 Lig(l!1,l!2).Rec(a!2,b~pY,g~Y).Rec(a!1,b~pY,g~Y) 0
   24 Lig(l!1,l!2).Rec(a!1,b~Y,g~pY).Rec(a!2,b~pY,g~Y) 0
   25 Lig(l!1,l!2).Rec(a!2,b~Y,g~pY).Rec(a!1,b~Y,g~pY) 0
   26 Lig(l!1,l).Lyn(SH2,U!2).Rec(a!1,b~Y!2,g~pY) 0
   27 Lyn(SH2,U!1).Rec(a,b~Y!1,g~pY) 0
   28 Lig(l!1,l).Rec(a!1,b~pY,g~pY) 0
   29 Rec(a,b~pY,g~pY) 0
   30 Lig(l!1,l).Lyn(SH2!2,U).Rec(a!1,b~pY!2,g~Y) 0
   31 Lyn(SH2!1,U).Rec(a,b~pY!1,g~Y) 0
   32 Lig(l!1,l).Rec(a!1,b~Y,g~pY!2).Syk(a~Y,l~Y,tSH2!2) 0
   33 Rec(a,b~Y,g~pY!1).Syk(a~Y,l~Y,tSH2!1) 0
   34 Lig(l!1,l!2).Lyn(SH2,U!3).Rec(a!1,b~Y!3,g~pY).Rec(a!2,b~Y,g~Y) 0
   35 Lig(l!1,l!2).Lyn(SH2,U!3).Lyn(SH2,U!4).Rec(a!2,b~Y!3,g~Y).Rec(a!1,b~Y!4,g~pY!5).Syk(a~Y,l~Y,tSH2!5) 0
   36 Lig(l!1,l!2).Rec(a!2,b~Y,g~Y).Rec(a!1,b~pY,g~pY) 0
   37 Lig(l!1,l!2).Lyn(SH2!3,U).Rec(a!2,b~Y,g~Y).Rec(a!1,b~pY!3,g~Y) 0
   38 Lig(l!1,l!2).Rec(a!2,b~Y,g~Y).Rec(a!1,b~Y,g~pY!3).Syk(a~Y,l~Y,tSH2!3) 0
   39 Lig(l!1,l!2).Lyn(SH2,U!3).Rec(a!2,b~Y!3,g~Y).Rec(a!1,b~pY,g~pY!4).Syk(a~Y,l~Y,tSH2!4) 0
   40 Lig(l!1,l!2).Lyn(SH2,U!3).Lyn(SH2,U!4).Rec(a!2,b~Y!3,g~pY).Rec(a!1,b~Y!4,g~pY) 0
   41 Lig(l!1,l!2).Lyn(SH2!3,U).Lyn(SH2,U!4).Rec(a!2,b~Y!4,g~Y).Rec(a!1,b~pY!3,g~pY) 0
   42 Lig(l!1,l!2).Lyn(SH2!3,U).Lyn(SH2,U!4).Rec(a!2,b~Y!4,g~pY).Rec(a!1,b~pY!3,g~Y) 0
   43 Lig(l!1,l!2).Lyn(SH2,U!3).Rec(a!2,b~Y!3,g~Y).Rec(a!1,b~Y,g~pY!4).Syk(a~Y,l~pY,tSH2!4) 0
   44 Lig(l!1,l!2).Lyn(SH2,U!3).Rec(a!1,b~Y!3,g~pY).Rec(a!2,b~pY,g~Y) 0
   45 Lig(l!1,l!2).Rec(a!2,b~pY,g~Y).Rec(a!1,b~pY,g~pY) 0
   46 Lig(l!1,l!2).Lyn(SH2!3,U).Rec(a!1,b~pY!3,g~Y).Rec(a!2,b~pY,g~Y) 0
   47 Lig(l!1,l!2).Rec(a!1,b~Y,g~pY!3).Rec(a!2,b~pY,g~Y).Syk(a~Y,l~Y,tSH2!3) 0
   48 Lig(l!1,l!2).Lyn(SH2,U!3).Rec(a!1,b~Y!3,g~pY).Rec(a!2,b~Y,g~pY) 0
   49 Lig(l!1,l!2).Rec(a!2,b~Y,g~pY).Rec(a!1,b~pY,g~pY) 0
   50 Lig(l!1,l!2).Lyn(SH2!3,U).Rec(a!2,b~Y,g~pY).Rec(a!1,b~pY!3,g~Y) 0
   51 Lig(l!1,l!2).Rec(a!1,b~Y,g~pY!3).Rec(a!2,b~Y,g~pY).Syk(a~Y,l~Y,tSH2!3) 0
   52 Lig(l!1,l!2).Lyn(SH2,U!3).Rec(a!2,b~Y!3,g~pY).Rec(a!1,b~pY,g~pY) 0
   53 Lig(l!1,l!2).Lyn(SH2,U!3).Rec(a!2,b~Y!3,g~pY).Rec(a!1,b~Y,g~pY!4).Syk(a~Y,l~Y,tSH2!4) 0
   54 Lig(l!1,l!2).Rec(a!2,b~pY,g~pY).Rec(a!1,b~pY,g~pY) 0
   55 Lig(l!1,l!2).Lyn(SH2!3,U).Rec(a!1,b~pY!3,g~Y).Rec(a!2,b~pY,g~pY) 0
   56 Lig(l!1,l!2).Rec(a!1,b~Y,g~pY!3).Rec(a!2,b~pY,g~pY).Syk(a~Y,l~Y,tSH2!3) 0
   57 Lig(l!1,l!2).Lyn(SH2!3,U).Lyn(SH2!4,U).Rec(a!2,b~pY!3,g~Y).Rec(a!1,b~pY!4,g~Y) 0
   58 Lig(l!1,l!2).Lyn(SH2!3,U).Rec(a!1,b~Y,g~pY!4).Rec(a!2,b~pY!3,g~Y).Syk(a~Y,l~Y,tSH2!4) 0
   59 Lig(l!1,l!2).Rec(a!2,b~Y,g~pY!3).Rec(a!1,b~Y,g~pY!4).Syk(a~Y,l~Y,tSH2!3).Syk(a~Y,l~Y,tSH2!4) 0
   60 Lig(l!1,l).Lyn(SH2,U!2).Rec(a!1,b~Y!2,g~pY!3).Syk(a~Y,l~Y,tSH2!3) 0
   61 Lyn(SH2,U!1).Rec(a,b~Y!1,g~pY!2).Syk(a~Y,l~Y,tSH2!2) 0
   62 Lig(l!1,l).Rec(a!1,b~pY,g~pY!2).Syk(a~Y,l~Y,tSH2!2) 0
   63 Rec(a,b~pY,g~pY!1).Syk(a~Y,l~Y,tSH2!1) 0
   64 Lig(l!1,l).Lyn(SH2!2,U).Rec(a!1,b~pY!2,g~pY) 0
   65 Lyn(SH2!1,U).Rec(a,b~pY!1,g~pY) 0
   66 Lig(l!1,l).Rec(a!1,b~Y,g~pY!2).Syk(a~Y,l~pY,tSH2!2) 0
   67 Rec(a,b~Y,g~pY!1).Syk(a~Y,l~pY,tSH2!1) 0
   68 Lig(l!1,l!2).Lyn(SH2,U!3).Rec(a!1,b~Y!3,g~pY!4).Rec(a!2,b~Y,g~Y).Syk(a~Y,l~Y,tSH2!4) 0
   69 Lig(l!1,l!2).Lyn(SH2,U!3).Lyn(SH2,U!4).Rec(a!2,b~Y!3,g~Y).Rec(a!1,b~Y!4,g~pY!5).Syk(a~Y,l~pY,tSH2!5) 0
   70 Lig(l!1,l!2).Rec(a!2,b~Y,g~Y).Rec(a!1,b~pY,g~pY!3).Syk(a~Y,l~Y,tSH2!3) 0
   71 Lig(l!1,l!2).Lyn(SH2!3,U).Rec(a!2,b~Y,g~Y).Rec(a!1,b~pY!3,g~pY) 0
   72 Lig(l!1,l!2).Rec(a!2,b~Y,g~Y).Rec(a!1,b~Y,g~pY!3).Syk(a~Y,l~pY,tSH2!3) 0
   73 Lig(l!1,l!2).Lyn(SH2,U!3).Rec(a!2,b~Y!3,g~Y).Rec(a!1,b~pY,g~pY!4).Syk(a~Y,l~pY,tSH2!4) 0
   74 Lig(l!1,l!2).Lyn(SH2,U!3).Lyn(SH2,U!4).Rec(a!1,b~Y!4,g~pY!5).Rec(a!2,b~Y!3,g~pY).Syk(a~Y,l~Y,tSH2!5) 0
   75 Lig(l!1,l!2).Lyn(SH2!3,U).Lyn(SH2,U!4).Rec(a!2,b~Y!4,g~pY).Rec(a!1,b~pY!3,g~pY) 0
   76 Lig(l!1,l!2).Lyn(SH2!3,U).Lyn(SH2,U!4).Rec(a!2,b~Y!4,g~Y).Rec(a!1,b~pY!3,g~pY!5).Syk(a~Y,l~Y,tSH2!5) 0
   77 Lig(l!1,l!2).Lyn(SH2!3,U).Lyn(SH2,U!4).Rec(a!2,b~Y!4,g~pY!5).Rec(a!1,b~pY!3,g~Y).Syk(a~Y,l~Y,tSH2!5) 0
   78 Syk(a~Y,l~pY,tSH2) 0
   79 Lig(l!1,l!2).Lyn(SH2,U!3).Rec(a!1,b~Y!3,g~pY!4).Rec(a!2,b~pY,g~Y).Syk(a~Y,l~Y,tSH2!4) 0
   80 Lig(l!1,l!2).Rec(a!2,b~pY,g~Y).Rec(a!1,b~pY,g~pY!3).Syk(a~Y,l~Y,tSH2!3) 0
   81 Lig(l!1,l!2).Lyn(SH2!3,U).Rec(a!1,b~pY!3,g~pY).Rec(a!2,b~pY,g~Y) 0
   82 Lig(l!1,l!2).Rec(a!1,b~Y,g~pY!3).Rec(a!2,b~pY,g~Y).Syk(a~Y,l~pY,tSH2!3) 0
   83 Lig(l!1,l!2).Lyn(SH2,U!3).Rec(a!1,b~Y!3,g~pY!4).Rec(a!2,b~Y,g~pY).Syk(a~Y,l~Y,tSH2!4) 0
   84 Lig(l!1,l!2).Rec(a!2,b~Y,g~pY).Rec(a!1,b~pY,g~pY!3).Syk(a~Y,l~Y,tSH2!3) 0
   85 Lig(l!1,l!2).Lyn(SH2!3,U).Rec(a!2,b~Y,g~pY).Rec(a!1,b~pY!3,g~pY) 0
   86 Lig(l!1,l!2).Rec(a!1,b~Y,g~pY!3).Rec(a!2,b~Y,g~pY).Syk(a~Y,l~pY,tSH2!3) 0
   87 Lig(l!1,l!2).Lyn(SH2,U!3).Rec(a!2,b~Y!3,g~pY).Rec(a!1,b~pY,g~pY!4).Syk(a~Y,l~Y,tSH2!4) 0
   88 Lig(l!1,l!2).Lyn(SH2,U!3).Rec(a!2,b~Y!3,g~pY).Rec(a!1,b~Y,g~pY!4).Syk(a~Y,l~pY,tSH2!4) 0
   89 Lig(l!1,l!2).Lyn(SH2,U!3).Rec(a!1,b~Y!3,g~pY!4).Rec(a!2,b~pY,g~pY).Syk(a~Y,l~Y,tSH2!4) 0
   90 Lig(l!1,l!2).Rec(a!1,b~pY,g~pY!3).Rec(a!2,b~pY,g~pY).Syk(a~Y,l~Y,tSH2!3) 0
   91 Lig(l!1,l!2).Lyn(SH2!3,U).Rec(a!1,b~pY!3,g~pY).Rec(a!2,b~pY,g~pY) 0
   92 Lig(l!1,l!2).Rec(a!1,b~Y,g~pY!3).Rec(a!2,b~pY,g~pY).Syk(a~Y,l~pY,tSH2!3) 0
   93 Lig(l!1,l!2).Lyn(SH2!3,U).Rec(a!2,b~pY!3,g~Y).Rec(a!1,b~pY,g~pY!4).Syk(a~Y,l~Y,tSH2!4) 0
   94 Lig(l!1,l!2).Lyn(SH2!3,U).Lyn(SH2!4,U).Rec(a!2,b~pY!3,g~Y).Rec(a!1,b~pY!4,g~pY) 0
   95 Lig(l!1,l!2).Lyn(SH2!3,U).Rec(a!1,b~Y,g~pY!4).Rec(a!2,b~pY!3,g~Y).Syk(a~Y,l~pY,tSH2!4) 0
   96 Lig(l!1,l!2).Lyn(SH2,U!3).Rec(a!1,b~Y!3,g~pY!4).Rec(a!2,b~Y,g~pY!5).Syk(a~Y,l~Y,tSH2!5).Syk(a~Y,l~Y,tSH2!4) 0
   97 Lig(l!1,l!2).Rec(a!2,b~Y,g~pY!3).Rec(a!1,b~pY,g~pY!4).Syk(a~Y,l~Y,tSH2!3).Syk(a~Y,l~Y,tSH2!4) 0
   98 Lig(l!1,l!2).Lyn(SH2!3,U).Rec(a!2,b~Y,g~pY!4).Rec(a!1,b~pY!3,g~pY).Syk(a~Y,l~Y,tSH2!4) 0
   99 Lig(l!1,l!2).Rec(a!2,b~Y,g~pY!3).Rec(a!1,b~Y,g~pY!4).Syk(a~Y,l~Y,tSH2!3).Syk(a~Y,l~pY,tSH2!4) 0
  100 Lig(l!1,l!2).Lyn(SH2,U!3).Lyn(SH2,U!4).Rec(a!2,b~Y!3,g~pY!5).Rec(a!1,b~Y!4,g~pY!6).Syk(a~Y,l~Y,tSH2!5).Syk(a~Y,l~Y,tSH2!6) 0
  101 Lig(l!1,l!2).Lyn(SH2,U!3).Rec(a!2,b~Y!3,g~pY!4).Rec(a!1,b~pY,g~pY!5).Syk(a~Y,l~Y,tSH2!4).Syk(a~Y,l~Y,tSH2!5) 0
  102 Lig(l!1,l!2).Lyn(SH2!3,U).Lyn(SH2,U!4).Rec(a!2,b~Y!4,g~pY!5).Rec(a!1,b~pY!3,g~pY).Syk(a~Y,l~Y,tSH2!5) 0
  103 Lig(l!1,l!2).Lyn(SH2,U!3).Rec(a!2,b~Y!3,g~pY!4).Rec(a!1,b~Y,g~pY!5).Syk(a~Y,l~Y,tSH2!4).Syk(a~Y,l~pY,tSH2!5) 0
  104 Lig(l!1,l!2).Rec(a!2,b~pY,g~pY!3).Rec(a!1,b~pY,g~pY!4).Syk(a~Y,l~Y,tSH2!3).Syk(a~Y,l~Y,tSH2!4) 0
  105 Lig(l!1,l!2).Lyn(SH2!3,U).Rec(a!1,b~pY!3,g~pY).Rec(a!2,b~pY,g~pY!4).Syk(a~Y,l~Y,tSH2!4) 0
  106 Lig(l!1,l!2).Rec(a!1,b~Y,g~pY!3).Rec(a!2,b~pY,g~pY!4).Syk(a~Y,l~Y,tSH2!4).Syk(a~Y,l~pY,tSH2!3) 0
  107 Lig(l!1,l!2).Lyn(SH2!3,U).Lyn(SH2!4,U).Rec(a!2,b~pY!3,g~pY).Rec(a!1,b~pY!4,g~pY) 0
  108 Lig(l!1,l!2).Lyn(SH2!3,U).Rec(a!1,b~Y,g~pY!4).Rec(a!2,b~pY!3,g~pY).Syk(a~Y,l~pY,tSH2!4) 0
  109 Lig(l!1,l!2).Rec(a!2,b~Y,g~pY!3).Rec(a!1,b~Y,g~pY!4).Syk(a~Y,l~pY,tSH2!3).Syk(a~Y,l~pY,tSH2!4) 0
  110 Lig(l!1,l).Lyn(SH2,U!2).Rec(a!1,b~Y!2,g~pY!3).Syk(a~Y,l~pY,tSH2!3) 0
  111 Lyn(SH2,U!1).Rec(a,b~Y!1,g~pY!2).Syk(a~Y,l~pY,tSH2!2) 0
  112 Lig(l!1,l).Rec(a!1,b~pY,g~pY!2).Syk(a~Y,l~pY,tSH2!2) 0
  113 Rec(a,b~pY,g~pY!1).Syk(a~Y,l~pY,tSH2!1) 0
  114 Lig(l!1,l).Lyn(SH2!2,U).Rec(a!1,b~pY!2,g~pY!3).Syk(a~Y,l~Y,tSH2!3) 0
  115 Lyn(SH2!1,U).Rec(a,b~pY!1,g~pY!2).Syk(a~Y,l~Y,tSH2!2) 0
  116 Lig(l!1,l!2).Lyn(SH2,U!3).Rec(a!1,b~Y!3,g~pY!4).Rec(a!2,b~Y,g~Y).Syk(a~Y,l~pY,tSH2!4) 0
  117 Lig(l!1,l!2).Rec(a!2,b~Y,g~Y).Rec(a!1,b~pY,g~pY!3).Syk(a~Y,l~pY,tSH2!3) 0
  118 Lig(l!1,l!2).Lyn(SH2!3,U).Rec(a!2,b~Y,g~Y).Rec(a!1,b~pY!3,g~pY!4).Syk(a~Y,l~Y,tSH2!4) 0
  119 Lig(l!1,l!2).Lyn(SH2,U!3).Lyn(SH2,U!4).Rec(a!1,b~Y!4,g~pY!5).Rec(a!2,b~Y!3,g~pY).Syk(a~Y,l~pY,tSH2!5) 0
  120 Lig(l!1,l!2).Lyn(SH2!3,U).Lyn(SH2,U!4).Rec(a!2,b~Y!4,g~Y).Rec(a!1,b~pY!3,g~pY!5).Syk(a~Y,l~pY,tSH2!5) 0
  121 Lig(l!1,l!2).Lyn(SH2!3,U).Lyn(SH2,U!4).Rec(a!2,b~Y!4,g~pY).Rec(a!1,b~pY!3,g~pY!5).Syk(a~Y,l~Y,tSH2!5) 0
  122 Lig(l!1,l!2).Lyn(SH2!3,U).Lyn(SH2,U!4).Rec(a!2,b~Y!4,g~pY!5).Rec(a!1,b~pY!3,g~Y).Syk(a~Y,l~pY,tSH2!5) 0
  123 Lig(l!1,l!2).Lyn(SH2,U!3).Rec(a!1,b~Y!3,g~pY!4).Rec(a!2,b~pY,g~Y).Syk(a~Y,l~pY,tSH2!4) 0
  124 Lig(l!1,l!2).Rec(a!2,b~pY,g~Y).Rec(a!1,b~pY,g~pY!3).Syk(a~Y,l~pY,tSH2!3) 0
  125 Lig(l!1,l!2).Lyn(SH2,U!3).Rec(a!1,b~Y!3,g~pY!4).Rec(a!2,b~Y,g~pY).Syk(a~Y,l~pY,tSH2!4) 0
  126 Lig(l!1,l!2).Rec(a!2,b~Y,g~pY).Rec(a!1,b~pY,g~pY!3).Syk(a~Y,l~pY,tSH2!3) 0
  127 Lig(l!1,l!2).Lyn(SH2,U!3).Rec(a!2,b~Y!3,g~pY!4).Rec(a!1,b~pY,g~pY).Syk(a~Y,l~pY,tSH2!4) 0
  128 Lig(l!1,l!2).Lyn(SH2,U!3).Rec(a!2,b~Y!3,g~pY).Rec(a!1,b~pY,g~pY!4).Syk(a~Y,l~pY,tSH2!4) 0
  129 Lig(l!1,l!2).Lyn(SH2,U!3).Rec(a!2,b~Y!3,g~pY!4).Rec(a!1,b~Y,g~pY!5).Syk(a~Y,l~Y,tSH2!5).Syk(a~Y,l~pY,tSH2!4) 0
  130 Lig(l!1,l!2).Rec(a!2,b~pY,g~pY!3).Rec(a!1,b~pY,g~pY).Syk(a~Y,l~pY,tSH2!3) 0
  131 Lig(l!1,l!2).Lyn(SH2!3,U).Rec(a!1,b~pY!3,g~Y).Rec(a!2,b~pY,g~pY!4).Syk(a~Y,l~pY,tSH2!4) 0
  132 Lig(l!1,l!2).Rec(a!1,b~Y,g~pY!3).Rec(a!2,b~pY,g~pY!4).Syk(a~Y,l~Y,tSH2!3).Syk(a~Y,l~pY,tSH2!4) 0
  133 Lig(l!1,l).Lyn(SH2!2,U).Rec(a!1,b~pY!2,g~pY!3).Syk(a~Y,l~pY,tSH2!3) 0
  134 Lyn(SH2!1,U).Rec(a,b~pY!1,g~pY!2).Syk(a~Y,l~pY,tSH2!2) 0
  135 Lig(l!1,l!2).Lyn(SH2!3,U).Rec(a!2,b~Y,g~Y).Rec(a!1,b~pY!3,g~pY!4).Syk(a~Y,l~pY,tSH2!4) 0
  136 Lig(l!1,l!2).Lyn(SH2,U!3).Lyn(SH2,U!4).Rec(a!1,b~Y!4,g~pY!5).Rec(a!2,b~Y!3,g~pY!6).Syk(a~Y,l~Y,tSH2!5).Syk(a~Y,l~pY,tSH2!6) 0
  137 Lig(l!1,l!2).Lyn(SH2!3,U).Lyn(SH2,U!4).Rec(a!2,b~Y!4,g~pY!5).Rec(a!1,b~pY!3,g~pY).Syk(a~Y,l~pY,tSH2!5) 0
  138 Lig(l!1,l!2).Lyn(SH2!3,U).Lyn(SH2,U!4).Rec(a!2,b~Y!4,g~pY).Rec(a!1,b~pY!3,g~pY!5).Syk(a~Y,l~pY,tSH2!5) 0
  139 Lig(l!1,l!2).Rec(a!2,b~Y,g~pY!3).Rec(a!1,b~Y,g~pY!4).Syk(a~Y,l~Y,tSH2!3).Syk(a~pY,l~Y,tSH2!4) 0
  140 Lig(l!1,l!2).Lyn(SH2!3,U).Rec(a!1,b~pY!3,g~pY!4).Rec(a!2,b~pY,g~Y).Syk(a~Y,l~Y,tSH2!4) 0
  141 Lig(l!1,l!2).Lyn(SH2!3,U).Rec(a!1,b~pY!3,g~pY!4).Rec(a!2,b~pY,g~Y).Syk(a~Y,l~pY,tSH2!4) 0
  142 Lig(l!1,l!2).Lyn(SH2!3,U).Rec(a!2,b~Y,g~pY).Rec(a!1,b~pY!3,g~pY!4).Syk(a~Y,l~Y,tSH2!4) 0
  143 Lig(l!1,l!2).Lyn(SH2!3,U).Rec(a!2,b~Y,g~pY).Rec(a!1,b~pY!3,g~pY!4).Syk(a~Y,l~pY,tSH2!4) 0
  144 Lig(l!1,l!2).Lyn(SH2!3,U).Rec(a!1,b~pY!3,g~pY!4).Rec(a!2,b~pY,g~pY).Syk(a~Y,l~Y,tSH2!4) 0
  145 Lig(l!1,l!2).Lyn(SH2!3,U).Rec(a!1,b~pY!3,g~pY!4).Rec(a!2,b~pY,g~pY).Syk(a~Y,l~pY,tSH2!4) 0
  146 Lig(l!1,l!2).Lyn(SH2!3,U).Lyn(SH2!4,U).Rec(a!2,b~pY!3,g~Y).Rec(a!1,b~pY!4,g~pY!5).Syk(a~Y,l~Y,tSH2!5) 0
  147 Lig(l!1,l!2).Lyn(SH2!3,U).Lyn(SH2!4,U).Rec(a!2,b~pY!3,g~Y).Rec(a!1,b~pY!4,g~pY!5).Syk(a~Y,l~pY,tSH2!5) 0
  148 Lig(l!1,l!2).Lyn(SH2!3,U).Rec(a!2,b~Y,g~pY!4).Rec(a!1,b~pY!3,g~pY!5).Syk(a~Y,l~Y,tSH2!4).Syk(a~Y,l~Y,tSH2!5) 0
  149 Lig(l!1,l!2).Lyn(SH2!3,U).Rec(a!2,b~Y,g~pY!4).Rec(a!1,b~pY!3,g~pY!5).Syk(a~Y,l~Y,tSH2!4).Syk(a~Y,l~pY,tSH2!5) 0
  150 Lig(l!1,l!2).Lyn(SH2,U!3).Rec(a!2,b~Y!3,g~pY!4).Rec(a!1,b~pY,g~pY!5).Syk(a~Y,l~Y,tSH2!4).Syk(a~Y,l~pY,tSH2!5) 0
  151 Lig(l!1,l!2).Lyn(SH2!3,U).Lyn(SH2,U!4).Rec(a!2,b~Y!4,g~pY!5).Rec(a!1,b~pY!3,g~pY!6).Syk(a~Y,l~Y,tSH2!5).Syk(a~Y,l~Y,tSH2!6) 0
  152 Lig(l!1,l!2).Lyn(SH2!3,U).Lyn(SH2,U!4).Rec(a!2,b~Y!4,g~pY!5).Rec(a!1,b~pY!3,g~pY!6).Syk(a~Y,l~Y,tSH2!5).Syk(a~Y,l~pY,tSH2!6) 0
  153 Lig(l!1,l!2).Lyn(SH2,U!3).Rec(a!1,b~Y!3,g~pY!4).Rec(a!2,b~pY,g~pY!5).Syk(a~Y,l~Y,tSH2!5).Syk(a~Y,l~pY,tSH2!4) 0
  154 Lig(l!1,l!2).Rec(a!2,b~pY,g~pY!3).Rec(a!1,b~pY,g~pY!4).Syk(a~Y,l~Y,tSH2!3).Syk(a~Y,l~pY,tSH2!4) 0
  155 Lig(l!1,l!2).Lyn(SH2!3,U).Rec(a!1,b~pY!3,g~pY!4).Rec(a!2,b~pY,g~pY!5).Syk(a~Y,l~Y,tSH2!5).Syk(a~Y,l~Y,tSH2!4) 0
  156 Lig(l!1,l!2).Lyn(SH2!3,U).Rec(a!1,b~pY!3,g~pY!4).Rec(a!2,b~pY,g~pY!5).Syk(a~Y,l~Y,tSH2!5).Syk(a~Y,l~pY,tSH2!4) 0
  157 Lig(l!1,l!2).Lyn(SH2!3,U).Rec(a!2,b~pY!3,g~pY).Rec(a!1,b~pY,g~pY!4).Syk(a~Y,l~pY,tSH2!4) 0
  158 Lig(l!1,l!2).Lyn(SH2!3,U).Lyn(SH2!4,U).Rec(a!1,b~pY!4,g~pY!5).Rec(a!2,b~pY!3,g~pY).Syk(a~Y,l~Y,tSH2!5) 0
  159 Lig(l!1,l!2).Lyn(SH2!3,U).Lyn(SH2!4,U).Rec(a!1,b~pY!4,g~pY!5).Rec(a!2,b~pY!3,g~pY).Syk(a~Y,l~pY,tSH2!5) 0
  160 Lig(l!1,l!2).Lyn(SH2,U!3).Rec(a!1,b~Y!3,g~pY!4).Rec(a!2,b~Y,g~pY!5).Syk(a~Y,l~pY,tSH2!5).Syk(a~Y,l~pY,tSH2!4) 0
  161 Lig(l!1,l!2).Rec(a!2,b~Y,g~pY!3).Rec(a!1,b~pY,g~pY!4).Syk(a~Y,l~pY,tSH2!3).Syk(a~Y,l~pY,tSH2!4) 0
  162 Lig(l!1,l!2).Lyn(SH2!3,U).Rec(a!2,b~Y,g~pY!4).Rec(a!1,b~pY!3,g~pY!5).Syk(a~Y,l~Y,tSH2!5).Syk(a~Y,l~pY,tSH2!4) 0
  163 Lig(l!1,l!2).Lyn(SH2!3,U).Rec(a!2,b~Y,g~pY!4).Rec(a!1,b~pY!3,g~pY!5).Syk(a~Y,l~pY,tSH2!4).Syk(a~Y,l~pY,tSH2!5) 0
  164 Lig(l!1,l!2).Lyn(SH2,U!3).Lyn(SH2,U!4).Rec(a!2,b~Y!3,g~pY!5).Rec(a!1,b~Y!4,g~pY!6).Syk(a~Y,l~pY,tSH2!5).Syk(a~Y,l~pY,tSH2!6) 0
  165 Lig(l!1,l!2).Lyn(SH2,U!3).Rec(a!2,b~Y!3,g~pY!4).Rec(a!1,b~pY,g~pY!5).Syk(a~Y,l~pY,tSH2!4).Syk(a~Y,l~pY,tSH2!5) 0
  166 Lig(l!1,l!2).Lyn(SH2!3,U).Lyn(SH2,U!4).Rec(a!2,b~Y!4,g~pY!5).Rec(a!1,b~pY!3,g~pY!6).Syk(a~Y,l~Y,tSH2!6).Syk(a~Y,l~pY,tSH2!5) 0
  167 Lig(l!1,l!2).Lyn(SH2!3,U).Lyn(SH2,U!4).Rec(a!2,b~Y!4,g~pY!5).Rec(a!1,b~pY!3,g~pY!6).Syk(a~Y,l~pY,tSH2!5).Syk(a~Y,l~pY,tSH2!6) 0
  168 Lig(l!1,l!2).Rec(a!2,b~pY,g~pY!3).Rec(a!1,b~pY,g~pY!4).Syk(a~Y,l~pY,tSH2!3).Syk(a~Y,l~pY,tSH2!4) 0
  169 Lig(l!1,l!2).Lyn(SH2!3,U).Rec(a!1,b~pY!3,g~pY!4).Rec(a!2,b~pY,g~pY!5).Syk(a~Y,l~Y,tSH2!4).Syk(a~Y,l~pY,tSH2!5) 0
  170 Lig(l!1,l!2).Lyn(SH2!3,U).Rec(a!1,b~pY!3,g~pY!4).Rec(a!2,b~pY,g~pY!5).Syk(a~Y,l~pY,tSH2!5).Syk(a~Y,l~pY,tSH2!4) 0
  171 Lig(l!1,l!2).Lyn(SH2!3,U).Lyn(SH2!4,U).Rec(a!2,b~pY!3,g~pY!5).Rec(a!1,b~pY!4,g~pY!6).Syk(a~Y,l~Y,tSH2!5).Syk(a~Y,l~Y,tSH2!6) 0
  172 Lig(l!1,l!2).Lyn(SH2!3,U).Lyn(SH2!4,U).Rec(a!2,b~pY!3,g~pY!5).Rec(a!1,b~pY!4,g~pY!6).Syk(a~Y,l~Y,tSH2!5).Syk(a~Y,l~pY,tSH2!6) 0
  173 Lig(l!1,l!2).Lyn(SH2!3,U).Lyn(SH2!4,U).Rec(a!2,b~pY!3,g~pY!5).Rec(a!1,b~pY!4,g~pY!6).Syk(a~Y,l~pY,tSH2!5).Syk(a~Y,l~pY,tSH2!6) 0
  174 Lig(l!1,l).Rec(a!1,b~Y,g~pY!2).Syk(a~pY,l~Y,tSH2!2) 0
  175 Rec(a,b~Y,g~pY!1).Syk(a~pY,l~Y,tSH2!1) 0
  176 Lig(l!1,l!2).Lyn(SH2,U!3).Rec(a!2,b~Y!3,g~pY!4).Rec(a!1,b~Y,g~pY!5).Syk(a~Y,l~Y,tSH2!4).Syk(a~pY,l~Y,tSH2!5) 0
  177 Lig(l!1,l!2).Lyn(SH2,U!3).Rec(a!1,b~Y!3,g~pY!4).Rec(a!2,b~Y,g~pY!5).Syk(a~Y,l~Y,tSH2!5).Syk(a~pY,l~Y,tSH2!4) 0
  178 Lig(l!1,l!2).Rec(a!1,b~Y,g~pY!3).Rec(a!2,b~Y,g~pY).Syk(a~pY,l~Y,tSH2!3) 0
  179 Syk(a~pY,l~Y,tSH2) 0
  180 Lig(l!1,l!2).Rec(a!2,b~Y,g~pY!3).Rec(a!1,b~pY,g~pY!4).Syk(a~Y,l~Y,tSH2!3).Syk(a~pY,l~Y,tSH2!4) 0
  181 Lig(l!1,l!2).Rec(a!2,b~Y,g~pY!3).Rec(a!1,b~pY,g~pY!4).Syk(a~Y,l~Y,tSH2!4).Syk(a~pY,l~Y,tSH2!3) 0
  182 Lig(l!1,l!2).Rec(a!2,b~Y,g~pY!3).Rec(a!1,b~Y,g~pY!4).Syk(a~Y,l~Y,tSH2!3).Syk(a~pY,l~pY,tSH2!4) 0
  183 Lig(l!1,l!2).Rec(a!2,b~Y,g~pY!3).Rec(a!1,b~Y,g~pY!4).Syk(a~Y,l~pY,tSH2!4).Syk(a~pY,l~Y,tSH2!3) 0
  184 Lig(l!1,l!2).Lyn(SH2,U!3).Lyn(SH2,U!4).Rec(a!2,b~Y!3,g~pY!5).Rec(a!1,b~Y!4,g~pY!6).Syk(a~Y,l~Y,tSH2!5).Syk(a~pY,l~Y,tSH2!6) 0
  185 Lig(l!1,l!2).Lyn(SH2,U!3).Rec(a!2,b~Y!3,g~pY!4).Rec(a!1,b~pY,g~pY!5).Syk(a~Y,l~Y,tSH2!4).Syk(a~pY,l~Y,tSH2!5) 0
  186 Lig(l!1,l!2).Lyn(SH2,U!3).Rec(a!2,b~Y!3,g~pY!4).Rec(a!1,b~pY,g~pY!5).Syk(a~Y,l~Y,tSH2!5).Syk(a~pY,l~Y,tSH2!4) 0
  187 Lig(l!1,l!2).Lyn(SH2,U!3).Rec(a!2,b~Y!3,g~pY!4).Rec(a!1,b~Y,g~pY!5).Syk(a~Y,l~Y,tSH2!4).Syk(a~pY,l~pY,tSH2!5) 0
  188 Lig(l!1,l!2).Lyn(SH2,U!3).Rec(a!2,b~Y!3,g~pY!4).Rec(a!1,b~Y,g~pY!5).Syk(a~Y,l~pY,tSH2!5).Syk(a~pY,l~Y,tSH2!4) 0
  189 Lig(l!1,l!2).Rec(a!2,b~pY,g~pY!3).Rec(a!1,b~pY,g~pY!4).Syk(a~Y,l~Y,tSH2!3).Syk(a~pY,l~Y,tSH2!4) 0
  190 Lig(l!1,l!2).Rec(a!1,b~Y,g~pY!3).Rec(a!2,b~pY,g~pY!4).Syk(a~Y,l~Y,tSH2!4).Syk(a~pY,l~pY,tSH2!3) 0
  191 Lig(l!1,l!2).Rec(a!1,b~Y,g~pY!3).Rec(a!2,b~pY,g~pY!4).Syk(a~Y,l~pY,tSH2!3).Syk(a~pY,l~Y,tSH2!4) 0
  192 Lig(l!1,l!2).Rec(a!2,b~Y,g~pY!3).Rec(a!1,b~Y,g~pY!4).Syk(a~Y,l~pY,tSH2!3).Syk(a~pY,l~pY,tSH2!4) 0
  193 Lig(l!1,l!2).Lyn(SH2,U!3).Rec(a!2,b~Y!3,g~pY!4).Rec(a!1,b~Y,g~pY!5).Syk(a~Y,l~pY,tSH2!4).Syk(a~pY,l~Y,tSH2!5) 0
  194 Lig(l!1,l!2).Lyn(SH2,U!3).Rec(a!2,b~Y!3,g~pY!4).Rec(a!1,b~Y,g~pY!5).Syk(a~Y,l~Y,tSH2!5).Syk(a~pY,l~pY,tSH2!4) 0
  195 Lig(l!1,l!2).Rec(a!1,b~Y,g~pY!3).Rec(a!2,b~pY,g~pY!4).Syk(a~Y,l~pY,tSH2!4).Syk(a~pY,l~Y,tSH2!3) 0
  196 Lig(l!1,l!2).Rec(a!1,b~Y,g~pY!3).Rec(a!2,b~pY,g~pY!4).Syk(a~Y,l~Y,tSH2!3).Syk(a~pY,l~pY,tSH2!4) 0
  197 Lig(l!1,l!2).Lyn(SH2,U!3).Lyn(SH2,U!4).Rec(a!1,b~Y!4,g~pY!5).Rec(a!2,b~Y!3,g~pY!6).Syk(a~Y,l~pY,tSH2!6).Syk(a~pY,l~Y,tSH2!5) 0
  198 Lig(l!1,l!2).Lyn(SH2,U!3).Lyn(SH2,U!4).Rec(a!1,b~Y!4,g~pY!5).Rec(a!2,b~Y!3,g~pY!6).Syk(a~Y,l~Y,tSH2!5).Syk(a~pY,l~pY,tSH2!6) 0
  199 Lig(l!1,l!2).Rec(a!2,b~Y,g~pY!3).Rec(a!1,b~Y,g~pY!4).Syk(a~pY,l~Y,tSH2!3).Syk(a~pY,l~Y,tSH2!4) 0
  200 Lig(l!1,l!2).Rec(a!2,b~Y,g~Y).Rec(a!1,b~Y,g~pY!3).Syk(a~pY,l~Y,tSH2!3) 0
  201 Lig(l!1,l!2).Lyn(SH2,U!3).Rec(a!2,b~Y!3,g~Y).Rec(a!1,b~Y,g~pY!4).Syk(a~pY,l~Y,tSH2!4) 0
  202 Lig(l!1,l!2).Rec(a!1,b~Y,g~pY!3).Rec(a!2,b~pY,g~Y).Syk(a~pY,l~Y,tSH2!3) 0
  203 Lig(l!1,l!2).Lyn(SH2,U!3).Rec(a!2,b~Y!3,g~pY).Rec(a!1,b~Y,g~pY!4).Syk(a~pY,l~Y,tSH2!4) 0
  204 Lig(l!1,l!2).Rec(a!1,b~Y,g~pY!3).Rec(a!2,b~pY,g~pY).Syk(a~pY,l~Y,tSH2!3) 0
  205 Lig(l!1,l!2).Lyn(SH2!3,U).Rec(a!1,b~Y,g~pY!4).Rec(a!2,b~pY!3,g~Y).Syk(a~pY,l~Y,tSH2!4) 0
  206 Lig(l!1,l!2).Lyn(SH2!3,U).Rec(a!1,b~Y,g~pY!4).Rec(a!2,b~pY!3,g~pY).Syk(a~pY,l~Y,tSH2!4) 0
  207 Lig(l!1,l!2).Lyn(SH2!3,U).Rec(a!1,b~Y,g~pY!4).Rec(a!2,b~pY!3,g~pY!5).Syk(a~Y,l~Y,tSH2!5).Syk(a~pY,l~Y,tSH2!4) 0
  208 Lig(l!1,l!2).Lyn(SH2!3,U).Rec(a!1,b~Y,g~pY!4).Rec(a!2,b~pY!3,g~pY!5).Syk(a~Y,l~pY,tSH2!5).Syk(a~pY,l~Y,tSH2!4) 0
  209 Lyn(SH2,U!1).Rec(a,b~Y!1,g~pY!2).Syk(a~pY,l~Y,tSH2!2) 0
  210 Lig(l!1,l).Lyn(SH2,U!2).Rec(a!1,b~Y!2,g~pY!3).Syk(a~pY,l~Y,tSH2!3) 0
  211 Lig(l!1,l).Rec(a!1,b~pY,g~pY!2).Syk(a~pY,l~Y,tSH2!2) 0
  212 Rec(a,b~pY,g~pY!1).Syk(a~pY,l~Y,tSH2!1) 0
  213 Lig(l!1,l).Rec(a!1,b~Y,g~pY!2).Syk(a~pY,l~pY,tSH2!2) 0
  214 Rec(a,b~Y,g~pY!1).Syk(a~pY,l~pY,tSH2!1) 0
  215 Lyn(SH2,U!1).Rec(a,b~Y!1,g~pY!2).Syk(a~pY,l~pY,tSH2!2) 0
  216 Lig(l!1,l).Lyn(SH2,U!2).Rec(a!1,b~Y!2,g~pY!3).Syk(a~pY,l~pY,tSH2!3) 0
  217 Lig(l!1,l).Rec(a!1,b~pY,g~pY!2).Syk(a~pY,l~pY,tSH2!2) 0
  218 Rec(a,b~pY,g~pY!1).Syk(a~pY,l~pY,tSH2!1) 0
  219 Lig(l!1,l!2).Lyn(SH2,U!3).Rec(a!1,b~Y!3,g~pY!4).Rec(a!2,b~Y,g~pY).Syk(a~pY,l~Y,tSH2!4) 0
  220 Lig(l!1,l!2).Lyn(SH2,U!3).Rec(a!1,b~Y!3,g~pY!4).Rec(a!2,b~pY,g~pY!5).Syk(a~Y,l~Y,tSH2!5).Syk(a~pY,l~pY,tSH2!4) 0
  221 Lig(l!1,l!2).Lyn(SH2,U!3).Rec(a!1,b~Y!3,g~pY!4).Rec(a!2,b~pY,g~pY!5).Syk(a~Y,l~pY,tSH2!4).Syk(a~pY,l~Y,tSH2!5) 0
  222 Lig(l!1,l!2).Lyn(SH2,U!3).Rec(a!2,b~Y!3,g~pY!4).Rec(a!1,b~Y,g~pY!5).Syk(a~Y,l~pY,tSH2!4).Syk(a~pY,l~pY,tSH2!5) 0
  223 Lig(l!1,l!2).Lyn(SH2,U!3).Rec(a!1,b~Y!3,g~pY!4).Rec(a!2,b~Y,g~pY!5).Syk(a~Y,l~pY,tSH2!5).Syk(a~pY,l~pY,tSH2!4) 0
  224 Lig(l!1,l!2).Lyn(SH2,U!3).Rec(a!1,b~Y!3,g~pY!4).Rec(a!2,b~pY,g~pY!5).Syk(a~Y,l~pY,tSH2!5).Syk(a~pY,l~Y,tSH2!4) 0
  225 Lig(l!1,l!2).Lyn(SH2,U!3).Rec(a!1,b~Y!3,g~pY!4).Rec(a!2,b~pY,g~pY!5).Syk(a~Y,l~Y,tSH2!4).Syk(a~pY,l~pY,tSH2!5) 0
  226 Lig(l!1,l!2).Lyn(SH2,U!3).Rec(a!2,b~Y!3,g~pY!4).Rec(a!1,b~Y,g~pY!5).Syk(a~pY,l~Y,tSH2!4).Syk(a~pY,l~Y,tSH2!5) 0
  227 Lig(l!1,l!2).Lyn(SH2!3,U).Rec(a!2,b~Y,g~pY!4).Rec(a!1,b~pY!3,g~pY!5).Syk(a~Y,l~Y,tSH2!4).Syk(a~pY,l~Y,tSH2!5) 0
  228 Lig(l!1,l!2).Lyn(SH2!3,U).Lyn(SH2,U!4).Rec(a!2,b~Y!4,g~pY!5).Rec(a!1,b~pY!3,g~pY!6).Syk(a~Y,l~Y,tSH2!5).Syk(a~pY,l~Y,tSH2!6) 0
  229 Lig(l!1,l!2).Lyn(SH2!3,U).Lyn(SH2,U!4).Rec(a!2,b~Y!4,g~pY!5).Rec(a!1,b~pY!3,g~pY!6).Syk(a~Y,l~Y,tSH2!6).Syk(a~pY,l~Y,tSH2!5) 0
  230 Lig(l!1,l!2).Lyn(SH2!3,U).Rec(a!2,b~pY!3,g~pY!4).Rec(a!1,b~pY,g~pY!5).Syk(a~Y,l~Y,tSH2!4).Syk(a~pY,l~Y,tSH2!5) 0
  231 Lig(l!1,l!2).Lyn(SH2!3,U).Rec(a!1,b~pY!3,g~pY!4).Rec(a!2,b~pY,g~pY!5).Syk(a~Y,l~Y,tSH2!5).Syk(a~pY,l~Y,tSH2!4) 0
  232 Lig(l!1,l!2).Lyn(SH2!3,U).Rec(a!1,b~Y,g~pY!4).Rec(a!2,b~pY!3,g~pY!5).Syk(a~Y,l~Y,tSH2!5).Syk(a~pY,l~pY,tSH2!4) 0
  233 Lig(l!1,l!2).Lyn(SH2!3,U).Rec(a!1,b~Y,g~pY!4).Rec(a!2,b~pY!3,g~pY!5).Syk(a~Y,l~pY,tSH2!4).Syk(a~pY,l~Y,tSH2!5) 0
  234 Lig(l!1,l!2).Lyn(SH2!3,U).Rec(a!1,b~Y,g~pY!4).Rec(a!2,b~pY!3,g~pY!5).Syk(a~Y,l~Y,tSH2!4).Syk(a~pY,l~pY,tSH2!5) 0
  235 Lig(l!1,l!2).Lyn(SH2,U!3).Lyn(SH2,U!4).Rec(a!2,b~Y!3,g~Y).Rec(a!1,b~Y!4,g~pY!5).Syk(a~pY,l~Y,tSH2!5) 0
  236 Lig(l!1,l!2).Lyn(SH2,U!3).Rec(a!2,b~Y!3,g~Y).Rec(a!1,b~pY,g~pY!4).Syk(a~pY,l~Y,tSH2!4) 0
  237 Lig(l!1,l!2).Lyn(SH2,U!3).Rec(a!1,b~Y!3,g~pY!4).Rec(a!2,b~Y,g~Y).Syk(a~pY,l~Y,tSH2!4) 0
  238 Lig(l!1,l!2).Rec(a!2,b~Y,g~Y).Rec(a!1,b~pY,g~pY!3).Syk(a~pY,l~Y,tSH2!3) 0
  239 Lig(l!1,l!2).Lyn(SH2,U!3).Lyn(SH2,U!4).Rec(a!2,b~Y!3,g~pY!5).Rec(a!1,b~Y!4,g~pY).Syk(a~pY,l~Y,tSH2!5) 0
  240 Lig(l!1,l!2).Lyn(SH2!3,U).Lyn(SH2,U!4).Rec(a!2,b~Y!4,g~Y).Rec(a!1,b~pY!3,g~pY!5).Syk(a~pY,l~Y,tSH2!5) 0
  241 Lig(l!1,l!2).Lyn(SH2!3,U).Lyn(SH2,U!4).Rec(a!2,b~Y!4,g~pY!5).Rec(a!1,b~pY!3,g~Y).Syk(a~pY,l~Y,tSH2!5) 0
  242 Lig(l!1,l!2).Lyn(SH2,U!3).Rec(a!1,b~Y!3,g~pY!4).Rec(a!2,b~pY,g~Y).Syk(a~pY,l~Y,tSH2!4) 0
  243 Lig(l!1,l!2).Rec(a!2,b~pY,g~Y).Rec(a!1,b~pY,g~pY!3).Syk(a~pY,l~Y,tSH2!3) 0
  244 Lig(l!1,l!2).Rec(a!2,b~Y,g~pY).Rec(a!1,b~pY,g~pY!3).Syk(a~pY,l~Y,tSH2!3) 0
  245 Lig(l!1,l!2).Lyn(SH2,U!3).Rec(a!2,b~Y!3,g~pY!4).Rec(a!1,b~pY,g~pY).Syk(a~pY,l~Y,tSH2!4) 0
  246 Lig(l!1,l!2).Lyn(SH2,U!3).Rec(a!2,b~Y!3,g~pY).Rec(a!1,b~pY,g~pY!4).Syk(a~pY,l~Y,tSH2!4) 0
  247 Lig(l!1,l!2).Rec(a!2,b~pY,g~pY!3).Rec(a!1,b~pY,g~pY).Syk(a~pY,l~Y,tSH2!3) 0
  248 Lig(l!1,l!2).Lyn(SH2!3,U).Rec(a!1,b~pY!3,g~Y).Rec(a!2,b~pY,g~pY!4).Syk(a~pY,l~Y,tSH2!4) 0
  249 Lig(l!1,l).Lyn(SH2!2,U).Rec(a!1,b~pY!2,g~pY!3).Syk(a~pY,l~Y,tSH2!3) 0
  250 Lyn(SH2!1,U).Rec(a,b~pY!1,g~pY!2).Syk(a~pY,l~Y,tSH2!2) 0
  251 Lig(l!1,l!2).Lyn(SH2!3,U).Rec(a!2,b~Y,g~Y).Rec(a!1,b~pY!3,g~pY!4).Syk(a~pY,l~Y,tSH2!4) 0
  252 Lig(l!1,l!2).Lyn(SH2!3,U).Lyn(SH2,U!4).Rec(a!2,b~Y!4,g~pY!5).Rec(a!1,b~pY!3,g~pY).Syk(a~pY,l~Y,tSH2!5) 0
  253 Lig(l!1,l!2).Lyn(SH2!3,U).Lyn(SH2,U!4).Rec(a!2,b~Y!4,g~pY).Rec(a!1,b~pY!3,g~pY!5).Syk(a~pY,l~Y,tSH2!5) 0
  254 Lig(l!1,l!2).Lyn(SH2!3,U).Rec(a!1,b~pY!3,g~pY!4).Rec(a!2,b~pY,g~Y).Syk(a~pY,l~Y,tSH2!4) 0
  255 Lig(l!1,l!2).Lyn(SH2!3,U).Rec(a!2,b~Y,g~pY).Rec(a!1,b~pY!3,g~pY!4).Syk(a~pY,l~Y,tSH2!4) 0
  256 Lig(l!1,l!2).Lyn(SH2!3,U).Rec(a!1,b~pY!3,g~pY!4).Rec(a!2,b~pY,g~pY).Syk(a~pY,l~Y,tSH2!4) 0
  257 Lig(l!1,l!2).Lyn(SH2!3,U).Rec(a!1,b~pY!3,g~pY).Rec(a!2,b~pY,g~pY!4).Syk(a~pY,l~Y,tSH2!4) 0
  258 Lig(l!1,l!2).Lyn(SH2!3,U).Lyn(SH2!4,U).Rec(a!2,b~pY!3,g~Y).Rec(a!1,b~pY!4,g~pY!5).Syk(a~pY,l~Y,tSH2!5) 0
  259 Lig(l!1,l!2).Lyn(SH2!3,U).Lyn(SH2!4,U).Rec(a!2,b~pY!3,g~pY!5).Rec(a!1,b~pY!4,g~pY).Syk(a~pY,l~Y,tSH2!5) 0
  260 Lig(l!1,l!2).Rec(a!2,b~pY,g~pY!3).Rec(a!1,b~pY,g~pY!4).Syk(a~Y,l~pY,tSH2!3).Syk(a~pY,l~Y,tSH2!4) 0
  261 Lig(l!1,l!2).Lyn(SH2!3,U).Lyn(SH2,U!4).Rec(a!2,b~Y!4,g~pY!5).Rec(a!1,b~pY!3,g~pY!6).Syk(a~Y,l~pY,tSH2!5).Syk(a~pY,l~Y,tSH2!6) 0
  262 Lig(l!1,l!2).Lyn(SH2!3,U).Lyn(SH2,U!4).Rec(a!2,b~Y!4,g~pY!5).Rec(a!1,b~pY!3,g~pY!6).Syk(a~Y,l~pY,tSH2!6).Syk(a~pY,l~Y,tSH2!5) 0
  263 Lig(l!1,l!2).Lyn(SH2!3,U).Rec(a!1,b~pY!3,g~pY!4).Rec(a!2,b~pY,g~pY!5).Syk(a~Y,l~pY,tSH2!4).Syk(a~pY,l~Y,tSH2!5) 0
  264 Lig(l!1,l!2).Lyn(SH2!3,U).Rec(a!2,b~pY!3,g~pY!4).Rec(a!1,b~pY,g~pY!5).Syk(a~Y,l~pY,tSH2!5).Syk(a~pY,l~Y,tSH2!4) 0
  265 Lig(l!1,l!2).Lyn(SH2!3,U).Lyn(SH2!4,U).Rec(a!1,b~pY!4,g~pY!5).Rec(a!2,b~pY!3,g~pY!6).Syk(a~Y,l~Y,tSH2!5).Syk(a~pY,l~Y,tSH2!6) 0
  266 Lig(l!1,l!2).Lyn(SH2!3,U).Lyn(SH2!4,U).Rec(a!1,b~pY!4,g~pY!5).Rec(a!2,b~pY!3,g~pY!6).Syk(a~Y,l~pY,tSH2!5).Syk(a~pY,l~Y,tSH2!6) 0
  267 Lig(l!1,l!2).Rec(a!1,b~Y,g~pY!3).Rec(a!2,b~Y,g~pY).Syk(a~pY,l~pY,tSH2!3) 0
  268 Syk(a~pY,l~pY,tSH2) 0
  269 Lig(l!1,l!2).Lyn(SH2,U!3).Rec(a!2,b~Y!3,g~pY).Rec(a!1,b~Y,g~pY!4).Syk(a~pY,l~pY,tSH2!4) 0
  270 Lig(l!1,l!2).Rec(a!1,b~Y,g~pY!3).Rec(a!2,b~pY,g~pY).Syk(a~pY,l~pY,tSH2!3) 0
  271 Lig(l!1,l!2).Lyn(SH2,U!3).Rec(a!2,b~Y!3,g~pY!4).Rec(a!1,b~Y,g~pY).Syk(a~pY,l~pY,tSH2!4) 0
  272 Lig(l!1,l!2).Rec(a!1,b~Y,g~pY).Rec(a!2,b~pY,g~pY!3).Syk(a~pY,l~pY,tSH2!3) 0
  273 Lig(l!1,l!2).Lyn(SH2,U!3).Lyn(SH2,U!4).Rec(a!2,b~Y!3,g~pY!5).Rec(a!1,b~Y!4,g~pY).Syk(a~pY,l~pY,tSH2!5) 0
  274 Lig(l!1,l!2).Lyn(SH2,U!3).Lyn(SH2,U!4).Rec(a!1,b~Y!4,g~pY!5).Rec(a!2,b~Y!3,g~pY!6).Syk(a~Y,l~pY,tSH2!6).Syk(a~pY,l~pY,tSH2!5) 0
  275 Lig(l!1,l!2).Lyn(SH2!3,U).Lyn(SH2,U!4).Rec(a!2,b~Y!4,g~pY!5).Rec(a!1,b~pY!3,g~pY!6).Syk(a~Y,l~Y,tSH2!5).Syk(a~pY,l~pY,tSH2!6) 0
  276 Lig(l!1,l!2).Rec(a!2,b~pY,g~pY!3).Rec(a!1,b~pY,g~pY!4).Syk(a~Y,l~Y,tSH2!3).Syk(a~pY,l~pY,tSH2!4) 0
  277 Lig(l!1,l!2).Lyn(SH2!3,U).Rec(a!1,b~pY!3,g~pY!4).Rec(a!2,b~pY,g~pY!5).Syk(a~Y,l~Y,tSH2!5).Syk(a~pY,l~pY,tSH2!4) 0
  278 Lig(l!1,l!2).Rec(a!2,b~Y,g~pY!3).Rec(a!1,b~pY,g~pY!4).Syk(a~Y,l~pY,tSH2!3).Syk(a~pY,l~pY,tSH2!4) 0
  279 Lig(l!1,l!2).Rec(a!2,b~Y,g~pY!3).Rec(a!1,b~pY,g~pY!4).Syk(a~Y,l~pY,tSH2!4).Syk(a~pY,l~pY,tSH2!3) 0
  280 Lig(l!1,l!2).Lyn(SH2!3,U).Rec(a!2,b~Y,g~pY!4).Rec(a!1,b~pY!3,g~pY!5).Syk(a~Y,l~pY,tSH2!4).Syk(a~pY,l~pY,tSH2!5) 0
  281 Lig(l!1,l!2).Lyn(SH2!3,U).Rec(a!2,b~Y,g~pY!4).Rec(a!1,b~pY!3,g~pY!5).Syk(a~Y,l~pY,tSH2!5).Syk(a~pY,l~pY,tSH2!4) 0
  282 Lig(l!1,l!2).Lyn(SH2,U!3).Rec(a!2,b~Y!3,g~pY!4).Rec(a!1,b~pY,g~pY!5).Syk(a~Y,l~pY,tSH2!4).Syk(a~pY,l~pY,tSH2!5) 0
  283 Lig(l!1,l!2).Lyn(SH2,U!3).Rec(a!2,b~Y!3,g~pY!4).Rec(a!1,b~pY,g~pY!5).Syk(a~Y,l~pY,tSH2!5).Syk(a~pY,l~pY,tSH2!4) 0
  284 Lig(l!1,l!2).Lyn(SH2!3,U).Lyn(SH2,U!4).Rec(a!2,b~Y!4,g~pY!5).Rec(a!1,b~pY!3,g~pY!6).Syk(a~Y,l~Y,tSH2!6).Syk(a~pY,l~pY,tSH2!5) 0
  285 Lig(l!1,l!2).Lyn(SH2!3,U).Lyn(SH2,U!4).Rec(a!2,b~Y!4,g~pY!5).Rec(a!1,b~pY!3,g~pY!6).Syk(a~Y,l~pY,tSH2!5).Syk(a~pY,l~pY,tSH2!6) 0
  286 Lig(l!1,l!2).Lyn(SH2!3,U).Lyn(SH2,U!4).Rec(a!2,b~Y!4,g~pY!5).Rec(a!1,b~pY!3,g~pY!6).Syk(a~Y,l~pY,tSH2!6).Syk(a~pY,l~pY,tSH2!5) 0
  287 Lig(l!1,l!2).Rec(a!2,b~pY,g~pY!3).Rec(a!1,b~pY,g~pY!4).Syk(a~Y,l~pY,tSH2!3).Syk(a~pY,l~pY,tSH2!4) 0
  288 Lig(l!1,l!2).Lyn(SH2!3,U).Rec(a!1,b~pY!3,g~pY!4).Rec(a!2,b~pY,g~pY!5).Syk(a~Y,l~Y,tSH2!4).Syk(a~pY,l~pY,tSH2!5) 0
  289 Lig(l!1,l!2).Lyn(SH2!3,U).Rec(a!1,b~pY!3,g~pY!4).Rec(a!2,b~pY,g~pY!5).Syk(a~Y,l~pY,tSH2!5).Syk(a~pY,l~pY,tSH2!4) 0
  290 Lig(l!1,l!2).Lyn(SH2!3,U).Rec(a!1,b~pY!3,g~pY!4).Rec(a!2,b~pY,g~pY!5).Syk(a~Y,l~pY,tSH2!4).Syk(a~pY,l~pY,tSH2!5) 0
  291 Lig(l!1,l!2).Lyn(SH2!3,U).Lyn(SH2!4,U).Rec(a!2,b~pY!3,g~pY!5).Rec(a!1,b~pY!4,g~pY!6).Syk(a~Y,l~Y,tSH2!5).Syk(a~pY,l~pY,tSH2!6) 0
  292 Lig(l!1,l!2).Lyn(SH2!3,U).Lyn(SH2!4,U).Rec(a!2,b~pY!3,g~pY!5).Rec(a!1,b~pY!4,g~pY!6).Syk(a~Y,l~pY,tSH2!5).Syk(a~pY,l~pY,tSH2!6) 0
  293 Lig(l!1,l!2).Rec(a!2,b~Y,g~pY!3).Rec(a!1,b~pY,g~pY!4).Syk(a~pY,l~Y,tSH2!3).Syk(a~pY,l~Y,tSH2!4) 0
  294 Lig(l!1,l!2).Rec(a!2,b~Y,g~pY!3).Rec(a!1,b~Y,g~pY!4).Syk(a~pY,l~Y,tSH2!3).Syk(a~pY,l~pY,tSH2!4) 0
  295 Lig(l!1,l!2).Lyn(SH2,U!3).Lyn(SH2,U!4).Rec(a!2,b~Y!3,g~pY!5).Rec(a!1,b~Y!4,g~pY!6).Syk(a~pY,l~Y,tSH2!5).Syk(a~pY,l~Y,tSH2!6) 0
  296 Lig(l!1,l!2).Lyn(SH2,U!3).Rec(a!2,b~Y!3,g~pY!4).Rec(a!1,b~pY,g~pY!5).Syk(a~pY,l~Y,tSH2!4).Syk(a~pY,l~Y,tSH2!5) 0
  297 Lig(l!1,l!2).Lyn(SH2,U!3).Rec(a!2,b~Y!3,g~pY!4).Rec(a!1,b~Y,g~pY!5).Syk(a~pY,l~Y,tSH2!4).Syk(a~pY,l~pY,tSH2!5) 0
  298 Lig(l!1,l!2).Rec(a!2,b~pY,g~pY!3).Rec(a!1,b~pY,g~pY!4).Syk(a~pY,l~Y,tSH2!3).Syk(a~pY,l~Y,tSH2!4) 0
  299 Lig(l!1,l!2).Rec(a!1,b~Y,g~pY!3).Rec(a!2,b~pY,g~pY!4).Syk(a~pY,l~Y,tSH2!4).Syk(a~pY,l~pY,tSH2!3) 0
  300 Lig(l!1,l!2).Rec(a!2,b~Y,g~pY!3).Rec(a!1,b~Y,g~pY!4).Syk(a~pY,l~pY,tSH2!3).Syk(a~pY,l~pY,tSH2!4) 0
  301 Lig(l!1,l!2).Lyn(SH2,U!3).Rec(a!2,b~Y!3,g~pY!4).Rec(a!1,b~Y,g~pY!5).Syk(a~pY,l~Y,tSH2!5).Syk(a~pY,l~pY,tSH2!4) 0
  302 Lig(l!1,l!2).Rec(a!1,b~Y,g~pY!3).Rec(a!2,b~pY,g~pY!4).Syk(a~pY,l~Y,tSH2!3).Syk(a~pY,l~pY,tSH2!4) 0
  303 Lig(l!1,l!2).Lyn(SH2,U!3).Lyn(SH2,U!4).Rec(a!1,b~Y!4,g~pY!5).Rec(a!2,b~Y!3,g~pY!6).Syk(a~pY,l~Y,tSH2!5).Syk(a~pY,l~pY,tSH2!6) 0
  304 Lig(l!1,l!2).Rec(a!2,b~Y,g~Y).Rec(a!1,b~Y,g~pY!3).Syk(a~pY,l~pY,tSH2!3) 0
  305 Lig(l!1,l!2).Lyn(SH2,U!3).Rec(a!1,b~Y!3,g~pY!4).Rec(a!2,b~Y,g~Y).Syk(a~pY,l~pY,tSH2!4) 0
  306 Lig(l!1,l!2).Rec(a!2,b~Y,g~Y).Rec(a!1,b~pY,g~pY!3).Syk(a~pY,l~pY,tSH2!3) 0
  307 Lig(l!1,l!2).Lyn(SH2,U!3).Rec(a!2,b~Y!3,g~Y).Rec(a!1,b~Y,g~pY!4).Syk(a~pY,l~pY,tSH2!4) 0
  308 Lig(l!1,l!2).Lyn(SH2,U!3).Lyn(SH2,U!4).Rec(a!2,b~Y!3,g~Y).Rec(a!1,b~Y!4,g~pY!5).Syk(a~pY,l~pY,tSH2!5) 0
  309 Lig(l!1,l!2).Lyn(SH2,U!3).Rec(a!2,b~Y!3,g~Y).Rec(a!1,b~pY,g~pY!4).Syk(a~pY,l~pY,tSH2!4) 0
  310 Lig(l!1,l!2).Rec(a!1,b~Y,g~pY!3).Rec(a!2,b~pY,g~Y).Syk(a~pY,l~pY,tSH2!3) 0
  311 Lig(l!1,l!2).Lyn(SH2,U!3).Rec(a!1,b~Y!3,g~pY!4).Rec(a!2,b~pY,g~Y).Syk(a~pY,l~pY,tSH2!4) 0
  312 Lig(l!1,l!2).Rec(a!2,b~pY,g~Y).Rec(a!1,b~pY,g~pY!3).Syk(a~pY,l~pY,tSH2!3) 0
  313 Lig(l!1,l!2).Lyn(SH2,U!3).Rec(a!2,b~Y!3,g~pY).Rec(a!1,b~pY,g~pY!4).Syk(a~pY,l~pY,tSH2!4) 0
  314 Lig(l!1,l!2).Lyn(SH2,U!3).Rec(a!1,b~Y!3,g~pY!4).Rec(a!2,b~pY,g~pY).Syk(a~pY,l~pY,tSH2!4) 0
  315 Lig(l!1,l!2).Rec(a!1,b~pY,g~pY!3).Rec(a!2,b~pY,g~pY).Syk(a~pY,l~pY,tSH2!3) 0
  316 Lig(l!1,l!2).Lyn(SH2!3,U).Rec(a!1,b~Y,g~pY!4).Rec(a!2,b~pY!3,g~Y).Syk(a~pY,l~pY,tSH2!4) 0
  317 Lig(l!1,l!2).Lyn(SH2!3,U).Lyn(SH2,U!4).Rec(a!1,b~Y!4,g~pY!5).Rec(a!2,b~pY!3,g~Y).Syk(a~pY,l~pY,tSH2!5) 0
  318 Lig(l!1,l!2).Lyn(SH2!3,U).Rec(a!2,b~pY!3,g~Y).Rec(a!1,b~pY,g~pY!4).Syk(a~pY,l~pY,tSH2!4) 0
  319 Lig(l!1,l!2).Lyn(SH2!3,U).Rec(a!1,b~Y,g~pY!4).Rec(a!2,b~pY!3,g~pY).Syk(a~pY,l~pY,tSH2!4) 0
  320 Lig(l!1,l!2).Lyn(SH2!3,U).Lyn(SH2,U!4).Rec(a!1,b~Y!4,g~pY!5).Rec(a!2,b~pY!3,g~pY).Syk(a~pY,l~pY,tSH2!5) 0
  321 Lig(l!1,l!2).Lyn(SH2!3,U).Rec(a!2,b~pY!3,g~pY).Rec(a!1,b~pY,g~pY!4).Syk(a~pY,l~pY,tSH2!4) 0
  322 Lig(l!1,l!2).Lyn(SH2!3,U).Rec(a!2,b~Y,g~pY!4).Rec(a!1,b~pY!3,g~pY!5).Syk(a~pY,l~Y,tSH2!4).Syk(a~pY,l~Y,tSH2!5) 0
  323 Lig(l!1,l!2).Lyn(SH2,U!3).Rec(a!2,b~Y!3,g~pY!4).Rec(a!1,b~pY,g~pY!5).Syk(a~pY,l~Y,tSH2!4).Syk(a~pY,l~pY,tSH2!5) 0
  324 Lig(l!1,l!2).Lyn(SH2!3,U).Lyn(SH2,U!4).Rec(a!2,b~Y!4,g~pY!5).Rec(a!1,b~pY!3,g~pY!6).Syk(a~pY,l~Y,tSH2!5).Syk(a~pY,l~Y,tSH2!6) 0
  325 Lig(l!1,l!2).Lyn(SH2,U!3).Rec(a!1,b~Y!3,g~pY!4).Rec(a!2,b~pY,g~pY!5).Syk(a~pY,l~Y,tSH2!5).Syk(a~pY,l~pY,tSH2!4) 0
  326 Lig(l!1,l!2).Rec(a!2,b~pY,g~pY!3).Rec(a!1,b~pY,g~pY!4).Syk(a~pY,l~Y,tSH2!3).Syk(a~pY,l~pY,tSH2!4) 0
  327 Lig(l!1,l!2).Lyn(SH2!3,U).Rec(a!1,b~pY!3,g~pY!4).Rec(a!2,b~pY,g~pY!5).Syk(a~pY,l~Y,tSH2!5).Syk(a~pY,l~Y,tSH2!4) 0
  328 Lig(l!1,l!2).Lyn(SH2,U!3).Rec(a!1,b~Y!3,g~pY!4).Rec(a!2,b~Y,g~pY!5).Syk(a~pY,l~pY,tSH2!5).Syk(a~pY,l~pY,tSH2!4) 0
  329 Lig(l!1,l!2).Rec(a!2,b~Y,g~pY!3).Rec(a!1,b~pY,g~pY!4).Syk(a~pY,l~pY,tSH2!3).Syk(a~pY,l~pY,tSH2!4) 0
  330 Lig(l!1,l!2).Lyn(SH2!3,U).Rec(a!2,b~Y,g~pY!4).Rec(a!1,b~pY!3,g~pY!5).Syk(a~pY,l~Y,tSH2!5).Syk(a~pY,l~pY,tSH2!4) 0
  331 Lig(l!1,l!2).Lyn(SH2,U!3).Lyn(SH2,U!4).Rec(a!2,b~Y!3,g~pY!5).Rec(a!1,b~Y!4,g~pY!6).Syk(a~pY,l~pY,tSH2!5).Syk(a~pY,l~pY,tSH2!6) 0
  332 Lig(l!1,l!2).Lyn(SH2,U!3).Rec(a!2,b~Y!3,g~pY!4).Rec(a!1,b~pY,g~pY!5).Syk(a~pY,l~pY,tSH2!4).Syk(a~pY,l~pY,tSH2!5) 0
  333 Lig(l!1,l!2).Lyn(SH2!3,U).Lyn(SH2,U!4).Rec(a!2,b~Y!4,g~pY!5).Rec(a!1,b~pY!3,g~pY!6).Syk(a~pY,l~Y,tSH2!6).Syk(a~pY,l~pY,tSH2!5) 0
  334 Lig(l!1,l!2).Rec(a!2,b~pY,g~pY!3).Rec(a!1,b~pY,g~pY!4).Syk(a~pY,l~pY,tSH2!3).Syk(a~pY,l~pY,tSH2!4) 0
  335 Lig(l!1,l!2).Lyn(SH2!3,U).Rec(a!1,b~pY!3,g~pY!4).Rec(a!2,b~pY,g~pY!5).Syk(a~pY,l~Y,tSH2!4).Syk(a~pY,l~pY,tSH2!5) 0
  336 Lig(l!1,l!2).Lyn(SH2!3,U).Lyn(SH2!4,U).Rec(a!2,b~pY!3,g~pY!5).Rec(a!1,b~pY!4,g~pY!6).Syk(a~pY,l~Y,tSH2!5).Syk(a~pY,l~Y,tSH2!6) 0
  337 Lig(l!1,l).Lyn(SH2!2,U).Rec(a!1,b~pY!2,g~pY!3).Syk(a~pY,l~pY,tSH2!3) 0
  338 Lyn(SH2!1,U).Rec(a,b~pY!1,g~pY!2).Syk(a~pY,l~pY,tSH2!2) 0
  339 Lig(l!1,l!2).Lyn(SH2!3,U).Rec(a!1,b~Y,g~pY).Rec(a!2,b~pY!3,g~pY!4).Syk(a~pY,l~pY,tSH2!4) 0
  340 Lig(l!1,l!2).Lyn(SH2!3,U).Rec(a!1,b~Y,g~pY!4).Rec(a!2,b~pY!3,g~pY!5).Syk(a~pY,l~Y,tSH2!4).Syk(a~pY,l~pY,tSH2!5) 0
  341 Lig(l!1,l!2).Lyn(SH2!3,U).Lyn(SH2,U!4).Rec(a!2,b~Y!4,g~Y).Rec(a!1,b~pY!3,g~pY!5).Syk(a~pY,l~pY,tSH2!5) 0
  342 Lig(l!1,l!2).Lyn(SH2!3,U).Rec(a!2,b~Y,g~Y).Rec(a!1,b~pY!3,g~pY!4).Syk(a~pY,l~pY,tSH2!4) 0
  343 Lig(l!1,l!2).Lyn(SH2!3,U).Lyn(SH2,U!4).Rec(a!2,b~Y!4,g~pY).Rec(a!1,b~pY!3,g~pY!5).Syk(a~pY,l~pY,tSH2!5) 0
  344 Lig(l!1,l!2).Lyn(SH2!3,U).Rec(a!1,b~pY!3,g~pY!4).Rec(a!2,b~pY,g~Y).Syk(a~pY,l~pY,tSH2!4) 0
  345 Lig(l!1,l!2).Lyn(SH2!3,U).Rec(a!1,b~pY!3,g~pY!4).Rec(a!2,b~pY,g~pY).Syk(a~pY,l~pY,tSH2!4) 0
  346 Lig(l!1,l!2).Lyn(SH2!3,U).Lyn(SH2!4,U).Rec(a!2,b~pY!3,g~Y).Rec(a!1,b~pY!4,g~pY!5).Syk(a~pY,l~pY,tSH2!5) 0
  347 Lig(l!1,l!2).Lyn(SH2!3,U).Lyn(SH2!4,U).Rec(a!2,b~pY!3,g~pY!5).Rec(a!1,b~pY!4,g~pY).Syk(a~pY,l~pY,tSH2!5) 0
  348 Lig(l!1,l!2).Lyn(SH2!3,U).Lyn(SH2,U!4).Rec(a!2,b~Y!4,g~pY!5).Rec(a!1,b~pY!3,g~pY!6).Syk(a~pY,l~Y,tSH2!5).Syk(a~pY,l~pY,tSH2!6) 0
  349 Lig(l!1,l!2).Lyn(SH2!3,U).Rec(a!1,b~pY!3,g~pY!4).Rec(a!2,b~pY,g~pY!5).Syk(a~pY,l~Y,tSH2!5).Syk(a~pY,l~pY,tSH2!4) 0
  350 Lig(l!1,l!2).Lyn(SH2!3,U).Lyn(SH2!4,U).Rec(a!2,b~pY!3,g~pY!5).Rec(a!1,b~pY!4,g~pY!6).Syk(a~pY,l~Y,tSH2!5).Syk(a~pY,l~pY,tSH2!6) 0
  351 Lig(l!1,l!2).Lyn(SH2!3,U).Rec(a!2,b~Y,g~pY!4).Rec(a!1,b~pY!3,g~pY!5).Syk(a~pY,l~pY,tSH2!4).Syk(a~pY,l~pY,tSH2!5) 0
  352 Lig(l!1,l!2).Lyn(SH2!3,U).Lyn(SH2,U!4).Rec(a!2,b~Y!4,g~pY!5).Rec(a!1,b~pY!3,g~pY!6).Syk(a~pY,l~pY,tSH2!5).Syk(a~pY,l~pY,tSH2!6) 0
  353 Lig(l!1,l!2).Lyn(SH2!3,U).Rec(a!1,b~pY!3,g~pY!4).Rec(a!2,b~pY,g~pY!5).Syk(a~pY,l~pY,tSH2!5).Syk(a~pY,l~pY,tSH2!4) 0
  354 Lig(l!1,l!2).Lyn(SH2!3,U).Lyn(SH2!4,U).Rec(a!2,b~pY!3,g~pY!5).Rec(a!1,b~pY!4,g~pY!6).Syk(a~pY,l~pY,tSH2!5).Syk(a~pY,l~pY,tSH2!6) 0
end species
begin reactions
    1 1,4 5 2*kp1 #R1
    2 2,4 6 kpL #R3
    3 1,6 7 2*kp1 #R1
    4 5 1,4 km1 #_reverse_R1
    5 4,5 8 kp2 #R2
    6 5,6 9 kp2 #R2
    7 2,5 7 kpL #R3
    8 6 2,4 kmL #_reverse_R3
    9 7 1,6 km1 #_reverse_R1
   10 4,7 9 kp2 #R2
   11 6,7 10 kp2 #R2
   12 8 4,5 2*km2 #_reverse_R2
   13 9 5,6 km2 #_reverse_R2
   14 9 4,7 km2 #_reverse_R2
   15 2,8 9 2*kpL #R3
   16 2,9 10 kpL #R3
   17 7 2,5 kmL #_reverse_R3
   18 9 2,8 kmL #_reverse_R3
   19 9 11 pLb #R4
   20 9 12 pLg #R5
   21 10 6,7 2*km2 #_reverse_R2
   22 11 6,13 km2 #_reverse_R2
   23 11 7,14 km2 #_reverse_R2
   24 12 6,15 km2 #_reverse_R2
   25 12 7,16 km2 #_reverse_R2
   26 2,12 17 kpL #R3
   27 10 2,9 2*kmL #_reverse_R3
   28 11 2,18 kmL #_reverse_R3
   29 12 2,19 kmL #_reverse_R3
   30 12 20 pLb #R4
   31 10 17 2*pLg #R5
   32 11 20 pLg #R5
   33 2,11 21 kpLs #R6
   34 3,12 22 kpS #R9
   35 11 9 dm #R14
   36 12 9 dm #R15
   37 1,14 13 2*kp1 #R1
   38 1,16 15 2*kp1 #R1
   39 13 1,14 km1 #_reverse_R1
   40 15 1,16 km1 #_reverse_R1
   41 4,13 18 kp2 #R2
   42 4,15 19 kp2 #R2
   43 6,13 11 kp2 #R2
   44 6,15 12 kp2 #R2
   45 5,14 18 kp2 #R2
   46 7,14 11 kp2 #R2
   47 13,14 23 kp2 #R2
   48 14,15 24 kp2 #R2
   49 5,16 19 kp2 #R2
   50 7,16 12 kp2 #R2
   51 13,16 24 kp2 #R2
   52 15,16 25 kp2 #R2
   53 17 6,26 km2 #_reverse_R2
   54 17 7,27 km2 #_reverse_R2
   55 18 4,13 km2 #_reverse_R2
   56 18 5,14 km2 #_reverse_R2
   57 19 4,15 km2 #_reverse_R2
   58 19 5,16 km2 #_reverse_R2
   59 20 6,28 km2 #_reverse_R2
   60 20 7,29 km2 #_reverse_R2
   61 21 6,30 km2 #_reverse_R2
   62 21 7,31 km2 #_reverse_R2
   63 22 6,32 km2 #_reverse_R2
   64 22 7,33 km2 #_reverse_R2
   65 2,15 26 kpL #R3
   66 2,16 27 kpL #R3
   67 2,18 11 kpL #R3
   68 2,19 12 kpL #R3
   69 2,19 34 kpL #R3
   70 2,22 35 kpL #R3
   71 17 2,34 kmL #_reverse_R3
   72 17 2,12 kmL #_reverse_R3
   73 20 2,36 kmL #_reverse_R3
   74 21 2,37 kmL #_reverse_R3
   75 22 2,38 kmL #_reverse_R3
   76 22 39 pLb #R4
   77 17 40 pLg #R5
   78 21 41 pLg #R5
   79 2,13 30 kpLs #R6
   80 2,14 31 kpLs #R6
   81 2,18 37 kpLs #R6
   82 2,20 41 kpLs #R6
   83 21 2,11 kmLs #_reverse_R6
   84 21 42 pLgs #R8
   85 3,15 32 kpS #R9
   86 3,16 33 kpS #R9
   87 3,17 35 kpS #R9
   88 3,19 38 kpS #R9
   89 3,20 39 kpS #R9
   90 22 3,12 kmS #_reverse_R9
   91 22 43 pLS #R10
   92 13 5 dm #R14
   93 14 4 dm #R14
   94 18 8 dm #R14
   95 20 12 dm #R14
   96 15 5 dm #R15
   97 16 4 dm #R15
   98 17 10 dm #R15
   99 19 8 dm #R15
  100 20 11 dm #R15
  101 1,27 26 2*kp1 #R1
  102 1,29 28 2*kp1 #R1
  103 1,31 30 2*kp1 #R1
  104 1,33 32 2*kp1 #R1
  105 26 1,27 km1 #_reverse_R1
  106 28 1,29 km1 #_reverse_R1
  107 30 1,31 km1 #_reverse_R1
  108 32 1,33 km1 #_reverse_R1
  109 4,26 34 kp2 #R2
  110 4,28 36 kp2 #R2
  111 4,30 37 kp2 #R2
  112 4,32 38 kp2 #R2
  113 6,26 17 kp2 #R2
  114 6,28 20 kp2 #R2
  115 6,30 21 kp2 #R2
  116 6,32 22 kp2 #R2
  117 14,26 44 kp2 #R2
  118 14,28 45 kp2 #R2
  119 14,30 46 kp2 #R2
  120 14,32 47 kp2 #R2
  121 16,26 48 kp2 #R2
  122 16,28 49 kp2 #R2
  123 16,30 50 kp2 #R2
  124 16,32 51 kp2 #R2
  125 5,27 34 kp2 #R2
  126 7,27 17 kp2 #R2
  127 13,27 44 kp2 #R2
  128 15,27 48 kp2 #R2
  129 26,27 40 kp2 #R2
  130 27,28 52 kp2 #R2
  131 27,30 42 kp2 #R2
  132 27,32 53 kp2 #R2
  133 5,29 36 kp2 #R2
  134 7,29 20 kp2 #R2
  135 13,29 45 kp2 #R2
  136 15,29 49 kp2 #R2
  137 26,29 52 kp2 #R2
  138 28,29 54 kp2 #R2
  139 29,30 55 kp2 #R2
  140 29,32 56 kp2 #R2
  141 5,31 37 kp2 #R2
  142 7,31 21 kp2 #R2
  143 13,31 46 kp2 #R2
  144 15,31 50 kp2 #R2
  145 26,31 42 kp2 #R2
  146 28,31 55 kp2 #R2
  147 30,31 57 kp2 #R2
  148 31,32 58 kp2 #R2
  149 5,33 38 kp2 #R2
  150 7,33 22 kp2 #R2
  151 13,33 47 kp2 #R2
  152 15,33 51 kp2 #R2
  153 26,33 53 kp2 #R2
  154 28,33 56 kp2 #R2
  155 30,33 58 kp2 #R2
  156 32,33 59 kp2 #R2
  157 23 13,14 2*km2 #_reverse_R2
  158 24 13,16 km2 #_reverse_R2
  159 24 14,15 km2 #_reverse_R2
  160 25 15,16 2*km2 #_reverse_R2
  161 34 5,27 km2 #_reverse_R2
  162 34 4,26 km2 #_reverse_R2
  163 35 6,60 km2 #_reverse_R2
  164 35 7,61 km2 #_reverse_R2
  165 36 4,28 km2 #_reverse_R2
  166 36 5,29 km2 #_reverse_R2
  167 37 4,30 km2 #_reverse_R2
  168 37 5,31 km2 #_reverse_R2
  169 38 4,32 km2 #_reverse_R2
  170 38 5,33 km2 #_reverse_R2
  171 39 6,62 km2 #_reverse_R2
  172 39 7,63 km2 #_reverse_R2
  173 40 26,27 2*km2 #_reverse_R2
  174 41 6,64 km2 #_reverse_R2
  175 41 7,65 km2 #_reverse_R2
  176 42 27,30 km2 #_reverse_R2
  177 42 26,31 km2 #_reverse_R2
  178 43 6,66 km2 #_reverse_R2
  179 43 7,67 km2 #_reverse_R2
  180 2,24 44 kpL #R3
  181 2,25 48 2*kpL #R3
  182 2,32 60 kpL #R3
  183 2,33 61 kpL #R3
  184 2,34 17 kpL #R3
  185 2,36 20 kpL #R3
  186 2,37 21 kpL #R3
  187 2,38 22 kpL #R3
  188 2,38 68 kpL #R3
  189 2,43 69 kpL #R3
  190 26 2,15 kmL #_reverse_R3
  191 27 2,16 kmL #_reverse_R3
  192 34 2,19 kmL #_reverse_R3
  193 35 2,68 kmL #_reverse_R3
  194 35 2,22 kmL #_reverse_R3
  195 39 2,70 kmL #_reverse_R3
  196 40 2,48 2*kmL #_reverse_R3
  197 41 2,71 kmL #_reverse_R3
  198 42 2,50 kmL #_reverse_R3
  199 43 2,72 kmL #_reverse_R3
  200 34 44 pLb #R4
  201 43 73 pLb #R4
  202 34 48 pLg #R5
  203 35 74 pLg #R5
  204 42 75 pLg #R5
  205 2,23 46 2*kpLs #R6
  206 2,24 50 kpLs #R6
  207 2,28 64 kpLs #R6
  208 2,29 65 kpLs #R6
  209 2,36 71 kpLs #R6
  210 2,39 76 kpLs #R6
  211 30 2,13 kmLs #_reverse_R6
  212 31 2,14 kmLs #_reverse_R6
  213 37 2,18 kmLs #_reverse_R6
  214 41 2,20 kmLs #_reverse_R6
  215 42 2,44 kmLs #_reverse_R6
  216 37 46 pLbs #R7
  217 37 50 pLgs #R8
  218 41 75 pLgs #R8
  219 3,24 47 kpS #R9
  220 3,25 51 2*kpS #R9
  221 3,26 60 kpS #R9
  222 3,27 61 kpS #R9
  223 3,28 62 kpS #R9
  224 3,29 63 kpS #R9
  225 3,34 68 kpS #R9
  226 3,36 70 kpS #R9
  227 3,40 74 2*kpS #R9
  228 3,41 76 kpS #R9
  229 3,42 77 kpS #R9
  230 32 3,15 kmS #_reverse_R9
  231 33 3,16 kmS #_reverse_R9
  232 35 3,17 kmS #_reverse_R9
  233 38 3,19 kmS #_reverse_R9
  234 39 3,20 kmS #_reverse_R9
  235 43 12,78 kmS #_reverse_R9
  236 35 69 pLS #R10
  237 39 73 pLS #R10
  238 23 18 2*dm #R14
  239 24 19 dm #R14
  240 28 15 dm #R14
  241 29 16 dm #R14
  242 36 19 dm #R14
  243 39 22 dm #R14
  244 24 18 dm #R15
  245 25 19 2*dm #R15
  246 26 7 dm #R15
  247 27 6 dm #R15
  248 28 13 dm #R15
  249 29 14 dm #R15
  250 34 9 dm #R15
  251 36 18 dm #R15
  252 40 17 2*dm #R15
  253 41 21 dm #R15
  254 42 21 dm #R15
  255 43 22 dm #R16
  256 1,61 60 2*kp1 #R1
  257 1,63 62 2*kp1 #R1
  258 1,65 64 2*kp1 #R1
  259 1,67 66 2*kp1 #R1
  260 60 1,61 km1 #_reverse_R1
  261 62 1,63 km1 #_reverse_R1
  262 64 1,65 km1 #_reverse_R1
  263 66 1,67 km1 #_reverse_R1
  264 4,60 68 kp2 #R2
  265 4,62 70 kp2 #R2
  266 4,64 71 kp2 #R2
  267 4,66 72 kp2 #R2
  268 6,60 35 kp2 #R2
  269 6,62 39 kp2 #R2
  270 6,64 41 kp2 #R2
  271 6,66 43 kp2 #R2
  272 14,60 79 kp2 #R2
  273 14,62 80 kp2 #R2
  274 14,64 81 kp2 #R2
  275 14,66 82 kp2 #R2
  276 16,60 83 kp2 #R2
  277 16,62 84 kp2 #R2
  278 16,64 85 kp2 #R2
  279 16,66 86 kp2 #R2
  280 27,60 74 kp2 #R2
  281 27,62 87 kp2 #R2
  282 27,64 75 kp2 #R2
  283 27,66 88 kp2 #R2
  284 29,60 89 kp2 #R2
  285 29,62 90 kp2 #R2
  286 29,64 91 kp2 #R2
  287 29,66 92 kp2 #R2
  288 31,60 77 kp2 #R2
  289 31,62 93 kp2 #R2
  290 31,64 94 kp2 #R2
  291 31,66 95 kp2 #R2
  292 33,60 96 kp2 #R2
  293 33,62 97 kp2 #R2
  294 33,64 98 kp2 #R2
  295 33,66 99 kp2 #R2
  296 5,61 68 kp2 #R2
  297 7,61 35 kp2 #R2
  298 13,61 79 kp2 #R2
  299 15,61 83 kp2 #R2
  300 26,61 74 kp2 #R2
  301 28,61 89 kp2 #R2
  302 30,61 77 kp2 #R2
  303 32,61 96 kp2 #R2
  304 60,61 100 kp2 #R2
  305 61,62 101 kp2 #R2
  306 61,64 102 kp2 #R2
  307 61,66 103 kp2 #R2
  308 5,63 70 kp2 #R2
  309 7,63 39 kp2 #R2
  310 13,63 80 kp2 #R2
  311 15,63 84 kp2 #R2
  312 26,63 87 kp2 #R2
  313 28,63 90 kp2 #R2
  314 30,63 93 kp2 #R2
  315 32,63 97 kp2 #R2
  316 60,63 101 kp2 #R2
  317 62,63 104 kp2 #R2
  318 63,64 105 kp2 #R2
  319 63,66 106 kp2 #R2
  320 5,65 71 kp2 #R2
  321 7,65 41 kp2 #R2
  322 13,65 81 kp2 #R2
  323 15,65 85 kp2 #R2
  324 26,65 75 kp2 #R2
  325 28,65 91 kp2 #R2
  326 30,65 94 kp2 #R2
  327 32,65 98 kp2 #R2
  328 60,65 102 kp2 #R2
  329 62,65 105 kp2 #R2
  330 64,65 107 kp2 #R2
  331 65,66 108 kp2 #R2
  332 5,67 72 kp2 #R2
  333 7,67 43 kp2 #R2
  334 13,67 82 kp2 #R2
  335 15,67 86 kp2 #R2
  336 26,67 88 kp2 #R2
  337 28,67 92 kp2 #R2
  338 30,67 95 kp2 #R2
  339 32,67 99 kp2 #R2
  340 60,67 103 kp2 #R2
  341 62,67 106 kp2 #R2
  342 64,67 108 kp2 #R2
  343 66,67 109 kp2 #R2
  344 44 13,27 km2 #_reverse_R2
  345 44 14,26 km2 #_reverse_R2
  346 45 14,28 km2 #_reverse_R2
  347 45 13,29 km2 #_reverse_R2
  348 46 13,31 km2 #_reverse_R2
  349 46 14,30 km2 #_reverse_R2
  350 47 13,33 km2 #_reverse_R2
  351 47 14,32 km2 #_reverse_R2
  352 48 15,27 km2 #_reverse_R2
  353 48 16,26 km2 #_reverse_R2
  354 49 16,28 km2 #_reverse_R2
  355 49 15,29 km2 #_reverse_R2
  356 50 16,30 km2 #_reverse_R2
  357 50 15,31 km2 #_reverse_R2
  358 51 15,33 km2 #_reverse_R2
  359 51 16,32 km2 #_reverse_R2
  360 52 27,28 km2 #_reverse_R2
  361 52 26,29 km2 #_reverse_R2
  362 53 27,32 km2 #_reverse_R2
  363 53 26,33 km2 #_reverse_R2
  364 54 28,29 2*km2 #_reverse_R2
  365 55 28,31 km2 #_reverse_R2
  366 55 29,30 km2 #_reverse_R2
  367 56 28,33 km2 #_reverse_R2
  368 56 29,32 km2 #_reverse_R2
  369 57 30,31 2*km2 #_reverse_R2
  370 58 30,33 km2 #_reverse_R2
  371 58 31,32 km2 #_reverse_R2
  372 59 32,33 2*km2 #_reverse_R2
  373 68 5,61 km2 #_reverse_R2
  374 68 4,60 km2 #_reverse_R2
  375 69 6,110 km2 #_reverse_R2
  376 69 7,111 km2 #_reverse_R2
  377 70 4,62 km2 #_reverse_R2
  378 70 5,63 km2 #_reverse_R2
  379 71 4,64 km2 #_reverse_R2
  380 71 5,65 km2 #_reverse_R2
  381 72 4,66 km2 #_reverse_R2
  382 72 5,67 km2 #_reverse_R2
  383 73 6,112 km2 #_reverse_R2
  384 73 7,113 km2 #_reverse_R2
  385 74 26,61 km2 #_reverse_R2
  386 74 27,60 km2 #_reverse_R2
  387 75 27,64 km2 #_reverse_R2
  388 75 26,65 km2 #_reverse_R2
  389 76 6,114 km2 #_reverse_R2
  390 76 7,115 km2 #_reverse_R2
  391 77 30,61 km2 #_reverse_R2
  392 77 31,60 km2 #_reverse_R2
  393 2,47 79 kpL #R3
  394 2,48 40 kpL #R3
  395 2,49 52 kpL #R3
  396 2,50 42 kpL #R3
  397 2,51 83 kpL #R3
  398 2,51 53 kpL #R3
  399 2,53 74 kpL #R3
  400 2,56 89 kpL #R3
  401 2,58 77 kpL #R3
  402 2,59 96 2*kpL #R3
  403 2,66 110 kpL #R3
  404 2,67 111 kpL #R3
  405 2,68 35 kpL #R3
  406 2,70 39 kpL #R3
  407 2,71 41 kpL #R3
  408 2,72 43 kpL #R3
  409 2,72 116 kpL #R3
  410 44 2,24 kmL #_reverse_R3
  411 48 2,25 kmL #_reverse_R3
  412 52 2,49 kmL #_reverse_R3
  413 53 2,51 kmL #_reverse_R3
  414 60 2,32 kmL #_reverse_R3
  415 61 2,33 kmL #_reverse_R3
  416 68 2,38 kmL #_reverse_R3
  417 69 2,116 kmL #_reverse_R3
  418 69 2,43 kmL #_reverse_R3
  419 73 2,117 kmL #_reverse_R3
  420 74 2,53 kmL #_reverse_R3
  421 74 2,83 kmL #_reverse_R3
  422 75 2,85 kmL #_reverse_R3
  423 76 2,118 kmL #_reverse_R3
  424 77 2,58 kmL #_reverse_R3
  425 48 52 pLb #R4
  426 53 87 pLb #R4
  427 68 79 pLb #R4
  428 44 52 pLg #R5
  429 68 83 pLg #R5
  430 69 119 pLg #R5
  431 77 102 pLg #R5
  432 2,44 42 kpLs #R6
  433 2,45 55 kpLs #R6
  434 2,45 81 kpLs #R6
  435 2,46 57 kpLs #R6
  436 2,47 58 kpLs #R6
  437 2,49 85 kpLs #R6
  438 2,52 75 kpLs #R6
  439 2,54 91 2*kpLs #R6
  440 2,55 94 kpLs #R6
  441 2,56 98 kpLs #R6
  442 2,62 114 kpLs #R6
  443 2,63 115 kpLs #R6
  444 2,70 118 kpLs #R6
  445 2,73 120 kpLs #R6
  446 46 2,23 kmLs #_reverse_R6
  447 50 2,24 kmLs #_reverse_R6
  448 55 2,45 kmLs #_reverse_R6
  449 57 2,46 2*kmLs #_reverse_R6
  450 58 2,47 kmLs #_reverse_R6
  451 64 2,28 kmLs #_reverse_R6
  452 65 2,29 kmLs #_reverse_R6
  453 71 2,36 kmLs #_reverse_R6
  454 75 2,52 kmLs #_reverse_R6
  455 76 2,39 kmLs #_reverse_R6
  456 77 2,79 kmLs #_reverse_R6
  457 50 55 pLbs #R7
  458 58 93 pLbs #R7
  459 71 81 pLbs #R7
  460 46 55 pLgs #R8
  461 57 94 2*pLgs #R8
  462 71 85 pLgs #R8
  463 76 121 pLgs #R8
  464 12,78 43 kpS #R9
  465 15,78 66 kpS #R9
  466 16,78 67 kpS #R9
  467 17,78 69 kpS #R9
  468 19,78 72 kpS #R9
  469 20,78 73 kpS #R9
  470 24,78 82 kpS #R9
  471 25,78 86 2*kpS #R9
  472 26,78 110 kpS #R9
  473 27,78 111 kpS #R9
  474 28,78 112 kpS #R9
  475 29,78 113 kpS #R9
  476 34,78 116 kpS #R9
  477 36,78 117 kpS #R9
  478 40,78 119 2*kpS #R9
  479 41,78 120 kpS #R9
  480 42,78 122 kpS #R9
  481 3,44 79 kpS #R9
  482 44,78 123 kpS #R9
  483 3,45 80 kpS #R9
  484 45,78 124 kpS #R9
  485 3,48 83 kpS #R9
  486 48,78 125 kpS #R9
  487 3,48 53 kpS #R9
  488 48,78 88 kpS #R9
  489 3,49 56 kpS #R9
  490 49,78 92 kpS #R9
  491 3,49 84 kpS #R9
  492 49,78 126 kpS #R9
  493 3,50 58 kpS #R9
  494 50,78 95 kpS #R9
  495 3,51 59 kpS #R9
  496 51,78 99 kpS #R9
  497 3,52 89 kpS #R9
  498 52,78 127 kpS #R9
  499 3,52 87 kpS #R9
  500 52,78 128 kpS #R9
  501 3,53 96 kpS #R9
  502 53,78 129 kpS #R9
  503 3,54 90 2*kpS #R9
  504 54,78 130 2*kpS #R9
  505 3,55 93 kpS #R9
  506 55,78 131 kpS #R9
  507 3,56 97 kpS #R9
  508 56,78 132 kpS #R9
  509 3,64 114 kpS #R9
  510 64,78 133 kpS #R9
  511 3,65 115 kpS #R9
  512 65,78 134 kpS #R9
  513 3,71 118 kpS #R9
  514 71,78 135 kpS #R9
  515 3,74 100 kpS #R9
  516 74,78 136 kpS #R9
  517 3,75 102 kpS #R9
  518 75,78 137 kpS #R9
  519 3,75 121 kpS #R9
  520 75,78 138 kpS #R9
  521 47 3,24 kmS #_reverse_R9
  522 51 3,25 kmS #_reverse_R9
  523 53 3,48 kmS #_reverse_R9
  524 56 3,49 kmS #_reverse_R9
  525 58 3,50 kmS #_reverse_R9
  526 59 3,51 2*kmS #_reverse_R9
  527 60 3,26 kmS #_reverse_R9
  528 61 3,27 kmS #_reverse_R9
  529 62 3,28 kmS #_reverse_R9
  530 63 3,29 kmS #_reverse_R9
  531 66 15,78 kmS #_reverse_R9
  532 67 16,78 kmS #_reverse_R9
  533 68 3,34 kmS #_reverse_R9
  534 69 17,78 kmS #_reverse_R9
  535 70 3,36 kmS #_reverse_R9
  536 72 19,78 kmS #_reverse_R9
  537 73 20,78 kmS #_reverse_R9
  538 74 3,40 kmS #_reverse_R9
  539 76 3,41 kmS #_reverse_R9
  540 77 3,42 kmS #_reverse_R9
  541 53 88 pLS #R10
  542 74 119 pLS #R10
  543 76 120 pLS #R10
  544 58 95 pLSs #R11
  545 77 122 pLSs #R11
  546 59 139 2*pSS #R12
  547 44 34 dm #R14
  548 45 36 dm #R14
  549 45 24 dm #R14
  550 46 37 dm #R14
  551 47 38 dm #R14
  552 49 25 dm #R14
  553 52 48 dm #R14
  554 54 49 2*dm #R14
  555 55 50 dm #R14
  556 56 51 dm #R14
  557 62 32 dm #R14
  558 63 33 dm #R14
  559 70 38 dm #R14
  560 73 43 dm #R14
  561 44 11 dm #R15
  562 45 23 dm #R15
  563 48 12 dm #R15
  564 48 34 dm #R15
  565 49 36 dm #R15
  566 49 24 dm #R15
  567 50 37 dm #R15
  568 51 38 dm #R15
  569 52 20 dm #R15
  570 52 44 dm #R15
  571 53 22 dm #R15
  572 54 45 2*dm #R15
  573 55 46 dm #R15
  574 56 47 dm #R15
  575 64 30 dm #R15
  576 65 31 dm #R15
  577 71 37 dm #R15
  578 74 35 dm #R15
  579 75 41 dm #R15
  580 75 42 dm #R15
  581 66 32 dm #R16
  582 67 33 dm #R16
  583 69 35 dm #R16
  584 72 38 dm #R16
  585 73 39 dm #R16
  586 78 3 dc #R18
  587 1,111 110 2*kp1 #R1
  588 1,113 112 2*kp1 #R1
  589 1,115 114 2*kp1 #R1
  590 1,134 133 2*kp1 #R1
  591 110 1,111 km1 #_reverse_R1
  592 112 1,113 km1 #_reverse_R1
  593 114 1,115 km1 #_reverse_R1
  594 133 1,134 km1 #_reverse_R1
  595 4,110 116 kp2 #R2
  596 4,112 117 kp2 #R2
  597 4,114 118 kp2 #R2
  598 4,133 135 kp2 #R2
  599 6,110 69 kp2 #R2
  600 6,112 73 kp2 #R2
  601 6,114 76 kp2 #R2
  602 6,133 120 kp2 #R2
  603 14,110 123 kp2 #R2
  604 14,112 124 kp2 #R2
  605 14,114 140 kp2 #R2
  606 14,133 141 kp2 #R2
  607 16,110 125 kp2 #R2
  608 16,112 126 kp2 #R2
  609 16,114 142 kp2 #R2
  610 16,133 143 kp2 #R2
  611 27,110 119 kp2 #R2
  612 27,112 128 kp2 #R2
  613 27,114 121 kp2 #R2
  614 27,133 138 kp2 #R2
  615 29,110 127 kp2 #R2
  616 29,112 130 kp2 #R2
  617 29,114 144 kp2 #R2
  618 29,133 145 kp2 #R2
  619 31,110 122 kp2 #R2
  620 31,112 131 kp2 #R2
  621 31,114 146 kp2 #R2
  622 31,133 147 kp2 #R2
  623 33,110 129 kp2 #R2
  624 33,112 132 kp2 #R2
  625 33,114 148 kp2 #R2
  626 33,133 149 kp2 #R2
  627 61,110 136 kp2 #R2
  628 61,112 150 kp2 #R2
  629 61,114 151 kp2 #R2
  630 61,133 152 kp2 #R2
  631 63,110 153 kp2 #R2
  632 63,112 154 kp2 #R2
  633 63,114 155 kp2 #R2
  634 63,133 156 kp2 #R2
  635 65,110 137 kp2 #R2
  636 65,112 157 kp2 #R2
  637 65,114 158 kp2 #R2
  638 65,133 159 kp2 #R2
  639 67,110 160 kp2 #R2
  640 67,112 161 kp2 #R2
  641 67,114 162 kp2 #R2
  642 67,133 163 kp2 #R2
  643 5,111 116 kp2 #R2
  644 7,111 69 kp2 #R2
  645 13,111 123 kp2 #R2
  646 15,111 125 kp2 #R2
  647 26,111 119 kp2 #R2
  648 28,111 127 kp2 #R2
  649 30,111 122 kp2 #R2
  650 32,111 129 kp2 #R2
  651 60,111 136 kp2 #R2
  652 62,111 153 kp2 #R2
  653 64,111 137 kp2 #R2
  654 66,111 160 kp2 #R2
  655 110,111 164 kp2 #R2
  656 111,112 165 kp2 #R2
  657 111,114 166 kp2 #R2
  658 111,133 167 kp2 #R2
  659 5,113 117 kp2 #R2
  660 7,113 73 kp2 #R2
  661 13,113 124 kp2 #R2
  662 15,113 126 kp2 #R2
  663 26,113 128 kp2 #R2
  664 28,113 130 kp2 #R2
  665 30,113 131 kp2 #R2
  666 32,113 132 kp2 #R2
  667 60,113 150 kp2 #R2
  668 62,113 154 kp2 #R2
  669 64,113 157 kp2 #R2
  670 66,113 161 kp2 #R2
  671 110,113 165 kp2 #R2
  672 112,113 168 kp2 #R2
  673 113,114 169 kp2 #R2
  674 113,133 170 kp2 #R2
  675 5,115 118 kp2 #R2
  676 7,115 76 kp2 #R2
  677 13,115 140 kp2 #R2
  678 15,115 142 kp2 #R2
  679 26,115 121 kp2 #R2
  680 28,115 144 kp2 #R2
  681 30,115 146 kp2 #R2
  682 32,115 148 kp2 #R2
  683 60,115 151 kp2 #R2
  684 62,115 155 kp2 #R2
  685 64,115 158 kp2 #R2
  686 66,115 162 kp2 #R2
  687 110,115 166 kp2 #R2
  688 112,115 169 kp2 #R2
  689 114,115 171 kp2 #R2
  690 115,133 172 kp2 #R2
  691 5,134 135 kp2 #R2
  692 7,134 120 kp2 #R2
  693 13,134 141 kp2 #R2
  694 15,134 143 kp2 #R2
  695 26,134 138 kp2 #R2
  696 28,134 145 kp2 #R2
  697 30,134 147 kp2 #R2
  698 32,134 149 kp2 #R2
  699 60,134 152 kp2 #R2
  700 62,134 156 kp2 #R2
  701 64,134 159 kp2 #R2
  702 66,134 163 kp2 #R2
  703 110,134 167 kp2 #R2
  704 112,134 170 kp2 #R2
  705 114,134 172 kp2 #R2
  706 133,134 173 kp2 #R2
  707 79 13,61 km2 #_reverse_R2
  708 79 14,60 km2 #_reverse_R2
  709 80 14,62 km2 #_reverse_R2
  710 80 13,63 km2 #_reverse_R2
  711 81 13,65 km2 #_reverse_R2
  712 81 14,64 km2 #_reverse_R2
  713 82 13,67 km2 #_reverse_R2
  714 82 14,66 km2 #_reverse_R2
  715 83 15,61 km2 #_reverse_R2
  716 83 16,60 km2 #_reverse_R2
  717 84 16,62 km2 #_reverse_R2
  718 84 15,63 km2 #_reverse_R2
  719 85 16,64 km2 #_reverse_R2
  720 85 15,65 km2 #_reverse_R2
  721 86 15,67 km2 #_reverse_R2
  722 86 16,66 km2 #_reverse_R2
  723 87 27,62 km2 #_reverse_R2
  724 87 26,63 km2 #_reverse_R2
  725 88 27,66 km2 #_reverse_R2
  726 88 26,67 km2 #_reverse_R2
  727 89 28,61 km2 #_reverse_R2
  728 89 29,60 km2 #_reverse_R2
  729 90 28,63 km2 #_reverse_R2
  730 90 29,62 km2 #_reverse_R2
  731 91 28,65 km2 #_reverse_R2
  732 91 29,64 km2 #_reverse_R2
  733 92 28,67 km2 #_reverse_R2
  734 92 29,66 km2 #_reverse_R2
  735 93 31,62 km2 #_reverse_R2
  736 93 30,63 km2 #_reverse_R2
  737 94 31,64 km2 #_reverse_R2
  738 94 30,65 km2 #_reverse_R2
  739 95 30,67 km2 #_reverse_R2
  740 95 31,66 km2 #_reverse_R2
  741 96 32,61 km2 #_reverse_R2
  742 96 33,60 km2 #_reverse_R2
  743 97 33,62 km2 #_reverse_R2
  744 97 32,63 km2 #_reverse_R2
  745 98 33,64 km2 #_reverse_R2
  746 98 32,65 km2 #_reverse_R2
  747 99 33,66 km2 #_reverse_R2
  748 99 32,67 km2 #_reverse_R2
  749 100 60,61 2*km2 #_reverse_R2
  750 101 61,62 km2 #_reverse_R2
  751 101 60,63 km2 #_reverse_R2
  752 102 61,64 km2 #_reverse_R2
  753 102 60,65 km2 #_reverse_R2
  754 103 61,66 km2 #_reverse_R2
  755 103 60,67 km2 #_reverse_R2
  756 104 62,63 2*km2 #_reverse_R2
  757 105 62,65 km2 #_reverse_R2
  758 105 63,64 km2 #_reverse_R2
  759 106 62,67 km2 #_reverse_R2
  760 106 63,66 km2 #_reverse_R2
  761 107 64,65 2*km2 #_reverse_R2
  762 108 64,67 km2 #_reverse_R2
  763 108 65,66 km2 #_reverse_R2
  764 109 66,67 2*km2 #_reverse_R2
  765 116 5,111 km2 #_reverse_R2
  766 116 4,110 km2 #_reverse_R2
  767 117 4,112 km2 #_reverse_R2
  768 117 5,113 km2 #_reverse_R2
  769 118 4,114 km2 #_reverse_R2
  770 118 5,115 km2 #_reverse_R2
  771 119 26,111 km2 #_reverse_R2
  772 119 27,110 km2 #_reverse_R2
  773 120 6,133 km2 #_reverse_R2
  774 120 7,134 km2 #_reverse_R2
  775 121 27,114 km2 #_reverse_R2
  776 121 26,115 km2 #_reverse_R2
  777 122 30,111 km2 #_reverse_R2
  778 122 31,110 km2 #_reverse_R2
  779 123 13,111 km2 #_reverse_R2
  780 123 14,110 km2 #_reverse_R2
  781 124 14,112 km2 #_reverse_R2
  782 124 13,113 km2 #_reverse_R2
  783 125 15,111 km2 #_reverse_R2
  784 125 16,110 km2 #_reverse_R2
  785 126 16,112 km2 #_reverse_R2
  786 126 15,113 km2 #_reverse_R2
  787 127 28,111 km2 #_reverse_R2
  788 127 29,110 km2 #_reverse_R2
  789 128 27,112 km2 #_reverse_R2
  790 128 26,113 km2 #_reverse_R2
  791 129 32,111 km2 #_reverse_R2
  792 129 33,110 km2 #_reverse_R2
  793 130 28,113 km2 #_reverse_R2
  794 130 29,112 km2 #_reverse_R2
  795 131 31,112 km2 #_reverse_R2
  796 131 30,113 km2 #_reverse_R2
  797 132 33,112 km2 #_reverse_R2
  798 132 32,113 km2 #_reverse_R2
  799 135 4,133 km2 #_reverse_R2
  800 135 5,134 km2 #_reverse_R2
  801 136 61,110 km2 #_reverse_R2
  802 136 60,111 km2 #_reverse_R2
  803 137 64,111 km2 #_reverse_R2
  804 137 65,110 km2 #_reverse_R2
  805 138 27,133 km2 #_reverse_R2
  806 138 26,134 km2 #_reverse_R2
  807 139 33,174 km2 #_reverse_R2
  808 139 32,175 km2 #_reverse_R2
  809 2,82 123 kpL #R3
  810 2,83 74 kpL #R3
  811 2,84 87 kpL #R3
  812 2,85 75 kpL #R3
  813 2,86 125 kpL #R3
  814 2,86 88 kpL #R3
  815 2,88 119 kpL #R3
  816 2,92 127 kpL #R3
  817 2,95 122 kpL #R3
  818 2,96 100 kpL #R3
  819 2,97 101 kpL #R3
  820 2,98 102 kpL #R3
  821 2,99 103 kpL #R3
  822 2,99 129 kpL #R3
  823 2,103 136 kpL #R3
  824 2,106 153 kpL #R3
  825 2,108 137 kpL #R3
  826 2,109 160 2*kpL #R3
  827 2,116 69 kpL #R3
  828 2,117 73 kpL #R3
  829 2,118 76 kpL #R3
  830 2,125 119 kpL #R3
  831 2,126 128 kpL #R3
  832 2,129 136 kpL #R3
  833 2,132 150 kpL #R3
  834 2,135 120 kpL #R3
  835 2,139 176 kpL #R3
  836 2,139 177 kpL #R3
  837 79 2,47 kmL #_reverse_R3
  838 83 2,51 kmL #_reverse_R3
  839 87 2,84 kmL #_reverse_R3
  840 88 2,86 kmL #_reverse_R3
  841 89 2,56 kmL #_reverse_R3
  842 96 2,59 kmL #_reverse_R3
  843 100 2,96 2*kmL #_reverse_R3
  844 101 2,97 kmL #_reverse_R3
  845 102 2,98 kmL #_reverse_R3
  846 103 2,99 kmL #_reverse_R3
  847 110 2,66 kmL #_reverse_R3
  848 111 2,67 kmL #_reverse_R3
  849 116 2,72 kmL #_reverse_R3
  850 119 2,88 kmL #_reverse_R3
  851 119 2,125 kmL #_reverse_R3
  852 120 2,135 kmL #_reverse_R3
  853 121 2,142 kmL #_reverse_R3
  854 122 2,95 kmL #_reverse_R3
  855 123 2,82 kmL #_reverse_R3
  856 125 2,86 kmL #_reverse_R3
  857 127 2,92 kmL #_reverse_R3
  858 128 2,126 kmL #_reverse_R3
  859 129 2,99 kmL #_reverse_R3
  860 136 2,129 kmL #_reverse_R3
  861 136 2,103 kmL #_reverse_R3
  862 137 2,108 kmL #_reverse_R3
  863 138 2,143 kmL #_reverse_R3
  864 83 89 pLb #R4
  865 88 128 pLb #R4
  866 96 101 pLb #R4
  867 103 150 pLb #R4
  868 116 123 pLb #R4
  869 125 127 pLb #R4
  870 129 153 pLb #R4
  871 79 89 pLg #R5
  872 116 125 pLg #R5
  873 122 137 pLg #R5
  874 123 127 pLg #R5
  875 2,79 77 kpLs #R6
  876 2,80 93 kpLs #R6
  877 2,80 140 kpLs #R6
  878 2,81 94 kpLs #R6
  879 2,82 95 kpLs #R6
  880 2,84 142 kpLs #R6
  881 2,87 121 kpLs #R6
  882 2,89 102 kpLs #R6
  883 2,90 144 kpLs #R6
  884 2,90 105 kpLs #R6
  885 2,91 107 kpLs #R6
  886 2,92 108 kpLs #R6
  887 2,93 146 kpLs #R6
  888 2,97 148 kpLs #R6
  889 2,101 151 kpLs #R6
  890 2,104 155 2*kpLs #R6
  891 2,105 158 kpLs #R6
  892 2,106 162 kpLs #R6
  893 2,112 133 kpLs #R6
  894 2,113 134 kpLs #R6
  895 2,117 135 kpLs #R6
  896 2,123 122 kpLs #R6
  897 2,124 131 kpLs #R6
  898 2,124 141 kpLs #R6
  899 2,126 143 kpLs #R6
  900 2,127 137 kpLs #R6
  901 2,128 138 kpLs #R6
  902 2,130 145 kpLs #R6
  903 2,130 157 kpLs #R6
  904 2,131 147 kpLs #R6
  905 2,132 149 kpLs #R6
  906 81 2,45 kmLs #_reverse_R6
  907 85 2,49 kmLs #_reverse_R6
  908 91 2,54 kmLs #_reverse_R6
  909 93 2,80 kmLs #_reverse_R6
  910 94 2,81 kmLs #_reverse_R6
  911 94 2,55 kmLs #_reverse_R6
  912 95 2,82 kmLs #_reverse_R6
  913 98 2,56 kmLs #_reverse_R6
  914 102 2,89 kmLs #_reverse_R6
  915 105 2,90 kmLs #_reverse_R6
  916 107 2,91 2*kmLs #_reverse_R6
  917 108 2,92 kmLs #_reverse_R6
  918 114 2,62 kmLs #_reverse_R6
  919 115 2,63 kmLs #_reverse_R6
  920 118 2,70 kmLs #_reverse_R6
  921 120 2,73 kmLs #_reverse_R6
  922 121 2,87 kmLs #_reverse_R6
  923 122 2,123 kmLs #_reverse_R6
  924 131 2,124 kmLs #_reverse_R6
  925 133 2,112 kmLs #_reverse_R6
  926 134 2,113 kmLs #_reverse_R6
  927 135 2,117 kmLs #_reverse_R6
  928 137 2,127 kmLs #_reverse_R6
  929 138 2,128 kmLs #_reverse_R6
  930 85 91 pLbs #R7
  931 95 131 pLbs #R7
  932 98 105 pLbs #R7
  933 108 157 pLbs #R7
  934 118 140 pLbs #R7
  935 135 141 pLbs #R7
  936 81 91 pLgs #R8
  937 94 107 pLgs #R8
  938 118 142 pLgs #R8
  939 120 138 pLgs #R8
  940 135 143 pLgs #R8
  941 3,81 140 kpS #R9
  942 78,81 141 kpS #R9
  943 3,83 96 kpS #R9
  944 78,83 103 kpS #R9
  945 3,84 97 kpS #R9
  946 78,84 106 kpS #R9
  947 3,85 98 kpS #R9
  948 78,85 108 kpS #R9
  949 3,85 142 kpS #R9
  950 78,85 143 kpS #R9
  951 3,86 99 kpS #R9
  952 78,86 109 kpS #R9
  953 3,87 101 kpS #R9
  954 78,87 153 kpS #R9
  955 3,88 103 kpS #R9
  956 78,88 160 kpS #R9
  957 3,89 101 kpS #R9
  958 78,89 150 kpS #R9
  959 3,90 104 kpS #R9
  960 78,90 154 kpS #R9
  961 3,91 144 kpS #R9
  962 78,91 145 kpS #R9
  963 3,91 105 kpS #R9
  964 78,91 157 kpS #R9
  965 3,92 106 kpS #R9
  966 78,92 161 kpS #R9
  967 3,94 146 kpS #R9
  968 78,94 147 kpS #R9
  969 3,98 148 kpS #R9
  970 78,98 149 kpS #R9
  971 3,102 151 kpS #R9
  972 78,102 152 kpS #R9
  973 3,105 155 kpS #R9
  974 78,105 156 kpS #R9
  975 3,107 158 2*kpS #R9
  976 78,107 159 2*kpS #R9
  977 3,108 162 kpS #R9
  978 78,108 163 kpS #R9
  979 3,119 136 kpS #R9
  980 78,119 164 kpS #R9
  981 3,121 151 kpS #R9
  982 78,121 166 kpS #R9
  983 3,125 129 kpS #R9
  984 78,125 160 kpS #R9
  985 3,126 132 kpS #R9
  986 78,126 161 kpS #R9
  987 3,127 153 kpS #R9
  988 78,127 165 kpS #R9
  989 3,128 150 kpS #R9
  990 78,128 165 kpS #R9
  991 3,130 154 kpS #R9
  992 78,130 168 kpS #R9
  993 3,137 166 kpS #R9
  994 78,137 167 kpS #R9
  995 3,138 152 kpS #R9
  996 78,138 167 kpS #R9
  997 79 3,44 kmS #_reverse_R9
  998 80 3,45 kmS #_reverse_R9
  999 82 24,78 kmS #_reverse_R9
 1000 83 3,48 kmS #_reverse_R9
 1001 84 3,49 kmS #_reverse_R9
 1002 86 25,78 kmS #_reverse_R9
 1003 87 3,52 kmS #_reverse_R9
 1004 88 48,78 kmS #_reverse_R9
 1005 89 3,52 kmS #_reverse_R9
 1006 90 3,54 kmS #_reverse_R9
 1007 92 49,78 kmS #_reverse_R9
 1008 93 3,55 kmS #_reverse_R9
 1009 95 50,78 kmS #_reverse_R9
 1010 96 3,53 kmS #_reverse_R9
 1011 96 3,83 kmS #_reverse_R9
 1012 97 3,84 kmS #_reverse_R9
 1013 97 3,56 kmS #_reverse_R9
 1014 98 3,85 kmS #_reverse_R9
 1015 99 3,86 kmS #_reverse_R9
 1016 99 51,78 kmS #_reverse_R9
 1017 100 3,74 2*kmS #_reverse_R9
 1018 101 3,87 kmS #_reverse_R9
 1019 101 3,89 kmS #_reverse_R9
 1020 102 3,75 kmS #_reverse_R9
 1021 103 3,88 kmS #_reverse_R9
 1022 103 78,83 kmS #_reverse_R9
 1023 104 3,90 2*kmS #_reverse_R9
 1024 105 3,91 kmS #_reverse_R9
 1025 106 78,84 kmS #_reverse_R9
 1026 106 3,92 kmS #_reverse_R9
 1027 108 78,85 kmS #_reverse_R9
 1028 109 78,86 2*kmS #_reverse_R9
 1029 110 26,78 kmS #_reverse_R9
 1030 111 27,78 kmS #_reverse_R9
 1031 112 28,78 kmS #_reverse_R9
 1032 113 29,78 kmS #_reverse_R9
 1033 114 3,64 kmS #_reverse_R9
 1034 115 3,65 kmS #_reverse_R9
 1035 116 34,78 kmS #_reverse_R9
 1036 117 36,78 kmS #_reverse_R9
 1037 118 3,71 kmS #_reverse_R9
 1038 119 40,78 kmS #_reverse_R9
 1039 120 41,78 kmS #_reverse_R9
 1040 121 3,75 kmS #_reverse_R9
 1041 122 42,78 kmS #_reverse_R9
 1042 123 44,78 kmS #_reverse_R9
 1043 124 45,78 kmS #_reverse_R9
 1044 125 48,78 kmS #_reverse_R9
 1045 126 49,78 kmS #_reverse_R9
 1046 127 52,78 kmS #_reverse_R9
 1047 128 52,78 kmS #_reverse_R9
 1048 129 53,78 kmS #_reverse_R9
 1049 129 3,125 kmS #_reverse_R9
 1050 130 54,78 kmS #_reverse_R9
 1051 131 55,78 kmS #_reverse_R9
 1052 132 3,126 kmS #_reverse_R9
 1053 132 56,78 kmS #_reverse_R9
 1054 133 64,78 kmS #_reverse_R9
 1055 134 65,78 kmS #_reverse_R9
 1056 135 71,78 kmS #_reverse_R9
 1057 136 3,119 kmS #_reverse_R9
 1058 136 74,78 kmS #_reverse_R9
 1059 137 75,78 kmS #_reverse_R9
 1060 138 75,78 kmS #_reverse_R9
 1061 139 3,178 kmS #_reverse_R9
 1062 139 51,179 kmS #_reverse_R9
 1063 87 128 pLS #R10
 1064 96 103 pLS #R10
 1065 100 136 2*pLS #R10
 1066 101 150 pLS #R10
 1067 121 138 pLS #R10
 1068 129 160 pLS #R10
 1069 136 164 pLS #R10
 1070 93 131 pLSs #R11
 1071 98 108 pLSs #R11
 1072 102 137 pLSs #R11
 1073 105 157 pLSs #R11
 1074 96 177 pSS #R12
 1075 96 176 pSS #R12
 1076 97 180 pSS #R12
 1077 97 181 pSS #R12
 1078 99 182 pSS #R12
 1079 99 183 pSS #R12
 1080 100 184 2*pSS #R12
 1081 101 185 pSS #R12
 1082 101 186 pSS #R12
 1083 103 187 pSS #R12
 1084 103 188 pSS #R12
 1085 104 189 2*pSS #R12
 1086 106 190 pSS #R12
 1087 106 191 pSS #R12
 1088 109 192 2*pSS #R12
 1089 129 193 pSS #R12
 1090 129 194 pSS #R12
 1091 132 195 pSS #R12
 1092 132 196 pSS #R12
 1093 136 197 pSS #R12
 1094 136 198 pSS #R12
 1095 139 199 pSSs #R13
 1096 79 68 dm #R14
 1097 80 70 dm #R14
 1098 80 47 dm #R14
 1099 81 71 dm #R14
 1100 82 72 dm #R14
 1101 84 51 dm #R14
 1102 87 53 dm #R14
 1103 89 83 dm #R14
 1104 90 56 dm #R14
 1105 90 84 dm #R14
 1106 91 85 dm #R14
 1107 92 86 dm #R14
 1108 93 58 dm #R14
 1109 97 59 dm #R14
 1110 101 96 dm #R14
 1111 104 97 2*dm #R14
 1112 105 98 dm #R14
 1113 106 99 dm #R14
 1114 112 66 dm #R14
 1115 113 67 dm #R14
 1116 117 72 dm #R14
 1117 123 116 dm #R14
 1118 124 117 dm #R14
 1119 124 82 dm #R14
 1120 126 86 dm #R14
 1121 127 125 dm #R14
 1122 128 88 dm #R14
 1123 130 92 dm #R14
 1124 130 126 dm #R14
 1125 131 95 dm #R14
 1126 132 99 dm #R14
 1127 81 46 dm #R15
 1128 83 68 dm #R15
 1129 84 70 dm #R15
 1130 85 71 dm #R15
 1131 85 50 dm #R15
 1132 86 72 dm #R15
 1133 87 39 dm #R15
 1134 88 43 dm #R15
 1135 89 79 dm #R15
 1136 90 80 dm #R15
 1137 91 55 dm #R15
 1138 91 81 dm #R15
 1139 92 82 dm #R15
 1140 94 57 dm #R15
 1141 98 58 dm #R15
 1142 102 77 dm #R15
 1143 105 93 dm #R15
 1144 107 94 2*dm #R15
 1145 108 95 dm #R15
 1146 119 69 dm #R15
 1147 121 76 dm #R15
 1148 125 116 dm #R15
 1149 126 117 dm #R15
 1150 127 123 dm #R15
 1151 128 73 dm #R15
 1152 130 124 dm #R15
 1153 137 122 dm #R15
 1154 138 120 dm #R15
 1155 82 47 dm #R16
 1156 86 51 dm #R16
 1157 88 53 dm #R16
 1158 92 56 dm #R16
 1159 95 58 dm #R16
 1160 99 59 dm #R16
 1161 103 96 dm #R16
 1162 106 97 dm #R16
 1163 108 98 dm #R16
 1164 109 99 2*dm #R16
 1165 110 60 dm #R16
 1166 111 61 dm #R16
 1167 112 62 dm #R16
 1168 113 63 dm #R16
 1169 116 68 dm #R16
 1170 117 70 dm #R16
 1171 119 74 dm #R16
 1172 120 76 dm #R16
 1173 122 77 dm #R16
 1174 123 79 dm #R16
 1175 124 80 dm #R16
 1176 125 83 dm #R16
 1177 126 84 dm #R16
 1178 127 89 dm #R16
 1179 128 87 dm #R16
 1180 129 96 dm #R16
 1181 130 90 dm #R16
 1182 131 93 dm #R16
 1183 132 97 dm #R16
 1184 133 114 dm #R16
 1185 134 115 dm #R16
 1186 135 118 dm #R16
 1187 136 100 dm #R16
 1188 137 102 dm #R16
 1189 138 121 dm #R16
 1190 139 59 dm #R17
 1191 1,175 174 2*kp1 #R1
 1192 174 1,175 km1 #_reverse_R1
 1193 4,174 200 kp2 #R2
 1194 6,174 201 kp2 #R2
 1195 14,174 202 kp2 #R2
 1196 16,174 178 kp2 #R2
 1197 27,174 203 kp2 #R2
 1198 29,174 204 kp2 #R2
 1199 31,174 205 kp2 #R2
 1200 33,174 139 kp2 #R2
 1201 61,174 176 kp2 #R2
 1202 63,174 181 kp2 #R2
 1203 65,174 206 kp2 #R2
 1204 67,174 183 kp2 #R2
 1205 111,174 193 kp2 #R2
 1206 113,174 195 kp2 #R2
 1207 115,174 207 kp2 #R2
 1208 134,174 208 kp2 #R2
 1209 5,175 200 kp2 #R2
 1210 7,175 201 kp2 #R2
 1211 13,175 202 kp2 #R2
 1212 15,175 178 kp2 #R2
 1213 26,175 203 kp2 #R2
 1214 28,175 204 kp2 #R2
 1215 30,175 205 kp2 #R2
 1216 32,175 139 kp2 #R2
 1217 60,175 176 kp2 #R2
 1218 62,175 181 kp2 #R2
 1219 64,175 206 kp2 #R2
 1220 66,175 183 kp2 #R2
 1221 110,175 193 kp2 #R2
 1222 112,175 195 kp2 #R2
 1223 114,175 207 kp2 #R2
 1224 133,175 208 kp2 #R2
 1225 174,175 199 kp2 #R2
 1226 140 13,115 km2 #_reverse_R2
 1227 140 14,114 km2 #_reverse_R2
 1228 141 13,134 km2 #_reverse_R2
 1229 141 14,133 km2 #_reverse_R2
 1230 142 16,114 km2 #_reverse_R2
 1231 142 15,115 km2 #_reverse_R2
 1232 143 16,133 km2 #_reverse_R2
 1233 143 15,134 km2 #_reverse_R2
 1234 144 28,115 km2 #_reverse_R2
 1235 144 29,114 km2 #_reverse_R2
 1236 145 28,134 km2 #_reverse_R2
 1237 145 29,133 km2 #_reverse_R2
 1238 146 31,114 km2 #_reverse_R2
 1239 146 30,115 km2 #_reverse_R2
 1240 147 31,133 km2 #_reverse_R2
 1241 147 30,134 km2 #_reverse_R2
 1242 148 33,114 km2 #_reverse_R2
 1243 148 32,115 km2 #_reverse_R2
 1244 149 33,133 km2 #_reverse_R2
 1245 149 32,134 km2 #_reverse_R2
 1246 150 61,112 km2 #_reverse_R2
 1247 150 60,113 km2 #_reverse_R2
 1248 151 61,114 km2 #_reverse_R2
 1249 151 60,115 km2 #_reverse_R2
 1250 152 61,133 km2 #_reverse_R2
 1251 152 60,134 km2 #_reverse_R2
 1252 153 62,111 km2 #_reverse_R2
 1253 153 63,110 km2 #_reverse_R2
 1254 154 63,112 km2 #_reverse_R2
 1255 154 62,113 km2 #_reverse_R2
 1256 155 62,115 km2 #_reverse_R2
 1257 155 63,114 km2 #_reverse_R2
 1258 156 62,134 km2 #_reverse_R2
 1259 156 63,133 km2 #_reverse_R2
 1260 157 65,112 km2 #_reverse_R2
 1261 157 64,113 km2 #_reverse_R2
 1262 158 64,115 km2 #_reverse_R2
 1263 158 65,114 km2 #_reverse_R2
 1264 159 64,134 km2 #_reverse_R2
 1265 159 65,133 km2 #_reverse_R2
 1266 160 66,111 km2 #_reverse_R2
 1267 160 67,110 km2 #_reverse_R2
 1268 161 67,112 km2 #_reverse_R2
 1269 161 66,113 km2 #_reverse_R2
 1270 162 67,114 km2 #_reverse_R2
 1271 162 66,115 km2 #_reverse_R2
 1272 163 67,133 km2 #_reverse_R2
 1273 163 66,134 km2 #_reverse_R2
 1274 164 110,111 2*km2 #_reverse_R2
 1275 165 111,112 km2 #_reverse_R2
 1276 165 110,113 km2 #_reverse_R2
 1277 166 111,114 km2 #_reverse_R2
 1278 166 110,115 km2 #_reverse_R2
 1279 167 111,133 km2 #_reverse_R2
 1280 167 110,134 km2 #_reverse_R2
 1281 168 112,113 2*km2 #_reverse_R2
 1282 169 112,115 km2 #_reverse_R2
 1283 169 113,114 km2 #_reverse_R2
 1284 170 112,134 km2 #_reverse_R2
 1285 170 113,133 km2 #_reverse_R2
 1286 171 114,115 2*km2 #_reverse_R2
 1287 172 115,133 km2 #_reverse_R2
 1288 172 114,134 km2 #_reverse_R2
 1289 173 133,134 2*km2 #_reverse_R2
 1290 176 61,174 km2 #_reverse_R2
 1291 176 60,175 km2 #_reverse_R2
 1292 177 32,209 km2 #_reverse_R2
 1293 177 33,210 km2 #_reverse_R2
 1294 178 15,175 km2 #_reverse_R2
 1295 178 16,174 km2 #_reverse_R2
 1296 180 33,211 km2 #_reverse_R2
 1297 180 32,212 km2 #_reverse_R2
 1298 181 62,175 km2 #_reverse_R2
 1299 181 63,174 km2 #_reverse_R2
 1300 182 33,213 km2 #_reverse_R2
 1301 182 32,214 km2 #_reverse_R2
 1302 183 66,175 km2 #_reverse_R2
 1303 183 67,174 km2 #_reverse_R2
 1304 184 61,210 km2 #_reverse_R2
 1305 184 60,209 km2 #_reverse_R2
 1306 185 61,211 km2 #_reverse_R2
 1307 185 60,212 km2 #_reverse_R2
 1308 186 62,209 km2 #_reverse_R2
 1309 186 63,210 km2 #_reverse_R2
 1310 187 61,213 km2 #_reverse_R2
 1311 187 60,214 km2 #_reverse_R2
 1312 188 66,209 km2 #_reverse_R2
 1313 188 67,210 km2 #_reverse_R2
 1314 189 63,211 km2 #_reverse_R2
 1315 189 62,212 km2 #_reverse_R2
 1316 190 62,214 km2 #_reverse_R2
 1317 190 63,213 km2 #_reverse_R2
 1318 191 67,211 km2 #_reverse_R2
 1319 191 66,212 km2 #_reverse_R2
 1320 192 67,213 km2 #_reverse_R2
 1321 192 66,214 km2 #_reverse_R2
 1322 193 111,174 km2 #_reverse_R2
 1323 193 110,175 km2 #_reverse_R2
 1324 194 32,215 km2 #_reverse_R2
 1325 194 33,216 km2 #_reverse_R2
 1326 195 112,175 km2 #_reverse_R2
 1327 195 113,174 km2 #_reverse_R2
 1328 196 33,217 km2 #_reverse_R2
 1329 196 32,218 km2 #_reverse_R2
 1330 197 110,209 km2 #_reverse_R2
 1331 197 111,210 km2 #_reverse_R2
 1332 198 61,216 km2 #_reverse_R2
 1333 198 60,215 km2 #_reverse_R2
 1334 199 174,175 2*km2 #_reverse_R2
 1335 2,142 121 kpL #R3
 1336 2,143 138 kpL #R3
 1337 2,148 151 kpL #R3
 1338 2,149 152 kpL #R3
 1339 2,160 164 kpL #R3
 1340 2,161 165 kpL #R3
 1341 2,162 166 kpL #R3
 1342 2,163 167 kpL #R3
 1343 2,174 210 kpL #R3
 1344 2,175 209 kpL #R3
 1345 2,176 184 kpL #R3
 1346 2,177 184 kpL #R3
 1347 2,178 219 kpL #R3
 1348 2,178 203 kpL #R3
 1349 2,180 185 kpL #R3
 1350 2,181 186 kpL #R3
 1351 2,182 187 kpL #R3
 1352 2,182 194 kpL #R3
 1353 2,183 188 kpL #R3
 1354 2,183 193 kpL #R3
 1355 2,187 198 kpL #R3
 1356 2,188 197 kpL #R3
 1357 2,190 220 kpL #R3
 1358 2,191 221 kpL #R3
 1359 2,192 222 kpL #R3
 1360 2,192 223 kpL #R3
 1361 2,193 197 kpL #R3
 1362 2,194 198 kpL #R3
 1363 2,195 224 kpL #R3
 1364 2,196 225 kpL #R3
 1365 2,199 226 2*kpL #R3
 1366 150 2,132 kmL #_reverse_R3
 1367 151 2,148 kmL #_reverse_R3
 1368 152 2,149 kmL #_reverse_R3
 1369 153 2,106 kmL #_reverse_R3
 1370 160 2,109 kmL #_reverse_R3
 1371 164 2,160 2*kmL #_reverse_R3
 1372 165 2,161 kmL #_reverse_R3
 1373 166 2,162 kmL #_reverse_R3
 1374 167 2,163 kmL #_reverse_R3
 1375 176 2,139 kmL #_reverse_R3
 1376 177 2,139 kmL #_reverse_R3
 1377 184 2,177 kmL #_reverse_R3
 1378 184 2,176 kmL #_reverse_R3
 1379 185 2,180 kmL #_reverse_R3
 1380 186 2,181 kmL #_reverse_R3
 1381 187 2,182 kmL #_reverse_R3
 1382 188 2,183 kmL #_reverse_R3
 1383 193 2,183 kmL #_reverse_R3
 1384 194 2,182 kmL #_reverse_R3
 1385 197 2,193 kmL #_reverse_R3
 1386 197 2,188 kmL #_reverse_R3
 1387 198 2,194 kmL #_reverse_R3
 1388 198 2,187 kmL #_reverse_R3
 1389 160 165 pLb #R4
 1390 176 185 pLb #R4
 1391 177 186 pLb #R4
 1392 187 225 pLb #R4
 1393 188 224 pLb #R4
 1394 193 221 pLb #R4
 1395 194 220 pLb #R4
 1396 2,140 146 kpLs #R6
 1397 2,141 147 kpLs #R6
 1398 2,144 158 kpLs #R6
 1399 2,145 159 kpLs #R6
 1400 2,150 152 kpLs #R6
 1401 2,153 166 kpLs #R6
 1402 2,154 169 kpLs #R6
 1403 2,154 156 kpLs #R6
 1404 2,155 171 kpLs #R6
 1405 2,156 172 kpLs #R6
 1406 2,157 159 kpLs #R6
 1407 2,161 163 kpLs #R6
 1408 2,165 167 kpLs #R6
 1409 2,168 170 2*kpLs #R6
 1410 2,169 172 kpLs #R6
 1411 2,170 173 kpLs #R6
 1412 2,180 227 kpLs #R6
 1413 2,181 207 kpLs #R6
 1414 2,185 228 kpLs #R6
 1415 2,186 229 kpLs #R6
 1416 2,189 230 kpLs #R6
 1417 2,189 231 kpLs #R6
 1418 2,190 232 kpLs #R6
 1419 2,191 233 kpLs #R6
 1420 2,195 208 kpLs #R6
 1421 2,196 234 kpLs #R6
 1422 140 2,80 kmLs #_reverse_R6
 1423 141 2,124 kmLs #_reverse_R6
 1424 142 2,84 kmLs #_reverse_R6
 1425 143 2,126 kmLs #_reverse_R6
 1426 144 2,90 kmLs #_reverse_R6
 1427 145 2,130 kmLs #_reverse_R6
 1428 146 2,140 kmLs #_reverse_R6
 1429 146 2,93 kmLs #_reverse_R6
 1430 147 2,141 kmLs #_reverse_R6
 1431 147 2,131 kmLs #_reverse_R6
 1432 148 2,97 kmLs #_reverse_R6
 1433 149 2,132 kmLs #_reverse_R6
 1434 151 2,101 kmLs #_reverse_R6
 1435 152 2,150 kmLs #_reverse_R6
 1436 155 2,104 kmLs #_reverse_R6
 1437 156 2,154 kmLs #_reverse_R6
 1438 157 2,130 kmLs #_reverse_R6
 1439 158 2,105 kmLs #_reverse_R6
 1440 158 2,144 kmLs #_reverse_R6
 1441 159 2,157 kmLs #_reverse_R6
 1442 159 2,145 kmLs #_reverse_R6
 1443 162 2,106 kmLs #_reverse_R6
 1444 163 2,161 kmLs #_reverse_R6
 1445 166 2,153 kmLs #_reverse_R6
 1446 167 2,165 kmLs #_reverse_R6
 1447 169 2,154 kmLs #_reverse_R6
 1448 170 2,168 kmLs #_reverse_R6
 1449 171 2,155 2*kmLs #_reverse_R6
 1450 172 2,156 kmLs #_reverse_R6
 1451 172 2,169 kmLs #_reverse_R6
 1452 173 2,170 2*kmLs #_reverse_R6
 1453 142 144 pLbs #R7
 1454 143 145 pLbs #R7
 1455 148 155 pLbs #R7
 1456 149 156 pLbs #R7
 1457 162 169 pLbs #R7
 1458 163 170 pLbs #R7
 1459 140 144 pLgs #R8
 1460 141 145 pLgs #R8
 1461 146 158 pLgs #R8
 1462 147 159 pLgs #R8
 1463 12,179 201 kpS #R9
 1464 15,179 174 kpS #R9
 1465 16,179 175 kpS #R9
 1466 17,179 235 kpS #R9
 1467 19,179 200 kpS #R9
 1468 20,179 236 kpS #R9
 1469 24,179 202 kpS #R9
 1470 25,179 178 2*kpS #R9
 1471 26,179 210 kpS #R9
 1472 27,179 209 kpS #R9
 1473 28,179 211 kpS #R9
 1474 29,179 212 kpS #R9
 1475 34,179 237 kpS #R9
 1476 36,179 238 kpS #R9
 1477 40,179 239 2*kpS #R9
 1478 41,179 240 kpS #R9
 1479 42,179 241 kpS #R9
 1480 44,179 242 kpS #R9
 1481 45,179 243 kpS #R9
 1482 48,179 219 kpS #R9
 1483 48,179 203 kpS #R9
 1484 49,179 204 kpS #R9
 1485 49,179 244 kpS #R9
 1486 50,179 205 kpS #R9
 1487 51,179 139 kpS #R9
 1488 52,179 245 kpS #R9
 1489 52,179 246 kpS #R9
 1490 53,179 177 kpS #R9
 1491 54,179 247 2*kpS #R9
 1492 55,179 248 kpS #R9
 1493 56,179 180 kpS #R9
 1494 64,179 249 kpS #R9
 1495 65,179 250 kpS #R9
 1496 71,179 251 kpS #R9
 1497 74,179 184 kpS #R9
 1498 75,179 252 kpS #R9
 1499 75,179 253 kpS #R9
 1500 81,179 254 kpS #R9
 1501 83,179 176 kpS #R9
 1502 84,179 181 kpS #R9
 1503 85,179 206 kpS #R9
 1504 85,179 255 kpS #R9
 1505 86,179 183 kpS #R9
 1506 87,179 186 kpS #R9
 1507 88,179 188 kpS #R9
 1508 89,179 185 kpS #R9
 1509 90,179 189 kpS #R9
 1510 91,179 256 kpS #R9
 1511 91,179 257 kpS #R9
 1512 92,179 191 kpS #R9
 1513 94,179 258 kpS #R9
 1514 98,179 227 kpS #R9
 1515 102,179 228 kpS #R9
 1516 105,179 231 kpS #R9
 1517 107,179 259 2*kpS #R9
 1518 108,179 233 kpS #R9
 1519 119,179 197 kpS #R9
 1520 121,179 229 kpS #R9
 1521 125,179 193 kpS #R9
 1522 126,179 195 kpS #R9
 1523 127,179 221 kpS #R9
 1524 128,179 224 kpS #R9
 1525 130,179 260 kpS #R9
 1526 137,179 261 kpS #R9
 1527 138,179 262 kpS #R9
 1528 3,142 148 kpS #R9
 1529 78,142 162 kpS #R9
 1530 142,179 207 kpS #R9
 1531 3,143 149 kpS #R9
 1532 78,143 163 kpS #R9
 1533 143,179 208 kpS #R9
 1534 3,144 155 kpS #R9
 1535 78,144 169 kpS #R9
 1536 144,179 230 kpS #R9
 1537 3,145 156 kpS #R9
 1538 78,145 170 kpS #R9
 1539 145,179 263 kpS #R9
 1540 3,157 169 kpS #R9
 1541 78,157 170 kpS #R9
 1542 157,179 264 kpS #R9
 1543 3,158 171 kpS #R9
 1544 78,158 172 kpS #R9
 1545 158,179 265 kpS #R9
 1546 3,159 172 kpS #R9
 1547 78,159 173 kpS #R9
 1548 159,179 266 kpS #R9
 1549 3,178 139 kpS #R9
 1550 78,178 183 kpS #R9
 1551 178,179 199 kpS #R9
 1552 140 3,81 kmS #_reverse_R9
 1553 141 78,81 kmS #_reverse_R9
 1554 142 3,85 kmS #_reverse_R9
 1555 143 78,85 kmS #_reverse_R9
 1556 144 3,91 kmS #_reverse_R9
 1557 145 78,91 kmS #_reverse_R9
 1558 146 3,94 kmS #_reverse_R9
 1559 147 78,94 kmS #_reverse_R9
 1560 148 3,142 kmS #_reverse_R9
 1561 148 3,98 kmS #_reverse_R9
 1562 149 3,143 kmS #_reverse_R9
 1563 149 78,98 kmS #_reverse_R9
 1564 150 3,128 kmS #_reverse_R9
 1565 150 78,89 kmS #_reverse_R9
 1566 151 3,121 kmS #_reverse_R9
 1567 151 3,102 kmS #_reverse_R9
 1568 152 3,138 kmS #_reverse_R9
 1569 152 78,102 kmS #_reverse_R9
 1570 153 78,87 kmS #_reverse_R9
 1571 153 3,127 kmS #_reverse_R9
 1572 154 3,130 kmS #_reverse_R9
 1573 154 78,90 kmS #_reverse_R9
 1574 155 3,105 kmS #_reverse_R9
 1575 155 3,144 kmS #_reverse_R9
 1576 156 78,105 kmS #_reverse_R9
 1577 156 3,145 kmS #_reverse_R9
 1578 157 78,91 kmS #_reverse_R9
 1579 158 3,107 kmS #_reverse_R9
 1580 159 78,107 kmS #_reverse_R9
 1581 160 78,88 kmS #_reverse_R9
 1582 160 78,125 kmS #_reverse_R9
 1583 161 78,126 kmS #_reverse_R9
 1584 161 78,92 kmS #_reverse_R9
 1585 162 78,142 kmS #_reverse_R9
 1586 162 3,108 kmS #_reverse_R9
 1587 163 78,143 kmS #_reverse_R9
 1588 163 78,108 kmS #_reverse_R9
 1589 164 78,119 2*kmS #_reverse_R9
 1590 165 78,128 kmS #_reverse_R9
 1591 165 78,127 kmS #_reverse_R9
 1592 166 78,121 kmS #_reverse_R9
 1593 166 3,137 kmS #_reverse_R9
 1594 167 78,138 kmS #_reverse_R9
 1595 167 78,137 kmS #_reverse_R9
 1596 168 78,130 2*kmS #_reverse_R9
 1597 169 3,157 kmS #_reverse_R9
 1598 169 78,144 kmS #_reverse_R9
 1599 170 78,157 kmS #_reverse_R9
 1600 170 78,145 kmS #_reverse_R9
 1601 171 3,158 2*kmS #_reverse_R9
 1602 172 3,159 kmS #_reverse_R9
 1603 172 78,158 kmS #_reverse_R9
 1604 173 78,159 2*kmS #_reverse_R9
 1605 174 15,179 kmS #_reverse_R9
 1606 175 16,179 kmS #_reverse_R9
 1607 176 3,203 kmS #_reverse_R9
 1608 176 83,179 kmS #_reverse_R9
 1609 177 53,179 kmS #_reverse_R9
 1610 177 3,219 kmS #_reverse_R9
 1611 178 25,179 kmS #_reverse_R9
 1612 180 3,244 kmS #_reverse_R9
 1613 180 56,179 kmS #_reverse_R9
 1614 181 84,179 kmS #_reverse_R9
 1615 181 3,204 kmS #_reverse_R9
 1616 182 3,267 kmS #_reverse_R9
 1617 182 51,268 kmS #_reverse_R9
 1618 183 86,179 kmS #_reverse_R9
 1619 183 78,178 kmS #_reverse_R9
 1620 184 3,239 kmS #_reverse_R9
 1621 184 74,179 kmS #_reverse_R9
 1622 185 3,246 kmS #_reverse_R9
 1623 185 89,179 kmS #_reverse_R9
 1624 186 87,179 kmS #_reverse_R9
 1625 186 3,245 kmS #_reverse_R9
 1626 187 3,269 kmS #_reverse_R9
 1627 187 83,268 kmS #_reverse_R9
 1628 188 88,179 kmS #_reverse_R9
 1629 188 78,219 kmS #_reverse_R9
 1630 189 3,247 kmS #_reverse_R9
 1631 189 90,179 kmS #_reverse_R9
 1632 190 84,268 kmS #_reverse_R9
 1633 190 3,270 kmS #_reverse_R9
 1634 191 78,244 kmS #_reverse_R9
 1635 191 92,179 kmS #_reverse_R9
 1636 192 78,267 kmS #_reverse_R9
 1637 192 86,268 kmS #_reverse_R9
 1638 193 78,203 kmS #_reverse_R9
 1639 193 125,179 kmS #_reverse_R9
 1640 194 53,268 kmS #_reverse_R9
 1641 194 3,271 kmS #_reverse_R9
 1642 195 126,179 kmS #_reverse_R9
 1643 195 78,204 kmS #_reverse_R9
 1644 196 3,272 kmS #_reverse_R9
 1645 196 56,268 kmS #_reverse_R9
 1646 197 119,179 kmS #_reverse_R9
 1647 197 78,239 kmS #_reverse_R9
 1648 198 3,273 kmS #_reverse_R9
 1649 198 74,268 kmS #_reverse_R9
 1650 199 178,179 2*kmS #_reverse_R9
 1651 151 152 pLS #R10
 1652 153 165 pLS #R10
 1653 166 167 pLS #R10
 1654 176 187 pLS #R10
 1655 177 188 pLS #R10
 1656 184 198 pLS #R10
 1657 184 197 pLS #R10
 1658 185 225 pLS #R10
 1659 186 224 pLS #R10
 1660 193 222 pLS #R10
 1661 194 223 pLS #R10
 1662 197 274 pLS #R10
 1663 198 274 pLS #R10
 1664 146 147 pLSs #R11
 1665 148 162 pLSs #R11
 1666 149 163 pLSs #R11
 1667 151 166 pLSs #R11
 1668 152 167 pLSs #R11
 1669 155 169 pLSs #R11
 1670 156 170 pLSs #R11
 1671 158 159 pLSs #R11
 1672 171 172 2*pLSs #R11
 1673 172 173 pLSs #R11
 1674 148 227 pSS #R12
 1675 148 207 pSS #R12
 1676 149 234 pSS #R12
 1677 149 208 pSS #R12
 1678 150 225 pSS #R12
 1679 150 224 pSS #R12
 1680 151 228 pSS #R12
 1681 151 229 pSS #R12
 1682 152 275 pSS #R12
 1683 152 262 pSS #R12
 1684 153 220 pSS #R12
 1685 153 221 pSS #R12
 1686 154 276 pSS #R12
 1687 154 260 pSS #R12
 1688 155 231 pSS #R12
 1689 155 230 pSS #R12
 1690 156 277 pSS #R12
 1691 156 263 pSS #R12
 1692 160 223 pSS #R12
 1693 160 222 pSS #R12
 1694 161 278 pSS #R12
 1695 161 279 pSS #R12
 1696 162 233 pSS #R12
 1697 162 232 pSS #R12
 1698 163 280 pSS #R12
 1699 163 281 pSS #R12
 1700 164 274 2*pSS #R12
 1701 165 282 pSS #R12
 1702 165 283 pSS #R12
 1703 166 261 pSS #R12
 1704 166 284 pSS #R12
 1705 167 285 pSS #R12
 1706 167 286 pSS #R12
 1707 168 287 2*pSS #R12
 1708 169 264 pSS #R12
 1709 169 288 pSS #R12
 1710 170 289 pSS #R12
 1711 170 290 pSS #R12
 1712 171 265 2*pSS #R12
 1713 172 291 pSS #R12
 1714 172 266 pSS #R12
 1715 173 292 2*pSS #R12
 1716 176 226 pSSs #R13
 1717 177 226 pSSs #R13
 1718 180 293 pSSs #R13
 1719 181 293 pSSs #R13
 1720 182 294 pSSs #R13
 1721 183 294 pSSs #R13
 1722 184 295 pSSs #R13
 1723 185 296 pSSs #R13
 1724 186 296 pSSs #R13
 1725 187 297 pSSs #R13
 1726 188 297 pSSs #R13
 1727 189 298 pSSs #R13
 1728 190 299 pSSs #R13
 1729 191 299 pSSs #R13
 1730 192 300 pSSs #R13
 1731 193 301 pSSs #R13
 1732 194 301 pSSs #R13
 1733 195 302 pSSs #R13
 1734 196 302 pSSs #R13
 1735 197 303 pSSs #R13
 1736 198 303 pSSs #R13
 1737 140 118 dm #R14
 1738 141 135 dm #R14
 1739 144 142 dm #R14
 1740 145 143 dm #R14
 1741 150 103 dm #R14
 1742 153 129 dm #R14
 1743 154 132 dm #R14
 1744 154 106 dm #R14
 1745 155 148 dm #R14
 1746 156 149 dm #R14
 1747 157 108 dm #R14
 1748 161 109 dm #R14
 1749 165 160 dm #R14
 1750 168 161 2*dm #R14
 1751 169 162 dm #R14
 1752 170 163 dm #R14
 1753 180 139 dm #R14
 1754 181 139 dm #R14
 1755 185 176 dm #R14
 1756 186 177 dm #R14
 1757 189 180 dm #R14
 1758 189 181 dm #R14
 1759 190 182 dm #R14
 1760 191 183 dm #R14
 1761 195 183 dm #R14
 1762 196 182 dm #R14
 1763 142 118 dm #R15
 1764 143 135 dm #R15
 1765 144 140 dm #R15
 1766 145 141 dm #R15
 1767 157 131 dm #R15
 1768 158 146 dm #R15
 1769 159 147 dm #R15
 1770 178 200 dm #R15
 1771 141 140 dm #R16
 1772 143 142 dm #R16
 1773 145 144 dm #R16
 1774 147 146 dm #R16
 1775 149 148 dm #R16
 1776 150 101 dm #R16
 1777 152 151 dm #R16
 1778 153 101 dm #R16
 1779 154 104 dm #R16
 1780 156 155 dm #R16
 1781 157 105 dm #R16
 1782 159 158 dm #R16
 1783 160 129 dm #R16
 1784 160 103 dm #R16
 1785 161 132 dm #R16
 1786 161 106 dm #R16
 1787 162 148 dm #R16
 1788 163 149 dm #R16
 1789 163 162 dm #R16
 1790 164 136 2*dm #R16
 1791 165 150 dm #R16
 1792 165 153 dm #R16
 1793 166 151 dm #R16
 1794 167 152 dm #R16
 1795 167 166 dm #R16
 1796 168 154 2*dm #R16
 1797 169 155 dm #R16
 1798 170 156 dm #R16
 1799 170 169 dm #R16
 1800 172 171 dm #R16
 1801 173 172 2*dm #R16
 1802 182 139 dm #R16
 1803 183 139 dm #R16
 1804 187 176 dm #R16
 1805 188 177 dm #R16
 1806 190 181 dm #R16
 1807 191 180 dm #R16
 1808 192 182 dm #R16
 1809 192 183 dm #R16
 1810 193 176 dm #R16
 1811 194 177 dm #R16
 1812 195 181 dm #R16
 1813 196 180 dm #R16
 1814 197 184 dm #R16
 1815 198 184 dm #R16
 1816 174 32 dm #R17
 1817 175 33 dm #R17
 1818 176 96 dm #R17
 1819 177 96 dm #R17
 1820 178 51 dm #R17
 1821 180 97 dm #R17
 1822 181 97 dm #R17
 1823 182 99 dm #R17
 1824 183 99 dm #R17
 1825 184 100 dm #R17
 1826 185 101 dm #R17
 1827 186 101 dm #R17
 1828 187 103 dm #R17
 1829 188 103 dm #R17
 1830 189 104 dm #R17
 1831 190 106 dm #R17
 1832 191 106 dm #R17
 1833 192 109 dm #R17
 1834 193 129 dm #R17
 1835 194 129 dm #R17
 1836 195 132 dm #R17
 1837 196 132 dm #R17
 1838 197 136 dm #R17
 1839 198 136 dm #R17
 1840 199 139 2*dm #R17
 1841 179 3 dc #R19
 1842 1,209 210 2*kp1 #R1
 1843 1,212 211 2*kp1 #R1
 1844 1,214 213 2*kp1 #R1
 1845 1,215 216 2*kp1 #R1
 1846 1,218 217 2*kp1 #R1
 1847 1,250 249 2*kp1 #R1
 1848 210 1,209 km1 #_reverse_R1
 1849 211 1,212 km1 #_reverse_R1
 1850 213 1,214 km1 #_reverse_R1
 1851 216 1,215 km1 #_reverse_R1
 1852 217 1,218 km1 #_reverse_R1
 1853 249 1,250 km1 #_reverse_R1
 1854 4,210 237 kp2 #R2
 1855 4,211 238 kp2 #R2
 1856 4,213 304 kp2 #R2
 1857 4,216 305 kp2 #R2
 1858 4,217 306 kp2 #R2
 1859 4,249 251 kp2 #R2
 1860 6,210 235 kp2 #R2
 1861 6,211 236 kp2 #R2
 1862 6,213 307 kp2 #R2
 1863 6,216 308 kp2 #R2
 1864 6,217 309 kp2 #R2
 1865 6,249 240 kp2 #R2
 1866 14,210 242 kp2 #R2
 1867 14,211 243 kp2 #R2
 1868 14,213 310 kp2 #R2
 1869 14,216 311 kp2 #R2
 1870 14,217 312 kp2 #R2
 1871 14,249 254 kp2 #R2
 1872 16,210 219 kp2 #R2
 1873 16,211 244 kp2 #R2
 1874 16,213 267 kp2 #R2
 1875 16,216 271 kp2 #R2
 1876 16,217 272 kp2 #R2
 1877 16,249 255 kp2 #R2
 1878 27,210 239 kp2 #R2
 1879 27,211 246 kp2 #R2
 1880 27,213 269 kp2 #R2
 1881 27,216 273 kp2 #R2
 1882 27,217 313 kp2 #R2
 1883 27,249 253 kp2 #R2
 1884 29,210 245 kp2 #R2
 1885 29,211 247 kp2 #R2
 1886 29,213 270 kp2 #R2
 1887 29,216 314 kp2 #R2
 1888 29,217 315 kp2 #R2
 1889 29,249 256 kp2 #R2
 1890 31,210 241 kp2 #R2
 1891 31,211 248 kp2 #R2
 1892 31,213 316 kp2 #R2
 1893 31,216 317 kp2 #R2
 1894 31,217 318 kp2 #R2
 1895 31,249 258 kp2 #R2
 1896 33,210 177 kp2 #R2
 1897 33,211 180 kp2 #R2
 1898 33,213 182 kp2 #R2
 1899 33,216 194 kp2 #R2
 1900 33,217 196 kp2 #R2
 1901 33,249 227 kp2 #R2
 1902 61,210 184 kp2 #R2
 1903 61,211 185 kp2 #R2
 1904 61,213 187 kp2 #R2
 1905 61,216 198 kp2 #R2
 1906 61,217 225 kp2 #R2
 1907 61,249 228 kp2 #R2
 1908 63,210 186 kp2 #R2
 1909 63,211 189 kp2 #R2
 1910 63,213 190 kp2 #R2
 1911 63,216 220 kp2 #R2
 1912 63,217 276 kp2 #R2
 1913 63,249 231 kp2 #R2
 1914 65,210 252 kp2 #R2
 1915 65,211 257 kp2 #R2
 1916 65,213 319 kp2 #R2
 1917 65,216 320 kp2 #R2
 1918 65,217 321 kp2 #R2
 1919 65,249 259 kp2 #R2
 1920 67,210 188 kp2 #R2
 1921 67,211 191 kp2 #R2
 1922 67,213 192 kp2 #R2
 1923 67,216 223 kp2 #R2
 1924 67,217 278 kp2 #R2
 1925 67,249 233 kp2 #R2
 1926 111,210 197 kp2 #R2
 1927 111,211 221 kp2 #R2
 1928 111,213 222 kp2 #R2
 1929 111,216 274 kp2 #R2
 1930 111,217 282 kp2 #R2
 1931 111,249 261 kp2 #R2
 1932 113,210 224 kp2 #R2
 1933 113,211 260 kp2 #R2
 1934 113,213 279 kp2 #R2
 1935 113,216 283 kp2 #R2
 1936 113,217 287 kp2 #R2
 1937 113,249 264 kp2 #R2
 1938 115,210 229 kp2 #R2
 1939 115,211 230 kp2 #R2
 1940 115,213 232 kp2 #R2
 1941 115,216 284 kp2 #R2
 1942 115,217 288 kp2 #R2
 1943 115,249 265 kp2 #R2
 1944 134,210 262 kp2 #R2
 1945 134,211 263 kp2 #R2
 1946 134,213 281 kp2 #R2
 1947 134,216 286 kp2 #R2
 1948 134,217 290 kp2 #R2
 1949 134,249 266 kp2 #R2
 1950 175,210 226 kp2 #R2
 1951 175,211 293 kp2 #R2
 1952 175,213 294 kp2 #R2
 1953 175,216 301 kp2 #R2
 1954 175,217 302 kp2 #R2
 1955 175,249 322 kp2 #R2
 1956 5,209 237 kp2 #R2
 1957 7,209 235 kp2 #R2
 1958 13,209 242 kp2 #R2
 1959 15,209 219 kp2 #R2
 1960 26,209 239 kp2 #R2
 1961 28,209 245 kp2 #R2
 1962 30,209 241 kp2 #R2
 1963 32,209 177 kp2 #R2
 1964 60,209 184 kp2 #R2
 1965 62,209 186 kp2 #R2
 1966 64,209 252 kp2 #R2
 1967 66,209 188 kp2 #R2
 1968 110,209 197 kp2 #R2
 1969 112,209 224 kp2 #R2
 1970 114,209 229 kp2 #R2
 1971 133,209 262 kp2 #R2
 1972 174,209 226 kp2 #R2
 1973 209,210 295 kp2 #R2
 1974 209,211 296 kp2 #R2
 1975 209,213 297 kp2 #R2
 1976 209,216 303 kp2 #R2
 1977 209,217 323 kp2 #R2
 1978 209,249 324 kp2 #R2
 1979 5,212 238 kp2 #R2
 1980 7,212 236 kp2 #R2
 1981 13,212 243 kp2 #R2
 1982 15,212 244 kp2 #R2
 1983 26,212 246 kp2 #R2
 1984 28,212 247 kp2 #R2
 1985 30,212 248 kp2 #R2
 1986 32,212 180 kp2 #R2
 1987 60,212 185 kp2 #R2
 1988 62,212 189 kp2 #R2
 1989 64,212 257 kp2 #R2
 1990 66,212 191 kp2 #R2
 1991 110,212 221 kp2 #R2
 1992 112,212 260 kp2 #R2
 1993 114,212 230 kp2 #R2
 1994 133,212 263 kp2 #R2
 1995 174,212 293 kp2 #R2
 1996 210,212 296 kp2 #R2
 1997 211,212 298 kp2 #R2
 1998 212,213 299 kp2 #R2
 1999 212,216 325 kp2 #R2
 2000 212,217 326 kp2 #R2
 2001 212,249 327 kp2 #R2
 2002 5,214 304 kp2 #R2
 2003 7,214 307 kp2 #R2
 2004 13,214 310 kp2 #R2
 2005 15,214 267 kp2 #R2
 2006 26,214 269 kp2 #R2
 2007 28,214 270 kp2 #R2
 2008 30,214 316 kp2 #R2
 2009 32,214 182 kp2 #R2
 2010 60,214 187 kp2 #R2
 2011 62,214 190 kp2 #R2
 2012 64,214 319 kp2 #R2
 2013 66,214 192 kp2 #R2
 2014 110,214 222 kp2 #R2
 2015 112,214 279 kp2 #R2
 2016 114,214 232 kp2 #R2
 2017 133,214 281 kp2 #R2
 2018 174,214 294 kp2 #R2
 2019 210,214 297 kp2 #R2
 2020 211,214 299 kp2 #R2
 2021 213,214 300 kp2 #R2
 2022 214,216 328 kp2 #R2
 2023 214,217 329 kp2 #R2
 2024 214,249 330 kp2 #R2
 2025 5,215 305 kp2 #R2
 2026 7,215 308 kp2 #R2
 2027 13,215 311 kp2 #R2
 2028 15,215 271 kp2 #R2
 2029 26,215 273 kp2 #R2
 2030 28,215 314 kp2 #R2
 2031 30,215 317 kp2 #R2
 2032 32,215 194 kp2 #R2
 2033 60,215 198 kp2 #R2
 2034 62,215 220 kp2 #R2
 2035 64,215 320 kp2 #R2
 2036 66,215 223 kp2 #R2
 2037 110,215 274 kp2 #R2
 2038 112,215 283 kp2 #R2
 2039 114,215 284 kp2 #R2
 2040 133,215 286 kp2 #R2
 2041 174,215 301 kp2 #R2
 2042 210,215 303 kp2 #R2
 2043 211,215 325 kp2 #R2
 2044 213,215 328 kp2 #R2
 2045 215,216 331 kp2 #R2
 2046 215,217 332 kp2 #R2
 2047 215,249 333 kp2 #R2
 2048 5,218 306 kp2 #R2
 2049 7,218 309 kp2 #R2
 2050 13,218 312 kp2 #R2
 2051 15,218 272 kp2 #R2
 2052 26,218 313 kp2 #R2
 2053 28,218 315 kp2 #R2
 2054 30,218 318 kp2 #R2
 2055 32,218 196 kp2 #R2
 2056 60,218 225 kp2 #R2
 2057 62,218 276 kp2 #R2
 2058 64,218 321 kp2 #R2
 2059 66,218 278 kp2 #R2
 2060 110,218 282 kp2 #R2
 2061 112,218 287 kp2 #R2
 2062 114,218 288 kp2 #R2
 2063 133,218 290 kp2 #R2
 2064 174,218 302 kp2 #R2
 2065 210,218 323 kp2 #R2
 2066 211,218 326 kp2 #R2
 2067 213,218 329 kp2 #R2
 2068 216,218 332 kp2 #R2
 2069 217,218 334 kp2 #R2
 2070 218,249 335 kp2 #R2
 2071 5,250 251 kp2 #R2
 2072 7,250 240 kp2 #R2
 2073 13,250 254 kp2 #R2
 2074 15,250 255 kp2 #R2
 2075 26,250 253 kp2 #R2
 2076 28,250 256 kp2 #R2
 2077 30,250 258 kp2 #R2
 2078 32,250 227 kp2 #R2
 2079 60,250 228 kp2 #R2
 2080 62,250 231 kp2 #R2
 2081 64,250 259 kp2 #R2
 2082 66,250 233 kp2 #R2
 2083 110,250 261 kp2 #R2
 2084 112,250 264 kp2 #R2
 2085 114,250 265 kp2 #R2
 2086 133,250 266 kp2 #R2
 2087 174,250 322 kp2 #R2
 2088 210,250 324 kp2 #R2
 2089 211,250 327 kp2 #R2
 2090 213,250 330 kp2 #R2
 2091 216,250 333 kp2 #R2
 2092 217,250 335 kp2 #R2
 2093 249,250 336 kp2 #R2
 2094 200 4,174 km2 #_reverse_R2
 2095 200 5,175 km2 #_reverse_R2
 2096 201 6,174 km2 #_reverse_R2
 2097 201 7,175 km2 #_reverse_R2
 2098 202 13,175 km2 #_reverse_R2
 2099 202 14,174 km2 #_reverse_R2
 2100 203 27,174 km2 #_reverse_R2
 2101 203 26,175 km2 #_reverse_R2
 2102 204 28,175 km2 #_reverse_R2
 2103 204 29,174 km2 #_reverse_R2
 2104 205 30,175 km2 #_reverse_R2
 2105 205 31,174 km2 #_reverse_R2
 2106 206 64,175 km2 #_reverse_R2
 2107 206 65,174 km2 #_reverse_R2
 2108 207 114,175 km2 #_reverse_R2
 2109 207 115,174 km2 #_reverse_R2
 2110 208 133,175 km2 #_reverse_R2
 2111 208 134,174 km2 #_reverse_R2
 2112 219 15,209 km2 #_reverse_R2
 2113 219 16,210 km2 #_reverse_R2
 2114 220 62,215 km2 #_reverse_R2
 2115 220 63,216 km2 #_reverse_R2
 2116 221 111,211 km2 #_reverse_R2
 2117 221 110,212 km2 #_reverse_R2
 2118 222 111,213 km2 #_reverse_R2
 2119 222 110,214 km2 #_reverse_R2
 2120 223 66,215 km2 #_reverse_R2
 2121 223 67,216 km2 #_reverse_R2
 2122 224 112,209 km2 #_reverse_R2
 2123 224 113,210 km2 #_reverse_R2
 2124 225 61,217 km2 #_reverse_R2
 2125 225 60,218 km2 #_reverse_R2
 2126 226 174,209 km2 #_reverse_R2
 2127 226 175,210 km2 #_reverse_R2
 2128 227 33,249 km2 #_reverse_R2
 2129 227 32,250 km2 #_reverse_R2
 2130 228 61,249 km2 #_reverse_R2
 2131 228 60,250 km2 #_reverse_R2
 2132 229 114,209 km2 #_reverse_R2
 2133 229 115,210 km2 #_reverse_R2
 2134 230 115,211 km2 #_reverse_R2
 2135 230 114,212 km2 #_reverse_R2
 2136 231 62,250 km2 #_reverse_R2
 2137 231 63,249 km2 #_reverse_R2
 2138 232 114,214 km2 #_reverse_R2
 2139 232 115,213 km2 #_reverse_R2
 2140 233 67,249 km2 #_reverse_R2
 2141 233 66,250 km2 #_reverse_R2
 2142 234 33,337 km2 #_reverse_R2
 2143 234 32,338 km2 #_reverse_R2
 2144 235 6,210 km2 #_reverse_R2
 2145 235 7,209 km2 #_reverse_R2
 2146 236 6,211 km2 #_reverse_R2
 2147 236 7,212 km2 #_reverse_R2
 2148 237 5,209 km2 #_reverse_R2
 2149 237 4,210 km2 #_reverse_R2
 2150 238 4,211 km2 #_reverse_R2
 2151 238 5,212 km2 #_reverse_R2
 2152 239 26,209 km2 #_reverse_R2
 2153 239 27,210 km2 #_reverse_R2
 2154 240 6,249 km2 #_reverse_R2
 2155 240 7,250 km2 #_reverse_R2
 2156 241 30,209 km2 #_reverse_R2
 2157 241 31,210 km2 #_reverse_R2
 2158 242 13,209 km2 #_reverse_R2
 2159 242 14,210 km2 #_reverse_R2
 2160 243 14,211 km2 #_reverse_R2
 2161 243 13,212 km2 #_reverse_R2
 2162 244 16,211 km2 #_reverse_R2
 2163 244 15,212 km2 #_reverse_R2
 2164 245 28,209 km2 #_reverse_R2
 2165 245 29,210 km2 #_reverse_R2
 2166 246 27,211 km2 #_reverse_R2
 2167 246 26,212 km2 #_reverse_R2
 2168 247 28,212 km2 #_reverse_R2
 2169 247 29,211 km2 #_reverse_R2
 2170 248 31,211 km2 #_reverse_R2
 2171 248 30,212 km2 #_reverse_R2
 2172 251 4,249 km2 #_reverse_R2
 2173 251 5,250 km2 #_reverse_R2
 2174 252 64,209 km2 #_reverse_R2
 2175 252 65,210 km2 #_reverse_R2
 2176 253 27,249 km2 #_reverse_R2
 2177 253 26,250 km2 #_reverse_R2
 2178 254 13,250 km2 #_reverse_R2
 2179 254 14,249 km2 #_reverse_R2
 2180 255 16,249 km2 #_reverse_R2
 2181 255 15,250 km2 #_reverse_R2
 2182 256 28,250 km2 #_reverse_R2
 2183 256 29,249 km2 #_reverse_R2
 2184 257 65,211 km2 #_reverse_R2
 2185 257 64,212 km2 #_reverse_R2
 2186 258 31,249 km2 #_reverse_R2
 2187 258 30,250 km2 #_reverse_R2
 2188 259 64,250 km2 #_reverse_R2
 2189 259 65,249 km2 #_reverse_R2
 2190 260 113,211 km2 #_reverse_R2
 2191 260 112,212 km2 #_reverse_R2
 2192 261 111,249 km2 #_reverse_R2
 2193 261 110,250 km2 #_reverse_R2
 2194 262 133,209 km2 #_reverse_R2
 2195 262 134,210 km2 #_reverse_R2
 2196 263 134,211 km2 #_reverse_R2
 2197 263 133,212 km2 #_reverse_R2
 2198 264 112,250 km2 #_reverse_R2
 2199 264 113,249 km2 #_reverse_R2
 2200 265 115,249 km2 #_reverse_R2
 2201 265 114,250 km2 #_reverse_R2
 2202 266 134,249 km2 #_reverse_R2
 2203 266 133,250 km2 #_reverse_R2
 2204 267 15,214 km2 #_reverse_R2
 2205 267 16,213 km2 #_reverse_R2
 2206 269 27,213 km2 #_reverse_R2
 2207 269 26,214 km2 #_reverse_R2
 2208 270 28,214 km2 #_reverse_R2
 2209 270 29,213 km2 #_reverse_R2
 2210 271 15,215 km2 #_reverse_R2
 2211 271 16,216 km2 #_reverse_R2
 2212 272 16,217 km2 #_reverse_R2
 2213 272 15,218 km2 #_reverse_R2
 2214 273 26,215 km2 #_reverse_R2
 2215 273 27,216 km2 #_reverse_R2
 2216 274 110,215 km2 #_reverse_R2
 2217 274 111,216 km2 #_reverse_R2
 2218 275 61,337 km2 #_reverse_R2
 2219 275 60,338 km2 #_reverse_R2
 2220 276 63,217 km2 #_reverse_R2
 2221 276 62,218 km2 #_reverse_R2
 2222 277 62,338 km2 #_reverse_R2
 2223 277 63,337 km2 #_reverse_R2
 2224 278 67,217 km2 #_reverse_R2
 2225 278 66,218 km2 #_reverse_R2
 2226 279 112,214 km2 #_reverse_R2
 2227 279 113,213 km2 #_reverse_R2
 2228 280 67,337 km2 #_reverse_R2
 2229 280 66,338 km2 #_reverse_R2
 2230 281 133,214 km2 #_reverse_R2
 2231 281 134,213 km2 #_reverse_R2
 2232 282 111,217 km2 #_reverse_R2
 2233 282 110,218 km2 #_reverse_R2
 2234 283 112,215 km2 #_reverse_R2
 2235 283 113,216 km2 #_reverse_R2
 2236 284 114,215 km2 #_reverse_R2
 2237 284 115,216 km2 #_reverse_R2
 2238 285 111,337 km2 #_reverse_R2
 2239 285 110,338 km2 #_reverse_R2
 2240 286 133,215 km2 #_reverse_R2
 2241 286 134,216 km2 #_reverse_R2
 2242 287 113,217 km2 #_reverse_R2
 2243 287 112,218 km2 #_reverse_R2
 2244 288 115,217 km2 #_reverse_R2
 2245 288 114,218 km2 #_reverse_R2
 2246 289 112,338 km2 #_reverse_R2
 2247 289 113,337 km2 #_reverse_R2
 2248 290 134,217 km2 #_reverse_R2
 2249 290 133,218 km2 #_reverse_R2
 2250 291 115,337 km2 #_reverse_R2
 2251 291 114,338 km2 #_reverse_R2
 2252 292 134,337 km2 #_reverse_R2
 2253 292 133,338 km2 #_reverse_R2
 2254 293 175,211 km2 #_reverse_R2
 2255 293 174,212 km2 #_reverse_R2
 2256 294 175,213 km2 #_reverse_R2
 2257 294 174,214 km2 #_reverse_R2
 2258 295 209,210 2*km2 #_reverse_R2
 2259 296 209,211 km2 #_reverse_R2
 2260 296 210,212 km2 #_reverse_R2
 2261 297 209,213 km2 #_reverse_R2
 2262 297 210,214 km2 #_reverse_R2
 2263 298 211,212 2*km2 #_reverse_R2
 2264 299 211,214 km2 #_reverse_R2
 2265 299 212,213 km2 #_reverse_R2
 2266 300 213,214 2*km2 #_reverse_R2
 2267 301 174,215 km2 #_reverse_R2
 2268 301 175,216 km2 #_reverse_R2
 2269 302 175,217 km2 #_reverse_R2
 2270 302 174,218 km2 #_reverse_R2
 2271 303 209,216 km2 #_reverse_R2
 2272 303 210,215 km2 #_reverse_R2
 2273 2,200 201 kpL #R3
 2274 2,200 237 kpL #R3
 2275 2,201 235 kpL #R3
 2276 2,202 242 kpL #R3
 2277 2,203 239 kpL #R3
 2278 2,204 245 kpL #R3
 2279 2,205 241 kpL #R3
 2280 2,206 252 kpL #R3
 2281 2,207 229 kpL #R3
 2282 2,208 262 kpL #R3
 2283 2,213 216 kpL #R3
 2284 2,214 215 kpL #R3
 2285 2,219 239 kpL #R3
 2286 2,222 274 kpL #R3
 2287 2,223 274 kpL #R3
 2288 2,226 295 kpL #R3
 2289 2,227 228 kpL #R3
 2290 2,232 284 kpL #R3
 2291 2,233 261 kpL #R3
 2292 2,234 275 kpL #R3
 2293 2,237 235 kpL #R3
 2294 2,238 236 kpL #R3
 2295 2,244 246 kpL #R3
 2296 2,251 240 kpL #R3
 2297 2,255 253 kpL #R3
 2298 2,267 271 kpL #R3
 2299 2,267 269 kpL #R3
 2300 2,269 273 kpL #R3
 2301 2,270 314 kpL #R3
 2302 2,271 273 kpL #R3
 2303 2,272 313 kpL #R3
 2304 2,278 282 kpL #R3
 2305 2,279 283 kpL #R3
 2306 2,280 285 kpL #R3
 2307 2,281 286 kpL #R3
 2308 2,293 296 kpL #R3
 2309 2,294 297 kpL #R3
 2310 2,294 301 kpL #R3
 2311 2,297 303 kpL #R3
 2312 2,299 325 kpL #R3
 2313 2,300 328 2*kpL #R3
 2314 2,301 303 kpL #R3
 2315 2,302 323 kpL #R3
 2316 201 2,200 kmL #_reverse_R3
 2317 203 2,178 kmL #_reverse_R3
 2318 209 2,175 kmL #_reverse_R3
 2319 210 2,174 kmL #_reverse_R3
 2320 215 2,214 kmL #_reverse_R3
 2321 216 2,213 kmL #_reverse_R3
 2322 219 2,178 kmL #_reverse_R3
 2323 220 2,190 kmL #_reverse_R3
 2324 221 2,191 kmL #_reverse_R3
 2325 222 2,192 kmL #_reverse_R3
 2326 223 2,192 kmL #_reverse_R3
 2327 224 2,195 kmL #_reverse_R3
 2328 225 2,196 kmL #_reverse_R3
 2329 226 2,199 kmL #_reverse_R3
 2330 228 2,227 kmL #_reverse_R3
 2331 229 2,207 kmL #_reverse_R3
 2332 235 2,237 kmL #_reverse_R3
 2333 235 2,201 kmL #_reverse_R3
 2334 236 2,238 kmL #_reverse_R3
 2335 237 2,200 kmL #_reverse_R3
 2336 239 2,203 kmL #_reverse_R3
 2337 239 2,219 kmL #_reverse_R3
 2338 240 2,251 kmL #_reverse_R3
 2339 241 2,205 kmL #_reverse_R3
 2340 242 2,202 kmL #_reverse_R3
 2341 245 2,204 kmL #_reverse_R3
 2342 246 2,244 kmL #_reverse_R3
 2343 252 2,206 kmL #_reverse_R3
 2344 253 2,255 kmL #_reverse_R3
 2345 261 2,233 kmL #_reverse_R3
 2346 262 2,208 kmL #_reverse_R3
 2347 269 2,267 kmL #_reverse_R3
 2348 271 2,267 kmL #_reverse_R3
 2349 273 2,269 kmL #_reverse_R3
 2350 273 2,271 kmL #_reverse_R3
 2351 274 2,222 kmL #_reverse_R3
 2352 274 2,223 kmL #_reverse_R3
 2353 275 2,234 kmL #_reverse_R3
 2354 282 2,278 kmL #_reverse_R3
 2355 283 2,279 kmL #_reverse_R3
 2356 284 2,232 kmL #_reverse_R3
 2357 285 2,280 kmL #_reverse_R3
 2358 286 2,281 kmL #_reverse_R3
 2359 295 2,226 2*kmL #_reverse_R3
 2360 296 2,293 kmL #_reverse_R3
 2361 297 2,294 kmL #_reverse_R3
 2362 301 2,294 kmL #_reverse_R3
 2363 303 2,301 kmL #_reverse_R3
 2364 303 2,297 kmL #_reverse_R3
 2365 201 236 pLb #R4
 2366 203 246 pLb #R4
 2367 219 245 pLb #R4
 2368 222 282 pLb #R4
 2369 223 283 pLb #R4
 2370 226 296 pLb #R4
 2371 237 242 pLb #R4
 2372 269 313 pLb #R4
 2373 271 314 pLb #R4
 2374 297 323 pLb #R4
 2375 301 325 pLb #R4
 2376 235 239 pLg #R5
 2377 237 219 pLg #R5
 2378 241 252 pLg #R5
 2379 242 245 pLg #R5
 2380 2,202 205 kpLs #R6
 2381 2,204 206 kpLs #R6
 2382 2,211 249 kpLs #R6
 2383 2,212 250 kpLs #R6
 2384 2,217 337 kpLs #R6
 2385 2,218 338 kpLs #R6
 2386 2,220 284 kpLs #R6
 2387 2,221 261 kpLs #R6
 2388 2,224 262 kpLs #R6
 2389 2,225 275 kpLs #R6
 2390 2,230 265 kpLs #R6
 2391 2,231 265 kpLs #R6
 2392 2,236 240 kpLs #R6
 2393 2,238 251 kpLs #R6
 2394 2,242 241 kpLs #R6
 2395 2,243 248 kpLs #R6
 2396 2,243 254 kpLs #R6
 2397 2,244 255 kpLs #R6
 2398 2,245 252 kpLs #R6
 2399 2,246 253 kpLs #R6
 2400 2,247 256 kpLs #R6
 2401 2,247 257 kpLs #R6
 2402 2,248 258 kpLs #R6
 2403 2,254 258 kpLs #R6
 2404 2,256 259 kpLs #R6
 2405 2,257 259 kpLs #R6
 2406 2,260 263 kpLs #R6
 2407 2,260 264 kpLs #R6
 2408 2,263 266 kpLs #R6
 2409 2,264 266 kpLs #R6
 2410 2,270 319 kpLs #R6
 2411 2,272 339 kpLs #R6
 2412 2,276 288 kpLs #R6
 2413 2,276 277 kpLs #R6
 2414 2,277 291 kpLs #R6
 2415 2,278 280 kpLs #R6
 2416 2,279 281 kpLs #R6
 2417 2,282 285 kpLs #R6
 2418 2,283 286 kpLs #R6
 2419 2,287 290 kpLs #R6
 2420 2,287 289 kpLs #R6
 2421 2,288 291 kpLs #R6
 2422 2,289 292 kpLs #R6
 2423 2,290 292 kpLs #R6
 2424 2,293 322 kpLs #R6
 2425 2,296 324 kpLs #R6
 2426 2,298 327 2*kpLs #R6
 2427 2,299 330 kpLs #R6
 2428 2,302 340 kpLs #R6
 2429 205 2,202 kmLs #_reverse_R6
 2430 206 2,204 kmLs #_reverse_R6
 2431 207 2,181 kmLs #_reverse_R6
 2432 208 2,195 kmLs #_reverse_R6
 2433 227 2,180 kmLs #_reverse_R6
 2434 228 2,185 kmLs #_reverse_R6
 2435 229 2,186 kmLs #_reverse_R6
 2436 230 2,189 kmLs #_reverse_R6
 2437 231 2,189 kmLs #_reverse_R6
 2438 232 2,190 kmLs #_reverse_R6
 2439 233 2,191 kmLs #_reverse_R6
 2440 234 2,196 kmLs #_reverse_R6
 2441 240 2,236 kmLs #_reverse_R6
 2442 241 2,242 kmLs #_reverse_R6
 2443 248 2,243 kmLs #_reverse_R6
 2444 249 2,211 kmLs #_reverse_R6
 2445 250 2,212 kmLs #_reverse_R6
 2446 251 2,238 kmLs #_reverse_R6
 2447 252 2,245 kmLs #_reverse_R6
 2448 253 2,246 kmLs #_reverse_R6
 2449 254 2,243 kmLs #_reverse_R6
 2450 255 2,244 kmLs #_reverse_R6
 2451 256 2,247 kmLs #_reverse_R6
 2452 257 2,247 kmLs #_reverse_R6
 2453 258 2,254 kmLs #_reverse_R6
 2454 258 2,248 kmLs #_reverse_R6
 2455 259 2,257 kmLs #_reverse_R6
 2456 259 2,256 kmLs #_reverse_R6
 2457 261 2,221 kmLs #_reverse_R6
 2458 262 2,224 kmLs #_reverse_R6
 2459 263 2,260 kmLs #_reverse_R6
 2460 264 2,260 kmLs #_reverse_R6
 2461 265 2,231 kmLs #_reverse_R6
 2462 265 2,230 kmLs #_reverse_R6
 2463 266 2,264 kmLs #_reverse_R6
 2464 266 2,263 kmLs #_reverse_R6
 2465 275 2,225 kmLs #_reverse_R6
 2466 277 2,276 kmLs #_reverse_R6
 2467 280 2,278 kmLs #_reverse_R6
 2468 281 2,279 kmLs #_reverse_R6
 2469 284 2,220 kmLs #_reverse_R6
 2470 285 2,282 kmLs #_reverse_R6
 2471 286 2,283 kmLs #_reverse_R6
 2472 288 2,276 kmLs #_reverse_R6
 2473 289 2,287 kmLs #_reverse_R6
 2474 290 2,287 kmLs #_reverse_R6
 2475 291 2,277 kmLs #_reverse_R6
 2476 291 2,288 kmLs #_reverse_R6
 2477 292 2,289 kmLs #_reverse_R6
 2478 292 2,290 kmLs #_reverse_R6
 2479 205 248 pLbs #R7
 2480 206 257 pLbs #R7
 2481 207 230 pLbs #R7
 2482 208 263 pLbs #R7
 2483 227 231 pLbs #R7
 2484 232 288 pLbs #R7
 2485 233 264 pLbs #R7
 2486 234 277 pLbs #R7
 2487 251 254 pLbs #R7
 2488 255 256 pLbs #R7
 2489 280 289 pLbs #R7
 2490 281 290 pLbs #R7
 2491 240 253 pLgs #R8
 2492 251 255 pLgs #R8
 2493 254 256 pLgs #R8
 2494 258 259 pLgs #R8
 2495 12,268 307 kpS #R9
 2496 15,268 213 kpS #R9
 2497 16,268 214 kpS #R9
 2498 17,268 308 kpS #R9
 2499 19,268 304 kpS #R9
 2500 20,268 309 kpS #R9
 2501 24,268 310 kpS #R9
 2502 25,268 267 2*kpS #R9
 2503 26,268 216 kpS #R9
 2504 27,268 215 kpS #R9
 2505 28,268 217 kpS #R9
 2506 29,268 218 kpS #R9
 2507 34,268 305 kpS #R9
 2508 36,268 306 kpS #R9
 2509 40,268 273 2*kpS #R9
 2510 41,268 341 kpS #R9
 2511 42,268 317 kpS #R9
 2512 44,268 311 kpS #R9
 2513 45,268 312 kpS #R9
 2514 48,268 271 kpS #R9
 2515 48,268 269 kpS #R9
 2516 49,268 270 kpS #R9
 2517 49,268 272 kpS #R9
 2518 50,268 316 kpS #R9
 2519 51,268 182 kpS #R9
 2520 52,268 314 kpS #R9
 2521 52,268 313 kpS #R9
 2522 53,268 194 kpS #R9
 2523 54,268 315 2*kpS #R9
 2524 55,268 318 kpS #R9
 2525 56,268 196 kpS #R9
 2526 64,268 337 kpS #R9
 2527 65,268 338 kpS #R9
 2528 71,268 342 kpS #R9
 2529 74,268 198 kpS #R9
 2530 75,268 320 kpS #R9
 2531 75,268 343 kpS #R9
 2532 81,268 344 kpS #R9
 2533 83,268 187 kpS #R9
 2534 84,268 190 kpS #R9
 2535 85,268 319 kpS #R9
 2536 85,268 339 kpS #R9
 2537 86,268 192 kpS #R9
 2538 87,268 220 kpS #R9
 2539 88,268 223 kpS #R9
 2540 89,268 225 kpS #R9
 2541 90,268 276 kpS #R9
 2542 91,268 345 kpS #R9
 2543 91,268 321 kpS #R9
 2544 92,268 278 kpS #R9
 2545 94,268 346 kpS #R9
 2546 98,268 234 kpS #R9
 2547 102,268 275 kpS #R9
 2548 105,268 277 kpS #R9
 2549 107,268 347 2*kpS #R9
 2550 108,268 280 kpS #R9
 2551 119,268 274 kpS #R9
 2552 121,268 284 kpS #R9
 2553 125,268 222 kpS #R9
 2554 126,268 279 kpS #R9
 2555 127,268 282 kpS #R9
 2556 128,268 283 kpS #R9
 2557 130,268 287 kpS #R9
 2558 137,268 285 kpS #R9
 2559 138,268 286 kpS #R9
 2560 142,268 232 kpS #R9
 2561 143,268 281 kpS #R9
 2562 144,268 288 kpS #R9
 2563 145,268 290 kpS #R9
 2564 157,268 289 kpS #R9
 2565 158,268 291 kpS #R9
 2566 159,268 292 kpS #R9
 2567 178,268 294 kpS #R9
 2568 3,203 176 kpS #R9
 2569 78,203 193 kpS #R9
 2570 179,203 226 kpS #R9
 2571 203,268 301 kpS #R9
 2572 3,204 181 kpS #R9
 2573 78,204 195 kpS #R9
 2574 179,204 293 kpS #R9
 2575 204,268 302 kpS #R9
 2576 3,206 207 kpS #R9
 2577 78,206 208 kpS #R9
 2578 179,206 322 kpS #R9
 2579 206,268 340 kpS #R9
 2580 3,219 177 kpS #R9
 2581 78,219 188 kpS #R9
 2582 179,219 226 kpS #R9
 2583 219,268 297 kpS #R9
 2584 3,239 184 kpS #R9
 2585 78,239 197 kpS #R9
 2586 179,239 295 kpS #R9
 2587 239,268 303 kpS #R9
 2588 3,244 180 kpS #R9
 2589 78,244 191 kpS #R9
 2590 179,244 293 kpS #R9
 2591 244,268 299 kpS #R9
 2592 3,245 186 kpS #R9
 2593 78,245 224 kpS #R9
 2594 179,245 296 kpS #R9
 2595 245,268 323 kpS #R9
 2596 3,246 185 kpS #R9
 2597 78,246 221 kpS #R9
 2598 179,246 296 kpS #R9
 2599 246,268 325 kpS #R9
 2600 3,247 189 kpS #R9
 2601 78,247 260 kpS #R9
 2602 179,247 298 kpS #R9
 2603 247,268 326 kpS #R9
 2604 3,252 229 kpS #R9
 2605 78,252 262 kpS #R9
 2606 179,252 324 kpS #R9
 2607 252,268 348 kpS #R9
 2608 3,253 228 kpS #R9
 2609 78,253 261 kpS #R9
 2610 179,253 324 kpS #R9
 2611 253,268 333 kpS #R9
 2612 3,255 227 kpS #R9
 2613 78,255 233 kpS #R9
 2614 179,255 322 kpS #R9
 2615 255,268 330 kpS #R9
 2616 3,256 231 kpS #R9
 2617 78,256 264 kpS #R9
 2618 179,256 327 kpS #R9
 2619 256,268 335 kpS #R9
 2620 3,257 230 kpS #R9
 2621 78,257 263 kpS #R9
 2622 179,257 327 kpS #R9
 2623 257,268 349 kpS #R9
 2624 3,259 265 kpS #R9
 2625 78,259 266 kpS #R9
 2626 179,259 336 kpS #R9
 2627 259,268 350 kpS #R9
 2628 3,267 182 kpS #R9
 2629 78,267 192 kpS #R9
 2630 179,267 294 kpS #R9
 2631 267,268 300 kpS #R9
 2632 3,269 187 kpS #R9
 2633 78,269 222 kpS #R9
 2634 179,269 297 kpS #R9
 2635 268,269 328 kpS #R9
 2636 3,270 190 kpS #R9
 2637 78,270 279 kpS #R9
 2638 179,270 299 kpS #R9
 2639 268,270 329 kpS #R9
 2640 3,271 194 kpS #R9
 2641 78,271 223 kpS #R9
 2642 179,271 301 kpS #R9
 2643 268,271 328 kpS #R9
 2644 3,272 196 kpS #R9
 2645 78,272 278 kpS #R9
 2646 179,272 302 kpS #R9
 2647 268,272 329 kpS #R9
 2648 3,273 198 kpS #R9
 2649 78,273 274 kpS #R9
 2650 179,273 303 kpS #R9
 2651 268,273 331 kpS #R9
 2652 200 19,179 kmS #_reverse_R9
 2653 201 12,179 kmS #_reverse_R9
 2654 202 24,179 kmS #_reverse_R9
 2655 203 48,179 kmS #_reverse_R9
 2656 204 49,179 kmS #_reverse_R9
 2657 205 50,179 kmS #_reverse_R9
 2658 206 85,179 kmS #_reverse_R9
 2659 207 142,179 kmS #_reverse_R9
 2660 207 3,206 kmS #_reverse_R9
 2661 208 143,179 kmS #_reverse_R9
 2662 208 78,206 kmS #_reverse_R9
 2663 209 27,179 kmS #_reverse_R9
 2664 210 26,179 kmS #_reverse_R9
 2665 211 28,179 kmS #_reverse_R9
 2666 212 29,179 kmS #_reverse_R9
 2667 213 15,268 kmS #_reverse_R9
 2668 214 16,268 kmS #_reverse_R9
 2669 215 27,268 kmS #_reverse_R9
 2670 216 26,268 kmS #_reverse_R9
 2671 217 28,268 kmS #_reverse_R9
 2672 218 29,268 kmS #_reverse_R9
 2673 219 48,179 kmS #_reverse_R9
 2674 220 87,268 kmS #_reverse_R9
 2675 220 3,314 kmS #_reverse_R9
 2676 221 78,246 kmS #_reverse_R9
 2677 221 127,179 kmS #_reverse_R9
 2678 222 78,269 kmS #_reverse_R9
 2679 222 125,268 kmS #_reverse_R9
 2680 223 88,268 kmS #_reverse_R9
 2681 223 78,271 kmS #_reverse_R9
 2682 224 128,179 kmS #_reverse_R9
 2683 224 78,245 kmS #_reverse_R9
 2684 225 3,313 kmS #_reverse_R9
 2685 225 89,268 kmS #_reverse_R9
 2686 226 179,203 kmS #_reverse_R9
 2687 226 179,219 kmS #_reverse_R9
 2688 227 3,255 kmS #_reverse_R9
 2689 227 98,179 kmS #_reverse_R9
 2690 228 3,253 kmS #_reverse_R9
 2691 228 102,179 kmS #_reverse_R9
 2692 229 121,179 kmS #_reverse_R9
 2693 229 3,252 kmS #_reverse_R9
 2694 230 3,257 kmS #_reverse_R9
 2695 230 144,179 kmS #_reverse_R9
 2696 231 105,179 kmS #_reverse_R9
 2697 231 3,256 kmS #_reverse_R9
 2698 232 142,268 kmS #_reverse_R9
 2699 232 3,319 kmS #_reverse_R9
 2700 233 78,255 kmS #_reverse_R9
 2701 233 108,179 kmS #_reverse_R9
 2702 234 3,339 kmS #_reverse_R9
 2703 234 98,268 kmS #_reverse_R9
 2704 235 17,179 kmS #_reverse_R9
 2705 236 20,179 kmS #_reverse_R9
 2706 237 34,179 kmS #_reverse_R9
 2707 238 36,179 kmS #_reverse_R9
 2708 239 40,179 kmS #_reverse_R9
 2709 240 41,179 kmS #_reverse_R9
 2710 241 42,179 kmS #_reverse_R9
 2711 242 44,179 kmS #_reverse_R9
 2712 243 45,179 kmS #_reverse_R9
 2713 244 49,179 kmS #_reverse_R9
 2714 245 52,179 kmS #_reverse_R9
 2715 246 52,179 kmS #_reverse_R9
 2716 247 54,179 kmS #_reverse_R9
 2717 248 55,179 kmS #_reverse_R9
 2718 249 64,179 kmS #_reverse_R9
 2719 250 65,179 kmS #_reverse_R9
 2720 251 71,179 kmS #_reverse_R9
 2721 252 75,179 kmS #_reverse_R9
 2722 253 75,179 kmS #_reverse_R9
 2723 254 81,179 kmS #_reverse_R9
 2724 255 85,179 kmS #_reverse_R9
 2725 256 91,179 kmS #_reverse_R9
 2726 257 91,179 kmS #_reverse_R9
 2727 258 94,179 kmS #_reverse_R9
 2728 259 107,179 kmS #_reverse_R9
 2729 260 78,247 kmS #_reverse_R9
 2730 260 130,179 kmS #_reverse_R9
 2731 261 78,253 kmS #_reverse_R9
 2732 261 137,179 kmS #_reverse_R9
 2733 262 138,179 kmS #_reverse_R9
 2734 262 78,252 kmS #_reverse_R9
 2735 263 78,257 kmS #_reverse_R9
 2736 263 145,179 kmS #_reverse_R9
 2737 264 157,179 kmS #_reverse_R9
 2738 264 78,256 kmS #_reverse_R9
 2739 265 3,259 kmS #_reverse_R9
 2740 265 158,179 kmS #_reverse_R9
 2741 266 78,259 kmS #_reverse_R9
 2742 266 159,179 kmS #_reverse_R9
 2743 267 25,268 kmS #_reverse_R9
 2744 269 48,268 kmS #_reverse_R9
 2745 270 49,268 kmS #_reverse_R9
 2746 271 48,268 kmS #_reverse_R9
 2747 272 49,268 kmS #_reverse_R9
 2748 273 40,268 kmS #_reverse_R9
 2749 274 119,268 kmS #_reverse_R9
 2750 274 78,273 kmS #_reverse_R9
 2751 275 3,343 kmS #_reverse_R9
 2752 275 102,268 kmS #_reverse_R9
 2753 276 3,315 kmS #_reverse_R9
 2754 276 90,268 kmS #_reverse_R9
 2755 277 105,268 kmS #_reverse_R9
 2756 277 3,345 kmS #_reverse_R9
 2757 278 78,272 kmS #_reverse_R9
 2758 278 92,268 kmS #_reverse_R9
 2759 279 126,268 kmS #_reverse_R9
 2760 279 78,270 kmS #_reverse_R9
 2761 280 78,339 kmS #_reverse_R9
 2762 280 108,268 kmS #_reverse_R9
 2763 281 143,268 kmS #_reverse_R9
 2764 281 78,319 kmS #_reverse_R9
 2765 282 78,313 kmS #_reverse_R9
 2766 282 127,268 kmS #_reverse_R9
 2767 283 128,268 kmS #_reverse_R9
 2768 283 78,314 kmS #_reverse_R9
 2769 284 121,268 kmS #_reverse_R9
 2770 284 3,320 kmS #_reverse_R9
 2771 285 78,343 kmS #_reverse_R9
 2772 285 137,268 kmS #_reverse_R9
 2773 286 138,268 kmS #_reverse_R9
 2774 286 78,320 kmS #_reverse_R9
 2775 287 78,315 kmS #_reverse_R9
 2776 287 130,268 kmS #_reverse_R9
 2777 288 3,321 kmS #_reverse_R9
 2778 288 144,268 kmS #_reverse_R9
 2779 289 157,268 kmS #_reverse_R9
 2780 289 78,345 kmS #_reverse_R9
 2781 290 78,321 kmS #_reverse_R9
 2782 290 145,268 kmS #_reverse_R9
 2783 291 3,347 kmS #_reverse_R9
 2784 291 158,268 kmS #_reverse_R9
 2785 292 78,347 kmS #_reverse_R9
 2786 292 159,268 kmS #_reverse_R9
 2787 293 179,244 kmS #_reverse_R9
 2788 293 179,204 kmS #_reverse_R9
 2789 294 179,267 kmS #_reverse_R9
 2790 294 178,268 kmS #_reverse_R9
 2791 295 179,239 2*kmS #_reverse_R9
 2792 296 179,246 kmS #_reverse_R9
 2793 296 179,245 kmS #_reverse_R9
 2794 297 179,269 kmS #_reverse_R9
 2795 297 219,268 kmS #_reverse_R9
 2796 298 179,247 2*kmS #_reverse_R9
 2797 299 244,268 kmS #_reverse_R9
 2798 299 179,270 kmS #_reverse_R9
 2799 300 267,268 2*kmS #_reverse_R9
 2800 301 203,268 kmS #_reverse_R9
 2801 301 179,271 kmS #_reverse_R9
 2802 302 179,272 kmS #_reverse_R9
 2803 302 204,268 kmS #_reverse_R9
 2804 303 179,273 kmS #_reverse_R9
 2805 303 239,268 kmS #_reverse_R9
 2806 201 307 pLS #R10
 2807 203 269 pLS #R10
 2808 220 283 pLS #R10
 2809 221 282 pLS #R10
 2810 226 297 pLS #R10
 2811 228 275 pLS #R10
 2812 229 262 pLS #R10
 2813 235 308 pLS #R10
 2814 236 309 pLS #R10
 2815 239 273 pLS #R10
 2816 240 341 pLS #R10
 2817 246 313 pLS #R10
 2818 253 343 pLS #R10
 2819 261 285 pLS #R10
 2820 284 286 pLS #R10
 2821 295 303 2*pLS #R10
 2822 296 323 pLS #R10
 2823 301 328 pLS #R10
 2824 303 331 pLS #R10
 2825 205 316 pLSs #R11
 2826 206 319 pLSs #R11
 2827 207 232 pLSs #R11
 2828 208 281 pLSs #R11
 2829 227 233 pLSs #R11
 2830 228 261 pLSs #R11
 2831 229 284 pLSs #R11
 2832 230 288 pLSs #R11
 2833 231 264 pLSs #R11
 2834 234 280 pLSs #R11
 2835 241 317 pLSs #R11
 2836 248 318 pLSs #R11
 2837 252 320 pLSs #R11
 2838 257 321 pLSs #R11
 2839 258 346 pLSs #R11
 2840 259 347 pLSs #R11
 2841 262 286 pLSs #R11
 2842 263 290 pLSs #R11
 2843 265 266 pLSs #R11
 2844 265 291 pLSs #R11
 2845 266 292 pLSs #R11
 2846 275 285 pLSs #R11
 2847 277 289 pLSs #R11
 2848 291 292 pLSs #R11
 2849 207 322 pSSs #R13
 2850 208 340 pSSs #R13
 2851 220 325 pSSs #R13
 2852 221 325 pSSs #R13
 2853 222 328 pSSs #R13
 2854 223 328 pSSs #R13
 2855 224 323 pSSs #R13
 2856 225 323 pSSs #R13
 2857 227 322 pSSs #R13
 2858 228 324 pSSs #R13
 2859 229 324 pSSs #R13
 2860 230 327 pSSs #R13
 2861 231 327 pSSs #R13
 2862 232 330 pSSs #R13
 2863 233 330 pSSs #R13
 2864 234 340 pSSs #R13
 2865 260 326 pSSs #R13
 2866 261 333 pSSs #R13
 2867 262 348 pSSs #R13
 2868 263 349 pSSs #R13
 2869 264 335 pSSs #R13
 2870 265 336 pSSs #R13
 2871 266 350 pSSs #R13
 2872 274 331 pSSs #R13
 2873 275 348 pSSs #R13
 2874 276 326 pSSs #R13
 2875 277 349 pSSs #R13
 2876 278 329 pSSs #R13
 2877 279 329 pSSs #R13
 2878 280 351 pSSs #R13
 2879 281 351 pSSs #R13
 2880 282 332 pSSs #R13
 2881 283 332 pSSs #R13
 2882 284 333 pSSs #R13
 2883 285 352 pSSs #R13
 2884 286 352 pSSs #R13
 2885 287 334 pSSs #R13
 2886 288 335 pSSs #R13
 2887 289 353 pSSs #R13
 2888 290 353 pSSs #R13
 2889 291 350 pSSs #R13
 2890 292 354 pSSs #R13
 2891 202 200 dm #R14
 2892 204 178 dm #R14
 2893 211 174 dm #R14
 2894 212 175 dm #R14
 2895 217 213 dm #R14
 2896 218 214 dm #R14
 2897 220 194 dm #R14
 2898 221 193 dm #R14
 2899 224 188 dm #R14
 2900 225 187 dm #R14
 2901 230 207 dm #R14
 2902 231 227 dm #R14
 2903 236 201 dm #R14
 2904 238 200 dm #R14
 2905 242 237 dm #R14
 2906 243 238 dm #R14
 2907 243 202 dm #R14
 2908 244 178 dm #R14
 2909 245 219 dm #R14
 2910 246 203 dm #R14
 2911 247 204 dm #R14
 2912 247 244 dm #R14
 2913 248 205 dm #R14
 2914 254 251 dm #R14
 2915 256 255 dm #R14
 2916 257 206 dm #R14
 2917 260 191 dm #R14
 2918 260 195 dm #R14
 2919 263 208 dm #R14
 2920 264 233 dm #R14
 2921 270 267 dm #R14
 2922 272 267 dm #R14
 2923 276 196 dm #R14
 2924 276 190 dm #R14
 2925 277 234 dm #R14
 2926 278 192 dm #R14
 2927 279 192 dm #R14
 2928 282 222 dm #R14
 2929 283 223 dm #R14
 2930 287 278 dm #R14
 2931 287 279 dm #R14
 2932 288 232 dm #R14
 2933 289 280 dm #R14
 2934 290 281 dm #R14
 2935 293 199 dm #R14
 2936 296 226 dm #R14
 2937 298 293 2*dm #R14
 2938 299 294 dm #R14
 2939 302 294 dm #R14
 2940 203 201 dm #R15
 2941 204 202 dm #R15
 2942 206 205 dm #R15
 2943 219 237 dm #R15
 2944 239 235 dm #R15
 2945 244 238 dm #R15
 2946 245 242 dm #R15
 2947 246 236 dm #R15
 2948 247 243 dm #R15
 2949 252 241 dm #R15
 2950 253 240 dm #R15
 2951 255 251 dm #R15
 2952 256 254 dm #R15
 2953 257 248 dm #R15
 2954 259 258 dm #R15
 2955 267 304 dm #R15
 2956 269 307 dm #R15
 2957 270 310 dm #R15
 2958 271 305 dm #R15
 2959 272 306 dm #R15
 2960 273 308 dm #R15
 2961 208 207 dm #R16
 2962 213 174 dm #R16
 2963 214 175 dm #R16
 2964 215 209 dm #R16
 2965 216 210 dm #R16
 2966 217 211 dm #R16
 2967 218 212 dm #R16
 2968 220 186 dm #R16
 2969 221 185 dm #R16
 2970 222 187 dm #R16
 2971 222 193 dm #R16
 2972 223 194 dm #R16
 2973 223 188 dm #R16
 2974 224 186 dm #R16
 2975 225 185 dm #R16
 2976 232 207 dm #R16
 2977 233 227 dm #R16
 2978 234 227 dm #R16
 2979 260 189 dm #R16
 2980 261 228 dm #R16
 2981 262 229 dm #R16
 2982 263 230 dm #R16
 2983 264 231 dm #R16
 2984 266 265 dm #R16
 2985 267 178 dm #R16
 2986 269 203 dm #R16
 2987 270 204 dm #R16
 2988 271 219 dm #R16
 2989 272 244 dm #R16
 2990 273 239 dm #R16
 2991 274 198 dm #R16
 2992 274 197 dm #R16
 2993 275 228 dm #R16
 2994 276 189 dm #R16
 2995 277 231 dm #R16
 2996 278 196 dm #R16
 2997 278 191 dm #R16
 2998 279 190 dm #R16
 2999 279 195 dm #R16
 3000 280 234 dm #R16
 3001 280 233 dm #R16
 3002 281 232 dm #R16
 3003 281 208 dm #R16
 3004 282 225 dm #R16
 3005 282 221 dm #R16
 3006 283 220 dm #R16
 3007 283 224 dm #R16
 3008 284 229 dm #R16
 3009 285 275 dm #R16
 3010 285 261 dm #R16
 3011 286 284 dm #R16
 3012 286 262 dm #R16
 3013 287 276 dm #R16
 3014 287 260 dm #R16
 3015 288 230 dm #R16
 3016 289 277 dm #R16
 3017 289 264 dm #R16
 3018 290 288 dm #R16
 3019 290 263 dm #R16
 3020 291 265 dm #R16
 3021 292 291 dm #R16
 3022 292 266 dm #R16
 3023 294 199 dm #R16
 3024 297 226 dm #R16
 3025 299 293 dm #R16
 3026 300 294 2*dm #R16
 3027 301 226 dm #R16
 3028 302 293 dm #R16
 3029 303 295 dm #R16
 3030 200 38 dm #R17
 3031 201 22 dm #R17
 3032 202 47 dm #R17
 3033 203 53 dm #R17
 3034 204 56 dm #R17
 3035 205 58 dm #R17
 3036 206 98 dm #R17
 3037 207 148 dm #R17
 3038 208 149 dm #R17
 3039 209 61 dm #R17
 3040 210 60 dm #R17
 3041 211 62 dm #R17
 3042 212 63 dm #R17
 3043 213 66 dm #R17
 3044 214 67 dm #R17
 3045 215 111 dm #R17
 3046 216 110 dm #R17
 3047 217 112 dm #R17
 3048 218 113 dm #R17
 3049 219 83 dm #R17
 3050 220 153 dm #R17
 3051 221 153 dm #R17
 3052 222 160 dm #R17
 3053 223 160 dm #R17
 3054 224 150 dm #R17
 3055 225 150 dm #R17
 3056 226 176 dm #R17
 3057 226 177 dm #R17
 3058 227 148 dm #R17
 3059 228 151 dm #R17
 3060 229 151 dm #R17
 3061 230 155 dm #R17
 3062 231 155 dm #R17
 3063 232 162 dm #R17
 3064 233 162 dm #R17
 3065 234 149 dm #R17
 3066 235 35 dm #R17
 3067 236 39 dm #R17
 3068 237 68 dm #R17
 3069 238 70 dm #R17
 3070 239 74 dm #R17
 3071 240 76 dm #R17
 3072 241 77 dm #R17
 3073 242 79 dm #R17
 3074 243 80 dm #R17
 3075 244 84 dm #R17
 3076 245 89 dm #R17
 3077 246 87 dm #R17
 3078 247 90 dm #R17
 3079 248 93 dm #R17
 3080 249 114 dm #R17
 3081 250 115 dm #R17
 3082 251 118 dm #R17
 3083 252 102 dm #R17
 3084 253 121 dm #R17
 3085 254 140 dm #R17
 3086 255 142 dm #R17
 3087 256 144 dm #R17
 3088 257 105 dm #R17
 3089 258 146 dm #R17
 3090 259 158 dm #R17
 3091 260 154 dm #R17
 3092 261 166 dm #R17
 3093 262 152 dm #R17
 3094 263 156 dm #R17
 3095 264 169 dm #R17
 3096 265 171 dm #R17
 3097 266 172 dm #R17
 3098 267 86 dm #R17
 3099 269 88 dm #R17
 3100 270 92 dm #R17
 3101 271 125 dm #R17
 3102 272 126 dm #R17
 3103 273 119 dm #R17
 3104 274 164 dm #R17
 3105 275 152 dm #R17
 3106 276 154 dm #R17
 3107 277 156 dm #R17
 3108 278 161 dm #R17
 3109 279 161 dm #R17
 3110 280 163 dm #R17
 3111 281 163 dm #R17
 3112 282 165 dm #R17
 3113 283 165 dm #R17
 3114 284 166 dm #R17
 3115 285 167 dm #R17
 3116 286 167 dm #R17
 3117 287 168 dm #R17
 3118 288 169 dm #R17
 3119 289 170 dm #R17
 3120 290 170 dm #R17
 3121 291 172 dm #R17
 3122 292 173 dm #R17
 3123 293 180 dm #R17
 3124 293 181 dm #R17
 3125 294 182 dm #R17
 3126 294 183 dm #R17
 3127 295 184 2*dm #R17
 3128 296 185 dm #R17
 3129 296 186 dm #R17
 3130 297 187 dm #R17
 3131 297 188 dm #R17
 3132 298 189 2*dm #R17
 3133 299 190 dm #R17
 3134 299 191 dm #R17
 3135 300 192 2*dm #R17
 3136 301 194 dm #R17
 3137 301 193 dm #R17
 3138 302 196 dm #R17
 3139 302 195 dm #R17
 3140 303 198 dm #R17
 3141 303 197 dm #R17
 3142 268 179 dc #R18
 3143 268 78 dc #R19
 3144 1,338 337 2*kp1 #R1
 3145 337 1,338 km1 #_reverse_R1
 3146 4,337 342 kp2 #R2
 3147 6,337 341 kp2 #R2
 3148 14,337 344 kp2 #R2
 3149 16,337 339 kp2 #R2
 3150 27,337 343 kp2 #R2
 3151 29,337 345 kp2 #R2
 3152 31,337 346 kp2 #R2
 3153 33,337 234 kp2 #R2
 3154 61,337 275 kp2 #R2
 3155 63,337 277 kp2 #R2
 3156 65,337 347 kp2 #R2
 3157 67,337 280 kp2 #R2
 3158 111,337 285 kp2 #R2
 3159 113,337 289 kp2 #R2
 3160 115,337 291 kp2 #R2
 3161 134,337 292 kp2 #R2
 3162 175,337 340 kp2 #R2
 3163 209,337 348 kp2 #R2
 3164 212,337 349 kp2 #R2
 3165 214,337 351 kp2 #R2
 3166 215,337 352 kp2 #R2
 3167 218,337 353 kp2 #R2
 3168 250,337 350 kp2 #R2
 3169 5,338 342 kp2 #R2
 3170 7,338 341 kp2 #R2
 3171 13,338 344 kp2 #R2
 3172 15,338 339 kp2 #R2
 3173 26,338 343 kp2 #R2
 3174 28,338 345 kp2 #R2
 3175 30,338 346 kp2 #R2
 3176 32,338 234 kp2 #R2
 3177 60,338 275 kp2 #R2
 3178 62,338 277 kp2 #R2
 3179 64,338 347 kp2 #R2
 3180 66,338 280 kp2 #R2
 3181 110,338 285 kp2 #R2
 3182 112,338 289 kp2 #R2
 3183 114,338 291 kp2 #R2
 3184 133,338 292 kp2 #R2
 3185 174,338 340 kp2 #R2
 3186 210,338 348 kp2 #R2
 3187 211,338 349 kp2 #R2
 3188 213,338 351 kp2 #R2
 3189 216,338 352 kp2 #R2
 3190 217,338 353 kp2 #R2
 3191 249,338 350 kp2 #R2
 3192 337,338 354 kp2 #R2
 3193 304 4,213 km2 #_reverse_R2
 3194 304 5,214 km2 #_reverse_R2
 3195 305 5,215 km2 #_reverse_R2
 3196 305 4,216 km2 #_reverse_R2
 3197 306 4,217 km2 #_reverse_R2
 3198 306 5,218 km2 #_reverse_R2
 3199 307 6,213 km2 #_reverse_R2
 3200 307 7,214 km2 #_reverse_R2
 3201 308 6,216 km2 #_reverse_R2
 3202 308 7,215 km2 #_reverse_R2
 3203 309 6,217 km2 #_reverse_R2
 3204 309 7,218 km2 #_reverse_R2
 3205 310 13,214 km2 #_reverse_R2
 3206 310 14,213 km2 #_reverse_R2
 3207 311 13,215 km2 #_reverse_R2
 3208 311 14,216 km2 #_reverse_R2
 3209 312 14,217 km2 #_reverse_R2
 3210 312 13,218 km2 #_reverse_R2
 3211 313 27,217 km2 #_reverse_R2
 3212 313 26,218 km2 #_reverse_R2
 3213 314 28,215 km2 #_reverse_R2
 3214 314 29,216 km2 #_reverse_R2
 3215 315 28,218 km2 #_reverse_R2
 3216 315 29,217 km2 #_reverse_R2
 3217 316 30,214 km2 #_reverse_R2
 3218 316 31,213 km2 #_reverse_R2
 3219 317 30,215 km2 #_reverse_R2
 3220 317 31,216 km2 #_reverse_R2
 3221 318 31,217 km2 #_reverse_R2
 3222 318 30,218 km2 #_reverse_R2
 3223 319 64,214 km2 #_reverse_R2
 3224 319 65,213 km2 #_reverse_R2
 3225 320 64,215 km2 #_reverse_R2
 3226 320 65,216 km2 #_reverse_R2
 3227 321 65,217 km2 #_reverse_R2
 3228 321 64,218 km2 #_reverse_R2
 3229 322 175,249 km2 #_reverse_R2
 3230 322 174,250 km2 #_reverse_R2
 3231 323 209,217 km2 #_reverse_R2
 3232 323 210,218 km2 #_reverse_R2
 3233 324 209,249 km2 #_reverse_R2
 3234 324 210,250 km2 #_reverse_R2
 3235 325 211,215 km2 #_reverse_R2
 3236 325 212,216 km2 #_reverse_R2
 3237 326 212,217 km2 #_reverse_R2
 3238 326 211,218 km2 #_reverse_R2
 3239 327 211,250 km2 #_reverse_R2
 3240 327 212,249 km2 #_reverse_R2
 3241 328 213,215 km2 #_reverse_R2
 3242 328 214,216 km2 #_reverse_R2
 3243 329 214,217 km2 #_reverse_R2
 3244 329 213,218 km2 #_reverse_R2
 3245 330 214,249 km2 #_reverse_R2
 3246 330 213,250 km2 #_reverse_R2
 3247 331 215,216 2*km2 #_reverse_R2
 3248 332 215,217 km2 #_reverse_R2
 3249 332 216,218 km2 #_reverse_R2
 3250 333 215,249 km2 #_reverse_R2
 3251 333 216,250 km2 #_reverse_R2
 3252 334 217,218 2*km2 #_reverse_R2
 3253 335 217,250 km2 #_reverse_R2
 3254 335 218,249 km2 #_reverse_R2
 3255 336 249,250 2*km2 #_reverse_R2
 3256 339 16,337 km2 #_reverse_R2
 3257 339 15,338 km2 #_reverse_R2
 3258 340 175,337 km2 #_reverse_R2
 3259 340 174,338 km2 #_reverse_R2
 3260 341 6,337 km2 #_reverse_R2
 3261 341 7,338 km2 #_reverse_R2
 3262 342 4,337 km2 #_reverse_R2
 3263 342 5,338 km2 #_reverse_R2
 3264 343 27,337 km2 #_reverse_R2
 3265 343 26,338 km2 #_reverse_R2
 3266 344 13,338 km2 #_reverse_R2
 3267 344 14,337 km2 #_reverse_R2
 3268 345 28,338 km2 #_reverse_R2
 3269 345 29,337 km2 #_reverse_R2
 3270 346 31,337 km2 #_reverse_R2
 3271 346 30,338 km2 #_reverse_R2
 3272 347 64,338 km2 #_reverse_R2
 3273 347 65,337 km2 #_reverse_R2
 3274 348 209,337 km2 #_reverse_R2
 3275 348 210,338 km2 #_reverse_R2
 3276 349 211,338 km2 #_reverse_R2
 3277 349 212,337 km2 #_reverse_R2
 3278 350 250,337 km2 #_reverse_R2
 3279 350 249,338 km2 #_reverse_R2
 3280 351 214,337 km2 #_reverse_R2
 3281 351 213,338 km2 #_reverse_R2
 3282 352 215,337 km2 #_reverse_R2
 3283 352 216,338 km2 #_reverse_R2
 3284 353 217,338 km2 #_reverse_R2
 3285 353 218,337 km2 #_reverse_R2
 3286 354 337,338 2*km2 #_reverse_R2
 3287 2,304 307 kpL #R3
 3288 2,304 305 kpL #R3
 3289 2,305 308 kpL #R3
 3290 2,306 309 kpL #R3
 3291 2,307 308 kpL #R3
 3292 2,310 311 kpL #R3
 3293 2,316 317 kpL #R3
 3294 2,319 320 kpL #R3
 3295 2,322 324 kpL #R3
 3296 2,328 331 kpL #R3
 3297 2,329 332 kpL #R3
 3298 2,330 333 kpL #R3
 3299 2,339 343 kpL #R3
 3300 2,340 348 kpL #R3
 3301 2,342 341 kpL #R3
 3302 2,351 352 kpL #R3
 3303 305 2,304 kmL #_reverse_R3
 3304 307 2,304 kmL #_reverse_R3
 3305 308 2,305 kmL #_reverse_R3
 3306 308 2,307 kmL #_reverse_R3
 3307 309 2,306 kmL #_reverse_R3
 3308 311 2,310 kmL #_reverse_R3
 3309 313 2,272 kmL #_reverse_R3
 3310 314 2,270 kmL #_reverse_R3
 3311 317 2,316 kmL #_reverse_R3
 3312 320 2,319 kmL #_reverse_R3
 3313 323 2,302 kmL #_reverse_R3
 3314 324 2,322 kmL #_reverse_R3
 3315 325 2,299 kmL #_reverse_R3
 3316 328 2,300 kmL #_reverse_R3
 3317 331 2,328 2*kmL #_reverse_R3
 3318 332 2,329 kmL #_reverse_R3
 3319 333 2,330 kmL #_reverse_R3
 3320 341 2,342 kmL #_reverse_R3
 3321 343 2,339 kmL #_reverse_R3
 3322 348 2,340 kmL #_reverse_R3
 3323 352 2,351 kmL #_reverse_R3
 3324 305 311 pLb #R4
 3325 307 309 pLb #R4
 3326 328 332 pLb #R4
 3327 305 271 pLg #R5
 3328 308 273 pLg #R5
 3329 311 314 pLg #R5
 3330 317 320 pLg #R5
 3331 2,306 342 kpLs #R6
 3332 2,309 341 kpLs #R6
 3333 2,310 316 kpLs #R6
 3334 2,311 317 kpLs #R6
 3335 2,312 318 kpLs #R6
 3336 2,312 344 kpLs #R6
 3337 2,313 343 kpLs #R6
 3338 2,314 320 kpLs #R6
 3339 2,315 345 kpLs #R6
 3340 2,315 321 kpLs #R6
 3341 2,318 346 kpLs #R6
 3342 2,321 347 kpLs #R6
 3343 2,323 348 kpLs #R6
 3344 2,325 333 kpLs #R6
 3345 2,326 335 kpLs #R6
 3346 2,326 349 kpLs #R6
 3347 2,327 336 kpLs #R6
 3348 2,329 351 kpLs #R6
 3349 2,332 352 kpLs #R6
 3350 2,334 353 2*kpLs #R6
 3351 2,335 350 kpLs #R6
 3352 2,344 346 kpLs #R6
 3353 2,345 347 kpLs #R6
 3354 2,349 350 kpLs #R6
 3355 2,353 354 kpLs #R6
 3356 316 2,310 kmLs #_reverse_R6
 3357 317 2,311 kmLs #_reverse_R6
 3358 318 2,312 kmLs #_reverse_R6
 3359 319 2,270 kmLs #_reverse_R6
 3360 320 2,314 kmLs #_reverse_R6
 3361 321 2,315 kmLs #_reverse_R6
 3362 322 2,293 kmLs #_reverse_R6
 3363 324 2,296 kmLs #_reverse_R6
 3364 327 2,298 kmLs #_reverse_R6
 3365 330 2,299 kmLs #_reverse_R6
 3366 333 2,325 kmLs #_reverse_R6
 3367 335 2,326 kmLs #_reverse_R6
 3368 336 2,327 2*kmLs #_reverse_R6
 3369 337 2,217 kmLs #_reverse_R6
 3370 338 2,218 kmLs #_reverse_R6
 3371 339 2,272 kmLs #_reverse_R6
 3372 340 2,302 kmLs #_reverse_R6
 3373 341 2,309 kmLs #_reverse_R6
 3374 342 2,306 kmLs #_reverse_R6
 3375 343 2,313 kmLs #_reverse_R6
 3376 344 2,312 kmLs #_reverse_R6
 3377 345 2,315 kmLs #_reverse_R6
 3378 346 2,344 kmLs #_reverse_R6
 3379 346 2,318 kmLs #_reverse_R6
 3380 347 2,321 kmLs #_reverse_R6
 3381 347 2,345 kmLs #_reverse_R6
 3382 348 2,323 kmLs #_reverse_R6
 3383 349 2,326 kmLs #_reverse_R6
 3384 350 2,349 kmLs #_reverse_R6
 3385 350 2,335 kmLs #_reverse_R6
 3386 351 2,329 kmLs #_reverse_R6
 3387 352 2,332 kmLs #_reverse_R6
 3388 353 2,334 kmLs #_reverse_R6
 3389 354 2,353 2*kmLs #_reverse_R6
 3390 316 318 pLbs #R7
 3391 319 321 pLbs #R7
 3392 322 327 pLbs #R7
 3393 330 335 pLbs #R7
 3394 339 345 pLbs #R7
 3395 340 349 pLbs #R7
 3396 342 344 pLbs #R7
 3397 351 353 pLbs #R7
 3398 341 343 pLgs #R8
 3399 342 339 pLgs #R8
 3400 344 345 pLgs #R8
 3401 346 347 pLgs #R8
 3402 3,313 225 kpS #R9
 3403 78,313 282 kpS #R9
 3404 179,313 323 kpS #R9
 3405 268,313 332 kpS #R9
 3406 3,314 220 kpS #R9
 3407 78,314 283 kpS #R9
 3408 179,314 325 kpS #R9
 3409 268,314 332 kpS #R9
 3410 3,315 276 kpS #R9
 3411 78,315 287 kpS #R9
 3412 179,315 326 kpS #R9
 3413 268,315 334 kpS #R9
 3414 3,319 232 kpS #R9
 3415 78,319 281 kpS #R9
 3416 179,319 330 kpS #R9
 3417 268,319 351 kpS #R9
 3418 3,320 284 kpS #R9
 3419 78,320 286 kpS #R9
 3420 179,320 333 kpS #R9
 3421 268,320 352 kpS #R9
 3422 3,321 288 kpS #R9
 3423 78,321 290 kpS #R9
 3424 179,321 335 kpS #R9
 3425 268,321 353 kpS #R9
 3426 3,339 234 kpS #R9
 3427 78,339 280 kpS #R9
 3428 179,339 340 kpS #R9
 3429 268,339 351 kpS #R9
 3430 3,343 275 kpS #R9
 3431 78,343 285 kpS #R9
 3432 179,343 348 kpS #R9
 3433 268,343 352 kpS #R9
 3434 3,345 277 kpS #R9
 3435 78,345 289 kpS #R9
 3436 179,345 349 kpS #R9
 3437 268,345 353 kpS #R9
 3438 3,347 291 kpS #R9
 3439 78,347 292 kpS #R9
 3440 179,347 350 kpS #R9
 3441 268,347 354 kpS #R9
 3442 304 19,268 kmS #_reverse_R9
 3443 305 34,268 kmS #_reverse_R9
 3444 306 36,268 kmS #_reverse_R9
 3445 307 12,268 kmS #_reverse_R9
 3446 308 17,268 kmS #_reverse_R9
 3447 309 20,268 kmS #_reverse_R9
 3448 310 24,268 kmS #_reverse_R9
 3449 311 44,268 kmS #_reverse_R9
 3450 312 45,268 kmS #_reverse_R9
 3451 313 52,268 kmS #_reverse_R9
 3452 314 52,268 kmS #_reverse_R9
 3453 315 54,268 kmS #_reverse_R9
 3454 316 50,268 kmS #_reverse_R9
 3455 317 42,268 kmS #_reverse_R9
 3456 318 55,268 kmS #_reverse_R9
 3457 319 85,268 kmS #_reverse_R9
 3458 320 75,268 kmS #_reverse_R9
 3459 321 91,268 kmS #_reverse_R9
 3460 322 179,255 kmS #_reverse_R9
 3461 322 179,206 kmS #_reverse_R9
 3462 323 179,313 kmS #_reverse_R9
 3463 323 245,268 kmS #_reverse_R9
 3464 324 179,253 kmS #_reverse_R9
 3465 324 179,252 kmS #_reverse_R9
 3466 325 246,268 kmS #_reverse_R9
 3467 325 179,314 kmS #_reverse_R9
 3468 326 179,315 kmS #_reverse_R9
 3469 326 247,268 kmS #_reverse_R9
 3470 327 179,257 kmS #_reverse_R9
 3471 327 179,256 kmS #_reverse_R9
 3472 328 268,269 kmS #_reverse_R9
 3473 328 268,271 kmS #_reverse_R9
 3474 329 268,272 kmS #_reverse_R9
 3475 329 268,270 kmS #_reverse_R9
 3476 330 255,268 kmS #_reverse_R9
 3477 330 179,319 kmS #_reverse_R9
 3478 331 268,273 2*kmS #_reverse_R9
 3479 332 268,313 kmS #_reverse_R9
 3480 332 268,314 kmS #_reverse_R9
 3481 333 253,268 kmS #_reverse_R9
 3482 333 179,320 kmS #_reverse_R9
 3483 334 268,315 2*kmS #_reverse_R9
 3484 335 179,321 kmS #_reverse_R9
 3485 335 256,268 kmS #_reverse_R9
 3486 336 179,259 2*kmS #_reverse_R9
 3487 337 64,268 kmS #_reverse_R9
 3488 338 65,268 kmS #_reverse_R9
 3489 339 85,268 kmS #_reverse_R9
 3490 340 179,339 kmS #_reverse_R9
 3491 340 206,268 kmS #_reverse_R9
 3492 341 41,268 kmS #_reverse_R9
 3493 342 71,268 kmS #_reverse_R9
 3494 343 75,268 kmS #_reverse_R9
 3495 344 81,268 kmS #_reverse_R9
 3496 345 91,268 kmS #_reverse_R9
 3497 346 94,268 kmS #_reverse_R9
 3498 347 107,268 kmS #_reverse_R9
 3499 348 179,343 kmS #_reverse_R9
 3500 348 252,268 kmS #_reverse_R9
 3501 349 257,268 kmS #_reverse_R9
 3502 349 179,345 kmS #_reverse_R9
 3503 350 179,347 kmS #_reverse_R9
 3504 350 259,268 kmS #_reverse_R9
 3505 351 268,339 kmS #_reverse_R9
 3506 351 268,319 kmS #_reverse_R9
 3507 352 268,343 kmS #_reverse_R9
 3508 352 268,320 kmS #_reverse_R9
 3509 353 268,321 kmS #_reverse_R9
 3510 353 268,345 kmS #_reverse_R9
 3511 354 268,347 2*kmS #_reverse_R9
 3512 324 348 pLS #R10
 3513 325 332 pLS #R10
 3514 333 352 pLS #R10
 3515 322 330 pLSs #R11
 3516 324 333 pLSs #R11
 3517 327 335 pLSs #R11
 3518 336 350 2*pLSs #R11
 3519 340 351 pLSs #R11
 3520 348 352 pLSs #R11
 3521 349 353 pLSs #R11
 3522 350 354 pLSs #R11
 3523 306 304 dm #R14
 3524 309 307 dm #R14
 3525 310 304 dm #R14
 3526 311 305 dm #R14
 3527 312 306 dm #R14
 3528 312 310 dm #R14
 3529 313 269 dm #R14
 3530 314 271 dm #R14
 3531 315 270 dm #R14
 3532 315 272 dm #R14
 3533 318 316 dm #R14
 3534 321 319 dm #R14
 3535 323 297 dm #R14
 3536 325 301 dm #R14
 3537 326 302 dm #R14
 3538 326 299 dm #R14
 3539 327 322 dm #R14
 3540 329 300 dm #R14
 3541 332 328 dm #R14
 3542 334 329 2*dm #R14
 3543 335 330 dm #R14
 3544 344 342 dm #R14
 3545 345 339 dm #R14
 3546 349 340 dm #R14
 3547 353 351 dm #R14
 3548 313 309 dm #R15
 3549 314 311 dm #R15
 3550 315 312 dm #R15
 3551 319 316 dm #R15
 3552 320 317 dm #R15
 3553 321 318 dm #R15
 3554 339 342 dm #R15
 3555 343 341 dm #R15
 3556 345 344 dm #R15
 3557 347 346 dm #R15
 3558 304 200 dm #R16
 3559 305 237 dm #R16
 3560 306 238 dm #R16
 3561 307 201 dm #R16
 3562 308 235 dm #R16
 3563 309 236 dm #R16
 3564 310 202 dm #R16
 3565 311 242 dm #R16
 3566 312 243 dm #R16
 3567 313 246 dm #R16
 3568 314 245 dm #R16
 3569 315 247 dm #R16
 3570 316 205 dm #R16
 3571 317 241 dm #R16
 3572 318 248 dm #R16
 3573 319 206 dm #R16
 3574 320 252 dm #R16
 3575 321 257 dm #R16
 3576 323 296 dm #R16
 3577 325 296 dm #R16
 3578 326 298 dm #R16
 3579 328 301 dm #R16
 3580 328 297 dm #R16
 3581 329 302 dm #R16
 3582 329 299 dm #R16
 3583 330 322 dm #R16
 3584 331 303 2*dm #R16
 3585 332 323 dm #R16
 3586 332 325 dm #R16
 3587 333 324 dm #R16
 3588 334 326 2*dm #R16
 3589 335 327 dm #R16
 3590 337 249 dm #R16
 3591 338 250 dm #R16
 3592 339 255 dm #R16
 3593 340 322 dm #R16
 3594 341 240 dm #R16
 3595 342 251 dm #R16
 3596 343 253 dm #R16
 3597 344 254 dm #R16
 3598 345 256 dm #R16
 3599 346 258 dm #R16
 3600 347 259 dm #R16
 3601 348 324 dm #R16
 3602 349 327 dm #R16
 3603 350 336 dm #R16
 3604 351 340 dm #R16
 3605 351 330 dm #R16
 3606 352 348 dm #R16
 3607 352 333 dm #R16
 3608 353 349 dm #R16
 3609 353 335 dm #R16
 3610 354 350 2*dm #R16
 3611 304 72 dm #R17
 3612 305 116 dm #R17
 3613 306 117 dm #R17
 3614 307 43 dm #R17
 3615 308 69 dm #R17
 3616 309 73 dm #R17
 3617 310 82 dm #R17
 3618 311 123 dm #R17
 3619 312 124 dm #R17
 3620 313 128 dm #R17
 3621 314 127 dm #R17
 3622 315 130 dm #R17
 3623 316 95 dm #R17
 3624 317 122 dm #R17
 3625 318 131 dm #R17
 3626 319 108 dm #R17
 3627 320 137 dm #R17
 3628 321 157 dm #R17
 3629 322 227 dm #R17
 3630 322 207 dm #R17
 3631 323 225 dm #R17
 3632 323 224 dm #R17
 3633 324 228 dm #R17
 3634 324 229 dm #R17
 3635 325 220 dm #R17
 3636 325 221 dm #R17
 3637 326 276 dm #R17
 3638 326 260 dm #R17
 3639 327 231 dm #R17
 3640 327 230 dm #R17
 3641 328 223 dm #R17
 3642 328 222 dm #R17
 3643 329 278 dm #R17
 3644 329 279 dm #R17
 3645 330 232 dm #R17
 3646 330 233 dm #R17
 3647 331 274 2*dm #R17
 3648 332 282 dm #R17
 3649 332 283 dm #R17
 3650 333 284 dm #R17
 3651 333 261 dm #R17
 3652 334 287 2*dm #R17
 3653 335 288 dm #R17
 3654 335 264 dm #R17
 3655 336 265 2*dm #R17
 3656 337 133 dm #R17
 3657 338 134 dm #R17
 3658 339 143 dm #R17
 3659 340 234 dm #R17
 3660 340 208 dm #R17
 3661 341 120 dm #R17
 3662 342 135 dm #R17
 3663 343 138 dm #R17
 3664 344 141 dm #R17
 3665 345 145 dm #R17
 3666 346 147 dm #R17
 3667 347 159 dm #R17
 3668 348 275 dm #R17
 3669 348 262 dm #R17
 3670 349 277 dm #R17
 3671 349 263 dm #R17
 3672 350 291 dm #R17
 3673 350 266 dm #R17
 3674 351 280 dm #R17
 3675 351 281 dm #R17
 3676 352 285 dm #R17
 3677 352 286 dm #R17
 3678 353 289 dm #R17
 3679 353 290 dm #R17
 3680 354 292 2*dm #R17
end reactions
begin groups
    1 LynFree              2
    2 RecMon               4,5,6,7,13,14,15,16,26,27,28,29,30,31,32,33,60,61,62,63,64,65,66,67,110,111,112,113,114,115,133,134,174,175,209,210,211,212,213,214,215,216,217,218,249,250,337,338
    3 RecDim               2*8,2*9,2*10,2*11,2*12,2*17,2*18,2*19,2*20,2*21,2*22,2*23,2*24,2*25,2*34,2*35,2*36,2*37,2*38,2*39,2*40,2*41,2*42,2*43,2*44,2*45,2*46,2*47,2*48,2*49,2*50,2*51,2*52,2*53,2*54,2*55,2*56,2*57,2*58,2*59,2*68,2*69,2*70,2*71,2*72,2*73,2*74,2*75,2*76,2*77,2*79,2*80,2*81,2*82,2*83,2*84,2*85,2*86,2*87,2*88,2*89,2*90,2*91,2*92,2*93,2*94,2*95,2*96,2*97,2*98,2*99,2*100,2*101,2*102,2*103,2*104,2*105,2*106,2*107,2*108,2*109,2*116,2*117,2*118,2*119,2*120,2*121,2*122,2*123,2*124,2*125,2*126,2*127,2*128,2*129,2*130,2*131,2*132,2*135,2*136,2*137,2*138,2*139,2*140,2*141,2*142,2*143,2*144,2*145,2*146,2*147,2*148,2*149,2*150,2*151,2*152,2*153,2*154,2*155,2*156,2*157,2*158,2*159,2*160,2*161,2*162,2*163,2*164,2*165,2*166,2*167,2*168,2*169,2*170,2*171,2*172,2*173,2*176,2*177,2*178,2*180,2*181,2*182,2*183,2*184,2*185,2*186,2*187,2*188,2*189,2*190,2*191,2*192,2*193,2*194,2*195,2*196,2*197,2*198,2*199,2*200,2*201,2*202,2*203,2*204,2*205,2*206,2*207,2*208,2*219,2*220,2*221,2*222,2*223,2*224,2*225,2*226,2*227,2*228,2*229,2*230,2*231,2*232,2*233,2*234,2*235,2*236,2*237,2*238,2*239,2*240,2*241,2*242,2*243,2*244,2*245,2*246,2*247,2*248,2*251,2*252,2*253,2*254,2*255,2*256,2*257,2*258,2*259,2*260,2*261,2*262,2*263,2*264,2*265,2*266,2*267,2*269,2*270,2*271,2*272,2*273,2*274,2*275,2*276,2*277,2*278,2*279,2*280,2*281,2*282,2*283,2*284,2*285,2*286,2*287,2*288,2*289,2*290,2*291,2*292,2*293,2*294,2*295,2*296,2*297,2*298,2*299,2*300,2*301,2*302,2*303,2*304,2*305,2*306,2*307,2*308,2*309,2*310,2*311,2*312,2*313,2*314,2*315,2*316,2*317,2*318,2*319,2*320,2*321,2*322,2*323,2*324,2*325,2*326,2*327,2*328,2*329,2*330,2*331,2*332,2*333,2*334,2*335,2*336,2*339,2*340,2*341,2*342,2*343,2*344,2*345,2*346,2*347,2*348,2*349,2*350,2*351,2*352,2*353,2*354
    4 RecPbeta             11,13,14,18,20,21,2*23,24,28,29,30,31,36,37,39,41,42,44,2*45,2*46,47,49,50,52,2*54,2*55,56,2*57,58,62,63,64,65,70,71,73,75,76,77,79,2*80,2*81,82,84,85,87,89,2*90,2*91,92,2*93,2*94,95,97,98,101,102,2*104,2*105,106,2*107,108,112,113,114,115,117,118,120,121,122,123,2*124,126,127,128,2*130,2*131,132,133,134,135,137,138,2*140,2*141,142,143,2*144,2*145,2*146,2*147,148,149,150,151,152,153,2*154,2*155,2*156,2*157,2*158,2*159,161,162,163,165,166,167,2*168,2*169,2*170,2*171,2*172,2*173,180,181,185,186,2*189,190,191,195,196,202,204,205,206,207,208,211,212,217,218,220,221,224,225,227,228,229,2*230,2*231,232,233,234,236,238,240,241,242,2*243,244,245,246,2*247,2*248,249,250,251,252,253,2*254,255,2*256,2*257,2*258,2*259,2*260,261,262,2*263,2*264,2*265,2*266,270,272,275,2*276,2*277,278,279,280,281,282,283,284,285,286,2*287,2*288,2*289,2*290,2*291,2*292,293,296,2*298,299,302,306,309,310,311,2*312,313,314,2*315,316,317,2*318,319,320,2*321,322,323,324,325,2*326,2*327,329,330,332,333,2*334,2*335,2*336,337,338,339,340,341,342,343,2*344,2*345,2*346,2*347,348,2*349,2*350,351,352,2*353,2*354
    5 RecPgamma            12,15,16,17,19,20,22,24,2*25,26,27,28,29,32,33,34,35,36,38,39,2*40,41,42,43,44,45,47,2*48,2*49,50,2*51,2*52,2*53,2*54,55,2*56,58,2*59,60,61,62,63,64,65,66,67,68,69,70,71,72,73,2*74,2*75,76,77,79,80,81,82,2*83,2*84,2*85,2*86,2*87,2*88,2*89,2*90,2*91,2*92,93,94,95,2*96,2*97,2*98,2*99,2*100,2*101,2*102,2*103,2*104,2*105,2*106,2*107,2*108,2*109,110,111,112,113,114,115,116,117,118,2*119,120,2*121,122,123,124,2*125,2*126,2*127,2*128,2*129,2*130,131,2*132,133,134,135,2*136,2*137,2*138,2*139,140,141,2*142,2*143,2*144,2*145,146,147,2*148,2*149,2*150,2*151,2*152,2*153,2*154,2*155,2*156,2*157,2*158,2*159,2*160,2*161,2*162,2*163,2*164,2*165,2*166,2*167,2*168,2*169,2*170,2*171,2*172,2*173,174,175,2*176,2*177,2*178,2*180,2*181,2*182,2*183,2*184,2*185,2*186,2*187,2*188,2*189,2*190,2*191,2*192,2*193,2*194,2*195,2*196,2*197,2*198,2*199,200,201,202,2*203,2*204,205,2*206,2*207,2*208,209,210,211,212,213,214,215,216,217,218,2*219,2*220,2*221,2*222,2*223,2*224,2*225,2*226,2*227,2*228,2*229,2*230,2*231,2*232,2*233,2*234,235,236,237,238,2*239,240,241,242,243,2*244,2*245,2*246,2*247,248,249,250,251,2*252,2*253,254,2*255,2*256,2*257,258,2*259,2*260,2*261,2*262,2*263,2*264,2*265,2*266,2*267,2*269,2*270,2*271,2*272,2*273,2*274,2*275,2*276,2*277,2*278,2*279,2*280,2*281,2*282,2*283,2*284,2*285,2*286,2*287,2*288,2*289,2*290,2*291,2*292,2*293,2*294,2*295,2*296,2*297,2*298,2*299,2*300,2*301,2*302,2*303,304,305,306,307,308,309,310,311,312,2*313,2*314,2*315,316,317,318,2*319,2*320,2*321,2*322,2*323,2*324,2*325,2*326,2*327,2*328,2*329,2*330,2*331,2*332,2*333,2*334,2*335,2*336,337,338,2*339,2*340,341,342,2*343,344,2*345,346,2*347,2*348,2*349,2*350,2*351,2*352,2*353,2*354
    6 RecSyk               22,32,33,35,38,39,43,47,51,53,56,58,2*59,60,61,62,63,66,67,68,69,70,72,73,74,76,77,79,80,82,83,84,86,87,88,89,90,92,93,95,2*96,2*97,98,2*99,2*100,2*101,102,2*103,2*104,105,2*106,108,2*109,110,111,112,113,114,115,116,117,118,119,120,121,122,123,124,125,126,127,128,2*129,130,131,2*132,133,134,135,2*136,137,138,2*139,140,141,142,143,144,145,146,147,2*148,2*149,2*150,2*151,2*152,2*153,2*154,2*155,2*156,157,158,159,2*160,2*161,2*162,2*163,2*164,2*165,2*166,2*167,2*168,2*169,2*170,2*171,2*172,2*173,174,175,2*176,2*177,178,2*180,2*181,2*182,2*183,2*184,2*185,2*186,2*187,2*188,2*189,2*190,2*191,2*192,2*193,2*194,2*195,2*196,2*197,2*198,2*199,200,201,202,203,204,205,206,2*207,2*208,209,210,211,212,213,214,215,216,217,218,219,2*220,2*221,2*222,2*223,2*224,2*225,2*226,2*227,2*228,2*229,2*230,2*231,2*232,2*233,2*234,235,236,237,238,239,240,241,242,243,244,245,246,247,248,249,250,251,252,253,254,255,256,257,258,259,2*260,2*261,2*262,2*263,2*264,2*265,2*266,267,269,270,271,272,273,2*274,2*275,2*276,2*277,2*278,2*279,2*280,2*281,2*282,2*283,2*284,2*285,2*286,2*287,2*288,2*289,2*290,2*291,2*292,2*293,2*294,2*295,2*296,2*297,2*298,2*299,2*300,2*301,2*302,2*303,304,305,306,307,308,309,310,311,312,313,314,315,316,317,318,319,320,321,2*322,2*323,2*324,2*325,2*326,2*327,2*328,2*329,2*330,2*331,2*332,2*333,2*334,2*335,2*336,337,338,339,2*340,341,342,343,344,345,346,347,2*348,2*349,2*350,2*351,2*352,2*353,2*354
    7 RecSykPS             139,174,175,176,177,178,180,181,182,183,184,185,186,187,188,189,190,191,192,193,194,195,196,197,198,2*199,200,201,202,203,204,205,206,207,208,209,210,211,212,213,214,215,216,217,218,219,220,221,222,223,224,225,2*226,227,228,229,230,231,232,233,234,235,236,237,238,239,240,241,242,243,244,245,246,247,248,249,250,251,252,253,254,255,256,257,258,259,260,261,262,263,264,265,266,267,269,270,271,272,273,274,275,276,277,278,279,280,281,282,283,284,285,286,287,288,289,290,291,292,2*293,2*294,2*295,2*296,2*297,2*298,2*299,2*300,2*301,2*302,2*303,304,305,306,307,308,309,310,311,312,313,314,315,316,317,318,319,320,321,2*322,2*323,2*324,2*325,2*326,2*327,2*328,2*329,2*330,2*331,2*332,2*333,2*334,2*335,2*336,337,338,339,2*340,341,342,343,344,345,346,347,2*348,2*349,2*350,2*351,2*352,2*353,2*354
    8 SykTest              3,22,32,33,35,38,39,43,47,51,53,56,58,2*59,60,61,62,63,66,67,68,69,70,72,73,74,76,77,78,79,80,82,83,84,86,87,88,89,90,92,93,95,2*96,2*97,98,2*99,2*100,2*101,102,2*103,2*104,105,2*106,108,2*109,110,111,112,113,114,115,116,117,118,119,120,121,122,123,124,125,126,127,128,2*129,130,131,2*132,133,134,135,2*136,137,138,2*139,140,141,142,143,144,145,146,147,2*148,2*149,2*150,2*151,2*152,2*153,2*154,2*155,2*156,157,158,159,2*160,2*161,2*162,2*163,2*164,2*165,2*166,2*167,2*168,2*169,2*170,2*171,2*172,2*173,174,175,2*176,2*177,178,179,2*180,2*181,2*182,2*183,2*184,2*185,2*186,2*187,2*188,2*189,2*190,2*191,2*192,2*193,2*194,2*195,2*196,2*197,2*198,2*199,200,201,202,203,204,205,206,2*207,2*208,209,210,211,212,213,214,215,216,217,218,219,2*220,2*221,2*222,2*223,2*224,2*225,2*226,2*227,2*228,2*229,2*230,2*231,2*232,2*233,2*234,235,236,237,238,239,240,241,242,243,244,245,246,247,248,249,250,251,252,253,254,255,256,257,258,259,2*260,2*261,2*262,2*263,2*264,2*265,2*266,267,268,269,270,271,272,273,2*274,2*275,2*276,2*277,2*278,2*279,2*280,2*281,2*282,2*283,2*284,2*285,2*286,2*287,2*288,2*289,2*290,2*291,2*292,2*293,2*294,2*295,2*296,2*297,2*298,2*299,2*300,2*301,2*302,2*303,304,305,306,307,308,309,310,311,312,313,314,315,316,317,318,319,320,321,2*322,2*323,2*324,2*325,2*326,2*327,2*328,2*329,2*330,2*331,2*332,2*333,2*334,2*335,2*336,337,338,339,2*340,341,342,343,344,345,346,347,2*348,2*349,2*350,2*351,2*352,2*353,2*354
    9 LynTest              2,6,7,9,2*10,11,12,2*17,20,2*21,22,26,27,30,31,34,2*35,37,39,2*40,2*41,2*42,43,44,46,48,50,52,53,55,2*57,58,60,61,64,65,68,2*69,71,73,2*74,2*75,2*76,2*77,79,81,83,85,87,88,89,91,93,2*94,95,96,98,2*100,101,2*102,103,105,2*107,108,110,111,114,115,116,118,2*119,2*120,2*121,2*122,123,125,127,128,129,131,133,134,135,2*136,2*137,2*138,140,141,142,143,144,145,2*146,2*147,148,149,150,2*151,2*152,153,155,156,157,2*158,2*159,160,162,163,2*164,165,2*166,2*167,169,170,2*171,2*172,2*173,176,177,2*184,185,186,187,188,193,194,2*197,2*198,201,203,205,206,207,208,209,210,215,216,219,220,221,222,223,224,225,226,227,2*228,2*229,230,231,232,233,234,2*235,236,237,2*239,2*240,2*241,242,245,246,248,249,250,251,2*252,2*253,254,255,256,257,2*258,2*259,2*261,2*262,263,264,2*265,2*266,269,271,2*273,2*274,2*275,277,280,281,282,283,2*284,2*285,2*286,288,289,290,2*291,2*292,2*295,296,297,301,2*303,305,307,2*308,309,311,313,314,316,2*317,318,319,2*320,321,322,323,2*324,325,327,328,330,2*331,332,2*333,335,2*336,337,338,339,340,2*341,342,2*343,344,345,2*346,2*347,2*348,349,2*350,351,2*352,353,2*354
   10 RecTest              4,5,6,7,2*8,2*9,2*10,2*11,2*12,13,14,15,16,2*17,2*18,2*19,2*20,2*21,2*22,2*23,2*24,2*25,26,27,28,29,30,31,32,33,2*34,2*35,2*36,2*37,2*38,2*39,2*40,2*41,2*42,2*43,2*44,2*45,2*46,2*47,2*48,2*49,2*50,2*51,2*52,2*53,2*54,2*55,2*56,2*57,2*58,2*59,60,61,62,63,64,65,66,67,2*68,2*69,2*70,2*71,2*72,2*73,2*74,2*75,2*76,2*77,2*79,2*80,2*81,2*82,2*83,2*84,2*85,2*86,2*87,2*88,2*89,2*90,2*91,2*92,2*93,2*94,2*95,2*96,2*97,2*98,2*99,2*100,2*101,2*102,2*103,2*104,2*105,2*106,2*107,2*108,2*109,110,111,112,113,114,115,2*116,2*117,2*118,2*119,2*120,2*121,2*122,2*123,2*124,2*125,2*126,2*127,2*128,2*129,2*130,2*131,2*132,133,134,2*135,2*136,2*137,2*138,2*139,2*140,2*141,2*142,2*143,2*144,2*145,2*146,2*147,2*148,2*149,2*150,2*151,2*152,2*153,2*154,2*155,2*156,2*157,2*158,2*159,2*160,2*161,2*162,2*163,2*164,2*165,2*166,2*167,2*168,2*169,2*170,2*171,2*172,2*173,174,175,2*176,2*177,2*178,2*180,2*181,2*182,2*183,2*184,2*185,2*186,2*187,2*188,2*189,2*190,2*191,2*192,2*193,2*194,2*195,2*196,2*197,2*198,2*199,2*200,2*201,2*202,2*203,2*204,2*205,2*206,2*207,2*208,209,210,211,212,213,214,215,216,217,218,2*219,2*220,2*221,2*222,2*223,2*224,2*225,2*226,2*227,2*228,2*229,2*230,2*231,2*232,2*233,2*234,2*235,2*236,2*237,2*238,2*239,2*240,2*241,2*242,2*243,2*244,2*245,2*246,2*247,2*248,249,250,2*251,2*252,2*253,2*254,2*255,2*256,2*257,2*258,2*259,2*260,2*261,2*262,2*263,2*264,2*265,2*266,2*267,2*269,2*270,2*271,2*272,2*273,2*274,2*275,2*276,2*277,2*278,2*279,2*280,2*281,2*282,2*283,2*284,2*285,2*286,2*287,2*288,2*289,2*290,2*291,2*292,2*293,2*294,2*295,2*296,2*297,2*298,2*299,2*300,2*301,2*302,2*303,2*304,2*305,2*306,2*307,2*308,2*309,2*310,2*311,2*312,2*313,2*314,2*315,2*316,2*317,2*318,2*319,2*320,2*321,2*322,2*323,2*324,2*325,2*326,2*327,2*328,2*329,2*330,2*331,2*332,2*333,2*334,2*335,2*336,337,338,2*339,2*340,2*341,2*342,2*343,2*344,2*345,2*346,2*347,2*348,2*349,2*350,2*351,2*352,2*353,2*354
end groups
