# Supplementary material for: Automated visualization of rule-based models
Source: PLoS Comput Biol. 2017 Nov 13;13(11):e1005857. doi: 10.1371/journal.pcbi.1005857 (PMC5703574; doi:10.1371/journal.pcbi.1005857)
Supplement: S2 Dataset — (ZIP) [file pcbi.1005857.s010.zip › model_analysis/models/Falkenberg2013_opts.txt]

begin background
	begin include
		L(r) R(l)
		_reverse__R1 _reverse__R2 _reverse__R3
	end include
	begin exclude
		L(r!1).R(l!1)
		_R1 _R2 _R3
	end exclude
end background
begin classes
	begin L|R
		L(r!1).R(l!1)
	end L|R
end classes
