# Supplementary material for: Automated visualization of rule-based models
Source: PLoS Comput Biol. 2017 Nov 13;13(11):e1005857. doi: 10.1371/journal.pcbi.1005857 (PMC5703574; doi:10.1371/journal.pcbi.1005857)
Supplement: S2 Dataset — (ZIP) [file pcbi.1005857.s010.zip › model_analysis/models/Hat2016.net]

# Created by BioNetGen 2.2.6-stable
begin parameters
    1 STOCHASTIC_GENES           0  # Constant
    2 IR_duration                10*60  # Constant
    3 IR_Gy                      2  # Constant
    4 DNA_DSB_per_1Gy            10  # Constant
    5 DNA_DSB_due_to_IR          (DNA_DSB_per_1Gy*IR_Gy)/IR_duration  # ConstantExpression
    6 is_IR_switched_on          0  # Constant
    7 has_DNA_DSB_repair         1  # Constant
    8 can_Caspase_make_DNA_DSB   1  # Constant
    9 _total                     10^5  # Constant
   10 SIAH1_total                _total  # ConstantExpression
   11 ATM_total                  _total  # ConstantExpression
   12 AKT_total                  _total  # ConstantExpression
   13 PIP_total                  _total  # ConstantExpression
   14 Rb_total                   3*_total  # ConstantExpression
   15 E2F1_total                 2*_total  # ConstantExpression
   16 BclXL_total                _total  # ConstantExpression
   17 Bad_total                  6*(10^4)  # Constant
   18 Fourteen_3_3_total         2*(10^5)  # Constant
   19 rep                        has_DNA_DSB_repair*(10^-3)  # ConstantExpression
   20 DNA_DSB_Repair_Cplx_total  20  # Constant
   21 h1                         is_IR_switched_on*(10^-6)  # ConstantExpression
   22 h2                         can_Caspase_make_DNA_DSB*(10^-13)  # ConstantExpression
   23 DNA_DSB_max                10^6  # Constant
   24 a1                         3*(10^-10)  # Constant
   25 a2                         10^-12  # Constant
   26 _q0                        10^-5  # Constant
   27 q0_pten                    _q0  # ConstantExpression
   28 q0_wip1                    _q0  # ConstantExpression
   29 q0_mdm2                    10*_q0  # ConstantExpression
   30 q0_bax                     _q0  # ConstantExpression
   31 q0_p21                     _q0  # ConstantExpression
   32 _q1                        3*(10^-13)  # Constant
   33 q1_pten                    _q1  # ConstantExpression
   34 q1_mdm2                    _q1  # ConstantExpression
   35 q1_wip1                    _q1  # ConstantExpression
   36 q1_p21                     _q1  # ConstantExpression
   37 q1_bax                     _q1  # ConstantExpression
   38 n_pten_alleles             2  # Constant
   39 n_mdm2_alleles             2  # Constant
   40 n_wip1_alleles             2  # Constant
   41 n_p21_alleles              2  # Constant
   42 n_bax_alleles              2  # Constant
   43 q2                         3*(10^-3)  # Constant
   44 _s                         0.1  # Constant
   45 s1                         _s  # ConstantExpression
   46 s2                         0.3*_s  # ConstantExpression
   47 s3                         _s  # ConstantExpression
   48 s4                         0.3*_s  # ConstantExpression
   49 s5                         _s  # ConstantExpression
   50 _t                         0.1  # Constant
   51 t1                         _t  # ConstantExpression
   52 t2                         _t  # ConstantExpression
   53 t3                         _t  # ConstantExpression
   54 t4                         _t  # ConstantExpression
   55 t5                         _t  # ConstantExpression
   56 _ss                        30  # Constant
   57 s6                         10*_ss  # ConstantExpression
   58 s7                         _ss  # ConstantExpression
   59 s8                         _ss  # ConstantExpression
   60 s9                         _ss  # ConstantExpression
   61 s10                        0.1*_ss  # ConstantExpression
   62 p1                         3*(10^-4)  # Constant
   63 p2                         10^-8  # Constant
   64 p3                         3*(10^-8)  # Constant
   65 p4                         10^-10  # Constant
   66 p5                         10^-8  # Constant
   67 p6                         10^-8  # Constant
   68 p7                         3*(10^-9)  # Constant
   69 p8                         3*(10^-9)  # Constant
   70 p9                         3*(10^-6)  # Constant
   71 p10                        p9  # ConstantExpression
   72 p11                        p4  # ConstantExpression
   73 p12                        10^-9  # Constant
   74 d1                         10^-8  # Constant
   75 d2                         3*(10^-5)  # Constant
   76 d3                         10^-4  # Constant
   77 d4                         10^-10  # Constant
   78 d5                         10^-4  # Constant
   79 d6                         10^-10  # Constant
   80 d7                         3*(10^-7)  # Constant
   81 d8                         10^-4  # Constant
   82 d9                         3*(10^-5)  # Constant
   83 d10                        d3  # ConstantExpression
   84 d11                        d4  # ConstantExpression
   85 d12                        10^4  # Constant
   86 _b                         10^-5  # Constant
   87 b1                         3*_b  # ConstantExpression
   88 b2                         300*_b  # ConstantExpression
   89 b3                         300*_b  # ConstantExpression
   90 b4                         _b  # ConstantExpression
   91 b5                         _b  # ConstantExpression
   92 _u                         10^-3  # Constant
   93 u1                         _u  # ConstantExpression
   94 u2                         _u  # ConstantExpression
   95 u3                         _u  # ConstantExpression
   96 u5                         0.1*_u  # ConstantExpression
   97 u6                         0.1*_u  # ConstantExpression
   98 i1                         10^-3  # Constant
   99 _g                         10^-4  # Constant
  100 g1                         3*_g  # ConstantExpression
  101 g2                         3*_g  # ConstantExpression
  102 g3                         3*_g  # ConstantExpression
  103 g4                         3*_g  # ConstantExpression
  104 g5                         3*_g  # ConstantExpression
  105 _gg                        10^-13  # Constant
  106 g6                         0.3*_g  # ConstantExpression
  107 g7                         _gg  # ConstantExpression
  108 g8                         3*_g  # ConstantExpression
  109 g9                         _g  # ConstantExpression
  110 g10                        0.1*_g  # ConstantExpression
  111 g101                       0.1*_g  # ConstantExpression
  112 g11                        100*_gg  # ConstantExpression
  113 g12                        _gg  # ConstantExpression
  114 g13                        _gg  # ConstantExpression
  115 g14                        _g  # ConstantExpression
  116 g15                        0.3*_g  # ConstantExpression
  117 g16                        _g  # ConstantExpression
  118 g17                        3*_g  # ConstantExpression
  119 g18                        3*_g  # ConstantExpression
  120 g19                        3*_g  # ConstantExpression
  121 g20                        _g  # ConstantExpression
  122 h                          2  # Constant
  123 M1                         5  # Constant
  124 M2                         10^5  # Constant
  125 M3                         2*(10^5)  # Constant
  126 _rateLaw14                 (1-STOCHASTIC_GENES)*g1  # ConstantExpression
  127 _rateLaw16                 STOCHASTIC_GENES*g1  # ConstantExpression
  128 _rateLaw26                 (1-STOCHASTIC_GENES)*g3  # ConstantExpression
  129 _rateLaw28                 STOCHASTIC_GENES*g3  # ConstantExpression
  130 _rateLaw34                 (1-STOCHASTIC_GENES)*g2  # ConstantExpression
  131 _rateLaw36                 STOCHASTIC_GENES*g2  # ConstantExpression
  132 _rateLaw42                 (1-STOCHASTIC_GENES)*g5  # ConstantExpression
  133 _rateLaw44                 STOCHASTIC_GENES*g5  # ConstantExpression
  134 _rateLaw51                 (1-STOCHASTIC_GENES)*g4  # ConstantExpression
  135 _rateLaw53                 STOCHASTIC_GENES*g4  # ConstantExpression
end parameters
begin functions
    1 gene_Wip1_activity() (q0_wip1+(q1_wip1*(p53_arr^h)))/((q2+q0_wip1)+(q1_wip1*(p53_arr^h)))
    2 gene_Mdm2_activity() (q0_mdm2+(q1_mdm2*(p53_arr^h)))/((q2+q0_mdm2)+(q1_mdm2*(p53_arr^h)))
    3 gene_p21_activity() (q0_p21+(q1_p21*(p53_arr^h)))/((q2+q0_p21)+(q1_p21*(p53_arr^h)))
    4 gene_PTEN_activity() (q0_pten+(q1_pten*(p53_kill^h)))/((q2+q0_pten)+(q1_pten*(p53_kill^h)))
    5 gene_Bax_activity() (q0_bax+(q1_bax*(p53_kill^h)))/((q2+q0_bax)+(q1_bax*(p53_kill^h)))
    6 _rateLaw1() q0_wip1+(q1_wip1*(p53_arr^h))
    7 _rateLaw2() q0_mdm2+(q1_mdm2*(p53_arr^h))
    8 _rateLaw3() q0_p21+(q1_p21*(p53_arr^h))
    9 _rateLaw4() q0_pten+(q1_pten*(p53_kill^h))
   10 _rateLaw5() q0_bax+(q1_bax*(p53_kill^h))
   11 _rateLaw6() (h1*DNA_DSB_due_to_IR)*(DNA_DSB_max-DNA_DSB_tot)
   12 _rateLaw7() (h2*Caspase_act)*(DNA_DSB_max-DNA_DSB_tot)
   13 _rateLaw8() rep/(DNA_DSB_tot+DNA_DSB_Repair_Cplx_total)
   14 _rateLaw9() (p1*(DNA_DSB_tot^h))/((M1^h)+(DNA_DSB_tot^h))
   15 _rateLaw10() d1*Wip1_tot
   16 _rateLaw11() p2*ATM_p
   17 _rateLaw12() g7*((SIAH1_u+Mdm2_nuc_2p)^2)
   18 _rateLaw13() ((1-STOCHASTIC_GENES)*s1)*gene_Wip1_activity()
   19 _rateLaw15() ((STOCHASTIC_GENES*s1)*gene_Wip1_on)/n_wip1_alleles
   20 _rateLaw17() t1*mRNA_Wip1
   21 _rateLaw18() g11*(Mdm2_nuc_2p^2)
   22 _rateLaw19() g12*(Mdm2_nuc_2p^2)
   23 _rateLaw20() g12*(Mdm2_nuc_2p^2)
   24 _rateLaw21() g12*(Mdm2_nuc_2p^2)
   25 _rateLaw22() p3*ATM_p
   26 _rateLaw23() p4*HIPK2_tot
   27 _rateLaw24() d4*Wip1_tot
   28 _rateLaw25() ((1-STOCHASTIC_GENES)*s3)*gene_Mdm2_activity()
   29 _rateLaw27() ((STOCHASTIC_GENES*s3)*gene_Mdm2_on)/n_mdm2_alleles
   30 _rateLaw29() t3*mRNA_Mdm2
   31 _rateLaw30() p5*AKT_p
   32 _rateLaw31() p6*ATM_p
   33 _rateLaw32() d6*Wip1_tot
   34 _rateLaw33() ((1-STOCHASTIC_GENES)*s2)*gene_PTEN_activity()
   35 _rateLaw35() ((STOCHASTIC_GENES*s2)*gene_PTEN_on)/n_pten_alleles
   36 _rateLaw37() t2*mRNA_PTEN
   37 _rateLaw38() p8*PI3K_tot
   38 _rateLaw39() d7*PTEN_tot
   39 _rateLaw40() p12*PIP3
   40 _rateLaw41() ((1-STOCHASTIC_GENES)*s5)*gene_p21_activity()
   41 _rateLaw43() ((STOCHASTIC_GENES*s5)*gene_p21_on)/n_p21_alleles
   42 _rateLaw45() t5*mRNA_p21
   43 _rateLaw46() s10+((s9*(E2F1_free^h))/((M3^h)+(E2F1_free^h)))
   44 _rateLaw47() p9*CyclinE_free
   45 _rateLaw48() d12/(M2+Rb_p_free)
   46 _rateLaw49() p10*CyclinE_free
   47 _rateLaw50() ((1-STOCHASTIC_GENES)*s4)*gene_Bax_activity()
   48 _rateLaw52() ((STOCHASTIC_GENES*s4)*gene_Bax_on)/n_bax_alleles
   49 _rateLaw54() t4*mRNA_Bax
   50 _rateLaw55() p7*AKT_p
   51 _rateLaw56() p7*AKT_p
   52 _rateLaw57() (a1*Bax_free)+(a2*(Caspase_act^2))
end functions
begin species
    1 SIAH1(S19~0) SIAH1_total
    2 ATM(S1981~0) ATM_total
    3 PI3K() _total
    4 PtdIns(s~PP) PIP_total
    5 AKT(T308~0) AKT_total
    6 Rb(S567~0,b) Rb_total
    7 E2F1(b) E2F1_total
    8 BclXL(b) BclXL_total
    9 Bad(S75_S99~0,b) Bad_total
   10 Fourteen_3_3(b) Fourteen_3_3_total
   11 gene_Wip1(tf~0) n_wip1_alleles
   12 gene_Mdm2(tf~0) n_mdm2_alleles
   13 gene_p21(tf~0) n_p21_alleles
   14 gene_PTEN(tf~0) n_pten_alleles
   15 gene_Bax(tf~0) n_bax_alleles
   16 gene_Wip1(tf~1) 0
   17 gene_Mdm2(tf~1) 0
   18 gene_p21(tf~1) 0
   19 gene_PTEN(tf~1) 0
   20 gene_Bax(tf~1) 0
   21 DNA_DSB() 0
   22 ATM(S1981~P) 0
   23 SIAH1(S19~P) 0
   24 HIPK2() 0
   25 mRNA_Wip1() 0
   26 Wip1() 0
   27 p53(S15_S20~0,S46~0) 0
   28 mRNA_Mdm2() 0
   29 Mdm2(S166_S186~0,S395~0,loc~Cyt) 0
   30 mRNA_PTEN() 0
   31 PTEN() 0
   32 PtdIns(s~PPP) 0
   33 AKT(T308~P) 0
   34 mRNA_p21() 0
   35 p21(b) 0
   36 Cyclin_E(b) 0
   37 Rb(S567~P,b) 0
   38 E2F1(b!1).Rb(S567~0,b!1) 0
   39 mRNA_Bax() 0
   40 Bax(b) 0
   41 Bad(S75_S99~0,b!1).BclXL(b!1) 0
   42 Bad(S75_S99~PP,b) 0
   43 Caspase(csp~Pro) 0
   44 p53(S15_S20~PP,S46~0) 0
   45 p53(S15_S20~0,S46~P) 0
   46 Mdm2(S166_S186~PP,S395~0,loc~Cyt) 0
   47 Cyclin_E(b!1).p21(b!1) 0
   48 Bax(b!1).BclXL(b!1) 0
   49 Bad(S75_S99~PP,b!1).Fourteen_3_3(b!1) 0
   50 Caspase(csp~Act) 0
   51 p53(S15_S20~PP,S46~P) 0
   52 Mdm2(S166_S186~PP,S395~0,loc~Nuc) 0
   53 Mdm2(S166_S186~PP,S395~P,loc~Nuc) 0
end species
begin reactions
    1 11 16 _rateLaw1 #_R1
    2 12 17 _rateLaw2 #_R2
    3 13 18 _rateLaw3 #_R3
    4 14 19 _rateLaw4 #_R4
    5 15 20 _rateLaw5 #_R5
    6 0 21 _rateLaw6 #_R6
    7 0 21 _rateLaw7 #_R7
    8 2 22 _rateLaw9 #_R9
    9 1 23 _rateLaw11 #_R10
   10 0 24 s8 #_R11
   11 0 25 _rateLaw13 #_R12
   12 0 25 _rateLaw15 #_R13
   13 0 26 _rateLaw17 #_R14
   14 0 27 s6 #_R15
   15 0 28 _rateLaw25 #_R23
   16 0 28 _rateLaw27 #_R24
   17 0 29 _rateLaw29 #_R25
   18 0 30 _rateLaw33 #_R32
   19 0 30 _rateLaw35 #_R33
   20 0 31 _rateLaw37 #_R34
   21 4 32 _rateLaw38 #_R35
   22 5 33 _rateLaw40 #_R36
   23 0 34 _rateLaw41 #_R37
   24 0 34 _rateLaw43 #_R38
   25 0 35 _rateLaw45 #_R39
   26 0 36 _rateLaw46 #_R40
   27 6 37 _rateLaw47 #_R43
   28 6,7 38 b4 #_R44
   29 0 39 _rateLaw50 #_R46
   30 0 39 _rateLaw52 #_R47
   31 0 40 _rateLaw54 #_R48
   32 8,9 41 b2 #_R51
   33 9 42 _rateLaw56 #_R53
   34 0 43 s7 #_R56
   35 16 11 q2 #_reverse__R1
   36 17 12 q2 #_reverse__R2
   37 18 13 q2 #_reverse__R3
   38 19 14 q2 #_reverse__R4
   39 20 15 q2 #_reverse__R5
   40 21 0 _rateLaw8 #_R8
   41 22 2 _rateLaw10 #_reverse__R9
   42 23 1 d2 #_reverse__R10
   43 24 0 _rateLaw12 #_reverse__R11
   44 25 0 _rateLaw14 #_reverse__R12
   45 25 0 _rateLaw16 #_reverse__R13
   46 26 0 g8 #_reverse__R14
   47 27 0 g101 #_R16
   48 27 0 _rateLaw18 #_R17
   49 27 44 _rateLaw22 #_R21
   50 27 45 _rateLaw23 #_R22
   51 28 0 _rateLaw26 #_reverse__R23
   52 28 0 _rateLaw28 #_reverse__R24
   53 29 0 g14 #_R26
   54 29 46 _rateLaw30 #_R29
   55 30 0 _rateLaw34 #_reverse__R32
   56 30 0 _rateLaw36 #_reverse__R33
   57 31 0 g6 #_reverse__R34
   58 32 4 _rateLaw39 #_reverse__R35
   59 33 5 d8 #_reverse__R36
   60 34 0 _rateLaw42 #_reverse__R37
   61 34 0 _rateLaw44 #_reverse__R38
   62 35 0 g19 #_reverse__R39
   63 36 0 g20 #_reverse__R40
   64 35,36 47 b5 #_R41
   65 37 6 _rateLaw48 #_reverse__R43
   66 38 6,7 u5 #_reverse__R44
   67 38 37,7 _rateLaw49 #_R45
   68 39 0 _rateLaw51 #_reverse__R46
   69 39 0 _rateLaw53 #_reverse__R47
   70 40 0 g9 #_reverse__R48
   71 8,40 48 b1 #_R49
   72 41 8,9 u2 #_reverse__R51
   73 41 8,42 _rateLaw55 #_R52
   74 42 9 d9 #_reverse__R53
   75 10,42 49 b3 #_R54
   76 43 0 g17 #_R57
   77 43 50 _rateLaw57 #_R58
   78 44 0 g101 #_R16
   79 45 0 g101 #_R16
   80 45 0 _rateLaw19 #_R18
   81 44 0 _rateLaw20 #_R19
   82 45 51 _rateLaw22 #_R21
   83 44 27 d3 #_reverse__R21
   84 44 51 _rateLaw23 #_R22
   85 45 27 _rateLaw24 #_reverse__R22
   86 46 0 g15 #_R27
   87 46 29 d5 #_reverse__R29
   88 46 52 i1 #_R30
   89 47 35,36 u6 #_reverse__R41
   90 47 0 g20 #_R42
   91 48 8,40 u1 #_reverse__R49
   92 48 8 g16 #_R50
   93 49 10,42 u3 #_reverse__R54
   94 49 9,10 d9 #_R55
   95 50 0 g17 #_R57
   96 51 0 g101 #_R16
   97 51 0 _rateLaw21 #_R20
   98 51 45 d3 #_reverse__R21
   99 51 44 _rateLaw24 #_reverse__R22
  100 52 0 g15 #_R27
  101 52 53 _rateLaw31 #_R31
  102 53 0 g15 #_R27
  103 53 0 g16 #_R28
  104 53 52 _rateLaw32 #_reverse__R31
end reactions
begin groups
    1 DNA_DSB_tot          21
    2 ATM_tot              2,22
    3 ATM_p                22
    4 gene_Wip1_on         16
    5 mRNA_Wip1            25
    6 Wip1_tot             26
    7 SIAH1_tot            1,23
    8 SIAH1_u              1
    9 SIAH1_p              23
   10 HIPK2_tot            24
   11 p53_tot              27,44,45,51
   12 p53_0p               27
   13 p53_arr              44
   14 p53_kill             51
   15 gene_Mdm2_on         17
   16 mRNA_Mdm2            28
   17 Mdm2_tot             29,46,52,53
   18 Mdm2_cyt_0p          29
   19 Mdm2_cyt_2p          46
   20 Mdm2_nuc_2p          52
   21 Mdm2_nuc_3p          53
   22 PI3K_tot             3
   23 gene_PTEN_on         19
   24 mRNA_PTEN            30
   25 PTEN_tot             31
   26 PIP2                 4
   27 PIP3                 32
   28 AKT_p                33
   29 gene_p21_on          18
   30 mRNA_p21             34
   31 p21_tot              35,47
   32 p21_free             35
   33 CyclinE_tot          36,47
   34 CyclinE_free         36
   35 p21_CyclinE_cplx     47
   36 Rb_tot               6,37,38
   37 Rb_p_free            37
   38 E2F1_tot             7,38
   39 E2F1_free            7
   40 RB_u_E2F1_cplx       38
   41 gene_Bax_on          20
   42 mRNA_Bax             39
   43 Bax_tot              40,48
   44 Bax_free             40
   45 BclXL_tot            8,41,48
   46 BclXL_free           8
   47 Bax_BclXL_cplx       48
   48 Bad_tot              9,41,42,49
   49 Bad_free             9,42
   50 Bad_u_free           9
   51 Bad_p_free           42
   52 BclXL_Bad_u_cplx     41
   53 Bad_p_14_3_3_cplx    49
   54 Fourteen_3_3_tot     10,49
   55 Fourteen_3_3_free    10
   56 Caspase_tot          43,50
   57 Caspase_pro          43
   58 Caspase_act          50
end groups
