# Supplementary material for: Automated visualization of rule-based models
Source: PLoS Comput Biol. 2017 Nov 13;13(11):e1005857. doi: 10.1371/journal.pcbi.1005857 (PMC5703574; doi:10.1371/journal.pcbi.1005857)
Supplement: S2 Dataset — (ZIP) [file pcbi.1005857.s010.zip › model_analysis/models/Kesseler2013.bngl]

##############################################################################################################################
#G2 checkpoint and transition to mitosis.
#Questions about this model should be addressed to:
#Dr. Dennis Simpson 
#University of North Carolina at Chapel Hill
#Dept. of Pathology & Laboratory Medicine
#CB7295
#Chapel Hill, NC  27599
#email: dsimpson@med.unc.edu
#Phone: 919-966-8552
#
#Current version:  v1.1
#Version Date:  Aug. 9, 2010
#
#Version: v1.0; June 2010 by Kevin Kesseler.  Original core model.
#Version: v1.1; Aug. 9, 2010 by Dennis Simpson.  Added annotations to core model.
#
##############################################################################################################################

begin parameters

##	INITIAL VALUES   ##
MPF0 0.1
CDC25B0 0.1
CDC25C0 0.1
CDC25A0 0.5
WEE10 0.5
MYT10 0.5
PIN10 1.0
PP2Ac0 1.0
PP2An0 1.0
ProX0 1.0
E33c0 1.0
E33n0 1.0
CHK1a0 0.0025
CHK2a0 0.005
CHK1i0 0.045
CHK2i0 0.045
CHK1an0 0.0025
CRM10 1.0
PLK10c   0.7
PLK10n	 0.3
H30 1.0
Importin0 1.0
DUMc0 1.0
DUMn0 1.0
DUMm0 1.0

##	CREATION AND DESTRUCTION RATES   ##
kMPFin 0.001
kCDC25Ain 0.00005
kCDC25Bin 0.00005
kCDC25Cin 0.00005
kWEEin 0.005
kMYTin 0.001
kCHKin 0.000000

kMPFout 0.001
kCDCout 0.0001
kCDC25Ades 1.0
kWEEout 0.005
kMYTout 0.001

##	DEFAULT VALUES   ##
kOff 0.1
kOffN 0.3
kE    1000.0
kEn  3000.0

##	MPF ACTIVATION   ##
kMPFaOn 50.0
kMPFaOff kOff
kMPFa kE

kMPFaOnN 450.0
kMPFaOffN kOffN
kMPFaN kEn

##	CDC25 ACTIVATION   ##
kCDCaOn 20.0
kCDCaOff kOff
kCDCa kE

kCDCaOnN 180.0
kCDCaOffN kOffN
kCDCaN kEn

##	MPF UNSEQUESTER   ##
kMPFus kE
kMPFusOn 500.0
kMPFusOff kOff

##	WEE1 DEACTIVATION   ##
kWEEdOn 0.5
kWEEdOff  kOffN
kWEEd kEn

kWEEdOn2 2.0
kWEEdOn3 10.0

##	MPF DEACTIVATION   ##
kMPFdOn 100.0
kMPFdOff kOff
kMPFd kE

kMPFdOnN 900.0
kMPFdOffN kOffN
kMPFdN kEn

kMPFsdOnN 4500.0
kMPFsdOffN kMPFdOffN
kMPFsdN kMPFdN

##	MPF NUCLEAR IMPORT   ##
kMPFimpOn 0.001
kMPFimpOff kOff
kMPFimp kE

kMPFimpOnN 0.009
kMPFimpOffN kOffN
kMPFimpN kEn

##	MPF SEQUESTERATION   ##
kMPFsOn 100.0
kMPFsOff kOff
kMPFs kE

##	CDC25 PHOSPHORYLATION ON S216   ##
kCDCpOn 0.05
kCDCpOff kOff
kCDCp kE

kCDCpOnN 0.45
kCDCpOffN kOffN
kCDCpN kEn

##	WEE1 SUPERACTIVATION   ##
kWEEsaOn 0.05
kWEEsaOff kOffN
kWEEsa kEn

##	CDC25 S216 DEPHOSPHORYLATION   ##
kCDCdqOn 10.0
kCDCdqOff kOff
kCDCdq kE

kCDCdqOnN 90.0
kCDCdqOffN kOffN
kCDCdqN kEn

##	CDC25 SEQUESTERATION   ##
kE33bCDC 5.0
kE33bCDCn 45.0

kCDCsq 100.0
kCDCsqN 100.0

kE33CDCdis 0.01
kE33CDCdisN 0.01

kCDCus 0.01
kCDCus2 0.05

kWEEdes 100.0
kWEEdes2 5.0

krPLKph 0.1
krPLKphN 0.9

kCDCBdOn 100.0
kCDCBdOff kOff
kCDCBd kE

kCDCBdOnN 900.0
kCDCBdOffN kOffN
kCDCBdN kEn

kCDCBa 1.0

kCDCAaCDCB 0.1
kCDCAaCDCBn 0.9

kipMPF1 0.01
kipMPF5 0.05
kipMPF10 0.10
kipMPF50 0.50
kipMPF100 5.0
kxpMPFf 1.0
kxpMPFs 0.01
kipE33 0.10
kxpE33 0.10
kipCHK1 0.10
kxpCHK1 0.10
kipCHK2 0.10
kxpCHK2 20.0
kipCDCi 0.01
kipCDCa 0.10
kxpCDCf 0.10
kxpCDCs 0.001
kxpPLK 0.07
kipPLK 0.03

kipCDC25A 0.09
kipCDC25B 0.05

kxpCDC25A 0.01
kxpCDC25B 0.05

kImpA 0.1
kImpD 0.01

##	SPONTANEOUS Cdc25c DEACTIVATION   ##
kCDCcD 5.0
kCDCcDn 5.0

##	DEGRADATION OF Cdc25a BY CHK1 AND CHK2   ##
kCDCaOut 0.1
kCDCaOutN 0.9

##	CDC25 SEQUESTERATION DISABLE   ##
kCDCsdOn 10.0
kCDCsdOff kOff
kCDCsd kE

kCDCsdOnN 90.0
kCDCsdOffN kOffN
kCDCsdN kEn

##	MPF NUCLEAR EXPORT   ##
kMPFneOn 0.001
kMPFneOn2 0.2
kMPFneOff kOff
kMPFne kE

kMPFneOnN 0.009
kMPFneOnN2 1.8
kMPFneOffN kOffN
kMPFneN kEn

##	PLK1 ACTIVATION   ##
kPLKaOn 0.5
kPLKaOff kOff
kPLKa kE

kPLKaOnN 4.5
kPLKaOffN kOffN
kPLKaN kEn

##	PLK1 AND CHK1 MUTUAL INHIBITION   ##
kPLKd 50.0
kCHK1d 0.0001
kPLKdN 450.0
kCHK1dN 0.0009

##	pkMyt1 DEACTIVATION BY PLK1   ##
kMYTdOn 0.02
kMYTdOff kOff
kMYTd kE

kCHKd 0.001  
kCHKa 0.0000001

##	HISTONE H3 ACTIVATION   ##
kH3aOn 0.02
kH3aOff kOffN
kH3a kEn

end parameters

################################################################################################################

begin molecule types

MPF(B,DP~U~P,NE~P~U~P2,NE2~U~P,CR~U~P,L~C~N,S~no~Ki~Su)
CDC25(B,L~C~N,S~no~Ph~Su~Sq,SD~U~P,AP~U~P~D,SE~U~P,T~A~B~C)
WEE1(B,L~N,DP~U~P~M,SP~U~P,S~no~Ki~Su)
MYT1(B,S~no~Ki~Su,L~C)
PIN1(B,L~N,S~no)
PP2A(B,L~C~N,S~no~Ph)
ProX(B,S~no~Ki,L~C)
E33(B,Sq~N~Y,S~no,L~C~N)
CHK1(B,AP~U~P,S~no~Ki~Su,L~C~N)
CHK2(B,L~C~N,S~no~Ki~Su,AP~U~P)
CRM1(L~M)
Importin(L~M,CdcFI~Y~N)
DUM(L~C~N~M)
PLK1(B,L~C~N,S~no~Ki~Su,AP~U~P)
H3(B,L~C~N,S~no~Su,AP~U~P)

end molecule types

#################################################################################################################

begin species


MPF(B,DP~U,NE~U,NE2~U,CR~P,L~C,S~no) MPF0
CDC25(B,L~N,S~no,SD~U,AP~P,SE~U,T~A) CDC25A0
CDC25(B,L~C,S~no,SD~U,AP~U,SE~U,T~B) CDC25B0
CDC25(B,S~no,SD~U,AP~U,SE~U,T~C,L~C) CDC25C0
WEE1(B,L~N,DP~U,SP~U,S~no) WEE10
MYT1(B,S~no,L~C) MYT10
PIN1(B,L~N,S~no) PIN10
PP2A(B,S~no,L~C) PP2Ac0
ProX(B,S~no,L~C) ProX0
E33(B,Sq~N,S~no,L~C) E33c0
CHK1(B,AP~U,S~no,L~C) CHK1i0
CHK2i: CHK2(B,L~N,S~no,AP~U) CHK2i0
CHK1(B,AP~P,S~no,L~C) CHK1a0
CHK1(B,AP~P,S~no,L~N) CHK1an0
CHK2(B,L~N,S~no,AP~P) CHK2a0
CRM1(L~M) CRM10
Importin(L~M,CdcFI~N) Importin0
DUM(L~C) DUMc0
DUM(L~N) DUMn0
DUM(L~M) DUMm0
PP2A(B,L~N,S~no) PP2An0
E33(B,Sq~N,S~no,L~N) E33n0
PLK1(B,L~C,S~no,AP~U) PLK10c
PLK1(B,L~N,S~no,AP~U) PLK10n
H3(B,L~N,S~no,AP~U) H30

end species

######################################################################################################################
begin reaction rules

##	PROTEIN CREATION RULES   ##
DUM(L~C)->DUM(L~C)+MPF(B,DP~U,NE~U,NE2~U,CR~P,L~C,S~no) kMPFin
DUM(L~C)->DUM(L~C)+CDC25(B,L~C,S~no,SD~U,AP~P,SE~U,T~A) kCDC25Ain
DUM(L~C)->DUM(L~C)+CDC25(B,L~C,S~no,SD~U,AP~U,SE~U,T~B) kCDC25Bin
DUM(L~N)->DUM(L~N)+CDC25(B,S~no,SD~U,AP~U,SE~U,T~C,L~N) kCDC25Cin
DUM(L~N)->DUM(L~N)+WEE1(B,L~N,DP~U,SP~U,S~no) kWEEin
DUM(L~C)->DUM(L~C)+MYT1(B,S~no,L~C) kMYTin

##	PROTEIN DESTRUCTION RULES   ##
#DUM(L~C) + MPF(B,DP~U~P,S~no) -> DUM(L~C)	kMPFout
DUM(L~C) + MPF(B,DP,S~no) -> DUM(L~C)	kMPFout
DUM(L~C)+CDC25(B,S~no)->DUM(L~C) kCDCout
DUM(L~C)+WEE1(B,L~N,S~no)->DUM(L~C) kWEEout
DUM(L~C)+MYT1(B,S~no,L~C)->DUM(L~C) kMYTout

##	SPONTANEOUS ACTIVATION OF CDC25b   ##
CDC25(B,L~C,S~no,AP~U,T~B)->CDC25(B,L~C,S~no,AP~P,T~B) kCDCBa
CDC25(B,L~C,S~no,AP~D,T~B)->CDC25(B,L~C,S~no,AP~P,T~B) kCDCBa
CDC25(B,L~N,S~no,AP~U,T~B)->CDC25(B,L~N,S~no,AP~P,T~B) kCDCBa
CDC25(B,L~N,S~no,AP~D,T~B)->CDC25(B,L~N,S~no,AP~P,T~B) kCDCBa

##	ACTIVATION OF Cdc25b BY CDC25a   ##
CDC25(B,L~C,S~no,AP~U,T~B)+CDC25(B,L~C,S~no,AP~P,T~A)->CDC25(B,L~C,S~no,AP~P,T~B)+CDC25(B,L~C,S~no,AP~P,T~A) kCDCAaCDCB	
CDC25(B,L~C,S~no,AP~D,T~B)+CDC25(B,L~C,S~no,AP~P,T~A)->CDC25(B,L~C,S~no,AP~P,T~B)+CDC25(B,L~C,S~no,AP~P,T~A) kCDCAaCDCB	
CDC25(B,L~N,S~no,AP~U,T~B)+CDC25(B,L~N,S~no,AP~P,T~A)->CDC25(B,L~N,S~no,AP~P,T~B)+CDC25(B,L~N,S~no,AP~P,T~A) kCDCAaCDCB
CDC25(B,L~N,S~no,AP~D,T~B)+CDC25(B,L~N,S~no,AP~P,T~A)->CDC25(B,L~N,S~no,AP~P,T~B)+CDC25(B,L~N,S~no,AP~P,T~A) kCDCAaCDCB

##	ACTIVATION OF MPF BY Cdc25's   ##
MPF(B,DP~P,S~no,L~C)+CDC25(B,L~C,S~no,AP~P)<->MPF(B!0,DP~P,S~Su,L~C).CDC25(B!0,L~C,S~Ph,AP~P) kMPFaOn,kMPFaOff
MPF(B!0,DP~P,S~Su,L~C).CDC25(B!0,L~C,S~Ph,AP~P)->MPF(B,DP~U,S~no,L~C)+CDC25(B,L~C,S~no,AP~P) kMPFa
MPF(B,DP~P,S~no,L~N)+CDC25(B,L~N,S~no,AP~P)<->MPF(B!0,DP~P,S~Su,L~N).CDC25(B!0,S~Ph,AP~P,L~N) kMPFaOnN,kMPFaOffN
MPF(B!0,DP~P,S~Su,L~N).CDC25(B!0,S~Ph,AP~P,L~N)->MPF(B,DP~U,S~no,L~N)+CDC25(B,L~N,S~no,AP~P) kMPFaN

##	ACTIVATION OF MPF BY Cdc25c   ##
MPF(B,DP~P,S~no,L~C)+CDC25(B,L~C,S~no,AP~P,T~C)<->MPF(B!0,DP~P,S~Su,L~C).CDC25(B!0,L~C,S~Ph,AP~P,T~C) kMPFaOn,kMPFaOff
MPF(B!0,DP~P,S~Su,L~C).CDC25(B!0,L~C,S~Ph,AP~P,T~C)->MPF(B,DP~U,S~no,L~C)+CDC25(B,L~C,S~no,AP~P,T~C) kMPFa
MPF(B,DP~P,S~no,L~N)+CDC25(B,L~N,S~no,AP~P,T~C)<->MPF(B!0,DP~P,S~Su,L~N).CDC25(B!0,S~Ph,AP~P,T~C,L~N) kMPFaOnN,kMPFaOffN
MPF(B!0,DP~P,S~Su,L~N).CDC25(B!0,S~Ph,AP~P,L~N,T~C)->MPF(B,DP~U,S~no,L~N)+CDC25(B,L~N,S~no,AP~P,T~C) kMPFaN

##	SPONTANEOUS DEACTIVATION OF CDC25's   ##
CDC25(B,L~C,S~no,T~C,AP~P)+DUM(L~C)->CDC25(B,L~C,S~no,T~C,AP~U)+DUM(L~C) kCDCcD
CDC25(B,L~N,S~no,T~C,AP~P)+DUM(L~N)->CDC25(B,S~no,T~C,AP~U,L~N)+DUM(L~N) kCDCcDn

##	DEGRADATION OF SEQUESTERED CDC25's   ##
CDC25(B!0,L~C,SD~U,S~Sq,SE~P).E33(B!0,Sq~Y,L~C,S~no)->E33(B,Sq~N,L~C,S~no) kCDCout

##	ACTIVATION OF Cdc25c BY MPF   ##
MPF(B,L~N,DP~U,S~no)+CDC25(B,L~N,S~no,AP~U,T~C)<->MPF(B!0,L~N,DP~U,S~Ki).CDC25(B!0,L~N,S~Su,AP~U,T~C) kCDCaOnN,kCDCaOffN
MPF(B!0,L~N,DP~U,S~Ki).CDC25(B!0,L~N,S~Su,AP~U,T~C)->MPF(B,L~N,DP~U,S~no)+CDC25(B,L~N,S~no,AP~P,T~C) kCDCaN
MPF(B,L~C,DP~U,S~no)+CDC25(B,L~C,S~no,AP~U,T~C)<->MPF(B!0,L~C,DP~U,S~Ki).CDC25(B!0,L~C,S~Su,AP~U,T~C) kCDCaOn,kCDCaOff
#MPF(B!0,L~C,DP~U,S~Ki).CDC25(B!0,L~C,S~Su,AP~U,T~C)->MPF(B,L~C,DP~U,S~no)+CDC25(B,L~C,S~no,SD~*,AP~P,T~C) kCDCa
MPF(B!0,L~C,DP~U,S~Ki).CDC25(B!0,L~C,S~Su,AP~U,T~C)->MPF(B,L~C,DP~U,S~no)+CDC25(B,L~C,S~no,AP~P,T~C) kCDCa

##	DEACTIVATION OF Wee1 BY MPF   ##
MPF(B,L~N,DP~U,S~no)+WEE1(B,L~N,DP~U,S~no)<->MPF(B!0,L~N,DP~U,S~Ki).WEE1(B!0,L~N,DP~U,S~Su) kWEEdOn,kWEEdOff
MPF(B!0,L~N,DP~U,S~Ki).WEE1(B!0,L~N,DP~U,S~Su)->WEE1(B,L~N,DP~M,SP~U,S~no)+MPF(B,L~N,DP~U,S~no) kWEEd

##	PIN1 Destruction of Wee1   ##
PIN1(B,L~N,S~no)+WEE1(B,L~N,DP~P,S~no)->PIN1(B,L~N,S~no) kWEEdes
PIN1(B,L~N,S~no)+WEE1(B,L~N,DP~M,S~no)->PIN1(B,L~N,S~no) kWEEdes2

##	DEACTIVATION OF MPF BY WEE1 AND pkMYT1   ##
WEE1(B,L~N,S~no,SP~U)+MPF(B,L~N,DP~U,S~no)<->MPF(B!0,L~N,DP~U,S~Su).WEE1(B!0,L~N,SP~U,S~Ki) kMPFdOnN,kMPFdOffN
MPF(B!0,L~N,DP~U,S~Su).WEE1(B!0,L~N,SP~U,S~Ki)->WEE1(B,L~N,SP~U,S~no)+MPF(B,L~N,DP~P,S~no) kMPFdN
WEE1(B,L~N,S~no,SP~P)+MPF(B,L~N,DP~U,S~no)<->MPF(B!0,L~N,DP~U,S~Su).WEE1(B!0,L~N,SP~P,S~Ki) kMPFsdOnN,kMPFsdOffN
MPF(B!0,L~N,DP~U,S~Su).WEE1(B!0,L~N,SP~P,S~Ki)->WEE1(B,L~N,SP~P,S~no)+MPF(B,L~N,DP~P,S~no) kMPFsdN
MYT1(B,L~C,S~no)+MPF(B,L~C,DP~U,S~no)<->MPF(B!0,L~C,DP~U,S~Su).MYT1(B!0,L~C,S~Ki) kMPFdOn,kMPFdOff
MPF(B!0,L~C,DP~U,S~Su).MYT1(B!0,L~C,S~Ki)->MYT1(B,L~C,S~no)+MPF(B,L~C,DP~P,S~no) kMPFd

##	PHOSPHORYLATION OF MPF CYTOPLASMIC RETENTION SITE BY UNKOWN KINASE   ##
ProX(B,S~no,L~C)+MPF(B,L~C,CR~U,S~no)<->MPF(B!0,L~C,CR~U,S~Su).ProX(B!0,L~C,S~Ki) kMPFsOn,kMPFsOff
MPF(B!0,L~C,CR~U,S~Su).ProX(B!0,S~Ki,L~C)->ProX(B,L~C,S~no)+MPF(B,L~C,CR~P,S~no) kMPFs

##	CHK1 AND CHK2 ENABLING SEQUESTERATION OF CDC25   ##
CHK1(B,AP~P,S~no,L~C)+CDC25(B,L~C,S~no,SD~U,SE~U)<->CHK1(B!0,AP~P,S~Ki,L~C).CDC25(B!0,L~C,SD~U,SE~U,S~Su) kCDCpOn,kCDCpOff
CHK1(B,AP~P,S~no,L~N)+CDC25(B,L~N,S~no,SD~U,SE~U)<->CHK1(B!0,AP~P,S~Ki,L~N).CDC25(B!0,L~N,SD~U,SE~U,S~Su) kCDCpOnN,kCDCpOffN
CHK1(B!0,AP~P,S~Ki,L~C).CDC25(B!0,L~C,SD~U,SE~U,S~Su)->CHK1(B,AP~P,S~no,L~C)+CDC25(B,L~C,S~no,SD~U,SE~P) kCDCp
CHK1(B!0,AP~P,S~Ki,L~N).CDC25(B!0,L~N,SD~U,SE~U,S~Su)->CHK1(B,AP~P,S~no,L~N)+CDC25(B,L~N,S~no,SD~U,SE~P) kCDCpN

CHK2(B,L~C,S~no,AP~P)+CDC25(B,L~C,S~no,SD~U,SE~U)<->CHK2(B!0,L~C,S~Ki,AP~P).CDC25(B!0,L~C,SD~U,SE~U,S~Su) kCDCpOn,kCDCpOff
CHK2(B!0,L~C,S~Ki,AP~P).CDC25(B!0,L~C,SD~U,SE~U,S~Su)->CHK2(B,L~C,S~no,AP~P)+CDC25(B,L~C,S~no,SD~U,SE~P) kCDCp
CHK2(B,L~N,S~no,AP~P)+CDC25(B,L~N,S~no,SD~U,SE~U)<->CHK2(B!0,L~N,S~Ki,AP~P).CDC25(B!0,L~N,SD~U,SE~U,S~Su) kCDCpOnN,kCDCpOffN
CHK2(B!0,L~N,S~Ki,AP~P).CDC25(B!0,L~N,SD~U,SE~U,S~Su)->CHK2(B,L~N,S~no,AP~P)+CDC25(B,L~N,S~no,SD~U,SE~P) kCDCpN

##	SUPERACTIVATION OF Wee1 BY CHK1   ##
CHK1(B,AP~P,S~no,L~N)+WEE1(B,L~N,SP~U,S~no)<->WEE1(B!0,L~N,SP~U,S~Su).CHK1(B!0,AP~P,L~N,S~Ki) kWEEsaOn,kWEEsaOff
WEE1(B!0,L~N,SP~U,S~Su).CHK1(B!0,AP~P,L~N,S~Ki)->CHK1(B,AP~P,S~no,L~N)+WEE1(B,L~N,SP~P,S~no) kWEEsa

##	PP2A REMOVING SEQUESTRATION ENABLING PHOSPHORYLATION FROM CDC25's   ##
PP2A(B,L~C,S~no)+CDC25(B,L~C,S~no,SE~P)<->PP2A(B!0,L~C,S~Ph).CDC25(B!0,L~C,S~Su,SE~P) kCDCdqOn,kCDCdqOff
PP2A(B!0,L~C,S~Ph).CDC25(B!0,L~C,S~Su,SE~P)->PP2A(B,L~C,S~no)+CDC25(B,L~C,S~no,SE~U) kCDCdq
PP2A(B,L~N,S~no)+CDC25(B,L~N,S~no,SE~P)<->PP2A(B!0,S~Ph,L~N).CDC25(B!0,L~N,S~Su,SE~P) kCDCdqOnN,kCDCdqOffN	
PP2A(B!0,S~Ph,L~N).CDC25(B!0,L~N,S~Su,SE~P)->PP2A(B,L~N,S~no)+CDC25(B,L~N,S~no,SE~U) kCDCdqN

##	PP2A DISRUPTING 14-3-3 SEQUESTERATION OF CDC25's   ##
PP2A(B,L~C,S~no)+CDC25(B!0,L~C,SD~U,S~Sq,SE~P).E33(B!0,L~C,S~no,Sq~Y)->PP2A(B,L~C,S~no)+E33(B,L~C,S~no,Sq~N)+CDC25(B,L~C,SD~U,S~no,SE~U) kCDCus

##	PP2A REMOVING THE SEQUESTERATION DISABLING PHOSPHORYLATION FROM CDC25's   ##
PP2A(B,L~C,S~no)+CDC25(B,L~C,S~no,SD~P)->PP2A(B,L~C,S~no)+CDC25(B,L~C,S~no,SD~U) krPLKph
PP2A(B,L~C,S~no)+CDC25(B,L~N,S~no,SD~P)->PP2A(B,L~C,S~no)+CDC25(B,L~N,S~no,SD~U) krPLKphN

##	14-3-3 SEQUESTERING CDC25's   ##
E33(B,L~C,S~no,Sq~N)+CDC25(B,L~C,SD~U,S~no,SE~P)->CDC25(B!0,L~C,SD~U,S~Sq,SE~P).E33(B!0,L~C,S~no,Sq~N) kE33bCDC
E33(B,L~N,S~no,Sq~N)+CDC25(B,L~N,SD~U,S~no,SE~P)->CDC25(B!0,L~N,SD~U,S~Sq,SE~P).E33(B!0,L~N,S~no,Sq~N) kE33bCDCn
CDC25(B!0,L~C,SD~U,S~Sq,SE~P).E33(B!0,L~C,S~no,Sq~N)->CDC25(B!0,L~C,SD~U,S~Sq,SE~P).E33(B!0,L~C,S~no,Sq~Y) kCDCsq
CDC25(B!0,L~C,SD~U,S~Sq,SE~P).E33(B!0,L~C,S~no,Sq~N)->E33(B,L~C,Sq~N,S~no)+CDC25(B,L~C,SD~U,S~no,SE~U) kE33CDCdis
CDC25(B!0,L~N,SD~U,S~Sq,SE~P).E33(B!0,L~N,S~no,Sq~N)->CDC25(B!0,L~C,SD~U,S~Sq,SE~P).E33(B!0,L~C,S~no,Sq~Y) kCDCsqN
CDC25(B!0,L~N,SD~U,S~Sq,SE~P).E33(B!0,L~N,S~no,Sq~N)->E33(B,L~N,Sq~N,S~no)+CDC25(B,L~N,SD~U,S~no,SE~U) kE33CDCdisN

##	CHK1 AND CHK2 PHOSPHORYLATION OF CDC25a LEADING TO DEGRADATION  ##
CHK1(B,AP~P,S~no,L~C)+CDC25(B,L~C,S~no,AP~P,T~A) -> CHK1(B,AP~P,S~no,L~C) kCDCaOut
CHK2(B,AP~P,S~no,L~C)+CDC25(B,L~C,S~no,AP~P,T~A) -> CHK2(B,AP~P,S~no,L~C) kCDCaOut
CHK1(B,AP~P,S~no,L~N)+CDC25(B,L~N,S~no,AP~P,T~A) -> CHK1(B,AP~P,S~no,L~N) kCDCaOutN
CHK2(B,AP~P,S~no,L~N)+CDC25(B,L~N,S~no,AP~P,T~A) -> CHK2(B,AP~P,S~no,L~N) kCDCaOutN

##	CHK1 DEACTIVATION OF CDC25b   ##
CHK1(B,AP~P,S~no,L~C)+CDC25(B,L~C,S~no,AP~P,T~B)<->CDC25(B!0,L~C,AP~P,T~B,S~Su).CHK1(B!0,AP~P,S~Ki,L~C) kCDCBdOn,kCDCBdOff
CDC25(B!0,L~C,AP~P,T~B,S~Su).CHK1(B!0,AP~P,S~Ki,L~C)->CHK1(B,AP~P,S~no,L~C)+CDC25(B,L~C,S~no,AP~D,T~B) kCDCBd
CHK1(B,AP~P,S~no,L~N)+CDC25(B,L~N,S~no,AP~P,T~B)<->CDC25(B!0,L~N,AP~P,T~B,S~Su).CHK1(B!0,AP~P,S~Ki,L~N) kCDCBdOnN,kCDCBdOffN
CDC25(B!0,L~N,AP~P,T~B,S~Su).CHK1(B!0,AP~P,S~Ki,L~N)->CHK1(B,AP~P,S~no,L~N)+CDC25(B,L~N,S~no,AP~D,T~B) kCDCBdN

##	NUCLEAR IMPORT AND EXPORT RULES   ##
Importin(L~M)+E33(B,Sq~N,S~no,L~C)->Importin(L~M)+E33(B,Sq~N,S~no,L~N) kipE33
DUM(L~M)+E33(B,Sq~N,S~no,L~N)->DUM(L~M)+E33(B,Sq~N,S~no,L~C) kxpE33

Importin(L~M)+CHK1(B,S~no,L~C)->Importin(L~M)+CHK1(B,S~no,L~N) kipCHK1
DUM(L~M)+CHK1(B,S~no,L~N)->DUM(L~M)+CHK1(B,S~no,L~C) kxpCHK1
Importin(L~M)+CHK2(B,S~no,L~C)->Importin(L~M)+CHK2(B,S~no,L~N) kipCHK2
DUM(L~M)+CHK2(B,AP~P,S~no,L~N)->DUM(L~M)+CHK2(B,AP~P,S~no,L~C) kxpCHK2

Importin(L~M)+CDC25(B,L~C,S~no,T~A)->Importin(L~M)+CDC25(B,L~N,S~no,T~A) kipCDC25A
Importin(L~M)+CDC25(B,L~C,S~no,T~B)->Importin(L~M)+CDC25(B,L~N,S~no,T~B) kipCDC25B

CRM1(L~M)+CDC25(B,L~N,S~no,T~A)->CRM1(L~M)+CDC25(B,L~C,S~no,T~A) kxpCDC25A
CRM1(L~M)+CDC25(B,L~N,S~no,T~B)->CRM1(L~M)+CDC25(B,L~C,S~no,T~B) kxpCDC25B

Importin(L~M,CdcFI~N)+CDC25(B,L~C,S~no,T~C)->Importin(L~M,CdcFI~N)+CDC25(B,L~N,S~no,,T~C) kipCDCi
Importin(L~M,CdcFI~Y)+CDC25(B,L~C,S~no,T~C)->Importin(L~M,CdcFI~Y)+CDC25(B,L~N,S~no,T~C) kipCDCa
CRM1(L~M)+CDC25(B,L~N,S~no,T~C,SD~P)->CRM1(L~M)+CDC25(B,L~C,S~no,T~C,SD~P) kxpCDCf
CRM1(L~M)+CDC25(B,L~N,S~no,T~C,SD~U)->CRM1(L~M)+CDC25(B,L~C,S~no,T~C,SD~U) kxpCDCs
PLK1(B,L~N,S~no)+CRM1(L~M)->PLK1(B,L~C,S~no)+CRM1(L~M) kxpPLK
PLK1(B,L~C,S~no)+Importin(L~M)->PLK1(B,L~N,S~no)+Importin(L~M) kipPLK

CRM1(L~M)+MPF(B,L~N,NE~U,S~no)->CRM1(L~M)+MPF(B,L~C,NE~U,S~no) kxpMPFf
CRM1(L~M)+MPF(B,L~N,NE~P,S~no)->CRM1(L~M)+MPF(B,L~C,NE~P,S~no) kxpMPFs

Importin(L~M)+MPF(B,L~C,NE~U,NE2~U,CR~P,S~no)->Importin(L~M)+MPF(B,L~N,NE~U,NE2~U,CR~P,S~no) kipMPF1
Importin(L~M)+MPF(B,L~C,NE~U,NE2~U,CR~U,S~no)->Importin(L~M)+MPF(B,L~N,NE~U,NE2~U,CR~U,S~no) kipMPF5
Importin(L~M)+MPF(B,L~C,NE2~P,CR~P,S~no)->Importin(L~M)+MPF(B,L~N,NE2~P,CR~P,S~no) kipMPF10
Importin(L~M)+MPF(B,L~C,NE2~P,CR~U,S~no)->Importin(L~M)+MPF(B,L~N,NE2~P,CR~U,S~no) kipMPF100
Importin(L~M)+MPF(B,L~C,NE~P,NE2~U,CR~U,S~no)->Importin(L~M)+MPF(B,L~N,NE~P,NE2~U,CR~U,S~no) kipMPF10

##	MODIFICATION OF IMPORTIN FOR FAST TRANSPORT   ##
Importin(L~M,CdcFI~N)+MPF(B,L~C,DP~U,CR~U,S~no) -> Importin(L~M,CdcFI~Y)+MPF(B,L~C,DP~U,CR~U,S~no) kImpA
DUM(L~M)+Importin(L~M,CdcFI~Y) -> DUM(L~M)+Importin(L~M,CdcFI~N) kImpD

##	CHK1 AND CHK2 SPONTANEOUS DEACTIVATION   ##
CHK1(B,AP~P,S~no)+DUM(L~C)->CHK1(B,AP~U,S~no)+DUM(L~C) kCHKd	
CHK2(B,S~no,AP~P)+DUM(L~C)->CHK2(B,S~no,AP~U)+DUM(L~C) kCHKd	

##	CHK1 AND CHK2 SPONTANEOUS ACTIVATION   ##
CHK1(B,AP~U,S~no)->CHK1(B,AP~P,S~no) kCHKa	
CHK2(B,S~no,AP~U)->CHK2(B,S~no,AP~P) kCHKa	

##	REMOVAL OF MPF CYTOPLASMIC RETENTION PHOSPHORYLATION BY CDC25's   ##
MPF(B,L~C,CR~P,S~no)+CDC25(B,L~C,S~no,AP~P)<-> MPF(B!0,L~C,CR~P,S~Su).CDC25(B!0,L~C,S~Ph,AP~P) kMPFusOn,kMPFusOff
MPF(B!0,L~C,CR~P,S~Su).CDC25(B!0,L~C,S~Ph,AP~P)-> MPF(B,L~C,S~no,CR~U)+CDC25(B,L~C,S~no,AP~P) kMPFus

##	Plk1 RELEASE OF CDC25's SEQUESTERATION   ##
PLK1(B,L~C,S~no,AP~P)+CDC25(B,L~C,S~no,SD~U)<->PLK1(B!0,L~C,AP~P,S~Ki).CDC25(B!0,L~C,S~Su,SD~U) kCDCsdOn,kCDCsdOff
PLK1(B!0,L~C,S~Ki,AP~P).CDC25(B!0,L~C,SD~U,S~Su)->PLK1(B,L~C,S~no,AP~P)+CDC25(B,L~C,S~no,SD~P) kCDCsd
PLK1(B,L~N,S~no,AP~P)+CDC25(B,L~N,S~no,SD~U)<->PLK1(B!0,L~N,AP~P,S~Ki).CDC25(B!0,L~N,S~Su,SD~U) kCDCsdOnN,kCDCsdOffN
PLK1(B!0,L~N,S~Ki,AP~P).CDC25(B!0,L~N,SD~U,S~Su)->PLK1(B,L~N,S~no,AP~P)+CDC25(B,L~N,S~no,SD~P) kCDCsdN

PLK1(B,L~C,S~no,AP~P)+CDC25(B!0,L~C,SD~U,S~Sq,SE~P).E33(B!0,Sq~Y,L~C,S~no)->PLK1(B,L~C,S~no,AP~P)+E33(B,L~C,S~no,Sq~N)+CDC25(B,L~C,SE~U,S~no,SD~U) kCDCus2

##	Plk1 PHOSPHORYLATING MPF   ##
PLK1(B,L~N,S~no,AP~P)+MPF(B,L~N,S~no,NE~U,NE2~U)<->PLK1(B!0,L~N,AP~P,S~Ki).MPF(B!0,L~N,NE~U,NE2~U,S~Su) kMPFneOnN,kMPFneOffN
PLK1(B,L~C,S~no,AP~P)+MPF(B,L~C,NE~U,NE2~U,S~no)<->PLK1(B!0,AP~P,L~C,S~Ki).MPF(B!0,L~C,S~Su,NE~U,NE2~U) kMPFneOn,kMPFneOff
PLK1(B,L~N,S~no,AP~P)+MPF(B,L~N,S~no,NE~U,NE2~P)<->PLK1(B!0,L~N,AP~P,S~Ki).MPF(B!0,L~N,NE~U,NE2~P,S~Su) kMPFneOnN2,kMPFneOffN
PLK1(B,L~C,S~no,AP~P)+MPF(B,L~C,NE~U,NE2~P,S~no)<->PLK1(B!0,AP~P,L~C,S~Ki).MPF(B!0,L~C,S~Su,NE~U,NE2~P) kMPFneOn2,kMPFneOff
PLK1(B!0,L~C,S~Ki,AP~P).MPF(B!0,L~C,NE~U,S~Su)->PLK1(B,L~C,S~no,AP~P)+MPF(B,L~C,S~no,NE~P) kMPFne
PLK1(B!0,L~N,S~Ki,AP~P).MPF(B!0,L~N,NE~U,S~Su)->PLK1(B,L~N,S~no,AP~P)+MPF(B,L~N,S~no,NE~P) kMPFneN

##	MPF PHOSPHORYLATING Plk1  ##
PLK1(B,L~C,S~no,AP~U)+MPF(B,L~C,S~no,DP~U)<->PLK1(B!0,L~C,S~Su,AP~U).MPF(B!0,L~C,S~Ki,DP~U) kPLKaOn,kPLKaOff
PLK1(B,L~N,S~no,AP~U)+MPF(B,L~N,S~no,DP~U)<->PLK1(B!0,L~N,S~Su,AP~U).MPF(B!0,L~N,S~Ki,DP~U) kPLKaOnN,kPLKaOffN
PLK1(B!0,L~N,S~Su,AP~U).MPF(B!0,L~N,S~Ki,DP~U)->PLK1(B,L~N,S~no,AP~P)+MPF(B,L~N,S~no,DP~U) kPLKaN
PLK1(B!0,L~C,S~Su,AP~U).MPF(B!0,L~C,S~Ki,DP~U)->PLK1(B,L~C,S~no,AP~P)+MPF(B,L~C,S~no,DP~U) kPLKa

##	Plk1 PHOSPHORYLATING CHK1   ##
PLK1(B,L~C,S~no,AP~P)+CHK1(B,AP~P,S~no,L~C)->PLK1(B,L~C,S~no,AP~U)+CHK1(B,AP~P,S~no,L~C) kPLKd
PLK1(B,L~C,S~no,AP~P)+CHK1(B,AP~P,S~no,L~C)->PLK1(B,L~C,S~no,AP~P)+CHK1(B,AP~U,S~no,L~C) kCHK1d
PLK1(B,L~N,S~no,AP~P)+CHK1(B,AP~P,S~no,L~N)->PLK1(B,S~no,AP~U,L~N)+CHK1(B,AP~P,S~no,L~N) kPLKdN
PLK1(B,L~N,S~no,AP~P)+CHK1(B,AP~P,S~no,L~N)->PLK1(B,S~no,AP~P,L~N)+CHK1(B,AP~U,S~no,L~N) kCHK1dN

##PLK1 PHOSPHORYLATING WEE1##
PLK1(B,L~N,S~no,AP~P)+WEE1(B,L~N,DP~U,S~no)<->PLK1(B!0,L~N,S~no,AP~P).WEE1(B!0,L~N,DP~U,S~no) kWEEdOn2,kWEEdOff
PLK1(B!0,L~N,S~no,AP~P).WEE1(B!0,L~N,DP~U,S~no)->PLK1(B,L~N,S~no,AP~P)+WEE1(B,L~N,DP~P,S~no) kWEEd
PLK1(B,L~N,S~no,AP~P)+WEE1(B,L~N,DP~M,S~no)<->PLK1(B!0,L~N,S~no,AP~P).WEE1(B!0,L~N,DP~M,S~no) kWEEdOn3,kWEEdOff
PLK1(B!0,L~N,S~no,AP~P).WEE1(B!0,L~N,DP~M,S~no)->PLK1(B,L~N,S~no,AP~P)+WEE1(B,L~N,DP~P,S~no) kWEEd

##	Plk1 PHOSPHORYLATING pkMyt1   ##
PLK1(B,L~C,S~no,AP~P)+MYT1(B,S~no,L~C)<->PLK1(B!0,L~C,AP~P,S~Ki).MYT1(B!0,L~C,S~Su) kMYTdOn,kMYTdOff
PLK1(B!0,L~C,AP~P,S~Ki).MYT1(B!0,L~C,S~Su)->PLK1(B,L~C,S~no,AP~P) kMYTd

##	MPF AUTOPHOSPHORYLATION   ##
MPF(B!0,L~N,NE2~U,S~Su).MPF(B!0,L~N,DP~U,S~Ki)-> MPF(B,L~N,S~no,NE2~P)+MPF(B,L~N,DP~U,S~no) kMPFimpN
MPF(B,L~N,S~no,NE2~U)+MPF(B,L~N,DP~U,S~no)<-> MPF(B!0,L~N,NE2~U,S~Su).MPF(B!0,L~N,DP~U,S~Ki) kMPFimpOnN,kMPFimpOffN
MPF(B,L~C,NE2~U,S~no)+MPF(B,L~C,DP~U,S~no)<-> MPF(B!0,L~C,NE2~U,S~Su).MPF(B!0,L~C,DP~U,S~Ki) kMPFimpOn,kMPFimpOff
MPF(B!0,L~C,NE2~U,S~Su).MPF(B!0,L~C,DP~U,S~Ki)-> MPF(B,L~C,NE2~P,S~no)+MPF(B,L~C,DP~U,S~no) kMPFimp

##	Phosphorylation of Histone H3 by MPF to Mark Mitotic Entry   ##
MPF(B,DP~U,L~N,S~no)+H3(B,AP~U,L~N,S~no)<->MPF(B!0,DP~U,L~N,S~Ki).H3(B!0,AP~U,L~N,S~Su) kH3aOn,kH3aOff
MPF(B!0,DP~U,L~N,S~Ki).H3(B!0,AP~U,L~N,S~Su)->MPF(B,DP~U,L~N,S~no)+H3(B,AP~P,L~N,S~no) kH3a

end reaction rules
############################################################################################################################

begin observables
# The observables were set according to each figure.

Molecules Histone_H3	H3(AP~P)
Molecules Tot_WEE1 WEE1()
Molecules Active_WEE1	WEE1(DP~U)
Molecules Super_WEE1	WEE1(SP~P,DP~U)
Molecules Total_MYT1	MYT1()
Molecules Tot_PLK	PLK1()
Molecules Ca_PLK	PLK1(L~C,AP~P)
Molecules Na_PLK	PLK1(L~N,AP~P)
Molecules Active_PLK	PLK1(AP~P)
Molecules Tot_CDC25a	CDC25(T~A)
Molecules A_CDC25a CDC25(T~A,AP~P,S~no)
Molecules seq_CDC25a	CDC25(T~A,B!1).E33(B!1,Sq~Y)
Molecules Na_Cdc25a_N	CDC25(T~A,AP~P,S~no,L~N)
Molecules Tot_CDC25b	CDC25(T~B)
Molecules Act_CDC25b	CDC25(T~B,AP~P,S~no)
Molecules seq_CDC25b	CDC25(B!1,T~B).E33(B!1,Sq~Y)
Molecules Na_Cdc25b	CDC25(T~B,AP~P,S~no,L~N)
Molecules Ca_CDC25b CDC25(T~B,AP~P,S~no,L~C)
Molecules Tot_CDC25c	CDC25(T~C)
#Molecules Act_CDC25c	CDC25(T~*,AP~P,S~no,L~C)
#Molecules Act_CDC25c	CDC25(AP~P,S~no,L~C)

Molecules Ca_CDC25c	CDC25(T~C,AP~P,S~no,L~C)
Molecules Na_CDC25c	CDC25(T~C,AP~P,L~N)
Molecules seq_CDC25c	CDC25(B!1,T~C).E33(B!1,Sq~Y)
Molecules Ca_MPF	MPF(L~C,DP~U)
Molecules Tot_MPF	MPF()
Molecules C_MPF	MPF(L~C)
Molecules N_MPF	MPF(L~N)
Molecules Na_MPF	MPF(L~N,DP~U)
Molecules Act_CHK1	CHK1(AP~P,L~C)
Molecules Na_CHK1	CHK1(AP~P,L~N)
Molecules Act_CHK2	CHK2(AP~P,L~C)
Molecules Na_CHK2	CHK2(AP~P,L~N)

end observables


###################################################################################
##     THIS NEXT SECTION CONTAINING "setParameter" COMMANDS  					   ###
##      was used alter the paramaters for the pramater scan and depletion experiments.	   ###
###################################################################################

##	pkMYT1   ##
#setParameter(MYT10,0.005);		##setParameter(MYT10,0.5);
#setParameter(kMYTin,0.0001);		##setParameter(kMYTin,0.001);

##	WEE1   ##
#setParameter(WEE10,0.005);		##setParameter(WEE10,0.5);
#setParameter(kWEEin,0.0005);		##setParameter(kWEEin,0.005);

##	MPF   ##
#setParameter(MPF0,0.1);
#setParameter(kMPFin,0.001);

##	CDC25   ##
#setParameter(kCDC25Bin,0.0000);	#setParameter(kCDC25Bin,0.0003);
#setParameter(kCDC25Cin,0.00005);
#setParameter(kCDC25Ain,0.00001);

#setParameter(CDC25A0,0.5);
#setParameter(CDC25B0,0.0);
#setParameter(CDC25C0,0.1);

#setParameter(kCDCout,0.0001);

#setParameter(kCDCaOut,0.011);
#setParameter(kCDCaOutN,0.099);

#setParameter(kCDCaOn,5.0);
#setParameter(kCDCaOnN,45.0);

#setParameter(kCDCcD,5.0);
#setParameter(kCDCcDn,5.0);

#setParameter(kCDCBdOn,200.0);
#setParameter(kCDCBdOnN,1800.0);

#setParameter(kCDCBa,1.0);

#setParameter(kCDCAaCDCB,0.1);
#setParameter(kCDCAaCDCBn,0.9);

#setParameter(kCDC25Ades,0.0000001);

#setParameter(kE33CDCdis,0.01);
#setParameter(kE33CDCdis,0.01);

#setParameter(kCDCsq,100.0);
#setParameter(kCDCsqN,100.0);

##	CHK1   ##
#setParameter(CHK1a0,0.005);
#setParameter(CHK1i0,0.09);
#setParameter(CHK1an0,0.005);

##	CHK2   ##
#setParameter(CHK2a0,0.01);
#setParameter(CHK2i0,0.09);

##	PLK1   ##
#setParameter(PLK10c,0.07);		##setParameter(PLK10c,0.7);
#setParameter(PLK10n,0.03);		##setParameter(PLK10n,0.3);

##	PIN1   ##
#setParameter(PIN10,1.0);

##	PP2A   ##
#setParameter(PP2Ac0,1.0);
#setParameter(PP2An0,1.0);

#setParameter(kipE33,0.2);
#setParameter(kxpE33,0.1);

#setParameter(kCDCus,0.001);
#setParameter(kCDCus2,0.3);

#setParameter(kMPFaOn,60.0);
#setParameter(kMPFaOnN,540.0);

#setParameter(kipCDCi,0.1);
#setParameter(kipCDCa,1.0);

#setParameter(kxpCDCf,1.0);
#setParameter(kxpCDCs,0.01);

#setParameter(kImpA,0.5);
#setParameter(kImpD,0.01);

#setParameter(kipE33,0.1);
#setParameter(kxpE33,0.1);

#setParameter(kipMPF1,0.01);
#setParameter(kipMPF5,0.05);
#setParameter(kipMPF10,0.10);
#setParameter(kipMPF50,0.5);
#setParameter(kipMPF100,5.0);
#setParameter(kxpMPFf,1.0);
#setParameter(kxpMPFs,0.01);
#setParameter(kipCHK1,0.90);
#setParameter(kxpCHK1,0.10);
#setParameter(kipCHK2,0.90);
#setParameter(kxpCHK2,0.10);
#setParameter(kipCDCi,0.01);
#setParameter(kipCDCa,0.10);
#setParameter(kxpCDCf,0.10);
#setParameter(kxpCDCs,0.001);
#setParameter(kxpPLK,0.07);
#setParameter(kipPLK,0.03);

##	Histone H3   ##
#setParameter(H30,1.0);

#setParameter(kCDC25Cin,0.0000005);
#setParameter(CDC25C0,0.001);

###############################################################################################################
##This Section is Used to Set the Simulation Conditions.							  						    	##
## 												  						  							##
##The same "generate_network" command is used for all simulations.  The conditions as set below will run the model for a       ##
##simulated 12 hours.  The output files will have the suffix "_noDamage", "_Damage", or "_Recovery" appended to the file        ##
##name corresponding to conditions #1, #2 or #3 below.							  							 ##
##To simulate just the condition 1 below, uncomment the line following the "simulate_ode" command.  To run condition 2,	  ##
##make sure conditions 1 and 3 are commented out.  To run condition 3, uncomment conditions 2 AND 3.  Keep condition 1 	  ##
##commented out.											 											  ##
################################################################################################################

generate_network\
({overwrite=>1,check_iso=>1,max_iter=>25,max_stoich=>{MPF=>unlimited,CDC25=>unlimited,PIN1=>unlimited,WEE1=>unlimited,\
ProX=>unlimited,DUM=>unlimited,MYT1=>unlimited,CRM1=>1e10,Importin=>1e10}});

###########################################################################################################################
#	1. Normal mitotic entry
	
saveConcentrations();
simulate_ode({t_end=>2667,n_steps=>2667,atol=>1e-12,rtol=>1e-12,sparse=>1,suffix=>noDamage});

###########################################################################################################################
#	2. Constant DNA Damage Signal

#resetConcentrations();	
#setParameter(kCHKd,0.0000001); ##This turns off the ability to spontaneously inactivate the CHK's
#setParameter(kCHKa,0.001);	 ##This turns up the rate of spontaneous CHK activation so that most of the CHK's become acitvated.
#simulate_ode({t_end=>1789,n_steps=>1789,atol=>1e-12,rtol=>1e-12,sparse=>1,suffix=>Damage});

###########################################################################################################################
#	3. Normal Recovery from Damage.	

#setParameter(kCHKd,0.001);	##This turns up the rate of spontaneous CHK deactivation such that most of the CHK's are inactive.
#setParameter(kCHKa,0.0000001);##This turns down the rate of spontaneous CHK activation such that most of the CHK's are inactive.
#simulate_ode({t_end=>2700,n_steps=>2700,atol=>1e-12,rtol=>1e-12,sparse=>1,suffix=>Recovery});
