# Supplementary material for: Automated visualization of rule-based models
Source: PLoS Comput Biol. 2017 Nov 13;13(11):e1005857. doi: 10.1371/journal.pcbi.1005857 (PMC5703574; doi:10.1371/journal.pcbi.1005857)
Supplement: S2 Dataset — (ZIP) [file pcbi.1005857.s010.zip › model_analysis/models/Kesseler2013.net]

# Created by BioNetGen 2.2.6-stable
begin parameters
    1 MPF0         0.1  # Constant
    2 CDC25B0      0.1  # Constant
    3 CDC25C0      0.1  # Constant
    4 CDC25A0      0.5  # Constant
    5 WEE10        0.5  # Constant
    6 MYT10        0.5  # Constant
    7 PIN10        1.0  # Constant
    8 PP2Ac0       1.0  # Constant
    9 PP2An0       1.0  # Constant
   10 ProX0        1.0  # Constant
   11 E33c0        1.0  # Constant
   12 E33n0        1.0  # Constant
   13 CHK1a0       0.0025  # Constant
   14 CHK2a0       0.005  # Constant
   15 CHK1i0       0.045  # Constant
   16 CHK2i0       0.045  # Constant
   17 CHK1an0      0.0025  # Constant
   18 CRM10        1.0  # Constant
   19 PLK10c       0.7  # Constant
   20 PLK10n       0.3  # Constant
   21 H30          1.0  # Constant
   22 Importin0    1.0  # Constant
   23 DUMc0        1.0  # Constant
   24 DUMn0        1.0  # Constant
   25 DUMm0        1.0  # Constant
   26 kMPFin       0.001  # Constant
   27 kCDC25Ain    0.00005  # Constant
   28 kCDC25Bin    0.00005  # Constant
   29 kCDC25Cin    0.00005  # Constant
   30 kWEEin       0.005  # Constant
   31 kMYTin       0.001  # Constant
   32 kCHKin       0.000000  # Constant
   33 kMPFout      0.001  # Constant
   34 kCDCout      0.0001  # Constant
   35 kCDC25Ades   1.0  # Constant
   36 kWEEout      0.005  # Constant
   37 kMYTout      0.001  # Constant
   38 kOff         0.1  # Constant
   39 kOffN        0.3  # Constant
   40 kE           1000.0  # Constant
   41 kEn          3000.0  # Constant
   42 kMPFaOn      50.0  # Constant
   43 kMPFaOff     kOff  # ConstantExpression
   44 kMPFa        kE  # ConstantExpression
   45 kMPFaOnN     450.0  # Constant
   46 kMPFaOffN    kOffN  # ConstantExpression
   47 kMPFaN       kEn  # ConstantExpression
   48 kCDCaOn      20.0  # Constant
   49 kCDCaOff     kOff  # ConstantExpression
   50 kCDCa        kE  # ConstantExpression
   51 kCDCaOnN     180.0  # Constant
   52 kCDCaOffN    kOffN  # ConstantExpression
   53 kCDCaN       kEn  # ConstantExpression
   54 kMPFus       kE  # ConstantExpression
   55 kMPFusOn     500.0  # Constant
   56 kMPFusOff    kOff  # ConstantExpression
   57 kWEEdOn      0.5  # Constant
   58 kWEEdOff     kOffN  # ConstantExpression
   59 kWEEd        kEn  # ConstantExpression
   60 kWEEdOn2     2.0  # Constant
   61 kWEEdOn3     10.0  # Constant
   62 kMPFdOn      100.0  # Constant
   63 kMPFdOff     kOff  # ConstantExpression
   64 kMPFd        kE  # ConstantExpression
   65 kMPFdOnN     900.0  # Constant
   66 kMPFdOffN    kOffN  # ConstantExpression
   67 kMPFdN       kEn  # ConstantExpression
   68 kMPFsdOnN    4500.0  # Constant
   69 kMPFsdOffN   kMPFdOffN  # ConstantExpression
   70 kMPFsdN      kMPFdN  # ConstantExpression
   71 kMPFimpOn    0.001  # Constant
   72 kMPFimpOff   kOff  # ConstantExpression
   73 kMPFimp      kE  # ConstantExpression
   74 kMPFimpOnN   0.009  # Constant
   75 kMPFimpOffN  kOffN  # ConstantExpression
   76 kMPFimpN     kEn  # ConstantExpression
   77 kMPFsOn      100.0  # Constant
   78 kMPFsOff     kOff  # ConstantExpression
   79 kMPFs        kE  # ConstantExpression
   80 kCDCpOn      0.05  # Constant
   81 kCDCpOff     kOff  # ConstantExpression
   82 kCDCp        kE  # ConstantExpression
   83 kCDCpOnN     0.45  # Constant
   84 kCDCpOffN    kOffN  # ConstantExpression
   85 kCDCpN       kEn  # ConstantExpression
   86 kWEEsaOn     0.05  # Constant
   87 kWEEsaOff    kOffN  # ConstantExpression
   88 kWEEsa       kEn  # ConstantExpression
   89 kCDCdqOn     10.0  # Constant
   90 kCDCdqOff    kOff  # ConstantExpression
   91 kCDCdq       kE  # ConstantExpression
   92 kCDCdqOnN    90.0  # Constant
   93 kCDCdqOffN   kOffN  # ConstantExpression
   94 kCDCdqN      kEn  # ConstantExpression
   95 kE33bCDC     5.0  # Constant
   96 kE33bCDCn    45.0  # Constant
   97 kCDCsq       100.0  # Constant
   98 kCDCsqN      100.0  # Constant
   99 kE33CDCdis   0.01  # Constant
  100 kE33CDCdisN  0.01  # Constant
  101 kCDCus       0.01  # Constant
  102 kCDCus2      0.05  # Constant
  103 kWEEdes      100.0  # Constant
  104 kWEEdes2     5.0  # Constant
  105 krPLKph      0.1  # Constant
  106 krPLKphN     0.9  # Constant
  107 kCDCBdOn     100.0  # Constant
  108 kCDCBdOff    kOff  # ConstantExpression
  109 kCDCBd       kE  # ConstantExpression
  110 kCDCBdOnN    900.0  # Constant
  111 kCDCBdOffN   kOffN  # ConstantExpression
  112 kCDCBdN      kEn  # ConstantExpression
  113 kCDCBa       1.0  # Constant
  114 kCDCAaCDCB   0.1  # Constant
  115 kCDCAaCDCBn  0.9  # Constant
  116 kipMPF1      0.01  # Constant
  117 kipMPF5      0.05  # Constant
  118 kipMPF10     0.10  # Constant
  119 kipMPF50     0.50  # Constant
  120 kipMPF100    5.0  # Constant
  121 kxpMPFf      1.0  # Constant
  122 kxpMPFs      0.01  # Constant
  123 kipE33       0.10  # Constant
  124 kxpE33       0.10  # Constant
  125 kipCHK1      0.10  # Constant
  126 kxpCHK1      0.10  # Constant
  127 kipCHK2      0.10  # Constant
  128 kxpCHK2      20.0  # Constant
  129 kipCDCi      0.01  # Constant
  130 kipCDCa      0.10  # Constant
  131 kxpCDCf      0.10  # Constant
  132 kxpCDCs      0.001  # Constant
  133 kxpPLK       0.07  # Constant
  134 kipPLK       0.03  # Constant
  135 kipCDC25A    0.09  # Constant
  136 kipCDC25B    0.05  # Constant
  137 kxpCDC25A    0.01  # Constant
  138 kxpCDC25B    0.05  # Constant
  139 kImpA        0.1  # Constant
  140 kImpD        0.01  # Constant
  141 kCDCcD       5.0  # Constant
  142 kCDCcDn      5.0  # Constant
  143 kCDCaOut     0.1  # Constant
  144 kCDCaOutN    0.9  # Constant
  145 kCDCsdOn     10.0  # Constant
  146 kCDCsdOff    kOff  # ConstantExpression
  147 kCDCsd       kE  # ConstantExpression
  148 kCDCsdOnN    90.0  # Constant
  149 kCDCsdOffN   kOffN  # ConstantExpression
  150 kCDCsdN      kEn  # ConstantExpression
  151 kMPFneOn     0.001  # Constant
  152 kMPFneOn2    0.2  # Constant
  153 kMPFneOff    kOff  # ConstantExpression
  154 kMPFne       kE  # ConstantExpression
  155 kMPFneOnN    0.009  # Constant
  156 kMPFneOnN2   1.8  # Constant
  157 kMPFneOffN   kOffN  # ConstantExpression
  158 kMPFneN      kEn  # ConstantExpression
  159 kPLKaOn      0.5  # Constant
  160 kPLKaOff     kOff  # ConstantExpression
  161 kPLKa        kE  # ConstantExpression
  162 kPLKaOnN     4.5  # Constant
  163 kPLKaOffN    kOffN  # ConstantExpression
  164 kPLKaN       kEn  # ConstantExpression
  165 kPLKd        50.0  # Constant
  166 kCHK1d       0.0001  # Constant
  167 kPLKdN       450.0  # Constant
  168 kCHK1dN      0.0009  # Constant
  169 kMYTdOn      0.02  # Constant
  170 kMYTdOff     kOff  # ConstantExpression
  171 kMYTd        kE  # ConstantExpression
  172 kCHKd        0.001  # Constant
  173 kCHKa        0.0000001  # Constant
  174 kH3aOn       0.02  # Constant
  175 kH3aOff      kOffN  # ConstantExpression
  176 kH3a         kEn  # ConstantExpression
end parameters
begin species
    1 MPF(B,CR~P,DP~U,L~C,NE~U,NE2~U,S~no) MPF0
    2 CDC25(AP~P,B,L~N,S~no,SD~U,SE~U,T~A) CDC25A0
    3 CDC25(AP~U,B,L~C,S~no,SD~U,SE~U,T~B) CDC25B0
    4 CDC25(AP~U,B,L~C,S~no,SD~U,SE~U,T~C) CDC25C0
    5 WEE1(B,DP~U,L~N,S~no,SP~U) WEE10
    6 MYT1(B,L~C,S~no) MYT10
    7 PIN1(B,L~N,S~no) PIN10
    8 PP2A(B,L~C,S~no) PP2Ac0
    9 ProX(B,L~C,S~no) ProX0
   10 E33(B,L~C,S~no,Sq~N) E33c0
   11 CHK1(AP~U,B,L~C,S~no) CHK1i0
   12 CHK2(AP~U,B,L~N,S~no) CHK2i0
   13 CHK1(AP~P,B,L~C,S~no) CHK1a0
   14 CHK1(AP~P,B,L~N,S~no) CHK1an0
   15 CHK2(AP~P,B,L~N,S~no) CHK2a0
   16 CRM1(L~M) CRM10
   17 Importin(CdcFI~N,L~M) Importin0
   18 DUM(L~C) DUMc0
   19 DUM(L~N) DUMn0
   20 DUM(L~M) DUMm0
   21 PP2A(B,L~N,S~no) PP2An0
   22 E33(B,L~N,S~no,Sq~N) E33n0
   23 PLK1(AP~U,B,L~C,S~no) PLK10c
   24 PLK1(AP~U,B,L~N,S~no) PLK10n
   25 H3(AP~U,B,L~N,S~no) H30
   26 CDC25(AP~P,B,L~C,S~no,SD~U,SE~U,T~A) 0
   27 CDC25(AP~U,B,L~N,S~no,SD~U,SE~U,T~C) 0
   28 CDC25(AP~P,B,L~C,S~no,SD~U,SE~U,T~B) 0
   29 CDC25(AP~U,B!1,L~C,S~Su,SD~U,SE~U,T~C).MPF(B!1,CR~P,DP~U,L~C,NE~U,NE2~U,S~Ki) 0
   30 MPF(B!1,CR~P,DP~U,L~C,NE~U,NE2~U,S~Su).MYT1(B!1,L~C,S~Ki) 0
   31 CDC25(AP~U,B!1,L~C,S~Su,SD~U,SE~U,T~B).CHK1(AP~P,B!1,L~C,S~Ki) 0
   32 CDC25(AP~U,B!1,L~C,S~Su,SD~U,SE~U,T~C).CHK1(AP~P,B!1,L~C,S~Ki) 0
   33 CDC25(AP~P,B!1,L~N,S~Su,SD~U,SE~U,T~A).CHK1(AP~P,B!1,L~N,S~Ki) 0
   34 CDC25(AP~P,B!1,L~N,S~Su,SD~U,SE~U,T~A).CHK2(AP~P,B!1,L~N,S~Ki) 0
   35 CHK1(AP~P,B!1,L~N,S~Ki).WEE1(B!1,DP~U,L~N,S~Su,SP~U) 0
   36 CHK1(AP~U,B,L~N,S~no) 0
   37 CHK2(AP~P,B,L~C,S~no) 0
   38 CDC25(AP~U,B,L~N,S~no,SD~U,SE~U,T~B) 0
   39 MPF(B,CR~P,DP~U,L~N,NE~U,NE2~U,S~no) 0
   40 MPF(B!1,CR~P,DP~U,L~C,NE~U,NE2~U,S~Ki).PLK1(AP~U,B!1,L~C,S~Su) 0
   41 MPF(B!1,CR~P,DP~U,L~C,NE~U,NE2~U,S~Ki).MPF(B!1,CR~P,DP~U,L~C,NE~U,NE2~U,S~Su) 0
   42 CDC25(AP~P,B,L~N,S~no,SD~U,SE~U,T~B) 0
   43 CDC25(AP~U,B!1,L~N,S~Su,SD~U,SE~U,T~C).MPF(B!1,CR~P,DP~U,L~N,NE~U,NE2~U,S~Ki) 0
   44 CDC25(AP~P,B,L~C,S~no,SD~U,SE~U,T~C) 0
   45 MPF(B!1,CR~P,DP~U,L~N,NE~U,NE2~U,S~Ki).WEE1(B!1,DP~U,L~N,S~Su,SP~U) 0
   46 MPF(B!1,CR~P,DP~U,L~N,NE~U,NE2~U,S~Su).WEE1(B!1,DP~U,L~N,S~Ki,SP~U) 0
   47 MPF(B,CR~P,DP~P,L~C,NE~U,NE2~U,S~no) 0
   48 CDC25(AP~P,B!1,L~C,S~Su,SD~U,SE~U,T~A).CHK1(AP~P,B!1,L~C,S~Ki) 0
   49 CDC25(AP~P,B!1,L~C,S~Su,SD~U,SE~U,T~B).CHK1(AP~P,B!1,L~C,S~Ki) 0
   50 CDC25(AP~U,B!1,L~N,S~Su,SD~U,SE~U,T~C).CHK1(AP~P,B!1,L~N,S~Ki) 0
   51 CDC25(AP~U,B!1,L~N,S~Su,SD~U,SE~U,T~B).CHK1(AP~P,B!1,L~N,S~Ki) 0
   52 CDC25(AP~U,B,L~C,S~no,SD~U,SE~P,T~B) 0
   53 CDC25(AP~U,B,L~C,S~no,SD~U,SE~P,T~C) 0
   54 CDC25(AP~P,B,L~N,S~no,SD~U,SE~P,T~A) 0
   55 CDC25(AP~U,B!1,L~C,S~Su,SD~U,SE~U,T~B).CHK2(AP~P,B!1,L~C,S~Ki) 0
   56 CDC25(AP~U,B!1,L~C,S~Su,SD~U,SE~U,T~C).CHK2(AP~P,B!1,L~C,S~Ki) 0
   57 CDC25(AP~P,B!1,L~C,S~Su,SD~U,SE~U,T~A).CHK2(AP~P,B!1,L~C,S~Ki) 0
   58 CDC25(AP~P,B!1,L~C,S~Su,SD~U,SE~U,T~B).CHK2(AP~P,B!1,L~C,S~Ki) 0
   59 CDC25(AP~U,B!1,L~N,S~Su,SD~U,SE~U,T~C).CHK2(AP~P,B!1,L~N,S~Ki) 0
   60 CDC25(AP~U,B!1,L~N,S~Su,SD~U,SE~U,T~B).CHK2(AP~P,B!1,L~N,S~Ki) 0
   61 WEE1(B,DP~U,L~N,S~no,SP~P) 0
   62 CHK2(AP~U,B,L~C,S~no) 0
   63 CDC25(AP~P,B!1,L~C,S~Ph,SD~U,SE~U,T~A).MPF(B!1,CR~P,DP~U,L~C,NE~U,NE2~U,S~Su) 0
   64 CDC25(AP~P,B!1,L~C,S~Ph,SD~U,SE~U,T~B).MPF(B!1,CR~P,DP~U,L~C,NE~U,NE2~U,S~Su) 0
   65 MPF(B!1,CR~P,DP~U,L~N,NE~U,NE2~U,S~Ki).PLK1(AP~U,B!1,L~N,S~Su) 0
   66 PLK1(AP~P,B,L~C,S~no) 0
   67 MPF(B!1,CR~P,DP~U,L~N,NE~U,NE2~U,S~Ki).MPF(B!1,CR~P,DP~U,L~N,NE~U,NE2~U,S~Su) 0
   68 MPF(B,CR~P,DP~U,L~C,NE~U,NE2~P,S~no) 0
   69 H3(AP~U,B!1,L~N,S~Su).MPF(B!1,CR~P,DP~U,L~N,NE~U,NE2~U,S~Ki) 0
   70 CDC25(AP~P,B,L~C,S~no,SD~U,SE~P,T~B) 0
   71 CDC25(AP~P,B!1,L~C,S~Ph,SD~U,SE~U,T~A).MPF(B!1,CR~P,DP~P,L~C,NE~U,NE2~U,S~Su) 0
   72 CDC25(AP~P,B!1,L~C,S~Ph,SD~U,SE~U,T~B).MPF(B!1,CR~P,DP~P,L~C,NE~U,NE2~U,S~Su) 0
   73 CDC25(AP~P,B!1,L~C,S~Ph,SD~U,SE~U,T~C).MPF(B!1,CR~P,DP~P,L~C,NE~U,NE2~U,S~Su) 0
   74 CDC25(AP~P,B,L~N,S~no,SD~U,SE~U,T~C) 0
   75 CDC25(AP~U,B!1,L~C,S~Su,SD~U,SE~P,T~C).MPF(B!1,CR~P,DP~U,L~C,NE~U,NE2~U,S~Ki) 0
   76 CDC25(AP~U,B!1,L~C,S~Su,SD~U,SE~U,T~C).MPF(B!1,CR~P,DP~U,L~C,NE~U,NE2~P,S~Ki) 0
   77 CDC25(AP~U,B!1,L~C,S~Su,SD~U,SE~P,T~C).MPF(B!1,CR~P,DP~U,L~C,NE~U,NE2~P,S~Ki) 0
   78 MPF(B!1,CR~P,DP~U,L~N,NE~U,NE2~U,S~Ki).WEE1(B!1,DP~U,L~N,S~Su,SP~P) 0
   79 WEE1(B,DP~M,L~N,S~no,SP~U) 0
   80 MPF(B,CR~P,DP~P,L~N,NE~U,NE2~U,S~no) 0
   81 MPF(B!1,CR~P,DP~U,L~N,NE~U,NE2~U,S~Su).WEE1(B!1,DP~U,L~N,S~Ki,SP~P) 0
   82 MPF(B!1,CR~P,DP~U,L~C,NE~U,NE2~P,S~Su).MYT1(B!1,L~C,S~Ki) 0
   83 CDC25(AP~P,B!1,L~C,S~Su,SD~U,SE~U,T~C).CHK1(AP~P,B!1,L~C,S~Ki) 0
   84 CDC25(AP~P,B!1,L~N,S~Su,SD~U,SE~U,T~B).CHK1(AP~P,B!1,L~N,S~Ki) 0
   85 CDC25(AP~P,B,L~C,S~no,SD~U,SE~P,T~A) 0
   86 CDC25(AP~U,B,L~N,S~no,SD~U,SE~P,T~C) 0
   87 CDC25(AP~U,B,L~N,S~no,SD~U,SE~P,T~B) 0
   88 CDC25(AP~P,B!1,L~C,S~Su,SD~U,SE~U,T~C).CHK2(AP~P,B!1,L~C,S~Ki) 0
   89 CDC25(AP~P,B!1,L~N,S~Su,SD~U,SE~U,T~B).CHK2(AP~P,B!1,L~N,S~Ki) 0
   90 CDC25(AP~U,B!1,L~C,S~Su,SD~U,SE~P,T~B).PP2A(B!1,L~C,S~Ph) 0
   91 CDC25(AP~U,B!1,L~C,S~Su,SD~U,SE~P,T~C).PP2A(B!1,L~C,S~Ph) 0
   92 CDC25(AP~P,B!1,L~N,S~Su,SD~U,SE~P,T~A).PP2A(B!1,L~N,S~Ph) 0
   93 CDC25(AP~U,B!1,L~C,S~Sq,SD~U,SE~P,T~B).E33(B!1,L~C,S~no,Sq~N) 0
   94 CDC25(AP~U,B!1,L~C,S~Sq,SD~U,SE~P,T~C).E33(B!1,L~C,S~no,Sq~N) 0
   95 CDC25(AP~P,B!1,L~N,S~Sq,SD~U,SE~P,T~A).E33(B!1,L~N,S~no,Sq~N) 0
   96 CDC25(AP~D,B,L~C,S~no,SD~U,SE~U,T~B) 0
   97 PLK1(AP~P,B,L~N,S~no) 0
   98 MPF(B,CR~P,DP~U,L~N,NE~U,NE2~P,S~no) 0
   99 CDC25(AP~P,B!1,L~C,S~Ph,SD~U,SE~U,T~C).MPF(B!1,CR~P,DP~U,L~C,NE~U,NE2~U,S~Su) 0
  100 CDC25(AP~P,B!1,L~C,S~Ph,SD~U,SE~U,T~A).MPF(B!1,CR~P,DP~U,L~C,NE~U,NE2~P,S~Su) 0
  101 CDC25(AP~P,B!1,L~C,S~Ph,SD~U,SE~U,T~B).MPF(B!1,CR~P,DP~U,L~C,NE~U,NE2~P,S~Su) 0
  102 CDC25(AP~P,B!1,L~C,S~Ph,SD~U,SE~U,T~C).MPF(B!1,CR~P,DP~U,L~C,NE~U,NE2~P,S~Su) 0
  103 MPF(B,CR~U,DP~U,L~C,NE~U,NE2~U,S~no) 0
  104 CDC25(AP~U,B!1,L~C,S~Su,SD~U,SE~U,T~B).PLK1(AP~P,B!1,L~C,S~Ki) 0
  105 CDC25(AP~U,B!1,L~C,S~Su,SD~U,SE~U,T~C).PLK1(AP~P,B!1,L~C,S~Ki) 0
  106 CDC25(AP~P,B!1,L~C,S~Su,SD~U,SE~U,T~A).PLK1(AP~P,B!1,L~C,S~Ki) 0
  107 CDC25(AP~P,B!1,L~C,S~Su,SD~U,SE~U,T~B).PLK1(AP~P,B!1,L~C,S~Ki) 0
  108 CDC25(AP~P,B!1,L~C,S~Su,SD~U,SE~U,T~C).PLK1(AP~P,B!1,L~C,S~Ki) 0
  109 CDC25(AP~U,B!1,L~C,S~Su,SD~U,SE~P,T~B).PLK1(AP~P,B!1,L~C,S~Ki) 0
  110 CDC25(AP~U,B!1,L~C,S~Su,SD~U,SE~P,T~C).PLK1(AP~P,B!1,L~C,S~Ki) 0
  111 MPF(B!1,CR~P,DP~U,L~C,NE~U,NE2~U,S~Su).PLK1(AP~P,B!1,L~C,S~Ki) 0
  112 MPF(B!1,CR~P,DP~P,L~C,NE~U,NE2~U,S~Su).PLK1(AP~P,B!1,L~C,S~Ki) 0
  113 MPF(B!1,CR~P,DP~U,L~C,NE~U,NE2~P,S~Su).PLK1(AP~P,B!1,L~C,S~Ki) 0
  114 MPF(B!1,CR~P,DP~U,L~C,NE~U,NE2~P,S~Ki).PLK1(AP~U,B!1,L~C,S~Su) 0
  115 MYT1(B!1,L~C,S~Su).PLK1(AP~P,B!1,L~C,S~Ki) 0
  116 MPF(B!1,CR~P,DP~U,L~C,NE~U,NE2~P,S~Ki).MPF(B!1,CR~P,DP~U,L~C,NE~U,NE2~U,S~Su) 0
  117 MPF(B!1,CR~P,DP~P,L~C,NE~U,NE2~U,S~Su).MPF(B!1,CR~P,DP~U,L~C,NE~U,NE2~U,S~Ki) 0
  118 MPF(B!1,CR~P,DP~P,L~C,NE~U,NE2~U,S~Su).MPF(B!1,CR~P,DP~U,L~C,NE~U,NE2~P,S~Ki) 0
  119 H3(AP~P,B,L~N,S~no) 0
  120 CDC25(AP~P,B,L~N,S~no,SD~U,SE~P,T~B) 0
  121 CDC25(AP~P,B!1,L~C,S~Ph,SD~U,SE~P,T~B).MPF(B!1,CR~P,DP~P,L~C,NE~U,NE2~U,S~Su) 0
  122 CDC25(AP~P,B!1,L~C,S~Ph,SD~U,SE~P,T~A).MPF(B!1,CR~P,DP~P,L~C,NE~U,NE2~U,S~Su) 0
  123 CDC25(AP~P,B!1,L~N,S~Ph,SD~U,SE~U,T~A).MPF(B!1,CR~P,DP~P,L~N,NE~U,NE2~U,S~Su) 0
  124 CDC25(AP~P,B!1,L~N,S~Ph,SD~U,SE~U,T~B).MPF(B!1,CR~P,DP~P,L~N,NE~U,NE2~U,S~Su) 0
  125 CDC25(AP~P,B!1,L~N,S~Ph,SD~U,SE~P,T~A).MPF(B!1,CR~P,DP~P,L~N,NE~U,NE2~U,S~Su) 0
  126 CDC25(AP~P,B!1,L~N,S~Ph,SD~U,SE~U,T~C).MPF(B!1,CR~P,DP~P,L~N,NE~U,NE2~U,S~Su) 0
  127 CDC25(AP~U,B!1,L~N,S~Su,SD~U,SE~P,T~C).MPF(B!1,CR~P,DP~U,L~N,NE~U,NE2~U,S~Ki) 0
  128 CDC25(AP~U,B!1,L~N,S~Su,SD~U,SE~U,T~C).MPF(B!1,CR~P,DP~U,L~N,NE~U,NE2~P,S~Ki) 0
  129 CDC25(AP~U,B!1,L~N,S~Su,SD~U,SE~P,T~C).MPF(B!1,CR~P,DP~U,L~N,NE~U,NE2~P,S~Ki) 0
  130 CDC25(AP~U,B!1,L~C,S~Su,SD~U,SE~U,T~C).MPF(B!1,CR~U,DP~U,L~C,NE~U,NE2~U,S~Ki) 0
  131 CDC25(AP~U,B!1,L~C,S~Su,SD~U,SE~P,T~C).MPF(B!1,CR~U,DP~U,L~C,NE~U,NE2~U,S~Ki) 0
  132 CDC25(AP~P,B,L~C,S~no,SD~U,SE~P,T~C) 0
  133 MPF(B!1,CR~P,DP~U,L~N,NE~U,NE2~P,S~Ki).WEE1(B!1,DP~U,L~N,S~Su,SP~U) 0
  134 MPF(B!1,CR~P,DP~U,L~N,NE~U,NE2~P,S~Ki).WEE1(B!1,DP~U,L~N,S~Su,SP~P) 0
  135 MPF(B!1,CR~P,DP~U,L~N,NE~U,NE2~P,S~Su).WEE1(B!1,DP~U,L~N,S~Ki,SP~U) 0
  136 MPF(B!1,CR~P,DP~U,L~N,NE~U,NE2~U,S~Su).WEE1(B!1,DP~M,L~N,S~Ki,SP~U) 0
  137 MPF(B!1,CR~P,DP~U,L~N,NE~U,NE2~P,S~Su).WEE1(B!1,DP~M,L~N,S~Ki,SP~U) 0
  138 MPF(B!1,CR~P,DP~U,L~N,NE~U,NE2~P,S~Su).WEE1(B!1,DP~U,L~N,S~Ki,SP~P) 0
  139 MPF(B!1,CR~U,DP~U,L~C,NE~U,NE2~U,S~Su).MYT1(B!1,L~C,S~Ki) 0
  140 MPF(B,CR~P,DP~P,L~C,NE~U,NE2~P,S~no) 0
  141 MPF(B!1,CR~U,DP~U,L~C,NE~U,NE2~U,S~Su).ProX(B!1,L~C,S~Ki) 0
  142 CDC25(AP~D,B!1,L~C,S~Su,SD~U,SE~U,T~B).CHK1(AP~P,B!1,L~C,S~Ki) 0
  143 CDC25(AP~P,B!1,L~N,S~Su,SD~U,SE~U,T~C).CHK1(AP~P,B!1,L~N,S~Ki) 0
  144 CDC25(AP~D,B!1,L~C,S~Su,SD~U,SE~U,T~B).CHK2(AP~P,B!1,L~C,S~Ki) 0
  145 CDC25(AP~P,B!1,L~N,S~Su,SD~U,SE~U,T~C).CHK2(AP~P,B!1,L~N,S~Ki) 0
  146 CHK1(AP~P,B!1,L~N,S~Ki).WEE1(B!1,DP~M,L~N,S~Su,SP~U) 0
  147 CDC25(AP~P,B!1,L~C,S~Su,SD~U,SE~P,T~B).PP2A(B!1,L~C,S~Ph) 0
  148 CDC25(AP~P,B!1,L~C,S~Su,SD~U,SE~P,T~A).PP2A(B!1,L~C,S~Ph) 0
  149 CDC25(AP~U,B!1,L~N,S~Su,SD~U,SE~P,T~C).PP2A(B!1,L~N,S~Ph) 0
  150 CDC25(AP~U,B!1,L~N,S~Su,SD~U,SE~P,T~B).PP2A(B!1,L~N,S~Ph) 0
  151 CDC25(AP~P,B!1,L~C,S~Sq,SD~U,SE~P,T~B).E33(B!1,L~C,S~no,Sq~N) 0
  152 CDC25(AP~P,B!1,L~C,S~Sq,SD~U,SE~P,T~A).E33(B!1,L~C,S~no,Sq~N) 0
  153 CDC25(AP~U,B!1,L~N,S~Sq,SD~U,SE~P,T~C).E33(B!1,L~N,S~no,Sq~N) 0
  154 CDC25(AP~U,B!1,L~N,S~Sq,SD~U,SE~P,T~B).E33(B!1,L~N,S~no,Sq~N) 0
  155 CDC25(AP~U,B!1,L~C,S~Sq,SD~U,SE~P,T~B).E33(B!1,L~C,S~no,Sq~Y) 0
  156 CDC25(AP~U,B!1,L~C,S~Sq,SD~U,SE~P,T~C).E33(B!1,L~C,S~no,Sq~Y) 0
  157 CDC25(AP~P,B!1,L~C,S~Sq,SD~U,SE~P,T~A).E33(B!1,L~C,S~no,Sq~Y) 0
  158 CDC25(AP~P,B!1,L~C,S~Su,SD~U,SE~P,T~B).CHK1(AP~P,B!1,L~C,S~Ki) 0
  159 CDC25(AP~D,B,L~N,S~no,SD~U,SE~U,T~B) 0
  160 MPF(B,CR~U,DP~U,L~N,NE~U,NE2~U,S~no) 0
  161 Importin(CdcFI~Y,L~M) 0
  162 CDC25(AP~P,B!1,L~C,S~Ph,SD~U,SE~P,T~B).MPF(B!1,CR~P,DP~U,L~C,NE~U,NE2~U,S~Su) 0
  163 CDC25(AP~P,B!1,L~C,S~Ph,SD~U,SE~P,T~A).MPF(B!1,CR~P,DP~U,L~C,NE~U,NE2~U,S~Su) 0
  164 CDC25(AP~P,B!1,L~C,S~Ph,SD~U,SE~P,T~B).MPF(B!1,CR~P,DP~U,L~C,NE~U,NE2~P,S~Su) 0
  165 CDC25(AP~P,B!1,L~C,S~Ph,SD~U,SE~P,T~A).MPF(B!1,CR~P,DP~U,L~C,NE~U,NE2~P,S~Su) 0
  166 MPF(B,CR~U,DP~P,L~C,NE~U,NE2~U,S~no) 0
  167 MPF(B,CR~U,DP~U,L~C,NE~U,NE2~P,S~no) 0
  168 CDC25(AP~P,B!1,L~C,S~Su,SD~U,SE~P,T~B).PLK1(AP~P,B!1,L~C,S~Ki) 0
  169 CDC25(AP~P,B!1,L~C,S~Su,SD~U,SE~P,T~A).PLK1(AP~P,B!1,L~C,S~Ki) 0
  170 CDC25(AP~D,B!1,L~C,S~Su,SD~U,SE~U,T~B).PLK1(AP~P,B!1,L~C,S~Ki) 0
  171 CDC25(AP~U,B,L~C,S~no,SD~P,SE~U,T~B) 0
  172 CDC25(AP~U,B,L~C,S~no,SD~P,SE~U,T~C) 0
  173 CDC25(AP~P,B,L~C,S~no,SD~P,SE~U,T~A) 0
  174 CDC25(AP~P,B,L~C,S~no,SD~P,SE~U,T~B) 0
  175 CDC25(AP~P,B,L~C,S~no,SD~P,SE~U,T~C) 0
  176 CDC25(AP~U,B,L~C,S~no,SD~P,SE~P,T~B) 0
  177 CDC25(AP~U,B,L~C,S~no,SD~P,SE~P,T~C) 0
  178 CDC25(AP~P,B!1,L~N,S~Su,SD~U,SE~U,T~A).PLK1(AP~P,B!1,L~N,S~Ki) 0
  179 CDC25(AP~U,B!1,L~N,S~Su,SD~U,SE~U,T~C).PLK1(AP~P,B!1,L~N,S~Ki) 0
  180 CDC25(AP~U,B!1,L~N,S~Su,SD~U,SE~U,T~B).PLK1(AP~P,B!1,L~N,S~Ki) 0
  181 CDC25(AP~P,B!1,L~N,S~Su,SD~U,SE~U,T~B).PLK1(AP~P,B!1,L~N,S~Ki) 0
  182 CDC25(AP~P,B!1,L~N,S~Su,SD~U,SE~P,T~A).PLK1(AP~P,B!1,L~N,S~Ki) 0
  183 CDC25(AP~P,B!1,L~N,S~Su,SD~U,SE~U,T~C).PLK1(AP~P,B!1,L~N,S~Ki) 0
  184 CDC25(AP~U,B!1,L~N,S~Su,SD~U,SE~P,T~C).PLK1(AP~P,B!1,L~N,S~Ki) 0
  185 CDC25(AP~U,B!1,L~N,S~Su,SD~U,SE~P,T~B).PLK1(AP~P,B!1,L~N,S~Ki) 0
  186 MPF(B!1,CR~P,DP~U,L~N,NE~U,NE2~U,S~Su).PLK1(AP~P,B!1,L~N,S~Ki) 0
  187 MPF(B!1,CR~P,DP~P,L~N,NE~U,NE2~U,S~Su).PLK1(AP~P,B!1,L~N,S~Ki) 0
  188 MPF(B!1,CR~U,DP~U,L~C,NE~U,NE2~U,S~Su).PLK1(AP~P,B!1,L~C,S~Ki) 0
  189 MPF(B!1,CR~P,DP~U,L~N,NE~U,NE2~P,S~Su).PLK1(AP~P,B!1,L~N,S~Ki) 0
  190 MPF(B,CR~P,DP~U,L~C,NE~P,NE2~U,S~no) 0
  191 MPF(B,CR~P,DP~P,L~C,NE~P,NE2~U,S~no) 0
  192 MPF(B,CR~P,DP~U,L~C,NE~P,NE2~P,S~no) 0
  193 MPF(B!1,CR~U,DP~U,L~C,NE~U,NE2~U,S~Ki).PLK1(AP~U,B!1,L~C,S~Su) 0
  194 MPF(B!1,CR~P,DP~U,L~N,NE~U,NE2~P,S~Ki).PLK1(AP~U,B!1,L~N,S~Su) 0
  195 PLK1(AP~P,B!1,L~N,S~no).WEE1(B!1,DP~U,L~N,S~no,SP~U) 0
  196 PLK1(AP~P,B!1,L~N,S~no).WEE1(B!1,DP~U,L~N,S~no,SP~P) 0
  197 PLK1(AP~P,B!1,L~N,S~no).WEE1(B!1,DP~M,L~N,S~no,SP~U) 0
  198 MPF(B!1,CR~P,DP~U,L~N,NE~U,NE2~P,S~Ki).MPF(B!1,CR~P,DP~U,L~N,NE~U,NE2~U,S~Su) 0
  199 MPF(B!1,CR~P,DP~P,L~N,NE~U,NE2~U,S~Su).MPF(B!1,CR~P,DP~U,L~N,NE~U,NE2~U,S~Ki) 0
  200 MPF(B!1,CR~P,DP~P,L~N,NE~U,NE2~U,S~Su).MPF(B!1,CR~P,DP~U,L~N,NE~U,NE2~P,S~Ki) 0
  201 MPF(B!1,CR~P,DP~U,L~C,NE~U,NE2~U,S~Su).MPF(B!1,CR~U,DP~U,L~C,NE~U,NE2~U,S~Ki) 0
  202 MPF(B!1,CR~P,DP~P,L~C,NE~U,NE2~U,S~Su).MPF(B!1,CR~U,DP~U,L~C,NE~U,NE2~U,S~Ki) 0
  203 MPF(B!1,CR~P,DP~U,L~C,NE~U,NE2~U,S~Ki).MPF(B!1,CR~U,DP~U,L~C,NE~U,NE2~U,S~Su) 0
  204 MPF(B!1,CR~P,DP~U,L~C,NE~U,NE2~P,S~Ki).MPF(B!1,CR~U,DP~U,L~C,NE~U,NE2~U,S~Su) 0
  205 MPF(B!1,CR~U,DP~U,L~C,NE~U,NE2~U,S~Ki).MPF(B!1,CR~U,DP~U,L~C,NE~U,NE2~U,S~Su) 0
  206 H3(AP~U,B!1,L~N,S~Su).MPF(B!1,CR~P,DP~U,L~N,NE~U,NE2~P,S~Ki) 0
  207 CDC25(AP~P,B,L~C,S~no,SD~P,SE~P,T~B) 0
  208 CDC25(AP~P,B!1,L~C,S~Ph,SD~U,SE~P,T~C).MPF(B!1,CR~P,DP~P,L~C,NE~U,NE2~U,S~Su) 0
  209 CDC25(AP~P,B!1,L~C,S~Ph,SD~P,SE~U,T~A).MPF(B!1,CR~P,DP~P,L~C,NE~U,NE2~U,S~Su) 0
  210 CDC25(AP~P,B!1,L~C,S~Ph,SD~P,SE~U,T~B).MPF(B!1,CR~P,DP~P,L~C,NE~U,NE2~U,S~Su) 0
  211 CDC25(AP~P,B!1,L~C,S~Ph,SD~P,SE~U,T~C).MPF(B!1,CR~P,DP~P,L~C,NE~U,NE2~U,S~Su) 0
  212 CDC25(AP~P,B!1,L~C,S~Ph,SD~U,SE~U,T~A).MPF(B!1,CR~P,DP~P,L~C,NE~U,NE2~P,S~Su) 0
  213 CDC25(AP~P,B!1,L~C,S~Ph,SD~U,SE~U,T~B).MPF(B!1,CR~P,DP~P,L~C,NE~U,NE2~P,S~Su) 0
  214 CDC25(AP~P,B!1,L~C,S~Ph,SD~U,SE~U,T~C).MPF(B!1,CR~P,DP~P,L~C,NE~U,NE2~P,S~Su) 0
  215 CDC25(AP~P,B!1,L~C,S~Ph,SD~U,SE~P,T~B).MPF(B!1,CR~P,DP~P,L~C,NE~U,NE2~P,S~Su) 0
  216 CDC25(AP~P,B!1,L~C,S~Ph,SD~U,SE~P,T~A).MPF(B!1,CR~P,DP~P,L~C,NE~U,NE2~P,S~Su) 0
  217 CDC25(AP~P,B!1,L~C,S~Ph,SD~U,SE~P,T~C).MPF(B!1,CR~P,DP~P,L~C,NE~U,NE2~P,S~Su) 0
  218 CDC25(AP~P,B!1,L~C,S~Ph,SD~P,SE~U,T~A).MPF(B!1,CR~P,DP~P,L~C,NE~U,NE2~P,S~Su) 0
  219 CDC25(AP~P,B!1,L~C,S~Ph,SD~P,SE~U,T~B).MPF(B!1,CR~P,DP~P,L~C,NE~U,NE2~P,S~Su) 0
  220 CDC25(AP~P,B!1,L~C,S~Ph,SD~P,SE~U,T~C).MPF(B!1,CR~P,DP~P,L~C,NE~U,NE2~P,S~Su) 0
  221 CDC25(AP~P,B!1,L~C,S~Ph,SD~U,SE~U,T~A).MPF(B!1,CR~U,DP~P,L~C,NE~U,NE2~U,S~Su) 0
  222 CDC25(AP~P,B!1,L~C,S~Ph,SD~U,SE~U,T~B).MPF(B!1,CR~U,DP~P,L~C,NE~U,NE2~U,S~Su) 0
  223 CDC25(AP~P,B!1,L~C,S~Ph,SD~U,SE~U,T~C).MPF(B!1,CR~U,DP~P,L~C,NE~U,NE2~U,S~Su) 0
  224 CDC25(AP~P,B!1,L~C,S~Ph,SD~U,SE~P,T~B).MPF(B!1,CR~U,DP~P,L~C,NE~U,NE2~U,S~Su) 0
  225 CDC25(AP~P,B!1,L~C,S~Ph,SD~U,SE~P,T~A).MPF(B!1,CR~U,DP~P,L~C,NE~U,NE2~U,S~Su) 0
  226 CDC25(AP~P,B!1,L~C,S~Ph,SD~U,SE~P,T~C).MPF(B!1,CR~U,DP~P,L~C,NE~U,NE2~U,S~Su) 0
  227 CDC25(AP~P,B!1,L~C,S~Ph,SD~P,SE~U,T~A).MPF(B!1,CR~U,DP~P,L~C,NE~U,NE2~U,S~Su) 0
  228 CDC25(AP~P,B!1,L~C,S~Ph,SD~P,SE~U,T~B).MPF(B!1,CR~U,DP~P,L~C,NE~U,NE2~U,S~Su) 0
  229 CDC25(AP~P,B!1,L~C,S~Ph,SD~P,SE~U,T~C).MPF(B!1,CR~U,DP~P,L~C,NE~U,NE2~U,S~Su) 0
  230 CDC25(AP~P,B!1,L~C,S~Ph,SD~U,SE~U,T~A).MPF(B!1,CR~P,DP~P,L~C,NE~P,NE2~U,S~Su) 0
  231 CDC25(AP~P,B!1,L~C,S~Ph,SD~U,SE~U,T~B).MPF(B!1,CR~P,DP~P,L~C,NE~P,NE2~U,S~Su) 0
  232 CDC25(AP~P,B!1,L~C,S~Ph,SD~U,SE~U,T~C).MPF(B!1,CR~P,DP~P,L~C,NE~P,NE2~U,S~Su) 0
  233 CDC25(AP~P,B!1,L~C,S~Ph,SD~U,SE~P,T~B).MPF(B!1,CR~P,DP~P,L~C,NE~P,NE2~U,S~Su) 0
  234 CDC25(AP~P,B!1,L~C,S~Ph,SD~U,SE~P,T~A).MPF(B!1,CR~P,DP~P,L~C,NE~P,NE2~U,S~Su) 0
  235 CDC25(AP~P,B!1,L~C,S~Ph,SD~U,SE~P,T~C).MPF(B!1,CR~P,DP~P,L~C,NE~P,NE2~U,S~Su) 0
  236 CDC25(AP~P,B!1,L~C,S~Ph,SD~P,SE~U,T~A).MPF(B!1,CR~P,DP~P,L~C,NE~P,NE2~U,S~Su) 0
  237 CDC25(AP~P,B!1,L~C,S~Ph,SD~P,SE~U,T~B).MPF(B!1,CR~P,DP~P,L~C,NE~P,NE2~U,S~Su) 0
  238 CDC25(AP~P,B!1,L~C,S~Ph,SD~P,SE~U,T~C).MPF(B!1,CR~P,DP~P,L~C,NE~P,NE2~U,S~Su) 0
  239 CDC25(AP~P,B!1,L~N,S~Ph,SD~U,SE~P,T~B).MPF(B!1,CR~P,DP~P,L~N,NE~U,NE2~U,S~Su) 0
  240 CDC25(AP~U,B!1,L~N,S~Su,SD~U,SE~U,T~C).MPF(B!1,CR~U,DP~U,L~N,NE~U,NE2~U,S~Ki) 0
  241 CDC25(AP~U,B!1,L~N,S~Su,SD~U,SE~P,T~C).MPF(B!1,CR~U,DP~U,L~N,NE~U,NE2~U,S~Ki) 0
  242 CDC25(AP~P,B,L~N,S~no,SD~U,SE~P,T~C) 0
  243 CDC25(AP~U,B!1,L~C,S~Su,SD~P,SE~U,T~C).MPF(B!1,CR~P,DP~U,L~C,NE~U,NE2~U,S~Ki) 0
  244 CDC25(AP~U,B!1,L~C,S~Su,SD~P,SE~P,T~C).MPF(B!1,CR~P,DP~U,L~C,NE~U,NE2~U,S~Ki) 0
  245 CDC25(AP~U,B!1,L~C,S~Su,SD~P,SE~U,T~C).MPF(B!1,CR~P,DP~U,L~C,NE~U,NE2~P,S~Ki) 0
  246 CDC25(AP~U,B!1,L~C,S~Su,SD~P,SE~P,T~C).MPF(B!1,CR~P,DP~U,L~C,NE~U,NE2~P,S~Ki) 0
  247 CDC25(AP~U,B!1,L~C,S~Su,SD~P,SE~U,T~C).MPF(B!1,CR~U,DP~U,L~C,NE~U,NE2~U,S~Ki) 0
  248 CDC25(AP~U,B!1,L~C,S~Su,SD~P,SE~P,T~C).MPF(B!1,CR~U,DP~U,L~C,NE~U,NE2~U,S~Ki) 0
  249 CDC25(AP~U,B!1,L~C,S~Su,SD~U,SE~U,T~C).MPF(B!1,CR~U,DP~U,L~C,NE~U,NE2~P,S~Ki) 0
  250 CDC25(AP~U,B!1,L~C,S~Su,SD~U,SE~P,T~C).MPF(B!1,CR~U,DP~U,L~C,NE~U,NE2~P,S~Ki) 0
  251 CDC25(AP~U,B!1,L~C,S~Su,SD~P,SE~U,T~C).MPF(B!1,CR~U,DP~U,L~C,NE~U,NE2~P,S~Ki) 0
  252 CDC25(AP~U,B!1,L~C,S~Su,SD~P,SE~P,T~C).MPF(B!1,CR~U,DP~U,L~C,NE~U,NE2~P,S~Ki) 0
  253 CDC25(AP~U,B!1,L~C,S~Su,SD~U,SE~U,T~C).MPF(B!1,CR~P,DP~U,L~C,NE~P,NE2~U,S~Ki) 0
  254 CDC25(AP~U,B!1,L~C,S~Su,SD~U,SE~P,T~C).MPF(B!1,CR~P,DP~U,L~C,NE~P,NE2~U,S~Ki) 0
  255 CDC25(AP~U,B!1,L~C,S~Su,SD~P,SE~U,T~C).MPF(B!1,CR~P,DP~U,L~C,NE~P,NE2~U,S~Ki) 0
  256 CDC25(AP~U,B!1,L~C,S~Su,SD~P,SE~P,T~C).MPF(B!1,CR~P,DP~U,L~C,NE~P,NE2~U,S~Ki) 0
  257 CDC25(AP~U,B!1,L~C,S~Su,SD~U,SE~U,T~C).MPF(B!1,CR~P,DP~U,L~C,NE~P,NE2~P,S~Ki) 0
  258 CDC25(AP~U,B!1,L~C,S~Su,SD~U,SE~P,T~C).MPF(B!1,CR~P,DP~U,L~C,NE~P,NE2~P,S~Ki) 0
  259 CDC25(AP~U,B!1,L~C,S~Su,SD~P,SE~U,T~C).MPF(B!1,CR~P,DP~U,L~C,NE~P,NE2~P,S~Ki) 0
  260 CDC25(AP~U,B!1,L~C,S~Su,SD~P,SE~P,T~C).MPF(B!1,CR~P,DP~U,L~C,NE~P,NE2~P,S~Ki) 0
  261 MPF(B!1,CR~U,DP~U,L~N,NE~U,NE2~U,S~Ki).WEE1(B!1,DP~U,L~N,S~Su,SP~U) 0
  262 MPF(B!1,CR~U,DP~U,L~N,NE~U,NE2~U,S~Ki).WEE1(B!1,DP~U,L~N,S~Su,SP~P) 0
  263 MPF(B!1,CR~U,DP~U,L~N,NE~U,NE2~U,S~Su).WEE1(B!1,DP~U,L~N,S~Ki,SP~U) 0
  264 MPF(B!1,CR~U,DP~U,L~N,NE~U,NE2~U,S~Su).WEE1(B!1,DP~M,L~N,S~Ki,SP~U) 0
  265 MPF(B,CR~P,DP~P,L~N,NE~U,NE2~P,S~no) 0
  266 MPF(B!1,CR~U,DP~U,L~N,NE~U,NE2~U,S~Su).WEE1(B!1,DP~U,L~N,S~Ki,SP~P) 0
  267 MPF(B!1,CR~U,DP~U,L~C,NE~U,NE2~P,S~Su).MYT1(B!1,L~C,S~Ki) 0
  268 MPF(B!1,CR~P,DP~U,L~C,NE~P,NE2~U,S~Su).MYT1(B!1,L~C,S~Ki) 0
  269 MPF(B!1,CR~P,DP~U,L~C,NE~P,NE2~P,S~Su).MYT1(B!1,L~C,S~Ki) 0
  270 MPF(B!1,CR~U,DP~P,L~C,NE~U,NE2~U,S~Su).ProX(B!1,L~C,S~Ki) 0
  271 MPF(B!1,CR~U,DP~U,L~C,NE~U,NE2~P,S~Su).ProX(B!1,L~C,S~Ki) 0
  272 CDC25(AP~D,B!1,L~N,S~Su,SD~U,SE~U,T~B).CHK1(AP~P,B!1,L~N,S~Ki) 0
  273 CDC25(AP~D,B,L~C,S~no,SD~U,SE~P,T~B) 0
  274 CDC25(AP~D,B!1,L~N,S~Su,SD~U,SE~U,T~B).CHK2(AP~P,B!1,L~N,S~Ki) 0
  275 WEE1(B,DP~M,L~N,S~no,SP~P) 0
  276 CDC25(AP~P,B!1,L~C,S~Su,SD~U,SE~P,T~C).PP2A(B!1,L~C,S~Ph) 0
  277 CDC25(AP~U,B!1,L~C,S~Su,SD~P,SE~P,T~B).PP2A(B!1,L~C,S~Ph) 0
  278 CDC25(AP~U,B!1,L~C,S~Su,SD~P,SE~P,T~C).PP2A(B!1,L~C,S~Ph) 0
  279 CDC25(AP~P,B!1,L~N,S~Su,SD~U,SE~P,T~B).PP2A(B!1,L~N,S~Ph) 0
  280 CDC25(AP~P,B!1,L~C,S~Sq,SD~U,SE~P,T~C).E33(B!1,L~C,S~no,Sq~N) 0
  281 CDC25(AP~P,B!1,L~N,S~Sq,SD~U,SE~P,T~B).E33(B!1,L~N,S~no,Sq~N) 0
  282 CDC25(AP~P,B!1,L~C,S~Sq,SD~U,SE~P,T~B).E33(B!1,L~C,S~no,Sq~Y) 0
  283 CDC25(AP~P,B!1,L~C,S~Su,SD~P,SE~U,T~B).CHK1(AP~P,B!1,L~C,S~Ki) 0
  284 CDC25(AP~P,B!1,L~N,S~Su,SD~U,SE~P,T~B).CHK1(AP~P,B!1,L~N,S~Ki) 0
  285 CDC25(AP~P,B,L~N,S~no,SD~P,SE~U,T~A) 0
  286 CDC25(AP~U,B,L~N,S~no,SD~P,SE~U,T~B) 0
  287 CDC25(AP~P,B,L~N,S~no,SD~P,SE~U,T~B) 0
  288 CDC25(AP~U,B,L~N,S~no,SD~P,SE~P,T~B) 0
  289 CDC25(AP~U,B,L~N,S~no,SD~P,SE~U,T~C) 0
  290 CDC25(AP~P,B,L~N,S~no,SD~P,SE~U,T~C) 0
  291 CDC25(AP~U,B,L~N,S~no,SD~P,SE~P,T~C) 0
  292 MPF(B,CR~U,DP~P,L~N,NE~U,NE2~U,S~no) 0
  293 MPF(B,CR~P,DP~U,L~N,NE~P,NE2~P,S~no) 0
  294 MPF(B,CR~U,DP~U,L~N,NE~U,NE2~P,S~no) 0
  295 CDC25(AP~P,B!1,L~C,S~Ph,SD~U,SE~P,T~C).MPF(B!1,CR~P,DP~U,L~C,NE~U,NE2~U,S~Su) 0
  296 CDC25(AP~P,B!1,L~C,S~Ph,SD~P,SE~U,T~A).MPF(B!1,CR~P,DP~U,L~C,NE~U,NE2~U,S~Su) 0
  297 CDC25(AP~P,B!1,L~C,S~Ph,SD~P,SE~U,T~B).MPF(B!1,CR~P,DP~U,L~C,NE~U,NE2~U,S~Su) 0
  298 CDC25(AP~P,B!1,L~C,S~Ph,SD~P,SE~U,T~C).MPF(B!1,CR~P,DP~U,L~C,NE~U,NE2~U,S~Su) 0
  299 CDC25(AP~P,B!1,L~C,S~Ph,SD~U,SE~P,T~C).MPF(B!1,CR~P,DP~U,L~C,NE~U,NE2~P,S~Su) 0
  300 CDC25(AP~P,B!1,L~C,S~Ph,SD~P,SE~U,T~A).MPF(B!1,CR~P,DP~U,L~C,NE~U,NE2~P,S~Su) 0
  301 CDC25(AP~P,B!1,L~C,S~Ph,SD~P,SE~U,T~B).MPF(B!1,CR~P,DP~U,L~C,NE~U,NE2~P,S~Su) 0
  302 CDC25(AP~P,B!1,L~C,S~Ph,SD~P,SE~U,T~C).MPF(B!1,CR~P,DP~U,L~C,NE~U,NE2~P,S~Su) 0
  303 CDC25(AP~P,B!1,L~C,S~Ph,SD~U,SE~U,T~A).MPF(B!1,CR~P,DP~U,L~C,NE~P,NE2~U,S~Su) 0
  304 CDC25(AP~P,B!1,L~C,S~Ph,SD~U,SE~U,T~B).MPF(B!1,CR~P,DP~U,L~C,NE~P,NE2~U,S~Su) 0
  305 CDC25(AP~P,B!1,L~C,S~Ph,SD~U,SE~U,T~C).MPF(B!1,CR~P,DP~U,L~C,NE~P,NE2~U,S~Su) 0
  306 CDC25(AP~P,B!1,L~C,S~Ph,SD~U,SE~P,T~B).MPF(B!1,CR~P,DP~U,L~C,NE~P,NE2~U,S~Su) 0
  307 CDC25(AP~P,B!1,L~C,S~Ph,SD~U,SE~P,T~A).MPF(B!1,CR~P,DP~U,L~C,NE~P,NE2~U,S~Su) 0
  308 CDC25(AP~P,B!1,L~C,S~Ph,SD~U,SE~P,T~C).MPF(B!1,CR~P,DP~U,L~C,NE~P,NE2~U,S~Su) 0
  309 CDC25(AP~P,B!1,L~C,S~Ph,SD~P,SE~U,T~A).MPF(B!1,CR~P,DP~U,L~C,NE~P,NE2~U,S~Su) 0
  310 CDC25(AP~P,B!1,L~C,S~Ph,SD~P,SE~U,T~B).MPF(B!1,CR~P,DP~U,L~C,NE~P,NE2~U,S~Su) 0
  311 CDC25(AP~P,B!1,L~C,S~Ph,SD~P,SE~U,T~C).MPF(B!1,CR~P,DP~U,L~C,NE~P,NE2~U,S~Su) 0
  312 CDC25(AP~P,B!1,L~C,S~Ph,SD~U,SE~U,T~A).MPF(B!1,CR~P,DP~U,L~C,NE~P,NE2~P,S~Su) 0
  313 CDC25(AP~P,B!1,L~C,S~Ph,SD~U,SE~U,T~B).MPF(B!1,CR~P,DP~U,L~C,NE~P,NE2~P,S~Su) 0
  314 CDC25(AP~P,B!1,L~C,S~Ph,SD~U,SE~U,T~C).MPF(B!1,CR~P,DP~U,L~C,NE~P,NE2~P,S~Su) 0
  315 CDC25(AP~P,B!1,L~C,S~Ph,SD~U,SE~P,T~B).MPF(B!1,CR~P,DP~U,L~C,NE~P,NE2~P,S~Su) 0
  316 CDC25(AP~P,B!1,L~C,S~Ph,SD~U,SE~P,T~A).MPF(B!1,CR~P,DP~U,L~C,NE~P,NE2~P,S~Su) 0
  317 CDC25(AP~P,B!1,L~C,S~Ph,SD~U,SE~P,T~C).MPF(B!1,CR~P,DP~U,L~C,NE~P,NE2~P,S~Su) 0
  318 CDC25(AP~P,B!1,L~C,S~Ph,SD~P,SE~U,T~A).MPF(B!1,CR~P,DP~U,L~C,NE~P,NE2~P,S~Su) 0
  319 CDC25(AP~P,B!1,L~C,S~Ph,SD~P,SE~U,T~B).MPF(B!1,CR~P,DP~U,L~C,NE~P,NE2~P,S~Su) 0
  320 CDC25(AP~P,B!1,L~C,S~Ph,SD~P,SE~U,T~C).MPF(B!1,CR~P,DP~U,L~C,NE~P,NE2~P,S~Su) 0
  321 CDC25(AP~P,B!1,L~C,S~Su,SD~U,SE~P,T~C).PLK1(AP~P,B!1,L~C,S~Ki) 0
  322 CDC25(AP~P,B,L~C,S~no,SD~P,SE~P,T~A) 0
  323 CDC25(AP~D,B,L~C,S~no,SD~P,SE~U,T~B) 0
  324 CDC25(AP~P,B!1,L~N,S~Su,SD~U,SE~P,T~B).PLK1(AP~P,B!1,L~N,S~Ki) 0
  325 CDC25(AP~D,B!1,L~N,S~Su,SD~U,SE~U,T~B).PLK1(AP~P,B!1,L~N,S~Ki) 0
  326 CDC25(AP~P,B,L~N,S~no,SD~P,SE~P,T~A) 0
  327 MPF(B!1,CR~U,DP~U,L~N,NE~U,NE2~U,S~Su).PLK1(AP~P,B!1,L~N,S~Ki) 0
  328 MPF(B!1,CR~U,DP~P,L~C,NE~U,NE2~U,S~Su).PLK1(AP~P,B!1,L~C,S~Ki) 0
  329 MPF(B!1,CR~P,DP~P,L~C,NE~U,NE2~P,S~Su).PLK1(AP~P,B!1,L~C,S~Ki) 0
  330 MPF(B!1,CR~U,DP~U,L~C,NE~U,NE2~P,S~Su).PLK1(AP~P,B!1,L~C,S~Ki) 0
  331 MPF(B,CR~U,DP~U,L~C,NE~P,NE2~U,S~no) 0
  332 MPF(B,CR~P,DP~U,L~N,NE~P,NE2~U,S~no) 0
  333 MPF(B,CR~P,DP~P,L~N,NE~P,NE2~U,S~no) 0
  334 MPF(B!1,CR~U,DP~U,L~C,NE~U,NE2~P,S~Ki).PLK1(AP~U,B!1,L~C,S~Su) 0
  335 MPF(B!1,CR~P,DP~U,L~C,NE~P,NE2~U,S~Ki).PLK1(AP~U,B!1,L~C,S~Su) 0
  336 MPF(B!1,CR~P,DP~U,L~C,NE~P,NE2~P,S~Ki).PLK1(AP~U,B!1,L~C,S~Su) 0
  337 MPF(B!1,CR~U,DP~U,L~N,NE~U,NE2~U,S~Ki).PLK1(AP~U,B!1,L~N,S~Su) 0
  338 WEE1(B,DP~P,L~N,S~no,SP~U) 0
  339 WEE1(B,DP~P,L~N,S~no,SP~P) 0
  340 MPF(B!1,CR~P,DP~U,L~N,NE~U,NE2~U,S~Su).MPF(B!1,CR~U,DP~U,L~N,NE~U,NE2~U,S~Ki) 0
  341 MPF(B!1,CR~P,DP~P,L~N,NE~U,NE2~U,S~Su).MPF(B!1,CR~U,DP~U,L~N,NE~U,NE2~U,S~Ki) 0
  342 MPF(B!1,CR~P,DP~U,L~N,NE~U,NE2~U,S~Ki).MPF(B!1,CR~U,DP~U,L~N,NE~U,NE2~U,S~Su) 0
  343 MPF(B!1,CR~P,DP~U,L~N,NE~U,NE2~P,S~Ki).MPF(B!1,CR~U,DP~U,L~N,NE~U,NE2~U,S~Su) 0
  344 MPF(B!1,CR~U,DP~U,L~N,NE~U,NE2~U,S~Ki).MPF(B!1,CR~U,DP~U,L~N,NE~U,NE2~U,S~Su) 0
  345 MPF(B!1,CR~P,DP~U,L~C,NE~U,NE2~U,S~Su).MPF(B!1,CR~U,DP~U,L~C,NE~U,NE2~P,S~Ki) 0
  346 MPF(B!1,CR~P,DP~U,L~C,NE~P,NE2~U,S~Ki).MPF(B!1,CR~P,DP~U,L~C,NE~U,NE2~U,S~Su) 0
  347 MPF(B!1,CR~P,DP~U,L~C,NE~P,NE2~P,S~Ki).MPF(B!1,CR~P,DP~U,L~C,NE~U,NE2~U,S~Su) 0
  348 MPF(B!1,CR~P,DP~P,L~C,NE~U,NE2~U,S~Su).MPF(B!1,CR~U,DP~U,L~C,NE~U,NE2~P,S~Ki) 0
  349 MPF(B!1,CR~P,DP~P,L~C,NE~U,NE2~U,S~Su).MPF(B!1,CR~P,DP~U,L~C,NE~P,NE2~U,S~Ki) 0
  350 MPF(B!1,CR~P,DP~P,L~C,NE~U,NE2~U,S~Su).MPF(B!1,CR~P,DP~U,L~C,NE~P,NE2~P,S~Ki) 0
  351 MPF(B!1,CR~U,DP~U,L~C,NE~U,NE2~P,S~Ki).MPF(B!1,CR~U,DP~U,L~C,NE~U,NE2~U,S~Su) 0
  352 MPF(B!1,CR~P,DP~U,L~C,NE~P,NE2~U,S~Ki).MPF(B!1,CR~U,DP~U,L~C,NE~U,NE2~U,S~Su) 0
  353 MPF(B!1,CR~P,DP~U,L~C,NE~P,NE2~P,S~Ki).MPF(B!1,CR~U,DP~U,L~C,NE~U,NE2~U,S~Su) 0
  354 MPF(B!1,CR~P,DP~U,L~C,NE~U,NE2~U,S~Ki).MPF(B!1,CR~U,DP~P,L~C,NE~U,NE2~U,S~Su) 0
  355 MPF(B!1,CR~P,DP~U,L~C,NE~U,NE2~P,S~Ki).MPF(B!1,CR~U,DP~P,L~C,NE~U,NE2~U,S~Su) 0
  356 MPF(B!1,CR~U,DP~P,L~C,NE~U,NE2~U,S~Su).MPF(B!1,CR~U,DP~U,L~C,NE~U,NE2~U,S~Ki) 0
  357 MPF(B!1,CR~U,DP~P,L~C,NE~U,NE2~U,S~Su).MPF(B!1,CR~U,DP~U,L~C,NE~U,NE2~P,S~Ki) 0
  358 MPF(B!1,CR~P,DP~U,L~C,NE~P,NE2~U,S~Ki).MPF(B!1,CR~U,DP~P,L~C,NE~U,NE2~U,S~Su) 0
  359 MPF(B!1,CR~P,DP~U,L~C,NE~P,NE2~P,S~Ki).MPF(B!1,CR~U,DP~P,L~C,NE~U,NE2~U,S~Su) 0
  360 MPF(B!1,CR~P,DP~U,L~C,NE~P,NE2~U,S~Su).MPF(B!1,CR~P,DP~U,L~C,NE~U,NE2~U,S~Ki) 0
  361 MPF(B!1,CR~P,DP~U,L~C,NE~P,NE2~U,S~Su).MPF(B!1,CR~P,DP~U,L~C,NE~U,NE2~P,S~Ki) 0
  362 MPF(B!1,CR~P,DP~U,L~C,NE~P,NE2~U,S~Su).MPF(B!1,CR~U,DP~U,L~C,NE~U,NE2~U,S~Ki) 0
  363 MPF(B!1,CR~P,DP~U,L~C,NE~P,NE2~U,S~Su).MPF(B!1,CR~U,DP~U,L~C,NE~U,NE2~P,S~Ki) 0
  364 MPF(B!1,CR~P,DP~U,L~C,NE~P,NE2~U,S~Ki).MPF(B!1,CR~P,DP~U,L~C,NE~P,NE2~U,S~Su) 0
  365 MPF(B!1,CR~P,DP~U,L~C,NE~P,NE2~P,S~Ki).MPF(B!1,CR~P,DP~U,L~C,NE~P,NE2~U,S~Su) 0
  366 MPF(B!1,CR~P,DP~P,L~C,NE~P,NE2~U,S~Su).MPF(B!1,CR~P,DP~U,L~C,NE~U,NE2~U,S~Ki) 0
  367 MPF(B!1,CR~P,DP~P,L~C,NE~P,NE2~U,S~Su).MPF(B!1,CR~P,DP~U,L~C,NE~U,NE2~P,S~Ki) 0
  368 MPF(B!1,CR~P,DP~P,L~C,NE~P,NE2~U,S~Su).MPF(B!1,CR~U,DP~U,L~C,NE~U,NE2~U,S~Ki) 0
  369 MPF(B!1,CR~P,DP~P,L~C,NE~P,NE2~U,S~Su).MPF(B!1,CR~U,DP~U,L~C,NE~U,NE2~P,S~Ki) 0
  370 MPF(B!1,CR~P,DP~P,L~C,NE~P,NE2~U,S~Su).MPF(B!1,CR~P,DP~U,L~C,NE~P,NE2~U,S~Ki) 0
  371 MPF(B!1,CR~P,DP~P,L~C,NE~P,NE2~U,S~Su).MPF(B!1,CR~P,DP~U,L~C,NE~P,NE2~P,S~Ki) 0
  372 H3(AP~U,B!1,L~N,S~Su).MPF(B!1,CR~U,DP~U,L~N,NE~U,NE2~U,S~Ki) 0
  373 CDC25(AP~P,B,L~N,S~no,SD~P,SE~P,T~B) 0
  374 CDC25(AP~P,B!1,L~C,S~Ph,SD~P,SE~P,T~B).MPF(B!1,CR~P,DP~P,L~C,NE~U,NE2~U,S~Su) 0
  375 CDC25(AP~P,B!1,L~C,S~Ph,SD~P,SE~P,T~A).MPF(B!1,CR~P,DP~P,L~C,NE~U,NE2~U,S~Su) 0
  376 CDC25(AP~P,B!1,L~C,S~Ph,SD~P,SE~P,T~B).MPF(B!1,CR~P,DP~P,L~C,NE~U,NE2~P,S~Su) 0
  377 CDC25(AP~P,B!1,L~C,S~Ph,SD~P,SE~P,T~A).MPF(B!1,CR~P,DP~P,L~C,NE~U,NE2~P,S~Su) 0
  378 CDC25(AP~P,B!1,L~C,S~Ph,SD~P,SE~P,T~B).MPF(B!1,CR~U,DP~P,L~C,NE~U,NE2~U,S~Su) 0
  379 CDC25(AP~P,B!1,L~C,S~Ph,SD~P,SE~P,T~A).MPF(B!1,CR~U,DP~P,L~C,NE~U,NE2~U,S~Su) 0
  380 CDC25(AP~P,B!1,L~C,S~Ph,SD~P,SE~P,T~B).MPF(B!1,CR~P,DP~P,L~C,NE~P,NE2~U,S~Su) 0
  381 CDC25(AP~P,B!1,L~C,S~Ph,SD~P,SE~P,T~A).MPF(B!1,CR~P,DP~P,L~C,NE~P,NE2~U,S~Su) 0
  382 CDC25(AP~P,B!1,L~N,S~Ph,SD~U,SE~P,T~C).MPF(B!1,CR~P,DP~P,L~N,NE~U,NE2~U,S~Su) 0
  383 CDC25(AP~P,B!1,L~N,S~Ph,SD~P,SE~U,T~A).MPF(B!1,CR~P,DP~P,L~N,NE~U,NE2~U,S~Su) 0
  384 CDC25(AP~P,B!1,L~N,S~Ph,SD~P,SE~U,T~B).MPF(B!1,CR~P,DP~P,L~N,NE~U,NE2~U,S~Su) 0
  385 CDC25(AP~P,B!1,L~N,S~Ph,SD~P,SE~U,T~C).MPF(B!1,CR~P,DP~P,L~N,NE~U,NE2~U,S~Su) 0
  386 CDC25(AP~P,B!1,L~N,S~Ph,SD~P,SE~P,T~A).MPF(B!1,CR~P,DP~P,L~N,NE~U,NE2~U,S~Su) 0
  387 CDC25(AP~P,B!1,L~N,S~Ph,SD~U,SE~U,T~A).MPF(B!1,CR~P,DP~P,L~N,NE~U,NE2~P,S~Su) 0
  388 CDC25(AP~P,B!1,L~N,S~Ph,SD~U,SE~U,T~B).MPF(B!1,CR~P,DP~P,L~N,NE~U,NE2~P,S~Su) 0
  389 CDC25(AP~P,B!1,L~N,S~Ph,SD~U,SE~P,T~A).MPF(B!1,CR~P,DP~P,L~N,NE~U,NE2~P,S~Su) 0
  390 CDC25(AP~P,B!1,L~N,S~Ph,SD~U,SE~U,T~C).MPF(B!1,CR~P,DP~P,L~N,NE~U,NE2~P,S~Su) 0
  391 CDC25(AP~P,B!1,L~N,S~Ph,SD~U,SE~P,T~B).MPF(B!1,CR~P,DP~P,L~N,NE~U,NE2~P,S~Su) 0
  392 CDC25(AP~P,B!1,L~N,S~Ph,SD~U,SE~P,T~C).MPF(B!1,CR~P,DP~P,L~N,NE~U,NE2~P,S~Su) 0
  393 CDC25(AP~P,B!1,L~N,S~Ph,SD~P,SE~U,T~A).MPF(B!1,CR~P,DP~P,L~N,NE~U,NE2~P,S~Su) 0
  394 CDC25(AP~P,B!1,L~N,S~Ph,SD~P,SE~U,T~B).MPF(B!1,CR~P,DP~P,L~N,NE~U,NE2~P,S~Su) 0
  395 CDC25(AP~P,B!1,L~N,S~Ph,SD~P,SE~U,T~C).MPF(B!1,CR~P,DP~P,L~N,NE~U,NE2~P,S~Su) 0
  396 CDC25(AP~P,B!1,L~N,S~Ph,SD~P,SE~P,T~A).MPF(B!1,CR~P,DP~P,L~N,NE~U,NE2~P,S~Su) 0
  397 CDC25(AP~P,B!1,L~N,S~Ph,SD~U,SE~U,T~A).MPF(B!1,CR~U,DP~P,L~N,NE~U,NE2~U,S~Su) 0
  398 CDC25(AP~P,B!1,L~N,S~Ph,SD~U,SE~U,T~B).MPF(B!1,CR~U,DP~P,L~N,NE~U,NE2~U,S~Su) 0
  399 CDC25(AP~P,B!1,L~N,S~Ph,SD~U,SE~P,T~A).MPF(B!1,CR~U,DP~P,L~N,NE~U,NE2~U,S~Su) 0
  400 CDC25(AP~P,B!1,L~N,S~Ph,SD~U,SE~U,T~C).MPF(B!1,CR~U,DP~P,L~N,NE~U,NE2~U,S~Su) 0
  401 CDC25(AP~P,B!1,L~N,S~Ph,SD~U,SE~P,T~B).MPF(B!1,CR~U,DP~P,L~N,NE~U,NE2~U,S~Su) 0
  402 CDC25(AP~P,B!1,L~N,S~Ph,SD~U,SE~P,T~C).MPF(B!1,CR~U,DP~P,L~N,NE~U,NE2~U,S~Su) 0
  403 CDC25(AP~P,B!1,L~N,S~Ph,SD~P,SE~U,T~A).MPF(B!1,CR~U,DP~P,L~N,NE~U,NE2~U,S~Su) 0
  404 CDC25(AP~P,B!1,L~N,S~Ph,SD~P,SE~U,T~B).MPF(B!1,CR~U,DP~P,L~N,NE~U,NE2~U,S~Su) 0
  405 CDC25(AP~P,B!1,L~N,S~Ph,SD~P,SE~U,T~C).MPF(B!1,CR~U,DP~P,L~N,NE~U,NE2~U,S~Su) 0
  406 CDC25(AP~P,B!1,L~N,S~Ph,SD~P,SE~P,T~A).MPF(B!1,CR~U,DP~P,L~N,NE~U,NE2~U,S~Su) 0
  407 CDC25(AP~P,B!1,L~N,S~Ph,SD~U,SE~U,T~A).MPF(B!1,CR~P,DP~P,L~N,NE~P,NE2~U,S~Su) 0
  408 CDC25(AP~P,B!1,L~N,S~Ph,SD~U,SE~U,T~B).MPF(B!1,CR~P,DP~P,L~N,NE~P,NE2~U,S~Su) 0
  409 CDC25(AP~P,B!1,L~N,S~Ph,SD~U,SE~P,T~A).MPF(B!1,CR~P,DP~P,L~N,NE~P,NE2~U,S~Su) 0
  410 CDC25(AP~P,B!1,L~N,S~Ph,SD~U,SE~U,T~C).MPF(B!1,CR~P,DP~P,L~N,NE~P,NE2~U,S~Su) 0
  411 CDC25(AP~P,B!1,L~N,S~Ph,SD~U,SE~P,T~B).MPF(B!1,CR~P,DP~P,L~N,NE~P,NE2~U,S~Su) 0
  412 CDC25(AP~P,B!1,L~N,S~Ph,SD~U,SE~P,T~C).MPF(B!1,CR~P,DP~P,L~N,NE~P,NE2~U,S~Su) 0
  413 CDC25(AP~P,B!1,L~N,S~Ph,SD~P,SE~U,T~A).MPF(B!1,CR~P,DP~P,L~N,NE~P,NE2~U,S~Su) 0
  414 CDC25(AP~P,B!1,L~N,S~Ph,SD~P,SE~U,T~B).MPF(B!1,CR~P,DP~P,L~N,NE~P,NE2~U,S~Su) 0
  415 CDC25(AP~P,B!1,L~N,S~Ph,SD~P,SE~U,T~C).MPF(B!1,CR~P,DP~P,L~N,NE~P,NE2~U,S~Su) 0
  416 CDC25(AP~P,B!1,L~N,S~Ph,SD~P,SE~P,T~A).MPF(B!1,CR~P,DP~P,L~N,NE~P,NE2~U,S~Su) 0
  417 CDC25(AP~U,B!1,L~N,S~Su,SD~P,SE~U,T~C).MPF(B!1,CR~P,DP~U,L~N,NE~U,NE2~U,S~Ki) 0
  418 CDC25(AP~U,B!1,L~N,S~Su,SD~P,SE~P,T~C).MPF(B!1,CR~P,DP~U,L~N,NE~U,NE2~U,S~Ki) 0
  419 CDC25(AP~U,B!1,L~N,S~Su,SD~P,SE~U,T~C).MPF(B!1,CR~P,DP~U,L~N,NE~U,NE2~P,S~Ki) 0
  420 CDC25(AP~U,B!1,L~N,S~Su,SD~P,SE~P,T~C).MPF(B!1,CR~P,DP~U,L~N,NE~U,NE2~P,S~Ki) 0
  421 CDC25(AP~U,B!1,L~N,S~Su,SD~P,SE~U,T~C).MPF(B!1,CR~U,DP~U,L~N,NE~U,NE2~U,S~Ki) 0
  422 CDC25(AP~U,B!1,L~N,S~Su,SD~P,SE~P,T~C).MPF(B!1,CR~U,DP~U,L~N,NE~U,NE2~U,S~Ki) 0
  423 CDC25(AP~U,B!1,L~N,S~Su,SD~U,SE~U,T~C).MPF(B!1,CR~P,DP~U,L~N,NE~P,NE2~P,S~Ki) 0
  424 CDC25(AP~U,B!1,L~N,S~Su,SD~U,SE~P,T~C).MPF(B!1,CR~P,DP~U,L~N,NE~P,NE2~P,S~Ki) 0
  425 CDC25(AP~U,B!1,L~N,S~Su,SD~P,SE~U,T~C).MPF(B!1,CR~P,DP~U,L~N,NE~P,NE2~P,S~Ki) 0
  426 CDC25(AP~U,B!1,L~N,S~Su,SD~P,SE~P,T~C).MPF(B!1,CR~P,DP~U,L~N,NE~P,NE2~P,S~Ki) 0
  427 CDC25(AP~U,B!1,L~N,S~Su,SD~U,SE~U,T~C).MPF(B!1,CR~U,DP~U,L~N,NE~U,NE2~P,S~Ki) 0
  428 CDC25(AP~U,B!1,L~N,S~Su,SD~U,SE~P,T~C).MPF(B!1,CR~U,DP~U,L~N,NE~U,NE2~P,S~Ki) 0
  429 CDC25(AP~U,B!1,L~N,S~Su,SD~P,SE~U,T~C).MPF(B!1,CR~U,DP~U,L~N,NE~U,NE2~P,S~Ki) 0
  430 CDC25(AP~U,B!1,L~N,S~Su,SD~P,SE~P,T~C).MPF(B!1,CR~U,DP~U,L~N,NE~U,NE2~P,S~Ki) 0
  431 CDC25(AP~U,B!1,L~N,S~Su,SD~U,SE~U,T~C).MPF(B!1,CR~P,DP~U,L~N,NE~P,NE2~U,S~Ki) 0
  432 CDC25(AP~U,B!1,L~N,S~Su,SD~U,SE~P,T~C).MPF(B!1,CR~P,DP~U,L~N,NE~P,NE2~U,S~Ki) 0
  433 CDC25(AP~U,B!1,L~N,S~Su,SD~P,SE~U,T~C).MPF(B!1,CR~P,DP~U,L~N,NE~P,NE2~U,S~Ki) 0
  434 CDC25(AP~U,B!1,L~N,S~Su,SD~P,SE~P,T~C).MPF(B!1,CR~P,DP~U,L~N,NE~P,NE2~U,S~Ki) 0
  435 CDC25(AP~U,B!1,L~C,S~Su,SD~U,SE~U,T~C).MPF(B!1,CR~U,DP~U,L~C,NE~P,NE2~U,S~Ki) 0
  436 CDC25(AP~U,B!1,L~C,S~Su,SD~U,SE~P,T~C).MPF(B!1,CR~U,DP~U,L~C,NE~P,NE2~U,S~Ki) 0
  437 CDC25(AP~U,B!1,L~C,S~Su,SD~P,SE~U,T~C).MPF(B!1,CR~U,DP~U,L~C,NE~P,NE2~U,S~Ki) 0
  438 CDC25(AP~U,B!1,L~C,S~Su,SD~P,SE~P,T~C).MPF(B!1,CR~U,DP~U,L~C,NE~P,NE2~U,S~Ki) 0
  439 CDC25(AP~P,B,L~C,S~no,SD~P,SE~P,T~C) 0
  440 MPF(B!1,CR~P,DP~U,L~N,NE~P,NE2~P,S~Ki).WEE1(B!1,DP~U,L~N,S~Su,SP~U) 0
  441 MPF(B!1,CR~P,DP~U,L~N,NE~P,NE2~P,S~Ki).WEE1(B!1,DP~U,L~N,S~Su,SP~P) 0
  442 MPF(B!1,CR~U,DP~U,L~N,NE~U,NE2~P,S~Ki).WEE1(B!1,DP~U,L~N,S~Su,SP~U) 0
  443 MPF(B!1,CR~U,DP~U,L~N,NE~U,NE2~P,S~Ki).WEE1(B!1,DP~U,L~N,S~Su,SP~P) 0
  444 MPF(B!1,CR~P,DP~U,L~N,NE~P,NE2~U,S~Ki).WEE1(B!1,DP~U,L~N,S~Su,SP~U) 0
  445 MPF(B!1,CR~P,DP~U,L~N,NE~P,NE2~U,S~Ki).WEE1(B!1,DP~U,L~N,S~Su,SP~P) 0
  446 MPF(B!1,CR~P,DP~U,L~N,NE~P,NE2~P,S~Su).WEE1(B!1,DP~U,L~N,S~Ki,SP~U) 0
  447 MPF(B!1,CR~U,DP~U,L~N,NE~U,NE2~P,S~Su).WEE1(B!1,DP~U,L~N,S~Ki,SP~U) 0
  448 MPF(B!1,CR~P,DP~U,L~N,NE~P,NE2~U,S~Su).WEE1(B!1,DP~U,L~N,S~Ki,SP~U) 0
  449 MPF(B!1,CR~P,DP~U,L~N,NE~P,NE2~P,S~Su).WEE1(B!1,DP~M,L~N,S~Ki,SP~U) 0
  450 MPF(B!1,CR~U,DP~U,L~N,NE~U,NE2~P,S~Su).WEE1(B!1,DP~M,L~N,S~Ki,SP~U) 0
  451 MPF(B!1,CR~P,DP~U,L~N,NE~P,NE2~U,S~Su).WEE1(B!1,DP~M,L~N,S~Ki,SP~U) 0
  452 MPF(B!1,CR~P,DP~U,L~N,NE~U,NE2~U,S~Su).WEE1(B!1,DP~P,L~N,S~Ki,SP~U) 0
  453 MPF(B!1,CR~P,DP~U,L~N,NE~U,NE2~P,S~Su).WEE1(B!1,DP~P,L~N,S~Ki,SP~U) 0
  454 MPF(B!1,CR~U,DP~U,L~N,NE~U,NE2~U,S~Su).WEE1(B!1,DP~P,L~N,S~Ki,SP~U) 0
  455 MPF(B!1,CR~P,DP~U,L~N,NE~P,NE2~P,S~Su).WEE1(B!1,DP~P,L~N,S~Ki,SP~U) 0
  456 MPF(B!1,CR~U,DP~U,L~N,NE~U,NE2~P,S~Su).WEE1(B!1,DP~P,L~N,S~Ki,SP~U) 0
  457 MPF(B!1,CR~P,DP~U,L~N,NE~P,NE2~U,S~Su).WEE1(B!1,DP~P,L~N,S~Ki,SP~U) 0
  458 MPF(B!1,CR~P,DP~U,L~N,NE~P,NE2~P,S~Su).WEE1(B!1,DP~U,L~N,S~Ki,SP~P) 0
  459 MPF(B!1,CR~U,DP~U,L~N,NE~U,NE2~P,S~Su).WEE1(B!1,DP~U,L~N,S~Ki,SP~P) 0
  460 MPF(B!1,CR~P,DP~U,L~N,NE~P,NE2~U,S~Su).WEE1(B!1,DP~U,L~N,S~Ki,SP~P) 0
  461 MPF(B!1,CR~P,DP~U,L~N,NE~U,NE2~U,S~Su).WEE1(B!1,DP~M,L~N,S~Ki,SP~P) 0
  462 MPF(B!1,CR~P,DP~U,L~N,NE~U,NE2~P,S~Su).WEE1(B!1,DP~M,L~N,S~Ki,SP~P) 0
  463 MPF(B!1,CR~U,DP~U,L~N,NE~U,NE2~U,S~Su).WEE1(B!1,DP~M,L~N,S~Ki,SP~P) 0
  464 MPF(B!1,CR~P,DP~U,L~N,NE~P,NE2~P,S~Su).WEE1(B!1,DP~M,L~N,S~Ki,SP~P) 0
  465 MPF(B!1,CR~U,DP~U,L~N,NE~U,NE2~P,S~Su).WEE1(B!1,DP~M,L~N,S~Ki,SP~P) 0
  466 MPF(B!1,CR~P,DP~U,L~N,NE~P,NE2~U,S~Su).WEE1(B!1,DP~M,L~N,S~Ki,SP~P) 0
  467 MPF(B!1,CR~P,DP~U,L~N,NE~U,NE2~U,S~Su).WEE1(B!1,DP~P,L~N,S~Ki,SP~P) 0
  468 MPF(B!1,CR~P,DP~U,L~N,NE~U,NE2~P,S~Su).WEE1(B!1,DP~P,L~N,S~Ki,SP~P) 0
  469 MPF(B!1,CR~U,DP~U,L~N,NE~U,NE2~U,S~Su).WEE1(B!1,DP~P,L~N,S~Ki,SP~P) 0
  470 MPF(B!1,CR~P,DP~U,L~N,NE~P,NE2~P,S~Su).WEE1(B!1,DP~P,L~N,S~Ki,SP~P) 0
  471 MPF(B!1,CR~U,DP~U,L~N,NE~U,NE2~P,S~Su).WEE1(B!1,DP~P,L~N,S~Ki,SP~P) 0
  472 MPF(B!1,CR~P,DP~U,L~N,NE~P,NE2~U,S~Su).WEE1(B!1,DP~P,L~N,S~Ki,SP~P) 0
  473 MPF(B!1,CR~U,DP~U,L~C,NE~P,NE2~U,S~Su).MYT1(B!1,L~C,S~Ki) 0
  474 MPF(B,CR~U,DP~P,L~C,NE~U,NE2~P,S~no) 0
  475 MPF(B,CR~P,DP~P,L~C,NE~P,NE2~P,S~no) 0
  476 MPF(B!1,CR~U,DP~U,L~C,NE~P,NE2~U,S~Su).ProX(B!1,L~C,S~Ki) 0
  477 CDC25(AP~D,B,L~N,S~no,SD~U,SE~P,T~B) 0
  478 CHK1(AP~P,B!1,L~N,S~Ki).WEE1(B!1,DP~P,L~N,S~Su,SP~U) 0
  479 CDC25(AP~P,B!1,L~C,S~Su,SD~P,SE~P,T~B).PP2A(B!1,L~C,S~Ph) 0
  480 CDC25(AP~D,B!1,L~C,S~Su,SD~U,SE~P,T~B).PP2A(B!1,L~C,S~Ph) 0
  481 CDC25(AP~P,B!1,L~C,S~Su,SD~P,SE~P,T~A).PP2A(B!1,L~C,S~Ph) 0
  482 CDC25(AP~P,B!1,L~N,S~Su,SD~U,SE~P,T~C).PP2A(B!1,L~N,S~Ph) 0
  483 CDC25(AP~U,B!1,L~N,S~Su,SD~P,SE~P,T~B).PP2A(B!1,L~N,S~Ph) 0
  484 CDC25(AP~U,B!1,L~N,S~Su,SD~P,SE~P,T~C).PP2A(B!1,L~N,S~Ph) 0
  485 CDC25(AP~P,B!1,L~N,S~Su,SD~P,SE~P,T~A).PP2A(B!1,L~N,S~Ph) 0
  486 CDC25(AP~D,B!1,L~C,S~Sq,SD~U,SE~P,T~B).E33(B!1,L~C,S~no,Sq~N) 0
  487 CDC25(AP~P,B!1,L~N,S~Sq,SD~U,SE~P,T~C).E33(B!1,L~N,S~no,Sq~N) 0
  488 CDC25(AP~P,B!1,L~C,S~Sq,SD~U,SE~P,T~C).E33(B!1,L~C,S~no,Sq~Y) 0
  489 CDC25(AP~P,B!1,L~C,S~Su,SD~P,SE~P,T~B).CHK1(AP~P,B!1,L~C,S~Ki) 0
  490 CDC25(AP~P,B!1,L~N,S~Su,SD~P,SE~U,T~B).CHK1(AP~P,B!1,L~N,S~Ki) 0
  491 CDC25(AP~D,B,L~N,S~no,SD~P,SE~U,T~B) 0
  492 MPF(B,CR~U,DP~U,L~N,NE~P,NE2~U,S~no) 0
  493 CDC25(AP~P,B!1,L~C,S~Ph,SD~P,SE~P,T~B).MPF(B!1,CR~P,DP~U,L~C,NE~U,NE2~U,S~Su) 0
  494 CDC25(AP~P,B!1,L~C,S~Ph,SD~P,SE~P,T~A).MPF(B!1,CR~P,DP~U,L~C,NE~U,NE2~U,S~Su) 0
  495 CDC25(AP~P,B!1,L~C,S~Ph,SD~P,SE~P,T~B).MPF(B!1,CR~P,DP~U,L~C,NE~U,NE2~P,S~Su) 0
  496 CDC25(AP~P,B!1,L~C,S~Ph,SD~P,SE~P,T~A).MPF(B!1,CR~P,DP~U,L~C,NE~U,NE2~P,S~Su) 0
  497 CDC25(AP~P,B!1,L~C,S~Ph,SD~P,SE~P,T~B).MPF(B!1,CR~P,DP~U,L~C,NE~P,NE2~U,S~Su) 0
  498 CDC25(AP~P,B!1,L~C,S~Ph,SD~P,SE~P,T~A).MPF(B!1,CR~P,DP~U,L~C,NE~P,NE2~U,S~Su) 0
  499 CDC25(AP~P,B!1,L~C,S~Ph,SD~P,SE~P,T~B).MPF(B!1,CR~P,DP~U,L~C,NE~P,NE2~P,S~Su) 0
  500 CDC25(AP~P,B!1,L~C,S~Ph,SD~P,SE~P,T~A).MPF(B!1,CR~P,DP~U,L~C,NE~P,NE2~P,S~Su) 0
  501 MPF(B,CR~U,DP~P,L~C,NE~P,NE2~U,S~no) 0
  502 MPF(B,CR~U,DP~U,L~C,NE~P,NE2~P,S~no) 0
  503 CDC25(AP~D,B!1,L~C,S~Su,SD~U,SE~P,T~B).PLK1(AP~P,B!1,L~C,S~Ki) 0
  504 CDC25(AP~P,B!1,L~N,S~Su,SD~U,SE~P,T~C).PLK1(AP~P,B!1,L~N,S~Ki) 0
  505 MPF(B!1,CR~U,DP~P,L~N,NE~U,NE2~U,S~Su).PLK1(AP~P,B!1,L~N,S~Ki) 0
  506 MPF(B!1,CR~P,DP~P,L~N,NE~U,NE2~P,S~Su).PLK1(AP~P,B!1,L~N,S~Ki) 0
  507 MPF(B!1,CR~U,DP~U,L~N,NE~U,NE2~P,S~Su).PLK1(AP~P,B!1,L~N,S~Ki) 0
  508 MPF(B!1,CR~U,DP~U,L~C,NE~P,NE2~U,S~Ki).PLK1(AP~U,B!1,L~C,S~Su) 0
  509 MPF(B!1,CR~P,DP~U,L~N,NE~P,NE2~P,S~Ki).PLK1(AP~U,B!1,L~N,S~Su) 0
  510 MPF(B!1,CR~U,DP~U,L~N,NE~U,NE2~P,S~Ki).PLK1(AP~U,B!1,L~N,S~Su) 0
  511 MPF(B!1,CR~P,DP~U,L~N,NE~P,NE2~U,S~Ki).PLK1(AP~U,B!1,L~N,S~Su) 0
  512 PLK1(AP~P,B!1,L~N,S~no).WEE1(B!1,DP~M,L~N,S~no,SP~P) 0
  513 MPF(B!1,CR~P,DP~U,L~N,NE~P,NE2~P,S~Ki).MPF(B!1,CR~P,DP~U,L~N,NE~U,NE2~U,S~Su) 0
  514 MPF(B!1,CR~P,DP~U,L~N,NE~U,NE2~U,S~Su).MPF(B!1,CR~U,DP~U,L~N,NE~U,NE2~P,S~Ki) 0
  515 MPF(B!1,CR~P,DP~U,L~N,NE~P,NE2~U,S~Ki).MPF(B!1,CR~P,DP~U,L~N,NE~U,NE2~U,S~Su) 0
  516 MPF(B!1,CR~P,DP~P,L~N,NE~U,NE2~U,S~Su).MPF(B!1,CR~P,DP~U,L~N,NE~P,NE2~P,S~Ki) 0
  517 MPF(B!1,CR~P,DP~P,L~N,NE~U,NE2~U,S~Su).MPF(B!1,CR~U,DP~U,L~N,NE~U,NE2~P,S~Ki) 0
  518 MPF(B!1,CR~P,DP~P,L~N,NE~U,NE2~U,S~Su).MPF(B!1,CR~P,DP~U,L~N,NE~P,NE2~U,S~Ki) 0
  519 MPF(B!1,CR~P,DP~U,L~N,NE~P,NE2~P,S~Ki).MPF(B!1,CR~U,DP~U,L~N,NE~U,NE2~U,S~Su) 0
  520 MPF(B!1,CR~U,DP~U,L~N,NE~U,NE2~P,S~Ki).MPF(B!1,CR~U,DP~U,L~N,NE~U,NE2~U,S~Su) 0
  521 MPF(B!1,CR~P,DP~U,L~N,NE~P,NE2~U,S~Ki).MPF(B!1,CR~U,DP~U,L~N,NE~U,NE2~U,S~Su) 0
  522 MPF(B!1,CR~P,DP~U,L~N,NE~U,NE2~U,S~Ki).MPF(B!1,CR~U,DP~P,L~N,NE~U,NE2~U,S~Su) 0
  523 MPF(B!1,CR~P,DP~U,L~N,NE~U,NE2~P,S~Ki).MPF(B!1,CR~U,DP~P,L~N,NE~U,NE2~U,S~Su) 0
  524 MPF(B!1,CR~U,DP~P,L~N,NE~U,NE2~U,S~Su).MPF(B!1,CR~U,DP~U,L~N,NE~U,NE2~U,S~Ki) 0
  525 MPF(B!1,CR~P,DP~U,L~N,NE~P,NE2~P,S~Ki).MPF(B!1,CR~U,DP~P,L~N,NE~U,NE2~U,S~Su) 0
  526 MPF(B!1,CR~U,DP~P,L~N,NE~U,NE2~U,S~Su).MPF(B!1,CR~U,DP~U,L~N,NE~U,NE2~P,S~Ki) 0
  527 MPF(B!1,CR~P,DP~U,L~N,NE~P,NE2~U,S~Ki).MPF(B!1,CR~U,DP~P,L~N,NE~U,NE2~U,S~Su) 0
  528 MPF(B!1,CR~P,DP~U,L~N,NE~P,NE2~U,S~Su).MPF(B!1,CR~P,DP~U,L~N,NE~U,NE2~U,S~Ki) 0
  529 MPF(B!1,CR~P,DP~U,L~N,NE~P,NE2~U,S~Su).MPF(B!1,CR~P,DP~U,L~N,NE~U,NE2~P,S~Ki) 0
  530 MPF(B!1,CR~P,DP~U,L~N,NE~P,NE2~U,S~Su).MPF(B!1,CR~U,DP~U,L~N,NE~U,NE2~U,S~Ki) 0
  531 MPF(B!1,CR~P,DP~U,L~N,NE~P,NE2~P,S~Ki).MPF(B!1,CR~P,DP~U,L~N,NE~P,NE2~U,S~Su) 0
  532 MPF(B!1,CR~P,DP~U,L~N,NE~P,NE2~U,S~Su).MPF(B!1,CR~U,DP~U,L~N,NE~U,NE2~P,S~Ki) 0
  533 MPF(B!1,CR~P,DP~U,L~N,NE~P,NE2~U,S~Ki).MPF(B!1,CR~P,DP~U,L~N,NE~P,NE2~U,S~Su) 0
  534 MPF(B!1,CR~P,DP~P,L~N,NE~P,NE2~U,S~Su).MPF(B!1,CR~P,DP~U,L~N,NE~U,NE2~U,S~Ki) 0
  535 MPF(B!1,CR~P,DP~P,L~N,NE~P,NE2~U,S~Su).MPF(B!1,CR~P,DP~U,L~N,NE~U,NE2~P,S~Ki) 0
  536 MPF(B!1,CR~P,DP~P,L~N,NE~P,NE2~U,S~Su).MPF(B!1,CR~U,DP~U,L~N,NE~U,NE2~U,S~Ki) 0
  537 MPF(B!1,CR~P,DP~P,L~N,NE~P,NE2~U,S~Su).MPF(B!1,CR~P,DP~U,L~N,NE~P,NE2~P,S~Ki) 0
  538 MPF(B!1,CR~P,DP~P,L~N,NE~P,NE2~U,S~Su).MPF(B!1,CR~U,DP~U,L~N,NE~U,NE2~P,S~Ki) 0
  539 MPF(B!1,CR~P,DP~P,L~N,NE~P,NE2~U,S~Su).MPF(B!1,CR~P,DP~U,L~N,NE~P,NE2~U,S~Ki) 0
  540 MPF(B!1,CR~P,DP~U,L~C,NE~U,NE2~U,S~Su).MPF(B!1,CR~U,DP~U,L~C,NE~P,NE2~U,S~Ki) 0
  541 MPF(B!1,CR~P,DP~P,L~C,NE~U,NE2~U,S~Su).MPF(B!1,CR~U,DP~U,L~C,NE~P,NE2~U,S~Ki) 0
  542 MPF(B!1,CR~U,DP~U,L~C,NE~P,NE2~U,S~Ki).MPF(B!1,CR~U,DP~U,L~C,NE~U,NE2~U,S~Su) 0
  543 MPF(B!1,CR~U,DP~P,L~C,NE~U,NE2~U,S~Su).MPF(B!1,CR~U,DP~U,L~C,NE~P,NE2~U,S~Ki) 0
  544 MPF(B!1,CR~P,DP~U,L~C,NE~P,NE2~U,S~Su).MPF(B!1,CR~U,DP~U,L~C,NE~P,NE2~U,S~Ki) 0
  545 MPF(B!1,CR~P,DP~P,L~C,NE~P,NE2~U,S~Su).MPF(B!1,CR~U,DP~U,L~C,NE~P,NE2~U,S~Ki) 0
  546 MPF(B!1,CR~P,DP~U,L~C,NE~U,NE2~U,S~Ki).MPF(B!1,CR~U,DP~U,L~C,NE~P,NE2~U,S~Su) 0
  547 MPF(B!1,CR~P,DP~U,L~C,NE~U,NE2~P,S~Ki).MPF(B!1,CR~U,DP~U,L~C,NE~P,NE2~U,S~Su) 0
  548 MPF(B!1,CR~U,DP~U,L~C,NE~P,NE2~U,S~Su).MPF(B!1,CR~U,DP~U,L~C,NE~U,NE2~U,S~Ki) 0
  549 MPF(B!1,CR~U,DP~U,L~C,NE~P,NE2~U,S~Su).MPF(B!1,CR~U,DP~U,L~C,NE~U,NE2~P,S~Ki) 0
  550 MPF(B!1,CR~P,DP~U,L~C,NE~P,NE2~U,S~Ki).MPF(B!1,CR~U,DP~U,L~C,NE~P,NE2~U,S~Su) 0
  551 MPF(B!1,CR~P,DP~U,L~C,NE~P,NE2~P,S~Ki).MPF(B!1,CR~U,DP~U,L~C,NE~P,NE2~U,S~Su) 0
  552 MPF(B!1,CR~U,DP~U,L~C,NE~P,NE2~U,S~Ki).MPF(B!1,CR~U,DP~U,L~C,NE~P,NE2~U,S~Su) 0
  553 H3(AP~U,B!1,L~N,S~Su).MPF(B!1,CR~P,DP~U,L~N,NE~P,NE2~P,S~Ki) 0
  554 H3(AP~U,B!1,L~N,S~Su).MPF(B!1,CR~U,DP~U,L~N,NE~U,NE2~P,S~Ki) 0
  555 H3(AP~U,B!1,L~N,S~Su).MPF(B!1,CR~P,DP~U,L~N,NE~P,NE2~U,S~Ki) 0
  556 CDC25(AP~P,B!1,L~C,S~Ph,SD~P,SE~P,T~C).MPF(B!1,CR~P,DP~P,L~C,NE~U,NE2~U,S~Su) 0
  557 CDC25(AP~P,B!1,L~C,S~Ph,SD~P,SE~P,T~C).MPF(B!1,CR~P,DP~P,L~C,NE~U,NE2~P,S~Su) 0
  558 CDC25(AP~P,B!1,L~C,S~Ph,SD~P,SE~P,T~C).MPF(B!1,CR~U,DP~P,L~C,NE~U,NE2~U,S~Su) 0
  559 CDC25(AP~P,B!1,L~C,S~Ph,SD~P,SE~P,T~C).MPF(B!1,CR~P,DP~P,L~C,NE~P,NE2~U,S~Su) 0
  560 CDC25(AP~P,B!1,L~C,S~Ph,SD~U,SE~U,T~A).MPF(B!1,CR~U,DP~P,L~C,NE~U,NE2~P,S~Su) 0
  561 CDC25(AP~P,B!1,L~C,S~Ph,SD~U,SE~U,T~B).MPF(B!1,CR~U,DP~P,L~C,NE~U,NE2~P,S~Su) 0
  562 CDC25(AP~P,B!1,L~C,S~Ph,SD~U,SE~U,T~C).MPF(B!1,CR~U,DP~P,L~C,NE~U,NE2~P,S~Su) 0
  563 CDC25(AP~P,B!1,L~C,S~Ph,SD~U,SE~P,T~B).MPF(B!1,CR~U,DP~P,L~C,NE~U,NE2~P,S~Su) 0
  564 CDC25(AP~P,B!1,L~C,S~Ph,SD~U,SE~P,T~A).MPF(B!1,CR~U,DP~P,L~C,NE~U,NE2~P,S~Su) 0
  565 CDC25(AP~P,B!1,L~C,S~Ph,SD~U,SE~P,T~C).MPF(B!1,CR~U,DP~P,L~C,NE~U,NE2~P,S~Su) 0
  566 CDC25(AP~P,B!1,L~C,S~Ph,SD~P,SE~U,T~A).MPF(B!1,CR~U,DP~P,L~C,NE~U,NE2~P,S~Su) 0
  567 CDC25(AP~P,B!1,L~C,S~Ph,SD~P,SE~U,T~B).MPF(B!1,CR~U,DP~P,L~C,NE~U,NE2~P,S~Su) 0
  568 CDC25(AP~P,B!1,L~C,S~Ph,SD~P,SE~U,T~C).MPF(B!1,CR~U,DP~P,L~C,NE~U,NE2~P,S~Su) 0
  569 CDC25(AP~P,B!1,L~C,S~Ph,SD~P,SE~P,T~B).MPF(B!1,CR~U,DP~P,L~C,NE~U,NE2~P,S~Su) 0
  570 CDC25(AP~P,B!1,L~C,S~Ph,SD~P,SE~P,T~A).MPF(B!1,CR~U,DP~P,L~C,NE~U,NE2~P,S~Su) 0
  571 CDC25(AP~P,B!1,L~C,S~Ph,SD~P,SE~P,T~C).MPF(B!1,CR~U,DP~P,L~C,NE~U,NE2~P,S~Su) 0
  572 CDC25(AP~P,B!1,L~C,S~Ph,SD~U,SE~U,T~A).MPF(B!1,CR~P,DP~P,L~C,NE~P,NE2~P,S~Su) 0
  573 CDC25(AP~P,B!1,L~C,S~Ph,SD~U,SE~U,T~B).MPF(B!1,CR~P,DP~P,L~C,NE~P,NE2~P,S~Su) 0
  574 CDC25(AP~P,B!1,L~C,S~Ph,SD~U,SE~U,T~C).MPF(B!1,CR~P,DP~P,L~C,NE~P,NE2~P,S~Su) 0
  575 CDC25(AP~P,B!1,L~C,S~Ph,SD~U,SE~P,T~B).MPF(B!1,CR~P,DP~P,L~C,NE~P,NE2~P,S~Su) 0
  576 CDC25(AP~P,B!1,L~C,S~Ph,SD~U,SE~P,T~A).MPF(B!1,CR~P,DP~P,L~C,NE~P,NE2~P,S~Su) 0
  577 CDC25(AP~P,B!1,L~C,S~Ph,SD~U,SE~P,T~C).MPF(B!1,CR~P,DP~P,L~C,NE~P,NE2~P,S~Su) 0
  578 CDC25(AP~P,B!1,L~C,S~Ph,SD~P,SE~U,T~A).MPF(B!1,CR~P,DP~P,L~C,NE~P,NE2~P,S~Su) 0
  579 CDC25(AP~P,B!1,L~C,S~Ph,SD~P,SE~U,T~B).MPF(B!1,CR~P,DP~P,L~C,NE~P,NE2~P,S~Su) 0
  580 CDC25(AP~P,B!1,L~C,S~Ph,SD~P,SE~U,T~C).MPF(B!1,CR~P,DP~P,L~C,NE~P,NE2~P,S~Su) 0
  581 CDC25(AP~P,B!1,L~C,S~Ph,SD~P,SE~P,T~B).MPF(B!1,CR~P,DP~P,L~C,NE~P,NE2~P,S~Su) 0
  582 CDC25(AP~P,B!1,L~C,S~Ph,SD~P,SE~P,T~A).MPF(B!1,CR~P,DP~P,L~C,NE~P,NE2~P,S~Su) 0
  583 CDC25(AP~P,B!1,L~C,S~Ph,SD~P,SE~P,T~C).MPF(B!1,CR~P,DP~P,L~C,NE~P,NE2~P,S~Su) 0
  584 CDC25(AP~P,B!1,L~C,S~Ph,SD~U,SE~U,T~A).MPF(B!1,CR~U,DP~P,L~C,NE~P,NE2~U,S~Su) 0
  585 CDC25(AP~P,B!1,L~C,S~Ph,SD~U,SE~U,T~B).MPF(B!1,CR~U,DP~P,L~C,NE~P,NE2~U,S~Su) 0
  586 CDC25(AP~P,B!1,L~C,S~Ph,SD~U,SE~U,T~C).MPF(B!1,CR~U,DP~P,L~C,NE~P,NE2~U,S~Su) 0
  587 CDC25(AP~P,B!1,L~C,S~Ph,SD~U,SE~P,T~B).MPF(B!1,CR~U,DP~P,L~C,NE~P,NE2~U,S~Su) 0
  588 CDC25(AP~P,B!1,L~C,S~Ph,SD~U,SE~P,T~A).MPF(B!1,CR~U,DP~P,L~C,NE~P,NE2~U,S~Su) 0
  589 CDC25(AP~P,B!1,L~C,S~Ph,SD~U,SE~P,T~C).MPF(B!1,CR~U,DP~P,L~C,NE~P,NE2~U,S~Su) 0
  590 CDC25(AP~P,B!1,L~C,S~Ph,SD~P,SE~U,T~A).MPF(B!1,CR~U,DP~P,L~C,NE~P,NE2~U,S~Su) 0
  591 CDC25(AP~P,B!1,L~C,S~Ph,SD~P,SE~U,T~B).MPF(B!1,CR~U,DP~P,L~C,NE~P,NE2~U,S~Su) 0
  592 CDC25(AP~P,B!1,L~C,S~Ph,SD~P,SE~U,T~C).MPF(B!1,CR~U,DP~P,L~C,NE~P,NE2~U,S~Su) 0
  593 CDC25(AP~P,B!1,L~C,S~Ph,SD~P,SE~P,T~B).MPF(B!1,CR~U,DP~P,L~C,NE~P,NE2~U,S~Su) 0
  594 CDC25(AP~P,B!1,L~C,S~Ph,SD~P,SE~P,T~A).MPF(B!1,CR~U,DP~P,L~C,NE~P,NE2~U,S~Su) 0
  595 CDC25(AP~P,B!1,L~C,S~Ph,SD~P,SE~P,T~C).MPF(B!1,CR~U,DP~P,L~C,NE~P,NE2~U,S~Su) 0
  596 CDC25(AP~P,B!1,L~N,S~Ph,SD~P,SE~P,T~B).MPF(B!1,CR~P,DP~P,L~N,NE~U,NE2~U,S~Su) 0
  597 CDC25(AP~P,B!1,L~N,S~Ph,SD~P,SE~P,T~B).MPF(B!1,CR~P,DP~P,L~N,NE~U,NE2~P,S~Su) 0
  598 CDC25(AP~P,B!1,L~N,S~Ph,SD~P,SE~P,T~B).MPF(B!1,CR~U,DP~P,L~N,NE~U,NE2~U,S~Su) 0
  599 CDC25(AP~P,B!1,L~N,S~Ph,SD~P,SE~P,T~B).MPF(B!1,CR~P,DP~P,L~N,NE~P,NE2~U,S~Su) 0
  600 CDC25(AP~U,B!1,L~N,S~Su,SD~U,SE~U,T~C).MPF(B!1,CR~U,DP~U,L~N,NE~P,NE2~U,S~Ki) 0
  601 CDC25(AP~U,B!1,L~N,S~Su,SD~U,SE~P,T~C).MPF(B!1,CR~U,DP~U,L~N,NE~P,NE2~U,S~Ki) 0
  602 CDC25(AP~U,B!1,L~N,S~Su,SD~P,SE~U,T~C).MPF(B!1,CR~U,DP~U,L~N,NE~P,NE2~U,S~Ki) 0
  603 CDC25(AP~U,B!1,L~N,S~Su,SD~P,SE~P,T~C).MPF(B!1,CR~U,DP~U,L~N,NE~P,NE2~U,S~Ki) 0
  604 CDC25(AP~P,B,L~N,S~no,SD~P,SE~P,T~C) 0
  605 CDC25(AP~U,B!1,L~C,S~Su,SD~U,SE~U,T~C).MPF(B!1,CR~U,DP~U,L~C,NE~P,NE2~P,S~Ki) 0
  606 CDC25(AP~U,B!1,L~C,S~Su,SD~U,SE~P,T~C).MPF(B!1,CR~U,DP~U,L~C,NE~P,NE2~P,S~Ki) 0
  607 CDC25(AP~U,B!1,L~C,S~Su,SD~P,SE~U,T~C).MPF(B!1,CR~U,DP~U,L~C,NE~P,NE2~P,S~Ki) 0
  608 CDC25(AP~U,B!1,L~C,S~Su,SD~P,SE~P,T~C).MPF(B!1,CR~U,DP~U,L~C,NE~P,NE2~P,S~Ki) 0
  609 MPF(B!1,CR~U,DP~U,L~N,NE~P,NE2~U,S~Ki).WEE1(B!1,DP~U,L~N,S~Su,SP~U) 0
  610 MPF(B!1,CR~U,DP~U,L~N,NE~P,NE2~U,S~Ki).WEE1(B!1,DP~U,L~N,S~Su,SP~P) 0
  611 MPF(B!1,CR~U,DP~U,L~N,NE~P,NE2~U,S~Su).WEE1(B!1,DP~U,L~N,S~Ki,SP~U) 0
  612 MPF(B!1,CR~U,DP~U,L~N,NE~P,NE2~U,S~Su).WEE1(B!1,DP~M,L~N,S~Ki,SP~U) 0
  613 MPF(B!1,CR~U,DP~U,L~N,NE~P,NE2~U,S~Su).WEE1(B!1,DP~P,L~N,S~Ki,SP~U) 0
  614 MPF(B,CR~P,DP~P,L~N,NE~P,NE2~P,S~no) 0
  615 MPF(B,CR~U,DP~P,L~N,NE~U,NE2~P,S~no) 0
  616 MPF(B!1,CR~U,DP~U,L~N,NE~P,NE2~U,S~Su).WEE1(B!1,DP~U,L~N,S~Ki,SP~P) 0
  617 MPF(B!1,CR~U,DP~U,L~N,NE~P,NE2~U,S~Su).WEE1(B!1,DP~M,L~N,S~Ki,SP~P) 0
  618 MPF(B!1,CR~U,DP~U,L~N,NE~P,NE2~U,S~Su).WEE1(B!1,DP~P,L~N,S~Ki,SP~P) 0
  619 MPF(B!1,CR~U,DP~U,L~C,NE~P,NE2~P,S~Su).MYT1(B!1,L~C,S~Ki) 0
  620 MPF(B!1,CR~U,DP~P,L~C,NE~U,NE2~P,S~Su).ProX(B!1,L~C,S~Ki) 0
  621 MPF(B!1,CR~U,DP~P,L~C,NE~P,NE2~U,S~Su).ProX(B!1,L~C,S~Ki) 0
  622 MPF(B!1,CR~U,DP~U,L~C,NE~P,NE2~P,S~Su).ProX(B!1,L~C,S~Ki) 0
  623 CDC25(AP~P,B!1,L~C,S~Su,SD~P,SE~P,T~C).PP2A(B!1,L~C,S~Ph) 0
  624 CDC25(AP~P,B!1,L~N,S~Su,SD~P,SE~P,T~B).PP2A(B!1,L~N,S~Ph) 0
  625 CDC25(AP~D,B!1,L~N,S~Su,SD~U,SE~P,T~B).PP2A(B!1,L~N,S~Ph) 0
  626 CDC25(AP~D,B!1,L~N,S~Sq,SD~U,SE~P,T~B).E33(B!1,L~N,S~no,Sq~N) 0
  627 CDC25(AP~D,B!1,L~C,S~Sq,SD~U,SE~P,T~B).E33(B!1,L~C,S~no,Sq~Y) 0
  628 CDC25(AP~D,B,L~C,S~no,SD~P,SE~P,T~B) 0
  629 CDC25(AP~P,B!1,L~N,S~Su,SD~P,SE~P,T~B).CHK1(AP~P,B!1,L~N,S~Ki) 0
  630 MPF(B,CR~U,DP~U,L~N,NE~P,NE2~P,S~no) 0
  631 MPF(B,CR~U,DP~P,L~N,NE~P,NE2~U,S~no) 0
  632 CDC25(AP~P,B!1,L~C,S~Ph,SD~P,SE~P,T~C).MPF(B!1,CR~P,DP~U,L~C,NE~U,NE2~U,S~Su) 0
  633 CDC25(AP~P,B!1,L~C,S~Ph,SD~P,SE~P,T~C).MPF(B!1,CR~P,DP~U,L~C,NE~U,NE2~P,S~Su) 0
  634 CDC25(AP~P,B!1,L~C,S~Ph,SD~P,SE~P,T~C).MPF(B!1,CR~P,DP~U,L~C,NE~P,NE2~U,S~Su) 0
  635 CDC25(AP~P,B!1,L~C,S~Ph,SD~P,SE~P,T~C).MPF(B!1,CR~P,DP~U,L~C,NE~P,NE2~P,S~Su) 0
  636 CDC25(AP~D,B!1,L~N,S~Su,SD~U,SE~P,T~B).PLK1(AP~P,B!1,L~N,S~Ki) 0
  637 MPF(B!1,CR~U,DP~P,L~C,NE~U,NE2~P,S~Su).PLK1(AP~P,B!1,L~C,S~Ki) 0
  638 MPF(B!1,CR~U,DP~U,L~C,NE~P,NE2~P,S~Ki).PLK1(AP~U,B!1,L~C,S~Su) 0
  639 MPF(B!1,CR~U,DP~U,L~N,NE~P,NE2~U,S~Ki).PLK1(AP~U,B!1,L~N,S~Su) 0
  640 MPF(B!1,CR~P,DP~U,L~N,NE~U,NE2~U,S~Su).MPF(B!1,CR~U,DP~U,L~N,NE~P,NE2~U,S~Ki) 0
  641 MPF(B!1,CR~P,DP~P,L~N,NE~U,NE2~U,S~Su).MPF(B!1,CR~U,DP~U,L~N,NE~P,NE2~U,S~Ki) 0
  642 MPF(B!1,CR~U,DP~U,L~N,NE~P,NE2~U,S~Ki).MPF(B!1,CR~U,DP~U,L~N,NE~U,NE2~U,S~Su) 0
  643 MPF(B!1,CR~U,DP~P,L~N,NE~U,NE2~U,S~Su).MPF(B!1,CR~U,DP~U,L~N,NE~P,NE2~U,S~Ki) 0
  644 MPF(B!1,CR~P,DP~U,L~N,NE~P,NE2~U,S~Su).MPF(B!1,CR~U,DP~U,L~N,NE~P,NE2~U,S~Ki) 0
  645 MPF(B!1,CR~P,DP~P,L~N,NE~P,NE2~U,S~Su).MPF(B!1,CR~U,DP~U,L~N,NE~P,NE2~U,S~Ki) 0
  646 MPF(B!1,CR~P,DP~U,L~N,NE~U,NE2~U,S~Ki).MPF(B!1,CR~U,DP~U,L~N,NE~P,NE2~U,S~Su) 0
  647 MPF(B!1,CR~P,DP~U,L~N,NE~U,NE2~P,S~Ki).MPF(B!1,CR~U,DP~U,L~N,NE~P,NE2~U,S~Su) 0
  648 MPF(B!1,CR~U,DP~U,L~N,NE~P,NE2~U,S~Su).MPF(B!1,CR~U,DP~U,L~N,NE~U,NE2~U,S~Ki) 0
  649 MPF(B!1,CR~P,DP~U,L~N,NE~P,NE2~P,S~Ki).MPF(B!1,CR~U,DP~U,L~N,NE~P,NE2~U,S~Su) 0
  650 MPF(B!1,CR~U,DP~U,L~N,NE~P,NE2~U,S~Su).MPF(B!1,CR~U,DP~U,L~N,NE~U,NE2~P,S~Ki) 0
  651 MPF(B!1,CR~P,DP~U,L~N,NE~P,NE2~U,S~Ki).MPF(B!1,CR~U,DP~U,L~N,NE~P,NE2~U,S~Su) 0
  652 MPF(B!1,CR~U,DP~U,L~N,NE~P,NE2~U,S~Ki).MPF(B!1,CR~U,DP~U,L~N,NE~P,NE2~U,S~Su) 0
  653 MPF(B!1,CR~P,DP~U,L~C,NE~U,NE2~U,S~Su).MPF(B!1,CR~U,DP~U,L~C,NE~P,NE2~P,S~Ki) 0
  654 MPF(B!1,CR~P,DP~P,L~C,NE~U,NE2~U,S~Su).MPF(B!1,CR~U,DP~U,L~C,NE~P,NE2~P,S~Ki) 0
  655 MPF(B!1,CR~U,DP~U,L~C,NE~P,NE2~P,S~Ki).MPF(B!1,CR~U,DP~U,L~C,NE~U,NE2~U,S~Su) 0
  656 MPF(B!1,CR~U,DP~P,L~C,NE~U,NE2~U,S~Su).MPF(B!1,CR~U,DP~U,L~C,NE~P,NE2~P,S~Ki) 0
  657 MPF(B!1,CR~P,DP~U,L~C,NE~P,NE2~U,S~Su).MPF(B!1,CR~U,DP~U,L~C,NE~P,NE2~P,S~Ki) 0
  658 MPF(B!1,CR~P,DP~P,L~C,NE~P,NE2~U,S~Su).MPF(B!1,CR~U,DP~U,L~C,NE~P,NE2~P,S~Ki) 0
  659 MPF(B!1,CR~U,DP~U,L~C,NE~P,NE2~P,S~Ki).MPF(B!1,CR~U,DP~U,L~C,NE~P,NE2~U,S~Su) 0
  660 MPF(B!1,CR~P,DP~U,L~C,NE~U,NE2~U,S~Ki).MPF(B!1,CR~U,DP~P,L~C,NE~P,NE2~U,S~Su) 0
  661 MPF(B!1,CR~P,DP~U,L~C,NE~U,NE2~P,S~Ki).MPF(B!1,CR~U,DP~P,L~C,NE~P,NE2~U,S~Su) 0
  662 MPF(B!1,CR~U,DP~P,L~C,NE~P,NE2~U,S~Su).MPF(B!1,CR~U,DP~U,L~C,NE~U,NE2~U,S~Ki) 0
  663 MPF(B!1,CR~U,DP~P,L~C,NE~P,NE2~U,S~Su).MPF(B!1,CR~U,DP~U,L~C,NE~U,NE2~P,S~Ki) 0
  664 MPF(B!1,CR~P,DP~U,L~C,NE~P,NE2~U,S~Ki).MPF(B!1,CR~U,DP~P,L~C,NE~P,NE2~U,S~Su) 0
  665 MPF(B!1,CR~P,DP~U,L~C,NE~P,NE2~P,S~Ki).MPF(B!1,CR~U,DP~P,L~C,NE~P,NE2~U,S~Su) 0
  666 MPF(B!1,CR~U,DP~P,L~C,NE~P,NE2~U,S~Su).MPF(B!1,CR~U,DP~U,L~C,NE~P,NE2~U,S~Ki) 0
  667 MPF(B!1,CR~U,DP~P,L~C,NE~P,NE2~U,S~Su).MPF(B!1,CR~U,DP~U,L~C,NE~P,NE2~P,S~Ki) 0
  668 H3(AP~U,B!1,L~N,S~Su).MPF(B!1,CR~U,DP~U,L~N,NE~P,NE2~U,S~Ki) 0
  669 CDC25(AP~P,B!1,L~N,S~Ph,SD~P,SE~P,T~C).MPF(B!1,CR~P,DP~P,L~N,NE~U,NE2~U,S~Su) 0
  670 CDC25(AP~P,B!1,L~N,S~Ph,SD~P,SE~P,T~C).MPF(B!1,CR~P,DP~P,L~N,NE~U,NE2~P,S~Su) 0
  671 CDC25(AP~P,B!1,L~N,S~Ph,SD~P,SE~P,T~C).MPF(B!1,CR~U,DP~P,L~N,NE~U,NE2~U,S~Su) 0
  672 CDC25(AP~P,B!1,L~N,S~Ph,SD~P,SE~P,T~C).MPF(B!1,CR~P,DP~P,L~N,NE~P,NE2~U,S~Su) 0
  673 CDC25(AP~P,B!1,L~N,S~Ph,SD~U,SE~U,T~A).MPF(B!1,CR~P,DP~P,L~N,NE~P,NE2~P,S~Su) 0
  674 CDC25(AP~P,B!1,L~N,S~Ph,SD~U,SE~U,T~B).MPF(B!1,CR~P,DP~P,L~N,NE~P,NE2~P,S~Su) 0
  675 CDC25(AP~P,B!1,L~N,S~Ph,SD~U,SE~P,T~A).MPF(B!1,CR~P,DP~P,L~N,NE~P,NE2~P,S~Su) 0
  676 CDC25(AP~P,B!1,L~N,S~Ph,SD~U,SE~U,T~C).MPF(B!1,CR~P,DP~P,L~N,NE~P,NE2~P,S~Su) 0
  677 CDC25(AP~P,B!1,L~N,S~Ph,SD~U,SE~P,T~B).MPF(B!1,CR~P,DP~P,L~N,NE~P,NE2~P,S~Su) 0
  678 CDC25(AP~P,B!1,L~N,S~Ph,SD~U,SE~P,T~C).MPF(B!1,CR~P,DP~P,L~N,NE~P,NE2~P,S~Su) 0
  679 CDC25(AP~P,B!1,L~N,S~Ph,SD~P,SE~U,T~A).MPF(B!1,CR~P,DP~P,L~N,NE~P,NE2~P,S~Su) 0
  680 CDC25(AP~P,B!1,L~N,S~Ph,SD~P,SE~U,T~B).MPF(B!1,CR~P,DP~P,L~N,NE~P,NE2~P,S~Su) 0
  681 CDC25(AP~P,B!1,L~N,S~Ph,SD~P,SE~U,T~C).MPF(B!1,CR~P,DP~P,L~N,NE~P,NE2~P,S~Su) 0
  682 CDC25(AP~P,B!1,L~N,S~Ph,SD~P,SE~P,T~A).MPF(B!1,CR~P,DP~P,L~N,NE~P,NE2~P,S~Su) 0
  683 CDC25(AP~P,B!1,L~N,S~Ph,SD~P,SE~P,T~B).MPF(B!1,CR~P,DP~P,L~N,NE~P,NE2~P,S~Su) 0
  684 CDC25(AP~P,B!1,L~N,S~Ph,SD~P,SE~P,T~C).MPF(B!1,CR~P,DP~P,L~N,NE~P,NE2~P,S~Su) 0
  685 CDC25(AP~P,B!1,L~N,S~Ph,SD~U,SE~U,T~A).MPF(B!1,CR~U,DP~P,L~N,NE~U,NE2~P,S~Su) 0
  686 CDC25(AP~P,B!1,L~N,S~Ph,SD~U,SE~U,T~B).MPF(B!1,CR~U,DP~P,L~N,NE~U,NE2~P,S~Su) 0
  687 CDC25(AP~P,B!1,L~N,S~Ph,SD~U,SE~P,T~A).MPF(B!1,CR~U,DP~P,L~N,NE~U,NE2~P,S~Su) 0
  688 CDC25(AP~P,B!1,L~N,S~Ph,SD~U,SE~U,T~C).MPF(B!1,CR~U,DP~P,L~N,NE~U,NE2~P,S~Su) 0
  689 CDC25(AP~P,B!1,L~N,S~Ph,SD~U,SE~P,T~B).MPF(B!1,CR~U,DP~P,L~N,NE~U,NE2~P,S~Su) 0
  690 CDC25(AP~P,B!1,L~N,S~Ph,SD~U,SE~P,T~C).MPF(B!1,CR~U,DP~P,L~N,NE~U,NE2~P,S~Su) 0
  691 CDC25(AP~P,B!1,L~N,S~Ph,SD~P,SE~U,T~A).MPF(B!1,CR~U,DP~P,L~N,NE~U,NE2~P,S~Su) 0
  692 CDC25(AP~P,B!1,L~N,S~Ph,SD~P,SE~U,T~B).MPF(B!1,CR~U,DP~P,L~N,NE~U,NE2~P,S~Su) 0
  693 CDC25(AP~P,B!1,L~N,S~Ph,SD~P,SE~U,T~C).MPF(B!1,CR~U,DP~P,L~N,NE~U,NE2~P,S~Su) 0
  694 CDC25(AP~P,B!1,L~N,S~Ph,SD~P,SE~P,T~A).MPF(B!1,CR~U,DP~P,L~N,NE~U,NE2~P,S~Su) 0
  695 CDC25(AP~P,B!1,L~N,S~Ph,SD~P,SE~P,T~B).MPF(B!1,CR~U,DP~P,L~N,NE~U,NE2~P,S~Su) 0
  696 CDC25(AP~P,B!1,L~N,S~Ph,SD~P,SE~P,T~C).MPF(B!1,CR~U,DP~P,L~N,NE~U,NE2~P,S~Su) 0
  697 CDC25(AP~P,B!1,L~N,S~Ph,SD~U,SE~U,T~A).MPF(B!1,CR~U,DP~P,L~N,NE~P,NE2~U,S~Su) 0
  698 CDC25(AP~P,B!1,L~N,S~Ph,SD~U,SE~U,T~B).MPF(B!1,CR~U,DP~P,L~N,NE~P,NE2~U,S~Su) 0
  699 CDC25(AP~P,B!1,L~N,S~Ph,SD~U,SE~P,T~A).MPF(B!1,CR~U,DP~P,L~N,NE~P,NE2~U,S~Su) 0
  700 CDC25(AP~P,B!1,L~N,S~Ph,SD~U,SE~U,T~C).MPF(B!1,CR~U,DP~P,L~N,NE~P,NE2~U,S~Su) 0
  701 CDC25(AP~P,B!1,L~N,S~Ph,SD~U,SE~P,T~B).MPF(B!1,CR~U,DP~P,L~N,NE~P,NE2~U,S~Su) 0
  702 CDC25(AP~P,B!1,L~N,S~Ph,SD~U,SE~P,T~C).MPF(B!1,CR~U,DP~P,L~N,NE~P,NE2~U,S~Su) 0
  703 CDC25(AP~P,B!1,L~N,S~Ph,SD~P,SE~U,T~A).MPF(B!1,CR~U,DP~P,L~N,NE~P,NE2~U,S~Su) 0
  704 CDC25(AP~P,B!1,L~N,S~Ph,SD~P,SE~U,T~B).MPF(B!1,CR~U,DP~P,L~N,NE~P,NE2~U,S~Su) 0
  705 CDC25(AP~P,B!1,L~N,S~Ph,SD~P,SE~U,T~C).MPF(B!1,CR~U,DP~P,L~N,NE~P,NE2~U,S~Su) 0
  706 CDC25(AP~P,B!1,L~N,S~Ph,SD~P,SE~P,T~A).MPF(B!1,CR~U,DP~P,L~N,NE~P,NE2~U,S~Su) 0
  707 CDC25(AP~P,B!1,L~N,S~Ph,SD~P,SE~P,T~B).MPF(B!1,CR~U,DP~P,L~N,NE~P,NE2~U,S~Su) 0
  708 CDC25(AP~P,B!1,L~N,S~Ph,SD~P,SE~P,T~C).MPF(B!1,CR~U,DP~P,L~N,NE~P,NE2~U,S~Su) 0
  709 CDC25(AP~U,B!1,L~N,S~Su,SD~U,SE~U,T~C).MPF(B!1,CR~U,DP~U,L~N,NE~P,NE2~P,S~Ki) 0
  710 CDC25(AP~U,B!1,L~N,S~Su,SD~U,SE~P,T~C).MPF(B!1,CR~U,DP~U,L~N,NE~P,NE2~P,S~Ki) 0
  711 CDC25(AP~U,B!1,L~N,S~Su,SD~P,SE~U,T~C).MPF(B!1,CR~U,DP~U,L~N,NE~P,NE2~P,S~Ki) 0
  712 CDC25(AP~U,B!1,L~N,S~Su,SD~P,SE~P,T~C).MPF(B!1,CR~U,DP~U,L~N,NE~P,NE2~P,S~Ki) 0
  713 MPF(B!1,CR~U,DP~U,L~N,NE~P,NE2~P,S~Ki).WEE1(B!1,DP~U,L~N,S~Su,SP~U) 0
  714 MPF(B!1,CR~U,DP~U,L~N,NE~P,NE2~P,S~Ki).WEE1(B!1,DP~U,L~N,S~Su,SP~P) 0
  715 MPF(B!1,CR~U,DP~U,L~N,NE~P,NE2~P,S~Su).WEE1(B!1,DP~U,L~N,S~Ki,SP~U) 0
  716 MPF(B!1,CR~U,DP~U,L~N,NE~P,NE2~P,S~Su).WEE1(B!1,DP~M,L~N,S~Ki,SP~U) 0
  717 MPF(B!1,CR~U,DP~U,L~N,NE~P,NE2~P,S~Su).WEE1(B!1,DP~P,L~N,S~Ki,SP~U) 0
  718 MPF(B!1,CR~U,DP~U,L~N,NE~P,NE2~P,S~Su).WEE1(B!1,DP~U,L~N,S~Ki,SP~P) 0
  719 MPF(B!1,CR~U,DP~U,L~N,NE~P,NE2~P,S~Su).WEE1(B!1,DP~M,L~N,S~Ki,SP~P) 0
  720 MPF(B!1,CR~U,DP~U,L~N,NE~P,NE2~P,S~Su).WEE1(B!1,DP~P,L~N,S~Ki,SP~P) 0
  721 MPF(B,CR~U,DP~P,L~C,NE~P,NE2~P,S~no) 0
  722 CDC25(AP~D,B!1,L~C,S~Su,SD~P,SE~P,T~B).PP2A(B!1,L~C,S~Ph) 0
  723 CDC25(AP~P,B!1,L~N,S~Su,SD~P,SE~P,T~C).PP2A(B!1,L~N,S~Ph) 0
  724 CDC25(AP~D,B,L~N,S~no,SD~P,SE~P,T~B) 0
  725 MPF(B!1,CR~U,DP~P,L~N,NE~U,NE2~P,S~Su).PLK1(AP~P,B!1,L~N,S~Ki) 0
  726 MPF(B!1,CR~U,DP~U,L~N,NE~P,NE2~P,S~Ki).PLK1(AP~U,B!1,L~N,S~Su) 0
  727 MPF(B!1,CR~P,DP~U,L~N,NE~U,NE2~U,S~Su).MPF(B!1,CR~U,DP~U,L~N,NE~P,NE2~P,S~Ki) 0
  728 MPF(B!1,CR~P,DP~P,L~N,NE~U,NE2~U,S~Su).MPF(B!1,CR~U,DP~U,L~N,NE~P,NE2~P,S~Ki) 0
  729 MPF(B!1,CR~U,DP~U,L~N,NE~P,NE2~P,S~Ki).MPF(B!1,CR~U,DP~U,L~N,NE~U,NE2~U,S~Su) 0
  730 MPF(B!1,CR~U,DP~P,L~N,NE~U,NE2~U,S~Su).MPF(B!1,CR~U,DP~U,L~N,NE~P,NE2~P,S~Ki) 0
  731 MPF(B!1,CR~P,DP~U,L~N,NE~P,NE2~U,S~Su).MPF(B!1,CR~U,DP~U,L~N,NE~P,NE2~P,S~Ki) 0
  732 MPF(B!1,CR~P,DP~P,L~N,NE~P,NE2~U,S~Su).MPF(B!1,CR~U,DP~U,L~N,NE~P,NE2~P,S~Ki) 0
  733 MPF(B!1,CR~U,DP~U,L~N,NE~P,NE2~P,S~Ki).MPF(B!1,CR~U,DP~U,L~N,NE~P,NE2~U,S~Su) 0
  734 MPF(B!1,CR~P,DP~U,L~N,NE~U,NE2~U,S~Ki).MPF(B!1,CR~U,DP~P,L~N,NE~P,NE2~U,S~Su) 0
  735 MPF(B!1,CR~P,DP~U,L~N,NE~U,NE2~P,S~Ki).MPF(B!1,CR~U,DP~P,L~N,NE~P,NE2~U,S~Su) 0
  736 MPF(B!1,CR~U,DP~P,L~N,NE~P,NE2~U,S~Su).MPF(B!1,CR~U,DP~U,L~N,NE~U,NE2~U,S~Ki) 0
  737 MPF(B!1,CR~P,DP~U,L~N,NE~P,NE2~P,S~Ki).MPF(B!1,CR~U,DP~P,L~N,NE~P,NE2~U,S~Su) 0
  738 MPF(B!1,CR~U,DP~P,L~N,NE~P,NE2~U,S~Su).MPF(B!1,CR~U,DP~U,L~N,NE~U,NE2~P,S~Ki) 0
  739 MPF(B!1,CR~P,DP~U,L~N,NE~P,NE2~U,S~Ki).MPF(B!1,CR~U,DP~P,L~N,NE~P,NE2~U,S~Su) 0
  740 MPF(B!1,CR~U,DP~P,L~N,NE~P,NE2~U,S~Su).MPF(B!1,CR~U,DP~U,L~N,NE~P,NE2~U,S~Ki) 0
  741 MPF(B!1,CR~U,DP~P,L~N,NE~P,NE2~U,S~Su).MPF(B!1,CR~U,DP~U,L~N,NE~P,NE2~P,S~Ki) 0
  742 H3(AP~U,B!1,L~N,S~Su).MPF(B!1,CR~U,DP~U,L~N,NE~P,NE2~P,S~Ki) 0
  743 CDC25(AP~P,B!1,L~C,S~Ph,SD~U,SE~U,T~A).MPF(B!1,CR~U,DP~P,L~C,NE~P,NE2~P,S~Su) 0
  744 CDC25(AP~P,B!1,L~C,S~Ph,SD~U,SE~U,T~B).MPF(B!1,CR~U,DP~P,L~C,NE~P,NE2~P,S~Su) 0
  745 CDC25(AP~P,B!1,L~C,S~Ph,SD~U,SE~U,T~C).MPF(B!1,CR~U,DP~P,L~C,NE~P,NE2~P,S~Su) 0
  746 CDC25(AP~P,B!1,L~C,S~Ph,SD~U,SE~P,T~B).MPF(B!1,CR~U,DP~P,L~C,NE~P,NE2~P,S~Su) 0
  747 CDC25(AP~P,B!1,L~C,S~Ph,SD~U,SE~P,T~A).MPF(B!1,CR~U,DP~P,L~C,NE~P,NE2~P,S~Su) 0
  748 CDC25(AP~P,B!1,L~C,S~Ph,SD~U,SE~P,T~C).MPF(B!1,CR~U,DP~P,L~C,NE~P,NE2~P,S~Su) 0
  749 CDC25(AP~P,B!1,L~C,S~Ph,SD~P,SE~U,T~A).MPF(B!1,CR~U,DP~P,L~C,NE~P,NE2~P,S~Su) 0
  750 CDC25(AP~P,B!1,L~C,S~Ph,SD~P,SE~U,T~B).MPF(B!1,CR~U,DP~P,L~C,NE~P,NE2~P,S~Su) 0
  751 CDC25(AP~P,B!1,L~C,S~Ph,SD~P,SE~U,T~C).MPF(B!1,CR~U,DP~P,L~C,NE~P,NE2~P,S~Su) 0
  752 CDC25(AP~P,B!1,L~C,S~Ph,SD~P,SE~P,T~B).MPF(B!1,CR~U,DP~P,L~C,NE~P,NE2~P,S~Su) 0
  753 CDC25(AP~P,B!1,L~C,S~Ph,SD~P,SE~P,T~A).MPF(B!1,CR~U,DP~P,L~C,NE~P,NE2~P,S~Su) 0
  754 CDC25(AP~P,B!1,L~C,S~Ph,SD~P,SE~P,T~C).MPF(B!1,CR~U,DP~P,L~C,NE~P,NE2~P,S~Su) 0
  755 MPF(B,CR~U,DP~P,L~N,NE~P,NE2~P,S~no) 0
  756 MPF(B!1,CR~U,DP~P,L~C,NE~P,NE2~P,S~Su).ProX(B!1,L~C,S~Ki) 0
  757 CDC25(AP~D,B!1,L~N,S~Su,SD~P,SE~P,T~B).PP2A(B!1,L~N,S~Ph) 0
  758 CDC25(AP~P,B!1,L~N,S~Ph,SD~U,SE~U,T~A).MPF(B!1,CR~U,DP~P,L~N,NE~P,NE2~P,S~Su) 0
  759 CDC25(AP~P,B!1,L~N,S~Ph,SD~U,SE~U,T~B).MPF(B!1,CR~U,DP~P,L~N,NE~P,NE2~P,S~Su) 0
  760 CDC25(AP~P,B!1,L~N,S~Ph,SD~U,SE~P,T~A).MPF(B!1,CR~U,DP~P,L~N,NE~P,NE2~P,S~Su) 0
  761 CDC25(AP~P,B!1,L~N,S~Ph,SD~U,SE~U,T~C).MPF(B!1,CR~U,DP~P,L~N,NE~P,NE2~P,S~Su) 0
  762 CDC25(AP~P,B!1,L~N,S~Ph,SD~U,SE~P,T~B).MPF(B!1,CR~U,DP~P,L~N,NE~P,NE2~P,S~Su) 0
  763 CDC25(AP~P,B!1,L~N,S~Ph,SD~U,SE~P,T~C).MPF(B!1,CR~U,DP~P,L~N,NE~P,NE2~P,S~Su) 0
  764 CDC25(AP~P,B!1,L~N,S~Ph,SD~P,SE~U,T~A).MPF(B!1,CR~U,DP~P,L~N,NE~P,NE2~P,S~Su) 0
  765 CDC25(AP~P,B!1,L~N,S~Ph,SD~P,SE~U,T~B).MPF(B!1,CR~U,DP~P,L~N,NE~P,NE2~P,S~Su) 0
  766 CDC25(AP~P,B!1,L~N,S~Ph,SD~P,SE~U,T~C).MPF(B!1,CR~U,DP~P,L~N,NE~P,NE2~P,S~Su) 0
  767 CDC25(AP~P,B!1,L~N,S~Ph,SD~P,SE~P,T~A).MPF(B!1,CR~U,DP~P,L~N,NE~P,NE2~P,S~Su) 0
  768 CDC25(AP~P,B!1,L~N,S~Ph,SD~P,SE~P,T~B).MPF(B!1,CR~U,DP~P,L~N,NE~P,NE2~P,S~Su) 0
  769 CDC25(AP~P,B!1,L~N,S~Ph,SD~P,SE~P,T~C).MPF(B!1,CR~U,DP~P,L~N,NE~P,NE2~P,S~Su) 0
end species
begin reactions
    1 18 1,18 kMPFin #_R1
    2 18 18,26 kCDC25Ain #_R2
    3 18 3,18 kCDC25Bin #_R3
    4 19 19,27 kCDC25Cin #_R4
    5 19 5,19 kWEEin #_R5
    6 18 6,18 kMYTin #_R6
    7 1,18 18 kMPFout #_R7
    8 2,18 18 kCDCout #_R8
    9 3,18 18 kCDCout #_R8
   10 4,18 18 kCDCout #_R8
   11 5,18 18 kWEEout #_R9
   12 6,18 18 kMYTout #_R10
   13 3 28 kCDCBa #_R11
   14 1,4 29 kCDCaOn #_R32
   15 1,6 30 kMPFdOn #_R42
   16 3,13 31 kCDCpOn #_R46
   17 4,13 32 kCDCpOn #_R46
   18 2,14 33 kCDCpOnN #_R47
   19 2,15 34 kCDCpOnN #_R52
   20 5,14 35 kWEEsaOn #_R54
   21 2,14 14 kCDCaOutN #_R71
   22 2,15 15 kCDCaOutN #_R72
   23 10,17 17,22 kipE33 #_R77
   24 20,22 10,20 kxpE33 #_R78
   25 11,17 17,36 kipCHK1 #_R79
   26 13,17 14,17 kipCHK1 #_R79
   27 14,20 13,20 kxpCHK1 #_R80
   28 15,20 20,37 kxpCHK2 #_R82
   29 3,17 17,38 kipCDC25B #_R84
   30 2,16 16,26 kxpCDC25A #_R85
   31 4,17 17,27 kipCDCi #_R87
   32 16,24 16,23 kxpPLK #_R91
   33 17,23 17,24 kipPLK #_R92
   34 1,17 17,39 kipMPF1 #_R95
   35 13,18 11,18 kCHKd #_R102
   36 14,18 18,36 kCHKd #_R102
   37 15,18 12,18 kCHKd #_R103
   38 11 13 kCHKa #_R104
   39 12 15 kCHKa #_R105
   40 1,23 40 kPLKaOn #_R119
   41 1,1 41 kMPFimpOn #_R135
   42 18,39 18 kMPFout #_R7
   43 18,26 18 kCDCout #_R8
   44 18,27 18 kCDCout #_R8
   45 18,28 18 kCDCout #_R8
   46 18,38 18 kCDCout #_R8
   47 38 42 kCDCBa #_R13
   48 3,26 26,28 kCDCAaCDCB #_R15
   49 2,38 2,42 kCDCAaCDCB #_R17
   50 27,39 43 kCDCaOnN #_R30
   51 29 1,4 kCDCaOff #_reverse__R32
   52 29 1,44 kCDCa #_R33
   53 5,39 45 kWEEdOn #_R34
   54 5,39 46 kMPFdOnN #_R38
   55 30 1,6 kMPFdOff #_reverse__R42
   56 30 6,47 kMPFd #_R43
   57 13,26 48 kCDCpOn #_R46
   58 13,28 49 kCDCpOn #_R46
   59 31 3,13 kCDCpOff #_reverse__R46
   60 32 4,13 kCDCpOff #_reverse__R46
   61 14,27 50 kCDCpOnN #_R47
   62 14,38 51 kCDCpOnN #_R47
   63 33 2,14 kCDCpOffN #_reverse__R47
   64 31 13,52 kCDCp #_R48
   65 32 13,53 kCDCp #_R48
   66 33 14,54 kCDCpN #_R49
   67 3,37 55 kCDCpOn #_R50
   68 4,37 56 kCDCpOn #_R50
   69 26,37 57 kCDCpOn #_R50
   70 28,37 58 kCDCpOn #_R50
   71 15,27 59 kCDCpOnN #_R52
   72 15,38 60 kCDCpOnN #_R52
   73 34 2,15 kCDCpOffN #_reverse__R52
   74 34 15,54 kCDCpN #_R53
   75 35 5,14 kWEEsaOff #_reverse__R54
   76 35 14,61 kWEEsa #_R55
   77 13,26 13 kCDCaOut #_R69
   78 26,37 37 kCDCaOut #_R70
   79 13,28 49 kCDCBdOn #_R73
   80 20,36 11,20 kxpCHK1 #_R80
   81 17,37 15,17 kipCHK2 #_R81
   82 17,26 2,17 kipCDC25A #_R83
   83 17,28 17,42 kipCDC25B #_R84
   84 16,38 3,16 kxpCDC25B #_R86
   85 16,27 4,16 kxpCDCs #_R90
   86 16,39 1,16 kxpMPFf #_R93
   87 18,37 18,62 kCHKd #_R103
   88 36 14 kCHKa #_R104
   89 1,26 63 kMPFusOn #_R106
   90 1,28 64 kMPFusOn #_R106
   91 40 1,23 kPLKaOff #_reverse__R119
   92 24,39 65 kPLKaOnN #_R120
   93 40 1,66 kPLKa #_R122
   94 39,39 67 kMPFimpOnN #_R134
   95 41 1,1 kMPFimpOff #_reverse__R135
   96 41 1,68 kMPFimp #_R136
   97 25,39 69 kH3aOn #_R137
   98 18,47 18 kMPFout #_R7
   99 18,68 18 kMPFout #_R7
  100 18,42 18 kCDCout #_R8
  101 18,44 18 kCDCout #_R8
  102 18,52 18 kCDCout #_R8
  103 18,53 18 kCDCout #_R8
  104 18,54 18 kCDCout #_R8
  105 18,61 18 kWEEout #_R9
  106 52 70 kCDCBa #_R11
  107 26,52 26,70 kCDCAaCDCB #_R15
  108 38,54 42,54 kCDCAaCDCB #_R17
  109 26,47 71 kMPFaOn #_R19
  110 28,47 72 kMPFaOn #_R19
  111 44,47 73 2*kMPFaOn #_R19,_R23
  112 18,44 4,18 kCDCcD #_R27
  113 43 27,39 kCDCaOffN #_reverse__R30
  114 43 39,74 kCDCaN #_R31
  115 1,53 75 kCDCaOn #_R32
  116 4,68 76 kCDCaOn #_R32
  117 53,68 77 kCDCaOn #_R32
  118 39,61 78 kWEEdOn #_R34
  119 45 5,39 kWEEdOff #_reverse__R34
  120 45 39,79 kWEEd #_R35
  121 46 5,39 kMPFdOffN #_reverse__R38
  122 46 5,80 kMPFdN #_R39
  123 39,61 81 kMPFsdOnN #_R40
  124 6,68 82 kMPFdOn #_R42
  125 13,44 83 kCDCpOn #_R46
  126 48 13,26 kCDCpOff #_reverse__R46
  127 49 13,28 kCDCpOff #_reverse__R46
  128 14,42 84 kCDCpOnN #_R47
  129 50 14,27 kCDCpOffN #_reverse__R47
  130 51 14,38 kCDCpOffN #_reverse__R47
  131 48 13,85 kCDCp #_R48
  132 49 13,70 kCDCp #_R48
  133 50 14,86 kCDCpN #_R49
  134 51 14,87 kCDCpN #_R49
  135 37,44 88 kCDCpOn #_R50
  136 55 3,37 kCDCpOff #_reverse__R50
  137 56 4,37 kCDCpOff #_reverse__R50
  138 57 26,37 kCDCpOff #_reverse__R50
  139 58 28,37 kCDCpOff #_reverse__R50
  140 55 37,52 kCDCp #_R51
  141 56 37,53 kCDCp #_R51
  142 57 37,85 kCDCp #_R51
  143 58 37,70 kCDCp #_R51
  144 15,42 89 kCDCpOnN #_R52
  145 59 15,27 kCDCpOffN #_reverse__R52
  146 60 15,38 kCDCpOffN #_reverse__R52
  147 59 15,86 kCDCpN #_R53
  148 60 15,87 kCDCpN #_R53
  149 8,52 90 kCDCdqOn #_R56
  150 8,53 91 kCDCdqOn #_R56
  151 21,54 92 kCDCdqOnN #_R58
  152 10,52 93 kE33bCDC #_R63
  153 10,53 94 kE33bCDC #_R63
  154 22,54 95 kE33bCDCn #_R64
  155 14,54 14 kCDCaOutN #_R71
  156 15,54 15 kCDCaOutN #_R72
  157 49 13,28 kCDCBdOff #_reverse__R73
  158 49 13,96 kCDCBd #_R74
  159 14,42 84 kCDCBdOnN #_R75
  160 17,62 12,17 kipCHK2 #_R81
  161 17,52 17,87 kipCDC25B #_R84
  162 16,54 16,85 kxpCDC25A #_R85
  163 16,42 16,28 kxpCDC25B #_R86
  164 17,44 17,74 kipCDCi #_R87
  165 17,53 17,86 kipCDCi #_R87
  166 17,66 17,97 kipPLK #_R92
  167 17,47 17,80 kipMPF1 #_R95
  168 17,68 17,98 kipMPF10 #_R97
  169 62 37 kCHKa #_R105
  170 1,44 99 kMPFusOn #_R106
  171 26,47 71 kMPFusOn #_R106
  172 28,47 72 kMPFusOn #_R106
  173 44,47 73 kMPFusOn #_R106
  174 26,68 100 kMPFusOn #_R106
  175 28,68 101 kMPFusOn #_R106
  176 44,68 102 kMPFusOn #_R106
  177 63 1,26 kMPFusOff #_reverse__R106
  178 64 1,28 kMPFusOff #_reverse__R106
  179 63 26,103 kMPFus #_R107
  180 64 28,103 kMPFus #_R107
  181 3,66 104 kCDCsdOn #_R108
  182 4,66 105 kCDCsdOn #_R108
  183 26,66 106 kCDCsdOn #_R108
  184 28,66 107 kCDCsdOn #_R108
  185 44,66 108 kCDCsdOn #_R108
  186 52,66 109 kCDCsdOn #_R108
  187 53,66 110 kCDCsdOn #_R108
  188 1,66 111 kMPFneOn #_R114
  189 47,66 112 kMPFneOn #_R114
  190 66,68 113 kMPFneOn2 #_R116
  191 23,68 114 kPLKaOn #_R119
  192 65 24,39 kPLKaOffN #_reverse__R120
  193 65 39,97 kPLKaN #_R121
  194 13,66 13,23 kPLKd #_R123
  195 13,66 11,66 kCHK1d #_R124
  196 6,66 115 kMYTdOn #_R131
  197 67 39,98 kMPFimpN #_R133
  198 67 39,39 kMPFimpOffN #_reverse__R134
  199 1,68 116 kMPFimpOn #_R135
  200 1,47 117 kMPFimpOn #_R135
  201 47,68 118 kMPFimpOn #_R135
  202 69 25,39 kH3aOff #_reverse__R137
  203 69 39,119 kH3a #_R138
  204 18,80 18 kMPFout #_R7
  205 18,98 18 kMPFout #_R7
  206 18,103 18 kMPFout #_R7
  207 18,70 18 kCDCout #_R8
  208 18,74 18 kCDCout #_R8
  209 18,85 18 kCDCout #_R8
  210 18,86 18 kCDCout #_R8
  211 18,87 18 kCDCout #_R8
  212 18,96 18 kCDCout #_R8
  213 18,79 18 kWEEout #_R9
  214 96 28 kCDCBa #_R12
  215 87 120 kCDCBa #_R13
  216 3,85 28,85 kCDCAaCDCB #_R15
  217 52,85 70,85 kCDCAaCDCB #_R15
  218 26,96 26,28 kCDCAaCDCB #_R16
  219 85,96 28,85 kCDCAaCDCB #_R16
  220 2,87 2,120 kCDCAaCDCB #_R17
  221 54,87 54,120 kCDCAaCDCB #_R17
  222 47,70 121 kMPFaOn #_R19
  223 47,85 122 kMPFaOn #_R19
  224 71 26,47 kMPFaOff #_reverse__R19
  225 72 28,47 kMPFaOff #_reverse__R19
  226 73 44,47 2*kMPFaOff #_reverse__R19,_reverse__R23
  227 71 1,26 kMPFa #_R20
  228 72 1,28 kMPFa #_R20
  229 73 1,44 2*kMPFa #_R20,_R24
  230 2,80 123 kMPFaOnN #_R21
  231 42,80 124 kMPFaOnN #_R21
  232 54,80 125 kMPFaOnN #_R21
  233 74,80 126 2*kMPFaOnN #_R21,_R25
  234 19,74 19,27 kCDCcDn #_R28
  235 39,86 127 kCDCaOnN #_R30
  236 27,98 128 kCDCaOnN #_R30
  237 86,98 129 kCDCaOnN #_R30
  238 4,103 130 kCDCaOn #_R32
  239 53,103 131 kCDCaOn #_R32
  240 75 1,53 kCDCaOff #_reverse__R32
  241 76 4,68 kCDCaOff #_reverse__R32
  242 77 53,68 kCDCaOff #_reverse__R32
  243 75 1,132 kCDCa #_R33
  244 76 44,68 kCDCa #_R33
  245 77 68,132 kCDCa #_R33
  246 5,98 133 kWEEdOn #_R34
  247 61,98 134 kWEEdOn #_R34
  248 78 39,61 kWEEdOff #_reverse__R34
  249 78 39,79 kWEEd #_R35
  250 7,79 7 kWEEdes2 #_R37
  251 5,98 135 kMPFdOnN #_R38
  252 39,79 136 kMPFdOnN #_R38
  253 79,98 137 kMPFdOnN #_R38
  254 61,98 138 kMPFsdOnN #_R40
  255 81 39,61 kMPFsdOffN #_reverse__R40
  256 81 61,80 kMPFsdN #_R41
  257 6,103 139 kMPFdOn #_R42
  258 82 6,68 kMPFdOff #_reverse__R42
  259 82 6,140 kMPFd #_R43
  260 9,103 141 kMPFsOn #_R44
  261 13,96 142 kCDCpOn #_R46
  262 83 13,44 kCDCpOff #_reverse__R46
  263 14,74 143 kCDCpOnN #_R47
  264 84 14,42 kCDCpOffN #_reverse__R47
  265 83 13,132 kCDCp #_R48
  266 84 14,120 kCDCpN #_R49
  267 37,96 144 kCDCpOn #_R50
  268 88 37,44 kCDCpOff #_reverse__R50
  269 88 37,132 kCDCp #_R51
  270 15,74 145 kCDCpOnN #_R52
  271 89 15,42 kCDCpOffN #_reverse__R52
  272 89 15,120 kCDCpN #_R53
  273 14,79 146 kWEEsaOn #_R54
  274 8,70 147 kCDCdqOn #_R56
  275 8,85 148 kCDCdqOn #_R56
  276 90 8,52 kCDCdqOff #_reverse__R56
  277 91 8,53 kCDCdqOff #_reverse__R56
  278 90 3,8 kCDCdq #_R57
  279 91 4,8 kCDCdq #_R57
  280 21,86 149 kCDCdqOnN #_R58
  281 21,87 150 kCDCdqOnN #_R58
  282 92 21,54 kCDCdqOffN #_reverse__R58
  283 92 2,21 kCDCdqN #_R59
  284 10,70 151 kE33bCDC #_R63
  285 10,85 152 kE33bCDC #_R63
  286 22,86 153 kE33bCDCn #_R64
  287 22,87 154 kE33bCDCn #_R64
  288 93 155 kCDCsq #_R65
  289 94 156 kCDCsq #_R65
  290 93 3,10 kE33CDCdis #_R66
  291 94 4,10 kE33CDCdis #_R66
  292 95 157 kCDCsqN #_R67
  293 95 2,22 kE33CDCdisN #_R68
  294 13,85 13 kCDCaOut #_R69
  295 37,85 37 kCDCaOut #_R70
  296 13,70 158 kCDCBdOn #_R73
  297 84 14,42 kCDCBdOffN #_reverse__R75
  298 84 14,159 kCDCBdN #_R76
  299 17,85 17,54 kipCDC25A #_R83
  300 17,70 17,120 kipCDC25B #_R84
  301 17,96 17,159 kipCDC25B #_R84
  302 16,87 16,52 kxpCDC25B #_R86
  303 16,74 16,44 kxpCDCs #_R90
  304 16,86 16,53 kxpCDCs #_R90
  305 16,97 16,66 kxpPLK #_R91
  306 16,80 16,47 kxpMPFf #_R93
  307 16,98 16,68 kxpMPFf #_R93
  308 17,103 17,160 kipMPF5 #_R96
  309 17,103 103,161 kImpA #_R100
  310 1,70 162 kMPFusOn #_R106
  311 1,85 163 kMPFusOn #_R106
  312 47,70 121 kMPFusOn #_R106
  313 47,85 122 kMPFusOn #_R106
  314 68,70 164 kMPFusOn #_R106
  315 68,85 165 kMPFusOn #_R106
  316 71 26,47 kMPFusOff #_reverse__R106
  317 72 28,47 kMPFusOff #_reverse__R106
  318 73 44,47 kMPFusOff #_reverse__R106
  319 99 1,44 kMPFusOff #_reverse__R106
  320 100 26,68 kMPFusOff #_reverse__R106
  321 101 28,68 kMPFusOff #_reverse__R106
  322 102 44,68 kMPFusOff #_reverse__R106
  323 71 26,166 kMPFus #_R107
  324 72 28,166 kMPFus #_R107
  325 73 44,166 kMPFus #_R107
  326 99 44,103 kMPFus #_R107
  327 100 26,167 kMPFus #_R107
  328 101 28,167 kMPFus #_R107
  329 102 44,167 kMPFus #_R107
  330 66,70 168 kCDCsdOn #_R108
  331 66,85 169 kCDCsdOn #_R108
  332 66,96 170 kCDCsdOn #_R108
  333 104 3,66 kCDCsdOff #_reverse__R108
  334 105 4,66 kCDCsdOff #_reverse__R108
  335 106 26,66 kCDCsdOff #_reverse__R108
  336 107 28,66 kCDCsdOff #_reverse__R108
  337 108 44,66 kCDCsdOff #_reverse__R108
  338 109 52,66 kCDCsdOff #_reverse__R108
  339 110 53,66 kCDCsdOff #_reverse__R108
  340 104 66,171 kCDCsd #_R109
  341 105 66,172 kCDCsd #_R109
  342 106 66,173 kCDCsd #_R109
  343 107 66,174 kCDCsd #_R109
  344 108 66,175 kCDCsd #_R109
  345 109 66,176 kCDCsd #_R109
  346 110 66,177 kCDCsd #_R109
  347 2,97 178 kCDCsdOnN #_R110
  348 27,97 179 kCDCsdOnN #_R110
  349 38,97 180 kCDCsdOnN #_R110
  350 42,97 181 kCDCsdOnN #_R110
  351 54,97 182 kCDCsdOnN #_R110
  352 74,97 183 kCDCsdOnN #_R110
  353 86,97 184 kCDCsdOnN #_R110
  354 87,97 185 kCDCsdOnN #_R110
  355 39,97 186 kMPFneOnN #_R113
  356 80,97 187 kMPFneOnN #_R113
  357 66,103 188 kMPFneOn #_R114
  358 111 1,66 kMPFneOff #_reverse__R114
  359 112 47,66 kMPFneOff #_reverse__R114
  360 97,98 189 kMPFneOnN2 #_R115
  361 113 66,68 kMPFneOff #_reverse__R116
  362 111 66,190 kMPFne #_R117
  363 112 66,191 kMPFne #_R117
  364 113 66,192 kMPFne #_R117
  365 23,103 193 kPLKaOn #_R119
  366 114 23,68 kPLKaOff #_reverse__R119
  367 24,98 194 kPLKaOnN #_R120
  368 114 66,68 kPLKa #_R122
  369 14,97 14,24 kPLKdN #_R125
  370 14,97 36,97 kCHK1dN #_R126
  371 5,97 195 kWEEdOn2 #_R127
  372 61,97 196 kWEEdOn2 #_R127
  373 79,97 197 kWEEdOn3 #_R129
  374 115 6,66 kMYTdOff #_reverse__R131
  375 115 66 kMYTd #_R132
  376 39,98 198 kMPFimpOnN #_R134
  377 39,80 199 kMPFimpOnN #_R134
  378 80,98 200 kMPFimpOnN #_R134
  379 1,103 201 kMPFimpOn #_R135
  380 47,103 202 kMPFimpOn #_R135
  381 1,103 203 kMPFimpOn #_R135
  382 68,103 204 kMPFimpOn #_R135
  383 103,103 205 kMPFimpOn #_R135
  384 116 1,68 kMPFimpOff #_reverse__R135
  385 117 1,47 kMPFimpOff #_reverse__R135
  386 118 47,68 kMPFimpOff #_reverse__R135
  387 116 68,68 kMPFimp #_R136
  388 117 1,140 kMPFimp #_R136
  389 118 68,140 kMPFimp #_R136
  390 25,98 206 kH3aOn #_R137
  391 18,140 18 kMPFout #_R7
  392 18,160 18 kMPFout #_R7
  393 18,166 18 kMPFout #_R7
  394 18,167 18 kMPFout #_R7
  395 18,190 18 kMPFout #_R7
  396 18,191 18 kMPFout #_R7
  397 18,192 18 kMPFout #_R7
  398 18,120 18 kCDCout #_R8
  399 18,132 18 kCDCout #_R8
  400 18,159 18 kCDCout #_R8
  401 18,171 18 kCDCout #_R8
  402 18,172 18 kCDCout #_R8
  403 18,173 18 kCDCout #_R8
  404 18,174 18 kCDCout #_R8
  405 18,175 18 kCDCout #_R8
  406 18,176 18 kCDCout #_R8
  407 18,177 18 kCDCout #_R8
  408 171 174 kCDCBa #_R11
  409 176 207 kCDCBa #_R11
  410 159 42 kCDCBa #_R14
  411 3,173 28,173 kCDCAaCDCB #_R15
  412 52,173 70,173 kCDCAaCDCB #_R15
  413 26,171 26,174 kCDCAaCDCB #_R15
  414 85,171 85,174 kCDCAaCDCB #_R15
  415 171,173 173,174 kCDCAaCDCB #_R15
  416 26,176 26,207 kCDCAaCDCB #_R15
  417 85,176 85,207 kCDCAaCDCB #_R15
  418 173,176 173,207 kCDCAaCDCB #_R15
  419 96,173 28,173 kCDCAaCDCB #_R16
  420 2,159 2,42 kCDCAaCDCB #_R18
  421 54,159 42,54 kCDCAaCDCB #_R18
  422 47,132 208 2*kMPFaOn #_R19,_R23
  423 47,173 209 kMPFaOn #_R19
  424 47,174 210 kMPFaOn #_R19
  425 47,175 211 2*kMPFaOn #_R19,_R23
  426 26,140 212 kMPFaOn #_R19
  427 28,140 213 kMPFaOn #_R19
  428 44,140 214 2*kMPFaOn #_R19,_R23
  429 70,140 215 kMPFaOn #_R19
  430 85,140 216 kMPFaOn #_R19
  431 132,140 217 2*kMPFaOn #_R19,_R23
  432 140,173 218 kMPFaOn #_R19
  433 140,174 219 kMPFaOn #_R19
  434 140,175 220 2*kMPFaOn #_R19,_R23
  435 26,166 221 kMPFaOn #_R19
  436 28,166 222 kMPFaOn #_R19
  437 44,166 223 2*kMPFaOn #_R19,_R23
  438 70,166 224 kMPFaOn #_R19
  439 85,166 225 kMPFaOn #_R19
  440 132,166 226 2*kMPFaOn #_R19,_R23
  441 166,173 227 kMPFaOn #_R19
  442 166,174 228 kMPFaOn #_R19
  443 166,175 229 2*kMPFaOn #_R19,_R23
  444 26,191 230 kMPFaOn #_R19
  445 28,191 231 kMPFaOn #_R19
  446 44,191 232 2*kMPFaOn #_R19,_R23
  447 70,191 233 kMPFaOn #_R19
  448 85,191 234 kMPFaOn #_R19
  449 132,191 235 2*kMPFaOn #_R19,_R23
  450 173,191 236 kMPFaOn #_R19
  451 174,191 237 kMPFaOn #_R19
  452 175,191 238 2*kMPFaOn #_R19,_R23
  453 121 47,70 kMPFaOff #_reverse__R19
  454 122 47,85 kMPFaOff #_reverse__R19
  455 121 1,70 kMPFa #_R20
  456 122 1,85 kMPFa #_R20
  457 80,120 239 kMPFaOnN #_R21
  458 123 2,80 kMPFaOffN #_reverse__R21
  459 124 42,80 kMPFaOffN #_reverse__R21
  460 125 54,80 kMPFaOffN #_reverse__R21
  461 126 74,80 2*kMPFaOffN #_reverse__R21,_reverse__R25
  462 123 2,39 kMPFaN #_R22
  463 124 39,42 kMPFaN #_R22
  464 125 39,54 kMPFaN #_R22
  465 126 39,74 2*kMPFaN #_R22,_R26
  466 18,132 18,53 kCDCcD #_R27
  467 18,175 18,172 kCDCcD #_R27
  468 155 10 kCDCout #_R29
  469 156 10 kCDCout #_R29
  470 157 10 kCDCout #_R29
  471 27,160 240 kCDCaOnN #_R30
  472 86,160 241 kCDCaOnN #_R30
  473 127 39,86 kCDCaOffN #_reverse__R30
  474 128 27,98 kCDCaOffN #_reverse__R30
  475 129 86,98 kCDCaOffN #_reverse__R30
  476 127 39,242 kCDCaN #_R31
  477 128 74,98 kCDCaN #_R31
  478 129 98,242 kCDCaN #_R31
  479 1,172 243 kCDCaOn #_R32
  480 1,177 244 kCDCaOn #_R32
  481 68,172 245 kCDCaOn #_R32
  482 68,177 246 kCDCaOn #_R32
  483 103,172 247 kCDCaOn #_R32
  484 103,177 248 kCDCaOn #_R32
  485 4,167 249 kCDCaOn #_R32
  486 53,167 250 kCDCaOn #_R32
  487 167,172 251 kCDCaOn #_R32
  488 167,177 252 kCDCaOn #_R32
  489 4,190 253 kCDCaOn #_R32
  490 53,190 254 kCDCaOn #_R32
  491 172,190 255 kCDCaOn #_R32
  492 177,190 256 kCDCaOn #_R32
  493 4,192 257 kCDCaOn #_R32
  494 53,192 258 kCDCaOn #_R32
  495 172,192 259 kCDCaOn #_R32
  496 177,192 260 kCDCaOn #_R32
  497 130 4,103 kCDCaOff #_reverse__R32
  498 131 53,103 kCDCaOff #_reverse__R32
  499 130 44,103 kCDCa #_R33
  500 131 103,132 kCDCa #_R33
  501 5,160 261 kWEEdOn #_R34
  502 61,160 262 kWEEdOn #_R34
  503 133 5,98 kWEEdOff #_reverse__R34
  504 134 61,98 kWEEdOff #_reverse__R34
  505 133 79,98 kWEEd #_R35
  506 134 79,98 kWEEd #_R35
  507 5,160 263 kMPFdOnN #_R38
  508 79,160 264 kMPFdOnN #_R38
  509 135 5,98 kMPFdOffN #_reverse__R38
  510 136 39,79 kMPFdOffN #_reverse__R38
  511 137 79,98 kMPFdOffN #_reverse__R38
  512 135 5,265 kMPFdN #_R39
  513 136 79,80 kMPFdN #_R39
  514 137 79,265 kMPFdN #_R39
  515 61,160 266 kMPFsdOnN #_R40
  516 138 61,98 kMPFsdOffN #_reverse__R40
  517 138 61,265 kMPFsdN #_R41
  518 6,167 267 kMPFdOn #_R42
  519 6,190 268 kMPFdOn #_R42
  520 6,192 269 kMPFdOn #_R42
  521 139 6,103 kMPFdOff #_reverse__R42
  522 139 6,166 kMPFd #_R43
  523 9,166 270 kMPFsOn #_R44
  524 9,167 271 kMPFsOn #_R44
  525 141 9,103 kMPFsOff #_reverse__R44
  526 141 1,9 kMPFs #_R45
  527 142 13,96 kCDCpOff #_reverse__R46
  528 14,159 272 kCDCpOnN #_R47
  529 143 14,74 kCDCpOffN #_reverse__R47
  530 142 13,273 kCDCp #_R48
  531 143 14,242 kCDCpN #_R49
  532 144 37,96 kCDCpOff #_reverse__R50
  533 144 37,273 kCDCp #_R51
  534 15,159 274 kCDCpOnN #_R52
  535 145 15,74 kCDCpOffN #_reverse__R52
  536 145 15,242 kCDCpN #_R53
  537 146 14,79 kWEEsaOff #_reverse__R54
  538 146 14,275 kWEEsa #_R55
  539 8,132 276 kCDCdqOn #_R56
  540 8,176 277 kCDCdqOn #_R56
  541 8,177 278 kCDCdqOn #_R56
  542 147 8,70 kCDCdqOff #_reverse__R56
  543 148 8,85 kCDCdqOff #_reverse__R56
  544 147 8,28 kCDCdq #_R57
  545 148 8,26 kCDCdq #_R57
  546 21,120 279 kCDCdqOnN #_R58
  547 149 21,86 kCDCdqOffN #_reverse__R58
  548 150 21,87 kCDCdqOffN #_reverse__R58
  549 149 21,27 kCDCdqN #_R59
  550 150 21,38 kCDCdqN #_R59
  551 8,155 3,8,10 kCDCus #_R60
  552 8,156 4,8,10 kCDCus #_R60
  553 8,157 8,10,26 kCDCus #_R60
  554 8,171 3,8 krPLKph #_R61
  555 8,172 4,8 krPLKph #_R61
  556 8,173 8,26 krPLKph #_R61
  557 8,174 8,28 krPLKph #_R61
  558 8,175 8,44 krPLKph #_R61
  559 8,176 8,52 krPLKph #_R61
  560 8,177 8,53 krPLKph #_R61
  561 10,132 280 kE33bCDC #_R63
  562 22,120 281 kE33bCDCn #_R64
  563 151 282 kCDCsq #_R65
  564 152 157 kCDCsq #_R65
  565 151 10,28 kE33CDCdis #_R66
  566 152 10,26 kE33CDCdis #_R66
  567 153 156 kCDCsqN #_R67
  568 154 155 kCDCsqN #_R67
  569 153 22,27 kE33CDCdisN #_R68
  570 154 22,38 kE33CDCdisN #_R68
  571 13,173 13 kCDCaOut #_R69
  572 37,173 37 kCDCaOut #_R70
  573 13,174 283 kCDCBdOn #_R73
  574 158 13,70 kCDCBdOff #_reverse__R73
  575 158 13,273 kCDCBd #_R74
  576 14,120 284 kCDCBdOnN #_R75
  577 10,161 22,161 kipE33 #_R77
  578 11,161 36,161 kipCHK1 #_R79
  579 13,161 14,161 kipCHK1 #_R79
  580 37,161 15,161 kipCHK2 #_R81
  581 62,161 12,161 kipCHK2 #_R81
  582 17,173 17,285 kipCDC25A #_R83
  583 26,161 2,161 kipCDC25A #_R83
  584 85,161 54,161 kipCDC25A #_R83
  585 161,173 161,285 kipCDC25A #_R83
  586 17,171 17,286 kipCDC25B #_R84
  587 17,174 17,287 kipCDC25B #_R84
  588 17,176 17,288 kipCDC25B #_R84
  589 3,161 38,161 kipCDC25B #_R84
  590 28,161 42,161 kipCDC25B #_R84
  591 52,161 87,161 kipCDC25B #_R84
  592 70,161 120,161 kipCDC25B #_R84
  593 96,161 159,161 kipCDC25B #_R84
  594 161,171 161,286 kipCDC25B #_R84
  595 161,174 161,287 kipCDC25B #_R84
  596 161,176 161,288 kipCDC25B #_R84
  597 16,120 16,70 kxpCDC25B #_R86
  598 16,159 16,96 kxpCDC25B #_R86
  599 17,132 17,242 kipCDCi #_R87
  600 17,172 17,289 kipCDCi #_R87
  601 17,175 17,290 kipCDCi #_R87
  602 17,177 17,291 kipCDCi #_R87
  603 4,161 27,161 kipCDCa #_R88
  604 44,161 74,161 kipCDCa #_R88
  605 53,161 86,161 kipCDCa #_R88
  606 132,161 161,242 kipCDCa #_R88
  607 161,172 161,289 kipCDCa #_R88
  608 161,175 161,290 kipCDCa #_R88
  609 161,177 161,291 kipCDCa #_R88
  610 23,161 24,161 kipPLK #_R92
  611 66,161 97,161 kipPLK #_R92
  612 16,160 16,103 kxpMPFf #_R93
  613 1,161 39,161 kipMPF1 #_R95
  614 47,161 80,161 kipMPF1 #_R95
  615 17,166 17,292 kipMPF5 #_R96
  616 103,161 160,161 kipMPF5 #_R96
  617 161,166 161,292 kipMPF5 #_R96
  618 17,140 17,265 kipMPF10 #_R97
  619 17,192 17,293 kipMPF10 #_R97
  620 68,161 98,161 kipMPF10 #_R97
  621 140,161 161,265 kipMPF10 #_R97
  622 161,192 161,293 kipMPF10 #_R97
  623 17,167 17,294 kipMPF100 #_R98
  624 161,167 161,294 kipMPF100 #_R98
  625 17,167 161,167 kImpA #_R100
  626 20,161 17,20 kImpD #_R101
  627 1,132 295 kMPFusOn #_R106
  628 1,173 296 kMPFusOn #_R106
  629 1,174 297 kMPFusOn #_R106
  630 1,175 298 kMPFusOn #_R106
  631 47,132 208 kMPFusOn #_R106
  632 47,173 209 kMPFusOn #_R106
  633 47,174 210 kMPFusOn #_R106
  634 47,175 211 kMPFusOn #_R106
  635 68,132 299 kMPFusOn #_R106
  636 68,173 300 kMPFusOn #_R106
  637 68,174 301 kMPFusOn #_R106
  638 68,175 302 kMPFusOn #_R106
  639 26,140 212 kMPFusOn #_R106
  640 28,140 213 kMPFusOn #_R106
  641 44,140 214 kMPFusOn #_R106
  642 70,140 215 kMPFusOn #_R106
  643 85,140 216 kMPFusOn #_R106
  644 132,140 217 kMPFusOn #_R106
  645 140,173 218 kMPFusOn #_R106
  646 140,174 219 kMPFusOn #_R106
  647 140,175 220 kMPFusOn #_R106
  648 26,190 303 kMPFusOn #_R106
  649 28,190 304 kMPFusOn #_R106
  650 44,190 305 kMPFusOn #_R106
  651 70,190 306 kMPFusOn #_R106
  652 85,190 307 kMPFusOn #_R106
  653 132,190 308 kMPFusOn #_R106
  654 173,190 309 kMPFusOn #_R106
  655 174,190 310 kMPFusOn #_R106
  656 175,190 311 kMPFusOn #_R106
  657 26,191 230 kMPFusOn #_R106
  658 28,191 231 kMPFusOn #_R106
  659 44,191 232 kMPFusOn #_R106
  660 70,191 233 kMPFusOn #_R106
  661 85,191 234 kMPFusOn #_R106
  662 132,191 235 kMPFusOn #_R106
  663 173,191 236 kMPFusOn #_R106
  664 174,191 237 kMPFusOn #_R106
  665 175,191 238 kMPFusOn #_R106
  666 26,192 312 kMPFusOn #_R106
  667 28,192 313 kMPFusOn #_R106
  668 44,192 314 kMPFusOn #_R106
  669 70,192 315 kMPFusOn #_R106
  670 85,192 316 kMPFusOn #_R106
  671 132,192 317 kMPFusOn #_R106
  672 173,192 318 kMPFusOn #_R106
  673 174,192 319 kMPFusOn #_R106
  674 175,192 320 kMPFusOn #_R106
  675 121 47,70 kMPFusOff #_reverse__R106
  676 122 47,85 kMPFusOff #_reverse__R106
  677 162 1,70 kMPFusOff #_reverse__R106
  678 163 1,85 kMPFusOff #_reverse__R106
  679 164 68,70 kMPFusOff #_reverse__R106
  680 165 68,85 kMPFusOff #_reverse__R106
  681 121 70,166 kMPFus #_R107
  682 122 85,166 kMPFus #_R107
  683 162 70,103 kMPFus #_R107
  684 163 85,103 kMPFus #_R107
  685 164 70,167 kMPFus #_R107
  686 165 85,167 kMPFus #_R107
  687 66,132 321 kCDCsdOn #_R108
  688 168 66,70 kCDCsdOff #_reverse__R108
  689 169 66,85 kCDCsdOff #_reverse__R108
  690 170 66,96 kCDCsdOff #_reverse__R108
  691 168 66,207 kCDCsd #_R109
  692 169 66,322 kCDCsd #_R109
  693 170 66,323 kCDCsd #_R109
  694 97,120 324 kCDCsdOnN #_R110
  695 97,159 325 kCDCsdOnN #_R110
  696 178 2,97 kCDCsdOffN #_reverse__R110
  697 179 27,97 kCDCsdOffN #_reverse__R110
  698 180 38,97 kCDCsdOffN #_reverse__R110
  699 181 42,97 kCDCsdOffN #_reverse__R110
  700 182 54,97 kCDCsdOffN #_reverse__R110
  701 183 74,97 kCDCsdOffN #_reverse__R110
  702 184 86,97 kCDCsdOffN #_reverse__R110
  703 185 87,97 kCDCsdOffN #_reverse__R110
  704 178 97,285 kCDCsdN #_R111
  705 179 97,289 kCDCsdN #_R111
  706 180 97,286 kCDCsdN #_R111
  707 181 97,287 kCDCsdN #_R111
  708 182 97,326 kCDCsdN #_R111
  709 183 97,290 kCDCsdN #_R111
  710 184 97,291 kCDCsdN #_R111
  711 185 97,288 kCDCsdN #_R111
  712 66,155 3,10,66 kCDCus2 #_R112
  713 66,156 4,10,66 kCDCus2 #_R112
  714 66,157 10,26,66 kCDCus2 #_R112
  715 97,160 327 kMPFneOnN #_R113
  716 186 39,97 kMPFneOffN #_reverse__R113
  717 187 80,97 kMPFneOffN #_reverse__R113
  718 66,166 328 kMPFneOn #_R114
  719 188 66,103 kMPFneOff #_reverse__R114
  720 189 97,98 kMPFneOffN #_reverse__R115
  721 66,140 329 kMPFneOn2 #_R116
  722 66,167 330 kMPFneOn2 #_R116
  723 188 66,331 kMPFne #_R117
  724 186 97,332 kMPFneN #_R118
  725 187 97,333 kMPFneN #_R118
  726 189 97,293 kMPFneN #_R118
  727 23,167 334 kPLKaOn #_R119
  728 23,190 335 kPLKaOn #_R119
  729 23,192 336 kPLKaOn #_R119
  730 193 23,103 kPLKaOff #_reverse__R119
  731 24,160 337 kPLKaOnN #_R120
  732 194 24,98 kPLKaOffN #_reverse__R120
  733 194 97,98 kPLKaN #_R121
  734 193 66,103 kPLKa #_R122
  735 195 5,97 kWEEdOff #_reverse__R127
  736 196 61,97 kWEEdOff #_reverse__R127
  737 195 97,338 kWEEd #_R128
  738 196 97,339 kWEEd #_R128
  739 197 79,97 kWEEdOff #_reverse__R129
  740 197 97,338 kWEEd #_R130
  741 198 98,98 kMPFimpN #_R133
  742 199 39,265 kMPFimpN #_R133
  743 200 98,265 kMPFimpN #_R133
  744 39,160 340 kMPFimpOnN #_R134
  745 80,160 341 kMPFimpOnN #_R134
  746 39,160 342 kMPFimpOnN #_R134
  747 98,160 343 kMPFimpOnN #_R134
  748 160,160 344 kMPFimpOnN #_R134
  749 198 39,98 kMPFimpOffN #_reverse__R134
  750 199 39,80 kMPFimpOffN #_reverse__R134
  751 200 80,98 kMPFimpOffN #_reverse__R134
  752 1,167 345 kMPFimpOn #_R135
  753 1,190 346 kMPFimpOn #_R135
  754 1,192 347 kMPFimpOn #_R135
  755 47,167 348 kMPFimpOn #_R135
  756 47,190 349 kMPFimpOn #_R135
  757 47,192 350 kMPFimpOn #_R135
  758 103,167 351 kMPFimpOn #_R135
  759 103,190 352 kMPFimpOn #_R135
  760 103,192 353 kMPFimpOn #_R135
  761 1,166 354 kMPFimpOn #_R135
  762 68,166 355 kMPFimpOn #_R135
  763 103,166 356 kMPFimpOn #_R135
  764 166,167 357 kMPFimpOn #_R135
  765 166,190 358 kMPFimpOn #_R135
  766 166,192 359 kMPFimpOn #_R135
  767 1,190 360 kMPFimpOn #_R135
  768 68,190 361 kMPFimpOn #_R135
  769 103,190 362 kMPFimpOn #_R135
  770 167,190 363 kMPFimpOn #_R135
  771 190,190 364 kMPFimpOn #_R135
  772 190,192 365 kMPFimpOn #_R135
  773 1,191 366 kMPFimpOn #_R135
  774 68,191 367 kMPFimpOn #_R135
  775 103,191 368 kMPFimpOn #_R135
  776 167,191 369 kMPFimpOn #_R135
  777 190,191 370 kMPFimpOn #_R135
  778 191,192 371 kMPFimpOn #_R135
  779 201 1,103 kMPFimpOff #_reverse__R135
  780 202 47,103 kMPFimpOff #_reverse__R135
  781 203 1,103 kMPFimpOff #_reverse__R135
  782 204 68,103 kMPFimpOff #_reverse__R135
  783 205 103,103 kMPFimpOff #_reverse__R135
  784 201 68,103 kMPFimp #_R136
  785 202 103,140 kMPFimp #_R136
  786 203 1,167 kMPFimp #_R136
  787 204 68,167 kMPFimp #_R136
  788 205 103,167 kMPFimp #_R136
  789 25,160 372 kH3aOn #_R137
  790 206 25,98 kH3aOff #_reverse__R137
  791 206 98,119 kH3a #_R138
  792 18,265 18 kMPFout #_R7
  793 18,292 18 kMPFout #_R7
  794 18,293 18 kMPFout #_R7
  795 18,294 18 kMPFout #_R7
  796 18,331 18 kMPFout #_R7
  797 18,332 18 kMPFout #_R7
  798 18,333 18 kMPFout #_R7
  799 18,207 18 kCDCout #_R8
  800 18,242 18 kCDCout #_R8
  801 18,273 18 kCDCout #_R8
  802 18,285 18 kCDCout #_R8
  803 18,286 18 kCDCout #_R8
  804 18,287 18 kCDCout #_R8
  805 18,288 18 kCDCout #_R8
  806 18,289 18 kCDCout #_R8
  807 18,290 18 kCDCout #_R8
  808 18,291 18 kCDCout #_R8
  809 18,322 18 kCDCout #_R8
  810 18,323 18 kCDCout #_R8
  811 18,326 18 kCDCout #_R8
  812 18,275 18 kWEEout #_R9
  813 18,338 18 kWEEout #_R9
  814 18,339 18 kWEEout #_R9
  815 273 70 kCDCBa #_R12
  816 323 174 kCDCBa #_R12
  817 286 287 kCDCBa #_R13
  818 288 373 kCDCBa #_R13
  819 3,322 28,322 kCDCAaCDCB #_R15
  820 52,322 70,322 kCDCAaCDCB #_R15
  821 171,322 174,322 kCDCAaCDCB #_R15
  822 176,322 207,322 kCDCAaCDCB #_R15
  823 96,322 28,322 kCDCAaCDCB #_R16
  824 26,273 26,70 kCDCAaCDCB #_R16
  825 85,273 70,85 kCDCAaCDCB #_R16
  826 173,273 70,173 kCDCAaCDCB #_R16
  827 273,322 70,322 kCDCAaCDCB #_R16
  828 26,323 26,174 kCDCAaCDCB #_R16
  829 85,323 85,174 kCDCAaCDCB #_R16
  830 173,323 173,174 kCDCAaCDCB #_R16
  831 322,323 174,322 kCDCAaCDCB #_R16
  832 38,285 42,285 kCDCAaCDCB #_R17
  833 38,326 42,326 kCDCAaCDCB #_R17
  834 87,285 120,285 kCDCAaCDCB #_R17
  835 87,326 120,326 kCDCAaCDCB #_R17
  836 2,286 2,287 kCDCAaCDCB #_R17
  837 54,286 54,287 kCDCAaCDCB #_R17
  838 285,286 285,287 kCDCAaCDCB #_R17
  839 286,326 287,326 kCDCAaCDCB #_R17
  840 2,288 2,373 kCDCAaCDCB #_R17
  841 54,288 54,373 kCDCAaCDCB #_R17
  842 285,288 285,373 kCDCAaCDCB #_R17
  843 288,326 326,373 kCDCAaCDCB #_R17
  844 159,285 42,285 kCDCAaCDCB #_R18
  845 159,326 42,326 kCDCAaCDCB #_R18
  846 47,207 374 kMPFaOn #_R19
  847 47,322 375 kMPFaOn #_R19
  848 140,207 376 kMPFaOn #_R19
  849 140,322 377 kMPFaOn #_R19
  850 166,207 378 kMPFaOn #_R19
  851 166,322 379 kMPFaOn #_R19
  852 191,207 380 kMPFaOn #_R19
  853 191,322 381 kMPFaOn #_R19
  854 208 47,132 2*kMPFaOff #_reverse__R19,_reverse__R23
  855 209 47,173 kMPFaOff #_reverse__R19
  856 210 47,174 kMPFaOff #_reverse__R19
  857 211 47,175 2*kMPFaOff #_reverse__R19,_reverse__R23
  858 212 26,140 kMPFaOff #_reverse__R19
  859 213 28,140 kMPFaOff #_reverse__R19
  860 214 44,140 2*kMPFaOff #_reverse__R19,_reverse__R23
  861 215 70,140 kMPFaOff #_reverse__R19
  862 216 85,140 kMPFaOff #_reverse__R19
  863 217 132,140 2*kMPFaOff #_reverse__R19,_reverse__R23
  864 218 140,173 kMPFaOff #_reverse__R19
  865 219 140,174 kMPFaOff #_reverse__R19
  866 220 140,175 2*kMPFaOff #_reverse__R19,_reverse__R23
  867 221 26,166 kMPFaOff #_reverse__R19
  868 222 28,166 kMPFaOff #_reverse__R19
  869 223 44,166 2*kMPFaOff #_reverse__R19,_reverse__R23
  870 224 70,166 kMPFaOff #_reverse__R19
  871 225 85,166 kMPFaOff #_reverse__R19
  872 226 132,166 2*kMPFaOff #_reverse__R19,_reverse__R23
  873 227 166,173 kMPFaOff #_reverse__R19
  874 228 166,174 kMPFaOff #_reverse__R19
  875 229 166,175 2*kMPFaOff #_reverse__R19,_reverse__R23
  876 230 26,191 kMPFaOff #_reverse__R19
  877 231 28,191 kMPFaOff #_reverse__R19
  878 232 44,191 2*kMPFaOff #_reverse__R19,_reverse__R23
  879 233 70,191 kMPFaOff #_reverse__R19
  880 234 85,191 kMPFaOff #_reverse__R19
  881 235 132,191 2*kMPFaOff #_reverse__R19,_reverse__R23
  882 236 173,191 kMPFaOff #_reverse__R19
  883 237 174,191 kMPFaOff #_reverse__R19
  884 238 175,191 2*kMPFaOff #_reverse__R19,_reverse__R23
  885 208 1,132 2*kMPFa #_R20,_R24
  886 209 1,173 kMPFa #_R20
  887 210 1,174 kMPFa #_R20
  888 211 1,175 2*kMPFa #_R20,_R24
  889 212 26,68 kMPFa #_R20
  890 213 28,68 kMPFa #_R20
  891 214 44,68 2*kMPFa #_R20,_R24
  892 215 68,70 kMPFa #_R20
  893 216 68,85 kMPFa #_R20
  894 217 68,132 2*kMPFa #_R20,_R24
  895 218 68,173 kMPFa #_R20
  896 219 68,174 kMPFa #_R20
  897 220 68,175 2*kMPFa #_R20,_R24
  898 221 26,103 kMPFa #_R20
  899 222 28,103 kMPFa #_R20
  900 223 44,103 2*kMPFa #_R20,_R24
  901 224 70,103 kMPFa #_R20
  902 225 85,103 kMPFa #_R20
  903 226 103,132 2*kMPFa #_R20,_R24
  904 227 103,173 kMPFa #_R20
  905 228 103,174 kMPFa #_R20
  906 229 103,175 2*kMPFa #_R20,_R24
  907 230 26,190 kMPFa #_R20
  908 231 28,190 kMPFa #_R20
  909 232 44,190 2*kMPFa #_R20,_R24
  910 233 70,190 kMPFa #_R20
  911 234 85,190 kMPFa #_R20
  912 235 132,190 2*kMPFa #_R20,_R24
  913 236 173,190 kMPFa #_R20
  914 237 174,190 kMPFa #_R20
  915 238 175,190 2*kMPFa #_R20,_R24
  916 80,242 382 2*kMPFaOnN #_R21,_R25
  917 80,285 383 kMPFaOnN #_R21
  918 80,287 384 kMPFaOnN #_R21
  919 80,290 385 2*kMPFaOnN #_R21,_R25
  920 80,326 386 kMPFaOnN #_R21
  921 2,265 387 kMPFaOnN #_R21
  922 42,265 388 kMPFaOnN #_R21
  923 54,265 389 kMPFaOnN #_R21
  924 74,265 390 2*kMPFaOnN #_R21,_R25
  925 120,265 391 kMPFaOnN #_R21
  926 242,265 392 2*kMPFaOnN #_R21,_R25
  927 265,285 393 kMPFaOnN #_R21
  928 265,287 394 kMPFaOnN #_R21
  929 265,290 395 2*kMPFaOnN #_R21,_R25
  930 265,326 396 kMPFaOnN #_R21
  931 2,292 397 kMPFaOnN #_R21
  932 42,292 398 kMPFaOnN #_R21
  933 54,292 399 kMPFaOnN #_R21
  934 74,292 400 2*kMPFaOnN #_R21,_R25
  935 120,292 401 kMPFaOnN #_R21
  936 242,292 402 2*kMPFaOnN #_R21,_R25
  937 285,292 403 kMPFaOnN #_R21
  938 287,292 404 kMPFaOnN #_R21
  939 290,292 405 2*kMPFaOnN #_R21,_R25
  940 292,326 406 kMPFaOnN #_R21
  941 2,333 407 kMPFaOnN #_R21
  942 42,333 408 kMPFaOnN #_R21
  943 54,333 409 kMPFaOnN #_R21
  944 74,333 410 2*kMPFaOnN #_R21,_R25
  945 120,333 411 kMPFaOnN #_R21
  946 242,333 412 2*kMPFaOnN #_R21,_R25
  947 285,333 413 kMPFaOnN #_R21
  948 287,333 414 kMPFaOnN #_R21
  949 290,333 415 2*kMPFaOnN #_R21,_R25
  950 326,333 416 kMPFaOnN #_R21
  951 239 80,120 kMPFaOffN #_reverse__R21
  952 239 39,120 kMPFaN #_R22
  953 19,242 19,86 kCDCcDn #_R28
  954 19,290 19,289 kCDCcDn #_R28
  955 282 10 kCDCout #_R29
  956 39,289 417 kCDCaOnN #_R30
  957 39,291 418 kCDCaOnN #_R30
  958 98,289 419 kCDCaOnN #_R30
  959 98,291 420 kCDCaOnN #_R30
  960 160,289 421 kCDCaOnN #_R30
  961 160,291 422 kCDCaOnN #_R30
  962 27,293 423 kCDCaOnN #_R30
  963 86,293 424 kCDCaOnN #_R30
  964 289,293 425 kCDCaOnN #_R30
  965 291,293 426 kCDCaOnN #_R30
  966 27,294 427 kCDCaOnN #_R30
  967 86,294 428 kCDCaOnN #_R30
  968 289,294 429 kCDCaOnN #_R30
  969 291,294 430 kCDCaOnN #_R30
  970 27,332 431 kCDCaOnN #_R30
  971 86,332 432 kCDCaOnN #_R30
  972 289,332 433 kCDCaOnN #_R30
  973 291,332 434 kCDCaOnN #_R30
  974 240 27,160 kCDCaOffN #_reverse__R30
  975 241 86,160 kCDCaOffN #_reverse__R30
  976 240 74,160 kCDCaN #_R31
  977 241 160,242 kCDCaN #_R31
  978 4,331 435 kCDCaOn #_R32
  979 53,331 436 kCDCaOn #_R32
  980 172,331 437 kCDCaOn #_R32
  981 177,331 438 kCDCaOn #_R32
  982 243 1,172 kCDCaOff #_reverse__R32
  983 244 1,177 kCDCaOff #_reverse__R32
  984 245 68,172 kCDCaOff #_reverse__R32
  985 246 68,177 kCDCaOff #_reverse__R32
  986 247 103,172 kCDCaOff #_reverse__R32
  987 248 103,177 kCDCaOff #_reverse__R32
  988 249 4,167 kCDCaOff #_reverse__R32
  989 250 53,167 kCDCaOff #_reverse__R32
  990 251 167,172 kCDCaOff #_reverse__R32
  991 252 167,177 kCDCaOff #_reverse__R32
  992 253 4,190 kCDCaOff #_reverse__R32
  993 254 53,190 kCDCaOff #_reverse__R32
  994 255 172,190 kCDCaOff #_reverse__R32
  995 256 177,190 kCDCaOff #_reverse__R32
  996 257 4,192 kCDCaOff #_reverse__R32
  997 258 53,192 kCDCaOff #_reverse__R32
  998 259 172,192 kCDCaOff #_reverse__R32
  999 260 177,192 kCDCaOff #_reverse__R32
 1000 243 1,175 kCDCa #_R33
 1001 244 1,439 kCDCa #_R33
 1002 245 68,175 kCDCa #_R33
 1003 246 68,439 kCDCa #_R33
 1004 247 103,175 kCDCa #_R33
 1005 248 103,439 kCDCa #_R33
 1006 249 44,167 kCDCa #_R33
 1007 250 132,167 kCDCa #_R33
 1008 251 167,175 kCDCa #_R33
 1009 252 167,439 kCDCa #_R33
 1010 253 44,190 kCDCa #_R33
 1011 254 132,190 kCDCa #_R33
 1012 255 175,190 kCDCa #_R33
 1013 256 190,439 kCDCa #_R33
 1014 257 44,192 kCDCa #_R33
 1015 258 132,192 kCDCa #_R33
 1016 259 175,192 kCDCa #_R33
 1017 260 192,439 kCDCa #_R33
 1018 5,293 440 kWEEdOn #_R34
 1019 61,293 441 kWEEdOn #_R34
 1020 5,294 442 kWEEdOn #_R34
 1021 61,294 443 kWEEdOn #_R34
 1022 5,332 444 kWEEdOn #_R34
 1023 61,332 445 kWEEdOn #_R34
 1024 261 5,160 kWEEdOff #_reverse__R34
 1025 262 61,160 kWEEdOff #_reverse__R34
 1026 261 79,160 kWEEd #_R35
 1027 262 79,160 kWEEd #_R35
 1028 7,338 7 kWEEdes #_R36
 1029 7,339 7 kWEEdes #_R36
 1030 7,275 7 kWEEdes2 #_R37
 1031 5,293 446 kMPFdOnN #_R38
 1032 5,294 447 kMPFdOnN #_R38
 1033 5,332 448 kMPFdOnN #_R38
 1034 79,293 449 kMPFdOnN #_R38
 1035 79,294 450 kMPFdOnN #_R38
 1036 79,332 451 kMPFdOnN #_R38
 1037 39,338 452 kMPFdOnN #_R38
 1038 98,338 453 kMPFdOnN #_R38
 1039 160,338 454 kMPFdOnN #_R38
 1040 293,338 455 kMPFdOnN #_R38
 1041 294,338 456 kMPFdOnN #_R38
 1042 332,338 457 kMPFdOnN #_R38
 1043 263 5,160 kMPFdOffN #_reverse__R38
 1044 264 79,160 kMPFdOffN #_reverse__R38
 1045 263 5,292 kMPFdN #_R39
 1046 264 79,292 kMPFdN #_R39
 1047 61,293 458 kMPFsdOnN #_R40
 1048 61,294 459 kMPFsdOnN #_R40
 1049 61,332 460 kMPFsdOnN #_R40
 1050 39,275 461 kMPFsdOnN #_R40
 1051 98,275 462 kMPFsdOnN #_R40
 1052 160,275 463 kMPFsdOnN #_R40
 1053 275,293 464 kMPFsdOnN #_R40
 1054 275,294 465 kMPFsdOnN #_R40
 1055 275,332 466 kMPFsdOnN #_R40
 1056 39,339 467 kMPFsdOnN #_R40
 1057 98,339 468 kMPFsdOnN #_R40
 1058 160,339 469 kMPFsdOnN #_R40
 1059 293,339 470 kMPFsdOnN #_R40
 1060 294,339 471 kMPFsdOnN #_R40
 1061 332,339 472 kMPFsdOnN #_R40
 1062 266 61,160 kMPFsdOffN #_reverse__R40
 1063 266 61,292 kMPFsdN #_R41
 1064 6,331 473 kMPFdOn #_R42
 1065 267 6,167 kMPFdOff #_reverse__R42
 1066 268 6,190 kMPFdOff #_reverse__R42
 1067 269 6,192 kMPFdOff #_reverse__R42
 1068 267 6,474 kMPFd #_R43
 1069 268 6,191 kMPFd #_R43
 1070 269 6,475 kMPFd #_R43
 1071 9,331 476 kMPFsOn #_R44
 1072 270 9,166 kMPFsOff #_reverse__R44
 1073 271 9,167 kMPFsOff #_reverse__R44
 1074 270 9,47 kMPFs #_R45
 1075 271 9,68 kMPFs #_R45
 1076 272 14,159 kCDCpOffN #_reverse__R47
 1077 272 14,477 kCDCpN #_R49
 1078 274 15,159 kCDCpOffN #_reverse__R52
 1079 274 15,477 kCDCpN #_R53
 1080 14,338 478 kWEEsaOn #_R54
 1081 8,207 479 kCDCdqOn #_R56
 1082 8,273 480 kCDCdqOn #_R56
 1083 8,322 481 kCDCdqOn #_R56
 1084 276 8,132 kCDCdqOff #_reverse__R56
 1085 277 8,176 kCDCdqOff #_reverse__R56
 1086 278 8,177 kCDCdqOff #_reverse__R56
 1087 276 8,44 kCDCdq #_R57
 1088 277 8,171 kCDCdq #_R57
 1089 278 8,172 kCDCdq #_R57
 1090 21,242 482 kCDCdqOnN #_R58
 1091 21,288 483 kCDCdqOnN #_R58
 1092 21,291 484 kCDCdqOnN #_R58
 1093 21,326 485 kCDCdqOnN #_R58
 1094 279 21,120 kCDCdqOffN #_reverse__R58
 1095 279 21,42 kCDCdqN #_R59
 1096 8,282 8,10,28 kCDCus #_R60
 1097 8,207 8,70 krPLKph #_R61
 1098 8,322 8,85 krPLKph #_R61
 1099 8,323 8,96 krPLKph #_R61
 1100 8,285 2,8 krPLKphN #_R62
 1101 8,286 8,38 krPLKphN #_R62
 1102 8,287 8,42 krPLKphN #_R62
 1103 8,288 8,87 krPLKphN #_R62
 1104 8,289 8,27 krPLKphN #_R62
 1105 8,290 8,74 krPLKphN #_R62
 1106 8,291 8,86 krPLKphN #_R62
 1107 8,326 8,54 krPLKphN #_R62
 1108 10,273 486 kE33bCDC #_R63
 1109 22,242 487 kE33bCDCn #_R64
 1110 280 488 kCDCsq #_R65
 1111 280 10,44 kE33CDCdis #_R66
 1112 281 282 kCDCsqN #_R67
 1113 281 22,42 kE33CDCdisN #_R68
 1114 13,322 13 kCDCaOut #_R69
 1115 37,322 37 kCDCaOut #_R70
 1116 14,285 14 kCDCaOutN #_R71
 1117 14,326 14 kCDCaOutN #_R71
 1118 15,285 15 kCDCaOutN #_R72
 1119 15,326 15 kCDCaOutN #_R72
 1120 13,207 489 kCDCBdOn #_R73
 1121 283 13,174 kCDCBdOff #_reverse__R73
 1122 283 13,323 kCDCBd #_R74
 1123 14,287 490 kCDCBdOnN #_R75
 1124 284 14,120 kCDCBdOffN #_reverse__R75
 1125 284 14,477 kCDCBdN #_R76
 1126 17,322 17,326 kipCDC25A #_R83
 1127 161,322 161,326 kipCDC25A #_R83
 1128 17,207 17,373 kipCDC25B #_R84
 1129 17,273 17,477 kipCDC25B #_R84
 1130 17,323 17,491 kipCDC25B #_R84
 1131 161,207 161,373 kipCDC25B #_R84
 1132 161,273 161,477 kipCDC25B #_R84
 1133 161,323 161,491 kipCDC25B #_R84
 1134 16,285 16,173 kxpCDC25A #_R85
 1135 16,326 16,322 kxpCDC25A #_R85
 1136 16,286 16,171 kxpCDC25B #_R86
 1137 16,287 16,174 kxpCDC25B #_R86
 1138 16,288 16,176 kxpCDC25B #_R86
 1139 16,289 16,172 kxpCDCf #_R89
 1140 16,290 16,175 kxpCDCf #_R89
 1141 16,291 16,177 kxpCDCf #_R89
 1142 16,242 16,132 kxpCDCs #_R90
 1143 16,265 16,140 kxpMPFf #_R93
 1144 16,292 16,166 kxpMPFf #_R93
 1145 16,294 16,167 kxpMPFf #_R93
 1146 16,293 16,192 kxpMPFs #_R94
 1147 16,332 16,190 kxpMPFs #_R94
 1148 16,333 16,191 kxpMPFs #_R94
 1149 17,331 17,492 kipMPF10 #_R99
 1150 161,331 161,492 kipMPF10 #_R99
 1151 17,331 161,331 kImpA #_R100
 1152 1,207 493 kMPFusOn #_R106
 1153 1,322 494 kMPFusOn #_R106
 1154 47,207 374 kMPFusOn #_R106
 1155 47,322 375 kMPFusOn #_R106
 1156 68,207 495 kMPFusOn #_R106
 1157 68,322 496 kMPFusOn #_R106
 1158 140,207 376 kMPFusOn #_R106
 1159 140,322 377 kMPFusOn #_R106
 1160 190,207 497 kMPFusOn #_R106
 1161 190,322 498 kMPFusOn #_R106
 1162 191,207 380 kMPFusOn #_R106
 1163 191,322 381 kMPFusOn #_R106
 1164 192,207 499 kMPFusOn #_R106
 1165 192,322 500 kMPFusOn #_R106
 1166 208 47,132 kMPFusOff #_reverse__R106
 1167 209 47,173 kMPFusOff #_reverse__R106
 1168 210 47,174 kMPFusOff #_reverse__R106
 1169 211 47,175 kMPFusOff #_reverse__R106
 1170 212 26,140 kMPFusOff #_reverse__R106
 1171 213 28,140 kMPFusOff #_reverse__R106
 1172 214 44,140 kMPFusOff #_reverse__R106
 1173 215 70,140 kMPFusOff #_reverse__R106
 1174 216 85,140 kMPFusOff #_reverse__R106
 1175 217 132,140 kMPFusOff #_reverse__R106
 1176 218 140,173 kMPFusOff #_reverse__R106
 1177 219 140,174 kMPFusOff #_reverse__R106
 1178 220 140,175 kMPFusOff #_reverse__R106
 1179 230 26,191 kMPFusOff #_reverse__R106
 1180 231 28,191 kMPFusOff #_reverse__R106
 1181 232 44,191 kMPFusOff #_reverse__R106
 1182 233 70,191 kMPFusOff #_reverse__R106
 1183 234 85,191 kMPFusOff #_reverse__R106
 1184 235 132,191 kMPFusOff #_reverse__R106
 1185 236 173,191 kMPFusOff #_reverse__R106
 1186 237 174,191 kMPFusOff #_reverse__R106
 1187 238 175,191 kMPFusOff #_reverse__R106
 1188 295 1,132 kMPFusOff #_reverse__R106
 1189 296 1,173 kMPFusOff #_reverse__R106
 1190 297 1,174 kMPFusOff #_reverse__R106
 1191 298 1,175 kMPFusOff #_reverse__R106
 1192 299 68,132 kMPFusOff #_reverse__R106
 1193 300 68,173 kMPFusOff #_reverse__R106
 1194 301 68,174 kMPFusOff #_reverse__R106
 1195 302 68,175 kMPFusOff #_reverse__R106
 1196 303 26,190 kMPFusOff #_reverse__R106
 1197 304 28,190 kMPFusOff #_reverse__R106
 1198 305 44,190 kMPFusOff #_reverse__R106
 1199 306 70,190 kMPFusOff #_reverse__R106
 1200 307 85,190 kMPFusOff #_reverse__R106
 1201 308 132,190 kMPFusOff #_reverse__R106
 1202 309 173,190 kMPFusOff #_reverse__R106
 1203 310 174,190 kMPFusOff #_reverse__R106
 1204 311 175,190 kMPFusOff #_reverse__R106
 1205 312 26,192 kMPFusOff #_reverse__R106
 1206 313 28,192 kMPFusOff #_reverse__R106
 1207 314 44,192 kMPFusOff #_reverse__R106
 1208 315 70,192 kMPFusOff #_reverse__R106
 1209 316 85,192 kMPFusOff #_reverse__R106
 1210 317 132,192 kMPFusOff #_reverse__R106
 1211 318 173,192 kMPFusOff #_reverse__R106
 1212 319 174,192 kMPFusOff #_reverse__R106
 1213 320 175,192 kMPFusOff #_reverse__R106
 1214 208 132,166 kMPFus #_R107
 1215 209 166,173 kMPFus #_R107
 1216 210 166,174 kMPFus #_R107
 1217 211 166,175 kMPFus #_R107
 1218 212 26,474 kMPFus #_R107
 1219 213 28,474 kMPFus #_R107
 1220 214 44,474 kMPFus #_R107
 1221 215 70,474 kMPFus #_R107
 1222 216 85,474 kMPFus #_R107
 1223 217 132,474 kMPFus #_R107
 1224 218 173,474 kMPFus #_R107
 1225 219 174,474 kMPFus #_R107
 1226 220 175,474 kMPFus #_R107
 1227 230 26,501 kMPFus #_R107
 1228 231 28,501 kMPFus #_R107
 1229 232 44,501 kMPFus #_R107
 1230 233 70,501 kMPFus #_R107
 1231 234 85,501 kMPFus #_R107
 1232 235 132,501 kMPFus #_R107
 1233 236 173,501 kMPFus #_R107
 1234 237 174,501 kMPFus #_R107
 1235 238 175,501 kMPFus #_R107
 1236 295 103,132 kMPFus #_R107
 1237 296 103,173 kMPFus #_R107
 1238 297 103,174 kMPFus #_R107
 1239 298 103,175 kMPFus #_R107
 1240 299 132,167 kMPFus #_R107
 1241 300 167,173 kMPFus #_R107
 1242 301 167,174 kMPFus #_R107
 1243 302 167,175 kMPFus #_R107
 1244 303 26,331 kMPFus #_R107
 1245 304 28,331 kMPFus #_R107
 1246 305 44,331 kMPFus #_R107
 1247 306 70,331 kMPFus #_R107
 1248 307 85,331 kMPFus #_R107
 1249 308 132,331 kMPFus #_R107
 1250 309 173,331 kMPFus #_R107
 1251 310 174,331 kMPFus #_R107
 1252 311 175,331 kMPFus #_R107
 1253 312 26,502 kMPFus #_R107
 1254 313 28,502 kMPFus #_R107
 1255 314 44,502 kMPFus #_R107
 1256 315 70,502 kMPFus #_R107
 1257 316 85,502 kMPFus #_R107
 1258 317 132,502 kMPFus #_R107
 1259 318 173,502 kMPFus #_R107
 1260 319 174,502 kMPFus #_R107
 1261 320 175,502 kMPFus #_R107
 1262 66,273 503 kCDCsdOn #_R108
 1263 321 66,132 kCDCsdOff #_reverse__R108
 1264 321 66,439 kCDCsd #_R109
 1265 97,242 504 kCDCsdOnN #_R110
 1266 324 97,120 kCDCsdOffN #_reverse__R110
 1267 325 97,159 kCDCsdOffN #_reverse__R110
 1268 324 97,373 kCDCsdN #_R111
 1269 325 97,491 kCDCsdN #_R111
 1270 66,282 10,28,66 kCDCus2 #_R112
 1271 97,292 505 kMPFneOnN #_R113
 1272 327 97,160 kMPFneOffN #_reverse__R113
 1273 328 66,166 kMPFneOff #_reverse__R114
 1274 97,265 506 kMPFneOnN2 #_R115
 1275 97,294 507 kMPFneOnN2 #_R115
 1276 329 66,140 kMPFneOff #_reverse__R116
 1277 330 66,167 kMPFneOff #_reverse__R116
 1278 328 66,501 kMPFne #_R117
 1279 329 66,475 kMPFne #_R117
 1280 330 66,502 kMPFne #_R117
 1281 327 97,492 kMPFneN #_R118
 1282 23,331 508 kPLKaOn #_R119
 1283 334 23,167 kPLKaOff #_reverse__R119
 1284 335 23,190 kPLKaOff #_reverse__R119
 1285 336 23,192 kPLKaOff #_reverse__R119
 1286 24,293 509 kPLKaOnN #_R120
 1287 24,294 510 kPLKaOnN #_R120
 1288 24,332 511 kPLKaOnN #_R120
 1289 337 24,160 kPLKaOffN #_reverse__R120
 1290 337 97,160 kPLKaN #_R121
 1291 334 66,167 kPLKa #_R122
 1292 335 66,190 kPLKa #_R122
 1293 336 66,192 kPLKa #_R122
 1294 97,275 512 kWEEdOn3 #_R129
 1295 340 98,160 kMPFimpN #_R133
 1296 341 160,265 kMPFimpN #_R133
 1297 342 39,294 kMPFimpN #_R133
 1298 343 98,294 kMPFimpN #_R133
 1299 344 160,294 kMPFimpN #_R133
 1300 39,293 513 kMPFimpOnN #_R134
 1301 39,294 514 kMPFimpOnN #_R134
 1302 39,332 515 kMPFimpOnN #_R134
 1303 80,293 516 kMPFimpOnN #_R134
 1304 80,294 517 kMPFimpOnN #_R134
 1305 80,332 518 kMPFimpOnN #_R134
 1306 160,293 519 kMPFimpOnN #_R134
 1307 160,294 520 kMPFimpOnN #_R134
 1308 160,332 521 kMPFimpOnN #_R134
 1309 39,292 522 kMPFimpOnN #_R134
 1310 98,292 523 kMPFimpOnN #_R134
 1311 160,292 524 kMPFimpOnN #_R134
 1312 292,293 525 kMPFimpOnN #_R134
 1313 292,294 526 kMPFimpOnN #_R134
 1314 292,332 527 kMPFimpOnN #_R134
 1315 39,332 528 kMPFimpOnN #_R134
 1316 98,332 529 kMPFimpOnN #_R134
 1317 160,332 530 kMPFimpOnN #_R134
 1318 293,332 531 kMPFimpOnN #_R134
 1319 294,332 532 kMPFimpOnN #_R134
 1320 332,332 533 kMPFimpOnN #_R134
 1321 39,333 534 kMPFimpOnN #_R134
 1322 98,333 535 kMPFimpOnN #_R134
 1323 160,333 536 kMPFimpOnN #_R134
 1324 293,333 537 kMPFimpOnN #_R134
 1325 294,333 538 kMPFimpOnN #_R134
 1326 332,333 539 kMPFimpOnN #_R134
 1327 340 39,160 kMPFimpOffN #_reverse__R134
 1328 341 80,160 kMPFimpOffN #_reverse__R134
 1329 342 39,160 kMPFimpOffN #_reverse__R134
 1330 343 98,160 kMPFimpOffN #_reverse__R134
 1331 344 160,160 kMPFimpOffN #_reverse__R134
 1332 1,331 540 kMPFimpOn #_R135
 1333 47,331 541 kMPFimpOn #_R135
 1334 103,331 542 kMPFimpOn #_R135
 1335 166,331 543 kMPFimpOn #_R135
 1336 190,331 544 kMPFimpOn #_R135
 1337 191,331 545 kMPFimpOn #_R135
 1338 1,331 546 kMPFimpOn #_R135
 1339 68,331 547 kMPFimpOn #_R135
 1340 103,331 548 kMPFimpOn #_R135
 1341 167,331 549 kMPFimpOn #_R135
 1342 190,331 550 kMPFimpOn #_R135
 1343 192,331 551 kMPFimpOn #_R135
 1344 331,331 552 kMPFimpOn #_R135
 1345 345 1,167 kMPFimpOff #_reverse__R135
 1346 346 1,190 kMPFimpOff #_reverse__R135
 1347 347 1,192 kMPFimpOff #_reverse__R135
 1348 348 47,167 kMPFimpOff #_reverse__R135
 1349 349 47,190 kMPFimpOff #_reverse__R135
 1350 350 47,192 kMPFimpOff #_reverse__R135
 1351 351 103,167 kMPFimpOff #_reverse__R135
 1352 352 103,190 kMPFimpOff #_reverse__R135
 1353 353 103,192 kMPFimpOff #_reverse__R135
 1354 354 1,166 kMPFimpOff #_reverse__R135
 1355 355 68,166 kMPFimpOff #_reverse__R135
 1356 356 103,166 kMPFimpOff #_reverse__R135
 1357 357 166,167 kMPFimpOff #_reverse__R135
 1358 358 166,190 kMPFimpOff #_reverse__R135
 1359 359 166,192 kMPFimpOff #_reverse__R135
 1360 360 1,190 kMPFimpOff #_reverse__R135
 1361 361 68,190 kMPFimpOff #_reverse__R135
 1362 362 103,190 kMPFimpOff #_reverse__R135
 1363 363 167,190 kMPFimpOff #_reverse__R135
 1364 364 190,190 kMPFimpOff #_reverse__R135
 1365 365 190,192 kMPFimpOff #_reverse__R135
 1366 366 1,191 kMPFimpOff #_reverse__R135
 1367 367 68,191 kMPFimpOff #_reverse__R135
 1368 368 103,191 kMPFimpOff #_reverse__R135
 1369 369 167,191 kMPFimpOff #_reverse__R135
 1370 370 190,191 kMPFimpOff #_reverse__R135
 1371 371 191,192 kMPFimpOff #_reverse__R135
 1372 345 68,167 kMPFimp #_R136
 1373 346 68,190 kMPFimp #_R136
 1374 347 68,192 kMPFimp #_R136
 1375 348 140,167 kMPFimp #_R136
 1376 349 140,190 kMPFimp #_R136
 1377 350 140,192 kMPFimp #_R136
 1378 351 167,167 kMPFimp #_R136
 1379 352 167,190 kMPFimp #_R136
 1380 353 167,192 kMPFimp #_R136
 1381 354 1,474 kMPFimp #_R136
 1382 355 68,474 kMPFimp #_R136
 1383 356 103,474 kMPFimp #_R136
 1384 357 167,474 kMPFimp #_R136
 1385 358 190,474 kMPFimp #_R136
 1386 359 192,474 kMPFimp #_R136
 1387 360 1,192 kMPFimp #_R136
 1388 361 68,192 kMPFimp #_R136
 1389 362 103,192 kMPFimp #_R136
 1390 363 167,192 kMPFimp #_R136
 1391 364 190,192 kMPFimp #_R136
 1392 365 192,192 kMPFimp #_R136
 1393 366 1,475 kMPFimp #_R136
 1394 367 68,475 kMPFimp #_R136
 1395 368 103,475 kMPFimp #_R136
 1396 369 167,475 kMPFimp #_R136
 1397 370 190,475 kMPFimp #_R136
 1398 371 192,475 kMPFimp #_R136
 1399 25,293 553 kH3aOn #_R137
 1400 25,294 554 kH3aOn #_R137
 1401 25,332 555 kH3aOn #_R137
 1402 372 25,160 kH3aOff #_reverse__R137
 1403 372 119,160 kH3a #_R138
 1404 18,474 18 kMPFout #_R7
 1405 18,475 18 kMPFout #_R7
 1406 18,492 18 kMPFout #_R7
 1407 18,501 18 kMPFout #_R7
 1408 18,502 18 kMPFout #_R7
 1409 18,373 18 kCDCout #_R8
 1410 18,439 18 kCDCout #_R8
 1411 18,477 18 kCDCout #_R8
 1412 18,491 18 kCDCout #_R8
 1413 477 120 kCDCBa #_R14
 1414 491 287 kCDCBa #_R14
 1415 2,477 2,120 kCDCAaCDCB #_R18
 1416 54,477 54,120 kCDCAaCDCB #_R18
 1417 285,477 120,285 kCDCAaCDCB #_R18
 1418 326,477 120,326 kCDCAaCDCB #_R18
 1419 2,491 2,287 kCDCAaCDCB #_R18
 1420 54,491 54,287 kCDCAaCDCB #_R18
 1421 285,491 285,287 kCDCAaCDCB #_R18
 1422 326,491 287,326 kCDCAaCDCB #_R18
 1423 47,439 556 2*kMPFaOn #_R19,_R23
 1424 140,439 557 2*kMPFaOn #_R19,_R23
 1425 166,439 558 2*kMPFaOn #_R19,_R23
 1426 191,439 559 2*kMPFaOn #_R19,_R23
 1427 26,474 560 kMPFaOn #_R19
 1428 28,474 561 kMPFaOn #_R19
 1429 44,474 562 2*kMPFaOn #_R19,_R23
 1430 70,474 563 kMPFaOn #_R19
 1431 85,474 564 kMPFaOn #_R19
 1432 132,474 565 2*kMPFaOn #_R19,_R23
 1433 173,474 566 kMPFaOn #_R19
 1434 174,474 567 kMPFaOn #_R19
 1435 175,474 568 2*kMPFaOn #_R19,_R23
 1436 207,474 569 kMPFaOn #_R19
 1437 322,474 570 kMPFaOn #_R19
 1438 439,474 571 2*kMPFaOn #_R19,_R23
 1439 26,475 572 kMPFaOn #_R19
 1440 28,475 573 kMPFaOn #_R19
 1441 44,475 574 2*kMPFaOn #_R19,_R23
 1442 70,475 575 kMPFaOn #_R19
 1443 85,475 576 kMPFaOn #_R19
 1444 132,475 577 2*kMPFaOn #_R19,_R23
 1445 173,475 578 kMPFaOn #_R19
 1446 174,475 579 kMPFaOn #_R19
 1447 175,475 580 2*kMPFaOn #_R19,_R23
 1448 207,475 581 kMPFaOn #_R19
 1449 322,475 582 kMPFaOn #_R19
 1450 439,475 583 2*kMPFaOn #_R19,_R23
 1451 26,501 584 kMPFaOn #_R19
 1452 28,501 585 kMPFaOn #_R19
 1453 44,501 586 2*kMPFaOn #_R19,_R23
 1454 70,501 587 kMPFaOn #_R19
 1455 85,501 588 kMPFaOn #_R19
 1456 132,501 589 2*kMPFaOn #_R19,_R23
 1457 173,501 590 kMPFaOn #_R19
 1458 174,501 591 kMPFaOn #_R19
 1459 175,501 592 2*kMPFaOn #_R19,_R23
 1460 207,501 593 kMPFaOn #_R19
 1461 322,501 594 kMPFaOn #_R19
 1462 439,501 595 2*kMPFaOn #_R19,_R23
 1463 374 47,207 kMPFaOff #_reverse__R19
 1464 375 47,322 kMPFaOff #_reverse__R19
 1465 376 140,207 kMPFaOff #_reverse__R19
 1466 377 140,322 kMPFaOff #_reverse__R19
 1467 378 166,207 kMPFaOff #_reverse__R19
 1468 379 166,322 kMPFaOff #_reverse__R19
 1469 380 191,207 kMPFaOff #_reverse__R19
 1470 381 191,322 kMPFaOff #_reverse__R19
 1471 374 1,207 kMPFa #_R20
 1472 375 1,322 kMPFa #_R20
 1473 376 68,207 kMPFa #_R20
 1474 377 68,322 kMPFa #_R20
 1475 378 103,207 kMPFa #_R20
 1476 379 103,322 kMPFa #_R20
 1477 380 190,207 kMPFa #_R20
 1478 381 190,322 kMPFa #_R20
 1479 80,373 596 kMPFaOnN #_R21
 1480 265,373 597 kMPFaOnN #_R21
 1481 292,373 598 kMPFaOnN #_R21
 1482 333,373 599 kMPFaOnN #_R21
 1483 382 80,242 2*kMPFaOffN #_reverse__R21,_reverse__R25
 1484 383 80,285 kMPFaOffN #_reverse__R21
 1485 384 80,287 kMPFaOffN #_reverse__R21
 1486 385 80,290 2*kMPFaOffN #_reverse__R21,_reverse__R25
 1487 386 80,326 kMPFaOffN #_reverse__R21
 1488 387 2,265 kMPFaOffN #_reverse__R21
 1489 388 42,265 kMPFaOffN #_reverse__R21
 1490 389 54,265 kMPFaOffN #_reverse__R21
 1491 390 74,265 2*kMPFaOffN #_reverse__R21,_reverse__R25
 1492 391 120,265 kMPFaOffN #_reverse__R21
 1493 392 242,265 2*kMPFaOffN #_reverse__R21,_reverse__R25
 1494 393 265,285 kMPFaOffN #_reverse__R21
 1495 394 265,287 kMPFaOffN #_reverse__R21
 1496 395 265,290 2*kMPFaOffN #_reverse__R21,_reverse__R25
 1497 396 265,326 kMPFaOffN #_reverse__R21
 1498 397 2,292 kMPFaOffN #_reverse__R21
 1499 398 42,292 kMPFaOffN #_reverse__R21
 1500 399 54,292 kMPFaOffN #_reverse__R21
 1501 400 74,292 2*kMPFaOffN #_reverse__R21,_reverse__R25
 1502 401 120,292 kMPFaOffN #_reverse__R21
 1503 402 242,292 2*kMPFaOffN #_reverse__R21,_reverse__R25
 1504 403 285,292 kMPFaOffN #_reverse__R21
 1505 404 287,292 kMPFaOffN #_reverse__R21
 1506 405 290,292 2*kMPFaOffN #_reverse__R21,_reverse__R25
 1507 406 292,326 kMPFaOffN #_reverse__R21
 1508 407 2,333 kMPFaOffN #_reverse__R21
 1509 408 42,333 kMPFaOffN #_reverse__R21
 1510 409 54,333 kMPFaOffN #_reverse__R21
 1511 410 74,333 2*kMPFaOffN #_reverse__R21,_reverse__R25
 1512 411 120,333 kMPFaOffN #_reverse__R21
 1513 412 242,333 2*kMPFaOffN #_reverse__R21,_reverse__R25
 1514 413 285,333 kMPFaOffN #_reverse__R21
 1515 414 287,333 kMPFaOffN #_reverse__R21
 1516 415 290,333 2*kMPFaOffN #_reverse__R21,_reverse__R25
 1517 416 326,333 kMPFaOffN #_reverse__R21
 1518 382 39,242 2*kMPFaN #_R22,_R26
 1519 383 39,285 kMPFaN #_R22
 1520 384 39,287 kMPFaN #_R22
 1521 385 39,290 2*kMPFaN #_R22,_R26
 1522 386 39,326 kMPFaN #_R22
 1523 387 2,98 kMPFaN #_R22
 1524 388 42,98 kMPFaN #_R22
 1525 389 54,98 kMPFaN #_R22
 1526 390 74,98 2*kMPFaN #_R22,_R26
 1527 391 98,120 kMPFaN #_R22
 1528 392 98,242 2*kMPFaN #_R22,_R26
 1529 393 98,285 kMPFaN #_R22
 1530 394 98,287 kMPFaN #_R22
 1531 395 98,290 2*kMPFaN #_R22,_R26
 1532 396 98,326 kMPFaN #_R22
 1533 397 2,160 kMPFaN #_R22
 1534 398 42,160 kMPFaN #_R22
 1535 399 54,160 kMPFaN #_R22
 1536 400 74,160 2*kMPFaN #_R22,_R26
 1537 401 120,160 kMPFaN #_R22
 1538 402 160,242 2*kMPFaN #_R22,_R26
 1539 403 160,285 kMPFaN #_R22
 1540 404 160,287 kMPFaN #_R22
 1541 405 160,290 2*kMPFaN #_R22,_R26
 1542 406 160,326 kMPFaN #_R22
 1543 407 2,332 kMPFaN #_R22
 1544 408 42,332 kMPFaN #_R22
 1545 409 54,332 kMPFaN #_R22
 1546 410 74,332 2*kMPFaN #_R22,_R26
 1547 411 120,332 kMPFaN #_R22
 1548 412 242,332 2*kMPFaN #_R22,_R26
 1549 413 285,332 kMPFaN #_R22
 1550 414 287,332 kMPFaN #_R22
 1551 415 290,332 2*kMPFaN #_R22,_R26
 1552 416 326,332 kMPFaN #_R22
 1553 18,439 18,177 kCDCcD #_R27
 1554 488 10 kCDCout #_R29
 1555 27,492 600 kCDCaOnN #_R30
 1556 86,492 601 kCDCaOnN #_R30
 1557 289,492 602 kCDCaOnN #_R30
 1558 291,492 603 kCDCaOnN #_R30
 1559 417 39,289 kCDCaOffN #_reverse__R30
 1560 418 39,291 kCDCaOffN #_reverse__R30
 1561 419 98,289 kCDCaOffN #_reverse__R30
 1562 420 98,291 kCDCaOffN #_reverse__R30
 1563 421 160,289 kCDCaOffN #_reverse__R30
 1564 422 160,291 kCDCaOffN #_reverse__R30
 1565 423 27,293 kCDCaOffN #_reverse__R30
 1566 424 86,293 kCDCaOffN #_reverse__R30
 1567 425 289,293 kCDCaOffN #_reverse__R30
 1568 426 291,293 kCDCaOffN #_reverse__R30
 1569 427 27,294 kCDCaOffN #_reverse__R30
 1570 428 86,294 kCDCaOffN #_reverse__R30
 1571 429 289,294 kCDCaOffN #_reverse__R30
 1572 430 291,294 kCDCaOffN #_reverse__R30
 1573 431 27,332 kCDCaOffN #_reverse__R30
 1574 432 86,332 kCDCaOffN #_reverse__R30
 1575 433 289,332 kCDCaOffN #_reverse__R30
 1576 434 291,332 kCDCaOffN #_reverse__R30
 1577 417 39,290 kCDCaN #_R31
 1578 418 39,604 kCDCaN #_R31
 1579 419 98,290 kCDCaN #_R31
 1580 420 98,604 kCDCaN #_R31
 1581 421 160,290 kCDCaN #_R31
 1582 422 160,604 kCDCaN #_R31
 1583 423 74,293 kCDCaN #_R31
 1584 424 242,293 kCDCaN #_R31
 1585 425 290,293 kCDCaN #_R31
 1586 426 293,604 kCDCaN #_R31
 1587 427 74,294 kCDCaN #_R31
 1588 428 242,294 kCDCaN #_R31
 1589 429 290,294 kCDCaN #_R31
 1590 430 294,604 kCDCaN #_R31
 1591 431 74,332 kCDCaN #_R31
 1592 432 242,332 kCDCaN #_R31
 1593 433 290,332 kCDCaN #_R31
 1594 434 332,604 kCDCaN #_R31
 1595 4,502 605 kCDCaOn #_R32
 1596 53,502 606 kCDCaOn #_R32
 1597 172,502 607 kCDCaOn #_R32
 1598 177,502 608 kCDCaOn #_R32
 1599 435 4,331 kCDCaOff #_reverse__R32
 1600 436 53,331 kCDCaOff #_reverse__R32
 1601 437 172,331 kCDCaOff #_reverse__R32
 1602 438 177,331 kCDCaOff #_reverse__R32
 1603 435 44,331 kCDCa #_R33
 1604 436 132,331 kCDCa #_R33
 1605 437 175,331 kCDCa #_R33
 1606 438 331,439 kCDCa #_R33
 1607 5,492 609 kWEEdOn #_R34
 1608 61,492 610 kWEEdOn #_R34
 1609 440 5,293 kWEEdOff #_reverse__R34
 1610 441 61,293 kWEEdOff #_reverse__R34
 1611 442 5,294 kWEEdOff #_reverse__R34
 1612 443 61,294 kWEEdOff #_reverse__R34
 1613 444 5,332 kWEEdOff #_reverse__R34
 1614 445 61,332 kWEEdOff #_reverse__R34
 1615 440 79,293 kWEEd #_R35
 1616 441 79,293 kWEEd #_R35
 1617 442 79,294 kWEEd #_R35
 1618 443 79,294 kWEEd #_R35
 1619 444 79,332 kWEEd #_R35
 1620 445 79,332 kWEEd #_R35
 1621 5,492 611 kMPFdOnN #_R38
 1622 79,492 612 kMPFdOnN #_R38
 1623 338,492 613 kMPFdOnN #_R38
 1624 446 5,293 kMPFdOffN #_reverse__R38
 1625 447 5,294 kMPFdOffN #_reverse__R38
 1626 448 5,332 kMPFdOffN #_reverse__R38
 1627 449 79,293 kMPFdOffN #_reverse__R38
 1628 450 79,294 kMPFdOffN #_reverse__R38
 1629 451 79,332 kMPFdOffN #_reverse__R38
 1630 452 39,338 kMPFdOffN #_reverse__R38
 1631 453 98,338 kMPFdOffN #_reverse__R38
 1632 454 160,338 kMPFdOffN #_reverse__R38
 1633 455 293,338 kMPFdOffN #_reverse__R38
 1634 456 294,338 kMPFdOffN #_reverse__R38
 1635 457 332,338 kMPFdOffN #_reverse__R38
 1636 446 5,614 kMPFdN #_R39
 1637 447 5,615 kMPFdN #_R39
 1638 448 5,333 kMPFdN #_R39
 1639 449 79,614 kMPFdN #_R39
 1640 450 79,615 kMPFdN #_R39
 1641 451 79,333 kMPFdN #_R39
 1642 452 80,338 kMPFdN #_R39
 1643 453 265,338 kMPFdN #_R39
 1644 454 292,338 kMPFdN #_R39
 1645 455 338,614 kMPFdN #_R39
 1646 456 338,615 kMPFdN #_R39
 1647 457 333,338 kMPFdN #_R39
 1648 61,492 616 kMPFsdOnN #_R40
 1649 275,492 617 kMPFsdOnN #_R40
 1650 339,492 618 kMPFsdOnN #_R40
 1651 458 61,293 kMPFsdOffN #_reverse__R40
 1652 459 61,294 kMPFsdOffN #_reverse__R40
 1653 460 61,332 kMPFsdOffN #_reverse__R40
 1654 461 39,275 kMPFsdOffN #_reverse__R40
 1655 462 98,275 kMPFsdOffN #_reverse__R40
 1656 463 160,275 kMPFsdOffN #_reverse__R40
 1657 464 275,293 kMPFsdOffN #_reverse__R40
 1658 465 275,294 kMPFsdOffN #_reverse__R40
 1659 466 275,332 kMPFsdOffN #_reverse__R40
 1660 467 39,339 kMPFsdOffN #_reverse__R40
 1661 468 98,339 kMPFsdOffN #_reverse__R40
 1662 469 160,339 kMPFsdOffN #_reverse__R40
 1663 470 293,339 kMPFsdOffN #_reverse__R40
 1664 471 294,339 kMPFsdOffN #_reverse__R40
 1665 472 332,339 kMPFsdOffN #_reverse__R40
 1666 458 61,614 kMPFsdN #_R41
 1667 459 61,615 kMPFsdN #_R41
 1668 460 61,333 kMPFsdN #_R41
 1669 461 80,275 kMPFsdN #_R41
 1670 462 265,275 kMPFsdN #_R41
 1671 463 275,292 kMPFsdN #_R41
 1672 464 275,614 kMPFsdN #_R41
 1673 465 275,615 kMPFsdN #_R41
 1674 466 275,333 kMPFsdN #_R41
 1675 467 80,339 kMPFsdN #_R41
 1676 468 265,339 kMPFsdN #_R41
 1677 469 292,339 kMPFsdN #_R41
 1678 470 339,614 kMPFsdN #_R41
 1679 471 339,615 kMPFsdN #_R41
 1680 472 333,339 kMPFsdN #_R41
 1681 6,502 619 kMPFdOn #_R42
 1682 473 6,331 kMPFdOff #_reverse__R42
 1683 473 6,501 kMPFd #_R43
 1684 9,474 620 kMPFsOn #_R44
 1685 9,501 621 kMPFsOn #_R44
 1686 9,502 622 kMPFsOn #_R44
 1687 476 9,331 kMPFsOff #_reverse__R44
 1688 476 9,190 kMPFs #_R45
 1689 478 14,338 kWEEsaOff #_reverse__R54
 1690 478 14,339 kWEEsa #_R55
 1691 8,439 623 kCDCdqOn #_R56
 1692 479 8,207 kCDCdqOff #_reverse__R56
 1693 480 8,273 kCDCdqOff #_reverse__R56
 1694 481 8,322 kCDCdqOff #_reverse__R56
 1695 479 8,174 kCDCdq #_R57
 1696 480 8,96 kCDCdq #_R57
 1697 481 8,173 kCDCdq #_R57
 1698 21,373 624 kCDCdqOnN #_R58
 1699 21,477 625 kCDCdqOnN #_R58
 1700 482 21,242 kCDCdqOffN #_reverse__R58
 1701 483 21,288 kCDCdqOffN #_reverse__R58
 1702 484 21,291 kCDCdqOffN #_reverse__R58
 1703 485 21,326 kCDCdqOffN #_reverse__R58
 1704 482 21,74 kCDCdqN #_R59
 1705 483 21,286 kCDCdqN #_R59
 1706 484 21,289 kCDCdqN #_R59
 1707 485 21,285 kCDCdqN #_R59
 1708 8,488 8,10,44 kCDCus #_R60
 1709 8,439 8,132 krPLKph #_R61
 1710 8,373 8,120 krPLKphN #_R62
 1711 8,491 8,159 krPLKphN #_R62
 1712 22,477 626 kE33bCDCn #_R64
 1713 486 627 kCDCsq #_R65
 1714 486 10,96 kE33CDCdis #_R66
 1715 487 488 kCDCsqN #_R67
 1716 487 22,74 kE33CDCdisN #_R68
 1717 489 13,207 kCDCBdOff #_reverse__R73
 1718 489 13,628 kCDCBd #_R74
 1719 14,373 629 kCDCBdOnN #_R75
 1720 490 14,287 kCDCBdOffN #_reverse__R75
 1721 490 14,491 kCDCBdN #_R76
 1722 16,373 16,207 kxpCDC25B #_R86
 1723 16,477 16,273 kxpCDC25B #_R86
 1724 16,491 16,323 kxpCDC25B #_R86
 1725 17,439 17,604 kipCDCi #_R87
 1726 161,439 161,604 kipCDCa #_R88
 1727 16,492 16,331 kxpMPFs #_R94
 1728 17,475 17,614 kipMPF10 #_R97
 1729 161,475 161,614 kipMPF10 #_R97
 1730 17,474 17,615 kipMPF100 #_R98
 1731 17,502 17,630 kipMPF100 #_R98
 1732 161,474 161,615 kipMPF100 #_R98
 1733 161,502 161,630 kipMPF100 #_R98
 1734 17,501 17,631 kipMPF10 #_R99
 1735 161,501 161,631 kipMPF10 #_R99
 1736 17,502 161,502 kImpA #_R100
 1737 1,439 632 kMPFusOn #_R106
 1738 47,439 556 kMPFusOn #_R106
 1739 68,439 633 kMPFusOn #_R106
 1740 140,439 557 kMPFusOn #_R106
 1741 190,439 634 kMPFusOn #_R106
 1742 191,439 559 kMPFusOn #_R106
 1743 192,439 635 kMPFusOn #_R106
 1744 26,475 572 kMPFusOn #_R106
 1745 28,475 573 kMPFusOn #_R106
 1746 44,475 574 kMPFusOn #_R106
 1747 70,475 575 kMPFusOn #_R106
 1748 85,475 576 kMPFusOn #_R106
 1749 132,475 577 kMPFusOn #_R106
 1750 173,475 578 kMPFusOn #_R106
 1751 174,475 579 kMPFusOn #_R106
 1752 175,475 580 kMPFusOn #_R106
 1753 207,475 581 kMPFusOn #_R106
 1754 322,475 582 kMPFusOn #_R106
 1755 439,475 583 kMPFusOn #_R106
 1756 374 47,207 kMPFusOff #_reverse__R106
 1757 375 47,322 kMPFusOff #_reverse__R106
 1758 376 140,207 kMPFusOff #_reverse__R106
 1759 377 140,322 kMPFusOff #_reverse__R106
 1760 380 191,207 kMPFusOff #_reverse__R106
 1761 381 191,322 kMPFusOff #_reverse__R106
 1762 493 1,207 kMPFusOff #_reverse__R106
 1763 494 1,322 kMPFusOff #_reverse__R106
 1764 495 68,207 kMPFusOff #_reverse__R106
 1765 496 68,322 kMPFusOff #_reverse__R106
 1766 497 190,207 kMPFusOff #_reverse__R106
 1767 498 190,322 kMPFusOff #_reverse__R106
 1768 499 192,207 kMPFusOff #_reverse__R106
 1769 500 192,322 kMPFusOff #_reverse__R106
 1770 374 166,207 kMPFus #_R107
 1771 375 166,322 kMPFus #_R107
 1772 376 207,474 kMPFus #_R107
 1773 377 322,474 kMPFus #_R107
 1774 380 207,501 kMPFus #_R107
 1775 381 322,501 kMPFus #_R107
 1776 493 103,207 kMPFus #_R107
 1777 494 103,322 kMPFus #_R107
 1778 495 167,207 kMPFus #_R107
 1779 496 167,322 kMPFus #_R107
 1780 497 207,331 kMPFus #_R107
 1781 498 322,331 kMPFus #_R107
 1782 499 207,502 kMPFus #_R107
 1783 500 322,502 kMPFus #_R107
 1784 503 66,273 kCDCsdOff #_reverse__R108
 1785 503 66,628 kCDCsd #_R109
 1786 97,477 636 kCDCsdOnN #_R110
 1787 504 97,242 kCDCsdOffN #_reverse__R110
 1788 504 97,604 kCDCsdN #_R111
 1789 66,488 10,44,66 kCDCus2 #_R112
 1790 505 97,292 kMPFneOffN #_reverse__R113
 1791 506 97,265 kMPFneOffN #_reverse__R115
 1792 507 97,294 kMPFneOffN #_reverse__R115
 1793 66,474 637 kMPFneOn2 #_R116
 1794 505 97,631 kMPFneN #_R118
 1795 506 97,614 kMPFneN #_R118
 1796 507 97,630 kMPFneN #_R118
 1797 23,502 638 kPLKaOn #_R119
 1798 508 23,331 kPLKaOff #_reverse__R119
 1799 24,492 639 kPLKaOnN #_R120
 1800 509 24,293 kPLKaOffN #_reverse__R120
 1801 510 24,294 kPLKaOffN #_reverse__R120
 1802 511 24,332 kPLKaOffN #_reverse__R120
 1803 509 97,293 kPLKaN #_R121
 1804 510 97,294 kPLKaN #_R121
 1805 511 97,332 kPLKaN #_R121
 1806 508 66,331 kPLKa #_R122
 1807 512 97,275 kWEEdOff #_reverse__R129
 1808 512 97,339 kWEEd #_R130
 1809 513 98,293 kMPFimpN #_R133
 1810 514 98,294 kMPFimpN #_R133
 1811 515 98,332 kMPFimpN #_R133
 1812 516 265,293 kMPFimpN #_R133
 1813 517 265,294 kMPFimpN #_R133
 1814 518 265,332 kMPFimpN #_R133
 1815 519 293,294 kMPFimpN #_R133
 1816 520 294,294 kMPFimpN #_R133
 1817 521 294,332 kMPFimpN #_R133
 1818 522 39,615 kMPFimpN #_R133
 1819 523 98,615 kMPFimpN #_R133
 1820 524 160,615 kMPFimpN #_R133
 1821 525 293,615 kMPFimpN #_R133
 1822 526 294,615 kMPFimpN #_R133
 1823 527 332,615 kMPFimpN #_R133
 1824 528 39,293 kMPFimpN #_R133
 1825 529 98,293 kMPFimpN #_R133
 1826 530 160,293 kMPFimpN #_R133
 1827 531 293,293 kMPFimpN #_R133
 1828 532 293,294 kMPFimpN #_R133
 1829 533 293,332 kMPFimpN #_R133
 1830 534 39,614 kMPFimpN #_R133
 1831 535 98,614 kMPFimpN #_R133
 1832 536 160,614 kMPFimpN #_R133
 1833 537 293,614 kMPFimpN #_R133
 1834 538 294,614 kMPFimpN #_R133
 1835 539 332,614 kMPFimpN #_R133
 1836 39,492 640 kMPFimpOnN #_R134
 1837 80,492 641 kMPFimpOnN #_R134
 1838 160,492 642 kMPFimpOnN #_R134
 1839 292,492 643 kMPFimpOnN #_R134
 1840 332,492 644 kMPFimpOnN #_R134
 1841 333,492 645 kMPFimpOnN #_R134
 1842 39,492 646 kMPFimpOnN #_R134
 1843 98,492 647 kMPFimpOnN #_R134
 1844 160,492 648 kMPFimpOnN #_R134
 1845 293,492 649 kMPFimpOnN #_R134
 1846 294,492 650 kMPFimpOnN #_R134
 1847 332,492 651 kMPFimpOnN #_R134
 1848 492,492 652 kMPFimpOnN #_R134
 1849 513 39,293 kMPFimpOffN #_reverse__R134
 1850 514 39,294 kMPFimpOffN #_reverse__R134
 1851 515 39,332 kMPFimpOffN #_reverse__R134
 1852 516 80,293 kMPFimpOffN #_reverse__R134
 1853 517 80,294 kMPFimpOffN #_reverse__R134
 1854 518 80,332 kMPFimpOffN #_reverse__R134
 1855 519 160,293 kMPFimpOffN #_reverse__R134
 1856 520 160,294 kMPFimpOffN #_reverse__R134
 1857 521 160,332 kMPFimpOffN #_reverse__R134
 1858 522 39,292 kMPFimpOffN #_reverse__R134
 1859 523 98,292 kMPFimpOffN #_reverse__R134
 1860 524 160,292 kMPFimpOffN #_reverse__R134
 1861 525 292,293 kMPFimpOffN #_reverse__R134
 1862 526 292,294 kMPFimpOffN #_reverse__R134
 1863 527 292,332 kMPFimpOffN #_reverse__R134
 1864 528 39,332 kMPFimpOffN #_reverse__R134
 1865 529 98,332 kMPFimpOffN #_reverse__R134
 1866 530 160,332 kMPFimpOffN #_reverse__R134
 1867 531 293,332 kMPFimpOffN #_reverse__R134
 1868 532 294,332 kMPFimpOffN #_reverse__R134
 1869 533 332,332 kMPFimpOffN #_reverse__R134
 1870 534 39,333 kMPFimpOffN #_reverse__R134
 1871 535 98,333 kMPFimpOffN #_reverse__R134
 1872 536 160,333 kMPFimpOffN #_reverse__R134
 1873 537 293,333 kMPFimpOffN #_reverse__R134
 1874 538 294,333 kMPFimpOffN #_reverse__R134
 1875 539 332,333 kMPFimpOffN #_reverse__R134
 1876 1,502 653 kMPFimpOn #_R135
 1877 47,502 654 kMPFimpOn #_R135
 1878 103,502 655 kMPFimpOn #_R135
 1879 166,502 656 kMPFimpOn #_R135
 1880 190,502 657 kMPFimpOn #_R135
 1881 191,502 658 kMPFimpOn #_R135
 1882 331,502 659 kMPFimpOn #_R135
 1883 1,501 660 kMPFimpOn #_R135
 1884 68,501 661 kMPFimpOn #_R135
 1885 103,501 662 kMPFimpOn #_R135
 1886 167,501 663 kMPFimpOn #_R135
 1887 190,501 664 kMPFimpOn #_R135
 1888 192,501 665 kMPFimpOn #_R135
 1889 331,501 666 kMPFimpOn #_R135
 1890 501,502 667 kMPFimpOn #_R135
 1891 540 1,331 kMPFimpOff #_reverse__R135
 1892 541 47,331 kMPFimpOff #_reverse__R135
 1893 542 103,331 kMPFimpOff #_reverse__R135
 1894 543 166,331 kMPFimpOff #_reverse__R135
 1895 544 190,331 kMPFimpOff #_reverse__R135
 1896 545 191,331 kMPFimpOff #_reverse__R135
 1897 546 1,331 kMPFimpOff #_reverse__R135
 1898 547 68,331 kMPFimpOff #_reverse__R135
 1899 548 103,331 kMPFimpOff #_reverse__R135
 1900 549 167,331 kMPFimpOff #_reverse__R135
 1901 550 190,331 kMPFimpOff #_reverse__R135
 1902 551 192,331 kMPFimpOff #_reverse__R135
 1903 552 331,331 kMPFimpOff #_reverse__R135
 1904 540 68,331 kMPFimp #_R136
 1905 541 140,331 kMPFimp #_R136
 1906 542 167,331 kMPFimp #_R136
 1907 543 331,474 kMPFimp #_R136
 1908 544 192,331 kMPFimp #_R136
 1909 545 331,475 kMPFimp #_R136
 1910 546 1,502 kMPFimp #_R136
 1911 547 68,502 kMPFimp #_R136
 1912 548 103,502 kMPFimp #_R136
 1913 549 167,502 kMPFimp #_R136
 1914 550 190,502 kMPFimp #_R136
 1915 551 192,502 kMPFimp #_R136
 1916 552 331,502 kMPFimp #_R136
 1917 25,492 668 kH3aOn #_R137
 1918 553 25,293 kH3aOff #_reverse__R137
 1919 554 25,294 kH3aOff #_reverse__R137
 1920 555 25,332 kH3aOff #_reverse__R137
 1921 553 119,293 kH3a #_R138
 1922 554 119,294 kH3a #_R138
 1923 555 119,332 kH3a #_R138
 1924 18,614 18 kMPFout #_R7
 1925 18,615 18 kMPFout #_R7
 1926 18,630 18 kMPFout #_R7
 1927 18,631 18 kMPFout #_R7
 1928 18,604 18 kCDCout #_R8
 1929 18,628 18 kCDCout #_R8
 1930 628 207 kCDCBa #_R12
 1931 26,628 26,207 kCDCAaCDCB #_R16
 1932 85,628 85,207 kCDCAaCDCB #_R16
 1933 173,628 173,207 kCDCAaCDCB #_R16
 1934 322,628 207,322 kCDCAaCDCB #_R16
 1935 556 47,439 2*kMPFaOff #_reverse__R19,_reverse__R23
 1936 557 140,439 2*kMPFaOff #_reverse__R19,_reverse__R23
 1937 558 166,439 2*kMPFaOff #_reverse__R19,_reverse__R23
 1938 559 191,439 2*kMPFaOff #_reverse__R19,_reverse__R23
 1939 560 26,474 kMPFaOff #_reverse__R19
 1940 561 28,474 kMPFaOff #_reverse__R19
 1941 562 44,474 2*kMPFaOff #_reverse__R19,_reverse__R23
 1942 563 70,474 kMPFaOff #_reverse__R19
 1943 564 85,474 kMPFaOff #_reverse__R19
 1944 565 132,474 2*kMPFaOff #_reverse__R19,_reverse__R23
 1945 566 173,474 kMPFaOff #_reverse__R19
 1946 567 174,474 kMPFaOff #_reverse__R19
 1947 568 175,474 2*kMPFaOff #_reverse__R19,_reverse__R23
 1948 569 207,474 kMPFaOff #_reverse__R19
 1949 570 322,474 kMPFaOff #_reverse__R19
 1950 571 439,474 2*kMPFaOff #_reverse__R19,_reverse__R23
 1951 572 26,475 kMPFaOff #_reverse__R19
 1952 573 28,475 kMPFaOff #_reverse__R19
 1953 574 44,475 2*kMPFaOff #_reverse__R19,_reverse__R23
 1954 575 70,475 kMPFaOff #_reverse__R19
 1955 576 85,475 kMPFaOff #_reverse__R19
 1956 577 132,475 2*kMPFaOff #_reverse__R19,_reverse__R23
 1957 578 173,475 kMPFaOff #_reverse__R19
 1958 579 174,475 kMPFaOff #_reverse__R19
 1959 580 175,475 2*kMPFaOff #_reverse__R19,_reverse__R23
 1960 581 207,475 kMPFaOff #_reverse__R19
 1961 582 322,475 kMPFaOff #_reverse__R19
 1962 583 439,475 2*kMPFaOff #_reverse__R19,_reverse__R23
 1963 584 26,501 kMPFaOff #_reverse__R19
 1964 585 28,501 kMPFaOff #_reverse__R19
 1965 586 44,501 2*kMPFaOff #_reverse__R19,_reverse__R23
 1966 587 70,501 kMPFaOff #_reverse__R19
 1967 588 85,501 kMPFaOff #_reverse__R19
 1968 589 132,501 2*kMPFaOff #_reverse__R19,_reverse__R23
 1969 590 173,501 kMPFaOff #_reverse__R19
 1970 591 174,501 kMPFaOff #_reverse__R19
 1971 592 175,501 2*kMPFaOff #_reverse__R19,_reverse__R23
 1972 593 207,501 kMPFaOff #_reverse__R19
 1973 594 322,501 kMPFaOff #_reverse__R19
 1974 595 439,501 2*kMPFaOff #_reverse__R19,_reverse__R23
 1975 556 1,439 2*kMPFa #_R20,_R24
 1976 557 68,439 2*kMPFa #_R20,_R24
 1977 558 103,439 2*kMPFa #_R20,_R24
 1978 559 190,439 2*kMPFa #_R20,_R24
 1979 560 26,167 kMPFa #_R20
 1980 561 28,167 kMPFa #_R20
 1981 562 44,167 2*kMPFa #_R20,_R24
 1982 563 70,167 kMPFa #_R20
 1983 564 85,167 kMPFa #_R20
 1984 565 132,167 2*kMPFa #_R20,_R24
 1985 566 167,173 kMPFa #_R20
 1986 567 167,174 kMPFa #_R20
 1987 568 167,175 2*kMPFa #_R20,_R24
 1988 569 167,207 kMPFa #_R20
 1989 570 167,322 kMPFa #_R20
 1990 571 167,439 2*kMPFa #_R20,_R24
 1991 572 26,192 kMPFa #_R20
 1992 573 28,192 kMPFa #_R20
 1993 574 44,192 2*kMPFa #_R20,_R24
 1994 575 70,192 kMPFa #_R20
 1995 576 85,192 kMPFa #_R20
 1996 577 132,192 2*kMPFa #_R20,_R24
 1997 578 173,192 kMPFa #_R20
 1998 579 174,192 kMPFa #_R20
 1999 580 175,192 2*kMPFa #_R20,_R24
 2000 581 192,207 kMPFa #_R20
 2001 582 192,322 kMPFa #_R20
 2002 583 192,439 2*kMPFa #_R20,_R24
 2003 584 26,331 kMPFa #_R20
 2004 585 28,331 kMPFa #_R20
 2005 586 44,331 2*kMPFa #_R20,_R24
 2006 587 70,331 kMPFa #_R20
 2007 588 85,331 kMPFa #_R20
 2008 589 132,331 2*kMPFa #_R20,_R24
 2009 590 173,331 kMPFa #_R20
 2010 591 174,331 kMPFa #_R20
 2011 592 175,331 2*kMPFa #_R20,_R24
 2012 593 207,331 kMPFa #_R20
 2013 594 322,331 kMPFa #_R20
 2014 595 331,439 2*kMPFa #_R20,_R24
 2015 80,604 669 2*kMPFaOnN #_R21,_R25
 2016 265,604 670 2*kMPFaOnN #_R21,_R25
 2017 292,604 671 2*kMPFaOnN #_R21,_R25
 2018 333,604 672 2*kMPFaOnN #_R21,_R25
 2019 2,614 673 kMPFaOnN #_R21
 2020 42,614 674 kMPFaOnN #_R21
 2021 54,614 675 kMPFaOnN #_R21
 2022 74,614 676 2*kMPFaOnN #_R21,_R25
 2023 120,614 677 kMPFaOnN #_R21
 2024 242,614 678 2*kMPFaOnN #_R21,_R25
 2025 285,614 679 kMPFaOnN #_R21
 2026 287,614 680 kMPFaOnN #_R21
 2027 290,614 681 2*kMPFaOnN #_R21,_R25
 2028 326,614 682 kMPFaOnN #_R21
 2029 373,614 683 kMPFaOnN #_R21
 2030 604,614 684 2*kMPFaOnN #_R21,_R25
 2031 2,615 685 kMPFaOnN #_R21
 2032 42,615 686 kMPFaOnN #_R21
 2033 54,615 687 kMPFaOnN #_R21
 2034 74,615 688 2*kMPFaOnN #_R21,_R25
 2035 120,615 689 kMPFaOnN #_R21
 2036 242,615 690 2*kMPFaOnN #_R21,_R25
 2037 285,615 691 kMPFaOnN #_R21
 2038 287,615 692 kMPFaOnN #_R21
 2039 290,615 693 2*kMPFaOnN #_R21,_R25
 2040 326,615 694 kMPFaOnN #_R21
 2041 373,615 695 kMPFaOnN #_R21
 2042 604,615 696 2*kMPFaOnN #_R21,_R25
 2043 2,631 697 kMPFaOnN #_R21
 2044 42,631 698 kMPFaOnN #_R21
 2045 54,631 699 kMPFaOnN #_R21
 2046 74,631 700 2*kMPFaOnN #_R21,_R25
 2047 120,631 701 kMPFaOnN #_R21
 2048 242,631 702 2*kMPFaOnN #_R21,_R25
 2049 285,631 703 kMPFaOnN #_R21
 2050 287,631 704 kMPFaOnN #_R21
 2051 290,631 705 2*kMPFaOnN #_R21,_R25
 2052 326,631 706 kMPFaOnN #_R21
 2053 373,631 707 kMPFaOnN #_R21
 2054 604,631 708 2*kMPFaOnN #_R21,_R25
 2055 596 80,373 kMPFaOffN #_reverse__R21
 2056 597 265,373 kMPFaOffN #_reverse__R21
 2057 598 292,373 kMPFaOffN #_reverse__R21
 2058 599 333,373 kMPFaOffN #_reverse__R21
 2059 596 39,373 kMPFaN #_R22
 2060 597 98,373 kMPFaN #_R22
 2061 598 160,373 kMPFaN #_R22
 2062 599 332,373 kMPFaN #_R22
 2063 19,604 19,291 kCDCcDn #_R28
 2064 627 10 kCDCout #_R29
 2065 27,630 709 kCDCaOnN #_R30
 2066 86,630 710 kCDCaOnN #_R30
 2067 289,630 711 kCDCaOnN #_R30
 2068 291,630 712 kCDCaOnN #_R30
 2069 600 27,492 kCDCaOffN #_reverse__R30
 2070 601 86,492 kCDCaOffN #_reverse__R30
 2071 602 289,492 kCDCaOffN #_reverse__R30
 2072 603 291,492 kCDCaOffN #_reverse__R30
 2073 600 74,492 kCDCaN #_R31
 2074 601 242,492 kCDCaN #_R31
 2075 602 290,492 kCDCaN #_R31
 2076 603 492,604 kCDCaN #_R31
 2077 605 4,502 kCDCaOff #_reverse__R32
 2078 606 53,502 kCDCaOff #_reverse__R32
 2079 607 172,502 kCDCaOff #_reverse__R32
 2080 608 177,502 kCDCaOff #_reverse__R32
 2081 605 44,502 kCDCa #_R33
 2082 606 132,502 kCDCa #_R33
 2083 607 175,502 kCDCa #_R33
 2084 608 439,502 kCDCa #_R33
 2085 5,630 713 kWEEdOn #_R34
 2086 61,630 714 kWEEdOn #_R34
 2087 609 5,492 kWEEdOff #_reverse__R34
 2088 610 61,492 kWEEdOff #_reverse__R34
 2089 609 79,492 kWEEd #_R35
 2090 610 79,492 kWEEd #_R35
 2091 5,630 715 kMPFdOnN #_R38
 2092 79,630 716 kMPFdOnN #_R38
 2093 338,630 717 kMPFdOnN #_R38
 2094 611 5,492 kMPFdOffN #_reverse__R38
 2095 612 79,492 kMPFdOffN #_reverse__R38
 2096 613 338,492 kMPFdOffN #_reverse__R38
 2097 611 5,631 kMPFdN #_R39
 2098 612 79,631 kMPFdN #_R39
 2099 613 338,631 kMPFdN #_R39
 2100 61,630 718 kMPFsdOnN #_R40
 2101 275,630 719 kMPFsdOnN #_R40
 2102 339,630 720 kMPFsdOnN #_R40
 2103 616 61,492 kMPFsdOffN #_reverse__R40
 2104 617 275,492 kMPFsdOffN #_reverse__R40
 2105 618 339,492 kMPFsdOffN #_reverse__R40
 2106 616 61,631 kMPFsdN #_R41
 2107 617 275,631 kMPFsdN #_R41
 2108 618 339,631 kMPFsdN #_R41
 2109 619 6,502 kMPFdOff #_reverse__R42
 2110 619 6,721 kMPFd #_R43
 2111 620 9,474 kMPFsOff #_reverse__R44
 2112 621 9,501 kMPFsOff #_reverse__R44
 2113 622 9,502 kMPFsOff #_reverse__R44
 2114 620 9,140 kMPFs #_R45
 2115 621 9,191 kMPFs #_R45
 2116 622 9,192 kMPFs #_R45
 2117 8,628 722 kCDCdqOn #_R56
 2118 623 8,439 kCDCdqOff #_reverse__R56
 2119 623 8,175 kCDCdq #_R57
 2120 21,604 723 kCDCdqOnN #_R58
 2121 624 21,373 kCDCdqOffN #_reverse__R58
 2122 625 21,477 kCDCdqOffN #_reverse__R58
 2123 624 21,287 kCDCdqN #_R59
 2124 625 21,159 kCDCdqN #_R59
 2125 8,627 8,10,96 kCDCus #_R60
 2126 8,628 8,273 krPLKph #_R61
 2127 8,604 8,242 krPLKphN #_R62
 2128 626 627 kCDCsqN #_R67
 2129 626 22,159 kE33CDCdisN #_R68
 2130 629 14,373 kCDCBdOffN #_reverse__R75
 2131 629 14,724 kCDCBdN #_R76
 2132 17,628 17,724 kipCDC25B #_R84
 2133 161,628 161,724 kipCDC25B #_R84
 2134 16,604 16,439 kxpCDCf #_R89
 2135 16,615 16,474 kxpMPFf #_R93
 2136 16,614 16,475 kxpMPFs #_R94
 2137 16,630 16,502 kxpMPFs #_R94
 2138 16,631 16,501 kxpMPFs #_R94
 2139 556 47,439 kMPFusOff #_reverse__R106
 2140 557 140,439 kMPFusOff #_reverse__R106
 2141 559 191,439 kMPFusOff #_reverse__R106
 2142 572 26,475 kMPFusOff #_reverse__R106
 2143 573 28,475 kMPFusOff #_reverse__R106
 2144 574 44,475 kMPFusOff #_reverse__R106
 2145 575 70,475 kMPFusOff #_reverse__R106
 2146 576 85,475 kMPFusOff #_reverse__R106
 2147 577 132,475 kMPFusOff #_reverse__R106
 2148 578 173,475 kMPFusOff #_reverse__R106
 2149 579 174,475 kMPFusOff #_reverse__R106
 2150 580 175,475 kMPFusOff #_reverse__R106
 2151 581 207,475 kMPFusOff #_reverse__R106
 2152 582 322,475 kMPFusOff #_reverse__R106
 2153 583 439,475 kMPFusOff #_reverse__R106
 2154 632 1,439 kMPFusOff #_reverse__R106
 2155 633 68,439 kMPFusOff #_reverse__R106
 2156 634 190,439 kMPFusOff #_reverse__R106
 2157 635 192,439 kMPFusOff #_reverse__R106
 2158 556 166,439 kMPFus #_R107
 2159 557 439,474 kMPFus #_R107
 2160 559 439,501 kMPFus #_R107
 2161 572 26,721 kMPFus #_R107
 2162 573 28,721 kMPFus #_R107
 2163 574 44,721 kMPFus #_R107
 2164 575 70,721 kMPFus #_R107
 2165 576 85,721 kMPFus #_R107
 2166 577 132,721 kMPFus #_R107
 2167 578 173,721 kMPFus #_R107
 2168 579 174,721 kMPFus #_R107
 2169 580 175,721 kMPFus #_R107
 2170 581 207,721 kMPFus #_R107
 2171 582 322,721 kMPFus #_R107
 2172 583 439,721 kMPFus #_R107
 2173 632 103,439 kMPFus #_R107
 2174 633 167,439 kMPFus #_R107
 2175 634 331,439 kMPFus #_R107
 2176 635 439,502 kMPFus #_R107
 2177 636 97,477 kCDCsdOffN #_reverse__R110
 2178 636 97,724 kCDCsdN #_R111
 2179 66,627 10,66,96 kCDCus2 #_R112
 2180 97,615 725 kMPFneOnN2 #_R115
 2181 637 66,474 kMPFneOff #_reverse__R116
 2182 637 66,721 kMPFne #_R117
 2183 638 23,502 kPLKaOff #_reverse__R119
 2184 24,630 726 kPLKaOnN #_R120
 2185 639 24,492 kPLKaOffN #_reverse__R120
 2186 639 97,492 kPLKaN #_R121
 2187 638 66,502 kPLKa #_R122
 2188 640 98,492 kMPFimpN #_R133
 2189 641 265,492 kMPFimpN #_R133
 2190 642 294,492 kMPFimpN #_R133
 2191 643 492,615 kMPFimpN #_R133
 2192 644 293,492 kMPFimpN #_R133
 2193 645 492,614 kMPFimpN #_R133
 2194 646 39,630 kMPFimpN #_R133
 2195 647 98,630 kMPFimpN #_R133
 2196 648 160,630 kMPFimpN #_R133
 2197 649 293,630 kMPFimpN #_R133
 2198 650 294,630 kMPFimpN #_R133
 2199 651 332,630 kMPFimpN #_R133
 2200 652 492,630 kMPFimpN #_R133
 2201 39,630 727 kMPFimpOnN #_R134
 2202 80,630 728 kMPFimpOnN #_R134
 2203 160,630 729 kMPFimpOnN #_R134
 2204 292,630 730 kMPFimpOnN #_R134
 2205 332,630 731 kMPFimpOnN #_R134
 2206 333,630 732 kMPFimpOnN #_R134
 2207 492,630 733 kMPFimpOnN #_R134
 2208 39,631 734 kMPFimpOnN #_R134
 2209 98,631 735 kMPFimpOnN #_R134
 2210 160,631 736 kMPFimpOnN #_R134
 2211 293,631 737 kMPFimpOnN #_R134
 2212 294,631 738 kMPFimpOnN #_R134
 2213 332,631 739 kMPFimpOnN #_R134
 2214 492,631 740 kMPFimpOnN #_R134
 2215 630,631 741 kMPFimpOnN #_R134
 2216 640 39,492 kMPFimpOffN #_reverse__R134
 2217 641 80,492 kMPFimpOffN #_reverse__R134
 2218 642 160,492 kMPFimpOffN #_reverse__R134
 2219 643 292,492 kMPFimpOffN #_reverse__R134
 2220 644 332,492 kMPFimpOffN #_reverse__R134
 2221 645 333,492 kMPFimpOffN #_reverse__R134
 2222 646 39,492 kMPFimpOffN #_reverse__R134
 2223 647 98,492 kMPFimpOffN #_reverse__R134
 2224 648 160,492 kMPFimpOffN #_reverse__R134
 2225 649 293,492 kMPFimpOffN #_reverse__R134
 2226 650 294,492 kMPFimpOffN #_reverse__R134
 2227 651 332,492 kMPFimpOffN #_reverse__R134
 2228 652 492,492 kMPFimpOffN #_reverse__R134
 2229 653 1,502 kMPFimpOff #_reverse__R135
 2230 654 47,502 kMPFimpOff #_reverse__R135
 2231 655 103,502 kMPFimpOff #_reverse__R135
 2232 656 166,502 kMPFimpOff #_reverse__R135
 2233 657 190,502 kMPFimpOff #_reverse__R135
 2234 658 191,502 kMPFimpOff #_reverse__R135
 2235 659 331,502 kMPFimpOff #_reverse__R135
 2236 660 1,501 kMPFimpOff #_reverse__R135
 2237 661 68,501 kMPFimpOff #_reverse__R135
 2238 662 103,501 kMPFimpOff #_reverse__R135
 2239 663 167,501 kMPFimpOff #_reverse__R135
 2240 664 190,501 kMPFimpOff #_reverse__R135
 2241 665 192,501 kMPFimpOff #_reverse__R135
 2242 666 331,501 kMPFimpOff #_reverse__R135
 2243 667 501,502 kMPFimpOff #_reverse__R135
 2244 653 68,502 kMPFimp #_R136
 2245 654 140,502 kMPFimp #_R136
 2246 655 167,502 kMPFimp #_R136
 2247 656 474,502 kMPFimp #_R136
 2248 657 192,502 kMPFimp #_R136
 2249 658 475,502 kMPFimp #_R136
 2250 659 502,502 kMPFimp #_R136
 2251 660 1,721 kMPFimp #_R136
 2252 661 68,721 kMPFimp #_R136
 2253 662 103,721 kMPFimp #_R136
 2254 663 167,721 kMPFimp #_R136
 2255 664 190,721 kMPFimp #_R136
 2256 665 192,721 kMPFimp #_R136
 2257 666 331,721 kMPFimp #_R136
 2258 667 502,721 kMPFimp #_R136
 2259 25,630 742 kH3aOn #_R137
 2260 668 25,492 kH3aOff #_reverse__R137
 2261 668 119,492 kH3a #_R138
 2262 18,721 18 kMPFout #_R7
 2263 18,724 18 kCDCout #_R8
 2264 724 373 kCDCBa #_R14
 2265 2,724 2,373 kCDCAaCDCB #_R18
 2266 54,724 54,373 kCDCAaCDCB #_R18
 2267 285,724 285,373 kCDCAaCDCB #_R18
 2268 326,724 326,373 kCDCAaCDCB #_R18
 2269 26,721 743 kMPFaOn #_R19
 2270 28,721 744 kMPFaOn #_R19
 2271 44,721 745 2*kMPFaOn #_R19,_R23
 2272 70,721 746 kMPFaOn #_R19
 2273 85,721 747 kMPFaOn #_R19
 2274 132,721 748 2*kMPFaOn #_R19,_R23
 2275 173,721 749 kMPFaOn #_R19
 2276 174,721 750 kMPFaOn #_R19
 2277 175,721 751 2*kMPFaOn #_R19,_R23
 2278 207,721 752 kMPFaOn #_R19
 2279 322,721 753 kMPFaOn #_R19
 2280 439,721 754 2*kMPFaOn #_R19,_R23
 2281 669 80,604 2*kMPFaOffN #_reverse__R21,_reverse__R25
 2282 670 265,604 2*kMPFaOffN #_reverse__R21,_reverse__R25
 2283 671 292,604 2*kMPFaOffN #_reverse__R21,_reverse__R25
 2284 672 333,604 2*kMPFaOffN #_reverse__R21,_reverse__R25
 2285 673 2,614 kMPFaOffN #_reverse__R21
 2286 674 42,614 kMPFaOffN #_reverse__R21
 2287 675 54,614 kMPFaOffN #_reverse__R21
 2288 676 74,614 2*kMPFaOffN #_reverse__R21,_reverse__R25
 2289 677 120,614 kMPFaOffN #_reverse__R21
 2290 678 242,614 2*kMPFaOffN #_reverse__R21,_reverse__R25
 2291 679 285,614 kMPFaOffN #_reverse__R21
 2292 680 287,614 kMPFaOffN #_reverse__R21
 2293 681 290,614 2*kMPFaOffN #_reverse__R21,_reverse__R25
 2294 682 326,614 kMPFaOffN #_reverse__R21
 2295 683 373,614 kMPFaOffN #_reverse__R21
 2296 684 604,614 2*kMPFaOffN #_reverse__R21,_reverse__R25
 2297 685 2,615 kMPFaOffN #_reverse__R21
 2298 686 42,615 kMPFaOffN #_reverse__R21
 2299 687 54,615 kMPFaOffN #_reverse__R21
 2300 688 74,615 2*kMPFaOffN #_reverse__R21,_reverse__R25
 2301 689 120,615 kMPFaOffN #_reverse__R21
 2302 690 242,615 2*kMPFaOffN #_reverse__R21,_reverse__R25
 2303 691 285,615 kMPFaOffN #_reverse__R21
 2304 692 287,615 kMPFaOffN #_reverse__R21
 2305 693 290,615 2*kMPFaOffN #_reverse__R21,_reverse__R25
 2306 694 326,615 kMPFaOffN #_reverse__R21
 2307 695 373,615 kMPFaOffN #_reverse__R21
 2308 696 604,615 2*kMPFaOffN #_reverse__R21,_reverse__R25
 2309 697 2,631 kMPFaOffN #_reverse__R21
 2310 698 42,631 kMPFaOffN #_reverse__R21
 2311 699 54,631 kMPFaOffN #_reverse__R21
 2312 700 74,631 2*kMPFaOffN #_reverse__R21,_reverse__R25
 2313 701 120,631 kMPFaOffN #_reverse__R21
 2314 702 242,631 2*kMPFaOffN #_reverse__R21,_reverse__R25
 2315 703 285,631 kMPFaOffN #_reverse__R21
 2316 704 287,631 kMPFaOffN #_reverse__R21
 2317 705 290,631 2*kMPFaOffN #_reverse__R21,_reverse__R25
 2318 706 326,631 kMPFaOffN #_reverse__R21
 2319 707 373,631 kMPFaOffN #_reverse__R21
 2320 708 604,631 2*kMPFaOffN #_reverse__R21,_reverse__R25
 2321 669 39,604 2*kMPFaN #_R22,_R26
 2322 670 98,604 2*kMPFaN #_R22,_R26
 2323 671 160,604 2*kMPFaN #_R22,_R26
 2324 672 332,604 2*kMPFaN #_R22,_R26
 2325 673 2,293 kMPFaN #_R22
 2326 674 42,293 kMPFaN #_R22
 2327 675 54,293 kMPFaN #_R22
 2328 676 74,293 2*kMPFaN #_R22,_R26
 2329 677 120,293 kMPFaN #_R22
 2330 678 242,293 2*kMPFaN #_R22,_R26
 2331 679 285,293 kMPFaN #_R22
 2332 680 287,293 kMPFaN #_R22
 2333 681 290,293 2*kMPFaN #_R22,_R26
 2334 682 293,326 kMPFaN #_R22
 2335 683 293,373 kMPFaN #_R22
 2336 684 293,604 2*kMPFaN #_R22,_R26
 2337 685 2,294 kMPFaN #_R22
 2338 686 42,294 kMPFaN #_R22
 2339 687 54,294 kMPFaN #_R22
 2340 688 74,294 2*kMPFaN #_R22,_R26
 2341 689 120,294 kMPFaN #_R22
 2342 690 242,294 2*kMPFaN #_R22,_R26
 2343 691 285,294 kMPFaN #_R22
 2344 692 287,294 kMPFaN #_R22
 2345 693 290,294 2*kMPFaN #_R22,_R26
 2346 694 294,326 kMPFaN #_R22
 2347 695 294,373 kMPFaN #_R22
 2348 696 294,604 2*kMPFaN #_R22,_R26
 2349 697 2,492 kMPFaN #_R22
 2350 698 42,492 kMPFaN #_R22
 2351 699 54,492 kMPFaN #_R22
 2352 700 74,492 2*kMPFaN #_R22,_R26
 2353 701 120,492 kMPFaN #_R22
 2354 702 242,492 2*kMPFaN #_R22,_R26
 2355 703 285,492 kMPFaN #_R22
 2356 704 287,492 kMPFaN #_R22
 2357 705 290,492 2*kMPFaN #_R22,_R26
 2358 706 326,492 kMPFaN #_R22
 2359 707 373,492 kMPFaN #_R22
 2360 708 492,604 2*kMPFaN #_R22,_R26
 2361 709 27,630 kCDCaOffN #_reverse__R30
 2362 710 86,630 kCDCaOffN #_reverse__R30
 2363 711 289,630 kCDCaOffN #_reverse__R30
 2364 712 291,630 kCDCaOffN #_reverse__R30
 2365 709 74,630 kCDCaN #_R31
 2366 710 242,630 kCDCaN #_R31
 2367 711 290,630 kCDCaN #_R31
 2368 712 604,630 kCDCaN #_R31
 2369 713 5,630 kWEEdOff #_reverse__R34
 2370 714 61,630 kWEEdOff #_reverse__R34
 2371 713 79,630 kWEEd #_R35
 2372 714 79,630 kWEEd #_R35
 2373 715 5,630 kMPFdOffN #_reverse__R38
 2374 716 79,630 kMPFdOffN #_reverse__R38
 2375 717 338,630 kMPFdOffN #_reverse__R38
 2376 715 5,755 kMPFdN #_R39
 2377 716 79,755 kMPFdN #_R39
 2378 717 338,755 kMPFdN #_R39
 2379 718 61,630 kMPFsdOffN #_reverse__R40
 2380 719 275,630 kMPFsdOffN #_reverse__R40
 2381 720 339,630 kMPFsdOffN #_reverse__R40
 2382 718 61,755 kMPFsdN #_R41
 2383 719 275,755 kMPFsdN #_R41
 2384 720 339,755 kMPFsdN #_R41
 2385 9,721 756 kMPFsOn #_R44
 2386 722 8,628 kCDCdqOff #_reverse__R56
 2387 722 8,323 kCDCdq #_R57
 2388 21,724 757 kCDCdqOnN #_R58
 2389 723 21,604 kCDCdqOffN #_reverse__R58
 2390 723 21,290 kCDCdqN #_R59
 2391 8,724 8,477 krPLKphN #_R62
 2392 16,724 16,628 kxpCDC25B #_R86
 2393 17,721 17,755 kipMPF100 #_R98
 2394 161,721 161,755 kipMPF100 #_R98
 2395 725 97,615 kMPFneOffN #_reverse__R115
 2396 725 97,755 kMPFneN #_R118
 2397 726 24,630 kPLKaOffN #_reverse__R120
 2398 726 97,630 kPLKaN #_R121
 2399 727 98,630 kMPFimpN #_R133
 2400 728 265,630 kMPFimpN #_R133
 2401 729 294,630 kMPFimpN #_R133
 2402 730 615,630 kMPFimpN #_R133
 2403 731 293,630 kMPFimpN #_R133
 2404 732 614,630 kMPFimpN #_R133
 2405 733 630,630 kMPFimpN #_R133
 2406 734 39,755 kMPFimpN #_R133
 2407 735 98,755 kMPFimpN #_R133
 2408 736 160,755 kMPFimpN #_R133
 2409 737 293,755 kMPFimpN #_R133
 2410 738 294,755 kMPFimpN #_R133
 2411 739 332,755 kMPFimpN #_R133
 2412 740 492,755 kMPFimpN #_R133
 2413 741 630,755 kMPFimpN #_R133
 2414 727 39,630 kMPFimpOffN #_reverse__R134
 2415 728 80,630 kMPFimpOffN #_reverse__R134
 2416 729 160,630 kMPFimpOffN #_reverse__R134
 2417 730 292,630 kMPFimpOffN #_reverse__R134
 2418 731 332,630 kMPFimpOffN #_reverse__R134
 2419 732 333,630 kMPFimpOffN #_reverse__R134
 2420 733 492,630 kMPFimpOffN #_reverse__R134
 2421 734 39,631 kMPFimpOffN #_reverse__R134
 2422 735 98,631 kMPFimpOffN #_reverse__R134
 2423 736 160,631 kMPFimpOffN #_reverse__R134
 2424 737 293,631 kMPFimpOffN #_reverse__R134
 2425 738 294,631 kMPFimpOffN #_reverse__R134
 2426 739 332,631 kMPFimpOffN #_reverse__R134
 2427 740 492,631 kMPFimpOffN #_reverse__R134
 2428 741 630,631 kMPFimpOffN #_reverse__R134
 2429 742 25,630 kH3aOff #_reverse__R137
 2430 742 119,630 kH3a #_R138
 2431 18,755 18 kMPFout #_R7
 2432 743 26,721 kMPFaOff #_reverse__R19
 2433 744 28,721 kMPFaOff #_reverse__R19
 2434 745 44,721 2*kMPFaOff #_reverse__R19,_reverse__R23
 2435 746 70,721 kMPFaOff #_reverse__R19
 2436 747 85,721 kMPFaOff #_reverse__R19
 2437 748 132,721 2*kMPFaOff #_reverse__R19,_reverse__R23
 2438 749 173,721 kMPFaOff #_reverse__R19
 2439 750 174,721 kMPFaOff #_reverse__R19
 2440 751 175,721 2*kMPFaOff #_reverse__R19,_reverse__R23
 2441 752 207,721 kMPFaOff #_reverse__R19
 2442 753 322,721 kMPFaOff #_reverse__R19
 2443 754 439,721 2*kMPFaOff #_reverse__R19,_reverse__R23
 2444 743 26,502 kMPFa #_R20
 2445 744 28,502 kMPFa #_R20
 2446 745 44,502 2*kMPFa #_R20,_R24
 2447 746 70,502 kMPFa #_R20
 2448 747 85,502 kMPFa #_R20
 2449 748 132,502 2*kMPFa #_R20,_R24
 2450 749 173,502 kMPFa #_R20
 2451 750 174,502 kMPFa #_R20
 2452 751 175,502 2*kMPFa #_R20,_R24
 2453 752 207,502 kMPFa #_R20
 2454 753 322,502 kMPFa #_R20
 2455 754 439,502 2*kMPFa #_R20,_R24
 2456 2,755 758 kMPFaOnN #_R21
 2457 42,755 759 kMPFaOnN #_R21
 2458 54,755 760 kMPFaOnN #_R21
 2459 74,755 761 2*kMPFaOnN #_R21,_R25
 2460 120,755 762 kMPFaOnN #_R21
 2461 242,755 763 2*kMPFaOnN #_R21,_R25
 2462 285,755 764 kMPFaOnN #_R21
 2463 287,755 765 kMPFaOnN #_R21
 2464 290,755 766 2*kMPFaOnN #_R21,_R25
 2465 326,755 767 kMPFaOnN #_R21
 2466 373,755 768 kMPFaOnN #_R21
 2467 604,755 769 2*kMPFaOnN #_R21,_R25
 2468 756 9,721 kMPFsOff #_reverse__R44
 2469 756 9,475 kMPFs #_R45
 2470 757 21,724 kCDCdqOffN #_reverse__R58
 2471 757 21,491 kCDCdqN #_R59
 2472 16,755 16,721 kxpMPFs #_R94
 2473 758 2,755 kMPFaOffN #_reverse__R21
 2474 759 42,755 kMPFaOffN #_reverse__R21
 2475 760 54,755 kMPFaOffN #_reverse__R21
 2476 761 74,755 2*kMPFaOffN #_reverse__R21,_reverse__R25
 2477 762 120,755 kMPFaOffN #_reverse__R21
 2478 763 242,755 2*kMPFaOffN #_reverse__R21,_reverse__R25
 2479 764 285,755 kMPFaOffN #_reverse__R21
 2480 765 287,755 kMPFaOffN #_reverse__R21
 2481 766 290,755 2*kMPFaOffN #_reverse__R21,_reverse__R25
 2482 767 326,755 kMPFaOffN #_reverse__R21
 2483 768 373,755 kMPFaOffN #_reverse__R21
 2484 769 604,755 2*kMPFaOffN #_reverse__R21,_reverse__R25
 2485 758 2,630 kMPFaN #_R22
 2486 759 42,630 kMPFaN #_R22
 2487 760 54,630 kMPFaN #_R22
 2488 761 74,630 2*kMPFaN #_R22,_R26
 2489 762 120,630 kMPFaN #_R22
 2490 763 242,630 2*kMPFaN #_R22,_R26
 2491 764 285,630 kMPFaN #_R22
 2492 765 287,630 kMPFaN #_R22
 2493 766 290,630 2*kMPFaN #_R22,_R26
 2494 767 326,630 kMPFaN #_R22
 2495 768 373,630 kMPFaN #_R22
 2496 769 604,630 2*kMPFaN #_R22,_R26
end reactions
begin groups
    1 Histone_H3           119
    2 Tot_WEE1             5,35,45,46,61,78,79,81,133,134,135,136,137,138,146,195,196,197,261,262,263,264,266,275,338,339,440,441,442,443,444,445,446,447,448,449,450,451,452,453,454,455,456,457,458,459,460,461,462,463,464,465,466,467,468,469,470,471,472,478,512,609,610,611,612,613,616,617,618,713,714,715,716,717,718,719,720
    3 Active_WEE1          5,35,45,46,61,78,81,133,134,135,138,195,196,261,262,263,266,440,441,442,443,444,445,446,447,448,458,459,460,609,610,611,616,713,714,715,718
    4 Super_WEE1           61,78,81,134,138,196,262,266,441,443,445,458,459,460,610,616,714,718
    5 Total_MYT1           6,30,82,115,139,267,268,269,473,619
    6 Tot_PLK              23,24,40,65,66,97,104,105,106,107,108,109,110,111,112,113,114,115,168,169,170,178,179,180,181,182,183,184,185,186,187,188,189,193,194,195,196,197,321,324,325,327,328,329,330,334,335,336,337,503,504,505,506,507,508,509,510,511,512,636,637,638,639,725,726
    7 Ca_PLK               66,104,105,106,107,108,109,110,111,112,113,115,168,169,170,188,321,328,329,330,503,637
    8 Na_PLK               97,178,179,180,181,182,183,184,185,186,187,189,195,196,197,324,325,327,504,505,506,507,512,636,725
    9 Active_PLK           66,97,104,105,106,107,108,109,110,111,112,113,115,168,169,170,178,179,180,181,182,183,184,185,186,187,188,189,195,196,197,321,324,325,327,328,329,330,503,504,505,506,507,512,636,637,725
   10 Tot_CDC25a           2,26,33,34,48,54,57,63,71,85,92,95,100,106,122,123,125,148,152,157,163,165,169,173,178,182,209,212,216,218,221,225,227,230,234,236,285,296,300,303,307,309,312,316,318,322,326,375,377,379,381,383,386,387,389,393,396,397,399,403,406,407,409,413,416,481,485,494,496,498,500,560,564,566,570,572,576,578,582,584,588,590,594,673,675,679,682,685,687,691,694,697,699,703,706,743,747,749,753,758,760,764,767
   11 A_CDC25a             2,26,54,85,173,285,322,326
   12 seq_CDC25a           157
   13 Na_Cdc25a_N          2,54,285,326
   14 Tot_CDC25b           3,28,31,38,42,49,51,52,55,58,60,64,70,72,84,87,89,90,93,96,101,104,107,109,120,121,124,142,144,147,150,151,154,155,158,159,162,164,168,170,171,174,176,180,181,185,207,210,213,215,219,222,224,228,231,233,237,239,272,273,274,277,279,281,282,283,284,286,287,288,297,301,304,306,310,313,315,319,323,324,325,373,374,376,378,380,384,388,391,394,398,401,404,408,411,414,477,479,480,483,486,489,490,491,493,495,497,499,503,561,563,567,569,573,575,579,581,585,587,591,593,596,597,598,599,624,625,626,627,628,629,636,674,677,680,683,686,689,692,695,698,701,704,707,722,724,744,746,750,752,757,759,762,765,768
   15 Act_CDC25b           28,42,70,120,174,207,287,373
   16 seq_CDC25b           155,282,627
   17 Na_Cdc25b            42,120,287,373
   18 Ca_CDC25b            28,70,174,207
   19 Tot_CDC25c           4,27,29,32,43,44,50,53,56,59,73,74,75,76,77,83,86,88,91,94,99,102,105,108,110,126,127,128,129,130,131,132,143,145,149,153,156,172,175,177,179,183,184,208,211,214,217,220,223,226,229,232,235,238,240,241,242,243,244,245,246,247,248,249,250,251,252,253,254,255,256,257,258,259,260,276,278,280,289,290,291,295,298,299,302,305,308,311,314,317,320,321,382,385,390,392,395,400,402,405,410,412,415,417,418,419,420,421,422,423,424,425,426,427,428,429,430,431,432,433,434,435,436,437,438,439,482,484,487,488,504,556,557,558,559,562,565,568,571,574,577,580,583,586,589,592,595,600,601,602,603,604,605,606,607,608,623,632,633,634,635,669,670,671,672,676,678,681,684,688,690,693,696,700,702,705,708,709,710,711,712,723,745,748,751,754,761,763,766,769
   20 Ca_CDC25c            44,132,175,439
   21 Na_CDC25c            74,126,143,145,183,242,290,382,385,390,392,395,400,402,405,410,412,415,482,487,504,604,669,670,671,672,676,678,681,684,688,690,693,696,700,702,705,708,723,761,763,766,769
   22 seq_CDC25c           156,488
   23 Ca_MPF               1,29,30,40,2*41,63,64,68,75,76,77,82,99,100,101,102,103,111,113,114,2*116,117,118,130,131,139,141,162,163,164,165,167,188,190,192,193,2*201,202,2*203,2*204,2*205,243,244,245,246,247,248,249,250,251,252,253,254,255,256,257,258,259,260,267,268,269,271,295,296,297,298,299,300,301,302,303,304,305,306,307,308,309,310,311,312,313,314,315,316,317,318,319,320,330,331,334,335,336,2*345,2*346,2*347,348,349,350,2*351,2*352,2*353,354,355,356,357,358,359,2*360,2*361,2*362,2*363,2*364,2*365,366,367,368,369,370,371,435,436,437,438,473,476,493,494,495,496,497,498,499,500,502,508,2*540,541,2*542,543,2*544,545,2*546,2*547,2*548,2*549,2*550,2*551,2*552,605,606,607,608,619,622,632,633,634,635,638,2*653,654,2*655,656,2*657,658,2*659,660,661,662,663,664,665,666,667
   24 Tot_MPF              1,29,30,39,40,2*41,43,45,46,47,63,64,65,2*67,68,69,71,72,73,75,76,77,78,80,81,82,98,99,100,101,102,103,111,112,113,114,2*116,2*117,2*118,121,122,123,124,125,126,127,128,129,130,131,133,134,135,136,137,138,139,140,141,160,162,163,164,165,166,167,186,187,188,189,190,191,192,193,194,2*198,2*199,2*200,2*201,2*202,2*203,2*204,2*205,206,208,209,210,211,212,213,214,215,216,217,218,219,220,221,222,223,224,225,226,227,228,229,230,231,232,233,234,235,236,237,238,239,240,241,243,244,245,246,247,248,249,250,251,252,253,254,255,256,257,258,259,260,261,262,263,264,265,266,267,268,269,270,271,292,293,294,295,296,297,298,299,300,301,302,303,304,305,306,307,308,309,310,311,312,313,314,315,316,317,318,319,320,327,328,329,330,331,332,333,334,335,336,337,2*340,2*341,2*342,2*343,2*344,2*345,2*346,2*347,2*348,2*349,2*350,2*351,2*352,2*353,2*354,2*355,2*356,2*357,2*358,2*359,2*360,2*361,2*362,2*363,2*364,2*365,2*366,2*367,2*368,2*369,2*370,2*371,372,374,375,376,377,378,379,380,381,382,383,384,385,386,387,388,389,390,391,392,393,394,395,396,397,398,399,400,401,402,403,404,405,406,407,408,409,410,411,412,413,414,415,416,417,418,419,420,421,422,423,424,425,426,427,428,429,430,431,432,433,434,435,436,437,438,440,441,442,443,444,445,446,447,448,449,450,451,452,453,454,455,456,457,458,459,460,461,462,463,464,465,466,467,468,469,470,471,472,473,474,475,476,492,493,494,495,496,497,498,499,500,501,502,505,506,507,508,509,510,511,2*513,2*514,2*515,2*516,2*517,2*518,2*519,2*520,2*521,2*522,2*523,2*524,2*525,2*526,2*527,2*528,2*529,2*530,2*531,2*532,2*533,2*534,2*535,2*536,2*537,2*538,2*539,2*540,2*541,2*542,2*543,2*544,2*545,2*546,2*547,2*548,2*549,2*550,2*551,2*552,553,554,555,556,557,558,559,560,561,562,563,564,565,566,567,568,569,570,571,572,573,574,575,576,577,578,579,580,581,582,583,584,585,586,587,588,589,590,591,592,593,594,595,596,597,598,599,600,601,602,603,605,606,607,608,609,610,611,612,613,614,615,616,617,618,619,620,621,622,630,631,632,633,634,635,637,638,639,2*640,2*641,2*642,2*643,2*644,2*645,2*646,2*647,2*648,2*649,2*650,2*651,2*652,2*653,2*654,2*655,2*656,2*657,2*658,2*659,2*660,2*661,2*662,2*663,2*664,2*665,2*666,2*667,668,669,670,671,672,673,674,675,676,677,678,679,680,681,682,683,684,685,686,687,688,689,690,691,692,693,694,695,696,697,698,699,700,701,702,703,704,705,706,707,708,709,710,711,712,713,714,715,716,717,718,719,720,721,725,726,2*727,2*728,2*729,2*730,2*731,2*732,2*733,2*734,2*735,2*736,2*737,2*738,2*739,2*740,2*741,742,743,744,745,746,747,748,749,750,751,752,753,754,755,756,758,759,760,761,762,763,764,765,766,767,768,769
   25 C_MPF                1,29,30,40,2*41,47,63,64,68,71,72,73,75,76,77,82,99,100,101,102,103,111,112,113,114,2*116,2*117,2*118,121,122,130,131,139,140,141,162,163,164,165,166,167,188,190,191,192,193,2*201,2*202,2*203,2*204,2*205,208,209,210,211,212,213,214,215,216,217,218,219,220,221,222,223,224,225,226,227,228,229,230,231,232,233,234,235,236,237,238,243,244,245,246,247,248,249,250,251,252,253,254,255,256,257,258,259,260,267,268,269,270,271,295,296,297,298,299,300,301,302,303,304,305,306,307,308,309,310,311,312,313,314,315,316,317,318,319,320,328,329,330,331,334,335,336,2*345,2*346,2*347,2*348,2*349,2*350,2*351,2*352,2*353,2*354,2*355,2*356,2*357,2*358,2*359,2*360,2*361,2*362,2*363,2*364,2*365,2*366,2*367,2*368,2*369,2*370,2*371,374,375,376,377,378,379,380,381,435,436,437,438,473,474,475,476,493,494,495,496,497,498,499,500,501,502,508,2*540,2*541,2*542,2*543,2*544,2*545,2*546,2*547,2*548,2*549,2*550,2*551,2*552,556,557,558,559,560,561,562,563,564,565,566,567,568,569,570,571,572,573,574,575,576,577,578,579,580,581,582,583,584,585,586,587,588,589,590,591,592,593,594,595,605,606,607,608,619,620,621,622,632,633,634,635,637,638,2*653,2*654,2*655,2*656,2*657,2*658,2*659,2*660,2*661,2*662,2*663,2*664,2*665,2*666,2*667,721,743,744,745,746,747,748,749,750,751,752,753,754,756
   26 N_MPF                39,43,45,46,65,2*67,69,78,80,81,98,123,124,125,126,127,128,129,133,134,135,136,137,138,160,186,187,189,194,2*198,2*199,2*200,206,239,240,241,261,262,263,264,265,266,292,293,294,327,332,333,337,2*340,2*341,2*342,2*343,2*344,372,382,383,384,385,386,387,388,389,390,391,392,393,394,395,396,397,398,399,400,401,402,403,404,405,406,407,408,409,410,411,412,413,414,415,416,417,418,419,420,421,422,423,424,425,426,427,428,429,430,431,432,433,434,440,441,442,443,444,445,446,447,448,449,450,451,452,453,454,455,456,457,458,459,460,461,462,463,464,465,466,467,468,469,470,471,472,492,505,506,507,509,510,511,2*513,2*514,2*515,2*516,2*517,2*518,2*519,2*520,2*521,2*522,2*523,2*524,2*525,2*526,2*527,2*528,2*529,2*530,2*531,2*532,2*533,2*534,2*535,2*536,2*537,2*538,2*539,553,554,555,596,597,598,599,600,601,602,603,609,610,611,612,613,614,615,616,617,618,630,631,639,2*640,2*641,2*642,2*643,2*644,2*645,2*646,2*647,2*648,2*649,2*650,2*651,2*652,668,669,670,671,672,673,674,675,676,677,678,679,680,681,682,683,684,685,686,687,688,689,690,691,692,693,694,695,696,697,698,699,700,701,702,703,704,705,706,707,708,709,710,711,712,713,714,715,716,717,718,719,720,725,726,2*727,2*728,2*729,2*730,2*731,2*732,2*733,2*734,2*735,2*736,2*737,2*738,2*739,2*740,2*741,742,755,758,759,760,761,762,763,764,765,766,767,768,769
   27 Na_MPF               39,43,45,46,65,2*67,69,78,81,98,127,128,129,133,134,135,136,137,138,160,186,189,194,2*198,199,200,206,240,241,261,262,263,264,266,293,294,327,332,337,2*340,341,2*342,2*343,2*344,372,417,418,419,420,421,422,423,424,425,426,427,428,429,430,431,432,433,434,440,441,442,443,444,445,446,447,448,449,450,451,452,453,454,455,456,457,458,459,460,461,462,463,464,465,466,467,468,469,470,471,472,492,507,509,510,511,2*513,2*514,2*515,516,517,518,2*519,2*520,2*521,522,523,524,525,526,527,2*528,2*529,2*530,2*531,2*532,2*533,534,535,536,537,538,539,553,554,555,600,601,602,603,609,610,611,612,613,616,617,618,630,639,2*640,641,2*642,643,2*644,645,2*646,2*647,2*648,2*649,2*650,2*651,2*652,668,709,710,711,712,713,714,715,716,717,718,719,720,726,2*727,728,2*729,730,2*731,732,2*733,734,735,736,737,738,739,740,741,742
   28 Act_CHK1             13,31,32,48,49,83,142,158,283,489
   29 Na_CHK1              14,33,35,50,51,84,143,146,272,284,478,490,629
   30 Act_CHK2             37,55,56,57,58,88,144
   31 Na_CHK2              15,34,59,60,89,145,274
end groups
