# Supplementary material for: Automated visualization of rule-based models
Source: PLoS Comput Biol. 2017 Nov 13;13(11):e1005857. doi: 10.1371/journal.pcbi.1005857 (PMC5703574; doi:10.1371/journal.pcbi.1005857)
Supplement: S2 Dataset — (ZIP) [file pcbi.1005857.s010.zip › model_analysis/models/Kocieniewski2012.net]

# Created by BioNetGen 2.2.6-stable
begin parameters
    1 Atot          1e5  # Constant
    2 Btot          1e5  # Constant
    3 Ctot          5e5  # Constant
    4 Stot          1e5  # Constant
    5 a             1e-6  # Constant
    6 d1            0.1  # Constant
    7 d2            100  # Constant
    8 pscaff        100  # Constant
    9 u             0.1  # Constant
   10 S             1  # Constant
end parameters
begin species
    1 MAP3K(S~I,s) Atot
    2 MAP2K(R1~Y,R2~Y,s) Btot
    3 MAPK(R1~Y,R2~Y,s) Ctot
    4 Scaff(map2k,map3k,mapk) Stot
    5 MAP3K(S~A,s) 0
    6 MAP2K(R1~Y,R2~Y,s!1).Scaff(map2k!1,map3k,mapk) 0
    7 MAPK(R1~Y,R2~Y,s!1).Scaff(map2k,map3k,mapk!1) 0
    8 MAP3K(S~A,s!1).Scaff(map2k,map3k!1,mapk) 0
    9 MAP2K(R1~Y,R2~Y,s!1).MAP3K(S~A,s!2).Scaff(map2k!1,map3k!2,mapk) 0
   10 MAP3K(S~A,s!1).MAPK(R1~Y,R2~Y,s!2).Scaff(map2k,map3k!1,mapk!2) 0
   11 MAP2K(R1~Y,R2~Y,s!1).MAPK(R1~Y,R2~Y,s!2).Scaff(map2k!1,map3k,mapk!2) 0
   12 MAP2K(R1~Y,R2~Y,s!1).MAP3K(S~A,s!2).MAPK(R1~Y,R2~Y,s!3).Scaff(map2k!1,map3k!2,mapk!3) 0
   13 MAP2K(R1~Yp,R2~Y,s!1).MAP3K(S~A,s!2).Scaff(map2k!1,map3k!2,mapk) 0
   14 MAP2K(R1~Y,R2~Yp,s!1).MAP3K(S~A,s!2).Scaff(map2k!1,map3k!2,mapk) 0
   15 MAP3K(S~I,s!1).Scaff(map2k,map3k!1,mapk) 0
   16 MAP2K(R1~Y,R2~Y,s!1).MAP3K(S~I,s!2).Scaff(map2k!1,map3k!2,mapk) 0
   17 MAP3K(S~I,s!1).MAPK(R1~Y,R2~Y,s!2).Scaff(map2k,map3k!1,mapk!2) 0
   18 MAP2K(R1~Yp,R2~Y,s!1).Scaff(map2k!1,map3k,mapk) 0
   19 MAP2K(R1~Y,R2~Yp,s!1).Scaff(map2k!1,map3k,mapk) 0
   20 MAP2K(R1~Y,R2~Y,s!1).MAP3K(S~I,s!2).MAPK(R1~Y,R2~Y,s!3).Scaff(map2k!1,map3k!2,mapk!3) 0
   21 MAP2K(R1~Yp,R2~Y,s) 0
   22 MAP2K(R1~Y,R2~Yp,s) 0
   23 MAP2K(R1~Yp,R2~Y,s!1).MAP3K(S~A,s!2).MAPK(R1~Y,R2~Y,s!3).Scaff(map2k!1,map3k!2,mapk!3) 0
   24 MAP2K(R1~Y,R2~Yp,s!1).MAP3K(S~A,s!2).MAPK(R1~Y,R2~Y,s!3).Scaff(map2k!1,map3k!2,mapk!3) 0
   25 MAP2K(R1~Yp,R2~Yp,s!1).MAP3K(S~A,s!2).Scaff(map2k!1,map3k!2,mapk) 0
   26 MAP2K(R1~Yp,R2~Y,s!1).MAP3K(S~I,s!2).Scaff(map2k!1,map3k!2,mapk) 0
   27 MAP2K(R1~Y,R2~Yp,s!1).MAP3K(S~I,s!2).Scaff(map2k!1,map3k!2,mapk) 0
   28 MAP2K(R1~Yp,R2~Y,s!1).MAPK(R1~Y,R2~Y,s!2).Scaff(map2k!1,map3k,mapk!2) 0
   29 MAP2K(R1~Y,R2~Yp,s!1).MAPK(R1~Y,R2~Y,s!2).Scaff(map2k!1,map3k,mapk!2) 0
   30 MAP2K(R1~Yp,R2~Yp,s!1).Scaff(map2k!1,map3k,mapk) 0
   31 MAP2K(R1~Yp,R2~Y,s!1).MAP3K(S~I,s!2).MAPK(R1~Y,R2~Y,s!3).Scaff(map2k!1,map3k!2,mapk!3) 0
   32 MAP2K(R1~Y,R2~Yp,s!1).MAP3K(S~I,s!2).MAPK(R1~Y,R2~Y,s!3).Scaff(map2k!1,map3k!2,mapk!3) 0
   33 MAP2K(R1~Yp,R2~Yp,s) 0
   34 MAP2K(R1~Yp,R2~Yp,s!1).MAP3K(S~A,s!2).MAPK(R1~Y,R2~Y,s!3).Scaff(map2k!1,map3k!2,mapk!3) 0
   35 MAP2K(R1~Yp,R2~Yp,s!1).MAP3K(S~I,s!2).Scaff(map2k!1,map3k!2,mapk) 0
   36 MAP2K(R1~Yp,R2~Yp,s!1).MAPK(R1~Y,R2~Y,s!2).Scaff(map2k!1,map3k,mapk!2) 0
   37 MAP2K(R1~Yp,R2~Yp,s!1).MAP3K(S~I,s!2).MAPK(R1~Y,R2~Y,s!3).Scaff(map2k!1,map3k!2,mapk!3) 0
   38 MAP2K(R1~Yp,R2~Yp,s!1).MAP3K(S~A,s!2).MAPK(R1~Yp,R2~Y,s!3).Scaff(map2k!1,map3k!2,mapk!3) 0
   39 MAP2K(R1~Yp,R2~Yp,s!1).MAP3K(S~A,s!2).MAPK(R1~Y,R2~Yp,s!3).Scaff(map2k!1,map3k!2,mapk!3) 0
   40 MAP2K(R1~Yp,R2~Yp,s!1).MAPK(R1~Yp,R2~Y,s!2).Scaff(map2k!1,map3k,mapk!2) 0
   41 MAP2K(R1~Yp,R2~Yp,s!1).MAPK(R1~Y,R2~Yp,s!2).Scaff(map2k!1,map3k,mapk!2) 0
   42 MAP3K(S~A,s!1).MAPK(R1~Yp,R2~Y,s!2).Scaff(map2k,map3k!1,mapk!2) 0
   43 MAP3K(S~A,s!1).MAPK(R1~Y,R2~Yp,s!2).Scaff(map2k,map3k!1,mapk!2) 0
   44 MAPK(R1~Yp,R2~Y,s) 0
   45 MAPK(R1~Y,R2~Yp,s) 0
   46 MAP2K(R1~Yp,R2~Yp,s!1).MAP3K(S~I,s!2).MAPK(R1~Yp,R2~Y,s!3).Scaff(map2k!1,map3k!2,mapk!3) 0
   47 MAP2K(R1~Yp,R2~Yp,s!1).MAP3K(S~A,s!2).MAPK(R1~Yp,R2~Yp,s!3).Scaff(map2k!1,map3k!2,mapk!3) 0
   48 MAP2K(R1~Yp,R2~Yp,s!1).MAP3K(S~I,s!2).MAPK(R1~Y,R2~Yp,s!3).Scaff(map2k!1,map3k!2,mapk!3) 0
   49 MAP2K(R1~Y,R2~Yp,s!1).MAP3K(S~A,s!2).MAPK(R1~Yp,R2~Y,s!3).Scaff(map2k!1,map3k!2,mapk!3) 0
   50 MAP2K(R1~Y,R2~Yp,s!1).MAP3K(S~A,s!2).MAPK(R1~Y,R2~Yp,s!3).Scaff(map2k!1,map3k!2,mapk!3) 0
   51 MAP2K(R1~Yp,R2~Y,s!1).MAP3K(S~A,s!2).MAPK(R1~Yp,R2~Y,s!3).Scaff(map2k!1,map3k!2,mapk!3) 0
   52 MAP2K(R1~Yp,R2~Y,s!1).MAP3K(S~A,s!2).MAPK(R1~Y,R2~Yp,s!3).Scaff(map2k!1,map3k!2,mapk!3) 0
   53 MAPK(R1~Yp,R2~Y,s!1).Scaff(map2k,map3k,mapk!1) 0
   54 MAPK(R1~Y,R2~Yp,s!1).Scaff(map2k,map3k,mapk!1) 0
   55 MAP2K(R1~Yp,R2~Yp,s!1).MAPK(R1~Yp,R2~Yp,s!2).Scaff(map2k!1,map3k,mapk!2) 0
   56 MAP2K(R1~Y,R2~Yp,s!1).MAPK(R1~Yp,R2~Y,s!2).Scaff(map2k!1,map3k,mapk!2) 0
   57 MAP2K(R1~Y,R2~Yp,s!1).MAPK(R1~Y,R2~Yp,s!2).Scaff(map2k!1,map3k,mapk!2) 0
   58 MAP2K(R1~Yp,R2~Y,s!1).MAPK(R1~Yp,R2~Y,s!2).Scaff(map2k!1,map3k,mapk!2) 0
   59 MAP2K(R1~Yp,R2~Y,s!1).MAPK(R1~Y,R2~Yp,s!2).Scaff(map2k!1,map3k,mapk!2) 0
   60 MAP2K(R1~Y,R2~Y,s!1).MAP3K(S~A,s!2).MAPK(R1~Yp,R2~Y,s!3).Scaff(map2k!1,map3k!2,mapk!3) 0
   61 MAP2K(R1~Y,R2~Y,s!1).MAP3K(S~A,s!2).MAPK(R1~Y,R2~Yp,s!3).Scaff(map2k!1,map3k!2,mapk!3) 0
   62 MAP3K(S~I,s!1).MAPK(R1~Yp,R2~Y,s!2).Scaff(map2k,map3k!1,mapk!2) 0
   63 MAP3K(S~A,s!1).MAPK(R1~Yp,R2~Yp,s!2).Scaff(map2k,map3k!1,mapk!2) 0
   64 MAP3K(S~I,s!1).MAPK(R1~Y,R2~Yp,s!2).Scaff(map2k,map3k!1,mapk!2) 0
   65 MAP2K(R1~Y,R2~Y,s!1).MAPK(R1~Yp,R2~Y,s!2).Scaff(map2k!1,map3k,mapk!2) 0
   66 MAP2K(R1~Y,R2~Y,s!1).MAP3K(S~I,s!2).MAPK(R1~Yp,R2~Y,s!3).Scaff(map2k!1,map3k!2,mapk!3) 0
   67 MAP2K(R1~Yp,R2~Y,s!1).MAP3K(S~I,s!2).MAPK(R1~Yp,R2~Y,s!3).Scaff(map2k!1,map3k!2,mapk!3) 0
   68 MAP2K(R1~Y,R2~Yp,s!1).MAP3K(S~I,s!2).MAPK(R1~Yp,R2~Y,s!3).Scaff(map2k!1,map3k!2,mapk!3) 0
   69 MAP2K(R1~Y,R2~Y,s!1).MAPK(R1~Y,R2~Yp,s!2).Scaff(map2k!1,map3k,mapk!2) 0
   70 MAP2K(R1~Y,R2~Y,s!1).MAP3K(S~I,s!2).MAPK(R1~Y,R2~Yp,s!3).Scaff(map2k!1,map3k!2,mapk!3) 0
   71 MAP2K(R1~Yp,R2~Y,s!1).MAP3K(S~I,s!2).MAPK(R1~Y,R2~Yp,s!3).Scaff(map2k!1,map3k!2,mapk!3) 0
   72 MAP2K(R1~Y,R2~Yp,s!1).MAP3K(S~I,s!2).MAPK(R1~Y,R2~Yp,s!3).Scaff(map2k!1,map3k!2,mapk!3) 0
   73 MAPK(R1~Yp,R2~Yp,s) 0
   74 MAP2K(R1~Yp,R2~Yp,s!1).MAP3K(S~I,s!2).MAPK(R1~Yp,R2~Yp,s!3).Scaff(map2k!1,map3k!2,mapk!3) 0
   75 MAP2K(R1~Y,R2~Yp,s!1).MAP3K(S~A,s!2).MAPK(R1~Yp,R2~Yp,s!3).Scaff(map2k!1,map3k!2,mapk!3) 0
   76 MAP2K(R1~Yp,R2~Y,s!1).MAP3K(S~A,s!2).MAPK(R1~Yp,R2~Yp,s!3).Scaff(map2k!1,map3k!2,mapk!3) 0
   77 MAPK(R1~Yp,R2~Yp,s!1).Scaff(map2k,map3k,mapk!1) 0
   78 MAP2K(R1~Y,R2~Yp,s!1).MAPK(R1~Yp,R2~Yp,s!2).Scaff(map2k!1,map3k,mapk!2) 0
   79 MAP2K(R1~Yp,R2~Y,s!1).MAPK(R1~Yp,R2~Yp,s!2).Scaff(map2k!1,map3k,mapk!2) 0
   80 MAP2K(R1~Y,R2~Y,s!1).MAP3K(S~A,s!2).MAPK(R1~Yp,R2~Yp,s!3).Scaff(map2k!1,map3k!2,mapk!3) 0
   81 MAP3K(S~I,s!1).MAPK(R1~Yp,R2~Yp,s!2).Scaff(map2k,map3k!1,mapk!2) 0
   82 MAP2K(R1~Y,R2~Yp,s!1).MAP3K(S~I,s!2).MAPK(R1~Yp,R2~Yp,s!3).Scaff(map2k!1,map3k!2,mapk!3) 0
   83 MAP2K(R1~Yp,R2~Y,s!1).MAP3K(S~I,s!2).MAPK(R1~Yp,R2~Yp,s!3).Scaff(map2k!1,map3k!2,mapk!3) 0
   84 MAP2K(R1~Y,R2~Y,s!1).MAPK(R1~Yp,R2~Yp,s!2).Scaff(map2k!1,map3k,mapk!2) 0
   85 MAP2K(R1~Y,R2~Y,s!1).MAP3K(S~I,s!2).MAPK(R1~Yp,R2~Yp,s!3).Scaff(map2k!1,map3k!2,mapk!3) 0
end species
begin reactions
    1 1 5 S #_R1
    2 2,4 6 a #_R4
    3 3,4 7 a #_R8
    4 4,5 8 a #_R2
    5 5,6 9 a #_R2
    6 5,7 10 a #_R2
    7 2,7 11 a #_R4
    8 6 2,4 d1 #_reverse__R4
    9 3,6 11 a #_R8
   10 7 3,4 d1 #_reverse__R8
   11 5 1 u #_R16
   12 5,11 12 a #_R2
   13 8 4,5 d1 #_reverse__R2
   14 9 5,6 d1 #_reverse__R2
   15 10 5,7 d1 #_reverse__R2
   16 2,8 9 a #_R4
   17 2,10 12 a #_R4
   18 9 2,8 d1 #_reverse__R4
   19 11 2,7 d1 #_reverse__R4
   20 3,8 10 a #_R8
   21 3,9 12 a #_R8
   22 10 3,8 d1 #_reverse__R8
   23 11 3,6 d1 #_reverse__R8
   24 9 13 pscaff #_R12
   25 9 14 pscaff #_R13
   26 8 15 u #_R16
   27 9 16 u #_R16
   28 10 17 u #_R16
   29 12 5,11 d1 #_reverse__R2
   30 13 5,18 d1 #_reverse__R2
   31 14 5,19 d1 #_reverse__R2
   32 15 1,4 d2 #_R3
   33 16 1,6 d2 #_R3
   34 17 1,7 d2 #_R3
   35 2,15 16 a #_R4
   36 2,17 20 a #_R4
   37 12 2,10 d1 #_reverse__R4
   38 16 2,15 d1 #_reverse__R4
   39 13 8,21 d1 #_reverse__R5
   40 14 8,22 d1 #_reverse__R6
   41 3,13 23 a #_R8
   42 3,14 24 a #_R8
   43 3,15 17 a #_R8
   44 3,16 20 a #_R8
   45 12 3,9 d1 #_reverse__R8
   46 17 3,15 d1 #_reverse__R8
   47 12 23 pscaff #_R12
   48 14 25 pscaff #_R12
   49 12 24 pscaff #_R13
   50 13 25 pscaff #_R13
   51 12 20 u #_R16
   52 13 26 u #_R16
   53 14 27 u #_R16
   54 13 9 u #_R17
   55 14 9 u #_R18
   56 5,18 13 a #_R2
   57 5,19 14 a #_R2
   58 23 5,28 d1 #_reverse__R2
   59 24 5,29 d1 #_reverse__R2
   60 25 5,30 d1 #_reverse__R2
   61 20 1,11 d2 #_R3
   62 26 1,18 d2 #_R3
   63 27 1,19 d2 #_R3
   64 20 2,17 d1 #_reverse__R4
   65 4,21 18 a #_R5
   66 7,21 28 a #_R5
   67 8,21 13 a #_R5
   68 10,21 23 a #_R5
   69 15,21 26 a #_R5
   70 17,21 31 a #_R5
   71 18 4,21 d1 #_reverse__R5
   72 23 10,21 d1 #_reverse__R5
   73 26 15,21 d1 #_reverse__R5
   74 4,22 19 a #_R6
   75 7,22 29 a #_R6
   76 8,22 14 a #_R6
   77 10,22 24 a #_R6
   78 15,22 27 a #_R6
   79 17,22 32 a #_R6
   80 19 4,22 d1 #_reverse__R6
   81 24 10,22 d1 #_reverse__R6
   82 27 15,22 d1 #_reverse__R6
   83 25 8,33 d1 #_reverse__R7
   84 3,18 28 a #_R8
   85 3,19 29 a #_R8
   86 3,25 34 a #_R8
   87 3,26 31 a #_R8
   88 3,27 32 a #_R8
   89 20 3,16 d1 #_reverse__R8
   90 23 3,13 d1 #_reverse__R8
   91 24 3,14 d1 #_reverse__R8
   92 24 34 pscaff #_R12
   93 23 34 pscaff #_R13
   94 23 31 u #_R16
   95 24 32 u #_R16
   96 25 35 u #_R16
   97 18 6 u #_R17
   98 21 2 u #_R17
   99 23 12 u #_R17
  100 25 14 u #_R17
  101 26 16 u #_R17
  102 19 6 u #_R18
  103 22 2 u #_R18
  104 24 12 u #_R18
  105 25 13 u #_R18
  106 27 16 u #_R18
  107 5,28 23 a #_R2
  108 5,29 24 a #_R2
  109 5,30 25 a #_R2
  110 34 5,36 d1 #_reverse__R2
  111 31 1,28 d2 #_R3
  112 32 1,29 d2 #_R3
  113 35 1,30 d2 #_R3
  114 28 7,21 d1 #_reverse__R5
  115 31 17,21 d1 #_reverse__R5
  116 29 7,22 d1 #_reverse__R6
  117 32 17,22 d1 #_reverse__R6
  118 4,33 30 a #_R7
  119 7,33 36 a #_R7
  120 8,33 25 a #_R7
  121 10,33 34 a #_R7
  122 15,33 35 a #_R7
  123 17,33 37 a #_R7
  124 30 4,33 d1 #_reverse__R7
  125 34 10,33 d1 #_reverse__R7
  126 35 15,33 d1 #_reverse__R7
  127 3,30 36 a #_R8
  128 3,35 37 a #_R8
  129 28 3,18 d1 #_reverse__R8
  130 29 3,19 d1 #_reverse__R8
  131 31 3,26 d1 #_reverse__R8
  132 32 3,27 d1 #_reverse__R8
  133 34 3,25 d1 #_reverse__R8
  134 34 38 pscaff #_R14
  135 34 39 pscaff #_R15
  136 34 37 u #_R16
  137 28 11 u #_R17
  138 30 19 u #_R17
  139 31 20 u #_R17
  140 33 22 u #_R17
  141 34 24 u #_R17
  142 35 27 u #_R17
  143 29 11 u #_R18
  144 30 18 u #_R18
  145 32 20 u #_R18
  146 33 21 u #_R18
  147 34 23 u #_R18
  148 35 26 u #_R18
  149 5,36 34 a #_R2
  150 38 5,40 d1 #_reverse__R2
  151 39 5,41 d1 #_reverse__R2
  152 37 1,36 d2 #_R3
  153 36 7,33 d1 #_reverse__R7
  154 37 17,33 d1 #_reverse__R7
  155 38 33,42 d1 #_reverse__R7
  156 39 33,43 d1 #_reverse__R7
  157 36 3,30 d1 #_reverse__R8
  158 37 3,35 d1 #_reverse__R8
  159 38 25,44 d1 #_reverse__R9
  160 39 25,45 d1 #_reverse__R10
  161 36 40 pscaff #_R14
  162 37 46 pscaff #_R14
  163 39 47 pscaff #_R14
  164 36 41 pscaff #_R15
  165 37 48 pscaff #_R15
  166 38 47 pscaff #_R15
  167 38 46 u #_R16
  168 39 48 u #_R16
  169 36 29 u #_R17
  170 37 32 u #_R17
  171 38 49 u #_R17
  172 39 50 u #_R17
  173 36 28 u #_R18
  174 37 31 u #_R18
  175 38 51 u #_R18
  176 39 52 u #_R18
  177 38 34 u #_R19
  178 39 34 u #_R20
  179 5,40 38 a #_R2
  180 5,41 39 a #_R2
  181 42 5,53 d1 #_reverse__R2
  182 43 5,54 d1 #_reverse__R2
  183 47 5,55 d1 #_reverse__R2
  184 49 5,56 d1 #_reverse__R2
  185 50 5,57 d1 #_reverse__R2
  186 51 5,58 d1 #_reverse__R2
  187 52 5,59 d1 #_reverse__R2
  188 46 1,40 d2 #_R3
  189 48 1,41 d2 #_R3
  190 2,42 60 a #_R4
  191 2,43 61 a #_R4
  192 21,42 51 a #_R5
  193 21,43 52 a #_R5
  194 51 21,42 d1 #_reverse__R5
  195 52 21,43 d1 #_reverse__R5
  196 22,42 49 a #_R6
  197 22,43 50 a #_R6
  198 49 22,42 d1 #_reverse__R6
  199 50 22,43 d1 #_reverse__R6
  200 33,42 38 a #_R7
  201 33,43 39 a #_R7
  202 40 33,53 d1 #_reverse__R7
  203 41 33,54 d1 #_reverse__R7
  204 46 33,62 d1 #_reverse__R7
  205 47 33,63 d1 #_reverse__R7
  206 48 33,64 d1 #_reverse__R7
  207 4,44 53 a #_R9
  208 6,44 65 a #_R9
  209 8,44 42 a #_R9
  210 9,44 60 a #_R9
  211 13,44 51 a #_R9
  212 14,44 49 a #_R9
  213 15,44 62 a #_R9
  214 16,44 66 a #_R9
  215 18,44 58 a #_R9
  216 19,44 56 a #_R9
  217 25,44 38 a #_R9
  218 26,44 67 a #_R9
  219 27,44 68 a #_R9
  220 30,44 40 a #_R9
  221 35,44 46 a #_R9
  222 40 30,44 d1 #_reverse__R9
  223 42 8,44 d1 #_reverse__R9
  224 46 35,44 d1 #_reverse__R9
  225 49 14,44 d1 #_reverse__R9
  226 51 13,44 d1 #_reverse__R9
  227 4,45 54 a #_R10
  228 6,45 69 a #_R10
  229 8,45 43 a #_R10
  230 9,45 61 a #_R10
  231 13,45 52 a #_R10
  232 14,45 50 a #_R10
  233 15,45 64 a #_R10
  234 16,45 70 a #_R10
  235 18,45 59 a #_R10
  236 19,45 57 a #_R10
  237 25,45 39 a #_R10
  238 26,45 71 a #_R10
  239 27,45 72 a #_R10
  240 30,45 41 a #_R10
  241 35,45 48 a #_R10
  242 41 30,45 d1 #_reverse__R10
  243 43 8,45 d1 #_reverse__R10
  244 48 35,45 d1 #_reverse__R10
  245 50 14,45 d1 #_reverse__R10
  246 52 13,45 d1 #_reverse__R10
  247 47 25,73 d2 #_R11
  248 49 38 pscaff #_R12
  249 50 39 pscaff #_R12
  250 51 38 pscaff #_R13
  251 52 39 pscaff #_R13
  252 41 55 pscaff #_R14
  253 48 74 pscaff #_R14
  254 40 55 pscaff #_R15
  255 46 74 pscaff #_R15
  256 42 62 u #_R16
  257 43 64 u #_R16
  258 47 74 u #_R16
  259 49 68 u #_R16
  260 50 72 u #_R16
  261 51 67 u #_R16
  262 52 71 u #_R16
  263 40 56 u #_R17
  264 41 57 u #_R17
  265 46 68 u #_R17
  266 47 75 u #_R17
  267 48 72 u #_R17
  268 51 60 u #_R17
  269 52 61 u #_R17
  270 40 58 u #_R18
  271 41 59 u #_R18
  272 46 67 u #_R18
  273 47 76 u #_R18
  274 48 71 u #_R18
  275 49 60 u #_R18
  276 50 61 u #_R18
  277 40 36 u #_R19
  278 42 10 u #_R19
  279 44 3 u #_R19
  280 46 37 u #_R19
  281 47 39 u #_R19
  282 49 24 u #_R19
  283 51 23 u #_R19
  284 41 36 u #_R20
  285 43 10 u #_R20
  286 45 3 u #_R20
  287 47 38 u #_R20
  288 48 37 u #_R20
  289 50 24 u #_R20
  290 52 23 u #_R20
  291 5,53 42 a #_R2
  292 5,54 43 a #_R2
  293 5,55 47 a #_R2
  294 5,56 49 a #_R2
  295 5,57 50 a #_R2
  296 5,58 51 a #_R2
  297 5,59 52 a #_R2
  298 5,65 60 a #_R2
  299 5,69 61 a #_R2
  300 60 5,65 d1 #_reverse__R2
  301 61 5,69 d1 #_reverse__R2
  302 63 5,77 d1 #_reverse__R2
  303 75 5,78 d1 #_reverse__R2
  304 76 5,79 d1 #_reverse__R2
  305 62 1,53 d2 #_R3
  306 64 1,54 d2 #_R3
  307 66 1,65 d2 #_R3
  308 67 1,58 d2 #_R3
  309 68 1,56 d2 #_R3
  310 70 1,69 d2 #_R3
  311 71 1,59 d2 #_R3
  312 72 1,57 d2 #_R3
  313 74 1,55 d2 #_R3
  314 2,53 65 a #_R4
  315 2,54 69 a #_R4
  316 2,62 66 a #_R4
  317 2,63 80 a #_R4
  318 2,64 70 a #_R4
  319 60 2,42 d1 #_reverse__R4
  320 61 2,43 d1 #_reverse__R4
  321 65 2,53 d1 #_reverse__R4
  322 66 2,62 d1 #_reverse__R4
  323 69 2,54 d1 #_reverse__R4
  324 70 2,64 d1 #_reverse__R4
  325 21,53 58 a #_R5
  326 21,54 59 a #_R5
  327 21,62 67 a #_R5
  328 21,63 76 a #_R5
  329 21,64 71 a #_R5
  330 58 21,53 d1 #_reverse__R5
  331 59 21,54 d1 #_reverse__R5
  332 67 21,62 d1 #_reverse__R5
  333 71 21,64 d1 #_reverse__R5
  334 76 21,63 d1 #_reverse__R5
  335 22,53 56 a #_R6
  336 22,54 57 a #_R6
  337 22,62 68 a #_R6
  338 22,63 75 a #_R6
  339 22,64 72 a #_R6
  340 56 22,53 d1 #_reverse__R6
  341 57 22,54 d1 #_reverse__R6
  342 68 22,62 d1 #_reverse__R6
  343 72 22,64 d1 #_reverse__R6
  344 75 22,63 d1 #_reverse__R6
  345 33,53 40 a #_R7
  346 33,54 41 a #_R7
  347 33,62 46 a #_R7
  348 33,63 47 a #_R7
  349 33,64 48 a #_R7
  350 55 33,77 d1 #_reverse__R7
  351 74 33,81 d1 #_reverse__R7
  352 53 4,44 d1 #_reverse__R9
  353 56 19,44 d1 #_reverse__R9
  354 58 18,44 d1 #_reverse__R9
  355 60 9,44 d1 #_reverse__R9
  356 62 15,44 d1 #_reverse__R9
  357 65 6,44 d1 #_reverse__R9
  358 66 16,44 d1 #_reverse__R9
  359 67 26,44 d1 #_reverse__R9
  360 68 27,44 d1 #_reverse__R9
  361 54 4,45 d1 #_reverse__R10
  362 57 19,45 d1 #_reverse__R10
  363 59 18,45 d1 #_reverse__R10
  364 61 9,45 d1 #_reverse__R10
  365 64 15,45 d1 #_reverse__R10
  366 69 6,45 d1 #_reverse__R10
  367 70 16,45 d1 #_reverse__R10
  368 71 26,45 d1 #_reverse__R10
  369 72 27,45 d1 #_reverse__R10
  370 55 30,73 d2 #_R11
  371 63 8,73 d2 #_R11
  372 74 35,73 d2 #_R11
  373 75 14,73 d2 #_R11
  374 76 13,73 d2 #_R11
  375 60 51 pscaff #_R12
  376 61 52 pscaff #_R12
  377 75 47 pscaff #_R12
  378 60 49 pscaff #_R13
  379 61 50 pscaff #_R13
  380 76 47 pscaff #_R13
  381 60 66 u #_R16
  382 61 70 u #_R16
  383 63 81 u #_R16
  384 75 82 u #_R16
  385 76 83 u #_R16
  386 55 78 u #_R17
  387 58 65 u #_R17
  388 59 69 u #_R17
  389 67 66 u #_R17
  390 71 70 u #_R17
  391 74 82 u #_R17
  392 76 80 u #_R17
  393 55 79 u #_R18
  394 56 65 u #_R18
  395 57 69 u #_R18
  396 68 66 u #_R18
  397 72 70 u #_R18
  398 74 83 u #_R18
  399 75 80 u #_R18
  400 53 7 u #_R19
  401 55 41 u #_R19
  402 56 29 u #_R19
  403 58 28 u #_R19
  404 60 12 u #_R19
  405 62 17 u #_R19
  406 63 43 u #_R19
  407 65 11 u #_R19
  408 66 20 u #_R19
  409 67 31 u #_R19
  410 68 32 u #_R19
  411 73 45 u #_R19
  412 74 48 u #_R19
  413 75 50 u #_R19
  414 76 52 u #_R19
  415 54 7 u #_R20
  416 55 40 u #_R20
  417 57 29 u #_R20
  418 59 28 u #_R20
  419 61 12 u #_R20
  420 63 42 u #_R20
  421 64 17 u #_R20
  422 69 11 u #_R20
  423 70 20 u #_R20
  424 71 31 u #_R20
  425 72 32 u #_R20
  426 73 44 u #_R20
  427 74 46 u #_R20
  428 75 49 u #_R20
  429 76 51 u #_R20
  430 5,77 63 a #_R2
  431 5,78 75 a #_R2
  432 5,79 76 a #_R2
  433 80 5,84 d1 #_reverse__R2
  434 81 1,77 d2 #_R3
  435 82 1,78 d2 #_R3
  436 83 1,79 d2 #_R3
  437 2,77 84 a #_R4
  438 2,81 85 a #_R4
  439 80 2,63 d1 #_reverse__R4
  440 21,77 79 a #_R5
  441 21,81 83 a #_R5
  442 79 21,77 d1 #_reverse__R5
  443 83 21,81 d1 #_reverse__R5
  444 22,77 78 a #_R6
  445 22,81 82 a #_R6
  446 78 22,77 d1 #_reverse__R6
  447 82 22,81 d1 #_reverse__R6
  448 33,77 55 a #_R7
  449 33,81 74 a #_R7
  450 77 4,73 d2 #_R11
  451 78 19,73 d2 #_R11
  452 79 18,73 d2 #_R11
  453 80 9,73 d2 #_R11
  454 81 15,73 d2 #_R11
  455 82 27,73 d2 #_R11
  456 83 26,73 d2 #_R11
  457 80 76 pscaff #_R12
  458 80 75 pscaff #_R13
  459 80 85 u #_R16
  460 79 84 u #_R17
  461 83 85 u #_R17
  462 78 84 u #_R18
  463 82 85 u #_R18
  464 77 54 u #_R19
  465 78 57 u #_R19
  466 79 59 u #_R19
  467 80 61 u #_R19
  468 81 64 u #_R19
  469 82 72 u #_R19
  470 83 71 u #_R19
  471 77 53 u #_R20
  472 78 56 u #_R20
  473 79 58 u #_R20
  474 80 60 u #_R20
  475 81 62 u #_R20
  476 82 68 u #_R20
  477 83 67 u #_R20
  478 5,84 80 a #_R2
  479 85 1,84 d2 #_R3
  480 84 2,77 d1 #_reverse__R4
  481 85 2,81 d1 #_reverse__R4
  482 84 6,73 d2 #_R11
  483 85 16,73 d2 #_R11
  484 84 69 u #_R19
  485 85 70 u #_R19
  486 84 65 u #_R20
  487 85 66 u #_R20
end reactions
begin groups
    1 MAPKchainone         38,40,46,47,55,74
    2 MAPKchaintwo         25,34,38,39,47
end groups
