# Supplementary material for: Automated visualization of rule-based models
Source: PLoS Comput Biol. 2017 Nov 13;13(11):e1005857. doi: 10.1371/journal.pcbi.1005857 (PMC5703574; doi:10.1371/journal.pcbi.1005857)
Supplement: S2 Dataset — (ZIP) [file pcbi.1005857.s010.zip › model_analysis/models/Kozer2013.net]

# Created by BioNetGen 2.2.6-stable
begin parameters
    1 LT         30  # Constant
    2 RT         0.09  # Constant
    3 K11        4.6  # Constant
    4 k11r       0.02  # Constant
    5 k11f       0.09  # Constant
    6 K21        5.3  # Constant
    7 k21r       0.02  # Constant
    8 k21f       0.053  # Constant
    9 K22        0.34  # Constant
   10 k22r       0.2  # Constant
   11 k22f       0.136  # Constant
   12 L20        212  # Constant
   13 l20r       1.24  # Constant
   14 l20f       526  # Constant
   15 L21        244  # Constant
   16 l21r       0.738  # Constant
   17 l21f       180  # Constant
   18 L22        18.0  # Constant
   19 l22r       0.272  # Constant
   20 l22f       9.79  # Constant
   21 k_o        6.0  # Constant
   22 k_c        1.6  # Constant
   23 kaf        15.4  # Constant
   24 kar        8.89  # Constant
   25 kp         1  # Constant
   26 kdp        1  # Constant
   27 chi_r      4.37e+04  # Constant
   28 _rateLaw1  chi_r*l20f  # ConstantExpression
   29 _rateLaw2  chi_r*l21f  # ConstantExpression
   30 _rateLaw3  chi_r*l22f  # ConstantExpression
   31 _rateLaw4  chi_r*kaf  # ConstantExpression
end parameters
begin species
    1 EGF(rec) LT
    2 EGFR(Y~u,back,cd~c,lig) RT
    3 EGF(rec!1).EGFR(Y~u,back,cd~c,lig!1) 0
    4 EGFR(Y~u,back!1,cd~c,lig).EGFR(Y~u,back!1,cd~c,lig) 0
    5 EGF(rec!1).EGFR(Y~u,back!2,cd~c,lig!1).EGFR(Y~u,back!2,cd~c,lig) 0
    6 EGF(rec!1).EGF(rec!2).EGFR(Y~u,back!3,cd~c,lig!1).EGFR(Y~u,back!3,cd~c,lig!2) 0
    7 EGF(rec!1).EGFR(Y~u,back,cd~o,lig!1) 0
    8 EGFR(Y~u,back,cd~o,lig) 0
    9 EGF(rec!1).EGFR(Y~u,back!2,cd~c,lig).EGFR(Y~u,back!2,cd~o,lig!1) 0
   10 EGF(rec!1).EGF(rec!2).EGFR(Y~u,back!3,cd~c,lig!1).EGFR(Y~u,back!3,cd~o,lig!2) 0
   11 EGF(rec!1).EGF(rec!2).EGFR(Y~u,back!3,cd~o,lig!1).EGFR(Y~u,back!3,cd~o,lig!2) 0
   12 EGF(rec!1).EGF(rec!2).EGFR(Y~u,back,cd~o!3,lig!1).EGFR(Y~u,back,cd~o!3,lig!2) 0
   13 EGF(rec!1).EGFR(Y~u,back,cd~o!2,lig!1).EGFR(Y~u,back,cd~o!2,lig) 0
   14 EGFR(Y~u,back!1,cd~c,lig).EGFR(Y~u,back!1,cd~o,lig) 0
   15 EGF(rec!1).EGFR(Y~u,back!2,cd~c,lig!1).EGFR(Y~u,back!2,cd~o,lig) 0
   16 EGF(rec!1).EGFR(Y~u,back!2,cd~o,lig!1).EGFR(Y~u,back!2,cd~o,lig) 0
   17 EGFR(Y~u,back!1,cd~o,lig).EGFR(Y~u,back!1,cd~o,lig) 0
   18 EGF(rec!1).EGF(rec!2).EGFR(Y~u,back!3,cd~c,lig).EGFR(Y~u,back!3,cd~o!4,lig!1).EGFR(Y~u,back,cd~o!4,lig!2) 0
   19 EGF(rec!1).EGF(rec!2).EGFR(Y~u,back!3,cd~o!4,lig!1).EGFR(Y~u,back!3,cd~o,lig).EGFR(Y~u,back,cd~o!4,lig!2) 0
   20 EGF(rec!1).EGF(rec!2).EGF(rec!3).EGFR(Y~u,back!4,cd~c,lig!1).EGFR(Y~u,back!4,cd~o!5,lig!2).EGFR(Y~u,back,cd~o!5,lig!3) 0
   21 EGF(rec!1).EGF(rec!2).EGF(rec!3).EGFR(Y~u,back!4,cd~o!5,lig!2).EGFR(Y~u,back!4,cd~o,lig!1).EGFR(Y~u,back,cd~o!5,lig!3) 0
   22 EGF(rec!1).EGF(rec!2).EGF(rec!3).EGF(rec!4).EGFR(Y~u,back!5,cd~o!6,lig!1).EGFR(Y~u,back!5,cd~o!7,lig!3).EGFR(Y~u,back,cd~o!6,lig!2).EGFR(Y~u,back,cd~o!7,lig!4) 0
   23 EGFR(Y~u,back,cd~o!1,lig).EGFR(Y~u,back,cd~o!1,lig) 0
   24 EGF(rec!1).EGFR(Y~u,back!2,cd~c,lig).EGFR(Y~u,back!2,cd~o!3,lig!1).EGFR(Y~u,back,cd~o!3,lig) 0
   25 EGF(rec!1).EGF(rec!2).EGFR(Y~u,back!3,cd~c,lig!1).EGFR(Y~u,back!3,cd~o!4,lig!2).EGFR(Y~u,back,cd~o!4,lig) 0
   26 EGF(rec!1).EGF(rec!2).EGFR(Y~u,back!3,cd~o!4,lig!1).EGFR(Y~u,back!3,cd~o,lig!2).EGFR(Y~u,back,cd~o!4,lig) 0
   27 EGF(rec!1).EGF(rec!2).EGFR(Y~u,back!3,cd~c,lig).EGFR(Y~u,back!4,cd~c,lig).EGFR(Y~u,back!3,cd~o!5,lig!1).EGFR(Y~u,back!4,cd~o!5,lig!2) 0
   28 EGF(rec!1).EGF(rec!2).EGF(rec!3).EGFR(Y~u,back!4,cd~c,lig!2).EGFR(Y~u,back!5,cd~c,lig).EGFR(Y~u,back!5,cd~o!6,lig!1).EGFR(Y~u,back!4,cd~o!6,lig!3) 0
   29 EGF(rec!1).EGF(rec!2).EGF(rec!3).EGFR(Y~u,back!4,cd~c,lig).EGFR(Y~u,back!4,cd~o!5,lig!1).EGFR(Y~u,back!6,cd~o!5,lig!2).EGFR(Y~u,back!6,cd~o,lig!3) 0
   30 EGF(rec!1).EGF(rec!2).EGF(rec!3).EGF(rec!4).EGFR(Y~u,back!5,cd~c,lig!1).EGFR(Y~u,back!6,cd~c,lig!3).EGFR(Y~u,back!5,cd~o!7,lig!2).EGFR(Y~u,back!6,cd~o!7,lig!4) 0
   31 EGF(rec!1).EGF(rec!2).EGF(rec!3).EGF(rec!4).EGFR(Y~u,back!5,cd~c,lig!1).EGFR(Y~u,back!5,cd~o!6,lig!2).EGFR(Y~u,back!7,cd~o!6,lig!3).EGFR(Y~u,back!7,cd~o,lig!4) 0
   32 EGF(rec!1).EGF(rec!2).EGF(rec!3).EGF(rec!4).EGFR(Y~u,back!5,cd~o!6,lig!1).EGFR(Y~u,back!7,cd~o!6,lig!3).EGFR(Y~u,back!5,cd~o,lig!2).EGFR(Y~u,back!7,cd~o,lig!4) 0
   33 EGF(rec!1).EGF(rec!2).EGFR(Y~p,back,cd~o!3,lig!2).EGFR(Y~u,back,cd~o!3,lig!1) 0
   34 EGF(rec!1).EGFR(Y~u,back!2,cd~o!3,lig!1).EGFR(Y~u,back!2,cd~o,lig).EGFR(Y~u,back,cd~o!3,lig) 0
   35 EGF(rec!1).EGF(rec!2).EGF(rec!3).EGFR(Y~u,back!4,cd~o!5,lig!1).EGFR(Y~u,back!4,cd~o!6,lig!2).EGFR(Y~u,back,cd~o!6,lig!3).EGFR(Y~u,back,cd~o!5,lig) 0
   36 EGF(rec!1).EGFR(Y~p,back,cd~o!2,lig!1).EGFR(Y~u,back,cd~o!2,lig) 0
   37 EGF(rec!1).EGFR(Y~p,back,cd~o!2,lig).EGFR(Y~u,back,cd~o!2,lig!1) 0
   38 EGF(rec!1).EGFR(Y~u,back!2,cd~c,lig).EGFR(Y~u,back!2,cd~o!3,lig).EGFR(Y~u,back,cd~o!3,lig!1) 0
   39 EGF(rec!1).EGFR(Y~u,back!2,cd~o!3,lig).EGFR(Y~u,back!2,cd~o,lig).EGFR(Y~u,back,cd~o!3,lig!1) 0
   40 EGFR(Y~u,back!1,cd~c,lig).EGFR(Y~u,back!1,cd~o!2,lig).EGFR(Y~u,back,cd~o!2,lig) 0
   41 EGF(rec!1).EGFR(Y~u,back!2,cd~c,lig).EGFR(Y~u,back!3,cd~c,lig).EGFR(Y~u,back!3,cd~o!4,lig!1).EGFR(Y~u,back!2,cd~o!4,lig) 0
   42 EGF(rec!1).EGF(rec!2).EGFR(Y~u,back!3,cd~c,lig!1).EGFR(Y~u,back!4,cd~c,lig).EGFR(Y~u,back!3,cd~o!5,lig!2).EGFR(Y~u,back!4,cd~o!5,lig) 0
   43 EGF(rec!1).EGF(rec!2).EGFR(Y~u,back!3,cd~c,lig).EGFR(Y~u,back!4,cd~o!5,lig!1).EGFR(Y~u,back!3,cd~o!5,lig).EGFR(Y~u,back!4,cd~o,lig!2) 0
   44 EGF(rec!1).EGF(rec!2).EGFR(Y~u,back!3,cd~c,lig!1).EGFR(Y~u,back!3,cd~o!4,lig).EGFR(Y~u,back,cd~o!4,lig!2) 0
   45 EGF(rec!1).EGF(rec!2).EGFR(Y~u,back!3,cd~o!4,lig).EGFR(Y~u,back!3,cd~o,lig!1).EGFR(Y~u,back,cd~o!4,lig!2) 0
   46 EGF(rec!1).EGF(rec!2).EGF(rec!3).EGFR(Y~u,back!4,cd~o!5,lig!2).EGFR(Y~u,back!4,cd~o!6,lig).EGFR(Y~u,back,cd~o!6,lig!1).EGFR(Y~u,back,cd~o!5,lig!3) 0
   47 EGF(rec!1).EGFR(Y~u,back!2,cd~c,lig!1).EGFR(Y~u,back!2,cd~o!3,lig).EGFR(Y~u,back,cd~o!3,lig) 0
   48 EGF(rec!1).EGFR(Y~u,back!2,cd~o!3,lig).EGFR(Y~u,back!2,cd~o,lig!1).EGFR(Y~u,back,cd~o!3,lig) 0
   49 EGF(rec!1).EGF(rec!2).EGFR(Y~u,back!3,cd~c,lig!2).EGFR(Y~u,back!4,cd~c,lig).EGFR(Y~u,back!4,cd~o!5,lig!1).EGFR(Y~u,back!3,cd~o!5,lig) 0
   50 EGF(rec!1).EGF(rec!2).EGFR(Y~u,back!3,cd~c,lig).EGFR(Y~u,back!3,cd~o!4,lig!1).EGFR(Y~u,back!5,cd~o!4,lig).EGFR(Y~u,back!5,cd~o,lig!2) 0
   51 EGF(rec!1).EGF(rec!2).EGFR(Y~u,back!3,cd~c,lig).EGFR(Y~u,back!3,cd~o!4,lig!1).EGFR(Y~u,back!5,cd~o!4,lig!2).EGFR(Y~u,back!5,cd~o,lig) 0
   52 EGF(rec!1).EGF(rec!2).EGF(rec!3).EGFR(Y~u,back!4,cd~c,lig!1).EGFR(Y~u,back!5,cd~c,lig!2).EGFR(Y~u,back!5,cd~o!6,lig!3).EGFR(Y~u,back!4,cd~o!6,lig) 0
   53 EGF(rec!1).EGF(rec!2).EGF(rec!3).EGFR(Y~u,back!4,cd~c,lig!1).EGFR(Y~u,back!5,cd~o!6,lig!2).EGFR(Y~u,back!4,cd~o!6,lig).EGFR(Y~u,back!5,cd~o,lig!3) 0
   54 EGF(rec!1).EGF(rec!2).EGF(rec!3).EGFR(Y~u,back!4,cd~c,lig!1).EGFR(Y~u,back!4,cd~o!5,lig!2).EGFR(Y~u,back!6,cd~o!5,lig).EGFR(Y~u,back!6,cd~o,lig!3) 0
   55 EGF(rec!1).EGF(rec!2).EGF(rec!3).EGFR(Y~u,back!4,cd~c,lig!1).EGFR(Y~u,back!4,cd~o!5,lig!2).EGFR(Y~u,back!6,cd~o!5,lig!3).EGFR(Y~u,back!6,cd~o,lig) 0
   56 EGF(rec!1).EGF(rec!2).EGF(rec!3).EGFR(Y~u,back!4,cd~o!5,lig!2).EGFR(Y~u,back!6,cd~o!5,lig).EGFR(Y~u,back!6,cd~o,lig!1).EGFR(Y~u,back!4,cd~o,lig!3) 0
   57 EGF(rec!1).EGF(rec!2).EGF(rec!3).EGFR(Y~u,back!4,cd~o!5,lig!1).EGFR(Y~u,back!6,cd~o!5,lig!2).EGFR(Y~u,back!6,cd~o,lig!3).EGFR(Y~u,back!4,cd~o,lig) 0
   58 EGFR(Y~u,back!1,cd~o!2,lig).EGFR(Y~u,back!1,cd~o,lig).EGFR(Y~u,back,cd~o!2,lig) 0
   59 EGF(rec!1).EGFR(Y~u,back!2,cd~c,lig).EGFR(Y~u,back!2,cd~o!3,lig!1).EGFR(Y~u,back!4,cd~o!3,lig).EGFR(Y~u,back!4,cd~o,lig) 0
   60 EGF(rec!1).EGF(rec!2).EGFR(Y~u,back!3,cd~c,lig!1).EGFR(Y~u,back!3,cd~o!4,lig!2).EGFR(Y~u,back!5,cd~o!4,lig).EGFR(Y~u,back!5,cd~o,lig) 0
   61 EGF(rec!1).EGF(rec!2).EGFR(Y~u,back!3,cd~o!4,lig!1).EGFR(Y~u,back!5,cd~o!4,lig).EGFR(Y~u,back!3,cd~o,lig!2).EGFR(Y~u,back!5,cd~o,lig) 0
   62 EGF(rec!1).EGF(rec!2).EGFR(Y~u,back!3,cd~o!4,lig).EGFR(Y~u,back!3,cd~o!5,lig).EGFR(Y~u,back,cd~o!4,lig!1).EGFR(Y~u,back,cd~o!5,lig!2) 0
   63 EGF(rec!1).EGFR(Y~u,back!2,cd~o!3,lig).EGFR(Y~u,back!2,cd~o!4,lig).EGFR(Y~u,back,cd~o!3,lig!1).EGFR(Y~u,back,cd~o!4,lig) 0
   64 EGFR(Y~u,back!1,cd~o!2,lig).EGFR(Y~u,back!1,cd~o!3,lig).EGFR(Y~u,back,cd~o!2,lig).EGFR(Y~u,back,cd~o!3,lig) 0
   65 EGF(rec!1).EGF(rec!2).EGFR(Y~p,back,cd~o!3,lig!2).EGFR(Y~u,back!4,cd~c,lig).EGFR(Y~u,back!4,cd~o!3,lig!1) 0
   66 EGF(rec!1).EGF(rec!2).EGFR(Y~p,back!3,cd~o!4,lig!2).EGFR(Y~u,back!3,cd~c,lig).EGFR(Y~u,back,cd~o!4,lig!1) 0
   67 EGF(rec!1).EGF(rec!2).EGFR(Y~u,back!3,cd~o!4,lig!1).EGFR(Y~u,back!5,cd~o!4,lig!2).EGFR(Y~u,back!5,cd~o,lig).EGFR(Y~u,back!3,cd~o,lig) 0
   68 EGF(rec!1).EGF(rec!2).EGFR(Y~p,back,cd~o!3,lig!2).EGFR(Y~u,back!4,cd~o!3,lig!1).EGFR(Y~u,back!4,cd~o,lig) 0
   69 EGF(rec!1).EGF(rec!2).EGFR(Y~p,back!3,cd~o!4,lig!2).EGFR(Y~u,back!3,cd~o,lig).EGFR(Y~u,back,cd~o!4,lig!1) 0
   70 EGF(rec!1).EGF(rec!2).EGFR(Y~u,back!3,cd~o!4,lig!2).EGFR(Y~u,back!3,cd~o!5,lig).EGFR(Y~u,back,cd~o!5,lig!1).EGFR(Y~u,back,cd~o!4,lig) 0
   71 EGF(rec!1).EGF(rec!2).EGF(rec!3).EGFR(Y~p,back,cd~o!4,lig!3).EGFR(Y~u,back!5,cd~o!4,lig!2).EGFR(Y~u,back!5,cd~o!6,lig).EGFR(Y~u,back,cd~o!6,lig!1) 0
   72 EGF(rec!1).EGF(rec!2).EGF(rec!3).EGFR(Y~p,back!4,cd~o!5,lig!3).EGFR(Y~u,back!4,cd~o!6,lig).EGFR(Y~u,back,cd~o!6,lig!1).EGFR(Y~u,back,cd~o!5,lig!2) 0
   73 EGF(rec!1).EGF(rec!2).EGFR(Y~u,back!3,cd~o!4,lig!1).EGFR(Y~u,back!3,cd~o!5,lig).EGFR(Y~u,back,cd~o!4,lig!2).EGFR(Y~u,back,cd~o!5,lig) 0
   74 EGF(rec!1).EGFR(Y~u,back!2,cd~o!3,lig!1).EGFR(Y~u,back!2,cd~o!4,lig).EGFR(Y~u,back,cd~o!4,lig).EGFR(Y~u,back,cd~o!3,lig) 0
   75 EGF(rec!1).EGF(rec!2).EGFR(Y~p,back,cd~o!3,lig!2).EGFR(Y~u,back!4,cd~o!3,lig!1).EGFR(Y~u,back!4,cd~o!5,lig).EGFR(Y~u,back,cd~o!5,lig) 0
   76 EGF(rec!1).EGF(rec!2).EGFR(Y~p,back!3,cd~o!4,lig!2).EGFR(Y~u,back!3,cd~o!5,lig).EGFR(Y~u,back,cd~o!4,lig!1).EGFR(Y~u,back,cd~o!5,lig) 0
   77 EGF(rec!1).EGF(rec!2).EGF(rec!3).EGFR(Y~p,back,cd~o!4,lig!3).EGFR(Y~u,back!5,cd~c,lig!1).EGFR(Y~u,back!5,cd~o!4,lig!2) 0
   78 EGF(rec!1).EGF(rec!2).EGF(rec!3).EGFR(Y~p,back!4,cd~o!5,lig!3).EGFR(Y~u,back!4,cd~c,lig!1).EGFR(Y~u,back,cd~o!5,lig!2) 0
   79 EGF(rec!1).EGF(rec!2).EGF(rec!3).EGFR(Y~p,back,cd~o!4,lig!3).EGFR(Y~u,back!5,cd~o!4,lig!2).EGFR(Y~u,back!5,cd~o,lig!1) 0
   80 EGF(rec!1).EGF(rec!2).EGF(rec!3).EGFR(Y~p,back!4,cd~o!5,lig!3).EGFR(Y~u,back!4,cd~o,lig!1).EGFR(Y~u,back,cd~o!5,lig!2) 0
   81 EGF(rec!1).EGF(rec!2).EGF(rec!3).EGF(rec!4).EGFR(Y~p,back,cd~o!5,lig!4).EGFR(Y~u,back!6,cd~o!7,lig!1).EGFR(Y~u,back!6,cd~o!5,lig!3).EGFR(Y~u,back,cd~o!7,lig!2) 0
   82 EGF(rec!1).EGF(rec!2).EGF(rec!3).EGF(rec!4).EGFR(Y~p,back!5,cd~o!6,lig!4).EGFR(Y~u,back!5,cd~o!7,lig!1).EGFR(Y~u,back,cd~o!7,lig!2).EGFR(Y~u,back,cd~o!6,lig!3) 0
   83 EGF(rec!1).EGF(rec!2).EGFR(Y~u,back!3,cd~o!4,lig!1).EGFR(Y~u,back!3,cd~o!5,lig!2).EGFR(Y~u,back,cd~o!4,lig).EGFR(Y~u,back,cd~o!5,lig) 0
   84 EGF(rec!1).EGF(rec!2).EGF(rec!3).EGFR(Y~p,back,cd~o!4,lig!3).EGFR(Y~u,back!5,cd~o!6,lig!1).EGFR(Y~u,back!5,cd~o!4,lig!2).EGFR(Y~u,back,cd~o!6,lig) 0
   85 EGF(rec!1).EGF(rec!2).EGF(rec!3).EGFR(Y~p,back!4,cd~o!5,lig!3).EGFR(Y~u,back!4,cd~o!6,lig!1).EGFR(Y~u,back,cd~o!5,lig!2).EGFR(Y~u,back,cd~o!6,lig) 0
   86 EGF(rec!1).EGF(rec!2).EGF(rec!3).EGF(rec!4).EGFR(Y~p,back,cd~o!5,lig!2).EGFR(Y~p,back,cd~o!6,lig!4).EGFR(Y~u,back!7,cd~o!5,lig!1).EGFR(Y~u,back!7,cd~o!6,lig!3) 0
   87 EGF(rec!1).EGF(rec!2).EGF(rec!3).EGF(rec!4).EGFR(Y~p,back!5,cd~o!6,lig!4).EGFR(Y~p,back,cd~o!7,lig!2).EGFR(Y~u,back!5,cd~o!7,lig!1).EGFR(Y~u,back,cd~o!6,lig!3) 0
   88 EGF(rec!1).EGF(rec!2).EGF(rec!3).EGF(rec!4).EGFR(Y~p,back!5,cd~o!6,lig!2).EGFR(Y~p,back!5,cd~o!7,lig!4).EGFR(Y~u,back,cd~o!6,lig!1).EGFR(Y~u,back,cd~o!7,lig!3) 0
   89 EGF(rec!1).EGF(rec!2).EGF(rec!3).EGF(rec!4).EGFR(Y~u,back!5,cd~o!6,lig!1).EGFR(Y~u,back!5,cd~o!7,lig!3).EGFR(Y~u,back!8,cd~o!6,lig!2).EGFR(Y~u,back!8,cd~o!7,lig!4) 0
   90 EGFR(Y~u,back!1,cd~c,lig).EGFR(Y~u,back!2,cd~c,lig).EGFR(Y~u,back!1,cd~o!3,lig).EGFR(Y~u,back!2,cd~o!3,lig) 0
   91 EGF(rec!1).EGFR(Y~u,back!2,cd~c,lig!1).EGFR(Y~u,back!3,cd~c,lig).EGFR(Y~u,back!3,cd~o!4,lig).EGFR(Y~u,back!2,cd~o!4,lig) 0
   92 EGF(rec!1).EGFR(Y~u,back!2,cd~c,lig).EGFR(Y~u,back!3,cd~o!4,lig!1).EGFR(Y~u,back!2,cd~o!4,lig).EGFR(Y~u,back!3,cd~o,lig) 0
   93 EGF(rec!1).EGFR(Y~u,back!2,cd~c,lig).EGFR(Y~u,back!2,cd~o!3,lig).EGFR(Y~u,back!4,cd~o!3,lig).EGFR(Y~u,back!4,cd~o,lig!1) 0
   94 EGFR(Y~u,back!1,cd~c,lig).EGFR(Y~u,back!1,cd~o!2,lig).EGFR(Y~u,back!3,cd~o!2,lig).EGFR(Y~u,back!3,cd~o,lig) 0
   95 EGF(rec!1).EGF(rec!2).EGFR(Y~u,back!3,cd~c,lig!1).EGFR(Y~u,back!4,cd~c,lig!2).EGFR(Y~u,back!3,cd~o!5,lig).EGFR(Y~u,back!4,cd~o!5,lig) 0
   96 EGF(rec!1).EGF(rec!2).EGFR(Y~u,back!3,cd~c,lig!1).EGFR(Y~u,back!4,cd~o!5,lig!2).EGFR(Y~u,back!3,cd~o!5,lig).EGFR(Y~u,back!4,cd~o,lig) 0
   97 EGF(rec!1).EGF(rec!2).EGFR(Y~u,back!3,cd~c,lig!1).EGFR(Y~u,back!3,cd~o!4,lig).EGFR(Y~u,back!5,cd~o!4,lig).EGFR(Y~u,back!5,cd~o,lig!2) 0
   98 EGF(rec!1).EGFR(Y~u,back!2,cd~c,lig!1).EGFR(Y~u,back!2,cd~o!3,lig).EGFR(Y~u,back!4,cd~o!3,lig).EGFR(Y~u,back!4,cd~o,lig) 0
   99 EGF(rec!1).EGF(rec!2).EGFR(Y~u,back!3,cd~o!4,lig!1).EGFR(Y~u,back!5,cd~o!4,lig).EGFR(Y~u,back!5,cd~o,lig!2).EGFR(Y~u,back!3,cd~o,lig) 0
  100 EGF(rec!1).EGFR(Y~u,back!2,cd~o!3,lig!1).EGFR(Y~u,back!4,cd~o!3,lig).EGFR(Y~u,back!2,cd~o,lig).EGFR(Y~u,back!4,cd~o,lig) 0
  101 EGF(rec!1).EGF(rec!2).EGFR(Y~u,back!3,cd~o!4,lig).EGFR(Y~u,back!5,cd~o!4,lig).EGFR(Y~u,back!3,cd~o,lig!1).EGFR(Y~u,back!5,cd~o,lig!2) 0
  102 EGF(rec!1).EGFR(Y~u,back!2,cd~o!3,lig).EGFR(Y~u,back!4,cd~o!3,lig).EGFR(Y~u,back!2,cd~o,lig!1).EGFR(Y~u,back!4,cd~o,lig) 0
  103 EGFR(Y~u,back!1,cd~o!2,lig).EGFR(Y~u,back!3,cd~o!2,lig).EGFR(Y~u,back!1,cd~o,lig).EGFR(Y~u,back!3,cd~o,lig) 0
  104 EGF(rec!1).EGFR(Y~p,back,cd~o,lig!1) 0
  105 EGFR(Y~p,back,cd~o!1,lig).EGFR(Y~u,back,cd~o!1,lig) 0
  106 EGF(rec!1).EGFR(Y~p,back,cd~o!2,lig).EGFR(Y~u,back!3,cd~c,lig).EGFR(Y~u,back!3,cd~o!2,lig!1) 0
  107 EGF(rec!1).EGFR(Y~p,back!2,cd~o!3,lig!1).EGFR(Y~u,back!2,cd~c,lig).EGFR(Y~u,back,cd~o!3,lig) 0
  108 EGF(rec!1).EGF(rec!2).EGFR(Y~p,back,cd~o!3,lig).EGFR(Y~u,back!4,cd~c,lig!1).EGFR(Y~u,back!4,cd~o!3,lig!2) 0
  109 EGF(rec!1).EGF(rec!2).EGFR(Y~p,back!3,cd~o!4,lig!2).EGFR(Y~u,back!3,cd~c,lig!1).EGFR(Y~u,back,cd~o!4,lig) 0
  110 EGF(rec!1).EGF(rec!2).EGFR(Y~p,back,cd~o!3,lig).EGFR(Y~u,back!4,cd~o!3,lig!1).EGFR(Y~u,back!4,cd~o,lig!2) 0
  111 EGF(rec!1).EGF(rec!2).EGFR(Y~p,back!3,cd~o!4,lig!1).EGFR(Y~u,back!3,cd~o,lig!2).EGFR(Y~u,back,cd~o!4,lig) 0
  112 EGF(rec!1).EGF(rec!2).EGFR(Y~p,back!3,cd~o!4,lig!2).EGFR(Y~u,back!5,cd~c,lig).EGFR(Y~u,back!3,cd~c,lig).EGFR(Y~u,back!5,cd~o!4,lig!1) 0
  113 EGF(rec!1).EGF(rec!2).EGF(rec!3).EGFR(Y~p,back!4,cd~o!5,lig!3).EGFR(Y~u,back!4,cd~c,lig!2).EGFR(Y~u,back!6,cd~c,lig).EGFR(Y~u,back!6,cd~o!5,lig!1) 0
  114 EGF(rec!1).EGF(rec!2).EGF(rec!3).EGFR(Y~p,back!4,cd~o!5,lig!1).EGFR(Y~u,back!6,cd~c,lig!2).EGFR(Y~u,back!4,cd~c,lig).EGFR(Y~u,back!6,cd~o!5,lig!3) 0
  115 EGF(rec!1).EGF(rec!2).EGF(rec!3).EGFR(Y~p,back!4,cd~o!5,lig!2).EGFR(Y~u,back!6,cd~c,lig).EGFR(Y~u,back!6,cd~o!5,lig!1).EGFR(Y~u,back!4,cd~o,lig!3) 0
  116 EGF(rec!1).EGF(rec!2).EGF(rec!3).EGFR(Y~p,back!4,cd~o!5,lig!1).EGFR(Y~u,back!4,cd~c,lig).EGFR(Y~u,back!6,cd~o!5,lig!2).EGFR(Y~u,back!6,cd~o,lig!3) 0
  117 EGF(rec!1).EGF(rec!2).EGF(rec!3).EGF(rec!4).EGFR(Y~p,back!5,cd~o!6,lig!4).EGFR(Y~u,back!7,cd~c,lig!1).EGFR(Y~u,back!5,cd~c,lig!3).EGFR(Y~u,back!7,cd~o!6,lig!2) 0
  118 EGF(rec!1).EGF(rec!2).EGF(rec!3).EGF(rec!4).EGFR(Y~p,back!5,cd~o!6,lig!3).EGFR(Y~u,back!7,cd~c,lig!1).EGFR(Y~u,back!7,cd~o!6,lig!2).EGFR(Y~u,back!5,cd~o,lig!4) 0
  119 EGF(rec!1).EGF(rec!2).EGF(rec!3).EGF(rec!4).EGFR(Y~p,back!5,cd~o!6,lig!2).EGFR(Y~u,back!5,cd~c,lig!1).EGFR(Y~u,back!7,cd~o!6,lig!3).EGFR(Y~u,back!7,cd~o,lig!4) 0
  120 EGF(rec!1).EGF(rec!2).EGF(rec!3).EGF(rec!4).EGFR(Y~p,back!5,cd~o!6,lig!3).EGFR(Y~u,back!7,cd~o!6,lig!1).EGFR(Y~u,back!7,cd~o,lig!2).EGFR(Y~u,back!5,cd~o,lig!4) 0
  121 EGF(rec!1).EGF(rec!2).EGFR(Y~p,back,cd~o!3,lig!2).EGFR(Y~p,back,cd~o!3,lig!1) 0
  122 EGF(rec!1).EGFR(Y~p,back,cd~o!2,lig).EGFR(Y~u,back!3,cd~o!2,lig!1).EGFR(Y~u,back!3,cd~o,lig) 0
  123 EGF(rec!1).EGFR(Y~p,back!2,cd~o!3,lig!1).EGFR(Y~u,back!2,cd~o,lig).EGFR(Y~u,back,cd~o!3,lig) 0
  124 EGF(rec!1).EGF(rec!2).EGFR(Y~p,back,cd~o!3,lig).EGFR(Y~u,back!4,cd~o!3,lig!2).EGFR(Y~u,back!4,cd~o!5,lig).EGFR(Y~u,back,cd~o!5,lig!1) 0
  125 EGF(rec!1).EGF(rec!2).EGFR(Y~p,back!3,cd~o!4,lig!2).EGFR(Y~u,back!3,cd~o!5,lig).EGFR(Y~u,back,cd~o!5,lig!1).EGFR(Y~u,back,cd~o!4,lig) 0
  126 EGF(rec!1).EGFR(Y~p,back,cd~o!2,lig).EGFR(Y~u,back!3,cd~o!2,lig!1).EGFR(Y~u,back!3,cd~o!4,lig).EGFR(Y~u,back,cd~o!4,lig) 0
  127 EGF(rec!1).EGFR(Y~p,back!2,cd~o!3,lig!1).EGFR(Y~u,back!2,cd~o!4,lig).EGFR(Y~u,back,cd~o!3,lig).EGFR(Y~u,back,cd~o!4,lig) 0
  128 EGF(rec!1).EGF(rec!2).EGF(rec!3).EGFR(Y~p,back,cd~o!4,lig).EGFR(Y~u,back!5,cd~o!6,lig!1).EGFR(Y~u,back!5,cd~o!4,lig!3).EGFR(Y~u,back,cd~o!6,lig!2) 0
  129 EGF(rec!1).EGF(rec!2).EGF(rec!3).EGFR(Y~p,back!4,cd~o!5,lig!3).EGFR(Y~u,back!4,cd~o!6,lig!1).EGFR(Y~u,back,cd~o!6,lig!2).EGFR(Y~u,back,cd~o!5,lig) 0
  130 EGF(rec!1).EGF(rec!2).EGFR(Y~p,back,cd~o!3,lig).EGFR(Y~u,back!4,cd~o!5,lig!1).EGFR(Y~u,back!4,cd~o!3,lig!2).EGFR(Y~u,back,cd~o!5,lig) 0
  131 EGF(rec!1).EGF(rec!2).EGFR(Y~p,back!3,cd~o!4,lig!2).EGFR(Y~u,back!3,cd~o!5,lig!1).EGFR(Y~u,back,cd~o!4,lig).EGFR(Y~u,back,cd~o!5,lig) 0
  132 EGF(rec!1).EGF(rec!2).EGF(rec!3).EGFR(Y~p,back,cd~o!4,lig!3).EGFR(Y~p,back,cd~o!5,lig).EGFR(Y~u,back!6,cd~o!5,lig!1).EGFR(Y~u,back!6,cd~o!4,lig!2) 0
  133 EGF(rec!1).EGF(rec!2).EGF(rec!3).EGFR(Y~p,back!4,cd~o!5,lig!3).EGFR(Y~p,back,cd~o!6,lig).EGFR(Y~u,back!4,cd~o!6,lig!1).EGFR(Y~u,back,cd~o!5,lig!2) 0
  134 EGF(rec!1).EGF(rec!2).EGF(rec!3).EGFR(Y~p,back!4,cd~o!5,lig!3).EGFR(Y~p,back,cd~o!6,lig!2).EGFR(Y~u,back!4,cd~o!6,lig!1).EGFR(Y~u,back,cd~o!5,lig) 0
  135 EGF(rec!1).EGF(rec!2).EGF(rec!3).EGFR(Y~p,back!4,cd~o!5,lig!1).EGFR(Y~p,back!4,cd~o!6,lig!3).EGFR(Y~u,back,cd~o!6,lig!2).EGFR(Y~u,back,cd~o!5,lig) 0
  136 EGFR(Y~p,back,cd~o,lig) 0
  137 EGF(rec!1).EGFR(Y~p,back,cd~o!2,lig!1).EGFR(Y~p,back,cd~o!2,lig) 0
  138 EGF(rec!1).EGFR(Y~p,back,cd~o!2,lig!1).EGFR(Y~u,back!3,cd~c,lig).EGFR(Y~u,back!3,cd~o!2,lig) 0
  139 EGF(rec!1).EGFR(Y~p,back!2,cd~o!3,lig).EGFR(Y~u,back!2,cd~c,lig).EGFR(Y~u,back,cd~o!3,lig!1) 0
  140 EGF(rec!1).EGFR(Y~p,back,cd~o!2,lig!1).EGFR(Y~u,back!3,cd~o!2,lig).EGFR(Y~u,back!3,cd~o,lig) 0
  141 EGF(rec!1).EGFR(Y~p,back!2,cd~o!3,lig).EGFR(Y~u,back!2,cd~o,lig).EGFR(Y~u,back,cd~o!3,lig!1) 0
  142 EGF(rec!1).EGF(rec!2).EGFR(Y~p,back,cd~o!3,lig!2).EGFR(Y~u,back!4,cd~o!3,lig).EGFR(Y~u,back!4,cd~o!5,lig).EGFR(Y~u,back,cd~o!5,lig!1) 0
  143 EGF(rec!1).EGF(rec!2).EGFR(Y~p,back!3,cd~o!4,lig).EGFR(Y~u,back!3,cd~o!5,lig).EGFR(Y~u,back,cd~o!5,lig!1).EGFR(Y~u,back,cd~o!4,lig!2) 0
  144 EGF(rec!1).EGFR(Y~p,back,cd~o!2,lig!1).EGFR(Y~u,back!3,cd~o!2,lig).EGFR(Y~u,back!3,cd~o!4,lig).EGFR(Y~u,back,cd~o!4,lig) 0
  145 EGF(rec!1).EGFR(Y~p,back!2,cd~o!3,lig).EGFR(Y~u,back!2,cd~o!4,lig).EGFR(Y~u,back,cd~o!3,lig!1).EGFR(Y~u,back,cd~o!4,lig) 0
  146 EGFR(Y~p,back,cd~o!1,lig).EGFR(Y~u,back!2,cd~c,lig).EGFR(Y~u,back!2,cd~o!1,lig) 0
  147 EGFR(Y~p,back!1,cd~o!2,lig).EGFR(Y~u,back!1,cd~c,lig).EGFR(Y~u,back,cd~o!2,lig) 0
  148 EGF(rec!1).EGFR(Y~p,back!2,cd~o!3,lig!1).EGFR(Y~u,back!4,cd~c,lig).EGFR(Y~u,back!2,cd~c,lig).EGFR(Y~u,back!4,cd~o!3,lig) 0
  149 EGF(rec!1).EGFR(Y~p,back!2,cd~o!3,lig).EGFR(Y~u,back!4,cd~c,lig).EGFR(Y~u,back!2,cd~c,lig).EGFR(Y~u,back!4,cd~o!3,lig!1) 0
  150 EGF(rec!1).EGF(rec!2).EGFR(Y~p,back!3,cd~o!4,lig!2).EGFR(Y~u,back!3,cd~c,lig!1).EGFR(Y~u,back!5,cd~c,lig).EGFR(Y~u,back!5,cd~o!4,lig) 0
  151 EGF(rec!1).EGF(rec!2).EGFR(Y~p,back!3,cd~o!4,lig).EGFR(Y~u,back!5,cd~c,lig!1).EGFR(Y~u,back!3,cd~c,lig).EGFR(Y~u,back!5,cd~o!4,lig!2) 0
  152 EGF(rec!1).EGF(rec!2).EGFR(Y~p,back!3,cd~o!4,lig!1).EGFR(Y~u,back!5,cd~c,lig).EGFR(Y~u,back!5,cd~o!4,lig).EGFR(Y~u,back!3,cd~o,lig!2) 0
  153 EGF(rec!1).EGF(rec!2).EGFR(Y~p,back!3,cd~o!4,lig).EGFR(Y~u,back!3,cd~c,lig).EGFR(Y~u,back!5,cd~o!4,lig!1).EGFR(Y~u,back!5,cd~o,lig!2) 0
  154 EGF(rec!1).EGF(rec!2).EGFR(Y~p,back,cd~o!3,lig!2).EGFR(Y~u,back!4,cd~c,lig!1).EGFR(Y~u,back!4,cd~o!3,lig) 0
  155 EGF(rec!1).EGF(rec!2).EGFR(Y~p,back!3,cd~o!4,lig).EGFR(Y~u,back!3,cd~c,lig!1).EGFR(Y~u,back,cd~o!4,lig!2) 0
  156 EGF(rec!1).EGF(rec!2).EGFR(Y~p,back,cd~o!3,lig!2).EGFR(Y~u,back!4,cd~o!3,lig).EGFR(Y~u,back!4,cd~o,lig!1) 0
  157 EGF(rec!1).EGF(rec!2).EGFR(Y~p,back!3,cd~o!4,lig).EGFR(Y~u,back!3,cd~o,lig!1).EGFR(Y~u,back,cd~o!4,lig!2) 0
  158 EGF(rec!1).EGF(rec!2).EGF(rec!3).EGFR(Y~p,back,cd~o!4,lig!3).EGFR(Y~u,back!5,cd~o!6,lig!1).EGFR(Y~u,back!5,cd~o!4,lig).EGFR(Y~u,back,cd~o!6,lig!2) 0
  159 EGF(rec!1).EGF(rec!2).EGF(rec!3).EGFR(Y~p,back!4,cd~o!5,lig).EGFR(Y~u,back!4,cd~o!6,lig!1).EGFR(Y~u,back,cd~o!6,lig!2).EGFR(Y~u,back,cd~o!5,lig!3) 0
  160 EGF(rec!1).EGF(rec!2).EGFR(Y~p,back,cd~o!3,lig!2).EGFR(Y~u,back!4,cd~o!5,lig!1).EGFR(Y~u,back!4,cd~o!3,lig).EGFR(Y~u,back,cd~o!5,lig) 0
  161 EGF(rec!1).EGF(rec!2).EGFR(Y~p,back!3,cd~o!4,lig).EGFR(Y~u,back!3,cd~o!5,lig!1).EGFR(Y~u,back,cd~o!4,lig!2).EGFR(Y~u,back,cd~o!5,lig) 0
  162 EGF(rec!1).EGF(rec!2).EGF(rec!3).EGFR(Y~p,back,cd~o!4,lig!1).EGFR(Y~p,back,cd~o!5,lig!3).EGFR(Y~u,back!6,cd~o!5,lig!2).EGFR(Y~u,back!6,cd~o!4,lig) 0
  163 EGF(rec!1).EGF(rec!2).EGF(rec!3).EGFR(Y~p,back!4,cd~o!5,lig!3).EGFR(Y~p,back,cd~o!6,lig!1).EGFR(Y~u,back!4,cd~o!6,lig).EGFR(Y~u,back,cd~o!5,lig!2) 0
  164 EGF(rec!1).EGF(rec!2).EGF(rec!3).EGFR(Y~p,back!4,cd~o!5,lig).EGFR(Y~p,back,cd~o!6,lig!2).EGFR(Y~u,back!4,cd~o!6,lig!1).EGFR(Y~u,back,cd~o!5,lig!3) 0
  165 EGF(rec!1).EGF(rec!2).EGF(rec!3).EGFR(Y~p,back!4,cd~o!5,lig!3).EGFR(Y~p,back!4,cd~o!6,lig).EGFR(Y~u,back,cd~o!6,lig!1).EGFR(Y~u,back,cd~o!5,lig!2) 0
  166 EGF(rec!1).EGF(rec!2).EGF(rec!3).EGFR(Y~u,back!4,cd~o!5,lig!2).EGFR(Y~u,back!6,cd~o!7,lig!1).EGFR(Y~u,back!6,cd~o!5,lig!3).EGFR(Y~u,back!4,cd~o!7,lig) 0
  167 EGF(rec!1).EGFR(Y~p,back,cd~o!2,lig).EGFR(Y~u,back!3,cd~c,lig!1).EGFR(Y~u,back!3,cd~o!2,lig) 0
  168 EGF(rec!1).EGFR(Y~p,back!2,cd~o!3,lig).EGFR(Y~u,back!2,cd~c,lig!1).EGFR(Y~u,back,cd~o!3,lig) 0
  169 EGF(rec!1).EGFR(Y~p,back,cd~o!2,lig).EGFR(Y~u,back!3,cd~o!2,lig).EGFR(Y~u,back!3,cd~o,lig!1) 0
  170 EGF(rec!1).EGFR(Y~p,back!2,cd~o!3,lig).EGFR(Y~u,back!2,cd~o,lig!1).EGFR(Y~u,back,cd~o!3,lig) 0
  171 EGF(rec!1).EGF(rec!2).EGFR(Y~p,back!3,cd~o!4,lig).EGFR(Y~u,back!3,cd~c,lig!2).EGFR(Y~u,back!5,cd~c,lig).EGFR(Y~u,back!5,cd~o!4,lig!1) 0
  172 EGF(rec!1).EGF(rec!2).EGFR(Y~p,back!3,cd~o!4,lig!1).EGFR(Y~u,back!5,cd~c,lig!2).EGFR(Y~u,back!3,cd~c,lig).EGFR(Y~u,back!5,cd~o!4,lig) 0
  173 EGF(rec!1).EGF(rec!2).EGFR(Y~p,back!3,cd~o!4,lig).EGFR(Y~u,back!5,cd~c,lig).EGFR(Y~u,back!5,cd~o!4,lig!1).EGFR(Y~u,back!3,cd~o,lig!2) 0
  174 EGF(rec!1).EGF(rec!2).EGFR(Y~p,back!3,cd~o!4,lig!2).EGFR(Y~u,back!5,cd~c,lig).EGFR(Y~u,back!5,cd~o!4,lig!1).EGFR(Y~u,back!3,cd~o,lig) 0
  175 EGF(rec!1).EGF(rec!2).EGFR(Y~p,back!3,cd~o!4,lig!1).EGFR(Y~u,back!3,cd~c,lig).EGFR(Y~u,back!5,cd~o!4,lig).EGFR(Y~u,back!5,cd~o,lig!2) 0
  176 EGF(rec!1).EGF(rec!2).EGFR(Y~p,back!3,cd~o!4,lig!1).EGFR(Y~u,back!3,cd~c,lig).EGFR(Y~u,back!5,cd~o!4,lig!2).EGFR(Y~u,back!5,cd~o,lig) 0
  177 EGF(rec!1).EGF(rec!2).EGF(rec!3).EGFR(Y~p,back!4,cd~o!5,lig!3).EGFR(Y~u,back!6,cd~c,lig!1).EGFR(Y~u,back!4,cd~c,lig!2).EGFR(Y~u,back!6,cd~o!5,lig) 0
  178 EGF(rec!1).EGF(rec!2).EGF(rec!3).EGFR(Y~p,back!4,cd~o!5,lig).EGFR(Y~u,back!6,cd~c,lig!1).EGFR(Y~u,back!4,cd~c,lig!3).EGFR(Y~u,back!6,cd~o!5,lig!2) 0
  179 EGF(rec!1).EGF(rec!2).EGF(rec!3).EGFR(Y~p,back!4,cd~o!5,lig!2).EGFR(Y~u,back!6,cd~c,lig!1).EGFR(Y~u,back!6,cd~o!5,lig).EGFR(Y~u,back!4,cd~o,lig!3) 0
  180 EGF(rec!1).EGF(rec!2).EGF(rec!3).EGFR(Y~p,back!4,cd~o!5,lig).EGFR(Y~u,back!6,cd~c,lig!1).EGFR(Y~u,back!6,cd~o!5,lig!2).EGFR(Y~u,back!4,cd~o,lig!3) 0
  181 EGF(rec!1).EGF(rec!2).EGF(rec!3).EGFR(Y~p,back!4,cd~o!5,lig!3).EGFR(Y~u,back!6,cd~c,lig!1).EGFR(Y~u,back!6,cd~o!5,lig!2).EGFR(Y~u,back!4,cd~o,lig) 0
  182 EGF(rec!1).EGF(rec!2).EGF(rec!3).EGFR(Y~p,back!4,cd~o!5,lig).EGFR(Y~u,back!4,cd~c,lig!1).EGFR(Y~u,back!6,cd~o!5,lig!2).EGFR(Y~u,back!6,cd~o,lig!3) 0
  183 EGF(rec!1).EGF(rec!2).EGF(rec!3).EGFR(Y~p,back!4,cd~o!5,lig!2).EGFR(Y~u,back!4,cd~c,lig!1).EGFR(Y~u,back!6,cd~o!5,lig).EGFR(Y~u,back!6,cd~o,lig!3) 0
  184 EGF(rec!1).EGF(rec!2).EGF(rec!3).EGFR(Y~p,back!4,cd~o!5,lig!2).EGFR(Y~u,back!4,cd~c,lig!1).EGFR(Y~u,back!6,cd~o!5,lig!3).EGFR(Y~u,back!6,cd~o,lig) 0
  185 EGF(rec!1).EGF(rec!2).EGF(rec!3).EGFR(Y~p,back!4,cd~o!5,lig!2).EGFR(Y~u,back!6,cd~o!5,lig).EGFR(Y~u,back!6,cd~o,lig!1).EGFR(Y~u,back!4,cd~o,lig!3) 0
  186 EGF(rec!1).EGF(rec!2).EGF(rec!3).EGFR(Y~p,back!4,cd~o!5,lig!2).EGFR(Y~u,back!6,cd~o!5,lig!1).EGFR(Y~u,back!4,cd~o,lig!3).EGFR(Y~u,back!6,cd~o,lig) 0
  187 EGF(rec!1).EGF(rec!2).EGF(rec!3).EGFR(Y~p,back!4,cd~o!5,lig).EGFR(Y~u,back!6,cd~o!5,lig!1).EGFR(Y~u,back!6,cd~o,lig!2).EGFR(Y~u,back!4,cd~o,lig!3) 0
  188 EGF(rec!1).EGF(rec!2).EGF(rec!3).EGFR(Y~p,back!4,cd~o!5,lig!3).EGFR(Y~u,back!6,cd~o!5,lig!1).EGFR(Y~u,back!6,cd~o,lig!2).EGFR(Y~u,back!4,cd~o,lig) 0
  189 EGFR(Y~p,back!1,cd~o!2,lig).EGFR(Y~u,back!1,cd~o,lig).EGFR(Y~u,back,cd~o!2,lig) 0
  190 EGFR(Y~p,back,cd~o!1,lig).EGFR(Y~u,back!2,cd~o!1,lig).EGFR(Y~u,back!2,cd~o,lig) 0
  191 EGF(rec!1).EGFR(Y~p,back!2,cd~o!3,lig).EGFR(Y~u,back!4,cd~c,lig).EGFR(Y~u,back!4,cd~o!3,lig!1).EGFR(Y~u,back!2,cd~o,lig) 0
  192 EGF(rec!1).EGFR(Y~p,back!2,cd~o!3,lig!1).EGFR(Y~u,back!2,cd~c,lig).EGFR(Y~u,back!4,cd~o!3,lig).EGFR(Y~u,back!4,cd~o,lig) 0
  193 EGF(rec!1).EGF(rec!2).EGFR(Y~p,back!3,cd~o!4,lig).EGFR(Y~u,back!5,cd~c,lig!1).EGFR(Y~u,back!5,cd~o!4,lig!2).EGFR(Y~u,back!3,cd~o,lig) 0
  194 EGF(rec!1).EGF(rec!2).EGFR(Y~p,back!3,cd~o!4,lig!2).EGFR(Y~u,back!3,cd~c,lig!1).EGFR(Y~u,back!5,cd~o!4,lig).EGFR(Y~u,back!5,cd~o,lig) 0
  195 EGF(rec!1).EGF(rec!2).EGFR(Y~p,back!3,cd~o!4,lig).EGFR(Y~u,back!5,cd~o!4,lig!1).EGFR(Y~u,back!5,cd~o,lig!2).EGFR(Y~u,back!3,cd~o,lig) 0
  196 EGF(rec!1).EGF(rec!2).EGFR(Y~p,back!3,cd~o!4,lig!1).EGFR(Y~u,back!5,cd~o!4,lig).EGFR(Y~u,back!3,cd~o,lig!2).EGFR(Y~u,back!5,cd~o,lig) 0
  197 EGF(rec!1).EGFR(Y~p,back!2,cd~o!3,lig).EGFR(Y~u,back!2,cd~o!4,lig).EGFR(Y~u,back,cd~o!4,lig!1).EGFR(Y~u,back,cd~o!3,lig) 0
  198 EGF(rec!1).EGFR(Y~p,back,cd~o!2,lig).EGFR(Y~u,back!3,cd~o!4,lig).EGFR(Y~u,back!3,cd~o!2,lig).EGFR(Y~u,back,cd~o!4,lig!1) 0
  199 EGFR(Y~p,back!1,cd~o!2,lig).EGFR(Y~u,back!1,cd~o!3,lig).EGFR(Y~u,back,cd~o!3,lig).EGFR(Y~u,back,cd~o!2,lig) 0
  200 EGFR(Y~p,back,cd~o!1,lig).EGFR(Y~u,back!2,cd~o!3,lig).EGFR(Y~u,back!2,cd~o!1,lig).EGFR(Y~u,back,cd~o!3,lig) 0
  201 EGF(rec!1).EGF(rec!2).EGFR(Y~p,back,cd~o!3,lig!1).EGFR(Y~p,back,cd~o!4,lig!2).EGFR(Y~u,back!5,cd~o!3,lig).EGFR(Y~u,back!5,cd~o!4,lig) 0
  202 EGF(rec!1).EGF(rec!2).EGFR(Y~p,back!3,cd~o!4,lig).EGFR(Y~p,back,cd~o!5,lig!1).EGFR(Y~u,back!3,cd~o!5,lig).EGFR(Y~u,back,cd~o!4,lig!2) 0
  203 EGF(rec!1).EGFR(Y~p,back!2,cd~o!3,lig).EGFR(Y~p,back,cd~o!4,lig!1).EGFR(Y~u,back!2,cd~o!4,lig).EGFR(Y~u,back,cd~o!3,lig) 0
  204 EGF(rec!1).EGFR(Y~p,back,cd~o!2,lig!1).EGFR(Y~p,back,cd~o!3,lig).EGFR(Y~u,back!4,cd~o!2,lig).EGFR(Y~u,back!4,cd~o!3,lig) 0
  205 EGF(rec!1).EGF(rec!2).EGFR(Y~p,back!3,cd~o!4,lig).EGFR(Y~p,back!3,cd~o!5,lig).EGFR(Y~u,back,cd~o!4,lig!1).EGFR(Y~u,back,cd~o!5,lig!2) 0
  206 EGF(rec!1).EGFR(Y~p,back!2,cd~o!3,lig).EGFR(Y~p,back!2,cd~o!4,lig).EGFR(Y~u,back,cd~o!3,lig!1).EGFR(Y~u,back,cd~o!4,lig) 0
  207 EGF(rec!1).EGFR(Y~p,back!2,cd~o!3,lig).EGFR(Y~p,back,cd~o!4,lig).EGFR(Y~u,back!2,cd~o!4,lig).EGFR(Y~u,back,cd~o!3,lig!1) 0
  208 EGFR(Y~p,back!1,cd~o!2,lig).EGFR(Y~p,back!1,cd~o!3,lig).EGFR(Y~u,back,cd~o!2,lig).EGFR(Y~u,back,cd~o!3,lig) 0
  209 EGFR(Y~p,back!1,cd~o!2,lig).EGFR(Y~p,back,cd~o!3,lig).EGFR(Y~u,back!1,cd~o!3,lig).EGFR(Y~u,back,cd~o!2,lig) 0
  210 EGFR(Y~p,back,cd~o!1,lig).EGFR(Y~p,back,cd~o!2,lig).EGFR(Y~u,back!3,cd~o!1,lig).EGFR(Y~u,back!3,cd~o!2,lig) 0
  211 EGF(rec!1).EGFR(Y~p,back!2,cd~o,lig!1).EGFR(Y~u,back!2,cd~c,lig) 0
  212 EGF(rec!1).EGF(rec!2).EGFR(Y~p,back!3,cd~o!4,lig!1).EGFR(Y~p,back,cd~o!4,lig!2).EGFR(Y~u,back!3,cd~c,lig) 0
  213 EGF(rec!1).EGF(rec!2).EGFR(Y~p,back!3,cd~o!4,lig!2).EGFR(Y~u,back!5,cd~o!4,lig!1).EGFR(Y~u,back!3,cd~o,lig).EGFR(Y~u,back!5,cd~o,lig) 0
  214 EGF(rec!1).EGFR(Y~p,back!2,cd~o,lig!1).EGFR(Y~u,back!2,cd~o,lig) 0
  215 EGF(rec!1).EGF(rec!2).EGFR(Y~p,back!3,cd~o!4,lig!1).EGFR(Y~p,back,cd~o!4,lig!2).EGFR(Y~u,back!3,cd~o,lig) 0
  216 EGF(rec!1).EGF(rec!2).EGFR(Y~p,back!3,cd~o,lig!2).EGFR(Y~u,back!3,cd~o!4,lig).EGFR(Y~u,back,cd~o!4,lig!1) 0
  217 EGF(rec!1).EGF(rec!2).EGF(rec!3).EGFR(Y~p,back!4,cd~o!5,lig!2).EGFR(Y~p,back,cd~o!5,lig!3).EGFR(Y~u,back!4,cd~o!6,lig).EGFR(Y~u,back,cd~o!6,lig!1) 0
  218 EGF(rec!1).EGFR(Y~p,back!2,cd~o,lig!1).EGFR(Y~u,back!2,cd~o!3,lig).EGFR(Y~u,back,cd~o!3,lig) 0
  219 EGF(rec!1).EGF(rec!2).EGFR(Y~p,back!3,cd~o!4,lig!1).EGFR(Y~p,back,cd~o!4,lig!2).EGFR(Y~u,back!3,cd~o!5,lig).EGFR(Y~u,back,cd~o!5,lig) 0
  220 EGF(rec!1).EGF(rec!2).EGFR(Y~p,back!3,cd~o,lig!2).EGFR(Y~u,back!4,cd~c,lig).EGFR(Y~u,back!4,cd~o!5,lig!1).EGFR(Y~u,back!3,cd~o!5,lig) 0
  221 EGF(rec!1).EGF(rec!2).EGF(rec!3).EGFR(Y~p,back!4,cd~o,lig!3).EGFR(Y~u,back!5,cd~c,lig!1).EGFR(Y~u,back!5,cd~o!6,lig!2).EGFR(Y~u,back!4,cd~o!6,lig) 0
  222 EGF(rec!1).EGF(rec!2).EGF(rec!3).EGFR(Y~p,back!4,cd~o,lig!3).EGFR(Y~u,back!5,cd~o!6,lig!1).EGFR(Y~u,back!4,cd~o!6,lig).EGFR(Y~u,back!5,cd~o,lig!2) 0
  223 EGF(rec!1).EGF(rec!2).EGFR(Y~p,back!3,cd~o,lig!2).EGFR(Y~u,back!4,cd~o!5,lig!1).EGFR(Y~u,back!3,cd~o!5,lig).EGFR(Y~u,back!4,cd~o,lig) 0
  224 EGF(rec!1).EGF(rec!2).EGFR(Y~p,back!3,cd~o!4,lig!2).EGFR(Y~p,back,cd~o!5,lig!1).EGFR(Y~u,back!3,cd~o!5,lig).EGFR(Y~u,back,cd~o!4,lig) 0
  225 EGF(rec!1).EGF(rec!2).EGFR(Y~p,back,cd~o!3,lig!1).EGFR(Y~p,back,cd~o!4,lig).EGFR(Y~u,back!5,cd~o!4,lig!2).EGFR(Y~u,back!5,cd~o!3,lig) 0
  226 EGF(rec!1).EGF(rec!2).EGFR(Y~p,back!3,cd~o,lig!2).EGFR(Y~p,back,cd~o!4,lig!1).EGFR(Y~u,back!3,cd~o!4,lig) 0
  227 EGF(rec!1).EGF(rec!2).EGF(rec!3).EGFR(Y~p,back!4,cd~o!5,lig!2).EGFR(Y~p,back,cd~o!6,lig!1).EGFR(Y~p,back,cd~o!5,lig!3).EGFR(Y~u,back!4,cd~o!6,lig) 0
  228 EGF(rec!1).EGF(rec!2).EGFR(Y~p,back!3,cd~o!4,lig!2).EGFR(Y~p,back!3,cd~o!5,lig).EGFR(Y~u,back,cd~o!5,lig!1).EGFR(Y~u,back,cd~o!4,lig) 0
  229 EGF(rec!1).EGF(rec!2).EGFR(Y~p,back!3,cd~o!4,lig).EGFR(Y~p,back,cd~o!5,lig).EGFR(Y~u,back!3,cd~o!5,lig!2).EGFR(Y~u,back,cd~o!4,lig!1) 0
  230 EGF(rec!1).EGF(rec!2).EGFR(Y~p,back!3,cd~o!4,lig).EGFR(Y~p,back!3,cd~o,lig!2).EGFR(Y~u,back,cd~o!4,lig!1) 0
  231 EGF(rec!1).EGF(rec!2).EGF(rec!3).EGFR(Y~p,back!4,cd~o!5,lig!2).EGFR(Y~p,back!4,cd~o!6,lig).EGFR(Y~p,back,cd~o!5,lig!3).EGFR(Y~u,back,cd~o!6,lig!1) 0
  232 EGF(rec!1).EGFR(Y~p,back!2,cd~o,lig!1).EGFR(Y~u,back!3,cd~c,lig).EGFR(Y~u,back!3,cd~o!4,lig).EGFR(Y~u,back!2,cd~o!4,lig) 0
  233 EGF(rec!1).EGF(rec!2).EGFR(Y~p,back!3,cd~o,lig!2).EGFR(Y~u,back!4,cd~c,lig!1).EGFR(Y~u,back!4,cd~o!5,lig).EGFR(Y~u,back!3,cd~o!5,lig) 0
  234 EGF(rec!1).EGF(rec!2).EGFR(Y~p,back!3,cd~o,lig!2).EGFR(Y~u,back!4,cd~o!5,lig).EGFR(Y~u,back!3,cd~o!5,lig).EGFR(Y~u,back!4,cd~o,lig!1) 0
  235 EGF(rec!1).EGFR(Y~p,back!2,cd~o,lig!1).EGFR(Y~u,back!3,cd~o!4,lig).EGFR(Y~u,back!2,cd~o!4,lig).EGFR(Y~u,back!3,cd~o,lig) 0
  236 EGF(rec!1).EGF(rec!2).EGFR(Y~p,back!3,cd~o!4,lig).EGFR(Y~u,back!3,cd~o!5,lig!1).EGFR(Y~u,back,cd~o!5,lig!2).EGFR(Y~u,back,cd~o!4,lig) 0
  237 EGF(rec!1).EGFR(Y~p,back!2,cd~o!3,lig).EGFR(Y~u,back!2,cd~o!4,lig!1).EGFR(Y~u,back,cd~o!3,lig).EGFR(Y~u,back,cd~o!4,lig) 0
  238 EGF(rec!1).EGF(rec!2).EGFR(Y~p,back!3,cd~o!4,lig).EGFR(Y~p,back,cd~o!5,lig!2).EGFR(Y~u,back!3,cd~o!5,lig!1).EGFR(Y~u,back,cd~o!4,lig) 0
  239 EGF(rec!1).EGF(rec!2).EGFR(Y~p,back!3,cd~o!4,lig!2).EGFR(Y~p,back!3,cd~o!5,lig).EGFR(Y~u,back,cd~o!4,lig!1).EGFR(Y~u,back,cd~o!5,lig) 0
  240 EGF(rec!1).EGFR(Y~p,back!2,cd~o!3,lig!1).EGFR(Y~p,back!2,cd~o!4,lig).EGFR(Y~u,back,cd~o!4,lig).EGFR(Y~u,back,cd~o!3,lig) 0
  241 EGF(rec!1).EGFR(Y~p,back!2,cd~o!3,lig).EGFR(Y~p,back,cd~o!4,lig).EGFR(Y~u,back!2,cd~o!4,lig!1).EGFR(Y~u,back,cd~o!3,lig) 0
  242 EGF(rec!1).EGFR(Y~p,back!2,cd~o!3,lig).EGFR(Y~p,back!2,cd~o,lig!1).EGFR(Y~u,back,cd~o!3,lig) 0
  243 EGF(rec!1).EGF(rec!2).EGFR(Y~p,back!3,cd~o!4,lig!1).EGFR(Y~p,back!3,cd~o!5,lig).EGFR(Y~p,back,cd~o!4,lig!2).EGFR(Y~u,back,cd~o!5,lig) 0
  244 EGF(rec!1).EGF(rec!2).EGFR(Y~p,back,cd~o!3,lig).EGFR(Y~u,back!4,cd~o!5,lig!1).EGFR(Y~u,back!4,cd~o!3,lig).EGFR(Y~u,back,cd~o!5,lig!2) 0
  245 EGF(rec!1).EGFR(Y~p,back,cd~o!2,lig).EGFR(Y~u,back!3,cd~o!4,lig!1).EGFR(Y~u,back!3,cd~o!2,lig).EGFR(Y~u,back,cd~o!4,lig) 0
  246 EGF(rec!1).EGF(rec!2).EGFR(Y~p,back,cd~o!3,lig!2).EGFR(Y~p,back,cd~o!4,lig).EGFR(Y~u,back!5,cd~o!3,lig!1).EGFR(Y~u,back!5,cd~o!4,lig) 0
  247 EGF(rec!1).EGF(rec!2).EGFR(Y~p,back!3,cd~o!4,lig!2).EGFR(Y~p,back,cd~o!5,lig).EGFR(Y~u,back!3,cd~o!5,lig).EGFR(Y~u,back,cd~o!4,lig!1) 0
  248 EGF(rec!1).EGFR(Y~p,back!2,cd~o!3,lig!1).EGFR(Y~p,back,cd~o!4,lig).EGFR(Y~u,back!2,cd~o!4,lig).EGFR(Y~u,back,cd~o!3,lig) 0
  249 EGF(rec!1).EGFR(Y~p,back,cd~o!2,lig).EGFR(Y~p,back,cd~o!3,lig).EGFR(Y~u,back!4,cd~o!3,lig!1).EGFR(Y~u,back!4,cd~o!2,lig) 0
  250 EGF(rec!1).EGFR(Y~p,back!2,cd~o,lig!1).EGFR(Y~p,back,cd~o!3,lig).EGFR(Y~u,back!2,cd~o!3,lig) 0
  251 EGF(rec!1).EGF(rec!2).EGFR(Y~p,back!3,cd~o!4,lig!1).EGFR(Y~p,back,cd~o!4,lig!2).EGFR(Y~p,back,cd~o!5,lig).EGFR(Y~u,back!3,cd~o!5,lig) 0
  252 EGF(rec!1).EGF(rec!2).EGFR(Y~p,back!3,cd~o!4,lig).EGFR(Y~p,back!3,cd~o,lig!2).EGFR(Y~u,back!5,cd~c,lig).EGFR(Y~u,back!5,cd~o!4,lig!1) 0
  253 EGF(rec!1).EGF(rec!2).EGFR(Y~p,back!3,cd~o!4,lig!1).EGFR(Y~p,back!5,cd~o,lig!2).EGFR(Y~u,back!3,cd~c,lig).EGFR(Y~u,back!5,cd~o!4,lig) 0
  254 EGF(rec!1).EGF(rec!2).EGF(rec!3).EGFR(Y~p,back!4,cd~o!5,lig).EGFR(Y~p,back!4,cd~o,lig!3).EGFR(Y~u,back!6,cd~c,lig!1).EGFR(Y~u,back!6,cd~o!5,lig!2) 0
  255 EGF(rec!1).EGF(rec!2).EGF(rec!3).EGFR(Y~p,back!4,cd~o!5,lig!2).EGFR(Y~p,back!6,cd~o,lig!3).EGFR(Y~u,back!4,cd~c,lig!1).EGFR(Y~u,back!6,cd~o!5,lig) 0
  256 EGF(rec!1).EGF(rec!2).EGF(rec!3).EGFR(Y~p,back!4,cd~o!5,lig).EGFR(Y~p,back!4,cd~o,lig!3).EGFR(Y~u,back!6,cd~o!5,lig!1).EGFR(Y~u,back!6,cd~o,lig!2) 0
  257 EGF(rec!1).EGF(rec!2).EGF(rec!3).EGFR(Y~p,back!4,cd~o!5,lig!1).EGFR(Y~p,back!6,cd~o,lig!3).EGFR(Y~u,back!6,cd~o!5,lig).EGFR(Y~u,back!4,cd~o,lig!2) 0
  258 EGF(rec!1).EGF(rec!2).EGFR(Y~p,back!3,cd~o,lig!2).EGFR(Y~u,back!3,cd~c,lig!1) 0
  259 EGF(rec!1).EGF(rec!2).EGF(rec!3).EGFR(Y~p,back!4,cd~o!5,lig!2).EGFR(Y~p,back,cd~o!5,lig!3).EGFR(Y~u,back!4,cd~c,lig!1) 0
  260 EGF(rec!1).EGF(rec!2).EGFR(Y~p,back!3,cd~o,lig!2).EGFR(Y~u,back!3,cd~o,lig!1) 0
  261 EGF(rec!1).EGF(rec!2).EGF(rec!3).EGFR(Y~p,back!4,cd~o!5,lig!2).EGFR(Y~p,back,cd~o!5,lig!3).EGFR(Y~u,back!4,cd~o,lig!1) 0
  262 EGF(rec!1).EGF(rec!2).EGF(rec!3).EGFR(Y~p,back!4,cd~o,lig!3).EGFR(Y~u,back!4,cd~o!5,lig!1).EGFR(Y~u,back,cd~o!5,lig!2) 0
  263 EGF(rec!1).EGF(rec!2).EGF(rec!3).EGF(rec!4).EGFR(Y~p,back!5,cd~o!6,lig!3).EGFR(Y~p,back,cd~o!6,lig!4).EGFR(Y~u,back!5,cd~o!7,lig!1).EGFR(Y~u,back,cd~o!7,lig!2) 0
  264 EGF(rec!1).EGF(rec!2).EGFR(Y~p,back!3,cd~o,lig!2).EGFR(Y~u,back!3,cd~o!4,lig!1).EGFR(Y~u,back,cd~o!4,lig) 0
  265 EGF(rec!1).EGF(rec!2).EGF(rec!3).EGFR(Y~p,back!4,cd~o!5,lig!2).EGFR(Y~p,back,cd~o!5,lig!3).EGFR(Y~u,back!4,cd~o!6,lig!1).EGFR(Y~u,back,cd~o!6,lig) 0
  266 EGF(rec!1).EGF(rec!2).EGF(rec!3).EGFR(Y~p,back!4,cd~o,lig!3).EGFR(Y~u,back!5,cd~c,lig).EGFR(Y~u,back!5,cd~o!6,lig!1).EGFR(Y~u,back!4,cd~o!6,lig!2) 0
  267 EGF(rec!1).EGF(rec!2).EGF(rec!3).EGFR(Y~p,back!4,cd~o,lig!3).EGFR(Y~u,back!5,cd~o!6,lig!1).EGFR(Y~u,back!4,cd~o!6,lig!2).EGFR(Y~u,back!5,cd~o,lig) 0
  268 EGF(rec!1).EGF(rec!2).EGF(rec!3).EGF(rec!4).EGFR(Y~p,back!5,cd~o,lig!4).EGFR(Y~u,back!6,cd~c,lig!1).EGFR(Y~u,back!6,cd~o!7,lig!2).EGFR(Y~u,back!5,cd~o!7,lig!3) 0
  269 EGF(rec!1).EGF(rec!2).EGF(rec!3).EGF(rec!4).EGFR(Y~p,back!5,cd~o,lig!4).EGFR(Y~u,back!6,cd~o!7,lig!2).EGFR(Y~u,back!5,cd~o!7,lig!3).EGFR(Y~u,back!6,cd~o,lig!1) 0
  270 EGF(rec!1).EGF(rec!2).EGF(rec!3).EGFR(Y~p,back!4,cd~o,lig!3).EGFR(Y~p,back,cd~o!5,lig!2).EGFR(Y~u,back!4,cd~o!5,lig!1) 0
  271 EGF(rec!1).EGF(rec!2).EGF(rec!3).EGF(rec!4).EGFR(Y~p,back!5,cd~o!6,lig!3).EGFR(Y~p,back,cd~o!7,lig!2).EGFR(Y~p,back,cd~o!6,lig!4).EGFR(Y~u,back!5,cd~o!7,lig!1) 0
  272 EGF(rec!1).EGF(rec!2).EGF(rec!3).EGFR(Y~p,back!4,cd~o!5,lig!2).EGFR(Y~p,back!4,cd~o,lig!3).EGFR(Y~u,back,cd~o!5,lig!1) 0
  273 EGF(rec!1).EGF(rec!2).EGF(rec!3).EGF(rec!4).EGFR(Y~p,back!5,cd~o!6,lig!2).EGFR(Y~p,back!5,cd~o!7,lig!3).EGFR(Y~p,back,cd~o!7,lig!4).EGFR(Y~u,back,cd~o!6,lig!1) 0
  274 EGF(rec!1).EGF(rec!2).EGFR(Y~p,back!3,cd~o!4,lig!1).EGFR(Y~p,back!3,cd~o!5,lig!2).EGFR(Y~u,back,cd~o!4,lig).EGFR(Y~u,back,cd~o!5,lig) 0
  275 EGF(rec!1).EGF(rec!2).EGFR(Y~p,back!3,cd~o!4,lig!1).EGFR(Y~p,back,cd~o!5,lig).EGFR(Y~u,back!3,cd~o!5,lig!2).EGFR(Y~u,back,cd~o!4,lig) 0
  276 EGF(rec!1).EGF(rec!2).EGFR(Y~p,back!3,cd~o!4,lig!1).EGFR(Y~p,back!3,cd~o,lig!2).EGFR(Y~u,back,cd~o!4,lig) 0
  277 EGF(rec!1).EGF(rec!2).EGF(rec!3).EGFR(Y~p,back!4,cd~o!5,lig!1).EGFR(Y~p,back!4,cd~o!6,lig!2).EGFR(Y~p,back,cd~o!6,lig!3).EGFR(Y~u,back,cd~o!5,lig) 0
  278 EGF(rec!1).EGF(rec!2).EGFR(Y~p,back,cd~o!3,lig).EGFR(Y~p,back,cd~o!4,lig).EGFR(Y~u,back!5,cd~o!3,lig!1).EGFR(Y~u,back!5,cd~o!4,lig!2) 0
  279 EGF(rec!1).EGF(rec!2).EGFR(Y~p,back!3,cd~o,lig!2).EGFR(Y~p,back,cd~o!4,lig).EGFR(Y~u,back!3,cd~o!4,lig!1) 0
  280 EGF(rec!1).EGF(rec!2).EGF(rec!3).EGFR(Y~p,back!4,cd~o!5,lig!2).EGFR(Y~p,back,cd~o!5,lig!3).EGFR(Y~p,back,cd~o!6,lig).EGFR(Y~u,back!4,cd~o!6,lig!1) 0
  281 EGF(rec!1).EGF(rec!2).EGFR(Y~p,back!3,cd~o,lig!2).EGFR(Y~u,back!4,cd~c,lig).EGFR(Y~u,back!3,cd~o!5,lig!1).EGFR(Y~u,back!4,cd~o!5,lig) 0
  282 EGF(rec!1).EGF(rec!2).EGFR(Y~p,back!3,cd~o,lig!2).EGFR(Y~u,back!3,cd~o!4,lig!1).EGFR(Y~u,back!5,cd~o!4,lig).EGFR(Y~u,back!5,cd~o,lig) 0
  283 EGF(rec!1).EGF(rec!2).EGF(rec!3).EGFR(Y~p,back!4,cd~o,lig!3).EGFR(Y~u,back!5,cd~c,lig!1).EGFR(Y~u,back!4,cd~o!6,lig!2).EGFR(Y~u,back!5,cd~o!6,lig) 0
  284 EGF(rec!1).EGF(rec!2).EGF(rec!3).EGFR(Y~p,back!4,cd~o,lig!3).EGFR(Y~u,back!4,cd~o!5,lig!2).EGFR(Y~u,back!6,cd~o!5,lig).EGFR(Y~u,back!6,cd~o,lig!1) 0
  285 EGF(rec!1).EGF(rec!2).EGF(rec!3).EGFR(Y~p,back!4,cd~o!5,lig!2).EGFR(Y~p,back!4,cd~o,lig!3).EGFR(Y~u,back!6,cd~c,lig).EGFR(Y~u,back!6,cd~o!5,lig!1) 0
  286 EGF(rec!1).EGF(rec!2).EGF(rec!3).EGFR(Y~p,back!4,cd~o!5,lig!2).EGFR(Y~p,back!6,cd~o,lig!3).EGFR(Y~u,back!4,cd~c,lig).EGFR(Y~u,back!6,cd~o!5,lig!1) 0
  287 EGF(rec!1).EGF(rec!2).EGF(rec!3).EGFR(Y~p,back!4,cd~o!5,lig!2).EGFR(Y~p,back!4,cd~o,lig!3).EGFR(Y~u,back!6,cd~o!5,lig!1).EGFR(Y~u,back!6,cd~o,lig) 0
  288 EGF(rec!1).EGF(rec!2).EGF(rec!3).EGFR(Y~p,back!4,cd~o!5,lig!2).EGFR(Y~p,back!6,cd~o,lig!3).EGFR(Y~u,back!6,cd~o!5,lig!1).EGFR(Y~u,back!4,cd~o,lig) 0
  289 EGF(rec!1).EGF(rec!2).EGF(rec!3).EGF(rec!4).EGFR(Y~p,back!5,cd~o!6,lig!3).EGFR(Y~p,back!5,cd~o,lig!4).EGFR(Y~u,back!7,cd~c,lig!1).EGFR(Y~u,back!7,cd~o!6,lig!2) 0
  290 EGF(rec!1).EGF(rec!2).EGF(rec!3).EGF(rec!4).EGFR(Y~p,back!5,cd~o!6,lig!3).EGFR(Y~p,back!7,cd~o,lig!4).EGFR(Y~u,back!5,cd~c,lig!1).EGFR(Y~u,back!7,cd~o!6,lig!2) 0
  291 EGF(rec!1).EGF(rec!2).EGF(rec!3).EGF(rec!4).EGFR(Y~p,back!5,cd~o!6,lig!3).EGFR(Y~p,back!5,cd~o,lig!4).EGFR(Y~u,back!7,cd~o!6,lig!2).EGFR(Y~u,back!7,cd~o,lig!1) 0
  292 EGF(rec!1).EGF(rec!2).EGF(rec!3).EGF(rec!4).EGFR(Y~p,back!5,cd~o!6,lig!3).EGFR(Y~p,back!7,cd~o,lig!4).EGFR(Y~u,back!7,cd~o!6,lig!2).EGFR(Y~u,back!5,cd~o,lig!1) 0
  293 EGF(rec!1).EGF(rec!2).EGFR(Y~p,back!3,cd~o,lig!1).EGFR(Y~p,back!3,cd~o,lig!2) 0
  294 EGF(rec!1).EGF(rec!2).EGF(rec!3).EGFR(Y~p,back!4,cd~o!5,lig!2).EGFR(Y~p,back!4,cd~o,lig!1).EGFR(Y~p,back,cd~o!5,lig!3) 0
  295 EGF(rec!1).EGF(rec!2).EGF(rec!3).EGF(rec!4).EGFR(Y~p,back!5,cd~o!6,lig!1).EGFR(Y~p,back!5,cd~o!7,lig!3).EGFR(Y~p,back,cd~o!6,lig!2).EGFR(Y~p,back,cd~o!7,lig!4) 0
  296 EGFR(Y~u,back!1,cd~o!2,lig).EGFR(Y~u,back!1,cd~o!3,lig).EGFR(Y~u,back!4,cd~o!2,lig).EGFR(Y~u,back!4,cd~o!3,lig) 0
  297 EGF(rec!1).EGFR(Y~u,back!2,cd~o!3,lig!1).EGFR(Y~u,back!2,cd~o!4,lig).EGFR(Y~u,back!5,cd~o!4,lig).EGFR(Y~u,back!5,cd~o!3,lig) 0
  298 EGF(rec!1).EGF(rec!2).EGFR(Y~u,back!3,cd~o!4,lig!1).EGFR(Y~u,back!3,cd~o!5,lig!2).EGFR(Y~u,back!6,cd~o!4,lig).EGFR(Y~u,back!6,cd~o!5,lig) 0
  299 EGF(rec!1).EGF(rec!2).EGFR(Y~u,back!3,cd~o!4,lig!2).EGFR(Y~u,back!5,cd~o!6,lig!1).EGFR(Y~u,back!3,cd~o!6,lig).EGFR(Y~u,back!5,cd~o!4,lig) 0
  300 EGF(rec!1).EGF(rec!2).EGFR(Y~u,back!3,cd~o!4,lig!1).EGFR(Y~u,back!5,cd~o!4,lig!2).EGFR(Y~u,back!3,cd~o!6,lig).EGFR(Y~u,back!5,cd~o!6,lig) 0
  301 EGF(rec!1).EGF(rec!2).EGFR(Y~p,back!3,cd~o!4,lig!2).EGFR(Y~u,back!5,cd~o!4,lig!1).EGFR(Y~u,back!5,cd~o!6,lig).EGFR(Y~u,back!3,cd~o!6,lig) 0
  302 EGF(rec!1).EGF(rec!2).EGF(rec!3).EGFR(Y~p,back!4,cd~o!5,lig!3).EGFR(Y~u,back!6,cd~o!7,lig!1).EGFR(Y~u,back!6,cd~o!5,lig!2).EGFR(Y~u,back!4,cd~o!7,lig) 0
  303 EGF(rec!1).EGF(rec!2).EGF(rec!3).EGFR(Y~p,back!4,cd~o!5,lig!3).EGFR(Y~u,back!4,cd~o!6,lig!1).EGFR(Y~u,back!7,cd~o!5,lig!2).EGFR(Y~u,back!7,cd~o!6,lig) 0
  304 EGF(rec!1).EGF(rec!2).EGF(rec!3).EGF(rec!4).EGFR(Y~p,back!5,cd~o!6,lig!4).EGFR(Y~u,back!7,cd~o!8,lig!1).EGFR(Y~u,back!7,cd~o!6,lig!3).EGFR(Y~u,back!5,cd~o!8,lig!2) 0
  305 EGF(rec!1).EGF(rec!2).EGF(rec!3).EGF(rec!4).EGFR(Y~p,back!5,cd~o!6,lig!2).EGFR(Y~p,back!5,cd~o!7,lig!4).EGFR(Y~u,back!8,cd~o!6,lig!1).EGFR(Y~u,back!8,cd~o!7,lig!3) 0
  306 EGF(rec!1).EGF(rec!2).EGF(rec!3).EGF(rec!4).EGFR(Y~p,back!5,cd~o!6,lig!4).EGFR(Y~p,back!7,cd~o!8,lig!2).EGFR(Y~u,back!5,cd~o!8,lig!1).EGFR(Y~u,back!7,cd~o!6,lig!3) 0
  307 EGF(rec!1).EGFR(Y~p,back,cd~c,lig!1) 0
  308 EGFR(Y~p,back!1,cd~o!2,lig).EGFR(Y~u,back!3,cd~c,lig).EGFR(Y~u,back!1,cd~c,lig).EGFR(Y~u,back!3,cd~o!2,lig) 0
  309 EGF(rec!1).EGFR(Y~p,back!2,cd~o!3,lig).EGFR(Y~u,back!2,cd~c,lig!1).EGFR(Y~u,back!4,cd~c,lig).EGFR(Y~u,back!4,cd~o!3,lig) 0
  310 EGF(rec!1).EGFR(Y~p,back!2,cd~o!3,lig).EGFR(Y~u,back!4,cd~c,lig!1).EGFR(Y~u,back!2,cd~c,lig).EGFR(Y~u,back!4,cd~o!3,lig) 0
  311 EGF(rec!1).EGFR(Y~p,back!2,cd~o!3,lig).EGFR(Y~u,back!2,cd~c,lig).EGFR(Y~u,back!4,cd~o!3,lig!1).EGFR(Y~u,back!4,cd~o,lig) 0
  312 EGF(rec!1).EGFR(Y~p,back!2,cd~o!3,lig!1).EGFR(Y~u,back!4,cd~c,lig).EGFR(Y~u,back!4,cd~o!3,lig).EGFR(Y~u,back!2,cd~o,lig) 0
  313 EGF(rec!1).EGFR(Y~p,back!2,cd~o!3,lig).EGFR(Y~u,back!4,cd~c,lig).EGFR(Y~u,back!4,cd~o!3,lig).EGFR(Y~u,back!2,cd~o,lig!1) 0
  314 EGF(rec!1).EGFR(Y~p,back!2,cd~o!3,lig).EGFR(Y~u,back!2,cd~c,lig).EGFR(Y~u,back!4,cd~o!3,lig).EGFR(Y~u,back!4,cd~o,lig!1) 0
  315 EGFR(Y~p,back!1,cd~o!2,lig).EGFR(Y~u,back!3,cd~c,lig).EGFR(Y~u,back!3,cd~o!2,lig).EGFR(Y~u,back!1,cd~o,lig) 0
  316 EGFR(Y~p,back!1,cd~o!2,lig).EGFR(Y~u,back!1,cd~c,lig).EGFR(Y~u,back!3,cd~o!2,lig).EGFR(Y~u,back!3,cd~o,lig) 0
  317 EGF(rec!1).EGF(rec!2).EGFR(Y~p,back!3,cd~o!4,lig).EGFR(Y~u,back!5,cd~c,lig!1).EGFR(Y~u,back!3,cd~c,lig!2).EGFR(Y~u,back!5,cd~o!4,lig) 0
  318 EGF(rec!1).EGF(rec!2).EGFR(Y~p,back!3,cd~o!4,lig).EGFR(Y~u,back!3,cd~c,lig!1).EGFR(Y~u,back!5,cd~o!4,lig!2).EGFR(Y~u,back!5,cd~o,lig) 0
  319 EGF(rec!1).EGF(rec!2).EGFR(Y~p,back!3,cd~o!4,lig!2).EGFR(Y~u,back!5,cd~c,lig!1).EGFR(Y~u,back!5,cd~o!4,lig).EGFR(Y~u,back!3,cd~o,lig) 0
  320 EGF(rec!1).EGF(rec!2).EGFR(Y~p,back!3,cd~o!4,lig).EGFR(Y~u,back!5,cd~c,lig!1).EGFR(Y~u,back!5,cd~o!4,lig).EGFR(Y~u,back!3,cd~o,lig!2) 0
  321 EGF(rec!1).EGF(rec!2).EGFR(Y~p,back!3,cd~o!4,lig).EGFR(Y~u,back!3,cd~c,lig!1).EGFR(Y~u,back!5,cd~o!4,lig).EGFR(Y~u,back!5,cd~o,lig!2) 0
  322 EGF(rec!1).EGFR(Y~p,back!2,cd~o!3,lig).EGFR(Y~u,back!4,cd~c,lig!1).EGFR(Y~u,back!4,cd~o!3,lig).EGFR(Y~u,back!2,cd~o,lig) 0
  323 EGF(rec!1).EGFR(Y~p,back!2,cd~o!3,lig).EGFR(Y~u,back!2,cd~c,lig!1).EGFR(Y~u,back!4,cd~o!3,lig).EGFR(Y~u,back!4,cd~o,lig) 0
  324 EGF(rec!1).EGF(rec!2).EGFR(Y~p,back!3,cd~o!4,lig).EGFR(Y~u,back!5,cd~o!4,lig!1).EGFR(Y~u,back!3,cd~o,lig!2).EGFR(Y~u,back!5,cd~o,lig) 0
  325 EGF(rec!1).EGF(rec!2).EGFR(Y~p,back!3,cd~o!4,lig!1).EGFR(Y~u,back!5,cd~o!4,lig).EGFR(Y~u,back!5,cd~o,lig!2).EGFR(Y~u,back!3,cd~o,lig) 0
  326 EGF(rec!1).EGFR(Y~p,back!2,cd~o!3,lig).EGFR(Y~u,back!4,cd~o!3,lig!1).EGFR(Y~u,back!4,cd~o,lig).EGFR(Y~u,back!2,cd~o,lig) 0
  327 EGF(rec!1).EGFR(Y~p,back!2,cd~o!3,lig!1).EGFR(Y~u,back!4,cd~o!3,lig).EGFR(Y~u,back!2,cd~o,lig).EGFR(Y~u,back!4,cd~o,lig) 0
  328 EGF(rec!1).EGF(rec!2).EGFR(Y~p,back!3,cd~o!4,lig).EGFR(Y~u,back!5,cd~o!4,lig).EGFR(Y~u,back!5,cd~o,lig!1).EGFR(Y~u,back!3,cd~o,lig!2) 0
  329 EGF(rec!1).EGFR(Y~p,back!2,cd~o!3,lig).EGFR(Y~u,back!4,cd~o!3,lig).EGFR(Y~u,back!4,cd~o,lig!1).EGFR(Y~u,back!2,cd~o,lig) 0
  330 EGF(rec!1).EGFR(Y~p,back!2,cd~o!3,lig).EGFR(Y~u,back!4,cd~o!3,lig).EGFR(Y~u,back!2,cd~o,lig!1).EGFR(Y~u,back!4,cd~o,lig) 0
  331 EGFR(Y~p,back!1,cd~o!2,lig).EGFR(Y~u,back!3,cd~o!2,lig).EGFR(Y~u,back!3,cd~o,lig).EGFR(Y~u,back!1,cd~o,lig) 0
  332 EGFR(Y~p,back,cd~o!1,lig).EGFR(Y~p,back,cd~o!1,lig) 0
  333 EGF(rec!1).EGFR(Y~p,back!2,cd~o!3,lig!1).EGFR(Y~p,back,cd~o!3,lig).EGFR(Y~u,back!2,cd~c,lig) 0
  334 EGF(rec!1).EGF(rec!2).EGFR(Y~p,back!3,cd~o!4,lig!2).EGFR(Y~p,back,cd~o!4,lig).EGFR(Y~u,back!3,cd~c,lig!1) 0
  335 EGF(rec!1).EGF(rec!2).EGFR(Y~p,back!3,cd~o!4,lig!1).EGFR(Y~p,back,cd~o!4,lig).EGFR(Y~u,back!3,cd~o,lig!2) 0
  336 EGF(rec!1).EGF(rec!2).EGFR(Y~p,back!3,cd~o!4,lig!2).EGFR(Y~p,back!5,cd~o!4,lig!1).EGFR(Y~u,back!5,cd~c,lig).EGFR(Y~u,back!3,cd~c,lig) 0
  337 EGF(rec!1).EGF(rec!2).EGF(rec!3).EGFR(Y~p,back!4,cd~o!5,lig!3).EGFR(Y~p,back!6,cd~o!5,lig!1).EGFR(Y~u,back!4,cd~c,lig!2).EGFR(Y~u,back!6,cd~c,lig) 0
  338 EGF(rec!1).EGF(rec!2).EGF(rec!3).EGFR(Y~p,back!4,cd~o!5,lig!2).EGFR(Y~p,back!6,cd~o!5,lig!1).EGFR(Y~u,back!6,cd~c,lig).EGFR(Y~u,back!4,cd~o,lig!3) 0
  339 EGF(rec!1).EGF(rec!2).EGF(rec!3).EGF(rec!4).EGFR(Y~p,back!5,cd~o!6,lig!4).EGFR(Y~p,back!7,cd~o!6,lig!2).EGFR(Y~u,back!7,cd~c,lig!1).EGFR(Y~u,back!5,cd~c,lig!3) 0
  340 EGF(rec!1).EGF(rec!2).EGF(rec!3).EGF(rec!4).EGFR(Y~p,back!5,cd~o!6,lig!3).EGFR(Y~p,back!7,cd~o!6,lig!2).EGFR(Y~u,back!7,cd~c,lig!1).EGFR(Y~u,back!5,cd~o,lig!4) 0
  341 EGF(rec!1).EGF(rec!2).EGF(rec!3).EGF(rec!4).EGFR(Y~p,back!5,cd~o!6,lig!3).EGFR(Y~p,back!7,cd~o!6,lig!1).EGFR(Y~u,back!7,cd~o,lig!2).EGFR(Y~u,back!5,cd~o,lig!4) 0
  342 EGF(rec!1).EGFR(Y~p,back!2,cd~o!3,lig!1).EGFR(Y~p,back,cd~o!3,lig).EGFR(Y~u,back!2,cd~o,lig) 0
  343 EGF(rec!1).EGF(rec!2).EGFR(Y~p,back!3,cd~o!4,lig!2).EGFR(Y~p,back,cd~o!4,lig).EGFR(Y~u,back!3,cd~o!5,lig).EGFR(Y~u,back,cd~o!5,lig!1) 0
  344 EGF(rec!1).EGFR(Y~p,back!2,cd~o!3,lig!1).EGFR(Y~p,back,cd~o!3,lig).EGFR(Y~u,back!2,cd~o!4,lig).EGFR(Y~u,back,cd~o!4,lig) 0
  345 EGF(rec!1).EGF(rec!2).EGFR(Y~p,back!3,cd~o!4,lig!2).EGFR(Y~p,back,cd~o!5,lig!1).EGFR(Y~p,back,cd~o!4,lig).EGFR(Y~u,back!3,cd~o!5,lig) 0
  346 EGF(rec!1).EGF(rec!2).EGFR(Y~p,back!3,cd~o!4,lig!2).EGFR(Y~p,back!3,cd~o!5,lig).EGFR(Y~p,back,cd~o!4,lig).EGFR(Y~u,back,cd~o!5,lig!1) 0
  347 EGF(rec!1).EGFR(Y~p,back!2,cd~o!3,lig!1).EGFR(Y~p,back!2,cd~o!4,lig).EGFR(Y~p,back,cd~o!3,lig).EGFR(Y~u,back,cd~o!4,lig) 0
  348 EGF(rec!1).EGFR(Y~p,back!2,cd~o!3,lig!1).EGFR(Y~p,back,cd~o!3,lig).EGFR(Y~p,back,cd~o!4,lig).EGFR(Y~u,back!2,cd~o!4,lig) 0
  349 EGF(rec!1).EGF(rec!2).EGF(rec!3).EGFR(Y~p,back!4,cd~o!5,lig!3).EGFR(Y~p,back,cd~o!5,lig).EGFR(Y~u,back!4,cd~o!6,lig!1).EGFR(Y~u,back,cd~o!6,lig!2) 0
  350 EGF(rec!1).EGF(rec!2).EGFR(Y~p,back!3,cd~o!4,lig!2).EGFR(Y~p,back,cd~o!4,lig).EGFR(Y~u,back!3,cd~o!5,lig!1).EGFR(Y~u,back,cd~o!5,lig) 0
  351 EGF(rec!1).EGF(rec!2).EGF(rec!3).EGFR(Y~p,back!4,cd~o!5,lig!3).EGFR(Y~p,back,cd~o!6,lig!2).EGFR(Y~p,back,cd~o!5,lig).EGFR(Y~u,back!4,cd~o!6,lig!1) 0
  352 EGF(rec!1).EGF(rec!2).EGF(rec!3).EGFR(Y~p,back!4,cd~o!5,lig!2).EGFR(Y~p,back!4,cd~o!6,lig!3).EGFR(Y~p,back,cd~o!6,lig).EGFR(Y~u,back,cd~o!5,lig!1) 0
  353 EGF(rec!1).EGF(rec!2).EGFR(Y~p,back!3,cd~o!4,lig!1).EGFR(Y~p,back!3,cd~o!5,lig!2).EGFR(Y~p,back,cd~o!5,lig).EGFR(Y~u,back,cd~o!4,lig) 0
  354 EGF(rec!1).EGF(rec!2).EGFR(Y~p,back!3,cd~o!4,lig!2).EGFR(Y~p,back,cd~o!4,lig).EGFR(Y~p,back,cd~o!5,lig).EGFR(Y~u,back!3,cd~o!5,lig!1) 0
  355 EGF(rec!1).EGF(rec!2).EGFR(Y~p,back!3,cd~o!4,lig!2).EGFR(Y~p,back!3,cd~o,lig!1).EGFR(Y~p,back,cd~o!4,lig) 0
  356 EGF(rec!1).EGF(rec!2).EGF(rec!3).EGFR(Y~p,back!4,cd~o!5,lig!1).EGFR(Y~p,back!4,cd~o!6,lig!2).EGFR(Y~p,back,cd~o!6,lig!3).EGFR(Y~p,back,cd~o!5,lig) 0
  357 EGFR(Y~p,back,cd~c,lig) 0
  358 EGFR(Y~p,back!1,cd~o,lig).EGFR(Y~u,back!1,cd~c,lig) 0
  359 EGF(rec!1).EGFR(Y~p,back!2,cd~o!3,lig).EGFR(Y~p,back,cd~o!3,lig!1).EGFR(Y~u,back!2,cd~c,lig) 0
  360 EGFR(Y~p,back!1,cd~o,lig).EGFR(Y~u,back!1,cd~o,lig) 0
  361 EGF(rec!1).EGFR(Y~p,back!2,cd~o!3,lig).EGFR(Y~p,back,cd~o!3,lig!1).EGFR(Y~u,back!2,cd~o,lig) 0
  362 EGF(rec!1).EGFR(Y~p,back!2,cd~o,lig).EGFR(Y~u,back!2,cd~o!3,lig).EGFR(Y~u,back,cd~o!3,lig!1) 0
  363 EGF(rec!1).EGF(rec!2).EGFR(Y~p,back!3,cd~o!4,lig).EGFR(Y~p,back,cd~o!4,lig!2).EGFR(Y~u,back!3,cd~o!5,lig).EGFR(Y~u,back,cd~o!5,lig!1) 0
  364 EGFR(Y~p,back!1,cd~o,lig).EGFR(Y~u,back!1,cd~o!2,lig).EGFR(Y~u,back,cd~o!2,lig) 0
  365 EGF(rec!1).EGFR(Y~p,back!2,cd~o!3,lig).EGFR(Y~p,back,cd~o!3,lig!1).EGFR(Y~u,back!2,cd~o!4,lig).EGFR(Y~u,back,cd~o!4,lig) 0
  366 EGF(rec!1).EGFR(Y~p,back!2,cd~o,lig).EGFR(Y~u,back!3,cd~c,lig).EGFR(Y~u,back!3,cd~o!4,lig!1).EGFR(Y~u,back!2,cd~o!4,lig) 0
  367 EGF(rec!1).EGF(rec!2).EGFR(Y~p,back!3,cd~o,lig).EGFR(Y~u,back!4,cd~c,lig!1).EGFR(Y~u,back!4,cd~o!5,lig!2).EGFR(Y~u,back!3,cd~o!5,lig) 0
  368 EGF(rec!1).EGF(rec!2).EGFR(Y~p,back!3,cd~o,lig).EGFR(Y~u,back!4,cd~o!5,lig!1).EGFR(Y~u,back!3,cd~o!5,lig).EGFR(Y~u,back!4,cd~o,lig!2) 0
  369 EGF(rec!1).EGFR(Y~p,back!2,cd~o,lig).EGFR(Y~u,back!3,cd~o!4,lig!1).EGFR(Y~u,back!2,cd~o!4,lig).EGFR(Y~u,back!3,cd~o,lig) 0
  370 EGF(rec!1).EGFR(Y~p,back!2,cd~o,lig).EGFR(Y~p,back,cd~o!3,lig!1).EGFR(Y~u,back!2,cd~o!3,lig) 0
  371 EGF(rec!1).EGF(rec!2).EGFR(Y~p,back!3,cd~o!4,lig).EGFR(Y~p,back,cd~o!5,lig!1).EGFR(Y~p,back,cd~o!4,lig!2).EGFR(Y~u,back!3,cd~o!5,lig) 0
  372 EGF(rec!1).EGFR(Y~p,back!2,cd~o!3,lig).EGFR(Y~p,back!2,cd~o,lig).EGFR(Y~u,back,cd~o!3,lig!1) 0
  373 EGF(rec!1).EGF(rec!2).EGFR(Y~p,back!3,cd~o!4,lig).EGFR(Y~p,back!3,cd~o!5,lig).EGFR(Y~p,back,cd~o!4,lig!2).EGFR(Y~u,back,cd~o!5,lig!1) 0
  374 EGFR(Y~p,back!1,cd~o,lig).EGFR(Y~u,back!2,cd~c,lig).EGFR(Y~u,back!2,cd~o!3,lig).EGFR(Y~u,back!1,cd~o!3,lig) 0
  375 EGF(rec!1).EGFR(Y~p,back!2,cd~o,lig).EGFR(Y~u,back!3,cd~c,lig!1).EGFR(Y~u,back!3,cd~o!4,lig).EGFR(Y~u,back!2,cd~o!4,lig) 0
  376 EGF(rec!1).EGFR(Y~p,back!2,cd~o,lig).EGFR(Y~u,back!3,cd~o!4,lig).EGFR(Y~u,back!2,cd~o!4,lig).EGFR(Y~u,back!3,cd~o,lig!1) 0
  377 EGFR(Y~p,back!1,cd~o,lig).EGFR(Y~u,back!2,cd~o!3,lig).EGFR(Y~u,back!1,cd~o!3,lig).EGFR(Y~u,back!2,cd~o,lig) 0
  378 EGFR(Y~p,back!1,cd~o!2,lig).EGFR(Y~p,back!1,cd~o,lig).EGFR(Y~u,back,cd~o!2,lig) 0
  379 EGF(rec!1).EGFR(Y~p,back!2,cd~o!3,lig).EGFR(Y~p,back!2,cd~o!4,lig).EGFR(Y~p,back,cd~o!3,lig!1).EGFR(Y~u,back,cd~o!4,lig) 0
  380 EGFR(Y~p,back!1,cd~o,lig).EGFR(Y~p,back,cd~o!2,lig).EGFR(Y~u,back!1,cd~o!2,lig) 0
  381 EGF(rec!1).EGFR(Y~p,back!2,cd~o!3,lig).EGFR(Y~p,back,cd~o!3,lig!1).EGFR(Y~p,back,cd~o!4,lig).EGFR(Y~u,back!2,cd~o!4,lig) 0
  382 EGF(rec!1).EGFR(Y~p,back!2,cd~o!3,lig).EGFR(Y~p,back!2,cd~o,lig!1).EGFR(Y~u,back!4,cd~c,lig).EGFR(Y~u,back!4,cd~o!3,lig) 0
  383 EGF(rec!1).EGFR(Y~p,back!2,cd~o!3,lig).EGFR(Y~p,back!2,cd~o,lig).EGFR(Y~u,back!4,cd~c,lig).EGFR(Y~u,back!4,cd~o!3,lig!1) 0
  384 EGF(rec!1).EGFR(Y~p,back!2,cd~o!3,lig).EGFR(Y~p,back!4,cd~o,lig!1).EGFR(Y~u,back!2,cd~c,lig).EGFR(Y~u,back!4,cd~o!3,lig) 0
  385 EGF(rec!1).EGFR(Y~p,back!2,cd~o!3,lig!1).EGFR(Y~p,back!4,cd~o,lig).EGFR(Y~u,back!2,cd~c,lig).EGFR(Y~u,back!4,cd~o!3,lig) 0
  386 EGF(rec!1).EGF(rec!2).EGFR(Y~p,back!3,cd~o!4,lig).EGFR(Y~p,back!3,cd~o,lig).EGFR(Y~u,back!5,cd~c,lig!1).EGFR(Y~u,back!5,cd~o!4,lig!2) 0
  387 EGF(rec!1).EGF(rec!2).EGFR(Y~p,back!3,cd~o!4,lig!2).EGFR(Y~p,back!5,cd~o,lig).EGFR(Y~u,back!3,cd~c,lig!1).EGFR(Y~u,back!5,cd~o!4,lig) 0
  388 EGF(rec!1).EGF(rec!2).EGFR(Y~p,back!3,cd~o!4,lig).EGFR(Y~p,back!3,cd~o,lig).EGFR(Y~u,back!5,cd~o!4,lig!1).EGFR(Y~u,back!5,cd~o,lig!2) 0
  389 EGF(rec!1).EGF(rec!2).EGFR(Y~p,back!3,cd~o!4,lig!1).EGFR(Y~p,back!5,cd~o,lig).EGFR(Y~u,back!5,cd~o!4,lig).EGFR(Y~u,back!3,cd~o,lig!2) 0
  390 EGF(rec!1).EGF(rec!2).EGFR(Y~p,back!3,cd~o!4,lig!1).EGFR(Y~p,back!3,cd~o,lig!2).EGFR(Y~u,back!5,cd~c,lig).EGFR(Y~u,back!5,cd~o!4,lig) 0
  391 EGF(rec!1).EGF(rec!2).EGFR(Y~p,back!3,cd~o!4,lig).EGFR(Y~p,back!5,cd~o,lig!2).EGFR(Y~u,back!3,cd~c,lig).EGFR(Y~u,back!5,cd~o!4,lig!1) 0
  392 EGF(rec!1).EGF(rec!2).EGFR(Y~p,back!3,cd~o!4,lig!1).EGFR(Y~p,back!3,cd~o,lig!2).EGFR(Y~u,back!5,cd~o!4,lig).EGFR(Y~u,back!5,cd~o,lig) 0
  393 EGF(rec!1).EGF(rec!2).EGFR(Y~p,back!3,cd~o!4,lig).EGFR(Y~p,back!5,cd~o,lig!2).EGFR(Y~u,back!5,cd~o!4,lig!1).EGFR(Y~u,back!3,cd~o,lig) 0
  394 EGF(rec!1).EGFR(Y~p,back!2,cd~o!3,lig!1).EGFR(Y~u,back!4,cd~o!3,lig).EGFR(Y~u,back!4,cd~o!5,lig).EGFR(Y~u,back!2,cd~o!5,lig) 0
  395 EGF(rec!1).EGFR(Y~p,back!2,cd~o!3,lig).EGFR(Y~u,back!4,cd~o!3,lig!1).EGFR(Y~u,back!4,cd~o!5,lig).EGFR(Y~u,back!2,cd~o!5,lig) 0
  396 EGF(rec!1).EGF(rec!2).EGFR(Y~p,back!3,cd~o!4,lig).EGFR(Y~u,back!5,cd~o!6,lig!1).EGFR(Y~u,back!5,cd~o!4,lig!2).EGFR(Y~u,back!3,cd~o!6,lig) 0
  397 EGF(rec!1).EGF(rec!2).EGFR(Y~p,back!3,cd~o!4,lig!2).EGFR(Y~u,back!3,cd~o!5,lig!1).EGFR(Y~u,back!6,cd~o!4,lig).EGFR(Y~u,back!6,cd~o!5,lig) 0
  398 EGFR(Y~p,back!1,cd~o!2,lig).EGFR(Y~p,back,cd~o!2,lig).EGFR(Y~u,back!1,cd~c,lig) 0
  399 EGF(rec!1).EGFR(Y~p,back!2,cd~o!3,lig!1).EGFR(Y~p,back!4,cd~o!3,lig).EGFR(Y~u,back!4,cd~c,lig).EGFR(Y~u,back!2,cd~c,lig) 0
  400 EGF(rec!1).EGF(rec!2).EGFR(Y~p,back!3,cd~o!4,lig!2).EGFR(Y~p,back!5,cd~o!4,lig).EGFR(Y~u,back!3,cd~c,lig!1).EGFR(Y~u,back!5,cd~c,lig) 0
  401 EGF(rec!1).EGF(rec!2).EGFR(Y~p,back!3,cd~o!4,lig!1).EGFR(Y~p,back!5,cd~o!4,lig).EGFR(Y~u,back!5,cd~c,lig).EGFR(Y~u,back!3,cd~o,lig!2) 0
  402 EGF(rec!1).EGF(rec!2).EGFR(Y~p,back!3,cd~o!4,lig).EGFR(Y~p,back!3,cd~o,lig!2).EGFR(Y~u,back!5,cd~c,lig!1).EGFR(Y~u,back!5,cd~o!4,lig) 0
  403 EGF(rec!1).EGF(rec!2).EGFR(Y~p,back!3,cd~o!4,lig).EGFR(Y~p,back!5,cd~o,lig!2).EGFR(Y~u,back!3,cd~c,lig!1).EGFR(Y~u,back!5,cd~o!4,lig) 0
  404 EGF(rec!1).EGF(rec!2).EGFR(Y~p,back!3,cd~o!4,lig).EGFR(Y~p,back!3,cd~o,lig!2).EGFR(Y~u,back!5,cd~o!4,lig).EGFR(Y~u,back!5,cd~o,lig!1) 0
  405 EGF(rec!1).EGF(rec!2).EGFR(Y~p,back!3,cd~o!4,lig).EGFR(Y~p,back!3,cd~o,lig!2).EGFR(Y~u,back!5,cd~o!4,lig!1).EGFR(Y~u,back!5,cd~o,lig) 0
  406 EGF(rec!1).EGF(rec!2).EGFR(Y~p,back!3,cd~o!4,lig).EGFR(Y~p,back!5,cd~o,lig!2).EGFR(Y~u,back!5,cd~o!4,lig).EGFR(Y~u,back!3,cd~o,lig!1) 0
  407 EGF(rec!1).EGF(rec!2).EGFR(Y~p,back!3,cd~o!4,lig!1).EGFR(Y~p,back!5,cd~o,lig!2).EGFR(Y~u,back!5,cd~o!4,lig).EGFR(Y~u,back!3,cd~o,lig) 0
  408 EGF(rec!1).EGFR(Y~p,back!2,cd~o,lig).EGFR(Y~u,back!2,cd~c,lig!1) 0
  409 EGF(rec!1).EGF(rec!2).EGFR(Y~p,back!3,cd~o!4,lig).EGFR(Y~p,back,cd~o!4,lig!2).EGFR(Y~u,back!3,cd~c,lig!1) 0
  410 EGF(rec!1).EGFR(Y~p,back!2,cd~o,lig).EGFR(Y~u,back!2,cd~o,lig!1) 0
  411 EGF(rec!1).EGF(rec!2).EGFR(Y~p,back!3,cd~o!4,lig).EGFR(Y~p,back,cd~o!4,lig!2).EGFR(Y~u,back!3,cd~o,lig!1) 0
  412 EGF(rec!1).EGF(rec!2).EGFR(Y~p,back!3,cd~o,lig).EGFR(Y~u,back!3,cd~o!4,lig!1).EGFR(Y~u,back,cd~o!4,lig!2) 0
  413 EGF(rec!1).EGF(rec!2).EGF(rec!3).EGFR(Y~p,back!4,cd~o!5,lig).EGFR(Y~p,back,cd~o!5,lig!3).EGFR(Y~u,back!4,cd~o!6,lig!1).EGFR(Y~u,back,cd~o!6,lig!2) 0
  414 EGF(rec!1).EGFR(Y~p,back!2,cd~o,lig).EGFR(Y~u,back!2,cd~o!3,lig!1).EGFR(Y~u,back,cd~o!3,lig) 0
  415 EGF(rec!1).EGF(rec!2).EGFR(Y~p,back!3,cd~o!4,lig).EGFR(Y~p,back,cd~o!4,lig!2).EGFR(Y~u,back!3,cd~o!5,lig!1).EGFR(Y~u,back,cd~o!5,lig) 0
  416 EGF(rec!1).EGF(rec!2).EGFR(Y~p,back!3,cd~o,lig).EGFR(Y~u,back!4,cd~c,lig).EGFR(Y~u,back!4,cd~o!5,lig!1).EGFR(Y~u,back!3,cd~o!5,lig!2) 0
  417 EGF(rec!1).EGF(rec!2).EGFR(Y~p,back!3,cd~o,lig).EGFR(Y~u,back!4,cd~o!5,lig!1).EGFR(Y~u,back!3,cd~o!5,lig!2).EGFR(Y~u,back!4,cd~o,lig) 0
  418 EGF(rec!1).EGF(rec!2).EGF(rec!3).EGFR(Y~p,back!4,cd~o,lig).EGFR(Y~u,back!5,cd~c,lig!1).EGFR(Y~u,back!5,cd~o!6,lig!2).EGFR(Y~u,back!4,cd~o!6,lig!3) 0
  419 EGF(rec!1).EGF(rec!2).EGF(rec!3).EGFR(Y~p,back!4,cd~o,lig).EGFR(Y~u,back!5,cd~o!6,lig!2).EGFR(Y~u,back!4,cd~o!6,lig!3).EGFR(Y~u,back!5,cd~o,lig!1) 0
  420 EGF(rec!1).EGF(rec!2).EGFR(Y~p,back!3,cd~o,lig).EGFR(Y~p,back,cd~o!4,lig!2).EGFR(Y~u,back!3,cd~o!4,lig!1) 0
  421 EGF(rec!1).EGF(rec!2).EGF(rec!3).EGFR(Y~p,back!4,cd~o!5,lig).EGFR(Y~p,back,cd~o!6,lig!2).EGFR(Y~p,back,cd~o!5,lig!3).EGFR(Y~u,back!4,cd~o!6,lig!1) 0
  422 EGF(rec!1).EGF(rec!2).EGFR(Y~p,back!3,cd~o!4,lig!2).EGFR(Y~p,back!3,cd~o,lig).EGFR(Y~u,back,cd~o!4,lig!1) 0
  423 EGF(rec!1).EGF(rec!2).EGF(rec!3).EGFR(Y~p,back!4,cd~o!5,lig!2).EGFR(Y~p,back!4,cd~o!6,lig).EGFR(Y~p,back,cd~o!6,lig!3).EGFR(Y~u,back,cd~o!5,lig!1) 0
  424 EGF(rec!1).EGFR(Y~p,back!2,cd~o!3,lig!1).EGFR(Y~p,back!2,cd~o,lig).EGFR(Y~u,back,cd~o!3,lig) 0
  425 EGF(rec!1).EGF(rec!2).EGFR(Y~p,back!3,cd~o!4,lig!1).EGFR(Y~p,back!3,cd~o!5,lig).EGFR(Y~p,back,cd~o!5,lig!2).EGFR(Y~u,back,cd~o!4,lig) 0
  426 EGF(rec!1).EGFR(Y~p,back!2,cd~o,lig).EGFR(Y~p,back,cd~o!3,lig).EGFR(Y~u,back!2,cd~o!3,lig!1) 0
  427 EGF(rec!1).EGF(rec!2).EGFR(Y~p,back!3,cd~o!4,lig).EGFR(Y~p,back,cd~o!4,lig!2).EGFR(Y~p,back,cd~o!5,lig).EGFR(Y~u,back!3,cd~o!5,lig!1) 0
  428 EGF(rec!1).EGFR(Y~p,back!2,cd~o,lig).EGFR(Y~u,back!3,cd~c,lig).EGFR(Y~u,back!2,cd~o!4,lig!1).EGFR(Y~u,back!3,cd~o!4,lig) 0
  429 EGF(rec!1).EGFR(Y~p,back!2,cd~o,lig).EGFR(Y~u,back!2,cd~o!3,lig!1).EGFR(Y~u,back!4,cd~o!3,lig).EGFR(Y~u,back!4,cd~o,lig) 0
  430 EGF(rec!1).EGF(rec!2).EGFR(Y~p,back!3,cd~o,lig).EGFR(Y~u,back!4,cd~c,lig!1).EGFR(Y~u,back!3,cd~o!5,lig!2).EGFR(Y~u,back!4,cd~o!5,lig) 0
  431 EGF(rec!1).EGF(rec!2).EGFR(Y~p,back!3,cd~o,lig).EGFR(Y~u,back!3,cd~o!4,lig!2).EGFR(Y~u,back!5,cd~o!4,lig).EGFR(Y~u,back!5,cd~o,lig!1) 0
  432 EGF(rec!1).EGF(rec!2).EGFR(Y~p,back!3,cd~o!4,lig!2).EGFR(Y~p,back!3,cd~o,lig).EGFR(Y~u,back!5,cd~c,lig).EGFR(Y~u,back!5,cd~o!4,lig!1) 0
  433 EGF(rec!1).EGF(rec!2).EGFR(Y~p,back!3,cd~o!4,lig!2).EGFR(Y~p,back!5,cd~o,lig).EGFR(Y~u,back!3,cd~c,lig).EGFR(Y~u,back!5,cd~o!4,lig!1) 0
  434 EGF(rec!1).EGF(rec!2).EGFR(Y~p,back!3,cd~o!4,lig!2).EGFR(Y~p,back!3,cd~o,lig).EGFR(Y~u,back!5,cd~o!4,lig!1).EGFR(Y~u,back!5,cd~o,lig) 0
  435 EGF(rec!1).EGF(rec!2).EGFR(Y~p,back!3,cd~o!4,lig!2).EGFR(Y~p,back!5,cd~o,lig).EGFR(Y~u,back!5,cd~o!4,lig!1).EGFR(Y~u,back!3,cd~o,lig) 0
  436 EGF(rec!1).EGF(rec!2).EGF(rec!3).EGFR(Y~p,back!4,cd~o!5,lig!2).EGFR(Y~p,back!4,cd~o,lig!3).EGFR(Y~u,back!6,cd~c,lig!1).EGFR(Y~u,back!6,cd~o!5,lig) 0
  437 EGF(rec!1).EGF(rec!2).EGF(rec!3).EGFR(Y~p,back!4,cd~o!5,lig!3).EGFR(Y~p,back!4,cd~o,lig).EGFR(Y~u,back!6,cd~c,lig!1).EGFR(Y~u,back!6,cd~o!5,lig!2) 0
  438 EGF(rec!1).EGF(rec!2).EGF(rec!3).EGFR(Y~p,back!4,cd~o!5,lig).EGFR(Y~p,back!6,cd~o,lig!3).EGFR(Y~u,back!4,cd~c,lig!1).EGFR(Y~u,back!6,cd~o!5,lig!2) 0
  439 EGF(rec!1).EGF(rec!2).EGF(rec!3).EGFR(Y~p,back!4,cd~o!5,lig!3).EGFR(Y~p,back!6,cd~o,lig).EGFR(Y~u,back!4,cd~c,lig!1).EGFR(Y~u,back!6,cd~o!5,lig!2) 0
  440 EGF(rec!1).EGF(rec!2).EGF(rec!3).EGFR(Y~p,back!4,cd~o!5,lig!2).EGFR(Y~p,back!4,cd~o,lig!3).EGFR(Y~u,back!6,cd~o!5,lig).EGFR(Y~u,back!6,cd~o,lig!1) 0
  441 EGF(rec!1).EGF(rec!2).EGF(rec!3).EGFR(Y~p,back!4,cd~o!5,lig!3).EGFR(Y~p,back!4,cd~o,lig).EGFR(Y~u,back!6,cd~o!5,lig!2).EGFR(Y~u,back!6,cd~o,lig!1) 0
  442 EGF(rec!1).EGF(rec!2).EGF(rec!3).EGFR(Y~p,back!4,cd~o!5,lig).EGFR(Y~p,back!6,cd~o,lig!3).EGFR(Y~u,back!6,cd~o!5,lig!2).EGFR(Y~u,back!4,cd~o,lig!1) 0
  443 EGF(rec!1).EGF(rec!2).EGF(rec!3).EGFR(Y~p,back!4,cd~o!5,lig!3).EGFR(Y~p,back!6,cd~o,lig).EGFR(Y~u,back!6,cd~o!5,lig!2).EGFR(Y~u,back!4,cd~o,lig!1) 0
  444 EGF(rec!1).EGFR(Y~p,back!2,cd~o,lig!1).EGFR(Y~p,back!2,cd~o,lig) 0
  445 EGF(rec!1).EGF(rec!2).EGFR(Y~p,back!3,cd~o!4,lig!1).EGFR(Y~p,back!3,cd~o,lig).EGFR(Y~p,back,cd~o!4,lig!2) 0
  446 EGF(rec!1).EGF(rec!2).EGFR(Y~p,back!3,cd~o!4,lig).EGFR(Y~p,back!3,cd~o,lig!1).EGFR(Y~p,back,cd~o!4,lig!2) 0
  447 EGF(rec!1).EGF(rec!2).EGF(rec!3).EGFR(Y~p,back!4,cd~o!5,lig!2).EGFR(Y~p,back!4,cd~o!6,lig).EGFR(Y~p,back,cd~o!6,lig!1).EGFR(Y~p,back,cd~o!5,lig!3) 0
  448 EGF(rec!1).EGF(rec!2).EGFR(Y~p,back!3,cd~o!4,lig!2).EGFR(Y~u,back!5,cd~o!6,lig!1).EGFR(Y~u,back!5,cd~o!4,lig).EGFR(Y~u,back!3,cd~o!6,lig) 0
  449 EGF(rec!1).EGF(rec!2).EGFR(Y~p,back!3,cd~o!4,lig).EGFR(Y~u,back!3,cd~o!5,lig!1).EGFR(Y~u,back!6,cd~o!4,lig!2).EGFR(Y~u,back!6,cd~o!5,lig) 0
  450 EGF(rec!1).EGF(rec!2).EGF(rec!3).EGFR(Y~p,back!4,cd~o!5,lig!3).EGFR(Y~u,back!6,cd~o!7,lig!1).EGFR(Y~u,back!4,cd~o!7,lig!2).EGFR(Y~u,back!6,cd~o!5,lig) 0
  451 EGF(rec!1).EGF(rec!2).EGF(rec!3).EGFR(Y~p,back!4,cd~o!5,lig).EGFR(Y~u,back!6,cd~o!7,lig!1).EGFR(Y~u,back!6,cd~o!5,lig!3).EGFR(Y~u,back!4,cd~o!7,lig!2) 0
  452 EGF(rec!1).EGF(rec!2).EGF(rec!3).EGFR(Y~p,back!4,cd~o!5,lig!1).EGFR(Y~p,back!4,cd~o!6,lig!3).EGFR(Y~u,back!7,cd~o!6,lig!2).EGFR(Y~u,back!7,cd~o!5,lig) 0
  453 EGF(rec!1).EGF(rec!2).EGF(rec!3).EGFR(Y~p,back!4,cd~o!5,lig!3).EGFR(Y~p,back!4,cd~o!6,lig).EGFR(Y~u,back!7,cd~o!6,lig!1).EGFR(Y~u,back!7,cd~o!5,lig!2) 0
  454 EGF(rec!1).EGF(rec!2).EGF(rec!3).EGFR(Y~p,back!4,cd~o!5,lig!3).EGFR(Y~p,back!6,cd~o!7,lig!1).EGFR(Y~u,back!6,cd~o!5,lig!2).EGFR(Y~u,back!4,cd~o!7,lig) 0
  455 EGF(rec!1).EGF(rec!2).EGF(rec!3).EGFR(Y~p,back!4,cd~o!5,lig!3).EGFR(Y~p,back!6,cd~o!7,lig).EGFR(Y~u,back!4,cd~o!7,lig!1).EGFR(Y~u,back!6,cd~o!5,lig!2) 0
  456 EGF(rec!1).EGFR(Y~p,back!2,cd~o!3,lig).EGFR(Y~p,back,cd~o!3,lig).EGFR(Y~u,back!2,cd~c,lig!1) 0
  457 EGF(rec!1).EGFR(Y~p,back!2,cd~o!3,lig).EGFR(Y~p,back,cd~o!3,lig).EGFR(Y~u,back!2,cd~o,lig!1) 0
  458 EGF(rec!1).EGF(rec!2).EGFR(Y~p,back!3,cd~o!4,lig!1).EGFR(Y~p,back!5,cd~o!4,lig).EGFR(Y~u,back!5,cd~c,lig!2).EGFR(Y~u,back!3,cd~c,lig) 0
  459 EGF(rec!1).EGF(rec!2).EGFR(Y~p,back!3,cd~o!4,lig!1).EGFR(Y~p,back!5,cd~o!4,lig).EGFR(Y~u,back!3,cd~c,lig).EGFR(Y~u,back!5,cd~o,lig!2) 0
  460 EGF(rec!1).EGF(rec!2).EGFR(Y~p,back!3,cd~o!4,lig!2).EGFR(Y~p,back!5,cd~o!4,lig!1).EGFR(Y~u,back!5,cd~c,lig).EGFR(Y~u,back!3,cd~o,lig) 0
  461 EGF(rec!1).EGF(rec!2).EGF(rec!3).EGFR(Y~p,back!4,cd~o!5,lig!3).EGFR(Y~p,back!6,cd~o!5,lig).EGFR(Y~u,back!6,cd~c,lig!1).EGFR(Y~u,back!4,cd~c,lig!2) 0
  462 EGF(rec!1).EGF(rec!2).EGF(rec!3).EGFR(Y~p,back!4,cd~o!5,lig!2).EGFR(Y~p,back!6,cd~o!5,lig).EGFR(Y~u,back!6,cd~c,lig!1).EGFR(Y~u,back!4,cd~o,lig!3) 0
  463 EGF(rec!1).EGF(rec!2).EGF(rec!3).EGFR(Y~p,back!4,cd~o!5,lig!2).EGFR(Y~p,back!6,cd~o!5,lig).EGFR(Y~u,back!4,cd~c,lig!1).EGFR(Y~u,back!6,cd~o,lig!3) 0
  464 EGF(rec!1).EGF(rec!2).EGF(rec!3).EGFR(Y~p,back!4,cd~o!5,lig!3).EGFR(Y~p,back!6,cd~o!5,lig!2).EGFR(Y~u,back!6,cd~c,lig!1).EGFR(Y~u,back!4,cd~o,lig) 0
  465 EGF(rec!1).EGF(rec!2).EGF(rec!3).EGFR(Y~p,back!4,cd~o!5,lig!2).EGFR(Y~p,back!6,cd~o!5,lig).EGFR(Y~u,back!6,cd~o,lig!1).EGFR(Y~u,back!4,cd~o,lig!3) 0
  466 EGF(rec!1).EGF(rec!2).EGF(rec!3).EGFR(Y~p,back!4,cd~o!5,lig!2).EGFR(Y~p,back!6,cd~o!5,lig!1).EGFR(Y~u,back!4,cd~o,lig!3).EGFR(Y~u,back!6,cd~o,lig) 0
  467 EGF(rec!1).EGFR(Y~p,back!2,cd~o!3,lig).EGFR(Y~p,back!2,cd~o,lig!1).EGFR(Y~u,back!4,cd~o!3,lig).EGFR(Y~u,back!4,cd~o,lig) 0
  468 EGF(rec!1).EGFR(Y~p,back!2,cd~o!3,lig).EGFR(Y~p,back!4,cd~o,lig!1).EGFR(Y~u,back!4,cd~o!3,lig).EGFR(Y~u,back!2,cd~o,lig) 0
  469 EGFR(Y~p,back!1,cd~o!2,lig).EGFR(Y~p,back,cd~o!2,lig).EGFR(Y~u,back!1,cd~o,lig) 0
  470 EGF(rec!1).EGFR(Y~p,back!2,cd~o!3,lig!1).EGFR(Y~p,back!4,cd~o!3,lig).EGFR(Y~u,back!2,cd~c,lig).EGFR(Y~u,back!4,cd~o,lig) 0
  471 EGF(rec!1).EGF(rec!2).EGFR(Y~p,back!3,cd~o!4,lig!2).EGFR(Y~p,back!5,cd~o!4,lig).EGFR(Y~u,back!3,cd~c,lig!1).EGFR(Y~u,back!5,cd~o,lig) 0
  472 EGF(rec!1).EGF(rec!2).EGFR(Y~p,back!3,cd~o!4,lig!1).EGFR(Y~p,back!5,cd~o!4,lig).EGFR(Y~u,back!3,cd~o,lig!2).EGFR(Y~u,back!5,cd~o,lig) 0
  473 EGF(rec!1).EGFR(Y~p,back!2,cd~o!3,lig).EGFR(Y~p,back,cd~o!3,lig).EGFR(Y~u,back!2,cd~o!4,lig).EGFR(Y~u,back,cd~o!4,lig!1) 0
  474 EGFR(Y~p,back!1,cd~o!2,lig).EGFR(Y~p,back,cd~o!2,lig).EGFR(Y~u,back!1,cd~o!3,lig).EGFR(Y~u,back,cd~o!3,lig) 0
  475 EGF(rec!1).EGFR(Y~p,back!2,cd~o!3,lig).EGFR(Y~p,back,cd~o!4,lig!1).EGFR(Y~p,back,cd~o!3,lig).EGFR(Y~u,back!2,cd~o!4,lig) 0
  476 EGF(rec!1).EGFR(Y~p,back!2,cd~o!3,lig).EGFR(Y~p,back!2,cd~o!4,lig).EGFR(Y~p,back,cd~o!4,lig).EGFR(Y~u,back,cd~o!3,lig!1) 0
  477 EGFR(Y~p,back!1,cd~o!2,lig).EGFR(Y~p,back!1,cd~o!3,lig).EGFR(Y~p,back,cd~o!3,lig).EGFR(Y~u,back,cd~o!2,lig) 0
  478 EGFR(Y~p,back!1,cd~o!2,lig).EGFR(Y~p,back,cd~o!3,lig).EGFR(Y~p,back,cd~o!2,lig).EGFR(Y~u,back!1,cd~o!3,lig) 0
  479 EGF(rec!1).EGFR(Y~p,back!2,cd~o!3,lig).EGFR(Y~p,back!2,cd~o,lig).EGFR(Y~u,back!4,cd~o!3,lig!1).EGFR(Y~u,back!4,cd~o,lig) 0
  480 EGF(rec!1).EGFR(Y~p,back!2,cd~o!3,lig!1).EGFR(Y~p,back!4,cd~o,lig).EGFR(Y~u,back!4,cd~o!3,lig).EGFR(Y~u,back!2,cd~o,lig) 0
  481 EGFR(Y~p,back!1,cd~o,lig).EGFR(Y~p,back!1,cd~o,lig) 0
  482 EGF(rec!1).EGFR(Y~p,back!2,cd~o!3,lig).EGFR(Y~p,back!2,cd~o,lig).EGFR(Y~p,back,cd~o!3,lig!1) 0
  483 EGFR(Y~p,back!1,cd~o!2,lig).EGFR(Y~p,back!1,cd~o,lig).EGFR(Y~u,back!3,cd~c,lig).EGFR(Y~u,back!3,cd~o!2,lig) 0
  484 EGFR(Y~p,back!1,cd~o!2,lig).EGFR(Y~p,back!3,cd~o,lig).EGFR(Y~u,back!1,cd~c,lig).EGFR(Y~u,back!3,cd~o!2,lig) 0
  485 EGF(rec!1).EGFR(Y~p,back!2,cd~o!3,lig).EGFR(Y~p,back!2,cd~o,lig).EGFR(Y~u,back!4,cd~c,lig!1).EGFR(Y~u,back!4,cd~o!3,lig) 0
  486 EGF(rec!1).EGFR(Y~p,back!2,cd~o!3,lig).EGFR(Y~p,back!4,cd~o,lig).EGFR(Y~u,back!2,cd~c,lig!1).EGFR(Y~u,back!4,cd~o!3,lig) 0
  487 EGF(rec!1).EGFR(Y~p,back!2,cd~o!3,lig).EGFR(Y~p,back!2,cd~o,lig).EGFR(Y~u,back!4,cd~o!3,lig).EGFR(Y~u,back!4,cd~o,lig!1) 0
  488 EGF(rec!1).EGFR(Y~p,back!2,cd~o!3,lig).EGFR(Y~p,back!4,cd~o,lig).EGFR(Y~u,back!4,cd~o!3,lig).EGFR(Y~u,back!2,cd~o,lig!1) 0
  489 EGFR(Y~p,back!1,cd~o!2,lig).EGFR(Y~p,back!3,cd~o,lig).EGFR(Y~u,back!3,cd~o!2,lig).EGFR(Y~u,back!1,cd~o,lig) 0
  490 EGFR(Y~p,back!1,cd~o!2,lig).EGFR(Y~p,back!1,cd~o,lig).EGFR(Y~u,back!3,cd~o!2,lig).EGFR(Y~u,back!3,cd~o,lig) 0
  491 EGF(rec!1).EGFR(Y~p,back!2,cd~o,lig!1).EGFR(Y~p,back!3,cd~o,lig).EGFR(Y~u,back!2,cd~o!4,lig).EGFR(Y~u,back!3,cd~o!4,lig) 0
  492 EGF(rec!1).EGFR(Y~p,back!2,cd~o!3,lig).EGFR(Y~p,back!2,cd~o,lig!1).EGFR(Y~p,back!4,cd~o,lig).EGFR(Y~u,back!4,cd~o!3,lig) 0
  493 EGF(rec!1).EGFR(Y~p,back!2,cd~o!3,lig).EGFR(Y~p,back!4,cd~o,lig!1).EGFR(Y~p,back!2,cd~o,lig).EGFR(Y~u,back!4,cd~o!3,lig) 0
  494 EGF(rec!1).EGF(rec!2).EGFR(Y~p,back!3,cd~o,lig!2).EGFR(Y~p,back!4,cd~o,lig).EGFR(Y~u,back!3,cd~o!5,lig!1).EGFR(Y~u,back!4,cd~o!5,lig) 0
  495 EGF(rec!1).EGF(rec!2).EGFR(Y~p,back!3,cd~o!4,lig!1).EGFR(Y~p,back!3,cd~o,lig!2).EGFR(Y~p,back!5,cd~o,lig).EGFR(Y~u,back!5,cd~o!4,lig) 0
  496 EGF(rec!1).EGF(rec!2).EGFR(Y~p,back!3,cd~o!4,lig).EGFR(Y~p,back!5,cd~o,lig!2).EGFR(Y~p,back!3,cd~o,lig).EGFR(Y~u,back!5,cd~o!4,lig!1) 0
  497 EGFR(Y~p,back!1,cd~o!2,lig).EGFR(Y~p,back!1,cd~o,lig).EGFR(Y~p,back,cd~o!2,lig) 0
  498 EGF(rec!1).EGFR(Y~p,back!2,cd~o!3,lig!1).EGFR(Y~p,back!4,cd~o!3,lig).EGFR(Y~p,back!4,cd~o,lig).EGFR(Y~u,back!2,cd~c,lig) 0
  499 EGF(rec!1).EGF(rec!2).EGFR(Y~p,back!3,cd~o!4,lig!2).EGFR(Y~p,back!5,cd~o!4,lig).EGFR(Y~p,back!5,cd~o,lig).EGFR(Y~u,back!3,cd~c,lig!1) 0
  500 EGF(rec!1).EGF(rec!2).EGFR(Y~p,back!3,cd~o!4,lig!1).EGFR(Y~p,back!5,cd~o!4,lig).EGFR(Y~p,back!5,cd~o,lig).EGFR(Y~u,back!3,cd~o,lig!2) 0
  501 EGF(rec!1).EGF(rec!2).EGFR(Y~p,back!3,cd~o!4,lig).EGFR(Y~p,back!3,cd~o!5,lig).EGFR(Y~p,back,cd~o!4,lig!1).EGFR(Y~p,back,cd~o!5,lig!2) 0
  502 EGF(rec!1).EGFR(Y~p,back!2,cd~o!3,lig).EGFR(Y~p,back!2,cd~o!4,lig).EGFR(Y~p,back,cd~o!3,lig!1).EGFR(Y~p,back,cd~o!4,lig) 0
  503 EGFR(Y~p,back!1,cd~o!2,lig).EGFR(Y~p,back!1,cd~o!3,lig).EGFR(Y~p,back,cd~o!2,lig).EGFR(Y~p,back,cd~o!3,lig) 0
  504 EGF(rec!1).EGF(rec!2).EGF(rec!3).EGFR(Y~p,back!4,cd~o!5,lig!2).EGFR(Y~p,back!6,cd~o!5,lig!3).EGFR(Y~p,back!4,cd~o,lig!1).EGFR(Y~u,back!6,cd~c,lig) 0
  505 EGF(rec!1).EGFR(Y~p,back!2,cd~c,lig!1).EGFR(Y~u,back!2,cd~c,lig) 0
  506 EGF(rec!1).EGF(rec!2).EGFR(Y~p,back!3,cd~o!4,lig!1).EGFR(Y~p,back!5,cd~o!4,lig!2).EGFR(Y~u,back!5,cd~o,lig).EGFR(Y~u,back!3,cd~o,lig) 0
  507 EGF(rec!1).EGF(rec!2).EGF(rec!3).EGFR(Y~p,back!4,cd~o!5,lig!2).EGFR(Y~p,back!6,cd~o!5,lig!3).EGFR(Y~p,back!4,cd~o,lig!1).EGFR(Y~u,back!6,cd~o,lig) 0
  508 EGF(rec!1).EGFR(Y~p,back!2,cd~c,lig!1).EGFR(Y~u,back!2,cd~o,lig) 0
  509 EGF(rec!1).EGF(rec!2).EGFR(Y~p,back!3,cd~c,lig!2).EGFR(Y~u,back!3,cd~o!4,lig).EGFR(Y~u,back,cd~o!4,lig!1) 0
  510 EGF(rec!1).EGFR(Y~p,back!2,cd~c,lig!1).EGFR(Y~u,back!2,cd~o!3,lig).EGFR(Y~u,back,cd~o!3,lig) 0
  511 EGF(rec!1).EGF(rec!2).EGFR(Y~p,back!3,cd~c,lig!2).EGFR(Y~u,back!4,cd~c,lig).EGFR(Y~u,back!4,cd~o!5,lig!1).EGFR(Y~u,back!3,cd~o!5,lig) 0
  512 EGF(rec!1).EGF(rec!2).EGF(rec!3).EGFR(Y~p,back!4,cd~c,lig!3).EGFR(Y~u,back!5,cd~c,lig!1).EGFR(Y~u,back!5,cd~o!6,lig!2).EGFR(Y~u,back!4,cd~o!6,lig) 0
  513 EGF(rec!1).EGF(rec!2).EGF(rec!3).EGFR(Y~p,back!4,cd~c,lig!3).EGFR(Y~u,back!5,cd~o!6,lig!1).EGFR(Y~u,back!4,cd~o!6,lig).EGFR(Y~u,back!5,cd~o,lig!2) 0
  514 EGF(rec!1).EGF(rec!2).EGFR(Y~p,back!3,cd~c,lig!2).EGFR(Y~u,back!4,cd~o!5,lig!1).EGFR(Y~u,back!3,cd~o!5,lig).EGFR(Y~u,back!4,cd~o,lig) 0
  515 EGF(rec!1).EGF(rec!2).EGFR(Y~p,back!3,cd~c,lig!2).EGFR(Y~p,back,cd~o!4,lig!1).EGFR(Y~u,back!3,cd~o!4,lig) 0
  516 EGF(rec!1).EGF(rec!2).EGFR(Y~p,back!3,cd~c,lig!2).EGFR(Y~p,back!3,cd~o!4,lig).EGFR(Y~u,back,cd~o!4,lig!1) 0
  517 EGF(rec!1).EGFR(Y~p,back!2,cd~c,lig!1).EGFR(Y~u,back!3,cd~c,lig).EGFR(Y~u,back!3,cd~o!4,lig).EGFR(Y~u,back!2,cd~o!4,lig) 0
  518 EGF(rec!1).EGF(rec!2).EGFR(Y~p,back!3,cd~c,lig!2).EGFR(Y~u,back!4,cd~c,lig!1).EGFR(Y~u,back!4,cd~o!5,lig).EGFR(Y~u,back!3,cd~o!5,lig) 0
  519 EGF(rec!1).EGF(rec!2).EGFR(Y~p,back!3,cd~c,lig!2).EGFR(Y~u,back!4,cd~o!5,lig).EGFR(Y~u,back!3,cd~o!5,lig).EGFR(Y~u,back!4,cd~o,lig!1) 0
  520 EGF(rec!1).EGFR(Y~p,back!2,cd~c,lig!1).EGFR(Y~u,back!3,cd~o!4,lig).EGFR(Y~u,back!2,cd~o!4,lig).EGFR(Y~u,back!3,cd~o,lig) 0
  521 EGF(rec!1).EGFR(Y~p,back!2,cd~c,lig!1).EGFR(Y~p,back!2,cd~o!3,lig).EGFR(Y~u,back,cd~o!3,lig) 0
  522 EGF(rec!1).EGFR(Y~p,back!2,cd~c,lig!1).EGFR(Y~p,back,cd~o!3,lig).EGFR(Y~u,back!2,cd~o!3,lig) 0
  523 EGF(rec!1).EGF(rec!2).EGFR(Y~p,back!3,cd~c,lig!2).EGFR(Y~p,back!3,cd~o!4,lig).EGFR(Y~u,back!5,cd~c,lig).EGFR(Y~u,back!5,cd~o!4,lig!1) 0
  524 EGF(rec!1).EGF(rec!2).EGFR(Y~p,back!3,cd~c,lig!2).EGFR(Y~p,back!4,cd~o!5,lig!1).EGFR(Y~u,back!4,cd~c,lig).EGFR(Y~u,back!3,cd~o!5,lig) 0
  525 EGF(rec!1).EGF(rec!2).EGF(rec!3).EGFR(Y~p,back!4,cd~c,lig!3).EGFR(Y~p,back!4,cd~o!5,lig).EGFR(Y~u,back!6,cd~c,lig!1).EGFR(Y~u,back!6,cd~o!5,lig!2) 0
  526 EGF(rec!1).EGF(rec!2).EGF(rec!3).EGFR(Y~p,back!4,cd~c,lig!3).EGFR(Y~p,back!5,cd~o!6,lig!2).EGFR(Y~u,back!5,cd~c,lig!1).EGFR(Y~u,back!4,cd~o!6,lig) 0
  527 EGF(rec!1).EGF(rec!2).EGF(rec!3).EGFR(Y~p,back!4,cd~c,lig!3).EGFR(Y~p,back!4,cd~o!5,lig).EGFR(Y~u,back!6,cd~o!5,lig!1).EGFR(Y~u,back!6,cd~o,lig!2) 0
  528 EGF(rec!1).EGF(rec!2).EGF(rec!3).EGFR(Y~p,back!4,cd~c,lig!3).EGFR(Y~p,back!5,cd~o!6,lig!1).EGFR(Y~u,back!4,cd~o!6,lig).EGFR(Y~u,back!5,cd~o,lig!2) 0
  529 EGF(rec!1).EGF(rec!2).EGFR(Y~p,back!3,cd~c,lig!2).EGFR(Y~p,back!3,cd~o!4,lig).EGFR(Y~u,back!5,cd~o!4,lig!1).EGFR(Y~u,back!5,cd~o,lig) 0
  530 EGF(rec!1).EGF(rec!2).EGFR(Y~p,back!3,cd~c,lig!2).EGFR(Y~p,back!4,cd~o!5,lig!1).EGFR(Y~u,back!3,cd~o!5,lig).EGFR(Y~u,back!4,cd~o,lig) 0
  531 EGF(rec!1).EGFR(Y~p,back!2,cd~o!3,lig!1).EGFR(Y~p,back!2,cd~o,lig).EGFR(Y~p,back,cd~o!3,lig) 0
  532 EGF(rec!1).EGFR(Y~p,back!2,cd~o!3,lig!1).EGFR(Y~p,back!2,cd~o,lig).EGFR(Y~u,back!4,cd~c,lig).EGFR(Y~u,back!4,cd~o!3,lig) 0
  533 EGF(rec!1).EGFR(Y~p,back!2,cd~o!3,lig).EGFR(Y~p,back!4,cd~o,lig).EGFR(Y~u,back!2,cd~c,lig).EGFR(Y~u,back!4,cd~o!3,lig!1) 0
  534 EGF(rec!1).EGFR(Y~p,back!2,cd~o!3,lig!1).EGFR(Y~p,back!2,cd~o,lig).EGFR(Y~u,back!4,cd~o!3,lig).EGFR(Y~u,back!4,cd~o,lig) 0
  535 EGF(rec!1).EGFR(Y~p,back!2,cd~o!3,lig).EGFR(Y~p,back!4,cd~o,lig).EGFR(Y~u,back!4,cd~o!3,lig!1).EGFR(Y~u,back!2,cd~o,lig) 0
  536 EGF(rec!1).EGF(rec!2).EGFR(Y~p,back!3,cd~o!4,lig!2).EGFR(Y~p,back!3,cd~o,lig).EGFR(Y~u,back!5,cd~c,lig!1).EGFR(Y~u,back!5,cd~o!4,lig) 0
  537 EGF(rec!1).EGF(rec!2).EGFR(Y~p,back!3,cd~o!4,lig).EGFR(Y~p,back!5,cd~o,lig).EGFR(Y~u,back!3,cd~c,lig!1).EGFR(Y~u,back!5,cd~o!4,lig!2) 0
  538 EGF(rec!1).EGF(rec!2).EGFR(Y~p,back!3,cd~o!4,lig!2).EGFR(Y~p,back!3,cd~o,lig).EGFR(Y~u,back!5,cd~o!4,lig).EGFR(Y~u,back!5,cd~o,lig!1) 0
  539 EGF(rec!1).EGF(rec!2).EGFR(Y~p,back!3,cd~o!4,lig).EGFR(Y~p,back!5,cd~o,lig).EGFR(Y~u,back!5,cd~o!4,lig!2).EGFR(Y~u,back!3,cd~o,lig!1) 0
  540 EGF(rec!1).EGF(rec!2).EGFR(Y~p,back!3,cd~o!4,lig!1).EGFR(Y~p,back!5,cd~o!4,lig!2).EGFR(Y~p,back!5,cd~o,lig).EGFR(Y~u,back!3,cd~c,lig) 0
  541 EGF(rec!1).EGF(rec!2).EGFR(Y~p,back!3,cd~o!4,lig!1).EGFR(Y~p,back!5,cd~o!4,lig!2).EGFR(Y~p,back!5,cd~o,lig).EGFR(Y~u,back!3,cd~o,lig) 0
  542 EGF(rec!1).EGF(rec!2).EGFR(Y~p,back!3,cd~o,lig!2).EGFR(Y~p,back!4,cd~o,lig).EGFR(Y~u,back!4,cd~o!5,lig!1).EGFR(Y~u,back!3,cd~o!5,lig) 0
  543 EGF(rec!1).EGF(rec!2).EGFR(Y~p,back!3,cd~o!4,lig!1).EGFR(Y~p,back!5,cd~o,lig!2).EGFR(Y~p,back!3,cd~o,lig).EGFR(Y~u,back!5,cd~o!4,lig) 0
  544 EGF(rec!1).EGF(rec!2).EGFR(Y~p,back!3,cd~o!4,lig).EGFR(Y~p,back!3,cd~o,lig!2).EGFR(Y~p,back!5,cd~o,lig).EGFR(Y~u,back!5,cd~o!4,lig!1) 0
  545 EGF(rec!1).EGF(rec!2).EGF(rec!3).EGFR(Y~p,back!4,cd~o!5,lig!2).EGFR(Y~p,back!6,cd~o!5,lig!3).EGFR(Y~p,back!6,cd~o,lig).EGFR(Y~u,back!4,cd~c,lig!1) 0
  546 EGF(rec!1).EGF(rec!2).EGF(rec!3).EGFR(Y~p,back!4,cd~o!5,lig!2).EGFR(Y~p,back!6,cd~o!5,lig!3).EGFR(Y~p,back!6,cd~o,lig).EGFR(Y~u,back!4,cd~o,lig!1) 0
  547 EGF(rec!1).EGF(rec!2).EGF(rec!3).EGFR(Y~p,back!4,cd~o,lig!3).EGFR(Y~p,back!5,cd~o,lig).EGFR(Y~u,back!4,cd~o!6,lig!1).EGFR(Y~u,back!5,cd~o!6,lig!2) 0
  548 EGF(rec!1).EGF(rec!2).EGF(rec!3).EGFR(Y~p,back!4,cd~o!5,lig!2).EGFR(Y~p,back!6,cd~o,lig!3).EGFR(Y~p,back!4,cd~o,lig).EGFR(Y~u,back!6,cd~o!5,lig!1) 0
  549 EGF(rec!1).EGF(rec!2).EGF(rec!3).EGFR(Y~p,back!4,cd~o!5,lig!2).EGFR(Y~p,back!4,cd~o,lig!3).EGFR(Y~p,back!6,cd~o,lig).EGFR(Y~u,back!6,cd~o!5,lig!1) 0
  550 EGF(rec!1).EGF(rec!2).EGF(rec!3).EGFR(Y~p,back!4,cd~o!5,lig!2).EGFR(Y~p,back!6,cd~o!5,lig!3).EGFR(Y~p,back!4,cd~o,lig!1).EGFR(Y~p,back!6,cd~o,lig) 0
  551 EGF(rec!1).EGFR(Y~p,back!2,cd~c,lig!1).EGFR(Y~p,back!2,cd~o,lig) 0
  552 EGF(rec!1).EGF(rec!2).EGFR(Y~p,back!3,cd~o!4,lig!2).EGFR(Y~p,back!3,cd~o!5,lig).EGFR(Y~p,back,cd~o!5,lig!1).EGFR(Y~p,back,cd~o!4,lig) 0
  553 EGF(rec!1).EGF(rec!2).EGFR(Y~p,back!3,cd~c,lig!2).EGFR(Y~p,back!3,cd~o!4,lig).EGFR(Y~p,back,cd~o!4,lig!1) 0
  554 EGF(rec!1).EGFR(Y~p,back!2,cd~c,lig!1).EGFR(Y~p,back!2,cd~o!3,lig).EGFR(Y~u,back!4,cd~c,lig).EGFR(Y~u,back!4,cd~o!3,lig) 0
  555 EGF(rec!1).EGFR(Y~p,back!2,cd~c,lig!1).EGFR(Y~p,back!3,cd~o!4,lig).EGFR(Y~u,back!3,cd~c,lig).EGFR(Y~u,back!2,cd~o!4,lig) 0
  556 EGF(rec!1).EGF(rec!2).EGFR(Y~p,back!3,cd~c,lig!2).EGFR(Y~p,back!3,cd~o!4,lig).EGFR(Y~u,back!5,cd~c,lig!1).EGFR(Y~u,back!5,cd~o!4,lig) 0
  557 EGF(rec!1).EGF(rec!2).EGFR(Y~p,back!3,cd~c,lig!2).EGFR(Y~p,back!4,cd~o!5,lig).EGFR(Y~u,back!4,cd~c,lig!1).EGFR(Y~u,back!3,cd~o!5,lig) 0
  558 EGF(rec!1).EGF(rec!2).EGFR(Y~p,back!3,cd~c,lig!2).EGFR(Y~p,back!3,cd~o!4,lig).EGFR(Y~u,back!5,cd~o!4,lig).EGFR(Y~u,back!5,cd~o,lig!1) 0
  559 EGF(rec!1).EGF(rec!2).EGFR(Y~p,back!3,cd~c,lig!2).EGFR(Y~p,back!4,cd~o!5,lig).EGFR(Y~u,back!3,cd~o!5,lig).EGFR(Y~u,back!4,cd~o,lig!1) 0
  560 EGF(rec!1).EGFR(Y~p,back!2,cd~c,lig!1).EGFR(Y~p,back!3,cd~o!4,lig).EGFR(Y~u,back!2,cd~o!4,lig).EGFR(Y~u,back!3,cd~o,lig) 0
  561 EGF(rec!1).EGFR(Y~p,back!2,cd~c,lig!1).EGFR(Y~p,back!2,cd~o!3,lig).EGFR(Y~u,back!4,cd~o!3,lig).EGFR(Y~u,back!4,cd~o,lig) 0
  562 EGF(rec!1).EGF(rec!2).EGFR(Y~p,back!3,cd~o,lig!1).EGFR(Y~p,back!4,cd~o,lig!2).EGFR(Y~u,back!3,cd~o!5,lig).EGFR(Y~u,back!4,cd~o!5,lig) 0
  563 EGF(rec!1).EGF(rec!2).EGFR(Y~p,back!3,cd~c,lig!2).EGFR(Y~p,back!4,cd~o,lig!1).EGFR(Y~u,back!4,cd~o!5,lig).EGFR(Y~u,back!3,cd~o!5,lig) 0
  564 EGF(rec!1).EGF(rec!2).EGFR(Y~p,back!3,cd~o!4,lig).EGFR(Y~p,back!3,cd~o,lig!1).EGFR(Y~p,back!5,cd~o,lig!2).EGFR(Y~u,back!5,cd~o!4,lig) 0
  565 EGF(rec!1).EGF(rec!2).EGFR(Y~p,back!3,cd~c,lig!2).EGFR(Y~p,back!4,cd~o!5,lig).EGFR(Y~p,back!4,cd~o,lig!1).EGFR(Y~u,back!3,cd~o!5,lig) 0
  566 EGF(rec!1).EGF(rec!2).EGFR(Y~p,back!3,cd~c,lig!2).EGFR(Y~p,back!3,cd~o!4,lig).EGFR(Y~p,back!5,cd~o,lig!1).EGFR(Y~u,back!5,cd~o!4,lig) 0
  567 EGF(rec!1).EGF(rec!2).EGF(rec!3).EGFR(Y~p,back!4,cd~o,lig!2).EGFR(Y~p,back!5,cd~o,lig!3).EGFR(Y~u,back!4,cd~o!6,lig!1).EGFR(Y~u,back!5,cd~o!6,lig) 0
  568 EGF(rec!1).EGF(rec!2).EGF(rec!3).EGFR(Y~p,back!4,cd~c,lig!3).EGFR(Y~p,back!5,cd~o,lig!2).EGFR(Y~u,back!5,cd~o!6,lig!1).EGFR(Y~u,back!4,cd~o!6,lig) 0
  569 EGF(rec!1).EGF(rec!2).EGF(rec!3).EGFR(Y~p,back!4,cd~o!5,lig!1).EGFR(Y~p,back!4,cd~o,lig!2).EGFR(Y~p,back!6,cd~o,lig!3).EGFR(Y~u,back!6,cd~o!5,lig) 0
  570 EGF(rec!1).EGF(rec!2).EGF(rec!3).EGFR(Y~p,back!4,cd~c,lig!3).EGFR(Y~p,back!5,cd~o!6,lig!1).EGFR(Y~p,back!5,cd~o,lig!2).EGFR(Y~u,back!4,cd~o!6,lig) 0
  571 EGF(rec!1).EGF(rec!2).EGF(rec!3).EGFR(Y~p,back!4,cd~o!5,lig).EGFR(Y~p,back!6,cd~o,lig!2).EGFR(Y~p,back!4,cd~o,lig!3).EGFR(Y~u,back!6,cd~o!5,lig!1) 0
  572 EGF(rec!1).EGF(rec!2).EGF(rec!3).EGFR(Y~p,back!4,cd~c,lig!3).EGFR(Y~p,back!4,cd~o!5,lig).EGFR(Y~p,back!6,cd~o,lig!2).EGFR(Y~u,back!6,cd~o!5,lig!1) 0
  573 EGF(rec!1).EGF(rec!2).EGFR(Y~p,back!3,cd~o!4,lig).EGFR(Y~p,back,cd~o!4,lig).EGFR(Y~u,back!3,cd~o!5,lig!1).EGFR(Y~u,back,cd~o!5,lig!2) 0
  574 EGF(rec!1).EGFR(Y~p,back!2,cd~o!3,lig).EGFR(Y~p,back,cd~o!3,lig).EGFR(Y~u,back!2,cd~o!4,lig!1).EGFR(Y~u,back,cd~o!4,lig) 0
  575 EGF(rec!1).EGF(rec!2).EGFR(Y~p,back!3,cd~o!4,lig).EGFR(Y~p,back,cd~o!5,lig!2).EGFR(Y~p,back,cd~o!4,lig).EGFR(Y~u,back!3,cd~o!5,lig!1) 0
  576 EGF(rec!1).EGF(rec!2).EGFR(Y~p,back!3,cd~o!4,lig!2).EGFR(Y~p,back!3,cd~o!5,lig).EGFR(Y~p,back,cd~o!5,lig).EGFR(Y~u,back,cd~o!4,lig!1) 0
  577 EGF(rec!1).EGFR(Y~p,back!2,cd~o!3,lig!1).EGFR(Y~p,back!2,cd~o!4,lig).EGFR(Y~p,back,cd~o!4,lig).EGFR(Y~u,back,cd~o!3,lig) 0
  578 EGF(rec!1).EGFR(Y~p,back!2,cd~o!3,lig).EGFR(Y~p,back,cd~o!3,lig).EGFR(Y~p,back,cd~o!4,lig).EGFR(Y~u,back!2,cd~o!4,lig!1) 0
  579 EGF(rec!1).EGFR(Y~p,back!2,cd~o!3,lig).EGFR(Y~p,back!2,cd~o,lig!1).EGFR(Y~p,back,cd~o!3,lig) 0
  580 EGF(rec!1).EGF(rec!2).EGFR(Y~p,back!3,cd~o!4,lig!1).EGFR(Y~p,back!3,cd~o!5,lig).EGFR(Y~p,back,cd~o!4,lig!2).EGFR(Y~p,back,cd~o!5,lig) 0
  581 EGF(rec!1).EGFR(Y~p,back!2,cd~o!3,lig!1).EGFR(Y~p,back!2,cd~o!4,lig).EGFR(Y~p,back,cd~o!4,lig).EGFR(Y~p,back,cd~o!3,lig) 0
  582 EGF(rec!1).EGFR(Y~p,back!2,cd~c,lig!1).EGFR(Y~p,back!2,cd~o!3,lig).EGFR(Y~p,back,cd~o!3,lig) 0
  583 EGF(rec!1).EGF(rec!2).EGFR(Y~p,back!3,cd~o!4,lig!1).EGFR(Y~p,back!5,cd~o!4,lig).EGFR(Y~p,back!5,cd~o,lig!2).EGFR(Y~u,back!3,cd~c,lig) 0
  584 EGF(rec!1).EGF(rec!2).EGFR(Y~p,back!3,cd~c,lig!2).EGFR(Y~p,back!4,cd~o!5,lig!1).EGFR(Y~p,back!3,cd~o!5,lig).EGFR(Y~u,back!4,cd~c,lig) 0
  585 EGF(rec!1).EGF(rec!2).EGF(rec!3).EGFR(Y~p,back!4,cd~o!5,lig!2).EGFR(Y~p,back!6,cd~o!5,lig).EGFR(Y~p,back!6,cd~o,lig!3).EGFR(Y~u,back!4,cd~c,lig!1) 0
  586 EGF(rec!1).EGF(rec!2).EGF(rec!3).EGFR(Y~p,back!4,cd~c,lig!3).EGFR(Y~p,back!5,cd~o!6,lig!2).EGFR(Y~p,back!4,cd~o!6,lig).EGFR(Y~u,back!5,cd~c,lig!1) 0
  587 EGF(rec!1).EGF(rec!2).EGF(rec!3).EGFR(Y~p,back!4,cd~o!5,lig!1).EGFR(Y~p,back!6,cd~o!5,lig).EGFR(Y~p,back!6,cd~o,lig!3).EGFR(Y~u,back!4,cd~o,lig!2) 0
  588 EGF(rec!1).EGF(rec!2).EGF(rec!3).EGFR(Y~p,back!4,cd~c,lig!3).EGFR(Y~p,back!5,cd~o!6,lig!1).EGFR(Y~p,back!4,cd~o!6,lig).EGFR(Y~u,back!5,cd~o,lig!2) 0
  589 EGF(rec!1).EGF(rec!2).EGF(rec!3).EGF(rec!4).EGFR(Y~p,back!5,cd~o!6,lig!3).EGFR(Y~p,back!7,cd~o!6,lig!4).EGFR(Y~p,back!5,cd~o,lig!2).EGFR(Y~u,back!7,cd~c,lig!1) 0
  590 EGF(rec!1).EGF(rec!2).EGFR(Y~p,back!3,cd~c,lig!2).EGFR(Y~u,back!3,cd~c,lig!1) 0
  591 EGF(rec!1).EGF(rec!2).EGF(rec!3).EGF(rec!4).EGFR(Y~p,back!5,cd~o!6,lig!3).EGFR(Y~p,back!7,cd~o!6,lig!4).EGFR(Y~p,back!5,cd~o,lig!2).EGFR(Y~u,back!7,cd~o,lig!1) 0
  592 EGF(rec!1).EGF(rec!2).EGFR(Y~p,back!3,cd~c,lig!2).EGFR(Y~u,back!3,cd~o,lig!1) 0
  593 EGF(rec!1).EGF(rec!2).EGF(rec!3).EGFR(Y~p,back!4,cd~c,lig!3).EGFR(Y~u,back!4,cd~o!5,lig!1).EGFR(Y~u,back,cd~o!5,lig!2) 0
  594 EGF(rec!1).EGF(rec!2).EGFR(Y~p,back!3,cd~c,lig!2).EGFR(Y~u,back!3,cd~o!4,lig!1).EGFR(Y~u,back,cd~o!4,lig) 0
  595 EGF(rec!1).EGF(rec!2).EGF(rec!3).EGFR(Y~p,back!4,cd~c,lig!3).EGFR(Y~u,back!5,cd~c,lig).EGFR(Y~u,back!5,cd~o!6,lig!1).EGFR(Y~u,back!4,cd~o!6,lig!2) 0
  596 EGF(rec!1).EGF(rec!2).EGF(rec!3).EGFR(Y~p,back!4,cd~c,lig!3).EGFR(Y~u,back!5,cd~o!6,lig!1).EGFR(Y~u,back!4,cd~o!6,lig!2).EGFR(Y~u,back!5,cd~o,lig) 0
  597 EGF(rec!1).EGF(rec!2).EGF(rec!3).EGF(rec!4).EGFR(Y~p,back!5,cd~c,lig!4).EGFR(Y~u,back!6,cd~c,lig!1).EGFR(Y~u,back!6,cd~o!7,lig!2).EGFR(Y~u,back!5,cd~o!7,lig!3) 0
  598 EGF(rec!1).EGF(rec!2).EGF(rec!3).EGF(rec!4).EGFR(Y~p,back!5,cd~c,lig!4).EGFR(Y~u,back!6,cd~o!7,lig!2).EGFR(Y~u,back!5,cd~o!7,lig!3).EGFR(Y~u,back!6,cd~o,lig!1) 0
  599 EGF(rec!1).EGF(rec!2).EGF(rec!3).EGFR(Y~p,back!4,cd~c,lig!3).EGFR(Y~p,back,cd~o!5,lig!2).EGFR(Y~u,back!4,cd~o!5,lig!1) 0
  600 EGF(rec!1).EGF(rec!2).EGF(rec!3).EGFR(Y~p,back!4,cd~c,lig!3).EGFR(Y~p,back!4,cd~o!5,lig!2).EGFR(Y~u,back,cd~o!5,lig!1) 0
  601 EGF(rec!1).EGF(rec!2).EGFR(Y~p,back!3,cd~c,lig!2).EGFR(Y~p,back!3,cd~o!4,lig!1).EGFR(Y~u,back,cd~o!4,lig) 0
  602 EGF(rec!1).EGF(rec!2).EGFR(Y~p,back!3,cd~c,lig!2).EGFR(Y~p,back,cd~o!4,lig).EGFR(Y~u,back!3,cd~o!4,lig!1) 0
  603 EGF(rec!1).EGF(rec!2).EGFR(Y~p,back!3,cd~c,lig!2).EGFR(Y~u,back!4,cd~c,lig).EGFR(Y~u,back!3,cd~o!5,lig!1).EGFR(Y~u,back!4,cd~o!5,lig) 0
  604 EGF(rec!1).EGF(rec!2).EGFR(Y~p,back!3,cd~c,lig!2).EGFR(Y~u,back!3,cd~o!4,lig!1).EGFR(Y~u,back!5,cd~o!4,lig).EGFR(Y~u,back!5,cd~o,lig) 0
  605 EGF(rec!1).EGF(rec!2).EGF(rec!3).EGFR(Y~p,back!4,cd~c,lig!3).EGFR(Y~u,back!5,cd~c,lig!1).EGFR(Y~u,back!4,cd~o!6,lig!2).EGFR(Y~u,back!5,cd~o!6,lig) 0
  606 EGF(rec!1).EGF(rec!2).EGF(rec!3).EGFR(Y~p,back!4,cd~c,lig!3).EGFR(Y~u,back!4,cd~o!5,lig!2).EGFR(Y~u,back!6,cd~o!5,lig).EGFR(Y~u,back!6,cd~o,lig!1) 0
  607 EGF(rec!1).EGF(rec!2).EGF(rec!3).EGFR(Y~p,back!4,cd~c,lig!3).EGFR(Y~p,back!4,cd~o!5,lig!2).EGFR(Y~u,back!6,cd~c,lig).EGFR(Y~u,back!6,cd~o!5,lig!1) 0
  608 EGF(rec!1).EGF(rec!2).EGF(rec!3).EGFR(Y~p,back!4,cd~c,lig!3).EGFR(Y~p,back!5,cd~o!6,lig!2).EGFR(Y~u,back!5,cd~c,lig).EGFR(Y~u,back!4,cd~o!6,lig!1) 0
  609 EGF(rec!1).EGF(rec!2).EGF(rec!3).EGFR(Y~p,back!4,cd~c,lig!3).EGFR(Y~p,back!4,cd~o!5,lig!2).EGFR(Y~u,back!6,cd~o!5,lig!1).EGFR(Y~u,back!6,cd~o,lig) 0
  610 EGF(rec!1).EGF(rec!2).EGF(rec!3).EGFR(Y~p,back!4,cd~c,lig!3).EGFR(Y~p,back!5,cd~o!6,lig!2).EGFR(Y~u,back!4,cd~o!6,lig!1).EGFR(Y~u,back!5,cd~o,lig) 0
  611 EGF(rec!1).EGF(rec!2).EGF(rec!3).EGF(rec!4).EGFR(Y~p,back!5,cd~c,lig!4).EGFR(Y~p,back!5,cd~o!6,lig!3).EGFR(Y~u,back!7,cd~c,lig!1).EGFR(Y~u,back!7,cd~o!6,lig!2) 0
  612 EGF(rec!1).EGF(rec!2).EGF(rec!3).EGF(rec!4).EGFR(Y~p,back!5,cd~c,lig!4).EGFR(Y~p,back!6,cd~o!7,lig!3).EGFR(Y~u,back!6,cd~c,lig!1).EGFR(Y~u,back!5,cd~o!7,lig!2) 0
  613 EGF(rec!1).EGF(rec!2).EGF(rec!3).EGF(rec!4).EGFR(Y~p,back!5,cd~c,lig!4).EGFR(Y~p,back!5,cd~o!6,lig!3).EGFR(Y~u,back!7,cd~o!6,lig!2).EGFR(Y~u,back!7,cd~o,lig!1) 0
  614 EGF(rec!1).EGF(rec!2).EGF(rec!3).EGF(rec!4).EGFR(Y~p,back!5,cd~c,lig!4).EGFR(Y~p,back!6,cd~o!7,lig!3).EGFR(Y~u,back!5,cd~o!7,lig!2).EGFR(Y~u,back!6,cd~o,lig!1) 0
  615 EGF(rec!1).EGF(rec!2).EGF(rec!3).EGF(rec!4).EGFR(Y~p,back!5,cd~o,lig!1).EGFR(Y~p,back!6,cd~o,lig!4).EGFR(Y~u,back!6,cd~o!7,lig!2).EGFR(Y~u,back!5,cd~o!7,lig!3) 0
  616 EGF(rec!1).EGF(rec!2).EGF(rec!3).EGF(rec!4).EGFR(Y~p,back!5,cd~o!6,lig!3).EGFR(Y~p,back!5,cd~o,lig!1).EGFR(Y~p,back!7,cd~o,lig!4).EGFR(Y~u,back!7,cd~o!6,lig!2) 0
  617 EGF(rec!1).EGF(rec!2).EGF(rec!3).EGF(rec!4).EGFR(Y~p,back!5,cd~o!6,lig!3).EGFR(Y~p,back!7,cd~o!6,lig!4).EGFR(Y~p,back!7,cd~o,lig!1).EGFR(Y~p,back!5,cd~o,lig!2) 0
  618 EGF(rec!1).EGF(rec!2).EGFR(Y~p,back!3,cd~c,lig!2).EGFR(Y~p,back!3,cd~o,lig!1) 0
  619 EGF(rec!1).EGF(rec!2).EGF(rec!3).EGFR(Y~p,back!4,cd~c,lig!3).EGFR(Y~p,back!4,cd~o!5,lig!1).EGFR(Y~p,back,cd~o!5,lig!2) 0
  620 EGF(rec!1).EGF(rec!2).EGFR(Y~p,back!3,cd~o!4,lig!1).EGFR(Y~p,back!3,cd~o!5,lig!2).EGFR(Y~p,back,cd~o!4,lig).EGFR(Y~p,back,cd~o!5,lig) 0
  621 EGF(rec!1).EGF(rec!2).EGFR(Y~p,back!3,cd~c,lig!2).EGFR(Y~p,back!3,cd~o!4,lig!1).EGFR(Y~p,back,cd~o!4,lig) 0
  622 EGF(rec!1).EGF(rec!2).EGFR(Y~p,back!3,cd~c,lig!2).EGFR(Y~p,back!3,cd~o!4,lig!1).EGFR(Y~u,back!5,cd~c,lig).EGFR(Y~u,back!5,cd~o!4,lig) 0
  623 EGF(rec!1).EGF(rec!2).EGFR(Y~p,back!3,cd~c,lig!2).EGFR(Y~p,back!4,cd~o!5,lig).EGFR(Y~u,back!4,cd~c,lig).EGFR(Y~u,back!3,cd~o!5,lig!1) 0
  624 EGF(rec!1).EGF(rec!2).EGFR(Y~p,back!3,cd~c,lig!2).EGFR(Y~p,back!3,cd~o!4,lig!1).EGFR(Y~u,back!5,cd~o!4,lig).EGFR(Y~u,back!5,cd~o,lig) 0
  625 EGF(rec!1).EGF(rec!2).EGFR(Y~p,back!3,cd~c,lig!2).EGFR(Y~p,back!4,cd~o!5,lig).EGFR(Y~u,back!3,cd~o!5,lig!1).EGFR(Y~u,back!4,cd~o,lig) 0
  626 EGF(rec!1).EGF(rec!2).EGF(rec!3).EGFR(Y~p,back!4,cd~c,lig!3).EGFR(Y~p,back!4,cd~o!5,lig!2).EGFR(Y~u,back!6,cd~c,lig!1).EGFR(Y~u,back!6,cd~o!5,lig) 0
  627 EGF(rec!1).EGF(rec!2).EGF(rec!3).EGFR(Y~p,back!4,cd~c,lig!3).EGFR(Y~p,back!5,cd~o!6,lig).EGFR(Y~u,back!5,cd~c,lig!1).EGFR(Y~u,back!4,cd~o!6,lig!2) 0
  628 EGF(rec!1).EGF(rec!2).EGF(rec!3).EGFR(Y~p,back!4,cd~c,lig!3).EGFR(Y~p,back!4,cd~o!5,lig!2).EGFR(Y~u,back!6,cd~o!5,lig).EGFR(Y~u,back!6,cd~o,lig!1) 0
  629 EGF(rec!1).EGF(rec!2).EGF(rec!3).EGFR(Y~p,back!4,cd~c,lig!3).EGFR(Y~p,back!5,cd~o!6,lig).EGFR(Y~u,back!4,cd~o!6,lig!2).EGFR(Y~u,back!5,cd~o,lig!1) 0
  630 EGF(rec!1).EGF(rec!2).EGF(rec!3).EGFR(Y~p,back!4,cd~c,lig!3).EGFR(Y~p,back!5,cd~o!6,lig!1).EGFR(Y~p,back!4,cd~o!6,lig!2).EGFR(Y~u,back!5,cd~c,lig) 0
  631 EGF(rec!1).EGF(rec!2).EGF(rec!3).EGFR(Y~p,back!4,cd~c,lig!3).EGFR(Y~p,back!5,cd~o!6,lig!1).EGFR(Y~p,back!4,cd~o!6,lig!2).EGFR(Y~u,back!5,cd~o,lig) 0
  632 EGF(rec!1).EGF(rec!2).EGF(rec!3).EGFR(Y~p,back!4,cd~c,lig!3).EGFR(Y~p,back!5,cd~o,lig!2).EGFR(Y~u,back!4,cd~o!6,lig!1).EGFR(Y~u,back!5,cd~o!6,lig) 0
  633 EGF(rec!1).EGF(rec!2).EGF(rec!3).EGFR(Y~p,back!4,cd~c,lig!3).EGFR(Y~p,back!4,cd~o!5,lig!1).EGFR(Y~p,back!6,cd~o,lig!2).EGFR(Y~u,back!6,cd~o!5,lig) 0
  634 EGF(rec!1).EGF(rec!2).EGF(rec!3).EGFR(Y~p,back!4,cd~c,lig!3).EGFR(Y~p,back!5,cd~o!6,lig).EGFR(Y~p,back!5,cd~o,lig!2).EGFR(Y~u,back!4,cd~o!6,lig!1) 0
  635 EGF(rec!1).EGF(rec!2).EGF(rec!3).EGF(rec!4).EGFR(Y~p,back!5,cd~c,lig!4).EGFR(Y~p,back!6,cd~o!7,lig!2).EGFR(Y~p,back!5,cd~o!7,lig!3).EGFR(Y~u,back!6,cd~c,lig!1) 0
  636 EGF(rec!1).EGF(rec!2).EGF(rec!3).EGF(rec!4).EGFR(Y~p,back!5,cd~c,lig!4).EGFR(Y~p,back!6,cd~o!7,lig!2).EGFR(Y~p,back!5,cd~o!7,lig!3).EGFR(Y~u,back!6,cd~o,lig!1) 0
  637 EGF(rec!1).EGF(rec!2).EGF(rec!3).EGF(rec!4).EGFR(Y~p,back!5,cd~c,lig!4).EGFR(Y~p,back!6,cd~o,lig!3).EGFR(Y~u,back!6,cd~o!7,lig!1).EGFR(Y~u,back!5,cd~o!7,lig!2) 0
  638 EGF(rec!1).EGF(rec!2).EGF(rec!3).EGF(rec!4).EGFR(Y~p,back!5,cd~c,lig!4).EGFR(Y~p,back!5,cd~o!6,lig!2).EGFR(Y~p,back!7,cd~o,lig!3).EGFR(Y~u,back!7,cd~o!6,lig!1) 0
  639 EGF(rec!1).EGF(rec!2).EGF(rec!3).EGF(rec!4).EGFR(Y~p,back!5,cd~c,lig!4).EGFR(Y~p,back!6,cd~o!7,lig!2).EGFR(Y~p,back!6,cd~o,lig!3).EGFR(Y~u,back!5,cd~o!7,lig!1) 0
  640 EGF(rec!1).EGF(rec!2).EGF(rec!3).EGF(rec!4).EGFR(Y~p,back!5,cd~c,lig!4).EGFR(Y~p,back!6,cd~o!7,lig!2).EGFR(Y~p,back!5,cd~o!7,lig!3).EGFR(Y~p,back!6,cd~o,lig!1) 0
  641 EGF(rec!1).EGF(rec!2).EGFR(Y~p,back!3,cd~c,lig!1).EGFR(Y~p,back!3,cd~c,lig!2) 0
  642 EGFR(Y~p,back!1,cd~o!2,lig).EGFR(Y~u,back!1,cd~o!3,lig).EGFR(Y~u,back!4,cd~o!3,lig).EGFR(Y~u,back!4,cd~o!2,lig) 0
  643 EGFR(Y~p,back!1,cd~o!2,lig).EGFR(Y~p,back!1,cd~o!3,lig).EGFR(Y~u,back!4,cd~o!2,lig).EGFR(Y~u,back!4,cd~o!3,lig) 0
  644 EGFR(Y~p,back!1,cd~o!2,lig).EGFR(Y~p,back!3,cd~o!4,lig).EGFR(Y~u,back!1,cd~o!4,lig).EGFR(Y~u,back!3,cd~o!2,lig) 0
  645 EGF(rec!1).EGFR(Y~p,back!2,cd~o!3,lig).EGFR(Y~u,back!2,cd~o!4,lig!1).EGFR(Y~u,back!5,cd~o!3,lig).EGFR(Y~u,back!5,cd~o!4,lig) 0
  646 EGF(rec!1).EGFR(Y~p,back!2,cd~o!3,lig!1).EGFR(Y~p,back!2,cd~o!4,lig).EGFR(Y~u,back!5,cd~o!4,lig).EGFR(Y~u,back!5,cd~o!3,lig) 0
  647 EGF(rec!1).EGFR(Y~p,back!2,cd~o!3,lig).EGFR(Y~p,back!4,cd~o!5,lig).EGFR(Y~u,back!2,cd~o!5,lig!1).EGFR(Y~u,back!4,cd~o!3,lig) 0
  648 EGF(rec!1).EGFR(Y~p,back!2,cd~o!3,lig).EGFR(Y~u,back!4,cd~o!5,lig!1).EGFR(Y~u,back!4,cd~o!3,lig).EGFR(Y~u,back!2,cd~o!5,lig) 0
  649 EGF(rec!1).EGFR(Y~p,back!2,cd~o!3,lig!1).EGFR(Y~p,back!4,cd~o!5,lig).EGFR(Y~u,back!2,cd~o!5,lig).EGFR(Y~u,back!4,cd~o!3,lig) 0
  650 EGF(rec!1).EGFR(Y~p,back!2,cd~o!3,lig).EGFR(Y~p,back!2,cd~o!4,lig).EGFR(Y~u,back!5,cd~o!4,lig!1).EGFR(Y~u,back!5,cd~o!3,lig) 0
  651 EGF(rec!1).EGF(rec!2).EGFR(Y~p,back!3,cd~o!4,lig!1).EGFR(Y~p,back!3,cd~o!5,lig!2).EGFR(Y~u,back!6,cd~o!4,lig).EGFR(Y~u,back!6,cd~o!5,lig) 0
  652 EGF(rec!1).EGF(rec!2).EGFR(Y~p,back!3,cd~o!4,lig!1).EGFR(Y~p,back!5,cd~o!6,lig).EGFR(Y~u,back!3,cd~o!6,lig!2).EGFR(Y~u,back!5,cd~o!4,lig) 0
  653 EGF(rec!1).EGF(rec!2).EGFR(Y~p,back!3,cd~o!4,lig).EGFR(Y~p,back!3,cd~o!5,lig).EGFR(Y~u,back!6,cd~o!4,lig!1).EGFR(Y~u,back!6,cd~o!5,lig!2) 0
  654 EGF(rec!1).EGF(rec!2).EGFR(Y~p,back!3,cd~o!4,lig!1).EGFR(Y~p,back!5,cd~o!4,lig!2).EGFR(Y~u,back!3,cd~o!6,lig).EGFR(Y~u,back!5,cd~o!6,lig) 0
  655 EGF(rec!1).EGF(rec!2).EGFR(Y~p,back!3,cd~o!4,lig!2).EGFR(Y~p,back!5,cd~o!6,lig!1).EGFR(Y~u,back!3,cd~o!6,lig).EGFR(Y~u,back!5,cd~o!4,lig) 0
  656 EGF(rec!1).EGF(rec!2).EGFR(Y~p,back!3,cd~o!4,lig!1).EGFR(Y~p,back!3,cd~o!5,lig).EGFR(Y~u,back!6,cd~o!5,lig!2).EGFR(Y~u,back!6,cd~o!4,lig) 0
  657 EGF(rec!1).EGF(rec!2).EGFR(Y~p,back!3,cd~o!4,lig).EGFR(Y~p,back!5,cd~o!6,lig).EGFR(Y~u,back!3,cd~o!6,lig!2).EGFR(Y~u,back!5,cd~o!4,lig!1) 0
  658 EGF(rec!1).EGF(rec!2).EGFR(Y~p,back!3,cd~o!4,lig).EGFR(Y~u,back!3,cd~o!5,lig!1).EGFR(Y~u,back!6,cd~o!5,lig!2).EGFR(Y~u,back!6,cd~o!4,lig) 0
  659 EGF(rec!1).EGF(rec!2).EGFR(Y~p,back!3,cd~o!4,lig!2).EGFR(Y~p,back!5,cd~o!6,lig).EGFR(Y~u,back!5,cd~o!4,lig!1).EGFR(Y~u,back!3,cd~o!6,lig) 0
  660 EGF(rec!1).EGF(rec!2).EGFR(Y~p,back!3,cd~o!4,lig!2).EGFR(Y~p,back!3,cd~o!5,lig).EGFR(Y~u,back!6,cd~o!4,lig!1).EGFR(Y~u,back!6,cd~o!5,lig) 0
  661 EGF(rec!1).EGF(rec!2).EGFR(Y~p,back!3,cd~o!4,lig!1).EGFR(Y~p,back!5,cd~o!4,lig!2).EGFR(Y~p,back!3,cd~o!6,lig).EGFR(Y~u,back!5,cd~o!6,lig) 0
  662 EGF(rec!1).EGF(rec!2).EGF(rec!3).EGFR(Y~p,back!4,cd~o!5,lig!2).EGFR(Y~p,back!6,cd~o!5,lig!3).EGFR(Y~u,back!4,cd~o!7,lig!1).EGFR(Y~u,back!6,cd~o!7,lig) 0
  663 EGF(rec!1).EGF(rec!2).EGF(rec!3).EGFR(Y~p,back!4,cd~o!5,lig!1).EGFR(Y~p,back!4,cd~o!6,lig!2).EGFR(Y~p,back!7,cd~o!6,lig!3).EGFR(Y~u,back!7,cd~o!5,lig) 0
  664 EGF(rec!1).EGF(rec!2).EGF(rec!3).EGFR(Y~p,back!4,cd~o!5,lig!2).EGFR(Y~p,back!6,cd~o!5,lig!3).EGFR(Y~p,back!6,cd~o!7,lig).EGFR(Y~u,back!4,cd~o!7,lig!1) 0
  665 EGF(rec!1).EGF(rec!2).EGF(rec!3).EGF(rec!4).EGFR(Y~p,back!5,cd~o!6,lig!3).EGFR(Y~p,back!7,cd~o!6,lig!4).EGFR(Y~u,back!5,cd~o!8,lig!1).EGFR(Y~u,back!7,cd~o!8,lig!2) 0
  666 EGF(rec!1).EGF(rec!2).EGF(rec!3).EGF(rec!4).EGFR(Y~p,back!5,cd~o!6,lig!3).EGFR(Y~p,back!7,cd~o!8,lig!2).EGFR(Y~p,back!7,cd~o!6,lig!4).EGFR(Y~u,back!5,cd~o!8,lig!1) 0
  667 EGF(rec!1).EGF(rec!2).EGF(rec!3).EGF(rec!4).EGFR(Y~p,back!5,cd~o!6,lig!1).EGFR(Y~p,back!5,cd~o!7,lig!3).EGFR(Y~p,back!8,cd~o!6,lig!2).EGFR(Y~p,back!8,cd~o!7,lig!4) 0
  668 EGFR(Y~p,back!1,cd~o!2,lig).EGFR(Y~p,back!3,cd~o!2,lig).EGFR(Y~u,back!3,cd~c,lig).EGFR(Y~u,back!1,cd~c,lig) 0
  669 EGF(rec!1).EGFR(Y~p,back!2,cd~o!3,lig).EGFR(Y~p,back!4,cd~o!3,lig).EGFR(Y~u,back!2,cd~c,lig!1).EGFR(Y~u,back!4,cd~c,lig) 0
  670 EGF(rec!1).EGFR(Y~p,back!2,cd~o!3,lig!1).EGFR(Y~p,back!4,cd~o!3,lig).EGFR(Y~u,back!4,cd~c,lig).EGFR(Y~u,back!2,cd~o,lig) 0
  671 EGF(rec!1).EGFR(Y~p,back!2,cd~o!3,lig).EGFR(Y~p,back!4,cd~o!3,lig).EGFR(Y~u,back!4,cd~c,lig).EGFR(Y~u,back!2,cd~o,lig!1) 0
  672 EGFR(Y~p,back!1,cd~o!2,lig).EGFR(Y~p,back!3,cd~o!2,lig).EGFR(Y~u,back!3,cd~c,lig).EGFR(Y~u,back!1,cd~o,lig) 0
  673 EGF(rec!1).EGF(rec!2).EGFR(Y~p,back!3,cd~o!4,lig).EGFR(Y~p,back!5,cd~o!4,lig).EGFR(Y~u,back!5,cd~c,lig!1).EGFR(Y~u,back!3,cd~c,lig!2) 0
  674 EGF(rec!1).EGF(rec!2).EGFR(Y~p,back!3,cd~o!4,lig!2).EGFR(Y~p,back!5,cd~o!4,lig).EGFR(Y~u,back!5,cd~c,lig!1).EGFR(Y~u,back!3,cd~o,lig) 0
  675 EGF(rec!1).EGF(rec!2).EGFR(Y~p,back!3,cd~o!4,lig).EGFR(Y~p,back!5,cd~o!4,lig).EGFR(Y~u,back!5,cd~c,lig!1).EGFR(Y~u,back!3,cd~o,lig!2) 0
  676 EGF(rec!1).EGFR(Y~p,back!2,cd~o!3,lig).EGFR(Y~p,back!4,cd~o!3,lig).EGFR(Y~u,back!4,cd~c,lig!1).EGFR(Y~u,back!2,cd~o,lig) 0
  677 EGF(rec!1).EGF(rec!2).EGFR(Y~p,back!3,cd~o!4,lig!1).EGFR(Y~p,back!5,cd~o!4,lig).EGFR(Y~u,back!5,cd~o,lig!2).EGFR(Y~u,back!3,cd~o,lig) 0
  678 EGF(rec!1).EGFR(Y~p,back!2,cd~o!3,lig!1).EGFR(Y~p,back!4,cd~o!3,lig).EGFR(Y~u,back!2,cd~o,lig).EGFR(Y~u,back!4,cd~o,lig) 0
  679 EGF(rec!1).EGF(rec!2).EGFR(Y~p,back!3,cd~o!4,lig).EGFR(Y~p,back!5,cd~o!4,lig).EGFR(Y~u,back!5,cd~o,lig!1).EGFR(Y~u,back!3,cd~o,lig!2) 0
  680 EGF(rec!1).EGFR(Y~p,back!2,cd~o!3,lig).EGFR(Y~p,back!4,cd~o!3,lig).EGFR(Y~u,back!4,cd~o,lig!1).EGFR(Y~u,back!2,cd~o,lig) 0
  681 EGFR(Y~p,back!1,cd~o!2,lig).EGFR(Y~p,back!3,cd~o!2,lig).EGFR(Y~u,back!3,cd~o,lig).EGFR(Y~u,back!1,cd~o,lig) 0
  682 EGFR(Y~p,back!1,cd~o,lig).EGFR(Y~p,back!2,cd~o,lig).EGFR(Y~u,back!1,cd~o!3,lig).EGFR(Y~u,back!2,cd~o!3,lig) 0
  683 EGFR(Y~p,back!1,cd~o!2,lig).EGFR(Y~p,back!1,cd~o,lig).EGFR(Y~p,back!3,cd~o,lig).EGFR(Y~u,back!3,cd~o!2,lig) 0
  684 EGFR(Y~p,back!1,cd~o!2,lig).EGFR(Y~p,back!3,cd~o!2,lig).EGFR(Y~p,back!3,cd~o,lig).EGFR(Y~u,back!1,cd~c,lig) 0
  685 EGF(rec!1).EGF(rec!2).EGFR(Y~p,back!3,cd~o!4,lig!2).EGFR(Y~p,back!5,cd~o!4,lig).EGFR(Y~p,back!3,cd~o,lig!1).EGFR(Y~u,back!5,cd~c,lig) 0
  686 EGFR(Y~p,back!1,cd~c,lig).EGFR(Y~u,back!1,cd~c,lig) 0
  687 EGF(rec!1).EGF(rec!2).EGFR(Y~p,back!3,cd~o!4,lig!2).EGFR(Y~p,back!5,cd~o!4,lig).EGFR(Y~p,back!3,cd~o,lig!1).EGFR(Y~u,back!5,cd~o,lig) 0
  688 EGFR(Y~p,back!1,cd~c,lig).EGFR(Y~u,back!1,cd~o,lig) 0
  689 EGF(rec!1).EGFR(Y~p,back!2,cd~c,lig).EGFR(Y~u,back!2,cd~o!3,lig).EGFR(Y~u,back,cd~o!3,lig!1) 0
  690 EGFR(Y~p,back!1,cd~c,lig).EGFR(Y~u,back!1,cd~o!2,lig).EGFR(Y~u,back,cd~o!2,lig) 0
  691 EGF(rec!1).EGFR(Y~p,back!2,cd~c,lig).EGFR(Y~u,back!3,cd~c,lig).EGFR(Y~u,back!3,cd~o!4,lig!1).EGFR(Y~u,back!2,cd~o!4,lig) 0
  692 EGF(rec!1).EGF(rec!2).EGFR(Y~p,back!3,cd~c,lig).EGFR(Y~u,back!4,cd~c,lig!1).EGFR(Y~u,back!4,cd~o!5,lig!2).EGFR(Y~u,back!3,cd~o!5,lig) 0
  693 EGF(rec!1).EGF(rec!2).EGFR(Y~p,back!3,cd~c,lig).EGFR(Y~u,back!4,cd~o!5,lig!1).EGFR(Y~u,back!3,cd~o!5,lig).EGFR(Y~u,back!4,cd~o,lig!2) 0
  694 EGF(rec!1).EGFR(Y~p,back!2,cd~c,lig).EGFR(Y~u,back!3,cd~o!4,lig!1).EGFR(Y~u,back!2,cd~o!4,lig).EGFR(Y~u,back!3,cd~o,lig) 0
  695 EGF(rec!1).EGFR(Y~p,back!2,cd~c,lig).EGFR(Y~p,back,cd~o!3,lig!1).EGFR(Y~u,back!2,cd~o!3,lig) 0
  696 EGF(rec!1).EGFR(Y~p,back!2,cd~c,lig).EGFR(Y~p,back!2,cd~o!3,lig).EGFR(Y~u,back,cd~o!3,lig!1) 0
  697 EGFR(Y~p,back!1,cd~c,lig).EGFR(Y~u,back!2,cd~c,lig).EGFR(Y~u,back!2,cd~o!3,lig).EGFR(Y~u,back!1,cd~o!3,lig) 0
  698 EGF(rec!1).EGFR(Y~p,back!2,cd~c,lig).EGFR(Y~u,back!3,cd~c,lig!1).EGFR(Y~u,back!3,cd~o!4,lig).EGFR(Y~u,back!2,cd~o!4,lig) 0
  699 EGF(rec!1).EGFR(Y~p,back!2,cd~c,lig).EGFR(Y~u,back!3,cd~o!4,lig).EGFR(Y~u,back!2,cd~o!4,lig).EGFR(Y~u,back!3,cd~o,lig!1) 0
  700 EGFR(Y~p,back!1,cd~c,lig).EGFR(Y~u,back!2,cd~o!3,lig).EGFR(Y~u,back!1,cd~o!3,lig).EGFR(Y~u,back!2,cd~o,lig) 0
  701 EGFR(Y~p,back!1,cd~c,lig).EGFR(Y~p,back!1,cd~o!2,lig).EGFR(Y~u,back,cd~o!2,lig) 0
  702 EGFR(Y~p,back!1,cd~c,lig).EGFR(Y~p,back,cd~o!2,lig).EGFR(Y~u,back!1,cd~o!2,lig) 0
  703 EGF(rec!1).EGFR(Y~p,back!2,cd~c,lig).EGFR(Y~p,back!2,cd~o!3,lig).EGFR(Y~u,back!4,cd~c,lig).EGFR(Y~u,back!4,cd~o!3,lig!1) 0
  704 EGF(rec!1).EGFR(Y~p,back!2,cd~c,lig).EGFR(Y~p,back!3,cd~o!4,lig!1).EGFR(Y~u,back!3,cd~c,lig).EGFR(Y~u,back!2,cd~o!4,lig) 0
  705 EGF(rec!1).EGF(rec!2).EGFR(Y~p,back!3,cd~c,lig).EGFR(Y~p,back!3,cd~o!4,lig).EGFR(Y~u,back!5,cd~c,lig!1).EGFR(Y~u,back!5,cd~o!4,lig!2) 0
  706 EGF(rec!1).EGF(rec!2).EGFR(Y~p,back!3,cd~c,lig).EGFR(Y~p,back!4,cd~o!5,lig!2).EGFR(Y~u,back!4,cd~c,lig!1).EGFR(Y~u,back!3,cd~o!5,lig) 0
  707 EGF(rec!1).EGF(rec!2).EGFR(Y~p,back!3,cd~c,lig).EGFR(Y~p,back!3,cd~o!4,lig).EGFR(Y~u,back!5,cd~o!4,lig!1).EGFR(Y~u,back!5,cd~o,lig!2) 0
  708 EGF(rec!1).EGF(rec!2).EGFR(Y~p,back!3,cd~c,lig).EGFR(Y~p,back!4,cd~o!5,lig!1).EGFR(Y~u,back!3,cd~o!5,lig).EGFR(Y~u,back!4,cd~o,lig!2) 0
  709 EGF(rec!1).EGFR(Y~p,back!2,cd~c,lig).EGFR(Y~p,back!2,cd~o!3,lig).EGFR(Y~u,back!4,cd~o!3,lig!1).EGFR(Y~u,back!4,cd~o,lig) 0
  710 EGF(rec!1).EGFR(Y~p,back!2,cd~c,lig).EGFR(Y~p,back!3,cd~o!4,lig!1).EGFR(Y~u,back!2,cd~o!4,lig).EGFR(Y~u,back!3,cd~o,lig) 0
  711 EGF(rec!1).EGFR(Y~p,back!2,cd~o!3,lig!1).EGFR(Y~p,back!4,cd~o!3,lig).EGFR(Y~p,back!2,cd~o,lig).EGFR(Y~u,back!4,cd~c,lig) 0
  712 EGF(rec!1).EGFR(Y~p,back!2,cd~o!3,lig!1).EGFR(Y~p,back!4,cd~o!3,lig).EGFR(Y~p,back!2,cd~o,lig).EGFR(Y~u,back!4,cd~o,lig) 0
  713 EGF(rec!1).EGFR(Y~p,back!2,cd~o!3,lig!1).EGFR(Y~p,back!4,cd~o!3,lig).EGFR(Y~p,back!4,cd~o,lig).EGFR(Y~u,back!2,cd~o,lig) 0
  714 EGF(rec!1).EGFR(Y~p,back!2,cd~o,lig).EGFR(Y~p,back!3,cd~o,lig).EGFR(Y~u,back!3,cd~o!4,lig!1).EGFR(Y~u,back!2,cd~o!4,lig) 0
  715 EGF(rec!1).EGFR(Y~p,back!2,cd~o!3,lig!1).EGFR(Y~p,back!4,cd~o,lig).EGFR(Y~p,back!2,cd~o,lig).EGFR(Y~u,back!4,cd~o!3,lig) 0
  716 EGF(rec!1).EGFR(Y~p,back!2,cd~o!3,lig).EGFR(Y~p,back!2,cd~o,lig).EGFR(Y~p,back!4,cd~o,lig).EGFR(Y~u,back!4,cd~o!3,lig!1) 0
  717 EGF(rec!1).EGF(rec!2).EGFR(Y~p,back!3,cd~o!4,lig!2).EGFR(Y~p,back!5,cd~o!4,lig).EGFR(Y~p,back!3,cd~o,lig!1).EGFR(Y~p,back!5,cd~o,lig) 0
  718 EGFR(Y~p,back!1,cd~c,lig).EGFR(Y~p,back!1,cd~o,lig) 0
  719 EGF(rec!1).EGFR(Y~p,back!2,cd~c,lig).EGFR(Y~p,back!2,cd~o!3,lig).EGFR(Y~p,back,cd~o!3,lig!1) 0
  720 EGFR(Y~p,back!1,cd~c,lig).EGFR(Y~p,back!1,cd~o!2,lig).EGFR(Y~u,back!3,cd~c,lig).EGFR(Y~u,back!3,cd~o!2,lig) 0
  721 EGFR(Y~p,back!1,cd~c,lig).EGFR(Y~p,back!2,cd~o!3,lig).EGFR(Y~u,back!2,cd~c,lig).EGFR(Y~u,back!1,cd~o!3,lig) 0
  722 EGF(rec!1).EGFR(Y~p,back!2,cd~c,lig).EGFR(Y~p,back!2,cd~o!3,lig).EGFR(Y~u,back!4,cd~c,lig!1).EGFR(Y~u,back!4,cd~o!3,lig) 0
  723 EGF(rec!1).EGFR(Y~p,back!2,cd~c,lig).EGFR(Y~p,back!3,cd~o!4,lig).EGFR(Y~u,back!3,cd~c,lig!1).EGFR(Y~u,back!2,cd~o!4,lig) 0
  724 EGF(rec!1).EGFR(Y~p,back!2,cd~c,lig).EGFR(Y~p,back!2,cd~o!3,lig).EGFR(Y~u,back!4,cd~o!3,lig).EGFR(Y~u,back!4,cd~o,lig!1) 0
  725 EGF(rec!1).EGFR(Y~p,back!2,cd~c,lig).EGFR(Y~p,back!3,cd~o!4,lig).EGFR(Y~u,back!2,cd~o!4,lig).EGFR(Y~u,back!3,cd~o,lig!1) 0
  726 EGFR(Y~p,back!1,cd~c,lig).EGFR(Y~p,back!2,cd~o!3,lig).EGFR(Y~u,back!1,cd~o!3,lig).EGFR(Y~u,back!2,cd~o,lig) 0
  727 EGFR(Y~p,back!1,cd~c,lig).EGFR(Y~p,back!1,cd~o!2,lig).EGFR(Y~u,back!3,cd~o!2,lig).EGFR(Y~u,back!3,cd~o,lig) 0
  728 EGF(rec!1).EGFR(Y~p,back!2,cd~c,lig!1).EGFR(Y~p,back!3,cd~o,lig).EGFR(Y~u,back!3,cd~o!4,lig).EGFR(Y~u,back!2,cd~o!4,lig) 0
  729 EGF(rec!1).EGFR(Y~p,back!2,cd~c,lig).EGFR(Y~p,back!3,cd~o,lig!1).EGFR(Y~u,back!3,cd~o!4,lig).EGFR(Y~u,back!2,cd~o!4,lig) 0
  730 EGF(rec!1).EGFR(Y~p,back!2,cd~c,lig!1).EGFR(Y~p,back!3,cd~o!4,lig).EGFR(Y~p,back!3,cd~o,lig).EGFR(Y~u,back!2,cd~o!4,lig) 0
  731 EGF(rec!1).EGFR(Y~p,back!2,cd~c,lig).EGFR(Y~p,back!3,cd~o!4,lig).EGFR(Y~p,back!3,cd~o,lig!1).EGFR(Y~u,back!2,cd~o!4,lig) 0
  732 EGF(rec!1).EGFR(Y~p,back!2,cd~c,lig!1).EGFR(Y~p,back!2,cd~o!3,lig).EGFR(Y~p,back!4,cd~o,lig).EGFR(Y~u,back!4,cd~o!3,lig) 0
  733 EGF(rec!1).EGFR(Y~p,back!2,cd~c,lig).EGFR(Y~p,back!2,cd~o!3,lig).EGFR(Y~p,back!4,cd~o,lig!1).EGFR(Y~u,back!4,cd~o!3,lig) 0
  734 EGF(rec!1).EGF(rec!2).EGFR(Y~p,back!3,cd~c,lig).EGFR(Y~p,back!4,cd~o,lig!2).EGFR(Y~u,back!4,cd~o!5,lig!1).EGFR(Y~u,back!3,cd~o!5,lig) 0
  735 EGF(rec!1).EGF(rec!2).EGFR(Y~p,back!3,cd~c,lig).EGFR(Y~p,back!4,cd~o!5,lig!1).EGFR(Y~p,back!4,cd~o,lig!2).EGFR(Y~u,back!3,cd~o!5,lig) 0
  736 EGF(rec!1).EGF(rec!2).EGFR(Y~p,back!3,cd~c,lig).EGFR(Y~p,back!3,cd~o!4,lig).EGFR(Y~p,back!5,cd~o,lig!2).EGFR(Y~u,back!5,cd~o!4,lig!1) 0
  737 EGFR(Y~p,back!1,cd~c,lig).EGFR(Y~p,back!1,cd~o!2,lig).EGFR(Y~p,back,cd~o!2,lig) 0
  738 EGF(rec!1).EGFR(Y~p,back!2,cd~o!3,lig).EGFR(Y~p,back!4,cd~o!3,lig).EGFR(Y~p,back!4,cd~o,lig!1).EGFR(Y~u,back!2,cd~c,lig) 0
  739 EGF(rec!1).EGFR(Y~p,back!2,cd~c,lig!1).EGFR(Y~p,back!3,cd~o!4,lig).EGFR(Y~p,back!2,cd~o!4,lig).EGFR(Y~u,back!3,cd~c,lig) 0
  740 EGF(rec!1).EGFR(Y~p,back!2,cd~c,lig).EGFR(Y~p,back!3,cd~o!4,lig!1).EGFR(Y~p,back!2,cd~o!4,lig).EGFR(Y~u,back!3,cd~c,lig) 0
  741 EGF(rec!1).EGF(rec!2).EGFR(Y~p,back!3,cd~c,lig).EGFR(Y~p,back!4,cd~o!5,lig!2).EGFR(Y~p,back!3,cd~o!5,lig).EGFR(Y~u,back!4,cd~c,lig!1) 0
  742 EGF(rec!1).EGF(rec!2).EGFR(Y~p,back!3,cd~c,lig).EGFR(Y~p,back!4,cd~o!5,lig!1).EGFR(Y~p,back!3,cd~o!5,lig).EGFR(Y~u,back!4,cd~o,lig!2) 0
  743 EGF(rec!1).EGF(rec!2).EGFR(Y~p,back!3,cd~c,lig!2).EGFR(Y~p,back!3,cd~o!4,lig!1).EGFR(Y~p,back!5,cd~o!4,lig).EGFR(Y~u,back!5,cd~c,lig) 0
  744 EGF(rec!1).EGF(rec!2).EGFR(Y~p,back!3,cd~c,lig!2).EGFR(Y~p,back!3,cd~o!4,lig!1).EGFR(Y~p,back!5,cd~o!4,lig).EGFR(Y~u,back!5,cd~o,lig) 0
  745 EGF(rec!1).EGF(rec!2).EGFR(Y~p,back!3,cd~c,lig!2).EGFR(Y~p,back!4,cd~o,lig).EGFR(Y~u,back!3,cd~o!5,lig!1).EGFR(Y~u,back!4,cd~o!5,lig) 0
  746 EGF(rec!1).EGF(rec!2).EGFR(Y~p,back!3,cd~c,lig!2).EGFR(Y~p,back!3,cd~o!4,lig!1).EGFR(Y~p,back!5,cd~o,lig).EGFR(Y~u,back!5,cd~o!4,lig) 0
  747 EGF(rec!1).EGF(rec!2).EGFR(Y~p,back!3,cd~c,lig!2).EGFR(Y~p,back!4,cd~o!5,lig).EGFR(Y~p,back!4,cd~o,lig).EGFR(Y~u,back!3,cd~o!5,lig!1) 0
  748 EGF(rec!1).EGFR(Y~p,back!2,cd~o!3,lig!1).EGFR(Y~p,back!4,cd~o!3,lig).EGFR(Y~u,back!4,cd~o!5,lig).EGFR(Y~u,back!2,cd~o!5,lig) 0
  749 EGF(rec!1).EGFR(Y~p,back!2,cd~o!3,lig!1).EGFR(Y~p,back!4,cd~o!3,lig).EGFR(Y~p,back!4,cd~o!5,lig).EGFR(Y~u,back!2,cd~o!5,lig) 0
  750 EGF(rec!1).EGFR(Y~p,back!2,cd~o!3,lig!1).EGFR(Y~p,back!4,cd~o!3,lig).EGFR(Y~p,back!2,cd~o!5,lig).EGFR(Y~u,back!4,cd~o!5,lig) 0
  751 EGF(rec!1).EGF(rec!2).EGFR(Y~p,back!3,cd~o!4,lig!2).EGFR(Y~p,back!5,cd~o!4,lig).EGFR(Y~u,back!3,cd~o!6,lig!1).EGFR(Y~u,back!5,cd~o!6,lig) 0
  752 EGF(rec!1).EGF(rec!2).EGFR(Y~p,back!3,cd~o!4,lig!1).EGFR(Y~p,back!3,cd~o!5,lig!2).EGFR(Y~p,back!6,cd~o!5,lig).EGFR(Y~u,back!6,cd~o!4,lig) 0
  753 EGF(rec!1).EGF(rec!2).EGFR(Y~p,back!3,cd~o!4,lig!2).EGFR(Y~p,back!5,cd~o!4,lig).EGFR(Y~p,back!5,cd~o!6,lig).EGFR(Y~u,back!3,cd~o!6,lig!1) 0
  754 EGF(rec!1).EGFR(Y~p,back!2,cd~o!3,lig).EGFR(Y~p,back!4,cd~o!3,lig).EGFR(Y~p,back!4,cd~o,lig).EGFR(Y~u,back!2,cd~c,lig!1) 0
  755 EGF(rec!1).EGFR(Y~p,back!2,cd~o!3,lig).EGFR(Y~p,back!4,cd~o!3,lig).EGFR(Y~p,back!4,cd~o,lig).EGFR(Y~u,back!2,cd~o,lig!1) 0
  756 EGF(rec!1).EGF(rec!2).EGFR(Y~p,back!3,cd~o!4,lig!2).EGFR(Y~p,back!5,cd~o!4,lig).EGFR(Y~p,back!5,cd~o,lig!1).EGFR(Y~u,back!3,cd~o,lig) 0
  757 EGF(rec!1).EGF(rec!2).EGFR(Y~p,back!3,cd~o!4,lig!2).EGFR(Y~p,back!5,cd~o!4,lig).EGFR(Y~p,back!3,cd~o,lig).EGFR(Y~u,back!5,cd~c,lig!1) 0
  758 EGF(rec!1).EGF(rec!2).EGFR(Y~p,back!3,cd~o!4,lig!2).EGFR(Y~p,back!5,cd~o!4,lig).EGFR(Y~p,back!3,cd~o,lig).EGFR(Y~u,back!5,cd~o,lig!1) 0
  759 EGF(rec!1).EGF(rec!2).EGFR(Y~p,back!3,cd~o,lig).EGFR(Y~p,back!4,cd~o,lig).EGFR(Y~u,back!3,cd~o!5,lig!1).EGFR(Y~u,back!4,cd~o!5,lig!2) 0
  760 EGF(rec!1).EGF(rec!2).EGFR(Y~p,back!3,cd~o!4,lig!2).EGFR(Y~p,back!5,cd~o,lig).EGFR(Y~p,back!3,cd~o,lig).EGFR(Y~u,back!5,cd~o!4,lig!1) 0
  761 EGF(rec!1).EGF(rec!2).EGFR(Y~p,back!3,cd~o!4,lig!1).EGFR(Y~p,back!5,cd~o!4,lig!2).EGFR(Y~p,back!3,cd~o,lig).EGFR(Y~p,back!5,cd~o,lig) 0
  762 EGF(rec!1).EGF(rec!2).EGFR(Y~p,back!3,cd~o!4,lig!2).EGFR(Y~p,back!5,cd~o!4,lig).EGFR(Y~p,back!5,cd~o,lig!1).EGFR(Y~p,back!3,cd~o,lig) 0
  763 EGF(rec!1).EGF(rec!2).EGFR(Y~p,back!3,cd~c,lig!2).EGFR(Y~p,back!4,cd~o,lig).EGFR(Y~u,back!4,cd~o!5,lig!1).EGFR(Y~u,back!3,cd~o!5,lig) 0
  764 EGF(rec!1).EGF(rec!2).EGFR(Y~p,back!3,cd~c,lig!2).EGFR(Y~p,back!4,cd~o!5,lig!1).EGFR(Y~p,back!4,cd~o,lig).EGFR(Y~u,back!3,cd~o!5,lig) 0
  765 EGF(rec!1).EGF(rec!2).EGFR(Y~p,back!3,cd~c,lig!2).EGFR(Y~p,back!3,cd~o!4,lig).EGFR(Y~p,back!5,cd~o,lig).EGFR(Y~u,back!5,cd~o!4,lig!1) 0
  766 EGF(rec!1).EGF(rec!2).EGFR(Y~p,back!3,cd~o!4,lig).EGFR(Y~p,back!5,cd~o!4,lig).EGFR(Y~p,back!5,cd~o,lig!2).EGFR(Y~u,back!3,cd~c,lig!1) 0
  767 EGF(rec!1).EGF(rec!2).EGFR(Y~p,back!3,cd~c,lig!2).EGFR(Y~p,back!4,cd~o!5,lig).EGFR(Y~p,back!3,cd~o!5,lig).EGFR(Y~u,back!4,cd~c,lig!1) 0
  768 EGF(rec!1).EGF(rec!2).EGFR(Y~p,back!3,cd~o!4,lig).EGFR(Y~p,back!5,cd~o!4,lig).EGFR(Y~p,back!5,cd~o,lig!2).EGFR(Y~u,back!3,cd~o,lig!1) 0
  769 EGF(rec!1).EGF(rec!2).EGFR(Y~p,back!3,cd~c,lig!2).EGFR(Y~p,back!4,cd~o!5,lig).EGFR(Y~p,back!3,cd~o!5,lig).EGFR(Y~u,back!4,cd~o,lig!1) 0
  770 EGF(rec!1).EGF(rec!2).EGFR(Y~p,back!3,cd~c,lig!2).EGFR(Y~p,back!4,cd~o!5,lig!1).EGFR(Y~p,back!3,cd~o!5,lig).EGFR(Y~u,back!4,cd~o,lig) 0
  771 EGF(rec!1).EGF(rec!2).EGF(rec!3).EGFR(Y~p,back!4,cd~o!5,lig!3).EGFR(Y~p,back!6,cd~o!5,lig).EGFR(Y~p,back!4,cd~o,lig!2).EGFR(Y~u,back!6,cd~c,lig!1) 0
  772 EGF(rec!1).EGFR(Y~p,back!2,cd~c,lig).EGFR(Y~u,back!2,cd~c,lig!1) 0
  773 EGF(rec!1).EGF(rec!2).EGF(rec!3).EGFR(Y~p,back!4,cd~o!5,lig!3).EGFR(Y~p,back!6,cd~o!5,lig).EGFR(Y~p,back!4,cd~o,lig!2).EGFR(Y~u,back!6,cd~o,lig!1) 0
  774 EGF(rec!1).EGFR(Y~p,back!2,cd~c,lig).EGFR(Y~u,back!2,cd~o,lig!1) 0
  775 EGF(rec!1).EGF(rec!2).EGFR(Y~p,back!3,cd~c,lig).EGFR(Y~u,back!3,cd~o!4,lig!1).EGFR(Y~u,back,cd~o!4,lig!2) 0
  776 EGF(rec!1).EGFR(Y~p,back!2,cd~c,lig).EGFR(Y~u,back!2,cd~o!3,lig!1).EGFR(Y~u,back,cd~o!3,lig) 0
  777 EGF(rec!1).EGF(rec!2).EGFR(Y~p,back!3,cd~c,lig).EGFR(Y~u,back!4,cd~c,lig).EGFR(Y~u,back!4,cd~o!5,lig!1).EGFR(Y~u,back!3,cd~o!5,lig!2) 0
  778 EGF(rec!1).EGF(rec!2).EGFR(Y~p,back!3,cd~c,lig).EGFR(Y~u,back!4,cd~o!5,lig!1).EGFR(Y~u,back!3,cd~o!5,lig!2).EGFR(Y~u,back!4,cd~o,lig) 0
  779 EGF(rec!1).EGF(rec!2).EGF(rec!3).EGFR(Y~p,back!4,cd~c,lig).EGFR(Y~u,back!5,cd~c,lig!1).EGFR(Y~u,back!5,cd~o!6,lig!2).EGFR(Y~u,back!4,cd~o!6,lig!3) 0
  780 EGF(rec!1).EGF(rec!2).EGF(rec!3).EGFR(Y~p,back!4,cd~c,lig).EGFR(Y~u,back!5,cd~o!6,lig!2).EGFR(Y~u,back!4,cd~o!6,lig!3).EGFR(Y~u,back!5,cd~o,lig!1) 0
  781 EGF(rec!1).EGF(rec!2).EGFR(Y~p,back!3,cd~c,lig).EGFR(Y~p,back,cd~o!4,lig!2).EGFR(Y~u,back!3,cd~o!4,lig!1) 0
  782 EGF(rec!1).EGF(rec!2).EGFR(Y~p,back!3,cd~c,lig).EGFR(Y~p,back!3,cd~o!4,lig!2).EGFR(Y~u,back,cd~o!4,lig!1) 0
  783 EGF(rec!1).EGFR(Y~p,back!2,cd~c,lig).EGFR(Y~p,back!2,cd~o!3,lig!1).EGFR(Y~u,back,cd~o!3,lig) 0
  784 EGF(rec!1).EGFR(Y~p,back!2,cd~c,lig).EGFR(Y~p,back,cd~o!3,lig).EGFR(Y~u,back!2,cd~o!3,lig!1) 0
  785 EGF(rec!1).EGFR(Y~p,back!2,cd~c,lig).EGFR(Y~u,back!3,cd~c,lig).EGFR(Y~u,back!2,cd~o!4,lig!1).EGFR(Y~u,back!3,cd~o!4,lig) 0
  786 EGF(rec!1).EGFR(Y~p,back!2,cd~c,lig).EGFR(Y~u,back!2,cd~o!3,lig!1).EGFR(Y~u,back!4,cd~o!3,lig).EGFR(Y~u,back!4,cd~o,lig) 0
  787 EGF(rec!1).EGF(rec!2).EGFR(Y~p,back!3,cd~c,lig).EGFR(Y~u,back!4,cd~c,lig!1).EGFR(Y~u,back!3,cd~o!5,lig!2).EGFR(Y~u,back!4,cd~o!5,lig) 0
  788 EGF(rec!1).EGF(rec!2).EGFR(Y~p,back!3,cd~c,lig).EGFR(Y~u,back!3,cd~o!4,lig!2).EGFR(Y~u,back!5,cd~o!4,lig).EGFR(Y~u,back!5,cd~o,lig!1) 0
  789 EGF(rec!1).EGF(rec!2).EGFR(Y~p,back!3,cd~c,lig).EGFR(Y~p,back!3,cd~o!4,lig!2).EGFR(Y~u,back!5,cd~c,lig).EGFR(Y~u,back!5,cd~o!4,lig!1) 0
  790 EGF(rec!1).EGF(rec!2).EGFR(Y~p,back!3,cd~c,lig).EGFR(Y~p,back!4,cd~o!5,lig!2).EGFR(Y~u,back!4,cd~c,lig).EGFR(Y~u,back!3,cd~o!5,lig!1) 0
  791 EGF(rec!1).EGF(rec!2).EGFR(Y~p,back!3,cd~c,lig).EGFR(Y~p,back!3,cd~o!4,lig!2).EGFR(Y~u,back!5,cd~o!4,lig!1).EGFR(Y~u,back!5,cd~o,lig) 0
  792 EGF(rec!1).EGF(rec!2).EGFR(Y~p,back!3,cd~c,lig).EGFR(Y~p,back!4,cd~o!5,lig!2).EGFR(Y~u,back!3,cd~o!5,lig!1).EGFR(Y~u,back!4,cd~o,lig) 0
  793 EGF(rec!1).EGF(rec!2).EGF(rec!3).EGFR(Y~p,back!4,cd~c,lig).EGFR(Y~p,back!4,cd~o!5,lig!3).EGFR(Y~u,back!6,cd~c,lig!1).EGFR(Y~u,back!6,cd~o!5,lig!2) 0
  794 EGF(rec!1).EGF(rec!2).EGF(rec!3).EGFR(Y~p,back!4,cd~c,lig).EGFR(Y~p,back!5,cd~o!6,lig!3).EGFR(Y~u,back!5,cd~c,lig!1).EGFR(Y~u,back!4,cd~o!6,lig!2) 0
  795 EGF(rec!1).EGF(rec!2).EGF(rec!3).EGFR(Y~p,back!4,cd~c,lig).EGFR(Y~p,back!4,cd~o!5,lig!3).EGFR(Y~u,back!6,cd~o!5,lig!2).EGFR(Y~u,back!6,cd~o,lig!1) 0
  796 EGF(rec!1).EGF(rec!2).EGF(rec!3).EGFR(Y~p,back!4,cd~c,lig).EGFR(Y~p,back!5,cd~o!6,lig!3).EGFR(Y~u,back!4,cd~o!6,lig!2).EGFR(Y~u,back!5,cd~o,lig!1) 0
  797 EGF(rec!1).EGF(rec!2).EGF(rec!3).EGFR(Y~p,back!4,cd~o!5,lig!3).EGFR(Y~p,back!6,cd~o!5,lig).EGFR(Y~p,back!4,cd~o,lig!1).EGFR(Y~p,back!6,cd~o,lig!2) 0
  798 EGF(rec!1).EGFR(Y~p,back!2,cd~c,lig).EGFR(Y~p,back!2,cd~o,lig!1) 0
  799 EGF(rec!1).EGF(rec!2).EGFR(Y~p,back!3,cd~c,lig).EGFR(Y~p,back!3,cd~o!4,lig!1).EGFR(Y~p,back,cd~o!4,lig!2) 0
  800 EGF(rec!1).EGFR(Y~p,back!2,cd~c,lig).EGFR(Y~p,back!2,cd~o!3,lig!1).EGFR(Y~p,back,cd~o!3,lig) 0
  801 EGF(rec!1).EGFR(Y~p,back!2,cd~c,lig).EGFR(Y~p,back!2,cd~o!3,lig!1).EGFR(Y~u,back!4,cd~c,lig).EGFR(Y~u,back!4,cd~o!3,lig) 0
  802 EGF(rec!1).EGFR(Y~p,back!2,cd~c,lig).EGFR(Y~p,back!3,cd~o!4,lig).EGFR(Y~u,back!3,cd~c,lig).EGFR(Y~u,back!2,cd~o!4,lig!1) 0
  803 EGF(rec!1).EGFR(Y~p,back!2,cd~c,lig).EGFR(Y~p,back!2,cd~o!3,lig!1).EGFR(Y~u,back!4,cd~o!3,lig).EGFR(Y~u,back!4,cd~o,lig) 0
  804 EGF(rec!1).EGFR(Y~p,back!2,cd~c,lig).EGFR(Y~p,back!3,cd~o!4,lig).EGFR(Y~u,back!2,cd~o!4,lig!1).EGFR(Y~u,back!3,cd~o,lig) 0
  805 EGF(rec!1).EGF(rec!2).EGFR(Y~p,back!3,cd~c,lig).EGFR(Y~p,back!3,cd~o!4,lig!2).EGFR(Y~u,back!5,cd~c,lig!1).EGFR(Y~u,back!5,cd~o!4,lig) 0
  806 EGF(rec!1).EGF(rec!2).EGFR(Y~p,back!3,cd~c,lig).EGFR(Y~p,back!4,cd~o!5,lig).EGFR(Y~u,back!4,cd~c,lig!1).EGFR(Y~u,back!3,cd~o!5,lig!2) 0
  807 EGF(rec!1).EGF(rec!2).EGFR(Y~p,back!3,cd~c,lig).EGFR(Y~p,back!3,cd~o!4,lig!2).EGFR(Y~u,back!5,cd~o!4,lig).EGFR(Y~u,back!5,cd~o,lig!1) 0
  808 EGF(rec!1).EGF(rec!2).EGFR(Y~p,back!3,cd~c,lig).EGFR(Y~p,back!4,cd~o!5,lig).EGFR(Y~u,back!3,cd~o!5,lig!2).EGFR(Y~u,back!4,cd~o,lig!1) 0
  809 EGF(rec!1).EGF(rec!2).EGFR(Y~p,back!3,cd~c,lig).EGFR(Y~p,back!4,cd~o!5,lig!1).EGFR(Y~p,back!3,cd~o!5,lig!2).EGFR(Y~u,back!4,cd~c,lig) 0
  810 EGF(rec!1).EGF(rec!2).EGFR(Y~p,back!3,cd~c,lig).EGFR(Y~p,back!4,cd~o!5,lig!1).EGFR(Y~p,back!3,cd~o!5,lig!2).EGFR(Y~u,back!4,cd~o,lig) 0
  811 EGF(rec!1).EGF(rec!2).EGFR(Y~p,back!3,cd~c,lig).EGFR(Y~p,back!4,cd~o,lig!2).EGFR(Y~u,back!3,cd~o!5,lig!1).EGFR(Y~u,back!4,cd~o!5,lig) 0
  812 EGF(rec!1).EGF(rec!2).EGFR(Y~p,back!3,cd~c,lig).EGFR(Y~p,back!3,cd~o!4,lig!1).EGFR(Y~p,back!5,cd~o,lig!2).EGFR(Y~u,back!5,cd~o!4,lig) 0
  813 EGF(rec!1).EGF(rec!2).EGFR(Y~p,back!3,cd~c,lig).EGFR(Y~p,back!4,cd~o!5,lig).EGFR(Y~p,back!4,cd~o,lig!2).EGFR(Y~u,back!3,cd~o!5,lig!1) 0
  814 EGF(rec!1).EGF(rec!2).EGF(rec!3).EGFR(Y~p,back!4,cd~c,lig!3).EGFR(Y~p,back!4,cd~o!5,lig!2).EGFR(Y~p,back!6,cd~o!5,lig).EGFR(Y~u,back!6,cd~c,lig!1) 0
  815 EGF(rec!1).EGF(rec!2).EGF(rec!3).EGFR(Y~p,back!4,cd~c,lig).EGFR(Y~p,back!5,cd~o!6,lig!2).EGFR(Y~p,back!4,cd~o!6,lig!3).EGFR(Y~u,back!5,cd~c,lig!1) 0
  816 EGF(rec!1).EGF(rec!2).EGF(rec!3).EGFR(Y~p,back!4,cd~c,lig!3).EGFR(Y~p,back!4,cd~o!5,lig!2).EGFR(Y~p,back!6,cd~o!5,lig).EGFR(Y~u,back!6,cd~o,lig!1) 0
  817 EGF(rec!1).EGF(rec!2).EGF(rec!3).EGFR(Y~p,back!4,cd~c,lig).EGFR(Y~p,back!5,cd~o!6,lig!2).EGFR(Y~p,back!4,cd~o!6,lig!3).EGFR(Y~u,back!5,cd~o,lig!1) 0
  818 EGF(rec!1).EGF(rec!2).EGF(rec!3).EGFR(Y~p,back!4,cd~c,lig!3).EGFR(Y~p,back!5,cd~o,lig).EGFR(Y~u,back!5,cd~o!6,lig!1).EGFR(Y~u,back!4,cd~o!6,lig!2) 0
  819 EGF(rec!1).EGF(rec!2).EGF(rec!3).EGFR(Y~p,back!4,cd~c,lig).EGFR(Y~p,back!5,cd~o,lig!3).EGFR(Y~u,back!5,cd~o!6,lig!1).EGFR(Y~u,back!4,cd~o!6,lig!2) 0
  820 EGF(rec!1).EGF(rec!2).EGF(rec!3).EGFR(Y~p,back!4,cd~c,lig!3).EGFR(Y~p,back!4,cd~o!5,lig!2).EGFR(Y~p,back!6,cd~o,lig).EGFR(Y~u,back!6,cd~o!5,lig!1) 0
  821 EGF(rec!1).EGF(rec!2).EGF(rec!3).EGFR(Y~p,back!4,cd~c,lig).EGFR(Y~p,back!4,cd~o!5,lig!2).EGFR(Y~p,back!6,cd~o,lig!3).EGFR(Y~u,back!6,cd~o!5,lig!1) 0
  822 EGF(rec!1).EGF(rec!2).EGF(rec!3).EGFR(Y~p,back!4,cd~c,lig!3).EGFR(Y~p,back!5,cd~o!6,lig!2).EGFR(Y~p,back!5,cd~o,lig).EGFR(Y~u,back!4,cd~o!6,lig!1) 0
  823 EGF(rec!1).EGF(rec!2).EGF(rec!3).EGFR(Y~p,back!4,cd~c,lig).EGFR(Y~p,back!5,cd~o!6,lig!2).EGFR(Y~p,back!5,cd~o,lig!3).EGFR(Y~u,back!4,cd~o!6,lig!1) 0
  824 EGF(rec!1).EGF(rec!2).EGF(rec!3).EGFR(Y~p,back!4,cd~c,lig!3).EGFR(Y~p,back!5,cd~o!6,lig!1).EGFR(Y~p,back!4,cd~o!6,lig!2).EGFR(Y~p,back!5,cd~o,lig) 0
  825 EGF(rec!1).EGF(rec!2).EGF(rec!3).EGFR(Y~p,back!4,cd~c,lig!3).EGFR(Y~p,back!4,cd~o!5,lig!2).EGFR(Y~p,back!6,cd~o!5,lig).EGFR(Y~p,back!6,cd~o,lig!1) 0
  826 EGF(rec!1).EGF(rec!2).EGF(rec!3).EGFR(Y~p,back!4,cd~c,lig!3).EGFR(Y~p,back!5,cd~o!6,lig!2).EGFR(Y~p,back!4,cd~o!6,lig).EGFR(Y~p,back!5,cd~o,lig!1) 0
  827 EGF(rec!1).EGF(rec!2).EGF(rec!3).EGFR(Y~p,back!4,cd~c,lig).EGFR(Y~p,back!5,cd~o!6,lig!2).EGFR(Y~p,back!4,cd~o!6,lig!3).EGFR(Y~p,back!5,cd~o,lig!1) 0
  828 EGF(rec!1).EGFR(Y~p,back!2,cd~c,lig!1).EGFR(Y~p,back!2,cd~c,lig) 0
  829 EGF(rec!1).EGF(rec!2).EGFR(Y~p,back!3,cd~o!4,lig!2).EGFR(Y~p,back!5,cd~o!4,lig).EGFR(Y~u,back!5,cd~o!6,lig!1).EGFR(Y~u,back!3,cd~o!6,lig) 0
  830 EGF(rec!1).EGF(rec!2).EGFR(Y~p,back!3,cd~o!4,lig!1).EGFR(Y~p,back!5,cd~o!6,lig!2).EGFR(Y~p,back!3,cd~o!6,lig).EGFR(Y~u,back!5,cd~o!4,lig) 0
  831 EGF(rec!1).EGF(rec!2).EGFR(Y~p,back!3,cd~o!4,lig!2).EGFR(Y~p,back!5,cd~o!4,lig).EGFR(Y~p,back!3,cd~o!6,lig).EGFR(Y~u,back!5,cd~o!6,lig!1) 0
  832 EGF(rec!1).EGF(rec!2).EGF(rec!3).EGFR(Y~p,back!4,cd~o!5,lig!3).EGFR(Y~p,back!6,cd~o!5,lig).EGFR(Y~u,back!6,cd~o!7,lig!1).EGFR(Y~u,back!4,cd~o!7,lig!2) 0
  833 EGF(rec!1).EGF(rec!2).EGF(rec!3).EGFR(Y~p,back!4,cd~o!5,lig!2).EGFR(Y~p,back!4,cd~o!6,lig!3).EGFR(Y~p,back!7,cd~o!6,lig).EGFR(Y~u,back!7,cd~o!5,lig!1) 0
  834 EGF(rec!1).EGF(rec!2).EGF(rec!3).EGFR(Y~p,back!4,cd~o!5,lig!3).EGFR(Y~p,back!6,cd~o!7,lig!2).EGFR(Y~p,back!6,cd~o!5,lig).EGFR(Y~u,back!4,cd~o!7,lig!1) 0
  835 EGF(rec!1).EGF(rec!2).EGF(rec!3).EGFR(Y~p,back!4,cd~o!5,lig!2).EGFR(Y~p,back!6,cd~o!7,lig!1).EGFR(Y~p,back!6,cd~o!5,lig!3).EGFR(Y~p,back!4,cd~o!7,lig) 0
  836 EGFR(Y~p,back!1,cd~o!2,lig).EGFR(Y~p,back!3,cd~o!2,lig).EGFR(Y~p,back!1,cd~o,lig).EGFR(Y~u,back!3,cd~o,lig) 0
  837 EGF(rec!1).EGFR(Y~p,back!2,cd~o!3,lig).EGFR(Y~p,back!4,cd~o!3,lig).EGFR(Y~p,back!2,cd~o,lig!1).EGFR(Y~u,back!4,cd~o,lig) 0
  838 EGF(rec!1).EGFR(Y~p,back!2,cd~c,lig!1).EGFR(Y~p,back!2,cd~o!3,lig).EGFR(Y~p,back!4,cd~o!3,lig).EGFR(Y~u,back!4,cd~o,lig) 0
  839 EGFR(Y~p,back!1,cd~o!2,lig).EGFR(Y~p,back!3,cd~o!2,lig).EGFR(Y~p,back!3,cd~o,lig).EGFR(Y~p,back!1,cd~o,lig) 0
  840 EGF(rec!1).EGFR(Y~p,back!2,cd~o!3,lig!1).EGFR(Y~p,back!4,cd~o!3,lig).EGFR(Y~p,back!4,cd~o,lig).EGFR(Y~p,back!2,cd~o,lig) 0
  841 EGF(rec!1).EGFR(Y~p,back!2,cd~o!3,lig).EGFR(Y~p,back!4,cd~o!3,lig).EGFR(Y~p,back!2,cd~o,lig!1).EGFR(Y~p,back!4,cd~o,lig) 0
  842 EGF(rec!1).EGFR(Y~p,back!2,cd~c,lig!1).EGFR(Y~p,back!2,cd~o!3,lig).EGFR(Y~p,back!4,cd~o!3,lig).EGFR(Y~p,back!4,cd~o,lig) 0
  843 EGF(rec!1).EGF(rec!2).EGFR(Y~p,back!3,cd~c,lig!2).EGFR(Y~p,back!3,cd~o!4,lig!1).EGFR(Y~p,back!5,cd~o!4,lig).EGFR(Y~p,back!5,cd~o,lig) 0
  844 EGF(rec!1).EGFR(Y~p,back!2,cd~c,lig).EGFR(Y~p,back!3,cd~o!4,lig!1).EGFR(Y~p,back!2,cd~o!4,lig).EGFR(Y~u,back!3,cd~o,lig) 0
  845 EGF(rec!1).EGF(rec!2).EGFR(Y~p,back!3,cd~c,lig).EGFR(Y~p,back!4,cd~o!5,lig!2).EGFR(Y~p,back!3,cd~o!5,lig).EGFR(Y~p,back!4,cd~o,lig!1) 0
  846 EGFR(Y~p,back!1,cd~c,lig).EGFR(Y~p,back!1,cd~c,lig) 0
  847 EGFR(Y~p,back!1,cd~c,lig).EGFR(Y~p,back!2,cd~o,lig).EGFR(Y~u,back!2,cd~o!3,lig).EGFR(Y~u,back!1,cd~o!3,lig) 0
  848 EGFR(Y~p,back!1,cd~c,lig).EGFR(Y~p,back!2,cd~o!3,lig).EGFR(Y~p,back!2,cd~o,lig).EGFR(Y~u,back!1,cd~o!3,lig) 0
  849 EGFR(Y~p,back!1,cd~c,lig).EGFR(Y~p,back!1,cd~o!2,lig).EGFR(Y~p,back!3,cd~o,lig).EGFR(Y~u,back!3,cd~o!2,lig) 0
  850 EGFR(Y~p,back!1,cd~c,lig).EGFR(Y~p,back!2,cd~o!3,lig).EGFR(Y~p,back!1,cd~o!3,lig).EGFR(Y~u,back!2,cd~c,lig) 0
  851 EGF(rec!1).EGFR(Y~p,back!2,cd~c,lig).EGFR(Y~p,back!3,cd~o,lig).EGFR(Y~u,back!3,cd~o!4,lig!1).EGFR(Y~u,back!2,cd~o!4,lig) 0
  852 EGF(rec!1).EGFR(Y~p,back!2,cd~c,lig).EGFR(Y~p,back!3,cd~o!4,lig!1).EGFR(Y~p,back!3,cd~o,lig).EGFR(Y~u,back!2,cd~o!4,lig) 0
  853 EGF(rec!1).EGFR(Y~p,back!2,cd~c,lig).EGFR(Y~p,back!2,cd~o!3,lig).EGFR(Y~p,back!4,cd~o,lig).EGFR(Y~u,back!4,cd~o!3,lig!1) 0
  854 EGF(rec!1).EGFR(Y~p,back!2,cd~c,lig).EGFR(Y~p,back!3,cd~o!4,lig).EGFR(Y~p,back!2,cd~o!4,lig).EGFR(Y~u,back!3,cd~c,lig!1) 0
  855 EGF(rec!1).EGFR(Y~p,back!2,cd~c,lig).EGFR(Y~p,back!3,cd~o!4,lig).EGFR(Y~p,back!2,cd~o!4,lig).EGFR(Y~u,back!3,cd~o,lig!1) 0
  856 EGFR(Y~p,back!1,cd~c,lig).EGFR(Y~p,back!2,cd~o!3,lig).EGFR(Y~p,back!1,cd~o!3,lig).EGFR(Y~u,back!2,cd~o,lig) 0
  857 EGFR(Y~p,back!1,cd~c,lig).EGFR(Y~p,back!2,cd~o!3,lig).EGFR(Y~p,back!1,cd~o!3,lig).EGFR(Y~p,back!2,cd~o,lig) 0
  858 EGF(rec!1).EGFR(Y~p,back!2,cd~c,lig!1).EGFR(Y~p,back!3,cd~c,lig).EGFR(Y~u,back!2,cd~o!4,lig).EGFR(Y~u,back!3,cd~o!4,lig) 0
  859 EGF(rec!1).EGFR(Y~p,back!2,cd~c,lig!1).EGFR(Y~p,back!3,cd~c,lig).EGFR(Y~p,back!2,cd~o!4,lig).EGFR(Y~u,back!3,cd~o!4,lig) 0
  860 EGF(rec!1).EGFR(Y~p,back!2,cd~c,lig!1).EGFR(Y~p,back!3,cd~c,lig).EGFR(Y~p,back!3,cd~o!4,lig).EGFR(Y~u,back!2,cd~o!4,lig) 0
  861 EGF(rec!1).EGFR(Y~p,back!2,cd~c,lig).EGFR(Y~p,back!3,cd~o!4,lig!1).EGFR(Y~p,back!2,cd~o!4,lig).EGFR(Y~p,back!3,cd~o,lig) 0
  862 EGF(rec!1).EGFR(Y~p,back!2,cd~c,lig).EGFR(Y~p,back!3,cd~o!4,lig).EGFR(Y~p,back!2,cd~o!4,lig).EGFR(Y~p,back!3,cd~o,lig!1) 0
  863 EGF(rec!1).EGFR(Y~p,back!2,cd~c,lig!1).EGFR(Y~p,back!3,cd~c,lig).EGFR(Y~p,back!2,cd~o!4,lig).EGFR(Y~p,back!3,cd~o!4,lig) 0
  864 EGF(rec!1).EGF(rec!2).EGFR(Y~p,back!3,cd~c,lig!2).EGFR(Y~p,back!4,cd~c,lig).EGFR(Y~u,back!3,cd~o!5,lig!1).EGFR(Y~u,back!4,cd~o!5,lig) 0
  865 EGF(rec!1).EGF(rec!2).EGFR(Y~p,back!3,cd~c,lig!2).EGFR(Y~p,back!4,cd~c,lig).EGFR(Y~p,back!3,cd~o!5,lig!1).EGFR(Y~u,back!4,cd~o!5,lig) 0
  866 EGF(rec!1).EGF(rec!2).EGFR(Y~p,back!3,cd~c,lig!2).EGFR(Y~p,back!4,cd~c,lig).EGFR(Y~p,back!4,cd~o!5,lig).EGFR(Y~u,back!3,cd~o!5,lig!1) 0
  867 EGF(rec!1).EGF(rec!2).EGFR(Y~p,back!3,cd~c,lig!2).EGFR(Y~p,back!4,cd~c,lig).EGFR(Y~p,back!3,cd~o!5,lig!1).EGFR(Y~p,back!4,cd~o!5,lig) 0
  868 EGF(rec!1).EGF(rec!2).EGFR(Y~p,back!3,cd~c,lig!2).EGFR(Y~p,back!4,cd~o!5,lig!1).EGFR(Y~p,back!3,cd~o!5,lig).EGFR(Y~p,back!4,cd~o,lig) 0
  869 EGF(rec!1).EGFR(Y~p,back!2,cd~c,lig).EGFR(Y~p,back!2,cd~o!3,lig!1).EGFR(Y~p,back!4,cd~o!3,lig).EGFR(Y~u,back!4,cd~c,lig) 0
  870 EGF(rec!1).EGFR(Y~p,back!2,cd~c,lig).EGFR(Y~p,back!2,cd~o!3,lig!1).EGFR(Y~p,back!4,cd~o!3,lig).EGFR(Y~u,back!4,cd~o,lig) 0
  871 EGF(rec!1).EGFR(Y~p,back!2,cd~c,lig).EGFR(Y~p,back!3,cd~o,lig).EGFR(Y~u,back!2,cd~o!4,lig!1).EGFR(Y~u,back!3,cd~o!4,lig) 0
  872 EGF(rec!1).EGFR(Y~p,back!2,cd~c,lig).EGFR(Y~p,back!2,cd~o!3,lig!1).EGFR(Y~p,back!4,cd~o,lig).EGFR(Y~u,back!4,cd~o!3,lig) 0
  873 EGF(rec!1).EGFR(Y~p,back!2,cd~c,lig).EGFR(Y~p,back!3,cd~o!4,lig).EGFR(Y~p,back!3,cd~o,lig).EGFR(Y~u,back!2,cd~o!4,lig!1) 0
  874 EGF(rec!1).EGF(rec!2).EGFR(Y~p,back!3,cd~c,lig).EGFR(Y~p,back!3,cd~o!4,lig!2).EGFR(Y~p,back!5,cd~o!4,lig).EGFR(Y~u,back!5,cd~c,lig!1) 0
  875 EGF(rec!1).EGF(rec!2).EGFR(Y~p,back!3,cd~c,lig).EGFR(Y~p,back!3,cd~o!4,lig!2).EGFR(Y~p,back!5,cd~o!4,lig).EGFR(Y~u,back!5,cd~o,lig!1) 0
  876 EGF(rec!1).EGF(rec!2).EGFR(Y~p,back!3,cd~c,lig).EGFR(Y~p,back!4,cd~o,lig).EGFR(Y~u,back!4,cd~o!5,lig!1).EGFR(Y~u,back!3,cd~o!5,lig!2) 0
  877 EGF(rec!1).EGF(rec!2).EGFR(Y~p,back!3,cd~c,lig).EGFR(Y~p,back!3,cd~o!4,lig!2).EGFR(Y~p,back!5,cd~o,lig).EGFR(Y~u,back!5,cd~o!4,lig!1) 0
  878 EGF(rec!1).EGF(rec!2).EGFR(Y~p,back!3,cd~c,lig).EGFR(Y~p,back!4,cd~o!5,lig!2).EGFR(Y~p,back!4,cd~o,lig).EGFR(Y~u,back!3,cd~o!5,lig!1) 0
  879 EGF(rec!1).EGF(rec!2).EGFR(Y~p,back!3,cd~c,lig).EGFR(Y~p,back!4,cd~o!5,lig!1).EGFR(Y~p,back!3,cd~o!5,lig!2).EGFR(Y~p,back!4,cd~o,lig) 0
  880 EGF(rec!1).EGF(rec!2).EGFR(Y~p,back!3,cd~c,lig).EGFR(Y~p,back!3,cd~o!4,lig!2).EGFR(Y~p,back!5,cd~o!4,lig).EGFR(Y~p,back!5,cd~o,lig!1) 0
  881 EGF(rec!1).EGFR(Y~p,back!2,cd~c,lig).EGFR(Y~p,back!2,cd~o!3,lig!1).EGFR(Y~p,back!4,cd~o!3,lig).EGFR(Y~p,back!4,cd~o,lig) 0
  882 EGF(rec!1).EGF(rec!2).EGFR(Y~p,back!3,cd~c,lig!2).EGFR(Y~p,back!4,cd~c,lig).EGFR(Y~u,back!4,cd~o!5,lig!1).EGFR(Y~u,back!3,cd~o!5,lig) 0
  883 EGF(rec!1).EGF(rec!2).EGFR(Y~p,back!3,cd~c,lig!2).EGFR(Y~p,back!4,cd~c,lig).EGFR(Y~p,back!4,cd~o!5,lig!1).EGFR(Y~u,back!3,cd~o!5,lig) 0
  884 EGF(rec!1).EGF(rec!2).EGFR(Y~p,back!3,cd~c,lig!2).EGFR(Y~p,back!4,cd~c,lig).EGFR(Y~p,back!3,cd~o!5,lig).EGFR(Y~u,back!4,cd~o!5,lig!1) 0
  885 EGF(rec!1).EGF(rec!2).EGFR(Y~p,back!3,cd~c,lig!2).EGFR(Y~p,back!4,cd~c,lig).EGFR(Y~p,back!4,cd~o!5,lig!1).EGFR(Y~p,back!3,cd~o!5,lig) 0
  886 EGF(rec!1).EGF(rec!2).EGF(rec!3).EGFR(Y~p,back!4,cd~c,lig!3).EGFR(Y~p,back!5,cd~c,lig).EGFR(Y~u,back!4,cd~o!6,lig!1).EGFR(Y~u,back!5,cd~o!6,lig!2) 0
  887 EGF(rec!1).EGF(rec!2).EGF(rec!3).EGFR(Y~p,back!4,cd~c,lig!3).EGFR(Y~p,back!5,cd~c,lig).EGFR(Y~p,back!5,cd~o!6,lig!2).EGFR(Y~u,back!4,cd~o!6,lig!1) 0
  888 EGF(rec!1).EGF(rec!2).EGF(rec!3).EGFR(Y~p,back!4,cd~c,lig!3).EGFR(Y~p,back!5,cd~c,lig).EGFR(Y~p,back!4,cd~o!6,lig!2).EGFR(Y~u,back!5,cd~o!6,lig!1) 0
  889 EGF(rec!1).EGF(rec!2).EGF(rec!3).EGFR(Y~p,back!4,cd~c,lig!3).EGFR(Y~p,back!5,cd~c,lig).EGFR(Y~p,back!4,cd~o!6,lig!1).EGFR(Y~p,back!5,cd~o!6,lig!2) 0
  890 EGF(rec!1).EGF(rec!2).EGFR(Y~p,back!3,cd~c,lig!1).EGFR(Y~p,back!4,cd~c,lig!2).EGFR(Y~u,back!3,cd~o!5,lig).EGFR(Y~u,back!4,cd~o!5,lig) 0
  891 EGF(rec!1).EGF(rec!2).EGFR(Y~p,back!3,cd~c,lig!1).EGFR(Y~p,back!4,cd~c,lig!2).EGFR(Y~p,back!3,cd~o!5,lig).EGFR(Y~u,back!4,cd~o!5,lig) 0
  892 EGF(rec!1).EGF(rec!2).EGFR(Y~p,back!3,cd~o!4,lig).EGFR(Y~p,back!5,cd~o!4,lig).EGFR(Y~p,back!3,cd~o,lig!1).EGFR(Y~p,back!5,cd~o,lig!2) 0
  893 EGF(rec!1).EGF(rec!2).EGFR(Y~p,back!3,cd~c,lig!2).EGFR(Y~p,back!4,cd~o!5,lig).EGFR(Y~p,back!3,cd~o!5,lig).EGFR(Y~p,back!4,cd~o,lig!1) 0
  894 EGF(rec!1).EGF(rec!2).EGFR(Y~p,back!3,cd~c,lig!1).EGFR(Y~p,back!4,cd~c,lig!2).EGFR(Y~p,back!3,cd~o!5,lig).EGFR(Y~p,back!4,cd~o!5,lig) 0
  895 EGF(rec!1).EGF(rec!2).EGF(rec!3).EGFR(Y~p,back!4,cd~c,lig!2).EGFR(Y~p,back!5,cd~c,lig!3).EGFR(Y~u,back!4,cd~o!6,lig!1).EGFR(Y~u,back!5,cd~o!6,lig) 0
  896 EGF(rec!1).EGF(rec!2).EGF(rec!3).EGFR(Y~p,back!4,cd~c,lig!2).EGFR(Y~p,back!5,cd~c,lig!3).EGFR(Y~p,back!4,cd~o!6,lig!1).EGFR(Y~u,back!5,cd~o!6,lig) 0
  897 EGF(rec!1).EGF(rec!2).EGF(rec!3).EGFR(Y~p,back!4,cd~c,lig!2).EGFR(Y~p,back!5,cd~c,lig!3).EGFR(Y~p,back!5,cd~o!6,lig).EGFR(Y~u,back!4,cd~o!6,lig!1) 0
  898 EGF(rec!1).EGF(rec!2).EGF(rec!3).EGFR(Y~p,back!4,cd~c,lig!2).EGFR(Y~p,back!5,cd~c,lig!3).EGFR(Y~p,back!4,cd~o!6,lig!1).EGFR(Y~p,back!5,cd~o!6,lig) 0
  899 EGF(rec!1).EGF(rec!2).EGF(rec!3).EGF(rec!4).EGFR(Y~p,back!5,cd~c,lig!1).EGFR(Y~p,back!6,cd~c,lig!4).EGFR(Y~u,back!6,cd~o!7,lig!2).EGFR(Y~u,back!5,cd~o!7,lig!3) 0
  900 EGF(rec!1).EGF(rec!2).EGF(rec!3).EGF(rec!4).EGFR(Y~p,back!5,cd~c,lig!1).EGFR(Y~p,back!6,cd~c,lig!4).EGFR(Y~p,back!5,cd~o!7,lig!3).EGFR(Y~u,back!6,cd~o!7,lig!2) 0
  901 EGF(rec!1).EGF(rec!2).EGF(rec!3).EGF(rec!4).EGFR(Y~p,back!5,cd~c,lig!1).EGFR(Y~p,back!6,cd~c,lig!4).EGFR(Y~p,back!6,cd~o!7,lig!2).EGFR(Y~p,back!5,cd~o!7,lig!3) 0
  902 EGFR(Y~p,back!1,cd~o!2,lig).EGFR(Y~p,back!3,cd~o!2,lig).EGFR(Y~u,back!1,cd~o!4,lig).EGFR(Y~u,back!3,cd~o!4,lig) 0
  903 EGFR(Y~p,back!1,cd~o!2,lig).EGFR(Y~p,back!1,cd~o!3,lig).EGFR(Y~p,back!4,cd~o!3,lig).EGFR(Y~u,back!4,cd~o!2,lig) 0
  904 EGFR(Y~p,back!1,cd~o!2,lig).EGFR(Y~p,back!1,cd~o!3,lig).EGFR(Y~p,back!4,cd~o!2,lig).EGFR(Y~p,back!4,cd~o!3,lig) 0
  905 EGF(rec!1).EGFR(Y~p,back!2,cd~o!3,lig).EGFR(Y~p,back!4,cd~o!3,lig).EGFR(Y~u,back!2,cd~o!5,lig!1).EGFR(Y~u,back!4,cd~o!5,lig) 0
  906 EGF(rec!1).EGFR(Y~p,back!2,cd~o!3,lig!1).EGFR(Y~p,back!2,cd~o!4,lig).EGFR(Y~p,back!5,cd~o!4,lig).EGFR(Y~u,back!5,cd~o!3,lig) 0
  907 EGF(rec!1).EGFR(Y~p,back!2,cd~o!3,lig).EGFR(Y~p,back!4,cd~o!3,lig).EGFR(Y~p,back!4,cd~o!5,lig).EGFR(Y~u,back!2,cd~o!5,lig!1) 0
  908 EGF(rec!1).EGFR(Y~p,back!2,cd~o!3,lig!1).EGFR(Y~p,back!2,cd~o!4,lig).EGFR(Y~p,back!5,cd~o!4,lig).EGFR(Y~p,back!5,cd~o!3,lig) 0
  909 EGF(rec!1).EGF(rec!2).EGFR(Y~p,back!3,cd~o!4,lig!1).EGFR(Y~p,back!3,cd~o!5,lig!2).EGFR(Y~p,back!6,cd~o!4,lig).EGFR(Y~p,back!6,cd~o!5,lig) 0
  910 EGF(rec!1).EGF(rec!2).EGFR(Y~p,back!3,cd~o!4,lig!2).EGFR(Y~p,back!5,cd~o!6,lig!1).EGFR(Y~p,back!3,cd~o!6,lig).EGFR(Y~p,back!5,cd~o!4,lig) 0
  911 EGF(rec!1).EGF(rec!2).EGFR(Y~p,back!3,cd~o!4,lig).EGFR(Y~p,back!5,cd~o!4,lig).EGFR(Y~u,back!3,cd~o!6,lig!1).EGFR(Y~u,back!5,cd~o!6,lig!2) 0
  912 EGF(rec!1).EGF(rec!2).EGFR(Y~p,back!3,cd~o!4,lig!2).EGFR(Y~p,back!5,cd~o!6,lig).EGFR(Y~p,back!3,cd~o!6,lig).EGFR(Y~u,back!5,cd~o!4,lig!1) 0
  913 EGF(rec!1).EGF(rec!2).EGFR(Y~p,back!3,cd~o!4,lig!1).EGFR(Y~p,back!5,cd~o!4,lig!2).EGFR(Y~p,back!3,cd~o!6,lig).EGFR(Y~p,back!5,cd~o!6,lig) 0
  914 EGFR(Y~p,back!1,cd~c,lig).EGFR(Y~p,back!2,cd~c,lig).EGFR(Y~u,back!1,cd~o!3,lig).EGFR(Y~u,back!2,cd~o!3,lig) 0
  915 EGFR(Y~p,back!1,cd~c,lig).EGFR(Y~p,back!2,cd~c,lig).EGFR(Y~p,back!1,cd~o!3,lig).EGFR(Y~u,back!2,cd~o!3,lig) 0
  916 EGFR(Y~p,back!1,cd~c,lig).EGFR(Y~p,back!2,cd~c,lig).EGFR(Y~p,back!1,cd~o!3,lig).EGFR(Y~p,back!2,cd~o!3,lig) 0
  917 EGF(rec!1).EGFR(Y~p,back!2,cd~c,lig).EGFR(Y~p,back!3,cd~c,lig).EGFR(Y~u,back!3,cd~o!4,lig!1).EGFR(Y~u,back!2,cd~o!4,lig) 0
  918 EGF(rec!1).EGFR(Y~p,back!2,cd~c,lig).EGFR(Y~p,back!3,cd~c,lig).EGFR(Y~p,back!3,cd~o!4,lig!1).EGFR(Y~u,back!2,cd~o!4,lig) 0
  919 EGF(rec!1).EGFR(Y~p,back!2,cd~c,lig).EGFR(Y~p,back!3,cd~c,lig).EGFR(Y~p,back!2,cd~o!4,lig).EGFR(Y~u,back!3,cd~o!4,lig!1) 0
  920 EGF(rec!1).EGFR(Y~p,back!2,cd~c,lig).EGFR(Y~p,back!3,cd~c,lig).EGFR(Y~p,back!3,cd~o!4,lig!1).EGFR(Y~p,back!2,cd~o!4,lig) 0
  921 EGF(rec!1).EGF(rec!2).EGFR(Y~p,back!3,cd~c,lig).EGFR(Y~p,back!4,cd~c,lig).EGFR(Y~u,back!3,cd~o!5,lig!1).EGFR(Y~u,back!4,cd~o!5,lig!2) 0
  922 EGF(rec!1).EGF(rec!2).EGFR(Y~p,back!3,cd~c,lig).EGFR(Y~p,back!4,cd~c,lig).EGFR(Y~p,back!4,cd~o!5,lig!2).EGFR(Y~u,back!3,cd~o!5,lig!1) 0
  923 EGF(rec!1).EGF(rec!2).EGFR(Y~p,back!3,cd~c,lig).EGFR(Y~p,back!4,cd~c,lig).EGFR(Y~p,back!3,cd~o!5,lig!1).EGFR(Y~p,back!4,cd~o!5,lig!2) 0
end species
begin reactions
    1 1,2 3 k11f #_R1
    2 2,2 4 0.5*l20f #_R4
    3 3 1,2 k11r #_reverse__R1
    4 1,4 5 2*k21f #_R2
    5 4 2,2 l20r #_reverse__R4
    6 2,3 5 l21f #_R5
    7 3,3 6 0.5*l22f #_R6
    8 3 7 k_o #_R10
    9 7 1,8 k11r #_reverse__R1
   10 5 1,4 k21r #_reverse__R2
   11 1,5 6 k22f #_R3
   12 6 1,5 2*k22r #_reverse__R3
   13 2,7 9 l21f #_R5
   14 5 2,3 l21r #_reverse__R5
   15 3,7 10 l22f #_R6
   16 7,7 11 0.5*l22f #_R6
   17 6 3,3 l22r #_reverse__R6
   18 5 9 k_o #_R10
   19 6 10 2*k_o #_R10
   20 7 3 k_c #_R11
   21 7,7 12 0.5*kaf #_R12
   22 1,8 7 k11f #_R1
   23 12 1,13 2*k11r #_reverse__R1
   24 9 1,14 k21r #_reverse__R2
   25 1,9 10 k22f #_R3
   26 10 1,9 k22r #_reverse__R3
   27 10 1,15 k22r #_reverse__R3
   28 11 1,16 2*k22r #_reverse__R3
   29 2,8 14 l20f #_R4
   30 8,8 17 0.5*l20f #_R4
   31 2,12 18 2*l21f #_R5
   32 3,8 15 l21f #_R5
   33 7,8 16 l21f #_R5
   34 8,12 19 2*l21f #_R5
   35 9 2,7 l21r #_reverse__R5
   36 3,12 20 2*l22f #_R6
   37 7,12 21 2*l22f #_R6
   38 12,12 22 2*l22f #_R6
   39 10 3,7 l22r #_reverse__R6
   40 11 7,7 l22r #_reverse__R6
   41 10 11 k_o #_R10
   42 8 2 k_c #_R11
   43 9 5 k_c #_R11
   44 10 6 k_c #_R11
   45 11 10 2*k_c #_R11
   46 7,8 13 kaf #_R12
   47 7,9 18 kaf #_R12
   48 7,10 20 kaf #_R12
   49 7,11 21 2*kaf #_R12
   50 8,8 23 0.5*kaf #_R12
   51 8,9 24 kaf #_R12
   52 8,10 25 kaf #_R12
   53 8,11 26 2*kaf #_R12
   54 9,9 27 0.5*kaf #_R12
   55 9,10 28 kaf #_R12
   56 9,11 29 2*kaf #_R12
   57 10,10 30 0.5*kaf #_R12
   58 10,11 31 2*kaf #_R12
   59 11,11 32 2*kaf #_R12
   60 12 7,7 kar #_reverse__R12
   61 12 33 2*kp #_R14
   62 1,13 12 k11f #_R1
   63 1,23 13 2*k11f #_R1
   64 1,24 18 k11f #_R1
   65 1,25 20 k11f #_R1
   66 1,26 21 k11f #_R1
   67 13 1,23 k11r #_reverse__R1
   68 18 1,24 k11r #_reverse__R1
   69 19 1,34 k11r #_reverse__R1
   70 20 1,25 k11r #_reverse__R1
   71 21 1,26 k11r #_reverse__R1
   72 22 1,35 2*k11r #_reverse__R1
   73 33 1,36 k11r #_reverse__R1
   74 33 1,37 k11r #_reverse__R1
   75 1,14 15 k21f #_R2
   76 1,14 9 k21f #_R2
   77 1,17 16 2*k21f #_R2
   78 15 1,14 k21r #_reverse__R2
   79 16 1,17 k21r #_reverse__R2
   80 18 1,38 k21r #_reverse__R2
   81 19 1,39 k21r #_reverse__R2
   82 24 1,40 k21r #_reverse__R2
   83 27 1,41 2*k21r #_reverse__R2
   84 28 1,42 k21r #_reverse__R2
   85 29 1,43 k21r #_reverse__R2
   86 1,15 10 k22f #_R3
   87 1,16 11 k22f #_R3
   88 1,18 20 k22f #_R3
   89 1,19 21 k22f #_R3
   90 1,24 25 k22f #_R3
   91 1,27 28 2*k22f #_R3
   92 1,28 30 k22f #_R3
   93 1,29 31 k22f #_R3
   94 20 1,18 k22r #_reverse__R3
   95 20 1,44 k22r #_reverse__R3
   96 21 1,19 k22r #_reverse__R3
   97 21 1,45 k22r #_reverse__R3
   98 22 1,46 2*k22r #_reverse__R3
   99 25 1,24 k22r #_reverse__R3
  100 25 1,47 k22r #_reverse__R3
  101 26 1,48 k22r #_reverse__R3
  102 26 1,34 k22r #_reverse__R3
  103 28 1,27 k22r #_reverse__R3
  104 28 1,49 k22r #_reverse__R3
  105 29 1,50 k22r #_reverse__R3
  106 29 1,51 k22r #_reverse__R3
  107 30 1,28 2*k22r #_reverse__R3
  108 30 1,52 2*k22r #_reverse__R3
  109 31 1,29 k22r #_reverse__R3
  110 31 1,53 k22r #_reverse__R3
  111 31 1,54 k22r #_reverse__R3
  112 31 1,55 k22r #_reverse__R3
  113 32 1,56 2*k22r #_reverse__R3
  114 32 1,57 2*k22r #_reverse__R3
  115 2,13 38 l20f #_R4
  116 2,23 40 2*l20f #_R4
  117 2,24 41 l20f #_R4
  118 2,25 42 l20f #_R4
  119 2,26 43 l20f #_R4
  120 8,13 39 l20f #_R4
  121 8,23 58 2*l20f #_R4
  122 8,24 59 l20f #_R4
  123 8,25 60 l20f #_R4
  124 8,26 61 l20f #_R4
  125 13,13 62 0.5*l20f #_R4
  126 13,23 63 2*l20f #_R4
  127 23,23 64 2*l20f #_R4
  128 14 2,8 l20r #_reverse__R4
  129 17 8,8 l20r #_reverse__R4
  130 2,13 24 l21f #_R5
  131 2,18 27 l21f #_R5
  132 2,19 51 l21f #_R5
  133 2,20 28 l21f #_R5
  134 2,21 29 l21f #_R5
  135 2,33 65 l21f #_R5
  136 2,33 66 l21f #_R5
  137 8,13 34 l21f #_R5
  138 8,18 51 l21f #_R5
  139 8,19 67 l21f #_R5
  140 8,20 55 l21f #_R5
  141 8,21 57 l21f #_R5
  142 8,33 68 l21f #_R5
  143 8,33 69 l21f #_R5
  144 3,13 44 l21f #_R5
  145 7,13 45 l21f #_R5
  146 12,13 46 2*l21f #_R5
  147 13,13 70 l21f #_R5
  148 13,33 71 l21f #_R5
  149 13,33 72 l21f #_R5
  150 3,23 47 2*l21f #_R5
  151 7,23 48 2*l21f #_R5
  152 12,23 73 4*l21f #_R5
  153 13,23 74 2*l21f #_R5
  154 23,33 75 2*l21f #_R5
  155 23,33 76 2*l21f #_R5
  156 3,24 49 l21f #_R5
  157 7,24 50 l21f #_R5
  158 3,25 52 l21f #_R5
  159 7,25 54 l21f #_R5
  160 3,26 53 l21f #_R5
  161 7,26 56 l21f #_R5
  162 15 3,8 l21r #_reverse__R5
  163 16 7,8 l21r #_reverse__R5
  164 18 2,12 l21r #_reverse__R5
  165 19 8,12 l21r #_reverse__R5
  166 24 2,13 l21r #_reverse__R5
  167 27 2,18 2*l21r #_reverse__R5
  168 28 2,20 l21r #_reverse__R5
  169 29 2,21 l21r #_reverse__R5
  170 3,13 25 l22f #_R6
  171 3,18 28 l22f #_R6
  172 3,19 55 l22f #_R6
  173 3,20 30 l22f #_R6
  174 3,21 31 l22f #_R6
  175 3,33 77 l22f #_R6
  176 3,33 78 l22f #_R6
  177 7,13 26 l22f #_R6
  178 7,18 29 l22f #_R6
  179 7,19 57 l22f #_R6
  180 7,20 31 l22f #_R6
  181 7,21 32 l22f #_R6
  182 7,33 79 l22f #_R6
  183 7,33 80 l22f #_R6
  184 12,13 35 2*l22f #_R6
  185 12,33 81 2*l22f #_R6
  186 12,33 82 2*l22f #_R6
  187 13,13 83 0.5*l22f #_R6
  188 13,33 84 l22f #_R6
  189 13,33 85 l22f #_R6
  190 33,33 86 0.5*l22f #_R6
  191 33,33 87 l22f #_R6
  192 33,33 88 0.5*l22f #_R6
  193 20 3,12 l22r #_reverse__R6
  194 21 7,12 l22r #_reverse__R6
  195 22 12,12 l22r #_reverse__R6
  196 25 3,13 l22r #_reverse__R6
  197 26 7,13 l22r #_reverse__R6
  198 28 3,18 l22r #_reverse__R6
  199 29 7,18 l22r #_reverse__R6
  200 30 3,20 2*l22r #_reverse__R6
  201 31 3,21 l22r #_reverse__R6
  202 31 7,20 l22r #_reverse__R6
  203 32 7,21 2*l22r #_reverse__R6
  204 22 89 _rateLaw3 #_R9
  205 15 16 k_o #_R10
  206 20 21 k_o #_R10
  207 25 26 k_o #_R10
  208 28 29 k_o #_R10
  209 30 31 2*k_o #_R10
  210 31 32 k_o #_R10
  211 14 4 k_c #_R11
  212 15 5 k_c #_R11
  213 16 15 k_c #_R11
  214 16 9 k_c #_R11
  215 17 14 2*k_c #_R11
  216 19 18 k_c #_R11
  217 21 20 k_c #_R11
  218 26 25 k_c #_R11
  219 29 28 k_c #_R11
  220 31 30 k_c #_R11
  221 32 31 2*k_c #_R11
  222 7,14 38 kaf #_R12
  223 7,15 44 kaf #_R12
  224 7,16 19 kaf #_R12
  225 7,16 45 kaf #_R12
  226 7,17 39 2*kaf #_R12
  227 7,19 46 kaf #_R12
  228 7,21 22 kaf #_R12
  229 7,26 35 kaf #_R12
  230 8,14 40 kaf #_R12
  231 8,15 47 kaf #_R12
  232 8,16 34 kaf #_R12
  233 8,16 48 kaf #_R12
  234 8,17 58 2*kaf #_R12
  235 8,19 73 kaf #_R12
  236 8,21 35 kaf #_R12
  237 8,26 83 kaf #_R12
  238 9,14 41 kaf #_R12
  239 9,15 49 kaf #_R12
  240 9,16 51 kaf #_R12
  241 9,16 50 kaf #_R12
  242 9,17 59 2*kaf #_R12
  243 10,14 42 kaf #_R12
  244 10,15 52 kaf #_R12
  245 10,16 55 kaf #_R12
  246 10,16 54 kaf #_R12
  247 10,17 60 2*kaf #_R12
  248 11,14 43 2*kaf #_R12
  249 11,15 53 2*kaf #_R12
  250 11,16 57 2*kaf #_R12
  251 11,16 56 2*kaf #_R12
  252 11,17 61 4*kaf #_R12
  253 14,14 90 0.5*kaf #_R12
  254 14,15 91 kaf #_R12
  255 14,16 92 kaf #_R12
  256 14,16 93 kaf #_R12
  257 14,17 94 2*kaf #_R12
  258 15,15 95 0.5*kaf #_R12
  259 15,16 96 kaf #_R12
  260 15,16 97 kaf #_R12
  261 15,17 98 2*kaf #_R12
  262 16,16 67 0.5*kaf #_R12
  263 16,16 99 kaf #_R12
  264 16,17 100 2*kaf #_R12
  265 16,16 101 0.5*kaf #_R12
  266 16,17 102 2*kaf #_R12
  267 17,17 103 2*kaf #_R12
  268 13 7,8 kar #_reverse__R12
  269 18 7,9 kar #_reverse__R12
  270 19 7,16 kar #_reverse__R12
  271 20 7,10 kar #_reverse__R12
  272 21 7,11 kar #_reverse__R12
  273 22 7,21 2*kar #_reverse__R12
  274 23 8,8 kar #_reverse__R12
  275 24 8,9 kar #_reverse__R12
  276 25 8,10 kar #_reverse__R12
  277 26 8,11 kar #_reverse__R12
  278 27 9,9 kar #_reverse__R12
  279 28 9,10 kar #_reverse__R12
  280 29 9,11 kar #_reverse__R12
  281 30 10,10 kar #_reverse__R12
  282 31 10,11 kar #_reverse__R12
  283 32 11,11 kar #_reverse__R12
  284 33 7,104 kar #_reverse__R12
  285 32 89 _rateLaw4 #_R13
  286 13 37 kp #_R14
  287 13 36 kp #_R14
  288 18 65 kp #_R14
  289 18 66 kp #_R14
  290 19 68 kp #_R14
  291 19 69 kp #_R14
  292 20 77 kp #_R14
  293 20 78 kp #_R14
  294 21 79 kp #_R14
  295 21 80 kp #_R14
  296 22 81 2*kp #_R14
  297 22 82 2*kp #_R14
  298 23 105 2*kp #_R14
  299 24 106 kp #_R14
  300 24 107 kp #_R14
  301 25 108 kp #_R14
  302 25 109 kp #_R14
  303 26 110 kp #_R14
  304 26 111 kp #_R14
  305 27 112 2*kp #_R14
  306 28 113 kp #_R14
  307 28 114 kp #_R14
  308 29 115 kp #_R14
  309 29 116 kp #_R14
  310 30 117 2*kp #_R14
  311 31 118 kp #_R14
  312 31 119 kp #_R14
  313 32 120 2*kp #_R14
  314 33 121 kp #_R14
  315 33 12 kdp #_R15
  316 1,34 19 k11f #_R1
  317 1,35 22 k11f #_R1
  318 1,36 33 k11f #_R1
  319 1,37 33 k11f #_R1
  320 1,40 38 k11f #_R1
  321 1,47 44 k11f #_R1
  322 1,48 45 k11f #_R1
  323 1,58 39 k11f #_R1
  324 1,63 62 k11f #_R1
  325 1,64 63 2*k11f #_R1
  326 1,70 46 k11f #_R1
  327 1,73 46 k11f #_R1
  328 1,74 70 k11f #_R1
  329 1,74 73 k11f #_R1
  330 1,75 71 k11f #_R1
  331 1,76 72 k11f #_R1
  332 1,83 35 2*k11f #_R1
  333 1,84 81 k11f #_R1
  334 1,85 82 k11f #_R1
  335 1,105 36 k11f #_R1
  336 1,105 37 k11f #_R1
  337 1,106 65 k11f #_R1
  338 1,107 66 k11f #_R1
  339 1,108 77 k11f #_R1
  340 1,109 78 k11f #_R1
  341 1,110 79 k11f #_R1
  342 1,111 80 k11f #_R1
  343 35 1,83 k11r #_reverse__R1
  344 36 1,105 k11r #_reverse__R1
  345 37 1,105 k11r #_reverse__R1
  346 38 1,40 k11r #_reverse__R1
  347 39 1,58 k11r #_reverse__R1
  348 44 1,47 k11r #_reverse__R1
  349 45 1,48 k11r #_reverse__R1
  350 46 1,73 k11r #_reverse__R1
  351 46 1,70 k11r #_reverse__R1
  352 62 1,63 2*k11r #_reverse__R1
  353 63 1,64 k11r #_reverse__R1
  354 65 1,106 k11r #_reverse__R1
  355 66 1,107 k11r #_reverse__R1
  356 68 1,122 k11r #_reverse__R1
  357 69 1,123 k11r #_reverse__R1
  358 70 1,74 k11r #_reverse__R1
  359 71 1,75 k11r #_reverse__R1
  360 71 1,124 k11r #_reverse__R1
  361 72 1,76 k11r #_reverse__R1
  362 72 1,125 k11r #_reverse__R1
  363 73 1,74 k11r #_reverse__R1
  364 75 1,126 k11r #_reverse__R1
  365 76 1,127 k11r #_reverse__R1
  366 77 1,108 k11r #_reverse__R1
  367 78 1,109 k11r #_reverse__R1
  368 79 1,110 k11r #_reverse__R1
  369 80 1,111 k11r #_reverse__R1
  370 81 1,84 k11r #_reverse__R1
  371 81 1,128 k11r #_reverse__R1
  372 82 1,85 k11r #_reverse__R1
  373 82 1,129 k11r #_reverse__R1
  374 84 1,130 k11r #_reverse__R1
  375 85 1,131 k11r #_reverse__R1
  376 86 1,132 2*k11r #_reverse__R1
  377 87 1,133 k11r #_reverse__R1
  378 87 1,134 k11r #_reverse__R1
  379 88 1,135 2*k11r #_reverse__R1
  380 104 1,136 k11r #_reverse__R1
  381 121 1,137 2*k11r #_reverse__R1
  382 1,38 44 k21f #_R2
  383 1,38 18 k21f #_R2
  384 1,39 19 k21f #_R2
  385 1,39 45 k21f #_R2
  386 1,40 47 k21f #_R2
  387 1,40 24 k21f #_R2
  388 1,41 49 k21f #_R2
  389 1,41 27 k21f #_R2
  390 1,42 52 k21f #_R2
  391 1,42 28 k21f #_R2
  392 1,43 53 k21f #_R2
  393 1,43 29 k21f #_R2
  394 1,58 34 k21f #_R2
  395 1,58 48 k21f #_R2
  396 1,59 51 k21f #_R2
  397 1,59 50 k21f #_R2
  398 1,60 55 k21f #_R2
  399 1,60 54 k21f #_R2
  400 1,61 57 k21f #_R2
  401 1,61 56 k21f #_R2
  402 1,62 46 2*k21f #_R2
  403 1,63 73 k21f #_R2
  404 1,63 70 k21f #_R2
  405 1,64 74 2*k21f #_R2
  406 1,90 91 2*k21f #_R2
  407 1,90 41 2*k21f #_R2
  408 1,91 95 k21f #_R2
  409 1,91 49 k21f #_R2
  410 1,92 96 k21f #_R2
  411 1,92 51 k21f #_R2
  412 1,93 97 k21f #_R2
  413 1,93 50 k21f #_R2
  414 1,94 98 k21f #_R2
  415 1,94 59 k21f #_R2
  416 1,94 92 k21f #_R2
  417 1,94 93 k21f #_R2
  418 1,98 96 k21f #_R2
  419 1,98 97 k21f #_R2
  420 1,100 67 k21f #_R2
  421 1,100 99 k21f #_R2
  422 1,102 99 k21f #_R2
  423 1,102 101 k21f #_R2
  424 1,103 100 2*k21f #_R2
  425 1,103 102 2*k21f #_R2
  426 34 1,58 k21r #_reverse__R2
  427 41 1,90 k21r #_reverse__R2
  428 44 1,38 k21r #_reverse__R2
  429 45 1,39 k21r #_reverse__R2
  430 46 1,62 k21r #_reverse__R2
  431 47 1,40 k21r #_reverse__R2
  432 48 1,58 k21r #_reverse__R2
  433 49 1,91 k21r #_reverse__R2
  434 49 1,41 k21r #_reverse__R2
  435 50 1,93 k21r #_reverse__R2
  436 50 1,59 k21r #_reverse__R2
  437 51 1,92 k21r #_reverse__R2
  438 51 1,59 k21r #_reverse__R2
  439 52 1,42 k21r #_reverse__R2
  440 53 1,43 k21r #_reverse__R2
  441 54 1,60 k21r #_reverse__R2
  442 55 1,60 k21r #_reverse__R2
  443 56 1,61 k21r #_reverse__R2
  444 57 1,61 k21r #_reverse__R2
  445 59 1,94 k21r #_reverse__R2
  446 65 1,138 k21r #_reverse__R2
  447 66 1,139 k21r #_reverse__R2
  448 67 1,100 2*k21r #_reverse__R2
  449 68 1,140 k21r #_reverse__R2
  450 69 1,141 k21r #_reverse__R2
  451 70 1,63 k21r #_reverse__R2
  452 71 1,142 k21r #_reverse__R2
  453 72 1,143 k21r #_reverse__R2
  454 73 1,63 k21r #_reverse__R2
  455 74 1,64 k21r #_reverse__R2
  456 75 1,144 k21r #_reverse__R2
  457 76 1,145 k21r #_reverse__R2
  458 91 1,90 k21r #_reverse__R2
  459 92 1,94 k21r #_reverse__R2
  460 93 1,94 k21r #_reverse__R2
  461 95 1,91 2*k21r #_reverse__R2
  462 96 1,92 k21r #_reverse__R2
  463 96 1,98 k21r #_reverse__R2
  464 97 1,93 k21r #_reverse__R2
  465 97 1,98 k21r #_reverse__R2
  466 98 1,94 k21r #_reverse__R2
  467 99 1,102 k21r #_reverse__R2
  468 99 1,100 k21r #_reverse__R2
  469 100 1,103 k21r #_reverse__R2
  470 101 1,102 2*k21r #_reverse__R2
  471 102 1,103 k21r #_reverse__R2
  472 106 1,146 k21r #_reverse__R2
  473 107 1,147 k21r #_reverse__R2
  474 112 1,148 k21r #_reverse__R2
  475 112 1,149 k21r #_reverse__R2
  476 113 1,150 k21r #_reverse__R2
  477 114 1,151 k21r #_reverse__R2
  478 115 1,152 k21r #_reverse__R2
  479 116 1,153 k21r #_reverse__R2
  480 1,34 26 k22f #_R3
  481 1,41 42 k22f #_R3
  482 1,44 20 k22f #_R3
  483 1,45 21 k22f #_R3
  484 1,46 22 k22f #_R3
  485 1,47 25 k22f #_R3
  486 1,48 26 k22f #_R3
  487 1,49 52 k22f #_R3
  488 1,49 28 k22f #_R3
  489 1,50 54 k22f #_R3
  490 1,50 29 k22f #_R3
  491 1,51 55 k22f #_R3
  492 1,51 29 k22f #_R3
  493 1,52 30 k22f #_R3
  494 1,53 31 k22f #_R3
  495 1,54 31 k22f #_R3
  496 1,55 31 k22f #_R3
  497 1,56 32 k22f #_R3
  498 1,57 32 k22f #_R3
  499 1,59 60 k22f #_R3
  500 1,65 77 k22f #_R3
  501 1,66 78 k22f #_R3
  502 1,67 57 2*k22f #_R3
  503 1,68 79 k22f #_R3
  504 1,69 80 k22f #_R3
  505 1,70 35 k22f #_R3
  506 1,71 81 k22f #_R3
  507 1,72 82 k22f #_R3
  508 1,73 35 k22f #_R3
  509 1,74 83 k22f #_R3
  510 1,75 84 k22f #_R3
  511 1,76 85 k22f #_R3
  512 1,91 42 k22f #_R3
  513 1,92 43 k22f #_R3
  514 1,93 43 k22f #_R3
  515 1,95 52 2*k22f #_R3
  516 1,96 55 k22f #_R3
  517 1,96 53 k22f #_R3
  518 1,97 54 k22f #_R3
  519 1,97 53 k22f #_R3
  520 1,98 60 k22f #_R3
  521 1,99 56 k22f #_R3
  522 1,99 57 k22f #_R3
  523 1,100 61 k22f #_R3
  524 1,101 56 2*k22f #_R3
  525 1,102 61 k22f #_R3
  526 1,106 108 k22f #_R3
  527 1,107 109 k22f #_R3
  528 1,112 114 k22f #_R3
  529 1,112 113 k22f #_R3
  530 1,113 117 k22f #_R3
  531 1,114 117 k22f #_R3
  532 1,115 118 k22f #_R3
  533 1,116 119 k22f #_R3
  534 35 1,73 k22r #_reverse__R3
  535 35 1,70 k22r #_reverse__R3
  536 42 1,41 k22r #_reverse__R3
  537 42 1,91 k22r #_reverse__R3
  538 43 1,93 k22r #_reverse__R3
  539 43 1,92 k22r #_reverse__R3
  540 52 1,49 k22r #_reverse__R3
  541 52 1,95 k22r #_reverse__R3
  542 53 1,97 k22r #_reverse__R3
  543 53 1,96 k22r #_reverse__R3
  544 54 1,50 k22r #_reverse__R3
  545 54 1,97 k22r #_reverse__R3
  546 55 1,51 k22r #_reverse__R3
  547 55 1,96 k22r #_reverse__R3
  548 56 1,101 k22r #_reverse__R3
  549 56 1,99 k22r #_reverse__R3
  550 57 1,99 k22r #_reverse__R3
  551 57 1,67 k22r #_reverse__R3
  552 60 1,59 k22r #_reverse__R3
  553 60 1,98 k22r #_reverse__R3
  554 61 1,102 k22r #_reverse__R3
  555 61 1,100 k22r #_reverse__R3
  556 77 1,65 k22r #_reverse__R3
  557 77 1,154 k22r #_reverse__R3
  558 78 1,66 k22r #_reverse__R3
  559 78 1,155 k22r #_reverse__R3
  560 79 1,68 k22r #_reverse__R3
  561 79 1,156 k22r #_reverse__R3
  562 80 1,69 k22r #_reverse__R3
  563 80 1,157 k22r #_reverse__R3
  564 81 1,71 k22r #_reverse__R3
  565 81 1,158 k22r #_reverse__R3
  566 82 1,72 k22r #_reverse__R3
  567 82 1,159 k22r #_reverse__R3
  568 83 1,74 2*k22r #_reverse__R3
  569 84 1,75 k22r #_reverse__R3
  570 84 1,160 k22r #_reverse__R3
  571 85 1,76 k22r #_reverse__R3
  572 85 1,161 k22r #_reverse__R3
  573 86 1,162 2*k22r #_reverse__R3
  574 87 1,163 k22r #_reverse__R3
  575 87 1,164 k22r #_reverse__R3
  576 88 1,165 2*k22r #_reverse__R3
  577 89 1,166 4*k22r #_reverse__R3
  578 108 1,106 k22r #_reverse__R3
  579 108 1,167 k22r #_reverse__R3
  580 109 1,107 k22r #_reverse__R3
  581 109 1,168 k22r #_reverse__R3
  582 110 1,169 k22r #_reverse__R3
  583 110 1,122 k22r #_reverse__R3
  584 111 1,170 k22r #_reverse__R3
  585 111 1,123 k22r #_reverse__R3
  586 113 1,112 k22r #_reverse__R3
  587 113 1,171 k22r #_reverse__R3
  588 114 1,112 k22r #_reverse__R3
  589 114 1,172 k22r #_reverse__R3
  590 115 1,173 k22r #_reverse__R3
  591 115 1,174 k22r #_reverse__R3
  592 116 1,175 k22r #_reverse__R3
  593 116 1,176 k22r #_reverse__R3
  594 117 1,113 k22r #_reverse__R3
  595 117 1,177 k22r #_reverse__R3
  596 117 1,114 k22r #_reverse__R3
  597 117 1,178 k22r #_reverse__R3
  598 118 1,115 k22r #_reverse__R3
  599 118 1,179 k22r #_reverse__R3
  600 118 1,180 k22r #_reverse__R3
  601 118 1,181 k22r #_reverse__R3
  602 119 1,116 k22r #_reverse__R3
  603 119 1,182 k22r #_reverse__R3
  604 119 1,183 k22r #_reverse__R3
  605 119 1,184 k22r #_reverse__R3
  606 120 1,185 k22r #_reverse__R3
  607 120 1,186 k22r #_reverse__R3
  608 120 1,187 k22r #_reverse__R3
  609 120 1,188 k22r #_reverse__R3
  610 2,34 92 l20f #_R4
  611 2,36 138 l20f #_R4
  612 2,37 139 l20f #_R4
  613 2,40 90 l20f #_R4
  614 2,47 91 l20f #_R4
  615 2,48 93 l20f #_R4
  616 2,58 94 l20f #_R4
  617 2,105 147 l20f #_R4
  618 2,105 146 l20f #_R4
  619 2,106 149 l20f #_R4
  620 2,107 148 l20f #_R4
  621 2,108 151 l20f #_R4
  622 2,109 150 l20f #_R4
  623 2,110 153 l20f #_R4
  624 2,111 152 l20f #_R4
  625 8,34 100 l20f #_R4
  626 8,36 140 l20f #_R4
  627 8,37 141 l20f #_R4
  628 8,40 94 l20f #_R4
  629 8,47 98 l20f #_R4
  630 8,48 102 l20f #_R4
  631 8,58 103 l20f #_R4
  632 8,105 189 l20f #_R4
  633 8,105 190 l20f #_R4
  634 8,106 191 l20f #_R4
  635 8,107 192 l20f #_R4
  636 8,108 193 l20f #_R4
  637 8,109 194 l20f #_R4
  638 8,110 195 l20f #_R4
  639 8,111 196 l20f #_R4
  640 13,36 142 l20f #_R4
  641 13,37 143 l20f #_R4
  642 13,105 197 l20f #_R4
  643 13,105 198 l20f #_R4
  644 23,36 144 2*l20f #_R4
  645 23,37 145 2*l20f #_R4
  646 23,105 199 2*l20f #_R4
  647 23,105 200 2*l20f #_R4
  648 36,36 201 0.5*l20f #_R4
  649 36,37 202 l20f #_R4
  650 36,105 203 l20f #_R4
  651 36,105 204 l20f #_R4
  652 37,37 205 0.5*l20f #_R4
  653 37,105 206 l20f #_R4
  654 37,105 207 l20f #_R4
  655 105,105 208 0.5*l20f #_R4
  656 105,105 209 l20f #_R4
  657 105,105 210 0.5*l20f #_R4
  658 38 2,13 l20r #_reverse__R4
  659 39 8,13 l20r #_reverse__R4
  660 40 2,23 l20r #_reverse__R4
  661 41 2,24 l20r #_reverse__R4
  662 42 2,25 l20r #_reverse__R4
  663 43 2,26 l20r #_reverse__R4
  664 58 8,23 l20r #_reverse__R4
  665 59 8,24 l20r #_reverse__R4
  666 60 8,25 l20r #_reverse__R4
  667 61 8,26 l20r #_reverse__R4
  668 62 13,13 l20r #_reverse__R4
  669 63 13,23 l20r #_reverse__R4
  670 64 23,23 l20r #_reverse__R4
  671 90 2,40 2*l20r #_reverse__R4
  672 91 2,47 l20r #_reverse__R4
  673 92 2,34 l20r #_reverse__R4
  674 93 2,48 l20r #_reverse__R4
  675 94 2,58 l20r #_reverse__R4
  676 94 8,40 l20r #_reverse__R4
  677 98 8,47 l20r #_reverse__R4
  678 100 8,34 l20r #_reverse__R4
  679 102 8,48 l20r #_reverse__R4
  680 103 8,58 2*l20r #_reverse__R4
  681 2,36 107 l21f #_R5
  682 2,37 106 l21f #_R5
  683 2,38 41 l21f #_R5
  684 2,39 59 l21f #_R5
  685 2,44 49 l21f #_R5
  686 2,45 50 l21f #_R5
  687 2,65 112 l21f #_R5
  688 2,66 112 l21f #_R5
  689 2,68 176 l21f #_R5
  690 2,69 174 l21f #_R5
  691 2,77 114 l21f #_R5
  692 2,78 113 l21f #_R5
  693 2,79 116 l21f #_R5
  694 2,80 115 l21f #_R5
  695 2,104 211 l21f #_R5
  696 2,121 212 2*l21f #_R5
  697 8,36 123 l21f #_R5
  698 8,37 122 l21f #_R5
  699 8,38 92 l21f #_R5
  700 8,39 100 l21f #_R5
  701 8,44 96 l21f #_R5
  702 8,45 99 l21f #_R5
  703 8,65 174 l21f #_R5
  704 8,66 176 l21f #_R5
  705 8,68 213 l21f #_R5
  706 8,69 213 l21f #_R5
  707 8,77 181 l21f #_R5
  708 8,78 184 l21f #_R5
  709 8,79 188 l21f #_R5
  710 8,80 186 l21f #_R5
  711 8,104 214 l21f #_R5
  712 8,121 215 2*l21f #_R5
  713 13,36 125 l21f #_R5
  714 13,37 124 l21f #_R5
  715 13,104 216 l21f #_R5
  716 13,121 217 2*l21f #_R5
  717 23,36 127 2*l21f #_R5
  718 23,37 126 2*l21f #_R5
  719 23,104 218 2*l21f #_R5
  720 23,121 219 4*l21f #_R5
  721 24,104 220 l21f #_R5
  722 25,104 221 l21f #_R5
  723 26,104 222 l21f #_R5
  724 3,34 96 l21f #_R5
  725 7,34 99 l21f #_R5
  726 34,104 223 l21f #_R5
  727 3,36 154 l21f #_R5
  728 7,36 156 l21f #_R5
  729 12,36 158 2*l21f #_R5
  730 13,36 160 l21f #_R5
  731 33,36 162 l21f #_R5
  732 33,36 163 l21f #_R5
  733 36,36 224 l21f #_R5
  734 36,37 225 l21f #_R5
  735 36,104 226 l21f #_R5
  736 36,121 227 2*l21f #_R5
  737 3,37 155 l21f #_R5
  738 7,37 157 l21f #_R5
  739 12,37 159 2*l21f #_R5
  740 13,37 161 l21f #_R5
  741 33,37 164 l21f #_R5
  742 33,37 165 l21f #_R5
  743 36,37 228 l21f #_R5
  744 37,37 229 l21f #_R5
  745 37,104 230 l21f #_R5
  746 37,121 231 2*l21f #_R5
  747 3,40 91 l21f #_R5
  748 7,40 93 l21f #_R5
  749 40,104 232 l21f #_R5
  750 3,47 95 l21f #_R5
  751 7,47 97 l21f #_R5
  752 47,104 233 l21f #_R5
  753 3,48 97 l21f #_R5
  754 7,48 101 l21f #_R5
  755 48,104 234 l21f #_R5
  756 3,58 98 l21f #_R5
  757 7,58 102 l21f #_R5
  758 58,104 235 l21f #_R5
  759 3,105 168 l21f #_R5
  760 7,105 170 l21f #_R5
  761 12,105 236 2*l21f #_R5
  762 13,105 237 l21f #_R5
  763 33,105 238 l21f #_R5
  764 33,105 239 l21f #_R5
  765 36,105 240 l21f #_R5
  766 37,105 241 l21f #_R5
  767 104,105 242 l21f #_R5
  768 105,121 243 2*l21f #_R5
  769 3,105 167 l21f #_R5
  770 7,105 169 l21f #_R5
  771 12,105 244 2*l21f #_R5
  772 13,105 245 l21f #_R5
  773 33,105 246 l21f #_R5
  774 33,105 247 l21f #_R5
  775 36,105 248 l21f #_R5
  776 37,105 249 l21f #_R5
  777 104,105 250 l21f #_R5
  778 105,121 251 2*l21f #_R5
  779 3,106 171 l21f #_R5
  780 7,106 173 l21f #_R5
  781 104,106 252 l21f #_R5
  782 3,107 172 l21f #_R5
  783 7,107 175 l21f #_R5
  784 104,107 253 l21f #_R5
  785 3,108 178 l21f #_R5
  786 7,108 180 l21f #_R5
  787 104,108 254 l21f #_R5
  788 3,109 177 l21f #_R5
  789 7,109 183 l21f #_R5
  790 104,109 255 l21f #_R5
  791 3,110 182 l21f #_R5
  792 7,110 187 l21f #_R5
  793 104,110 256 l21f #_R5
  794 3,111 179 l21f #_R5
  795 7,111 185 l21f #_R5
  796 104,111 257 l21f #_R5
  797 34 8,13 l21r #_reverse__R5
  798 41 2,38 l21r #_reverse__R5
  799 44 3,13 l21r #_reverse__R5
  800 45 7,13 l21r #_reverse__R5
  801 46 12,13 l21r #_reverse__R5
  802 47 3,23 l21r #_reverse__R5
  803 48 7,23 l21r #_reverse__R5
  804 49 2,44 l21r #_reverse__R5
  805 49 3,24 l21r #_reverse__R5
  806 50 2,45 l21r #_reverse__R5
  807 50 7,24 l21r #_reverse__R5
  808 51 2,19 l21r #_reverse__R5
  809 51 8,18 l21r #_reverse__R5
  810 52 3,25 l21r #_reverse__R5
  811 53 3,26 l21r #_reverse__R5
  812 54 7,25 l21r #_reverse__R5
  813 55 8,20 l21r #_reverse__R5
  814 56 7,26 l21r #_reverse__R5
  815 57 8,21 l21r #_reverse__R5
  816 59 2,39 l21r #_reverse__R5
  817 65 2,33 l21r #_reverse__R5
  818 66 2,33 l21r #_reverse__R5
  819 67 8,19 2*l21r #_reverse__R5
  820 68 8,33 l21r #_reverse__R5
  821 69 8,33 l21r #_reverse__R5
  822 70 13,13 l21r #_reverse__R5
  823 71 13,33 l21r #_reverse__R5
  824 72 13,33 l21r #_reverse__R5
  825 73 12,23 l21r #_reverse__R5
  826 74 13,23 l21r #_reverse__R5
  827 75 23,33 l21r #_reverse__R5
  828 76 23,33 l21r #_reverse__R5
  829 91 3,40 l21r #_reverse__R5
  830 92 8,38 l21r #_reverse__R5
  831 93 7,40 l21r #_reverse__R5
  832 95 3,47 2*l21r #_reverse__R5
  833 96 3,34 l21r #_reverse__R5
  834 96 8,44 l21r #_reverse__R5
  835 97 3,48 l21r #_reverse__R5
  836 97 7,47 l21r #_reverse__R5
  837 98 3,58 l21r #_reverse__R5
  838 99 7,34 l21r #_reverse__R5
  839 99 8,45 l21r #_reverse__R5
  840 100 8,39 l21r #_reverse__R5
  841 101 7,48 2*l21r #_reverse__R5
  842 102 7,58 l21r #_reverse__R5
  843 106 2,37 l21r #_reverse__R5
  844 107 2,36 l21r #_reverse__R5
  845 112 2,66 l21r #_reverse__R5
  846 112 2,65 l21r #_reverse__R5
  847 113 2,78 l21r #_reverse__R5
  848 114 2,77 l21r #_reverse__R5
  849 115 2,80 l21r #_reverse__R5
  850 116 2,79 l21r #_reverse__R5
  851 3,36 109 l22f #_R6
  852 3,37 108 l22f #_R6
  853 3,38 42 l22f #_R6
  854 3,39 60 l22f #_R6
  855 3,44 52 l22f #_R6
  856 3,45 54 l22f #_R6
  857 3,65 113 l22f #_R6
  858 3,66 114 l22f #_R6
  859 3,68 184 l22f #_R6
  860 3,69 181 l22f #_R6
  861 3,77 117 l22f #_R6
  862 3,78 117 l22f #_R6
  863 3,79 119 l22f #_R6
  864 3,80 118 l22f #_R6
  865 3,104 258 l22f #_R6
  866 3,121 259 2*l22f #_R6
  867 7,36 111 l22f #_R6
  868 7,37 110 l22f #_R6
  869 7,38 43 l22f #_R6
  870 7,39 61 l22f #_R6
  871 7,44 53 l22f #_R6
  872 7,45 56 l22f #_R6
  873 7,65 115 l22f #_R6
  874 7,66 116 l22f #_R6
  875 7,68 186 l22f #_R6
  876 7,69 188 l22f #_R6
  877 7,77 118 l22f #_R6
  878 7,78 119 l22f #_R6
  879 7,79 120 l22f #_R6
  880 7,80 120 l22f #_R6
  881 7,104 260 l22f #_R6
  882 7,121 261 2*l22f #_R6
  883 12,36 129 2*l22f #_R6
  884 12,37 128 2*l22f #_R6
  885 12,104 262 2*l22f #_R6
  886 12,121 263 4*l22f #_R6
  887 13,36 131 l22f #_R6
  888 13,37 130 l22f #_R6
  889 13,104 264 l22f #_R6
  890 13,121 265 2*l22f #_R6
  891 18,104 266 l22f #_R6
  892 19,104 267 l22f #_R6
  893 20,104 268 l22f #_R6
  894 21,104 269 l22f #_R6
  895 33,36 134 l22f #_R6
  896 33,37 132 l22f #_R6
  897 33,104 270 l22f #_R6
  898 33,121 271 2*l22f #_R6
  899 33,36 135 l22f #_R6
  900 33,37 133 l22f #_R6
  901 33,104 272 l22f #_R6
  902 33,121 273 2*l22f #_R6
  903 36,36 274 0.5*l22f #_R6
  904 36,37 275 l22f #_R6
  905 36,104 276 l22f #_R6
  906 36,121 277 2*l22f #_R6
  907 37,37 278 0.5*l22f #_R6
  908 37,104 279 l22f #_R6
  909 37,121 280 2*l22f #_R6
  910 38,104 281 l22f #_R6
  911 39,104 282 l22f #_R6
  912 44,104 283 l22f #_R6
  913 45,104 284 l22f #_R6
  914 65,104 285 l22f #_R6
  915 66,104 286 l22f #_R6
  916 68,104 287 l22f #_R6
  917 69,104 288 l22f #_R6
  918 77,104 289 l22f #_R6
  919 78,104 290 l22f #_R6
  920 79,104 291 l22f #_R6
  921 80,104 292 l22f #_R6
  922 104,104 293 0.5*l22f #_R6
  923 104,121 294 2*l22f #_R6
  924 121,121 295 2*l22f #_R6
  925 35 12,13 l22r #_reverse__R6
  926 42 3,38 l22r #_reverse__R6
  927 43 7,38 l22r #_reverse__R6
  928 52 3,44 l22r #_reverse__R6
  929 53 7,44 l22r #_reverse__R6
  930 54 3,45 l22r #_reverse__R6
  931 55 3,19 l22r #_reverse__R6
  932 56 7,45 l22r #_reverse__R6
  933 57 7,19 l22r #_reverse__R6
  934 60 3,39 l22r #_reverse__R6
  935 61 7,39 l22r #_reverse__R6
  936 77 3,33 l22r #_reverse__R6
  937 78 3,33 l22r #_reverse__R6
  938 79 7,33 l22r #_reverse__R6
  939 80 7,33 l22r #_reverse__R6
  940 81 12,33 l22r #_reverse__R6
  941 82 12,33 l22r #_reverse__R6
  942 83 13,13 l22r #_reverse__R6
  943 84 13,33 l22r #_reverse__R6
  944 85 13,33 l22r #_reverse__R6
  945 86 33,33 l22r #_reverse__R6
  946 87 33,33 l22r #_reverse__R6
  947 88 33,33 l22r #_reverse__R6
  948 108 3,37 l22r #_reverse__R6
  949 109 3,36 l22r #_reverse__R6
  950 110 7,37 l22r #_reverse__R6
  951 111 7,36 l22r #_reverse__R6
  952 113 3,65 l22r #_reverse__R6
  953 114 3,66 l22r #_reverse__R6
  954 115 7,65 l22r #_reverse__R6
  955 116 7,66 l22r #_reverse__R6
  956 117 3,78 l22r #_reverse__R6
  957 117 3,77 l22r #_reverse__R6
  958 118 3,80 l22r #_reverse__R6
  959 118 7,77 l22r #_reverse__R6
  960 119 3,79 l22r #_reverse__R6
  961 119 7,78 l22r #_reverse__R6
  962 120 7,80 l22r #_reverse__R6
  963 120 7,79 l22r #_reverse__R6
  964 64 296 _rateLaw1 #_R7
  965 74 297 _rateLaw1 #_R7
  966 83 298 _rateLaw1 #_R7
  967 35 166 _rateLaw2 #_R8
  968 63 297 _rateLaw2 #_R8
  969 70 299 _rateLaw2 #_R8
  970 73 300 _rateLaw2 #_R8
  971 75 301 _rateLaw2 #_R8
  972 76 301 _rateLaw2 #_R8
  973 84 302 _rateLaw2 #_R8
  974 85 303 _rateLaw2 #_R8
  975 46 166 _rateLaw3 #_R9
  976 62 298 _rateLaw3 #_R9
  977 71 303 _rateLaw3 #_R9
  978 72 302 _rateLaw3 #_R9
  979 81 304 _rateLaw3 #_R9
  980 82 304 _rateLaw3 #_R9
  981 86 305 _rateLaw3 #_R9
  982 87 306 _rateLaw3 #_R9
  983 88 305 _rateLaw3 #_R9
  984 89 22 2*l22r #_reverse__R9
  985 42 43 k_o #_R10
  986 44 45 k_o #_R10
  987 47 48 k_o #_R10
  988 49 50 k_o #_R10
  989 52 54 k_o #_R10
  990 52 53 k_o #_R10
  991 53 56 k_o #_R10
  992 54 56 k_o #_R10
  993 55 57 k_o #_R10
  994 60 61 k_o #_R10
  995 77 79 k_o #_R10
  996 78 80 k_o #_R10
  997 91 93 k_o #_R10
  998 95 97 2*k_o #_R10
  999 96 99 k_o #_R10
 1000 97 101 k_o #_R10
 1001 98 102 k_o #_R10
 1002 108 110 k_o #_R10
 1003 109 111 k_o #_R10
 1004 113 115 k_o #_R10
 1005 114 116 k_o #_R10
 1006 117 119 k_o #_R10
 1007 117 118 k_o #_R10
 1008 118 120 k_o #_R10
 1009 119 120 k_o #_R10
 1010 34 24 k_c #_R11
 1011 39 38 k_c #_R11
 1012 43 42 k_c #_R11
 1013 45 44 k_c #_R11
 1014 48 47 k_c #_R11
 1015 50 49 k_c #_R11
 1016 51 27 k_c #_R11
 1017 53 52 k_c #_R11
 1018 54 52 k_c #_R11
 1019 55 28 k_c #_R11
 1020 56 53 k_c #_R11
 1021 56 54 k_c #_R11
 1022 57 55 k_c #_R11
 1023 57 29 k_c #_R11
 1024 58 40 k_c #_R11
 1025 59 41 k_c #_R11
 1026 60 42 k_c #_R11
 1027 61 60 k_c #_R11
 1028 61 43 k_c #_R11
 1029 67 51 2*k_c #_R11
 1030 68 65 k_c #_R11
 1031 69 66 k_c #_R11
 1032 79 77 k_c #_R11
 1033 80 78 k_c #_R11
 1034 92 41 k_c #_R11
 1035 93 91 k_c #_R11
 1036 94 90 k_c #_R11
 1037 96 49 k_c #_R11
 1038 97 95 k_c #_R11
 1039 98 91 k_c #_R11
 1040 99 96 k_c #_R11
 1041 99 50 k_c #_R11
 1042 100 59 k_c #_R11
 1043 100 92 k_c #_R11
 1044 101 97 2*k_c #_R11
 1045 102 98 k_c #_R11
 1046 102 93 k_c #_R11
 1047 103 94 2*k_c #_R11
 1048 104 307 k_c #_R11
 1049 110 108 k_c #_R11
 1050 111 109 k_c #_R11
 1051 115 113 k_c #_R11
 1052 116 114 k_c #_R11
 1053 118 117 k_c #_R11
 1054 119 117 k_c #_R11
 1055 120 118 k_c #_R11
 1056 120 119 k_c #_R11
 1057 7,34 70 kaf #_R12
 1058 7,39 62 kaf #_R12
 1059 7,45 46 kaf #_R12
 1060 7,48 73 kaf #_R12
 1061 7,58 63 kaf #_R12
 1062 7,68 71 kaf #_R12
 1063 7,69 72 kaf #_R12
 1064 7,79 81 kaf #_R12
 1065 7,80 82 kaf #_R12
 1066 7,104 33 kaf #_R12
 1067 7,110 128 kaf #_R12
 1068 7,111 129 kaf #_R12
 1069 8,34 74 kaf #_R12
 1070 8,39 63 kaf #_R12
 1071 8,45 70 kaf #_R12
 1072 8,48 74 kaf #_R12
 1073 8,58 64 kaf #_R12
 1074 8,68 75 kaf #_R12
 1075 8,69 76 kaf #_R12
 1076 8,79 84 kaf #_R12
 1077 8,80 85 kaf #_R12
 1078 8,104 36 kaf #_R12
 1079 8,110 130 kaf #_R12
 1080 8,111 131 kaf #_R12
 1081 9,104 65 kaf #_R12
 1082 10,104 77 kaf #_R12
 1083 11,104 79 2*kaf #_R12
 1084 14,104 138 kaf #_R12
 1085 15,104 154 kaf #_R12
 1086 16,104 68 kaf #_R12
 1087 16,104 156 kaf #_R12
 1088 17,104 140 2*kaf #_R12
 1089 19,104 158 kaf #_R12
 1090 21,104 81 kaf #_R12
 1091 26,104 84 kaf #_R12
 1092 34,104 160 kaf #_R12
 1093 39,104 142 kaf #_R12
 1094 45,104 71 kaf #_R12
 1095 48,104 75 kaf #_R12
 1096 58,104 144 kaf #_R12
 1097 68,104 162 kaf #_R12
 1098 69,104 163 kaf #_R12
 1099 79,104 86 kaf #_R12
 1100 80,104 87 kaf #_R12
 1101 104,104 121 0.5*kaf #_R12
 1102 104,110 132 kaf #_R12
 1103 104,111 134 kaf #_R12
 1104 34 8,16 kar #_reverse__R12
 1105 35 8,21 kar #_reverse__R12
 1106 35 7,26 kar #_reverse__R12
 1107 36 8,104 kar #_reverse__R12
 1108 37 7,136 kar #_reverse__R12
 1109 38 7,14 kar #_reverse__R12
 1110 39 7,17 kar #_reverse__R12
 1111 40 8,14 kar #_reverse__R12
 1112 41 9,14 kar #_reverse__R12
 1113 42 10,14 kar #_reverse__R12
 1114 43 11,14 kar #_reverse__R12
 1115 44 7,15 kar #_reverse__R12
 1116 45 7,16 kar #_reverse__R12
 1117 46 7,45 kar #_reverse__R12
 1118 46 7,19 kar #_reverse__R12
 1119 47 8,15 kar #_reverse__R12
 1120 48 8,16 kar #_reverse__R12
 1121 49 9,15 kar #_reverse__R12
 1122 50 9,16 kar #_reverse__R12
 1123 51 9,16 kar #_reverse__R12
 1124 52 10,15 kar #_reverse__R12
 1125 53 11,15 kar #_reverse__R12
 1126 54 10,16 kar #_reverse__R12
 1127 55 10,16 kar #_reverse__R12
 1128 56 11,16 kar #_reverse__R12
 1129 57 11,16 kar #_reverse__R12
 1130 58 8,17 kar #_reverse__R12
 1131 59 9,17 kar #_reverse__R12
 1132 60 10,17 kar #_reverse__R12
 1133 61 11,17 kar #_reverse__R12
 1134 62 7,39 2*kar #_reverse__R12
 1135 63 7,58 kar #_reverse__R12
 1136 63 8,39 kar #_reverse__R12
 1137 64 8,58 2*kar #_reverse__R12
 1138 65 9,104 kar #_reverse__R12
 1139 66 7,211 kar #_reverse__R12
 1140 67 16,16 kar #_reverse__R12
 1141 68 16,104 kar #_reverse__R12
 1142 69 7,214 kar #_reverse__R12
 1143 70 8,45 kar #_reverse__R12
 1144 70 7,34 kar #_reverse__R12
 1145 71 45,104 kar #_reverse__R12
 1146 71 7,68 kar #_reverse__R12
 1147 72 7,216 kar #_reverse__R12
 1148 72 7,69 kar #_reverse__R12
 1149 73 7,48 kar #_reverse__R12
 1150 73 8,19 kar #_reverse__R12
 1151 74 8,48 kar #_reverse__R12
 1152 74 8,34 kar #_reverse__R12
 1153 75 48,104 kar #_reverse__R12
 1154 75 8,68 kar #_reverse__R12
 1155 76 7,218 kar #_reverse__R12
 1156 76 8,69 kar #_reverse__R12
 1157 77 10,104 kar #_reverse__R12
 1158 78 7,258 kar #_reverse__R12
 1159 79 11,104 kar #_reverse__R12
 1160 80 7,260 kar #_reverse__R12
 1161 81 21,104 kar #_reverse__R12
 1162 81 7,79 kar #_reverse__R12
 1163 82 7,262 kar #_reverse__R12
 1164 82 7,80 kar #_reverse__R12
 1165 83 8,26 2*kar #_reverse__R12
 1166 84 26,104 kar #_reverse__R12
 1167 84 8,79 kar #_reverse__R12
 1168 85 7,264 kar #_reverse__R12
 1169 85 8,80 kar #_reverse__R12
 1170 86 79,104 2*kar #_reverse__R12
 1171 87 7,270 kar #_reverse__R12
 1172 87 80,104 kar #_reverse__R12
 1173 88 7,272 2*kar #_reverse__R12
 1174 90 14,14 kar #_reverse__R12
 1175 91 14,15 kar #_reverse__R12
 1176 92 14,16 kar #_reverse__R12
 1177 93 14,16 kar #_reverse__R12
 1178 94 14,17 kar #_reverse__R12
 1179 95 15,15 kar #_reverse__R12
 1180 96 15,16 kar #_reverse__R12
 1181 97 15,16 kar #_reverse__R12
 1182 98 15,17 kar #_reverse__R12
 1183 99 16,16 kar #_reverse__R12
 1184 100 16,17 kar #_reverse__R12
 1185 101 16,16 kar #_reverse__R12
 1186 102 16,17 kar #_reverse__R12
 1187 103 17,17 kar #_reverse__R12
 1188 105 8,136 kar #_reverse__R12
 1189 106 9,136 kar #_reverse__R12
 1190 107 8,211 kar #_reverse__R12
 1191 108 10,136 kar #_reverse__R12
 1192 109 8,258 kar #_reverse__R12
 1193 110 11,136 kar #_reverse__R12
 1194 111 8,260 kar #_reverse__R12
 1195 112 9,211 kar #_reverse__R12
 1196 113 9,258 kar #_reverse__R12
 1197 114 10,211 kar #_reverse__R12
 1198 115 9,260 kar #_reverse__R12
 1199 116 11,211 kar #_reverse__R12
 1200 117 10,258 kar #_reverse__R12
 1201 118 10,260 kar #_reverse__R12
 1202 119 11,258 kar #_reverse__R12
 1203 120 11,260 kar #_reverse__R12
 1204 121 104,104 kar #_reverse__R12
 1205 56 166 _rateLaw4 #_R13
 1206 57 166 _rateLaw4 #_R13
 1207 61 298 _rateLaw4 #_R13
 1208 67 300 _rateLaw4 #_R13
 1209 99 299 _rateLaw4 #_R13
 1210 100 297 _rateLaw4 #_R13
 1211 101 300 _rateLaw4 #_R13
 1212 102 297 _rateLaw4 #_R13
 1213 103 296 _rateLaw4 #_R13
 1214 120 304 _rateLaw4 #_R13
 1215 89 32 2*kar #_reverse__R13
 1216 34 122 kp #_R14
 1217 34 123 kp #_R14
 1218 35 128 kp #_R14
 1219 35 84 kp #_R14
 1220 35 85 kp #_R14
 1221 35 129 kp #_R14
 1222 36 137 kp #_R14
 1223 37 137 kp #_R14
 1224 38 138 kp #_R14
 1225 38 139 kp #_R14
 1226 39 140 kp #_R14
 1227 39 141 kp #_R14
 1228 40 146 kp #_R14
 1229 40 147 kp #_R14
 1230 41 149 kp #_R14
 1231 41 148 kp #_R14
 1232 42 151 kp #_R14
 1233 42 150 kp #_R14
 1234 43 153 kp #_R14
 1235 43 152 kp #_R14
 1236 44 154 kp #_R14
 1237 44 155 kp #_R14
 1238 45 156 kp #_R14
 1239 45 157 kp #_R14
 1240 46 71 kp #_R14
 1241 46 158 kp #_R14
 1242 46 159 kp #_R14
 1243 46 72 kp #_R14
 1244 47 167 kp #_R14
 1245 47 168 kp #_R14
 1246 48 169 kp #_R14
 1247 48 170 kp #_R14
 1248 49 171 kp #_R14
 1249 49 172 kp #_R14
 1250 50 173 kp #_R14
 1251 50 175 kp #_R14
 1252 51 174 kp #_R14
 1253 51 176 kp #_R14
 1254 52 178 kp #_R14
 1255 52 177 kp #_R14
 1256 53 182 kp #_R14
 1257 53 179 kp #_R14
 1258 54 180 kp #_R14
 1259 54 183 kp #_R14
 1260 55 181 kp #_R14
 1261 55 184 kp #_R14
 1262 56 187 kp #_R14
 1263 56 185 kp #_R14
 1264 57 186 kp #_R14
 1265 57 188 kp #_R14
 1266 58 190 kp #_R14
 1267 58 189 kp #_R14
 1268 59 191 kp #_R14
 1269 59 192 kp #_R14
 1270 60 193 kp #_R14
 1271 60 194 kp #_R14
 1272 61 195 kp #_R14
 1273 61 196 kp #_R14
 1274 62 142 2*kp #_R14
 1275 62 143 2*kp #_R14
 1276 63 144 kp #_R14
 1277 63 198 kp #_R14
 1278 63 145 kp #_R14
 1279 63 197 kp #_R14
 1280 64 200 2*kp #_R14
 1281 64 199 2*kp #_R14
 1282 65 212 kp #_R14
 1283 66 212 kp #_R14
 1284 67 213 2*kp #_R14
 1285 68 215 kp #_R14
 1286 69 215 kp #_R14
 1287 70 124 kp #_R14
 1288 70 160 kp #_R14
 1289 70 161 kp #_R14
 1290 70 125 kp #_R14
 1291 71 217 kp #_R14
 1292 71 162 kp #_R14
 1293 71 164 kp #_R14
 1294 72 217 kp #_R14
 1295 72 163 kp #_R14
 1296 72 165 kp #_R14
 1297 73 75 kp #_R14
 1298 73 244 kp #_R14
 1299 73 76 kp #_R14
 1300 73 236 kp #_R14
 1301 74 126 kp #_R14
 1302 74 245 kp #_R14
 1303 74 237 kp #_R14
 1304 74 127 kp #_R14
 1305 75 219 kp #_R14
 1306 75 246 kp #_R14
 1307 75 238 kp #_R14
 1308 76 219 kp #_R14
 1309 76 247 kp #_R14
 1310 76 239 kp #_R14
 1311 77 259 kp #_R14
 1312 78 259 kp #_R14
 1313 79 261 kp #_R14
 1314 80 261 kp #_R14
 1315 81 263 kp #_R14
 1316 81 86 kp #_R14
 1317 81 87 kp #_R14
 1318 82 263 kp #_R14
 1319 82 87 kp #_R14
 1320 82 88 kp #_R14
 1321 83 130 2*kp #_R14
 1322 83 131 2*kp #_R14
 1323 84 265 kp #_R14
 1324 84 132 kp #_R14
 1325 84 134 kp #_R14
 1326 85 265 kp #_R14
 1327 85 133 kp #_R14
 1328 85 135 kp #_R14
 1329 86 271 2*kp #_R14
 1330 87 271 kp #_R14
 1331 87 273 kp #_R14
 1332 88 273 2*kp #_R14
 1333 89 304 4*kp #_R14
 1334 90 308 2*kp #_R14
 1335 91 309 kp #_R14
 1336 91 310 kp #_R14
 1337 92 311 kp #_R14
 1338 92 312 kp #_R14
 1339 93 313 kp #_R14
 1340 93 314 kp #_R14
 1341 94 315 kp #_R14
 1342 94 316 kp #_R14
 1343 95 317 2*kp #_R14
 1344 96 318 kp #_R14
 1345 96 319 kp #_R14
 1346 97 320 kp #_R14
 1347 97 321 kp #_R14
 1348 98 322 kp #_R14
 1349 98 323 kp #_R14
 1350 99 324 kp #_R14
 1351 99 325 kp #_R14
 1352 100 326 kp #_R14
 1353 100 327 kp #_R14
 1354 101 328 2*kp #_R14
 1355 102 329 kp #_R14
 1356 102 330 kp #_R14
 1357 103 331 2*kp #_R14
 1358 105 332 kp #_R14
 1359 106 333 kp #_R14
 1360 107 333 kp #_R14
 1361 108 334 kp #_R14
 1362 109 334 kp #_R14
 1363 110 335 kp #_R14
 1364 111 335 kp #_R14
 1365 112 336 kp #_R14
 1366 113 337 kp #_R14
 1367 114 337 kp #_R14
 1368 115 338 kp #_R14
 1369 116 338 kp #_R14
 1370 117 339 kp #_R14
 1371 118 340 kp #_R14
 1372 119 340 kp #_R14
 1373 120 341 kp #_R14
 1374 36 13 kdp #_R15
 1375 37 13 kdp #_R15
 1376 65 18 kdp #_R15
 1377 66 18 kdp #_R15
 1378 68 19 kdp #_R15
 1379 69 19 kdp #_R15
 1380 71 46 kdp #_R15
 1381 72 46 kdp #_R15
 1382 75 73 kdp #_R15
 1383 76 73 kdp #_R15
 1384 77 20 kdp #_R15
 1385 78 20 kdp #_R15
 1386 79 21 kdp #_R15
 1387 80 21 kdp #_R15
 1388 81 22 kdp #_R15
 1389 82 22 kdp #_R15
 1390 84 35 kdp #_R15
 1391 85 35 kdp #_R15
 1392 86 81 2*kdp #_R15
 1393 87 81 kdp #_R15
 1394 87 82 kdp #_R15
 1395 88 82 2*kdp #_R15
 1396 104 7 kdp #_R15
 1397 105 23 kdp #_R15
 1398 106 24 kdp #_R15
 1399 107 24 kdp #_R15
 1400 108 25 kdp #_R15
 1401 109 25 kdp #_R15
 1402 110 26 kdp #_R15
 1403 111 26 kdp #_R15
 1404 112 27 kdp #_R15
 1405 113 28 kdp #_R15
 1406 114 28 kdp #_R15
 1407 115 29 kdp #_R15
 1408 116 29 kdp #_R15
 1409 117 30 kdp #_R15
 1410 118 31 kdp #_R15
 1411 119 31 kdp #_R15
 1412 120 32 kdp #_R15
 1413 121 33 2*kdp #_R15
 1414 1,122 68 k11f #_R1
 1415 1,123 69 k11f #_R1
 1416 1,124 71 k11f #_R1
 1417 1,125 72 k11f #_R1
 1418 1,126 75 k11f #_R1
 1419 1,126 124 k11f #_R1
 1420 1,127 76 k11f #_R1
 1421 1,127 125 k11f #_R1
 1422 1,128 81 k11f #_R1
 1423 1,129 82 k11f #_R1
 1424 1,130 84 k11f #_R1
 1425 1,130 128 k11f #_R1
 1426 1,131 85 k11f #_R1
 1427 1,131 129 k11f #_R1
 1428 1,132 86 k11f #_R1
 1429 1,133 87 k11f #_R1
 1430 1,134 87 k11f #_R1
 1431 1,135 88 k11f #_R1
 1432 1,136 104 k11f #_R1
 1433 1,137 121 k11f #_R1
 1434 1,144 142 k11f #_R1
 1435 1,145 143 k11f #_R1
 1436 1,146 138 k11f #_R1
 1437 1,147 139 k11f #_R1
 1438 1,160 158 k11f #_R1
 1439 1,161 159 k11f #_R1
 1440 1,167 154 k11f #_R1
 1441 1,168 155 k11f #_R1
 1442 1,169 156 k11f #_R1
 1443 1,170 157 k11f #_R1
 1444 1,189 141 k11f #_R1
 1445 1,190 140 k11f #_R1
 1446 1,197 143 k11f #_R1
 1447 1,198 142 k11f #_R1
 1448 1,199 197 k11f #_R1
 1449 1,199 145 k11f #_R1
 1450 1,200 144 k11f #_R1
 1451 1,200 198 k11f #_R1
 1452 1,203 202 k11f #_R1
 1453 1,204 201 k11f #_R1
 1454 1,206 205 k11f #_R1
 1455 1,207 202 k11f #_R1
 1456 1,208 206 2*k11f #_R1
 1457 1,209 203 k11f #_R1
 1458 1,209 207 k11f #_R1
 1459 1,210 204 2*k11f #_R1
 1460 1,218 216 k11f #_R1
 1461 1,219 217 k11f #_R1
 1462 1,224 163 k11f #_R1
 1463 1,225 162 k11f #_R1
 1464 1,228 165 k11f #_R1
 1465 1,229 164 k11f #_R1
 1466 1,236 159 k11f #_R1
 1467 1,237 161 k11f #_R1
 1468 1,237 236 k11f #_R1
 1469 1,238 164 k11f #_R1
 1470 1,239 165 k11f #_R1
 1471 1,240 228 k11f #_R1
 1472 1,240 239 k11f #_R1
 1473 1,241 238 k11f #_R1
 1474 1,241 229 k11f #_R1
 1475 1,242 230 k11f #_R1
 1476 1,243 231 k11f #_R1
 1477 1,244 158 k11f #_R1
 1478 1,245 160 k11f #_R1
 1479 1,245 244 k11f #_R1
 1480 1,246 162 k11f #_R1
 1481 1,247 163 k11f #_R1
 1482 1,248 224 k11f #_R1
 1483 1,248 247 k11f #_R1
 1484 1,249 225 k11f #_R1
 1485 1,249 246 k11f #_R1
 1486 1,250 226 k11f #_R1
 1487 1,251 227 k11f #_R1
 1488 1,264 262 k11f #_R1
 1489 1,265 263 k11f #_R1
 1490 1,274 135 2*k11f #_R1
 1491 1,275 134 k11f #_R1
 1492 1,275 133 k11f #_R1
 1493 1,276 272 k11f #_R1
 1494 1,277 273 k11f #_R1
 1495 1,278 132 2*k11f #_R1
 1496 1,279 270 k11f #_R1
 1497 1,280 271 k11f #_R1
 1498 1,332 137 2*k11f #_R1
 1499 1,333 212 k11f #_R1
 1500 1,334 259 k11f #_R1
 1501 1,335 261 k11f #_R1
 1502 124 1,126 k11r #_reverse__R1
 1503 125 1,127 k11r #_reverse__R1
 1504 128 1,130 k11r #_reverse__R1
 1505 129 1,131 k11r #_reverse__R1
 1506 132 1,278 k11r #_reverse__R1
 1507 133 1,275 k11r #_reverse__R1
 1508 134 1,275 k11r #_reverse__R1
 1509 135 1,274 k11r #_reverse__R1
 1510 137 1,332 k11r #_reverse__R1
 1511 138 1,146 k11r #_reverse__R1
 1512 139 1,147 k11r #_reverse__R1
 1513 140 1,190 k11r #_reverse__R1
 1514 141 1,189 k11r #_reverse__R1
 1515 142 1,144 k11r #_reverse__R1
 1516 142 1,198 k11r #_reverse__R1
 1517 143 1,145 k11r #_reverse__R1
 1518 143 1,197 k11r #_reverse__R1
 1519 144 1,200 k11r #_reverse__R1
 1520 145 1,199 k11r #_reverse__R1
 1521 154 1,167 k11r #_reverse__R1
 1522 155 1,168 k11r #_reverse__R1
 1523 156 1,169 k11r #_reverse__R1
 1524 157 1,170 k11r #_reverse__R1
 1525 158 1,160 k11r #_reverse__R1
 1526 158 1,244 k11r #_reverse__R1
 1527 159 1,161 k11r #_reverse__R1
 1528 159 1,236 k11r #_reverse__R1
 1529 160 1,245 k11r #_reverse__R1
 1530 161 1,237 k11r #_reverse__R1
 1531 162 1,246 k11r #_reverse__R1
 1532 162 1,225 k11r #_reverse__R1
 1533 163 1,247 k11r #_reverse__R1
 1534 163 1,224 k11r #_reverse__R1
 1535 164 1,229 k11r #_reverse__R1
 1536 164 1,238 k11r #_reverse__R1
 1537 165 1,239 k11r #_reverse__R1
 1538 165 1,228 k11r #_reverse__R1
 1539 197 1,199 k11r #_reverse__R1
 1540 198 1,200 k11r #_reverse__R1
 1541 201 1,204 2*k11r #_reverse__R1
 1542 202 1,207 k11r #_reverse__R1
 1543 202 1,203 k11r #_reverse__R1
 1544 203 1,209 k11r #_reverse__R1
 1545 204 1,210 k11r #_reverse__R1
 1546 205 1,206 2*k11r #_reverse__R1
 1547 206 1,208 k11r #_reverse__R1
 1548 207 1,209 k11r #_reverse__R1
 1549 212 1,333 k11r #_reverse__R1
 1550 215 1,342 k11r #_reverse__R1
 1551 216 1,218 k11r #_reverse__R1
 1552 217 1,219 k11r #_reverse__R1
 1553 217 1,343 k11r #_reverse__R1
 1554 219 1,344 k11r #_reverse__R1
 1555 224 1,248 k11r #_reverse__R1
 1556 225 1,249 k11r #_reverse__R1
 1557 226 1,250 k11r #_reverse__R1
 1558 227 1,251 k11r #_reverse__R1
 1559 227 1,345 k11r #_reverse__R1
 1560 228 1,240 k11r #_reverse__R1
 1561 229 1,241 k11r #_reverse__R1
 1562 230 1,242 k11r #_reverse__R1
 1563 231 1,243 k11r #_reverse__R1
 1564 231 1,346 k11r #_reverse__R1
 1565 236 1,237 k11r #_reverse__R1
 1566 238 1,241 k11r #_reverse__R1
 1567 239 1,240 k11r #_reverse__R1
 1568 243 1,347 k11r #_reverse__R1
 1569 244 1,245 k11r #_reverse__R1
 1570 246 1,249 k11r #_reverse__R1
 1571 247 1,248 k11r #_reverse__R1
 1572 251 1,348 k11r #_reverse__R1
 1573 259 1,334 k11r #_reverse__R1
 1574 261 1,335 k11r #_reverse__R1
 1575 262 1,264 k11r #_reverse__R1
 1576 263 1,265 k11r #_reverse__R1
 1577 263 1,349 k11r #_reverse__R1
 1578 265 1,350 k11r #_reverse__R1
 1579 270 1,279 k11r #_reverse__R1
 1580 271 1,280 k11r #_reverse__R1
 1581 271 1,351 k11r #_reverse__R1
 1582 272 1,276 k11r #_reverse__R1
 1583 273 1,277 k11r #_reverse__R1
 1584 273 1,352 k11r #_reverse__R1
 1585 277 1,353 k11r #_reverse__R1
 1586 280 1,354 k11r #_reverse__R1
 1587 294 1,355 k11r #_reverse__R1
 1588 295 1,356 2*k11r #_reverse__R1
 1589 307 1,357 k11r #_reverse__R1
 1590 1,138 154 k21f #_R2
 1591 1,138 65 k21f #_R2
 1592 1,139 66 k21f #_R2
 1593 1,139 155 k21f #_R2
 1594 1,140 68 k21f #_R2
 1595 1,140 156 k21f #_R2
 1596 1,141 69 k21f #_R2
 1597 1,141 157 k21f #_R2
 1598 1,142 71 k21f #_R2
 1599 1,142 158 k21f #_R2
 1600 1,143 72 k21f #_R2
 1601 1,143 159 k21f #_R2
 1602 1,144 75 k21f #_R2
 1603 1,144 160 k21f #_R2
 1604 1,145 76 k21f #_R2
 1605 1,145 161 k21f #_R2
 1606 1,146 167 k21f #_R2
 1607 1,146 106 k21f #_R2
 1608 1,147 107 k21f #_R2
 1609 1,147 168 k21f #_R2
 1610 1,148 172 k21f #_R2
 1611 1,148 112 k21f #_R2
 1612 1,149 112 k21f #_R2
 1613 1,149 171 k21f #_R2
 1614 1,150 177 k21f #_R2
 1615 1,150 113 k21f #_R2
 1616 1,151 114 k21f #_R2
 1617 1,151 178 k21f #_R2
 1618 1,152 179 k21f #_R2
 1619 1,152 115 k21f #_R2
 1620 1,153 116 k21f #_R2
 1621 1,153 182 k21f #_R2
 1622 1,189 123 k21f #_R2
 1623 1,189 170 k21f #_R2
 1624 1,190 122 k21f #_R2
 1625 1,190 169 k21f #_R2
 1626 1,191 174 k21f #_R2
 1627 1,191 173 k21f #_R2
 1628 1,192 176 k21f #_R2
 1629 1,192 175 k21f #_R2
 1630 1,193 181 k21f #_R2
 1631 1,193 180 k21f #_R2
 1632 1,194 184 k21f #_R2
 1633 1,194 183 k21f #_R2
 1634 1,195 188 k21f #_R2
 1635 1,195 187 k21f #_R2
 1636 1,196 186 k21f #_R2
 1637 1,196 185 k21f #_R2
 1638 1,197 125 k21f #_R2
 1639 1,197 236 k21f #_R2
 1640 1,198 244 k21f #_R2
 1641 1,198 124 k21f #_R2
 1642 1,199 127 k21f #_R2
 1643 1,199 237 k21f #_R2
 1644 1,200 245 k21f #_R2
 1645 1,200 126 k21f #_R2
 1646 1,201 162 2*k21f #_R2
 1647 1,202 163 k21f #_R2
 1648 1,202 164 k21f #_R2
 1649 1,203 224 k21f #_R2
 1650 1,203 238 k21f #_R2
 1651 1,204 246 k21f #_R2
 1652 1,204 225 k21f #_R2
 1653 1,205 165 2*k21f #_R2
 1654 1,206 239 k21f #_R2
 1655 1,206 228 k21f #_R2
 1656 1,207 247 k21f #_R2
 1657 1,207 229 k21f #_R2
 1658 1,208 240 2*k21f #_R2
 1659 1,209 248 k21f #_R2
 1660 1,209 241 k21f #_R2
 1661 1,210 249 2*k21f #_R2
 1662 1,232 233 k21f #_R2
 1663 1,232 220 k21f #_R2
 1664 1,235 223 k21f #_R2
 1665 1,235 234 k21f #_R2
 1666 1,281 283 k21f #_R2
 1667 1,281 266 k21f #_R2
 1668 1,282 267 k21f #_R2
 1669 1,282 284 k21f #_R2
 1670 1,296 297 4*k21f #_R2
 1671 1,297 299 k21f #_R2
 1672 1,297 300 k21f #_R2
 1673 1,298 166 2*k21f #_R2
 1674 1,308 148 k21f #_R2
 1675 1,308 310 k21f #_R2
 1676 1,308 309 k21f #_R2
 1677 1,308 149 k21f #_R2
 1678 1,309 317 k21f #_R2
 1679 1,309 171 k21f #_R2
 1680 1,310 172 k21f #_R2
 1681 1,310 317 k21f #_R2
 1682 1,311 176 k21f #_R2
 1683 1,311 318 k21f #_R2
 1684 1,312 319 k21f #_R2
 1685 1,312 174 k21f #_R2
 1686 1,313 320 k21f #_R2
 1687 1,313 173 k21f #_R2
 1688 1,314 175 k21f #_R2
 1689 1,314 321 k21f #_R2
 1690 1,315 312 k21f #_R2
 1691 1,315 322 k21f #_R2
 1692 1,315 191 k21f #_R2
 1693 1,315 313 k21f #_R2
 1694 1,316 192 k21f #_R2
 1695 1,316 323 k21f #_R2
 1696 1,316 311 k21f #_R2
 1697 1,316 314 k21f #_R2
 1698 1,322 319 k21f #_R2
 1699 1,322 320 k21f #_R2
 1700 1,323 318 k21f #_R2
 1701 1,323 321 k21f #_R2
 1702 1,326 213 k21f #_R2
 1703 1,326 324 k21f #_R2
 1704 1,327 213 k21f #_R2
 1705 1,327 325 k21f #_R2
 1706 1,329 325 k21f #_R2
 1707 1,329 328 k21f #_R2
 1708 1,330 324 k21f #_R2
 1709 1,330 328 k21f #_R2
 1710 1,331 327 k21f #_R2
 1711 1,331 326 k21f #_R2
 1712 1,331 329 k21f #_R2
 1713 1,331 330 k21f #_R2
 1714 122 1,190 k21r #_reverse__R2
 1715 123 1,189 k21r #_reverse__R2
 1716 124 1,198 k21r #_reverse__R2
 1717 125 1,197 k21r #_reverse__R2
 1718 126 1,200 k21r #_reverse__R2
 1719 127 1,199 k21r #_reverse__R2
 1720 148 1,308 k21r #_reverse__R2
 1721 149 1,308 k21r #_reverse__R2
 1722 154 1,138 k21r #_reverse__R2
 1723 155 1,139 k21r #_reverse__R2
 1724 156 1,140 k21r #_reverse__R2
 1725 157 1,141 k21r #_reverse__R2
 1726 158 1,142 k21r #_reverse__R2
 1727 159 1,143 k21r #_reverse__R2
 1728 160 1,144 k21r #_reverse__R2
 1729 161 1,145 k21r #_reverse__R2
 1730 162 1,201 k21r #_reverse__R2
 1731 163 1,202 k21r #_reverse__R2
 1732 164 1,202 k21r #_reverse__R2
 1733 165 1,205 k21r #_reverse__R2
 1734 166 1,298 k21r #_reverse__R2
 1735 167 1,146 k21r #_reverse__R2
 1736 168 1,147 k21r #_reverse__R2
 1737 169 1,190 k21r #_reverse__R2
 1738 170 1,189 k21r #_reverse__R2
 1739 171 1,309 k21r #_reverse__R2
 1740 171 1,149 k21r #_reverse__R2
 1741 172 1,310 k21r #_reverse__R2
 1742 172 1,148 k21r #_reverse__R2
 1743 173 1,313 k21r #_reverse__R2
 1744 173 1,191 k21r #_reverse__R2
 1745 174 1,312 k21r #_reverse__R2
 1746 174 1,191 k21r #_reverse__R2
 1747 175 1,314 k21r #_reverse__R2
 1748 175 1,192 k21r #_reverse__R2
 1749 176 1,311 k21r #_reverse__R2
 1750 176 1,192 k21r #_reverse__R2
 1751 177 1,150 k21r #_reverse__R2
 1752 178 1,151 k21r #_reverse__R2
 1753 179 1,152 k21r #_reverse__R2
 1754 180 1,193 k21r #_reverse__R2
 1755 181 1,193 k21r #_reverse__R2
 1756 182 1,153 k21r #_reverse__R2
 1757 183 1,194 k21r #_reverse__R2
 1758 184 1,194 k21r #_reverse__R2
 1759 185 1,196 k21r #_reverse__R2
 1760 186 1,196 k21r #_reverse__R2
 1761 187 1,195 k21r #_reverse__R2
 1762 188 1,195 k21r #_reverse__R2
 1763 191 1,315 k21r #_reverse__R2
 1764 192 1,316 k21r #_reverse__R2
 1765 211 1,358 k21r #_reverse__R2
 1766 212 1,359 k21r #_reverse__R2
 1767 213 1,327 k21r #_reverse__R2
 1768 213 1,326 k21r #_reverse__R2
 1769 214 1,360 k21r #_reverse__R2
 1770 215 1,361 k21r #_reverse__R2
 1771 216 1,362 k21r #_reverse__R2
 1772 217 1,363 k21r #_reverse__R2
 1773 218 1,364 k21r #_reverse__R2
 1774 219 1,365 k21r #_reverse__R2
 1775 220 1,232 k21r #_reverse__R2
 1776 220 1,366 k21r #_reverse__R2
 1777 221 1,367 k21r #_reverse__R2
 1778 222 1,368 k21r #_reverse__R2
 1779 223 1,235 k21r #_reverse__R2
 1780 223 1,369 k21r #_reverse__R2
 1781 224 1,203 k21r #_reverse__R2
 1782 225 1,204 k21r #_reverse__R2
 1783 226 1,370 k21r #_reverse__R2
 1784 227 1,371 k21r #_reverse__R2
 1785 228 1,206 k21r #_reverse__R2
 1786 229 1,207 k21r #_reverse__R2
 1787 230 1,372 k21r #_reverse__R2
 1788 231 1,373 k21r #_reverse__R2
 1789 232 1,374 k21r #_reverse__R2
 1790 233 1,232 k21r #_reverse__R2
 1791 233 1,375 k21r #_reverse__R2
 1792 234 1,235 k21r #_reverse__R2
 1793 234 1,376 k21r #_reverse__R2
 1794 235 1,377 k21r #_reverse__R2
 1795 236 1,197 k21r #_reverse__R2
 1796 237 1,199 k21r #_reverse__R2
 1797 238 1,203 k21r #_reverse__R2
 1798 239 1,206 k21r #_reverse__R2
 1799 240 1,208 k21r #_reverse__R2
 1800 241 1,209 k21r #_reverse__R2
 1801 242 1,378 k21r #_reverse__R2
 1802 243 1,379 k21r #_reverse__R2
 1803 244 1,198 k21r #_reverse__R2
 1804 245 1,200 k21r #_reverse__R2
 1805 246 1,204 k21r #_reverse__R2
 1806 247 1,207 k21r #_reverse__R2
 1807 248 1,209 k21r #_reverse__R2
 1808 249 1,210 k21r #_reverse__R2
 1809 250 1,380 k21r #_reverse__R2
 1810 251 1,381 k21r #_reverse__R2
 1811 252 1,382 k21r #_reverse__R2
 1812 252 1,383 k21r #_reverse__R2
 1813 253 1,384 k21r #_reverse__R2
 1814 253 1,385 k21r #_reverse__R2
 1815 254 1,386 k21r #_reverse__R2
 1816 255 1,387 k21r #_reverse__R2
 1817 256 1,388 k21r #_reverse__R2
 1818 257 1,389 k21r #_reverse__R2
 1819 266 1,281 k21r #_reverse__R2
 1820 267 1,282 k21r #_reverse__R2
 1821 283 1,281 k21r #_reverse__R2
 1822 284 1,282 k21r #_reverse__R2
 1823 285 1,390 k21r #_reverse__R2
 1824 286 1,391 k21r #_reverse__R2
 1825 287 1,392 k21r #_reverse__R2
 1826 288 1,393 k21r #_reverse__R2
 1827 297 1,296 k21r #_reverse__R2
 1828 299 1,297 2*k21r #_reverse__R2
 1829 300 1,297 2*k21r #_reverse__R2
 1830 301 1,394 k21r #_reverse__R2
 1831 301 1,395 k21r #_reverse__R2
 1832 302 1,396 k21r #_reverse__R2
 1833 303 1,397 k21r #_reverse__R2
 1834 309 1,308 k21r #_reverse__R2
 1835 310 1,308 k21r #_reverse__R2
 1836 311 1,316 k21r #_reverse__R2
 1837 312 1,315 k21r #_reverse__R2
 1838 313 1,315 k21r #_reverse__R2
 1839 314 1,316 k21r #_reverse__R2
 1840 317 1,309 k21r #_reverse__R2
 1841 317 1,310 k21r #_reverse__R2
 1842 318 1,311 k21r #_reverse__R2
 1843 318 1,323 k21r #_reverse__R2
 1844 319 1,312 k21r #_reverse__R2
 1845 319 1,322 k21r #_reverse__R2
 1846 320 1,313 k21r #_reverse__R2
 1847 320 1,322 k21r #_reverse__R2
 1848 321 1,314 k21r #_reverse__R2
 1849 321 1,323 k21r #_reverse__R2
 1850 322 1,315 k21r #_reverse__R2
 1851 323 1,316 k21r #_reverse__R2
 1852 324 1,330 k21r #_reverse__R2
 1853 324 1,326 k21r #_reverse__R2
 1854 325 1,329 k21r #_reverse__R2
 1855 325 1,327 k21r #_reverse__R2
 1856 326 1,331 k21r #_reverse__R2
 1857 327 1,331 k21r #_reverse__R2
 1858 328 1,330 k21r #_reverse__R2
 1859 328 1,329 k21r #_reverse__R2
 1860 329 1,331 k21r #_reverse__R2
 1861 330 1,331 k21r #_reverse__R2
 1862 333 1,398 k21r #_reverse__R2
 1863 336 1,399 2*k21r #_reverse__R2
 1864 337 1,400 k21r #_reverse__R2
 1865 338 1,401 k21r #_reverse__R2
 1866 1,122 110 k22f #_R3
 1867 1,123 111 k22f #_R3
 1868 1,124 128 k22f #_R3
 1869 1,125 129 k22f #_R3
 1870 1,126 130 k22f #_R3
 1871 1,127 131 k22f #_R3
 1872 1,148 150 k22f #_R3
 1873 1,149 151 k22f #_R3
 1874 1,154 77 k22f #_R3
 1875 1,155 78 k22f #_R3
 1876 1,156 79 k22f #_R3
 1877 1,157 80 k22f #_R3
 1878 1,158 81 k22f #_R3
 1879 1,159 82 k22f #_R3
 1880 1,160 84 k22f #_R3
 1881 1,161 85 k22f #_R3
 1882 1,162 86 k22f #_R3
 1883 1,163 87 k22f #_R3
 1884 1,164 87 k22f #_R3
 1885 1,165 88 k22f #_R3
 1886 1,166 89 k22f #_R3
 1887 1,167 108 k22f #_R3
 1888 1,168 109 k22f #_R3
 1889 1,169 110 k22f #_R3
 1890 1,170 111 k22f #_R3
 1891 1,171 178 k22f #_R3
 1892 1,171 113 k22f #_R3
 1893 1,172 177 k22f #_R3
 1894 1,172 114 k22f #_R3
 1895 1,173 180 k22f #_R3
 1896 1,173 115 k22f #_R3
 1897 1,174 181 k22f #_R3
 1898 1,174 115 k22f #_R3
 1899 1,175 183 k22f #_R3
 1900 1,175 116 k22f #_R3
 1901 1,176 184 k22f #_R3
 1902 1,176 116 k22f #_R3
 1903 1,177 117 k22f #_R3
 1904 1,178 117 k22f #_R3
 1905 1,179 118 k22f #_R3
 1906 1,180 118 k22f #_R3
 1907 1,181 118 k22f #_R3
 1908 1,182 119 k22f #_R3
 1909 1,183 119 k22f #_R3
 1910 1,184 119 k22f #_R3
 1911 1,185 120 k22f #_R3
 1912 1,186 120 k22f #_R3
 1913 1,187 120 k22f #_R3
 1914 1,188 120 k22f #_R3
 1915 1,191 193 k22f #_R3
 1916 1,192 194 k22f #_R3
 1917 1,211 258 k22f #_R3
 1918 1,212 259 k22f #_R3
 1919 1,213 188 k22f #_R3
 1920 1,213 186 k22f #_R3
 1921 1,214 260 k22f #_R3
 1922 1,215 261 k22f #_R3
 1923 1,216 262 k22f #_R3
 1924 1,217 263 k22f #_R3
 1925 1,218 264 k22f #_R3
 1926 1,219 265 k22f #_R3
 1927 1,220 221 k22f #_R3
 1928 1,220 266 k22f #_R3
 1929 1,221 268 k22f #_R3
 1930 1,222 269 k22f #_R3
 1931 1,223 222 k22f #_R3
 1932 1,223 267 k22f #_R3
 1933 1,224 134 k22f #_R3
 1934 1,225 132 k22f #_R3
 1935 1,226 270 k22f #_R3
 1936 1,227 271 k22f #_R3
 1937 1,228 135 k22f #_R3
 1938 1,229 133 k22f #_R3
 1939 1,230 272 k22f #_R3
 1940 1,231 273 k22f #_R3
 1941 1,232 281 k22f #_R3
 1942 1,233 221 k22f #_R3
 1943 1,233 283 k22f #_R3
 1944 1,234 222 k22f #_R3
 1945 1,234 284 k22f #_R3
 1946 1,235 282 k22f #_R3
 1947 1,236 129 k22f #_R3
 1948 1,237 131 k22f #_R3
 1949 1,238 134 k22f #_R3
 1950 1,239 135 k22f #_R3
 1951 1,240 274 k22f #_R3
 1952 1,241 275 k22f #_R3
 1953 1,242 276 k22f #_R3
 1954 1,243 277 k22f #_R3
 1955 1,244 128 k22f #_R3
 1956 1,245 130 k22f #_R3
 1957 1,246 132 k22f #_R3
 1958 1,247 133 k22f #_R3
 1959 1,248 275 k22f #_R3
 1960 1,249 278 k22f #_R3
 1961 1,250 279 k22f #_R3
 1962 1,251 280 k22f #_R3
 1963 1,252 254 k22f #_R3
 1964 1,252 285 k22f #_R3
 1965 1,253 255 k22f #_R3
 1966 1,253 286 k22f #_R3
 1967 1,254 289 k22f #_R3
 1968 1,255 290 k22f #_R3
 1969 1,256 291 k22f #_R3
 1970 1,257 292 k22f #_R3
 1971 1,266 268 k22f #_R3
 1972 1,267 269 k22f #_R3
 1973 1,283 268 k22f #_R3
 1974 1,284 269 k22f #_R3
 1975 1,285 289 k22f #_R3
 1976 1,286 290 k22f #_R3
 1977 1,287 291 k22f #_R3
 1978 1,288 292 k22f #_R3
 1979 1,297 298 k22f #_R3
 1980 1,299 166 2*k22f #_R3
 1981 1,300 166 2*k22f #_R3
 1982 1,301 302 k22f #_R3
 1983 1,301 303 k22f #_R3
 1984 1,302 304 k22f #_R3
 1985 1,303 304 k22f #_R3
 1986 1,309 150 k22f #_R3
 1987 1,310 151 k22f #_R3
 1988 1,311 153 k22f #_R3
 1989 1,312 152 k22f #_R3
 1990 1,313 152 k22f #_R3
 1991 1,314 153 k22f #_R3
 1992 1,317 178 k22f #_R3
 1993 1,317 177 k22f #_R3
 1994 1,318 184 k22f #_R3
 1995 1,318 182 k22f #_R3
 1996 1,319 181 k22f #_R3
 1997 1,319 179 k22f #_R3
 1998 1,320 180 k22f #_R3
 1999 1,320 179 k22f #_R3
 2000 1,321 183 k22f #_R3
 2001 1,321 182 k22f #_R3
 2002 1,322 193 k22f #_R3
 2003 1,323 194 k22f #_R3
 2004 1,324 187 k22f #_R3
 2005 1,324 186 k22f #_R3
 2006 1,325 185 k22f #_R3
 2007 1,325 188 k22f #_R3
 2008 1,326 195 k22f #_R3
 2009 1,327 196 k22f #_R3
 2010 1,328 187 k22f #_R3
 2011 1,328 185 k22f #_R3
 2012 1,329 195 k22f #_R3
 2013 1,330 196 k22f #_R3
 2014 1,333 334 k22f #_R3
 2015 1,336 337 2*k22f #_R3
 2016 1,337 339 k22f #_R3
 2017 1,338 340 k22f #_R3
 2018 128 1,124 k22r #_reverse__R3
 2019 128 1,244 k22r #_reverse__R3
 2020 129 1,125 k22r #_reverse__R3
 2021 129 1,236 k22r #_reverse__R3
 2022 130 1,126 k22r #_reverse__R3
 2023 130 1,245 k22r #_reverse__R3
 2024 131 1,127 k22r #_reverse__R3
 2025 131 1,237 k22r #_reverse__R3
 2026 132 1,246 k22r #_reverse__R3
 2027 132 1,225 k22r #_reverse__R3
 2028 133 1,247 k22r #_reverse__R3
 2029 133 1,229 k22r #_reverse__R3
 2030 134 1,224 k22r #_reverse__R3
 2031 134 1,238 k22r #_reverse__R3
 2032 135 1,239 k22r #_reverse__R3
 2033 135 1,228 k22r #_reverse__R3
 2034 150 1,148 k22r #_reverse__R3
 2035 150 1,309 k22r #_reverse__R3
 2036 151 1,149 k22r #_reverse__R3
 2037 151 1,310 k22r #_reverse__R3
 2038 152 1,313 k22r #_reverse__R3
 2039 152 1,312 k22r #_reverse__R3
 2040 153 1,314 k22r #_reverse__R3
 2041 153 1,311 k22r #_reverse__R3
 2042 166 1,300 k22r #_reverse__R3
 2043 166 1,299 k22r #_reverse__R3
 2044 177 1,172 k22r #_reverse__R3
 2045 177 1,317 k22r #_reverse__R3
 2046 178 1,171 k22r #_reverse__R3
 2047 178 1,317 k22r #_reverse__R3
 2048 179 1,320 k22r #_reverse__R3
 2049 179 1,319 k22r #_reverse__R3
 2050 180 1,173 k22r #_reverse__R3
 2051 180 1,320 k22r #_reverse__R3
 2052 181 1,174 k22r #_reverse__R3
 2053 181 1,319 k22r #_reverse__R3
 2054 182 1,321 k22r #_reverse__R3
 2055 182 1,318 k22r #_reverse__R3
 2056 183 1,175 k22r #_reverse__R3
 2057 183 1,321 k22r #_reverse__R3
 2058 184 1,176 k22r #_reverse__R3
 2059 184 1,318 k22r #_reverse__R3
 2060 185 1,328 k22r #_reverse__R3
 2061 185 1,325 k22r #_reverse__R3
 2062 186 1,324 k22r #_reverse__R3
 2063 186 1,213 k22r #_reverse__R3
 2064 187 1,328 k22r #_reverse__R3
 2065 187 1,324 k22r #_reverse__R3
 2066 188 1,325 k22r #_reverse__R3
 2067 188 1,213 k22r #_reverse__R3
 2068 193 1,191 k22r #_reverse__R3
 2069 193 1,322 k22r #_reverse__R3
 2070 194 1,192 k22r #_reverse__R3
 2071 194 1,323 k22r #_reverse__R3
 2072 195 1,329 k22r #_reverse__R3
 2073 195 1,326 k22r #_reverse__R3
 2074 196 1,330 k22r #_reverse__R3
 2075 196 1,327 k22r #_reverse__R3
 2076 221 1,220 k22r #_reverse__R3
 2077 221 1,233 k22r #_reverse__R3
 2078 222 1,234 k22r #_reverse__R3
 2079 222 1,223 k22r #_reverse__R3
 2080 254 1,252 k22r #_reverse__R3
 2081 254 1,402 k22r #_reverse__R3
 2082 255 1,253 k22r #_reverse__R3
 2083 255 1,403 k22r #_reverse__R3
 2084 256 1,404 k22r #_reverse__R3
 2085 256 1,405 k22r #_reverse__R3
 2086 257 1,406 k22r #_reverse__R3
 2087 257 1,407 k22r #_reverse__R3
 2088 258 1,211 k22r #_reverse__R3
 2089 258 1,408 k22r #_reverse__R3
 2090 259 1,212 k22r #_reverse__R3
 2091 259 1,409 k22r #_reverse__R3
 2092 260 1,214 k22r #_reverse__R3
 2093 260 1,410 k22r #_reverse__R3
 2094 261 1,215 k22r #_reverse__R3
 2095 261 1,411 k22r #_reverse__R3
 2096 262 1,216 k22r #_reverse__R3
 2097 262 1,412 k22r #_reverse__R3
 2098 263 1,217 k22r #_reverse__R3
 2099 263 1,413 k22r #_reverse__R3
 2100 264 1,218 k22r #_reverse__R3
 2101 264 1,414 k22r #_reverse__R3
 2102 265 1,219 k22r #_reverse__R3
 2103 265 1,415 k22r #_reverse__R3
 2104 266 1,220 k22r #_reverse__R3
 2105 266 1,416 k22r #_reverse__R3
 2106 267 1,223 k22r #_reverse__R3
 2107 267 1,417 k22r #_reverse__R3
 2108 268 1,266 k22r #_reverse__R3
 2109 268 1,283 k22r #_reverse__R3
 2110 268 1,221 k22r #_reverse__R3
 2111 268 1,418 k22r #_reverse__R3
 2112 269 1,267 k22r #_reverse__R3
 2113 269 1,284 k22r #_reverse__R3
 2114 269 1,222 k22r #_reverse__R3
 2115 269 1,419 k22r #_reverse__R3
 2116 270 1,226 k22r #_reverse__R3
 2117 270 1,420 k22r #_reverse__R3
 2118 271 1,227 k22r #_reverse__R3
 2119 271 1,421 k22r #_reverse__R3
 2120 272 1,230 k22r #_reverse__R3
 2121 272 1,422 k22r #_reverse__R3
 2122 273 1,231 k22r #_reverse__R3
 2123 273 1,423 k22r #_reverse__R3
 2124 274 1,240 2*k22r #_reverse__R3
 2125 275 1,241 k22r #_reverse__R3
 2126 275 1,248 k22r #_reverse__R3
 2127 276 1,242 k22r #_reverse__R3
 2128 276 1,424 k22r #_reverse__R3
 2129 277 1,243 k22r #_reverse__R3
 2130 277 1,425 k22r #_reverse__R3
 2131 278 1,249 2*k22r #_reverse__R3
 2132 279 1,250 k22r #_reverse__R3
 2133 279 1,426 k22r #_reverse__R3
 2134 280 1,251 k22r #_reverse__R3
 2135 280 1,427 k22r #_reverse__R3
 2136 281 1,232 k22r #_reverse__R3
 2137 281 1,428 k22r #_reverse__R3
 2138 282 1,235 k22r #_reverse__R3
 2139 282 1,429 k22r #_reverse__R3
 2140 283 1,233 k22r #_reverse__R3
 2141 283 1,430 k22r #_reverse__R3
 2142 284 1,234 k22r #_reverse__R3
 2143 284 1,431 k22r #_reverse__R3
 2144 285 1,252 k22r #_reverse__R3
 2145 285 1,432 k22r #_reverse__R3
 2146 286 1,253 k22r #_reverse__R3
 2147 286 1,433 k22r #_reverse__R3
 2148 287 1,405 k22r #_reverse__R3
 2149 287 1,434 k22r #_reverse__R3
 2150 288 1,407 k22r #_reverse__R3
 2151 288 1,435 k22r #_reverse__R3
 2152 289 1,285 k22r #_reverse__R3
 2153 289 1,436 k22r #_reverse__R3
 2154 289 1,254 k22r #_reverse__R3
 2155 289 1,437 k22r #_reverse__R3
 2156 290 1,286 k22r #_reverse__R3
 2157 290 1,255 k22r #_reverse__R3
 2158 290 1,438 k22r #_reverse__R3
 2159 290 1,439 k22r #_reverse__R3
 2160 291 1,287 k22r #_reverse__R3
 2161 291 1,440 k22r #_reverse__R3
 2162 291 1,256 k22r #_reverse__R3
 2163 291 1,441 k22r #_reverse__R3
 2164 292 1,288 k22r #_reverse__R3
 2165 292 1,257 k22r #_reverse__R3
 2166 292 1,442 k22r #_reverse__R3
 2167 292 1,443 k22r #_reverse__R3
 2168 293 1,444 2*k22r #_reverse__R3
 2169 294 1,445 k22r #_reverse__R3
 2170 294 1,446 k22r #_reverse__R3
 2171 295 1,447 2*k22r #_reverse__R3
 2172 298 1,297 2*k22r #_reverse__R3
 2173 302 1,301 k22r #_reverse__R3
 2174 302 1,448 k22r #_reverse__R3
 2175 303 1,301 k22r #_reverse__R3
 2176 303 1,449 k22r #_reverse__R3
 2177 304 1,303 k22r #_reverse__R3
 2178 304 1,302 k22r #_reverse__R3
 2179 304 1,450 k22r #_reverse__R3
 2180 304 1,451 k22r #_reverse__R3
 2181 305 1,452 2*k22r #_reverse__R3
 2182 305 1,453 2*k22r #_reverse__R3
 2183 306 1,454 2*k22r #_reverse__R3
 2184 306 1,455 2*k22r #_reverse__R3
 2185 334 1,333 k22r #_reverse__R3
 2186 334 1,456 k22r #_reverse__R3
 2187 335 1,457 k22r #_reverse__R3
 2188 335 1,342 k22r #_reverse__R3
 2189 337 1,336 k22r #_reverse__R3
 2190 337 1,458 k22r #_reverse__R3
 2191 338 1,459 k22r #_reverse__R3
 2192 338 1,460 k22r #_reverse__R3
 2193 339 1,337 2*k22r #_reverse__R3
 2194 339 1,461 2*k22r #_reverse__R3
 2195 340 1,338 k22r #_reverse__R3
 2196 340 1,462 k22r #_reverse__R3
 2197 340 1,463 k22r #_reverse__R3
 2198 340 1,464 k22r #_reverse__R3
 2199 341 1,465 2*k22r #_reverse__R3
 2200 341 1,466 2*k22r #_reverse__R3
 2201 2,122 311 l20f #_R4
 2202 2,123 312 l20f #_R4
 2203 2,136 358 l20f #_R4
 2204 2,137 359 l20f #_R4
 2205 2,146 308 l20f #_R4
 2206 2,147 308 l20f #_R4
 2207 2,167 310 l20f #_R4
 2208 2,168 309 l20f #_R4
 2209 2,169 314 l20f #_R4
 2210 2,170 313 l20f #_R4
 2211 2,189 315 l20f #_R4
 2212 2,190 316 l20f #_R4
 2213 2,218 232 l20f #_R4
 2214 2,242 382 l20f #_R4
 2215 2,250 384 l20f #_R4
 2216 2,264 281 l20f #_R4
 2217 2,276 390 l20f #_R4
 2218 2,279 391 l20f #_R4
 2219 2,332 398 2*l20f #_R4
 2220 2,333 399 l20f #_R4
 2221 2,334 400 l20f #_R4
 2222 2,335 401 l20f #_R4
 2223 8,122 326 l20f #_R4
 2224 8,123 327 l20f #_R4
 2225 8,136 360 l20f #_R4
 2226 8,137 361 l20f #_R4
 2227 8,146 315 l20f #_R4
 2228 8,147 316 l20f #_R4
 2229 8,167 322 l20f #_R4
 2230 8,168 323 l20f #_R4
 2231 8,169 329 l20f #_R4
 2232 8,170 330 l20f #_R4
 2233 8,189 331 l20f #_R4
 2234 8,190 331 l20f #_R4
 2235 8,218 235 l20f #_R4
 2236 8,242 467 l20f #_R4
 2237 8,250 468 l20f #_R4
 2238 8,264 282 l20f #_R4
 2239 8,276 392 l20f #_R4
 2240 8,279 393 l20f #_R4
 2241 8,332 469 2*l20f #_R4
 2242 8,333 470 l20f #_R4
 2243 8,334 471 l20f #_R4
 2244 8,335 472 l20f #_R4
 2245 13,136 362 l20f #_R4
 2246 13,137 363 l20f #_R4
 2247 13,332 473 2*l20f #_R4
 2248 23,136 364 2*l20f #_R4
 2249 23,137 365 2*l20f #_R4
 2250 23,332 474 4*l20f #_R4
 2251 24,136 366 l20f #_R4
 2252 25,136 367 l20f #_R4
 2253 26,136 368 l20f #_R4
 2254 34,136 369 l20f #_R4
 2255 36,136 370 l20f #_R4
 2256 36,137 371 l20f #_R4
 2257 36,332 475 2*l20f #_R4
 2258 37,136 372 l20f #_R4
 2259 37,137 373 l20f #_R4
 2260 37,332 476 2*l20f #_R4
 2261 40,136 374 l20f #_R4
 2262 47,136 375 l20f #_R4
 2263 48,136 376 l20f #_R4
 2264 58,136 377 l20f #_R4
 2265 105,136 378 l20f #_R4
 2266 105,137 379 l20f #_R4
 2267 105,332 477 2*l20f #_R4
 2268 105,136 380 l20f #_R4
 2269 105,137 381 l20f #_R4
 2270 105,332 478 2*l20f #_R4
 2271 106,136 383 l20f #_R4
 2272 107,136 385 l20f #_R4
 2273 108,136 386 l20f #_R4
 2274 109,136 387 l20f #_R4
 2275 110,136 388 l20f #_R4
 2276 111,136 389 l20f #_R4
 2277 122,136 479 l20f #_R4
 2278 123,136 480 l20f #_R4
 2279 136,136 481 0.5*l20f #_R4
 2280 136,137 482 l20f #_R4
 2281 136,146 483 l20f #_R4
 2282 136,147 484 l20f #_R4
 2283 136,167 485 l20f #_R4
 2284 136,168 486 l20f #_R4
 2285 136,169 487 l20f #_R4
 2286 136,170 488 l20f #_R4
 2287 136,189 489 l20f #_R4
 2288 136,190 490 l20f #_R4
 2289 136,218 491 l20f #_R4
 2290 136,242 492 l20f #_R4
 2291 136,250 493 l20f #_R4
 2292 136,264 494 l20f #_R4
 2293 136,276 495 l20f #_R4
 2294 136,279 496 l20f #_R4
 2295 136,332 497 2*l20f #_R4
 2296 136,333 498 l20f #_R4
 2297 136,334 499 l20f #_R4
 2298 136,335 500 l20f #_R4
 2299 137,137 501 0.5*l20f #_R4
 2300 137,332 502 2*l20f #_R4
 2301 332,332 503 2*l20f #_R4
 2302 138 2,36 l20r #_reverse__R4
 2303 139 2,37 l20r #_reverse__R4
 2304 140 8,36 l20r #_reverse__R4
 2305 141 8,37 l20r #_reverse__R4
 2306 142 13,36 l20r #_reverse__R4
 2307 143 13,37 l20r #_reverse__R4
 2308 144 23,36 l20r #_reverse__R4
 2309 145 23,37 l20r #_reverse__R4
 2310 146 2,105 l20r #_reverse__R4
 2311 147 2,105 l20r #_reverse__R4
 2312 148 2,107 l20r #_reverse__R4
 2313 149 2,106 l20r #_reverse__R4
 2314 150 2,109 l20r #_reverse__R4
 2315 151 2,108 l20r #_reverse__R4
 2316 152 2,111 l20r #_reverse__R4
 2317 153 2,110 l20r #_reverse__R4
 2318 189 8,105 l20r #_reverse__R4
 2319 190 8,105 l20r #_reverse__R4
 2320 191 8,106 l20r #_reverse__R4
 2321 192 8,107 l20r #_reverse__R4
 2322 193 8,108 l20r #_reverse__R4
 2323 194 8,109 l20r #_reverse__R4
 2324 195 8,110 l20r #_reverse__R4
 2325 196 8,111 l20r #_reverse__R4
 2326 197 13,105 l20r #_reverse__R4
 2327 198 13,105 l20r #_reverse__R4
 2328 199 23,105 l20r #_reverse__R4
 2329 200 23,105 l20r #_reverse__R4
 2330 201 36,36 l20r #_reverse__R4
 2331 202 36,37 l20r #_reverse__R4
 2332 203 36,105 l20r #_reverse__R4
 2333 204 36,105 l20r #_reverse__R4
 2334 205 37,37 l20r #_reverse__R4
 2335 206 37,105 l20r #_reverse__R4
 2336 207 37,105 l20r #_reverse__R4
 2337 208 105,105 l20r #_reverse__R4
 2338 209 105,105 l20r #_reverse__R4
 2339 210 105,105 l20r #_reverse__R4
 2340 232 2,218 l20r #_reverse__R4
 2341 235 8,218 l20r #_reverse__R4
 2342 281 2,264 l20r #_reverse__R4
 2343 282 8,264 l20r #_reverse__R4
 2344 308 2,146 l20r #_reverse__R4
 2345 308 2,147 l20r #_reverse__R4
 2346 309 2,168 l20r #_reverse__R4
 2347 310 2,167 l20r #_reverse__R4
 2348 311 2,122 l20r #_reverse__R4
 2349 312 2,123 l20r #_reverse__R4
 2350 313 2,170 l20r #_reverse__R4
 2351 314 2,169 l20r #_reverse__R4
 2352 315 8,146 l20r #_reverse__R4
 2353 315 2,189 l20r #_reverse__R4
 2354 316 2,190 l20r #_reverse__R4
 2355 316 8,147 l20r #_reverse__R4
 2356 322 8,167 l20r #_reverse__R4
 2357 323 8,168 l20r #_reverse__R4
 2358 326 8,122 l20r #_reverse__R4
 2359 327 8,123 l20r #_reverse__R4
 2360 329 8,169 l20r #_reverse__R4
 2361 330 8,170 l20r #_reverse__R4
 2362 331 8,190 l20r #_reverse__R4
 2363 331 8,189 l20r #_reverse__R4
 2364 2,137 333 l21f #_R5
 2365 2,138 148 l21f #_R5
 2366 2,139 149 l21f #_R5
 2367 2,140 192 l21f #_R5
 2368 2,141 191 l21f #_R5
 2369 2,154 172 l21f #_R5
 2370 2,155 171 l21f #_R5
 2371 2,156 175 l21f #_R5
 2372 2,157 173 l21f #_R5
 2373 2,212 336 l21f #_R5
 2374 2,215 460 l21f #_R5
 2375 2,216 220 l21f #_R5
 2376 2,226 253 l21f #_R5
 2377 2,230 252 l21f #_R5
 2378 2,259 337 l21f #_R5
 2379 2,261 338 l21f #_R5
 2380 2,262 266 l21f #_R5
 2381 2,270 286 l21f #_R5
 2382 2,272 285 l21f #_R5
 2383 2,294 504 l21f #_R5
 2384 2,307 505 l21f #_R5
 2385 8,137 342 l21f #_R5
 2386 8,138 312 l21f #_R5
 2387 8,139 311 l21f #_R5
 2388 8,140 327 l21f #_R5
 2389 8,141 326 l21f #_R5
 2390 8,154 319 l21f #_R5
 2391 8,155 318 l21f #_R5
 2392 8,156 325 l21f #_R5
 2393 8,157 324 l21f #_R5
 2394 8,212 460 l21f #_R5
 2395 8,215 506 l21f #_R5
 2396 8,216 223 l21f #_R5
 2397 8,226 407 l21f #_R5
 2398 8,230 405 l21f #_R5
 2399 8,259 464 l21f #_R5
 2400 8,261 466 l21f #_R5
 2401 8,262 267 l21f #_R5
 2402 8,270 288 l21f #_R5
 2403 8,272 287 l21f #_R5
 2404 8,294 507 l21f #_R5
 2405 8,307 508 l21f #_R5
 2406 13,137 343 l21f #_R5
 2407 13,307 509 l21f #_R5
 2408 23,137 344 2*l21f #_R5
 2409 23,307 510 2*l21f #_R5
 2410 24,307 511 l21f #_R5
 2411 25,307 512 l21f #_R5
 2412 26,307 513 l21f #_R5
 2413 34,307 514 l21f #_R5
 2414 36,137 345 l21f #_R5
 2415 36,307 515 l21f #_R5
 2416 37,137 346 l21f #_R5
 2417 37,307 516 l21f #_R5
 2418 40,307 517 l21f #_R5
 2419 47,307 518 l21f #_R5
 2420 48,307 519 l21f #_R5
 2421 58,307 520 l21f #_R5
 2422 105,137 347 l21f #_R5
 2423 105,307 521 l21f #_R5
 2424 105,137 348 l21f #_R5
 2425 105,307 522 l21f #_R5
 2426 106,307 523 l21f #_R5
 2427 107,307 524 l21f #_R5
 2428 108,307 525 l21f #_R5
 2429 109,307 526 l21f #_R5
 2430 110,307 527 l21f #_R5
 2431 111,307 528 l21f #_R5
 2432 3,122 318 l21f #_R5
 2433 7,122 324 l21f #_R5
 2434 104,122 405 l21f #_R5
 2435 122,307 529 l21f #_R5
 2436 3,123 319 l21f #_R5
 2437 7,123 325 l21f #_R5
 2438 104,123 407 l21f #_R5
 2439 123,307 530 l21f #_R5
 2440 3,136 408 l21f #_R5
 2441 7,136 410 l21f #_R5
 2442 12,136 412 2*l21f #_R5
 2443 13,136 414 l21f #_R5
 2444 18,136 416 l21f #_R5
 2445 19,136 417 l21f #_R5
 2446 20,136 418 l21f #_R5
 2447 21,136 419 l21f #_R5
 2448 33,136 420 l21f #_R5
 2449 33,136 422 l21f #_R5
 2450 36,136 424 l21f #_R5
 2451 37,136 426 l21f #_R5
 2452 38,136 428 l21f #_R5
 2453 39,136 429 l21f #_R5
 2454 44,136 430 l21f #_R5
 2455 45,136 431 l21f #_R5
 2456 65,136 432 l21f #_R5
 2457 66,136 433 l21f #_R5
 2458 68,136 434 l21f #_R5
 2459 69,136 435 l21f #_R5
 2460 77,136 437 l21f #_R5
 2461 78,136 439 l21f #_R5
 2462 79,136 441 l21f #_R5
 2463 80,136 443 l21f #_R5
 2464 104,136 444 l21f #_R5
 2465 121,136 445 2*l21f #_R5
 2466 136,137 531 l21f #_R5
 2467 136,138 532 l21f #_R5
 2468 136,139 533 l21f #_R5
 2469 136,140 534 l21f #_R5
 2470 136,141 535 l21f #_R5
 2471 136,154 536 l21f #_R5
 2472 136,155 537 l21f #_R5
 2473 136,156 538 l21f #_R5
 2474 136,157 539 l21f #_R5
 2475 136,212 540 l21f #_R5
 2476 136,215 541 l21f #_R5
 2477 136,216 542 l21f #_R5
 2478 136,226 543 l21f #_R5
 2479 136,230 544 l21f #_R5
 2480 136,259 545 l21f #_R5
 2481 136,261 546 l21f #_R5
 2482 136,262 547 l21f #_R5
 2483 136,270 548 l21f #_R5
 2484 136,272 549 l21f #_R5
 2485 136,294 550 l21f #_R5
 2486 136,307 551 l21f #_R5
 2487 3,137 409 l21f #_R5
 2488 7,137 411 l21f #_R5
 2489 12,137 413 2*l21f #_R5
 2490 13,137 415 l21f #_R5
 2491 33,137 421 l21f #_R5
 2492 33,137 423 l21f #_R5
 2493 36,137 425 l21f #_R5
 2494 37,137 427 l21f #_R5
 2495 104,137 446 l21f #_R5
 2496 121,137 447 2*l21f #_R5
 2497 137,137 552 l21f #_R5
 2498 137,307 553 l21f #_R5
 2499 3,146 309 l21f #_R5
 2500 7,146 313 l21f #_R5
 2501 104,146 382 l21f #_R5
 2502 146,307 554 l21f #_R5
 2503 3,147 310 l21f #_R5
 2504 7,147 314 l21f #_R5
 2505 104,147 384 l21f #_R5
 2506 147,307 555 l21f #_R5
 2507 3,167 317 l21f #_R5
 2508 7,167 320 l21f #_R5
 2509 104,167 402 l21f #_R5
 2510 167,307 556 l21f #_R5
 2511 3,168 317 l21f #_R5
 2512 7,168 321 l21f #_R5
 2513 104,168 403 l21f #_R5
 2514 168,307 557 l21f #_R5
 2515 3,169 321 l21f #_R5
 2516 7,169 328 l21f #_R5
 2517 104,169 404 l21f #_R5
 2518 169,307 558 l21f #_R5
 2519 3,170 320 l21f #_R5
 2520 7,170 328 l21f #_R5
 2521 104,170 406 l21f #_R5
 2522 170,307 559 l21f #_R5
 2523 3,189 322 l21f #_R5
 2524 7,189 329 l21f #_R5
 2525 104,189 468 l21f #_R5
 2526 189,307 560 l21f #_R5
 2527 3,190 323 l21f #_R5
 2528 7,190 330 l21f #_R5
 2529 104,190 467 l21f #_R5
 2530 190,307 561 l21f #_R5
 2531 3,218 233 l21f #_R5
 2532 7,218 234 l21f #_R5
 2533 104,218 562 l21f #_R5
 2534 218,307 563 l21f #_R5
 2535 3,242 402 l21f #_R5
 2536 7,242 404 l21f #_R5
 2537 104,242 564 l21f #_R5
 2538 242,307 565 l21f #_R5
 2539 3,250 403 l21f #_R5
 2540 7,250 406 l21f #_R5
 2541 104,250 564 l21f #_R5
 2542 250,307 566 l21f #_R5
 2543 3,264 283 l21f #_R5
 2544 7,264 284 l21f #_R5
 2545 104,264 567 l21f #_R5
 2546 264,307 568 l21f #_R5
 2547 3,276 436 l21f #_R5
 2548 7,276 440 l21f #_R5
 2549 104,276 569 l21f #_R5
 2550 276,307 570 l21f #_R5
 2551 3,279 438 l21f #_R5
 2552 7,279 442 l21f #_R5
 2553 104,279 571 l21f #_R5
 2554 279,307 572 l21f #_R5
 2555 3,332 456 2*l21f #_R5
 2556 7,332 457 2*l21f #_R5
 2557 12,332 573 4*l21f #_R5
 2558 13,332 574 2*l21f #_R5
 2559 33,332 575 2*l21f #_R5
 2560 33,332 576 2*l21f #_R5
 2561 36,332 577 2*l21f #_R5
 2562 37,332 578 2*l21f #_R5
 2563 104,332 579 2*l21f #_R5
 2564 121,332 580 4*l21f #_R5
 2565 137,332 581 2*l21f #_R5
 2566 307,332 582 2*l21f #_R5
 2567 3,333 458 l21f #_R5
 2568 7,333 459 l21f #_R5
 2569 104,333 583 l21f #_R5
 2570 307,333 584 l21f #_R5
 2571 3,334 461 l21f #_R5
 2572 7,334 463 l21f #_R5
 2573 104,334 585 l21f #_R5
 2574 307,334 586 l21f #_R5
 2575 3,335 462 l21f #_R5
 2576 7,335 465 l21f #_R5
 2577 104,335 587 l21f #_R5
 2578 307,335 588 l21f #_R5
 2579 122 8,37 l21r #_reverse__R5
 2580 123 8,36 l21r #_reverse__R5
 2581 124 13,37 l21r #_reverse__R5
 2582 125 13,36 l21r #_reverse__R5
 2583 126 23,37 l21r #_reverse__R5
 2584 127 23,36 l21r #_reverse__R5
 2585 148 2,138 l21r #_reverse__R5
 2586 149 2,139 l21r #_reverse__R5
 2587 154 3,36 l21r #_reverse__R5
 2588 155 3,37 l21r #_reverse__R5
 2589 156 7,36 l21r #_reverse__R5
 2590 157 7,37 l21r #_reverse__R5
 2591 158 12,36 l21r #_reverse__R5
 2592 159 12,37 l21r #_reverse__R5
 2593 160 13,36 l21r #_reverse__R5
 2594 161 13,37 l21r #_reverse__R5
 2595 162 33,36 l21r #_reverse__R5
 2596 163 33,36 l21r #_reverse__R5
 2597 164 33,37 l21r #_reverse__R5
 2598 165 33,37 l21r #_reverse__R5
 2599 167 3,105 l21r #_reverse__R5
 2600 168 3,105 l21r #_reverse__R5
 2601 169 7,105 l21r #_reverse__R5
 2602 170 7,105 l21r #_reverse__R5
 2603 171 3,106 l21r #_reverse__R5
 2604 171 2,155 l21r #_reverse__R5
 2605 172 2,154 l21r #_reverse__R5
 2606 172 3,107 l21r #_reverse__R5
 2607 173 7,106 l21r #_reverse__R5
 2608 173 2,157 l21r #_reverse__R5
 2609 174 2,69 l21r #_reverse__R5
 2610 174 8,65 l21r #_reverse__R5
 2611 175 2,156 l21r #_reverse__R5
 2612 175 7,107 l21r #_reverse__R5
 2613 176 2,68 l21r #_reverse__R5
 2614 176 8,66 l21r #_reverse__R5
 2615 177 3,109 l21r #_reverse__R5
 2616 178 3,108 l21r #_reverse__R5
 2617 179 3,111 l21r #_reverse__R5
 2618 180 7,108 l21r #_reverse__R5
 2619 181 8,77 l21r #_reverse__R5
 2620 182 3,110 l21r #_reverse__R5
 2621 183 7,109 l21r #_reverse__R5
 2622 184 8,78 l21r #_reverse__R5
 2623 185 7,111 l21r #_reverse__R5
 2624 186 8,80 l21r #_reverse__R5
 2625 187 7,110 l21r #_reverse__R5
 2626 188 8,79 l21r #_reverse__R5
 2627 191 2,141 l21r #_reverse__R5
 2628 192 2,140 l21r #_reverse__R5
 2629 211 2,104 l21r #_reverse__R5
 2630 212 2,121 l21r #_reverse__R5
 2631 213 8,68 l21r #_reverse__R5
 2632 213 8,69 l21r #_reverse__R5
 2633 214 8,104 l21r #_reverse__R5
 2634 215 8,121 l21r #_reverse__R5
 2635 216 13,104 l21r #_reverse__R5
 2636 217 13,121 l21r #_reverse__R5
 2637 218 23,104 l21r #_reverse__R5
 2638 219 23,121 l21r #_reverse__R5
 2639 220 2,216 l21r #_reverse__R5
 2640 220 24,104 l21r #_reverse__R5
 2641 221 25,104 l21r #_reverse__R5
 2642 222 26,104 l21r #_reverse__R5
 2643 223 34,104 l21r #_reverse__R5
 2644 223 8,216 l21r #_reverse__R5
 2645 224 36,36 l21r #_reverse__R5
 2646 225 36,37 l21r #_reverse__R5
 2647 226 36,104 l21r #_reverse__R5
 2648 227 36,121 l21r #_reverse__R5
 2649 228 36,37 l21r #_reverse__R5
 2650 229 37,37 l21r #_reverse__R5
 2651 230 37,104 l21r #_reverse__R5
 2652 231 37,121 l21r #_reverse__R5
 2653 232 40,104 l21r #_reverse__R5
 2654 233 3,218 l21r #_reverse__R5
 2655 233 47,104 l21r #_reverse__R5
 2656 234 7,218 l21r #_reverse__R5
 2657 234 48,104 l21r #_reverse__R5
 2658 235 58,104 l21r #_reverse__R5
 2659 236 12,105 l21r #_reverse__R5
 2660 237 13,105 l21r #_reverse__R5
 2661 238 33,105 l21r #_reverse__R5
 2662 239 33,105 l21r #_reverse__R5
 2663 240 36,105 l21r #_reverse__R5
 2664 241 37,105 l21r #_reverse__R5
 2665 242 104,105 l21r #_reverse__R5
 2666 243 105,121 l21r #_reverse__R5
 2667 244 12,105 l21r #_reverse__R5
 2668 245 13,105 l21r #_reverse__R5
 2669 246 33,105 l21r #_reverse__R5
 2670 247 33,105 l21r #_reverse__R5
 2671 248 36,105 l21r #_reverse__R5
 2672 249 37,105 l21r #_reverse__R5
 2673 250 104,105 l21r #_reverse__R5
 2674 251 105,121 l21r #_reverse__R5
 2675 252 104,106 l21r #_reverse__R5
 2676 252 2,230 l21r #_reverse__R5
 2677 253 2,226 l21r #_reverse__R5
 2678 253 104,107 l21r #_reverse__R5
 2679 254 104,108 l21r #_reverse__R5
 2680 255 104,109 l21r #_reverse__R5
 2681 256 104,110 l21r #_reverse__R5
 2682 257 104,111 l21r #_reverse__R5
 2683 266 2,262 l21r #_reverse__R5
 2684 267 8,262 l21r #_reverse__R5
 2685 283 3,264 l21r #_reverse__R5
 2686 284 7,264 l21r #_reverse__R5
 2687 285 2,272 l21r #_reverse__R5
 2688 286 2,270 l21r #_reverse__R5
 2689 287 8,272 l21r #_reverse__R5
 2690 288 8,270 l21r #_reverse__R5
 2691 309 3,146 l21r #_reverse__R5
 2692 310 3,147 l21r #_reverse__R5
 2693 311 8,139 l21r #_reverse__R5
 2694 312 8,138 l21r #_reverse__R5
 2695 313 7,146 l21r #_reverse__R5
 2696 314 7,147 l21r #_reverse__R5
 2697 317 3,167 l21r #_reverse__R5
 2698 317 3,168 l21r #_reverse__R5
 2699 318 3,122 l21r #_reverse__R5
 2700 318 8,155 l21r #_reverse__R5
 2701 319 3,123 l21r #_reverse__R5
 2702 319 8,154 l21r #_reverse__R5
 2703 320 7,167 l21r #_reverse__R5
 2704 320 3,170 l21r #_reverse__R5
 2705 321 3,169 l21r #_reverse__R5
 2706 321 7,168 l21r #_reverse__R5
 2707 322 3,189 l21r #_reverse__R5
 2708 323 3,190 l21r #_reverse__R5
 2709 324 7,122 l21r #_reverse__R5
 2710 324 8,157 l21r #_reverse__R5
 2711 325 7,123 l21r #_reverse__R5
 2712 325 8,156 l21r #_reverse__R5
 2713 326 8,141 l21r #_reverse__R5
 2714 327 8,140 l21r #_reverse__R5
 2715 328 7,169 l21r #_reverse__R5
 2716 328 7,170 l21r #_reverse__R5
 2717 329 7,189 l21r #_reverse__R5
 2718 330 7,190 l21r #_reverse__R5
 2719 333 2,137 l21r #_reverse__R5
 2720 336 2,212 2*l21r #_reverse__R5
 2721 337 2,259 l21r #_reverse__R5
 2722 338 2,261 l21r #_reverse__R5
 2723 3,137 334 l22f #_R6
 2724 3,138 150 l22f #_R6
 2725 3,139 151 l22f #_R6
 2726 3,140 194 l22f #_R6
 2727 3,141 193 l22f #_R6
 2728 3,154 177 l22f #_R6
 2729 3,155 178 l22f #_R6
 2730 3,156 183 l22f #_R6
 2731 3,157 180 l22f #_R6
 2732 3,212 337 l22f #_R6
 2733 3,215 464 l22f #_R6
 2734 3,216 221 l22f #_R6
 2735 3,226 255 l22f #_R6
 2736 3,230 254 l22f #_R6
 2737 3,259 339 l22f #_R6
 2738 3,261 340 l22f #_R6
 2739 3,262 268 l22f #_R6
 2740 3,270 290 l22f #_R6
 2741 3,272 289 l22f #_R6
 2742 3,294 589 l22f #_R6
 2743 3,307 590 l22f #_R6
 2744 7,137 335 l22f #_R6
 2745 7,138 152 l22f #_R6
 2746 7,139 153 l22f #_R6
 2747 7,140 196 l22f #_R6
 2748 7,141 195 l22f #_R6
 2749 7,154 179 l22f #_R6
 2750 7,155 182 l22f #_R6
 2751 7,156 185 l22f #_R6
 2752 7,157 187 l22f #_R6
 2753 7,212 338 l22f #_R6
 2754 7,215 466 l22f #_R6
 2755 7,216 222 l22f #_R6
 2756 7,226 257 l22f #_R6
 2757 7,230 256 l22f #_R6
 2758 7,259 340 l22f #_R6
 2759 7,261 341 l22f #_R6
 2760 7,262 269 l22f #_R6
 2761 7,270 292 l22f #_R6
 2762 7,272 291 l22f #_R6
 2763 7,294 591 l22f #_R6
 2764 7,307 592 l22f #_R6
 2765 12,137 349 2*l22f #_R6
 2766 12,307 593 2*l22f #_R6
 2767 13,137 350 l22f #_R6
 2768 13,307 594 l22f #_R6
 2769 18,307 595 l22f #_R6
 2770 19,307 596 l22f #_R6
 2771 20,307 597 l22f #_R6
 2772 21,307 598 l22f #_R6
 2773 33,137 351 l22f #_R6
 2774 33,307 599 l22f #_R6
 2775 33,137 352 l22f #_R6
 2776 33,307 600 l22f #_R6
 2777 36,137 353 l22f #_R6
 2778 36,307 601 l22f #_R6
 2779 37,137 354 l22f #_R6
 2780 37,307 602 l22f #_R6
 2781 38,307 603 l22f #_R6
 2782 39,307 604 l22f #_R6
 2783 44,307 605 l22f #_R6
 2784 45,307 606 l22f #_R6
 2785 65,307 607 l22f #_R6
 2786 66,307 608 l22f #_R6
 2787 68,307 609 l22f #_R6
 2788 69,307 610 l22f #_R6
 2789 77,307 611 l22f #_R6
 2790 78,307 612 l22f #_R6
 2791 79,307 613 l22f #_R6
 2792 80,307 614 l22f #_R6
 2793 104,137 355 l22f #_R6
 2794 104,138 390 l22f #_R6
 2795 104,139 391 l22f #_R6
 2796 104,140 392 l22f #_R6
 2797 104,141 393 l22f #_R6
 2798 104,154 436 l22f #_R6
 2799 104,155 438 l22f #_R6
 2800 104,156 440 l22f #_R6
 2801 104,157 442 l22f #_R6
 2802 104,212 504 l22f #_R6
 2803 104,215 507 l22f #_R6
 2804 104,216 567 l22f #_R6
 2805 104,226 569 l22f #_R6
 2806 104,230 571 l22f #_R6
 2807 104,259 589 l22f #_R6
 2808 104,261 591 l22f #_R6
 2809 104,262 615 l22f #_R6
 2810 104,270 616 l22f #_R6
 2811 104,272 616 l22f #_R6
 2812 104,294 617 l22f #_R6
 2813 104,307 618 l22f #_R6
 2814 121,137 356 2*l22f #_R6
 2815 121,307 619 2*l22f #_R6
 2816 137,137 620 0.5*l22f #_R6
 2817 137,307 621 l22f #_R6
 2818 138,307 622 l22f #_R6
 2819 139,307 623 l22f #_R6
 2820 140,307 624 l22f #_R6
 2821 141,307 625 l22f #_R6
 2822 154,307 626 l22f #_R6
 2823 155,307 627 l22f #_R6
 2824 156,307 628 l22f #_R6
 2825 157,307 629 l22f #_R6
 2826 212,307 630 l22f #_R6
 2827 215,307 631 l22f #_R6
 2828 216,307 632 l22f #_R6
 2829 226,307 633 l22f #_R6
 2830 230,307 634 l22f #_R6
 2831 259,307 635 l22f #_R6
 2832 261,307 636 l22f #_R6
 2833 262,307 637 l22f #_R6
 2834 270,307 638 l22f #_R6
 2835 272,307 639 l22f #_R6
 2836 294,307 640 l22f #_R6
 2837 307,307 641 0.5*l22f #_R6
 2838 128 12,37 l22r #_reverse__R6
 2839 129 12,36 l22r #_reverse__R6
 2840 130 13,37 l22r #_reverse__R6
 2841 131 13,36 l22r #_reverse__R6
 2842 132 33,37 l22r #_reverse__R6
 2843 133 33,37 l22r #_reverse__R6
 2844 134 33,36 l22r #_reverse__R6
 2845 135 33,36 l22r #_reverse__R6
 2846 150 3,138 l22r #_reverse__R6
 2847 151 3,139 l22r #_reverse__R6
 2848 152 7,138 l22r #_reverse__R6
 2849 153 7,139 l22r #_reverse__R6
 2850 177 3,154 l22r #_reverse__R6
 2851 178 3,155 l22r #_reverse__R6
 2852 179 7,154 l22r #_reverse__R6
 2853 180 3,157 l22r #_reverse__R6
 2854 181 3,69 l22r #_reverse__R6
 2855 182 7,155 l22r #_reverse__R6
 2856 183 3,156 l22r #_reverse__R6
 2857 184 3,68 l22r #_reverse__R6
 2858 185 7,156 l22r #_reverse__R6
 2859 186 7,68 l22r #_reverse__R6
 2860 187 7,157 l22r #_reverse__R6
 2861 188 7,69 l22r #_reverse__R6
 2862 193 3,141 l22r #_reverse__R6
 2863 194 3,140 l22r #_reverse__R6
 2864 195 7,141 l22r #_reverse__R6
 2865 196 7,140 l22r #_reverse__R6
 2866 221 3,216 l22r #_reverse__R6
 2867 222 7,216 l22r #_reverse__R6
 2868 254 3,230 l22r #_reverse__R6
 2869 255 3,226 l22r #_reverse__R6
 2870 256 7,230 l22r #_reverse__R6
 2871 257 7,226 l22r #_reverse__R6
 2872 258 3,104 l22r #_reverse__R6
 2873 259 3,121 l22r #_reverse__R6
 2874 260 7,104 l22r #_reverse__R6
 2875 261 7,121 l22r #_reverse__R6
 2876 262 12,104 l22r #_reverse__R6
 2877 263 12,121 l22r #_reverse__R6
 2878 264 13,104 l22r #_reverse__R6
 2879 265 13,121 l22r #_reverse__R6
 2880 266 18,104 l22r #_reverse__R6
 2881 267 19,104 l22r #_reverse__R6
 2882 268 3,262 l22r #_reverse__R6
 2883 268 20,104 l22r #_reverse__R6
 2884 269 7,262 l22r #_reverse__R6
 2885 269 21,104 l22r #_reverse__R6
 2886 270 33,104 l22r #_reverse__R6
 2887 271 33,121 l22r #_reverse__R6
 2888 272 33,104 l22r #_reverse__R6
 2889 273 33,121 l22r #_reverse__R6
 2890 274 36,36 l22r #_reverse__R6
 2891 275 36,37 l22r #_reverse__R6
 2892 276 36,104 l22r #_reverse__R6
 2893 277 36,121 l22r #_reverse__R6
 2894 278 37,37 l22r #_reverse__R6
 2895 279 37,104 l22r #_reverse__R6
 2896 280 37,121 l22r #_reverse__R6
 2897 281 38,104 l22r #_reverse__R6
 2898 282 39,104 l22r #_reverse__R6
 2899 283 44,104 l22r #_reverse__R6
 2900 284 45,104 l22r #_reverse__R6
 2901 285 65,104 l22r #_reverse__R6
 2902 286 66,104 l22r #_reverse__R6
 2903 287 68,104 l22r #_reverse__R6
 2904 288 69,104 l22r #_reverse__R6
 2905 289 3,272 l22r #_reverse__R6
 2906 289 77,104 l22r #_reverse__R6
 2907 290 3,270 l22r #_reverse__R6
 2908 290 78,104 l22r #_reverse__R6
 2909 291 7,272 l22r #_reverse__R6
 2910 291 79,104 l22r #_reverse__R6
 2911 292 7,270 l22r #_reverse__R6
 2912 292 80,104 l22r #_reverse__R6
 2913 293 104,104 l22r #_reverse__R6
 2914 294 104,121 l22r #_reverse__R6
 2915 295 121,121 l22r #_reverse__R6
 2916 334 3,137 l22r #_reverse__R6
 2917 335 7,137 l22r #_reverse__R6
 2918 337 3,212 l22r #_reverse__R6
 2919 338 7,212 l22r #_reverse__R6
 2920 339 3,259 2*l22r #_reverse__R6
 2921 340 3,261 l22r #_reverse__R6
 2922 340 7,259 l22r #_reverse__R6
 2923 341 7,261 2*l22r #_reverse__R6
 2924 126 395 _rateLaw1 #_R7
 2925 127 394 _rateLaw1 #_R7
 2926 130 396 _rateLaw1 #_R7
 2927 131 397 _rateLaw1 #_R7
 2928 199 642 _rateLaw1 #_R7
 2929 200 642 _rateLaw1 #_R7
 2930 208 643 _rateLaw1 #_R7
 2931 209 644 _rateLaw1 #_R7
 2932 210 643 _rateLaw1 #_R7
 2933 237 645 _rateLaw1 #_R7
 2934 240 646 _rateLaw1 #_R7
 2935 241 647 _rateLaw1 #_R7
 2936 245 648 _rateLaw1 #_R7
 2937 248 649 _rateLaw1 #_R7
 2938 249 650 _rateLaw1 #_R7
 2939 274 651 _rateLaw1 #_R7
 2940 275 652 _rateLaw1 #_R7
 2941 278 653 _rateLaw1 #_R7
 2942 296 64 2*l20r #_reverse__R7
 2943 297 74 l20r #_reverse__R7
 2944 298 83 l20r #_reverse__R7
 2945 124 449 _rateLaw2 #_R8
 2946 125 448 _rateLaw2 #_R8
 2947 128 451 _rateLaw2 #_R8
 2948 129 450 _rateLaw2 #_R8
 2949 132 453 _rateLaw2 #_R8
 2950 133 455 _rateLaw2 #_R8
 2951 134 454 _rateLaw2 #_R8
 2952 135 452 _rateLaw2 #_R8
 2953 144 394 _rateLaw2 #_R8
 2954 145 395 _rateLaw2 #_R8
 2955 160 448 _rateLaw2 #_R8
 2956 161 449 _rateLaw2 #_R8
 2957 197 648 _rateLaw2 #_R8
 2958 198 645 _rateLaw2 #_R8
 2959 203 649 _rateLaw2 #_R8
 2960 204 646 _rateLaw2 #_R8
 2961 206 650 _rateLaw2 #_R8
 2962 207 647 _rateLaw2 #_R8
 2963 219 654 _rateLaw2 #_R8
 2964 224 655 _rateLaw2 #_R8
 2965 225 656 _rateLaw2 #_R8
 2966 228 656 _rateLaw2 #_R8
 2967 229 657 _rateLaw2 #_R8
 2968 236 658 _rateLaw2 #_R8
 2969 238 659 _rateLaw2 #_R8
 2970 239 660 _rateLaw2 #_R8
 2971 243 661 _rateLaw2 #_R8
 2972 244 658 _rateLaw2 #_R8
 2973 246 660 _rateLaw2 #_R8
 2974 247 659 _rateLaw2 #_R8
 2975 251 661 _rateLaw2 #_R8
 2976 265 662 _rateLaw2 #_R8
 2977 277 663 _rateLaw2 #_R8
 2978 280 664 _rateLaw2 #_R8
 2979 166 35 l21r #_reverse__R8
 2980 297 63 l21r #_reverse__R8
 2981 299 70 2*l21r #_reverse__R8
 2982 300 73 2*l21r #_reverse__R8
 2983 301 76 l21r #_reverse__R8
 2984 301 75 l21r #_reverse__R8
 2985 302 84 l21r #_reverse__R8
 2986 303 85 l21r #_reverse__R8
 2987 142 397 _rateLaw3 #_R9
 2988 143 396 _rateLaw3 #_R9
 2989 158 450 _rateLaw3 #_R9
 2990 159 451 _rateLaw3 #_R9
 2991 162 452 _rateLaw3 #_R9
 2992 163 454 _rateLaw3 #_R9
 2993 164 455 _rateLaw3 #_R9
 2994 165 453 _rateLaw3 #_R9
 2995 201 651 _rateLaw3 #_R9
 2996 202 652 _rateLaw3 #_R9
 2997 205 653 _rateLaw3 #_R9
 2998 217 662 _rateLaw3 #_R9
 2999 227 663 _rateLaw3 #_R9
 3000 231 664 _rateLaw3 #_R9
 3001 263 665 _rateLaw3 #_R9
 3002 271 666 _rateLaw3 #_R9
 3003 273 666 _rateLaw3 #_R9
 3004 295 667 _rateLaw3 #_R9
 3005 166 46 l22r #_reverse__R9
 3006 298 62 l22r #_reverse__R9
 3007 302 72 l22r #_reverse__R9
 3008 303 71 l22r #_reverse__R9
 3009 304 81 l22r #_reverse__R9
 3010 304 82 l22r #_reverse__R9
 3011 305 86 l22r #_reverse__R9
 3012 305 88 l22r #_reverse__R9
 3013 306 87 2*l22r #_reverse__R9
 3014 150 152 k_o #_R10
 3015 151 153 k_o #_R10
 3016 154 156 k_o #_R10
 3017 155 157 k_o #_R10
 3018 167 169 k_o #_R10
 3019 168 170 k_o #_R10
 3020 171 173 k_o #_R10
 3021 172 175 k_o #_R10
 3022 177 183 k_o #_R10
 3023 177 179 k_o #_R10
 3024 178 182 k_o #_R10
 3025 178 180 k_o #_R10
 3026 179 185 k_o #_R10
 3027 180 187 k_o #_R10
 3028 181 188 k_o #_R10
 3029 182 187 k_o #_R10
 3030 183 185 k_o #_R10
 3031 184 186 k_o #_R10
 3032 193 195 k_o #_R10
 3033 194 196 k_o #_R10
 3034 221 222 k_o #_R10
 3035 233 234 k_o #_R10
 3036 254 256 k_o #_R10
 3037 255 257 k_o #_R10
 3038 258 260 k_o #_R10
 3039 259 261 k_o #_R10
 3040 268 269 k_o #_R10
 3041 283 284 k_o #_R10
 3042 289 291 k_o #_R10
 3043 290 292 k_o #_R10
 3044 307 104 k_o #_R10
 3045 309 313 k_o #_R10
 3046 310 314 k_o #_R10
 3047 317 321 k_o #_R10
 3048 317 320 k_o #_R10
 3049 318 324 k_o #_R10
 3050 319 325 k_o #_R10
 3051 320 328 k_o #_R10
 3052 321 328 k_o #_R10
 3053 322 329 k_o #_R10
 3054 323 330 k_o #_R10
 3055 334 335 k_o #_R10
 3056 337 338 k_o #_R10
 3057 339 340 2*k_o #_R10
 3058 340 341 k_o #_R10
 3059 122 106 k_c #_R11
 3060 123 107 k_c #_R11
 3061 136 357 k_c #_R11
 3062 140 138 k_c #_R11
 3063 141 139 k_c #_R11
 3064 152 150 k_c #_R11
 3065 153 151 k_c #_R11
 3066 156 154 k_c #_R11
 3067 157 155 k_c #_R11
 3068 169 167 k_c #_R11
 3069 170 168 k_c #_R11
 3070 173 171 k_c #_R11
 3071 174 112 k_c #_R11
 3072 175 172 k_c #_R11
 3073 176 112 k_c #_R11
 3074 179 177 k_c #_R11
 3075 180 178 k_c #_R11
 3076 181 114 k_c #_R11
 3077 182 178 k_c #_R11
 3078 183 177 k_c #_R11
 3079 184 113 k_c #_R11
 3080 185 179 k_c #_R11
 3081 185 183 k_c #_R11
 3082 186 184 k_c #_R11
 3083 186 115 k_c #_R11
 3084 187 180 k_c #_R11
 3085 187 182 k_c #_R11
 3086 188 181 k_c #_R11
 3087 188 116 k_c #_R11
 3088 189 147 k_c #_R11
 3089 190 146 k_c #_R11
 3090 191 149 k_c #_R11
 3091 192 148 k_c #_R11
 3092 193 151 k_c #_R11
 3093 194 150 k_c #_R11
 3094 195 193 k_c #_R11
 3095 195 153 k_c #_R11
 3096 196 194 k_c #_R11
 3097 196 152 k_c #_R11
 3098 211 505 k_c #_R11
 3099 213 176 k_c #_R11
 3100 213 174 k_c #_R11
 3101 214 508 k_c #_R11
 3102 214 211 k_c #_R11
 3103 215 212 k_c #_R11
 3104 216 509 k_c #_R11
 3105 218 510 k_c #_R11
 3106 220 511 k_c #_R11
 3107 221 512 k_c #_R11
 3108 222 513 k_c #_R11
 3109 222 221 k_c #_R11
 3110 223 514 k_c #_R11
 3111 223 220 k_c #_R11
 3112 226 515 k_c #_R11
 3113 230 516 k_c #_R11
 3114 232 517 k_c #_R11
 3115 233 518 k_c #_R11
 3116 234 519 k_c #_R11
 3117 234 233 k_c #_R11
 3118 235 520 k_c #_R11
 3119 235 232 k_c #_R11
 3120 242 521 k_c #_R11
 3121 250 522 k_c #_R11
 3122 252 523 k_c #_R11
 3123 253 524 k_c #_R11
 3124 254 525 k_c #_R11
 3125 255 526 k_c #_R11
 3126 256 527 k_c #_R11
 3127 256 254 k_c #_R11
 3128 257 528 k_c #_R11
 3129 257 255 k_c #_R11
 3130 258 590 k_c #_R11
 3131 260 592 k_c #_R11
 3132 260 258 k_c #_R11
 3133 261 259 k_c #_R11
 3134 262 593 k_c #_R11
 3135 264 594 k_c #_R11
 3136 266 595 k_c #_R11
 3137 267 596 k_c #_R11
 3138 267 266 k_c #_R11
 3139 268 597 k_c #_R11
 3140 269 598 k_c #_R11
 3141 269 268 k_c #_R11
 3142 270 599 k_c #_R11
 3143 272 600 k_c #_R11
 3144 276 601 k_c #_R11
 3145 279 602 k_c #_R11
 3146 281 603 k_c #_R11
 3147 282 604 k_c #_R11
 3148 282 281 k_c #_R11
 3149 283 605 k_c #_R11
 3150 284 606 k_c #_R11
 3151 284 283 k_c #_R11
 3152 285 607 k_c #_R11
 3153 286 608 k_c #_R11
 3154 287 609 k_c #_R11
 3155 287 285 k_c #_R11
 3156 288 610 k_c #_R11
 3157 288 286 k_c #_R11
 3158 289 611 k_c #_R11
 3159 290 612 k_c #_R11
 3160 291 613 k_c #_R11
 3161 291 289 k_c #_R11
 3162 292 614 k_c #_R11
 3163 292 290 k_c #_R11
 3164 293 618 2*k_c #_R11
 3165 294 619 k_c #_R11
 3166 311 149 k_c #_R11
 3167 312 148 k_c #_R11
 3168 313 309 k_c #_R11
 3169 314 310 k_c #_R11
 3170 315 308 k_c #_R11
 3171 316 308 k_c #_R11
 3172 318 171 k_c #_R11
 3173 319 172 k_c #_R11
 3174 320 317 k_c #_R11
 3175 321 317 k_c #_R11
 3176 322 310 k_c #_R11
 3177 323 309 k_c #_R11
 3178 324 318 k_c #_R11
 3179 324 173 k_c #_R11
 3180 325 319 k_c #_R11
 3181 325 175 k_c #_R11
 3182 326 191 k_c #_R11
 3183 326 311 k_c #_R11
 3184 327 192 k_c #_R11
 3185 327 312 k_c #_R11
 3186 328 320 k_c #_R11
 3187 328 321 k_c #_R11
 3188 329 322 k_c #_R11
 3189 329 314 k_c #_R11
 3190 330 323 k_c #_R11
 3191 330 313 k_c #_R11
 3192 331 315 k_c #_R11
 3193 331 316 k_c #_R11
 3194 335 334 k_c #_R11
 3195 338 337 k_c #_R11
 3196 340 339 k_c #_R11
 3197 341 340 2*k_c #_R11
 3198 7,122 124 kaf #_R12
 3199 7,123 125 kaf #_R12
 3200 7,136 37 kaf #_R12
 3201 7,140 142 kaf #_R12
 3202 7,141 143 kaf #_R12
 3203 7,156 158 kaf #_R12
 3204 7,157 159 kaf #_R12
 3205 7,169 244 kaf #_R12
 3206 7,170 236 kaf #_R12
 3207 7,189 197 kaf #_R12
 3208 7,190 198 kaf #_R12
 3209 7,211 66 kaf #_R12
 3210 7,214 69 kaf #_R12
 3211 7,214 216 kaf #_R12
 3212 7,215 217 kaf #_R12
 3213 7,216 72 kaf #_R12
 3214 7,218 76 kaf #_R12
 3215 7,226 163 kaf #_R12
 3216 7,230 165 kaf #_R12
 3217 7,242 239 kaf #_R12
 3218 7,250 247 kaf #_R12
 3219 7,258 78 kaf #_R12
 3220 7,260 80 kaf #_R12
 3221 7,260 262 kaf #_R12
 3222 7,261 263 kaf #_R12
 3223 7,262 82 kaf #_R12
 3224 7,264 85 kaf #_R12
 3225 7,270 87 kaf #_R12
 3226 7,272 88 kaf #_R12
 3227 7,276 135 kaf #_R12
 3228 7,279 133 kaf #_R12
 3229 7,293 272 2*kaf #_R12
 3230 7,294 273 kaf #_R12
 3231 7,335 349 kaf #_R12
 3232 8,122 126 kaf #_R12
 3233 8,123 127 kaf #_R12
 3234 8,136 105 kaf #_R12
 3235 8,140 144 kaf #_R12
 3236 8,141 145 kaf #_R12
 3237 8,156 160 kaf #_R12
 3238 8,157 161 kaf #_R12
 3239 8,169 245 kaf #_R12
 3240 8,170 237 kaf #_R12
 3241 8,189 199 kaf #_R12
 3242 8,190 200 kaf #_R12
 3243 8,211 107 kaf #_R12
 3244 8,214 123 kaf #_R12
 3245 8,214 218 kaf #_R12
 3246 8,215 219 kaf #_R12
 3247 8,216 125 kaf #_R12
 3248 8,218 127 kaf #_R12
 3249 8,226 224 kaf #_R12
 3250 8,230 228 kaf #_R12
 3251 8,242 240 kaf #_R12
 3252 8,250 248 kaf #_R12
 3253 8,258 109 kaf #_R12
 3254 8,260 111 kaf #_R12
 3255 8,260 264 kaf #_R12
 3256 8,261 265 kaf #_R12
 3257 8,262 129 kaf #_R12
 3258 8,264 131 kaf #_R12
 3259 8,270 134 kaf #_R12
 3260 8,272 135 kaf #_R12
 3261 8,276 274 kaf #_R12
 3262 8,279 275 kaf #_R12
 3263 8,293 276 2*kaf #_R12
 3264 8,294 277 kaf #_R12
 3265 8,335 350 kaf #_R12
 3266 9,136 106 kaf #_R12
 3267 9,211 112 kaf #_R12
 3268 9,214 174 kaf #_R12
 3269 9,214 220 kaf #_R12
 3270 9,258 113 kaf #_R12
 3271 9,260 115 kaf #_R12
 3272 9,260 266 kaf #_R12
 3273 9,293 285 2*kaf #_R12
 3274 10,136 108 kaf #_R12
 3275 10,211 114 kaf #_R12
 3276 10,214 181 kaf #_R12
 3277 10,214 221 kaf #_R12
 3278 10,258 117 kaf #_R12
 3279 10,260 118 kaf #_R12
 3280 10,260 268 kaf #_R12
 3281 10,293 289 2*kaf #_R12
 3282 11,136 110 2*kaf #_R12
 3283 11,211 116 2*kaf #_R12
 3284 11,214 188 2*kaf #_R12
 3285 11,214 222 2*kaf #_R12
 3286 11,258 119 2*kaf #_R12
 3287 11,260 120 2*kaf #_R12
 3288 11,260 269 2*kaf #_R12
 3289 11,293 291 4*kaf #_R12
 3290 14,136 146 kaf #_R12
 3291 14,211 148 kaf #_R12
 3292 14,214 312 kaf #_R12
 3293 14,214 232 kaf #_R12
 3294 14,258 150 kaf #_R12
 3295 14,260 152 kaf #_R12
 3296 14,260 281 kaf #_R12
 3297 14,293 390 2*kaf #_R12
 3298 15,136 167 kaf #_R12
 3299 15,211 172 kaf #_R12
 3300 15,214 319 kaf #_R12
 3301 15,214 233 kaf #_R12
 3302 15,258 177 kaf #_R12
 3303 15,260 179 kaf #_R12
 3304 15,260 283 kaf #_R12
 3305 15,293 436 2*kaf #_R12
 3306 16,136 122 kaf #_R12
 3307 16,211 176 kaf #_R12
 3308 16,214 213 kaf #_R12
 3309 16,214 223 kaf #_R12
 3310 16,258 184 kaf #_R12
 3311 16,260 186 kaf #_R12
 3312 16,260 267 kaf #_R12
 3313 16,293 287 2*kaf #_R12
 3314 16,136 169 kaf #_R12
 3315 16,211 175 kaf #_R12
 3316 16,214 325 kaf #_R12
 3317 16,214 234 kaf #_R12
 3318 16,258 183 kaf #_R12
 3319 16,260 185 kaf #_R12
 3320 16,260 284 kaf #_R12
 3321 16,293 440 2*kaf #_R12
 3322 17,136 190 2*kaf #_R12
 3323 17,211 192 2*kaf #_R12
 3324 17,214 327 2*kaf #_R12
 3325 17,214 235 2*kaf #_R12
 3326 17,258 194 2*kaf #_R12
 3327 17,260 196 2*kaf #_R12
 3328 17,260 282 2*kaf #_R12
 3329 17,293 392 4*kaf #_R12
 3330 19,136 244 kaf #_R12
 3331 21,136 128 kaf #_R12
 3332 26,136 130 kaf #_R12
 3333 34,136 245 kaf #_R12
 3334 39,136 198 kaf #_R12
 3335 45,136 124 kaf #_R12
 3336 48,136 126 kaf #_R12
 3337 58,136 200 kaf #_R12
 3338 68,136 246 kaf #_R12
 3339 69,136 247 kaf #_R12
 3340 79,136 132 kaf #_R12
 3341 80,136 133 kaf #_R12
 3342 104,122 225 kaf #_R12
 3343 104,123 224 kaf #_R12
 3344 104,136 137 kaf #_R12
 3345 104,140 201 kaf #_R12
 3346 104,141 202 kaf #_R12
 3347 104,156 162 kaf #_R12
 3348 104,157 164 kaf #_R12
 3349 104,169 246 kaf #_R12
 3350 104,170 238 kaf #_R12
 3351 104,189 203 kaf #_R12
 3352 104,190 204 kaf #_R12
 3353 104,211 212 kaf #_R12
 3354 104,214 215 kaf #_R12
 3355 104,214 226 kaf #_R12
 3356 104,215 227 kaf #_R12
 3357 104,216 217 kaf #_R12
 3358 104,218 219 kaf #_R12
 3359 104,226 227 kaf #_R12
 3360 104,230 231 kaf #_R12
 3361 104,242 243 kaf #_R12
 3362 104,250 251 kaf #_R12
 3363 104,258 259 kaf #_R12
 3364 104,260 261 kaf #_R12
 3365 104,260 270 kaf #_R12
 3366 104,261 271 kaf #_R12
 3367 104,262 263 kaf #_R12
 3368 104,264 265 kaf #_R12
 3369 104,270 271 kaf #_R12
 3370 104,272 273 kaf #_R12
 3371 104,276 277 kaf #_R12
 3372 104,279 280 kaf #_R12
 3373 104,293 294 2*kaf #_R12
 3374 104,294 295 kaf #_R12
 3375 104,335 351 kaf #_R12
 3376 110,136 278 kaf #_R12
 3377 111,136 275 kaf #_R12
 3378 122,136 249 kaf #_R12
 3379 123,136 248 kaf #_R12
 3380 136,136 332 0.5*kaf #_R12
 3381 136,140 204 kaf #_R12
 3382 136,141 207 kaf #_R12
 3383 136,156 225 kaf #_R12
 3384 136,157 229 kaf #_R12
 3385 136,169 249 kaf #_R12
 3386 136,170 241 kaf #_R12
 3387 136,189 209 kaf #_R12
 3388 136,190 210 kaf #_R12
 3389 136,211 333 kaf #_R12
 3390 136,214 342 kaf #_R12
 3391 136,214 250 kaf #_R12
 3392 136,215 251 kaf #_R12
 3393 136,216 343 kaf #_R12
 3394 136,218 344 kaf #_R12
 3395 136,226 345 kaf #_R12
 3396 136,230 346 kaf #_R12
 3397 136,242 347 kaf #_R12
 3398 136,250 348 kaf #_R12
 3399 136,258 334 kaf #_R12
 3400 136,260 335 kaf #_R12
 3401 136,260 279 kaf #_R12
 3402 136,261 280 kaf #_R12
 3403 136,262 349 kaf #_R12
 3404 136,264 350 kaf #_R12
 3405 136,270 351 kaf #_R12
 3406 136,272 352 kaf #_R12
 3407 136,276 353 kaf #_R12
 3408 136,279 354 kaf #_R12
 3409 136,293 355 2*kaf #_R12
 3410 136,294 356 kaf #_R12
 3411 136,335 354 kaf #_R12
 3412 211,211 336 0.5*kaf #_R12
 3413 211,214 460 kaf #_R12
 3414 211,214 253 kaf #_R12
 3415 211,258 337 kaf #_R12
 3416 211,260 338 kaf #_R12
 3417 211,260 286 kaf #_R12
 3418 211,293 504 2*kaf #_R12
 3419 214,214 506 0.5*kaf #_R12
 3420 214,214 407 kaf #_R12
 3421 214,258 464 kaf #_R12
 3422 214,260 466 kaf #_R12
 3423 214,260 288 kaf #_R12
 3424 214,293 507 2*kaf #_R12
 3425 214,214 562 0.5*kaf #_R12
 3426 214,258 255 kaf #_R12
 3427 214,260 257 kaf #_R12
 3428 214,260 567 kaf #_R12
 3429 214,293 569 2*kaf #_R12
 3430 258,258 339 0.5*kaf #_R12
 3431 258,260 340 kaf #_R12
 3432 258,260 290 kaf #_R12
 3433 258,293 589 2*kaf #_R12
 3434 260,260 341 0.5*kaf #_R12
 3435 260,260 292 kaf #_R12
 3436 260,293 591 2*kaf #_R12
 3437 260,260 615 0.5*kaf #_R12
 3438 260,293 616 2*kaf #_R12
 3439 293,293 617 2*kaf #_R12
 3440 122 16,136 kar #_reverse__R12
 3441 123 8,214 kar #_reverse__R12
 3442 124 45,136 kar #_reverse__R12
 3443 124 7,122 kar #_reverse__R12
 3444 125 8,216 kar #_reverse__R12
 3445 125 7,123 kar #_reverse__R12
 3446 126 48,136 kar #_reverse__R12
 3447 126 8,122 kar #_reverse__R12
 3448 127 8,218 kar #_reverse__R12
 3449 127 8,123 kar #_reverse__R12
 3450 128 21,136 kar #_reverse__R12
 3451 128 7,110 kar #_reverse__R12
 3452 129 8,262 kar #_reverse__R12
 3453 129 7,111 kar #_reverse__R12
 3454 130 26,136 kar #_reverse__R12
 3455 130 8,110 kar #_reverse__R12
 3456 131 8,264 kar #_reverse__R12
 3457 131 8,111 kar #_reverse__R12
 3458 132 104,110 kar #_reverse__R12
 3459 132 79,136 kar #_reverse__R12
 3460 133 7,279 kar #_reverse__R12
 3461 133 80,136 kar #_reverse__R12
 3462 134 8,270 kar #_reverse__R12
 3463 134 104,111 kar #_reverse__R12
 3464 135 8,272 kar #_reverse__R12
 3465 135 7,276 kar #_reverse__R12
 3466 137 104,136 kar #_reverse__R12
 3467 138 14,104 kar #_reverse__R12
 3468 139 7,358 kar #_reverse__R12
 3469 140 17,104 kar #_reverse__R12
 3470 141 7,360 kar #_reverse__R12
 3471 142 39,104 kar #_reverse__R12
 3472 142 7,140 kar #_reverse__R12
 3473 143 7,362 kar #_reverse__R12
 3474 143 7,141 kar #_reverse__R12
 3475 144 58,104 kar #_reverse__R12
 3476 144 8,140 kar #_reverse__R12
 3477 145 7,364 kar #_reverse__R12
 3478 145 8,141 kar #_reverse__R12
 3479 146 14,136 kar #_reverse__R12
 3480 147 8,358 kar #_reverse__R12
 3481 148 14,211 kar #_reverse__R12
 3482 149 9,358 kar #_reverse__R12
 3483 150 14,258 kar #_reverse__R12
 3484 151 10,358 kar #_reverse__R12
 3485 152 14,260 kar #_reverse__R12
 3486 153 11,358 kar #_reverse__R12
 3487 154 15,104 kar #_reverse__R12
 3488 155 7,408 kar #_reverse__R12
 3489 156 16,104 kar #_reverse__R12
 3490 157 7,410 kar #_reverse__R12
 3491 158 19,104 kar #_reverse__R12
 3492 158 7,156 kar #_reverse__R12
 3493 159 7,412 kar #_reverse__R12
 3494 159 7,157 kar #_reverse__R12
 3495 160 34,104 kar #_reverse__R12
 3496 160 8,156 kar #_reverse__R12
 3497 161 7,414 kar #_reverse__R12
 3498 161 8,157 kar #_reverse__R12
 3499 162 68,104 kar #_reverse__R12
 3500 162 104,156 kar #_reverse__R12
 3501 163 7,226 kar #_reverse__R12
 3502 163 69,104 kar #_reverse__R12
 3503 164 7,420 kar #_reverse__R12
 3504 164 104,157 kar #_reverse__R12
 3505 165 7,230 kar #_reverse__R12
 3506 165 7,422 kar #_reverse__R12
 3507 167 15,136 kar #_reverse__R12
 3508 168 8,408 kar #_reverse__R12
 3509 169 16,136 kar #_reverse__R12
 3510 170 8,410 kar #_reverse__R12
 3511 171 9,408 kar #_reverse__R12
 3512 172 15,211 kar #_reverse__R12
 3513 173 9,410 kar #_reverse__R12
 3514 174 9,214 kar #_reverse__R12
 3515 175 16,211 kar #_reverse__R12
 3516 176 16,211 kar #_reverse__R12
 3517 177 15,258 kar #_reverse__R12
 3518 178 10,408 kar #_reverse__R12
 3519 179 15,260 kar #_reverse__R12
 3520 180 10,410 kar #_reverse__R12
 3521 181 10,214 kar #_reverse__R12
 3522 182 11,408 kar #_reverse__R12
 3523 183 16,258 kar #_reverse__R12
 3524 184 16,258 kar #_reverse__R12
 3525 185 16,260 kar #_reverse__R12
 3526 186 16,260 kar #_reverse__R12
 3527 187 11,410 kar #_reverse__R12
 3528 188 11,214 kar #_reverse__R12
 3529 189 8,360 kar #_reverse__R12
 3530 190 17,136 kar #_reverse__R12
 3531 191 9,360 kar #_reverse__R12
 3532 192 17,211 kar #_reverse__R12
 3533 193 10,360 kar #_reverse__R12
 3534 194 17,258 kar #_reverse__R12
 3535 195 11,360 kar #_reverse__R12
 3536 196 17,260 kar #_reverse__R12
 3537 197 8,362 kar #_reverse__R12
 3538 197 7,189 kar #_reverse__R12
 3539 198 39,136 kar #_reverse__R12
 3540 198 7,190 kar #_reverse__R12
 3541 199 8,364 kar #_reverse__R12
 3542 199 8,189 kar #_reverse__R12
 3543 200 58,136 kar #_reverse__R12
 3544 200 8,190 kar #_reverse__R12
 3545 201 104,140 2*kar #_reverse__R12
 3546 202 7,370 kar #_reverse__R12
 3547 202 104,141 kar #_reverse__R12
 3548 203 8,370 kar #_reverse__R12
 3549 203 104,189 kar #_reverse__R12
 3550 204 104,190 kar #_reverse__R12
 3551 204 136,140 kar #_reverse__R12
 3552 205 7,372 2*kar #_reverse__R12
 3553 206 7,378 kar #_reverse__R12
 3554 206 8,372 kar #_reverse__R12
 3555 207 7,380 kar #_reverse__R12
 3556 207 136,141 kar #_reverse__R12
 3557 208 8,378 2*kar #_reverse__R12
 3558 209 8,380 kar #_reverse__R12
 3559 209 136,189 kar #_reverse__R12
 3560 210 136,190 2*kar #_reverse__R12
 3561 212 104,211 kar #_reverse__R12
 3562 213 16,214 kar #_reverse__R12
 3563 215 104,214 kar #_reverse__R12
 3564 216 7,214 kar #_reverse__R12
 3565 217 104,216 kar #_reverse__R12
 3566 217 7,215 kar #_reverse__R12
 3567 218 8,214 kar #_reverse__R12
 3568 219 104,218 kar #_reverse__R12
 3569 219 8,215 kar #_reverse__R12
 3570 220 9,214 kar #_reverse__R12
 3571 221 10,214 kar #_reverse__R12
 3572 222 11,214 kar #_reverse__R12
 3573 223 16,214 kar #_reverse__R12
 3574 224 8,226 kar #_reverse__R12
 3575 224 104,123 kar #_reverse__R12
 3576 225 104,122 kar #_reverse__R12
 3577 225 136,156 kar #_reverse__R12
 3578 226 104,214 kar #_reverse__R12
 3579 227 104,226 kar #_reverse__R12
 3580 227 104,215 kar #_reverse__R12
 3581 228 8,230 kar #_reverse__R12
 3582 228 7,424 kar #_reverse__R12
 3583 229 7,426 kar #_reverse__R12
 3584 229 136,157 kar #_reverse__R12
 3585 230 7,444 kar #_reverse__R12
 3586 231 104,230 kar #_reverse__R12
 3587 231 7,445 kar #_reverse__R12
 3588 232 14,214 kar #_reverse__R12
 3589 233 15,214 kar #_reverse__R12
 3590 234 16,214 kar #_reverse__R12
 3591 235 17,214 kar #_reverse__R12
 3592 236 8,412 kar #_reverse__R12
 3593 236 7,170 kar #_reverse__R12
 3594 237 8,414 kar #_reverse__R12
 3595 237 8,170 kar #_reverse__R12
 3596 238 8,420 kar #_reverse__R12
 3597 238 104,170 kar #_reverse__R12
 3598 239 7,242 kar #_reverse__R12
 3599 239 8,422 kar #_reverse__R12
 3600 240 8,242 kar #_reverse__R12
 3601 240 8,424 kar #_reverse__R12
 3602 241 8,426 kar #_reverse__R12
 3603 241 136,170 kar #_reverse__R12
 3604 242 8,444 kar #_reverse__R12
 3605 243 104,242 kar #_reverse__R12
 3606 243 8,445 kar #_reverse__R12
 3607 244 19,136 kar #_reverse__R12
 3608 244 7,169 kar #_reverse__R12
 3609 245 34,136 kar #_reverse__R12
 3610 245 8,169 kar #_reverse__R12
 3611 246 104,169 kar #_reverse__R12
 3612 246 68,136 kar #_reverse__R12
 3613 247 7,250 kar #_reverse__R12
 3614 247 69,136 kar #_reverse__R12
 3615 248 8,250 kar #_reverse__R12
 3616 248 123,136 kar #_reverse__R12
 3617 249 122,136 kar #_reverse__R12
 3618 249 136,169 kar #_reverse__R12
 3619 250 136,214 kar #_reverse__R12
 3620 251 104,250 kar #_reverse__R12
 3621 251 136,215 kar #_reverse__R12
 3622 252 9,444 kar #_reverse__R12
 3623 253 211,214 kar #_reverse__R12
 3624 254 10,444 kar #_reverse__R12
 3625 255 214,258 kar #_reverse__R12
 3626 256 11,444 kar #_reverse__R12
 3627 257 214,260 kar #_reverse__R12
 3628 259 104,258 kar #_reverse__R12
 3629 261 104,260 kar #_reverse__R12
 3630 262 7,260 kar #_reverse__R12
 3631 263 104,262 kar #_reverse__R12
 3632 263 7,261 kar #_reverse__R12
 3633 264 8,260 kar #_reverse__R12
 3634 265 104,264 kar #_reverse__R12
 3635 265 8,261 kar #_reverse__R12
 3636 266 9,260 kar #_reverse__R12
 3637 267 16,260 kar #_reverse__R12
 3638 268 10,260 kar #_reverse__R12
 3639 269 11,260 kar #_reverse__R12
 3640 270 104,260 kar #_reverse__R12
 3641 271 104,270 kar #_reverse__R12
 3642 271 104,261 kar #_reverse__R12
 3643 272 7,293 kar #_reverse__R12
 3644 273 7,294 kar #_reverse__R12
 3645 273 104,272 kar #_reverse__R12
 3646 274 8,276 2*kar #_reverse__R12
 3647 275 8,279 kar #_reverse__R12
 3648 275 111,136 kar #_reverse__R12
 3649 276 8,293 kar #_reverse__R12
 3650 277 8,294 kar #_reverse__R12
 3651 277 104,276 kar #_reverse__R12
 3652 278 110,136 2*kar #_reverse__R12
 3653 279 136,260 kar #_reverse__R12
 3654 280 104,279 kar #_reverse__R12
 3655 280 136,261 kar #_reverse__R12
 3656 281 14,260 kar #_reverse__R12
 3657 282 17,260 kar #_reverse__R12
 3658 283 15,260 kar #_reverse__R12
 3659 284 16,260 kar #_reverse__R12
 3660 285 9,293 kar #_reverse__R12
 3661 286 211,260 kar #_reverse__R12
 3662 287 16,293 kar #_reverse__R12
 3663 288 214,260 kar #_reverse__R12
 3664 289 10,293 kar #_reverse__R12
 3665 290 258,260 kar #_reverse__R12
 3666 291 11,293 kar #_reverse__R12
 3667 292 260,260 kar #_reverse__R12
 3668 294 104,293 kar #_reverse__R12
 3669 295 104,294 2*kar #_reverse__R12
 3670 308 14,358 kar #_reverse__R12
 3671 309 14,408 kar #_reverse__R12
 3672 310 15,358 kar #_reverse__R12
 3673 311 16,358 kar #_reverse__R12
 3674 312 14,214 kar #_reverse__R12
 3675 313 14,410 kar #_reverse__R12
 3676 314 16,358 kar #_reverse__R12
 3677 315 14,360 kar #_reverse__R12
 3678 316 17,358 kar #_reverse__R12
 3679 317 15,408 kar #_reverse__R12
 3680 318 16,408 kar #_reverse__R12
 3681 319 15,214 kar #_reverse__R12
 3682 320 15,410 kar #_reverse__R12
 3683 321 16,408 kar #_reverse__R12
 3684 322 15,360 kar #_reverse__R12
 3685 323 17,408 kar #_reverse__R12
 3686 324 16,410 kar #_reverse__R12
 3687 325 16,214 kar #_reverse__R12
 3688 326 16,360 kar #_reverse__R12
 3689 327 17,214 kar #_reverse__R12
 3690 328 16,410 kar #_reverse__R12
 3691 329 16,360 kar #_reverse__R12
 3692 330 17,410 kar #_reverse__R12
 3693 331 17,360 kar #_reverse__R12
 3694 332 136,136 kar #_reverse__R12
 3695 333 136,211 kar #_reverse__R12
 3696 334 136,258 kar #_reverse__R12
 3697 335 136,260 kar #_reverse__R12
 3698 336 211,211 kar #_reverse__R12
 3699 337 211,258 kar #_reverse__R12
 3700 338 211,260 kar #_reverse__R12
 3701 339 258,258 kar #_reverse__R12
 3702 340 258,260 kar #_reverse__R12
 3703 341 260,260 kar #_reverse__R12
 3704 185 450 _rateLaw4 #_R13
 3705 186 303 _rateLaw4 #_R13
 3706 187 451 _rateLaw4 #_R13
 3707 188 302 _rateLaw4 #_R13
 3708 195 396 _rateLaw4 #_R13
 3709 196 397 _rateLaw4 #_R13
 3710 213 301 _rateLaw4 #_R13
 3711 222 302 _rateLaw4 #_R13
 3712 223 448 _rateLaw4 #_R13
 3713 234 301 _rateLaw4 #_R13
 3714 235 394 _rateLaw4 #_R13
 3715 256 453 _rateLaw4 #_R13
 3716 257 454 _rateLaw4 #_R13
 3717 267 450 _rateLaw4 #_R13
 3718 269 304 _rateLaw4 #_R13
 3719 282 397 _rateLaw4 #_R13
 3720 284 303 _rateLaw4 #_R13
 3721 287 452 _rateLaw4 #_R13
 3722 288 454 _rateLaw4 #_R13
 3723 291 305 _rateLaw4 #_R13
 3724 292 306 _rateLaw4 #_R13
 3725 324 449 _rateLaw4 #_R13
 3726 325 448 _rateLaw4 #_R13
 3727 326 395 _rateLaw4 #_R13
 3728 327 394 _rateLaw4 #_R13
 3729 328 658 _rateLaw4 #_R13
 3730 329 648 _rateLaw4 #_R13
 3731 330 645 _rateLaw4 #_R13
 3732 331 642 _rateLaw4 #_R13
 3733 341 665 _rateLaw4 #_R13
 3734 166 56 kar #_reverse__R13
 3735 166 57 kar #_reverse__R13
 3736 296 103 2*kar #_reverse__R13
 3737 297 102 kar #_reverse__R13
 3738 297 100 kar #_reverse__R13
 3739 298 61 2*kar #_reverse__R13
 3740 299 99 2*kar #_reverse__R13
 3741 300 101 kar #_reverse__R13
 3742 300 67 kar #_reverse__R13
 3743 301 234 kar #_reverse__R13
 3744 301 213 kar #_reverse__R13
 3745 302 222 kar #_reverse__R13
 3746 302 188 kar #_reverse__R13
 3747 303 284 kar #_reverse__R13
 3748 303 186 kar #_reverse__R13
 3749 304 269 kar #_reverse__R13
 3750 304 120 kar #_reverse__R13
 3751 305 291 2*kar #_reverse__R13
 3752 306 292 2*kar #_reverse__R13
 3753 122 342 kp #_R14
 3754 123 342 kp #_R14
 3755 124 343 kp #_R14
 3756 124 225 kp #_R14
 3757 124 229 kp #_R14
 3758 125 343 kp #_R14
 3759 125 224 kp #_R14
 3760 125 228 kp #_R14
 3761 126 344 kp #_R14
 3762 126 249 kp #_R14
 3763 126 241 kp #_R14
 3764 127 344 kp #_R14
 3765 127 248 kp #_R14
 3766 127 240 kp #_R14
 3767 128 349 kp #_R14
 3768 128 132 kp #_R14
 3769 128 133 kp #_R14
 3770 129 349 kp #_R14
 3771 129 134 kp #_R14
 3772 129 135 kp #_R14
 3773 130 350 kp #_R14
 3774 130 278 kp #_R14
 3775 130 275 kp #_R14
 3776 131 350 kp #_R14
 3777 131 275 kp #_R14
 3778 131 274 kp #_R14
 3779 132 280 kp #_R14
 3780 132 351 kp #_R14
 3781 133 280 kp #_R14
 3782 133 352 kp #_R14
 3783 134 351 kp #_R14
 3784 134 277 kp #_R14
 3785 135 352 kp #_R14
 3786 135 277 kp #_R14
 3787 138 359 kp #_R14
 3788 139 359 kp #_R14
 3789 140 361 kp #_R14
 3790 141 361 kp #_R14
 3791 142 363 kp #_R14
 3792 142 201 kp #_R14
 3793 142 202 kp #_R14
 3794 143 363 kp #_R14
 3795 143 202 kp #_R14
 3796 143 205 kp #_R14
 3797 144 365 kp #_R14
 3798 144 204 kp #_R14
 3799 144 203 kp #_R14
 3800 145 365 kp #_R14
 3801 145 207 kp #_R14
 3802 145 206 kp #_R14
 3803 146 398 kp #_R14
 3804 147 398 kp #_R14
 3805 148 399 kp #_R14
 3806 149 399 kp #_R14
 3807 150 400 kp #_R14
 3808 151 400 kp #_R14
 3809 152 401 kp #_R14
 3810 153 401 kp #_R14
 3811 154 409 kp #_R14
 3812 155 409 kp #_R14
 3813 156 411 kp #_R14
 3814 157 411 kp #_R14
 3815 158 413 kp #_R14
 3816 158 162 kp #_R14
 3817 158 163 kp #_R14
 3818 159 413 kp #_R14
 3819 159 164 kp #_R14
 3820 159 165 kp #_R14
 3821 160 415 kp #_R14
 3822 160 225 kp #_R14
 3823 160 224 kp #_R14
 3824 161 415 kp #_R14
 3825 161 229 kp #_R14
 3826 161 228 kp #_R14
 3827 162 421 kp #_R14
 3828 162 227 kp #_R14
 3829 163 227 kp #_R14
 3830 163 423 kp #_R14
 3831 164 421 kp #_R14
 3832 164 231 kp #_R14
 3833 165 231 kp #_R14
 3834 165 423 kp #_R14
 3835 166 303 kp #_R14
 3836 166 451 kp #_R14
 3837 166 302 kp #_R14
 3838 166 450 kp #_R14
 3839 167 456 kp #_R14
 3840 168 456 kp #_R14
 3841 169 457 kp #_R14
 3842 170 457 kp #_R14
 3843 171 458 kp #_R14
 3844 172 458 kp #_R14
 3845 173 459 kp #_R14
 3846 174 460 kp #_R14
 3847 175 459 kp #_R14
 3848 176 460 kp #_R14
 3849 177 461 kp #_R14
 3850 178 461 kp #_R14
 3851 179 462 kp #_R14
 3852 180 463 kp #_R14
 3853 181 464 kp #_R14
 3854 182 462 kp #_R14
 3855 183 463 kp #_R14
 3856 184 464 kp #_R14
 3857 185 465 kp #_R14
 3858 186 466 kp #_R14
 3859 187 465 kp #_R14
 3860 188 466 kp #_R14
 3861 189 469 kp #_R14
 3862 190 469 kp #_R14
 3863 191 470 kp #_R14
 3864 192 470 kp #_R14
 3865 193 471 kp #_R14
 3866 194 471 kp #_R14
 3867 195 472 kp #_R14
 3868 196 472 kp #_R14
 3869 197 473 kp #_R14
 3870 197 203 kp #_R14
 3871 197 206 kp #_R14
 3872 198 473 kp #_R14
 3873 198 204 kp #_R14
 3874 198 207 kp #_R14
 3875 199 474 kp #_R14
 3876 199 209 kp #_R14
 3877 199 208 kp #_R14
 3878 200 474 kp #_R14
 3879 200 210 kp #_R14
 3880 200 209 kp #_R14
 3881 201 371 2*kp #_R14
 3882 202 371 kp #_R14
 3883 202 373 kp #_R14
 3884 203 475 kp #_R14
 3885 203 379 kp #_R14
 3886 204 381 kp #_R14
 3887 204 475 kp #_R14
 3888 205 373 2*kp #_R14
 3889 206 379 kp #_R14
 3890 206 476 kp #_R14
 3891 207 381 kp #_R14
 3892 207 476 kp #_R14
 3893 208 477 2*kp #_R14
 3894 209 478 kp #_R14
 3895 209 477 kp #_R14
 3896 210 478 2*kp #_R14
 3897 213 506 kp #_R14
 3898 216 226 kp #_R14
 3899 216 230 kp #_R14
 3900 217 227 kp #_R14
 3901 217 231 kp #_R14
 3902 218 250 kp #_R14
 3903 218 242 kp #_R14
 3904 219 251 kp #_R14
 3905 219 243 kp #_R14
 3906 220 252 kp #_R14
 3907 220 253 kp #_R14
 3908 221 254 kp #_R14
 3909 221 255 kp #_R14
 3910 222 256 kp #_R14
 3911 222 257 kp #_R14
 3912 223 405 kp #_R14
 3913 223 407 kp #_R14
 3914 224 345 kp #_R14
 3915 224 425 kp #_R14
 3916 225 427 kp #_R14
 3917 225 345 kp #_R14
 3918 226 446 kp #_R14
 3919 227 447 kp #_R14
 3920 228 346 kp #_R14
 3921 228 425 kp #_R14
 3922 229 427 kp #_R14
 3923 229 346 kp #_R14
 3924 230 446 kp #_R14
 3925 231 447 kp #_R14
 3926 232 382 kp #_R14
 3927 232 384 kp #_R14
 3928 233 402 kp #_R14
 3929 233 403 kp #_R14
 3930 234 404 kp #_R14
 3931 234 406 kp #_R14
 3932 235 467 kp #_R14
 3933 235 468 kp #_R14
 3934 236 573 kp #_R14
 3935 236 238 kp #_R14
 3936 236 239 kp #_R14
 3937 237 574 kp #_R14
 3938 237 241 kp #_R14
 3939 237 240 kp #_R14
 3940 238 575 kp #_R14
 3941 238 243 kp #_R14
 3942 239 243 kp #_R14
 3943 239 576 kp #_R14
 3944 240 347 kp #_R14
 3945 240 577 kp #_R14
 3946 241 578 kp #_R14
 3947 241 347 kp #_R14
 3948 242 579 kp #_R14
 3949 243 580 kp #_R14
 3950 244 573 kp #_R14
 3951 244 246 kp #_R14
 3952 244 247 kp #_R14
 3953 245 574 kp #_R14
 3954 245 249 kp #_R14
 3955 245 248 kp #_R14
 3956 246 251 kp #_R14
 3957 246 575 kp #_R14
 3958 247 251 kp #_R14
 3959 247 576 kp #_R14
 3960 248 348 kp #_R14
 3961 248 577 kp #_R14
 3962 249 578 kp #_R14
 3963 249 348 kp #_R14
 3964 250 579 kp #_R14
 3965 251 580 kp #_R14
 3966 252 583 kp #_R14
 3967 253 583 kp #_R14
 3968 254 585 kp #_R14
 3969 255 585 kp #_R14
 3970 256 587 kp #_R14
 3971 257 587 kp #_R14
 3972 262 270 kp #_R14
 3973 262 272 kp #_R14
 3974 263 271 kp #_R14
 3975 263 273 kp #_R14
 3976 264 279 kp #_R14
 3977 264 276 kp #_R14
 3978 265 280 kp #_R14
 3979 265 277 kp #_R14
 3980 266 285 kp #_R14
 3981 266 286 kp #_R14
 3982 267 287 kp #_R14
 3983 267 288 kp #_R14
 3984 268 289 kp #_R14
 3985 268 290 kp #_R14
 3986 269 291 kp #_R14
 3987 269 292 kp #_R14
 3988 270 294 kp #_R14
 3989 271 295 kp #_R14
 3990 272 294 kp #_R14
 3991 273 295 kp #_R14
 3992 274 353 2*kp #_R14
 3993 275 354 kp #_R14
 3994 275 353 kp #_R14
 3995 276 355 kp #_R14
 3996 277 356 kp #_R14
 3997 278 354 2*kp #_R14
 3998 279 355 kp #_R14
 3999 280 356 kp #_R14
 4000 281 391 kp #_R14
 4001 281 390 kp #_R14
 4002 282 393 kp #_R14
 4003 282 392 kp #_R14
 4004 283 438 kp #_R14
 4005 283 436 kp #_R14
 4006 284 442 kp #_R14
 4007 284 440 kp #_R14
 4008 285 504 kp #_R14
 4009 286 504 kp #_R14
 4010 287 507 kp #_R14
 4011 288 507 kp #_R14
 4012 289 589 kp #_R14
 4013 290 589 kp #_R14
 4014 291 591 kp #_R14
 4015 292 591 kp #_R14
 4016 296 642 4*kp #_R14
 4017 297 395 kp #_R14
 4018 297 648 kp #_R14
 4019 297 645 kp #_R14
 4020 297 394 kp #_R14
 4021 298 396 2*kp #_R14
 4022 298 397 2*kp #_R14
 4023 299 449 2*kp #_R14
 4024 299 448 2*kp #_R14
 4025 300 301 2*kp #_R14
 4026 300 658 2*kp #_R14
 4027 301 654 kp #_R14
 4028 301 660 kp #_R14
 4029 301 659 kp #_R14
 4030 302 662 kp #_R14
 4031 302 453 kp #_R14
 4032 302 454 kp #_R14
 4033 303 662 kp #_R14
 4034 303 455 kp #_R14
 4035 303 452 kp #_R14
 4036 304 665 kp #_R14
 4037 304 305 kp #_R14
 4038 304 306 kp #_R14
 4039 305 666 2*kp #_R14
 4040 306 666 2*kp #_R14
 4041 308 668 kp #_R14
 4042 309 669 kp #_R14
 4043 310 669 kp #_R14
 4044 311 670 kp #_R14
 4045 312 670 kp #_R14
 4046 313 671 kp #_R14
 4047 314 671 kp #_R14
 4048 315 672 kp #_R14
 4049 316 672 kp #_R14
 4050 317 673 kp #_R14
 4051 318 674 kp #_R14
 4052 319 674 kp #_R14
 4053 320 675 kp #_R14
 4054 321 675 kp #_R14
 4055 322 676 kp #_R14
 4056 323 676 kp #_R14
 4057 324 677 kp #_R14
 4058 325 677 kp #_R14
 4059 326 678 kp #_R14
 4060 327 678 kp #_R14
 4061 328 679 kp #_R14
 4062 329 680 kp #_R14
 4063 330 680 kp #_R14
 4064 331 681 kp #_R14
 4065 122 34 kdp #_R15
 4066 123 34 kdp #_R15
 4067 124 70 kdp #_R15
 4068 125 70 kdp #_R15
 4069 126 74 kdp #_R15
 4070 127 74 kdp #_R15
 4071 128 35 kdp #_R15
 4072 129 35 kdp #_R15
 4073 130 83 kdp #_R15
 4074 131 83 kdp #_R15
 4075 132 128 kdp #_R15
 4076 132 84 kdp #_R15
 4077 133 128 kdp #_R15
 4078 133 85 kdp #_R15
 4079 134 84 kdp #_R15
 4080 134 129 kdp #_R15
 4081 135 85 kdp #_R15
 4082 135 129 kdp #_R15
 4083 136 8 kdp #_R15
 4084 137 37 kdp #_R15
 4085 137 36 kdp #_R15
 4086 138 38 kdp #_R15
 4087 139 38 kdp #_R15
 4088 140 39 kdp #_R15
 4089 141 39 kdp #_R15
 4090 142 62 kdp #_R15
 4091 143 62 kdp #_R15
 4092 144 63 kdp #_R15
 4093 145 63 kdp #_R15
 4094 146 40 kdp #_R15
 4095 147 40 kdp #_R15
 4096 148 41 kdp #_R15
 4097 149 41 kdp #_R15
 4098 150 42 kdp #_R15
 4099 151 42 kdp #_R15
 4100 152 43 kdp #_R15
 4101 153 43 kdp #_R15
 4102 154 44 kdp #_R15
 4103 155 44 kdp #_R15
 4104 156 45 kdp #_R15
 4105 157 45 kdp #_R15
 4106 158 46 kdp #_R15
 4107 159 46 kdp #_R15
 4108 160 70 kdp #_R15
 4109 161 70 kdp #_R15
 4110 162 71 kdp #_R15
 4111 162 158 kdp #_R15
 4112 163 158 kdp #_R15
 4113 163 72 kdp #_R15
 4114 164 71 kdp #_R15
 4115 164 159 kdp #_R15
 4116 165 159 kdp #_R15
 4117 165 72 kdp #_R15
 4118 167 47 kdp #_R15
 4119 168 47 kdp #_R15
 4120 169 48 kdp #_R15
 4121 170 48 kdp #_R15
 4122 171 49 kdp #_R15
 4123 172 49 kdp #_R15
 4124 173 50 kdp #_R15
 4125 174 51 kdp #_R15
 4126 175 50 kdp #_R15
 4127 176 51 kdp #_R15
 4128 177 52 kdp #_R15
 4129 178 52 kdp #_R15
 4130 179 53 kdp #_R15
 4131 180 54 kdp #_R15
 4132 181 55 kdp #_R15
 4133 182 53 kdp #_R15
 4134 183 54 kdp #_R15
 4135 184 55 kdp #_R15
 4136 185 56 kdp #_R15
 4137 186 57 kdp #_R15
 4138 187 56 kdp #_R15
 4139 188 57 kdp #_R15
 4140 189 58 kdp #_R15
 4141 190 58 kdp #_R15
 4142 191 59 kdp #_R15
 4143 192 59 kdp #_R15
 4144 193 60 kdp #_R15
 4145 194 60 kdp #_R15
 4146 195 61 kdp #_R15
 4147 196 61 kdp #_R15
 4148 197 63 kdp #_R15
 4149 198 63 kdp #_R15
 4150 199 64 kdp #_R15
 4151 200 64 kdp #_R15
 4152 201 142 2*kdp #_R15
 4153 202 142 kdp #_R15
 4154 202 143 kdp #_R15
 4155 203 144 kdp #_R15
 4156 203 197 kdp #_R15
 4157 204 198 kdp #_R15
 4158 204 144 kdp #_R15
 4159 205 143 2*kdp #_R15
 4160 206 197 kdp #_R15
 4161 206 145 kdp #_R15
 4162 207 198 kdp #_R15
 4163 207 145 kdp #_R15
 4164 208 199 2*kdp #_R15
 4165 209 200 kdp #_R15
 4166 209 199 kdp #_R15
 4167 210 200 2*kdp #_R15
 4168 211 9 kdp #_R15
 4169 212 65 kdp #_R15
 4170 212 66 kdp #_R15
 4171 213 67 kdp #_R15
 4172 214 16 kdp #_R15
 4173 215 68 kdp #_R15
 4174 215 69 kdp #_R15
 4175 216 45 kdp #_R15
 4176 217 71 kdp #_R15
 4177 217 72 kdp #_R15
 4178 218 48 kdp #_R15
 4179 219 75 kdp #_R15
 4180 219 76 kdp #_R15
 4181 220 50 kdp #_R15
 4182 221 54 kdp #_R15
 4183 222 56 kdp #_R15
 4184 223 99 kdp #_R15
 4185 224 160 kdp #_R15
 4186 224 125 kdp #_R15
 4187 225 124 kdp #_R15
 4188 225 160 kdp #_R15
 4189 226 156 kdp #_R15
 4190 226 216 kdp #_R15
 4191 227 162 kdp #_R15
 4192 227 217 kdp #_R15
 4193 227 163 kdp #_R15
 4194 228 161 kdp #_R15
 4195 228 125 kdp #_R15
 4196 229 124 kdp #_R15
 4197 229 161 kdp #_R15
 4198 230 216 kdp #_R15
 4199 230 157 kdp #_R15
 4200 231 164 kdp #_R15
 4201 231 217 kdp #_R15
 4202 231 165 kdp #_R15
 4203 232 93 kdp #_R15
 4204 233 97 kdp #_R15
 4205 234 101 kdp #_R15
 4206 235 102 kdp #_R15
 4207 236 73 kdp #_R15
 4208 237 74 kdp #_R15
 4209 238 75 kdp #_R15
 4210 238 236 kdp #_R15
 4211 239 236 kdp #_R15
 4212 239 76 kdp #_R15
 4213 240 237 kdp #_R15
 4214 240 127 kdp #_R15
 4215 241 126 kdp #_R15
 4216 241 237 kdp #_R15
 4217 242 218 kdp #_R15
 4218 242 170 kdp #_R15
 4219 243 238 kdp #_R15
 4220 243 219 kdp #_R15
 4221 243 239 kdp #_R15
 4222 244 73 kdp #_R15
 4223 245 74 kdp #_R15
 4224 246 244 kdp #_R15
 4225 246 75 kdp #_R15
 4226 247 244 kdp #_R15
 4227 247 76 kdp #_R15
 4228 248 245 kdp #_R15
 4229 248 127 kdp #_R15
 4230 249 126 kdp #_R15
 4231 249 245 kdp #_R15
 4232 250 169 kdp #_R15
 4233 250 218 kdp #_R15
 4234 251 246 kdp #_R15
 4235 251 247 kdp #_R15
 4236 251 219 kdp #_R15
 4237 252 220 kdp #_R15
 4238 252 173 kdp #_R15
 4239 253 220 kdp #_R15
 4240 253 175 kdp #_R15
 4241 254 221 kdp #_R15
 4242 254 180 kdp #_R15
 4243 255 221 kdp #_R15
 4244 255 183 kdp #_R15
 4245 256 222 kdp #_R15
 4246 256 187 kdp #_R15
 4247 257 222 kdp #_R15
 4248 257 185 kdp #_R15
 4249 258 10 kdp #_R15
 4250 259 77 kdp #_R15
 4251 259 78 kdp #_R15
 4252 260 11 kdp #_R15
 4253 261 79 kdp #_R15
 4254 261 80 kdp #_R15
 4255 262 21 kdp #_R15
 4256 263 81 kdp #_R15
 4257 263 82 kdp #_R15
 4258 264 26 kdp #_R15
 4259 265 84 kdp #_R15
 4260 265 85 kdp #_R15
 4261 266 29 kdp #_R15
 4262 267 57 kdp #_R15
 4263 268 31 kdp #_R15
 4264 269 32 kdp #_R15
 4265 270 79 kdp #_R15
 4266 270 262 kdp #_R15
 4267 271 86 kdp #_R15
 4268 271 263 kdp #_R15
 4269 271 87 kdp #_R15
 4270 272 262 kdp #_R15
 4271 272 80 kdp #_R15
 4272 273 263 kdp #_R15
 4273 273 87 kdp #_R15
 4274 273 88 kdp #_R15
 4275 274 131 2*kdp #_R15
 4276 275 130 kdp #_R15
 4277 275 131 kdp #_R15
 4278 276 264 kdp #_R15
 4279 276 111 kdp #_R15
 4280 277 265 kdp #_R15
 4281 277 134 kdp #_R15
 4282 277 135 kdp #_R15
 4283 278 130 2*kdp #_R15
 4284 279 110 kdp #_R15
 4285 279 264 kdp #_R15
 4286 280 132 kdp #_R15
 4287 280 133 kdp #_R15
 4288 280 265 kdp #_R15
 4289 281 43 kdp #_R15
 4290 282 61 kdp #_R15
 4291 283 53 kdp #_R15
 4292 284 56 kdp #_R15
 4293 285 266 kdp #_R15
 4294 285 115 kdp #_R15
 4295 286 266 kdp #_R15
 4296 286 116 kdp #_R15
 4297 287 267 kdp #_R15
 4298 287 186 kdp #_R15
 4299 288 267 kdp #_R15
 4300 288 188 kdp #_R15
 4301 289 268 kdp #_R15
 4302 289 118 kdp #_R15
 4303 290 268 kdp #_R15
 4304 290 119 kdp #_R15
 4305 291 269 kdp #_R15
 4306 291 120 kdp #_R15
 4307 292 269 kdp #_R15
 4308 292 120 kdp #_R15
 4309 293 260 2*kdp #_R15
 4310 294 270 kdp #_R15
 4311 294 261 kdp #_R15
 4312 294 272 kdp #_R15
 4313 295 271 2*kdp #_R15
 4314 295 273 2*kdp #_R15
 4315 301 300 kdp #_R15
 4316 302 166 kdp #_R15
 4317 303 166 kdp #_R15
 4318 304 89 kdp #_R15
 4319 305 304 2*kdp #_R15
 4320 306 304 2*kdp #_R15
 4321 307 3 kdp #_R15
 4322 308 90 kdp #_R15
 4323 309 91 kdp #_R15
 4324 310 91 kdp #_R15
 4325 311 92 kdp #_R15
 4326 312 92 kdp #_R15
 4327 313 93 kdp #_R15
 4328 314 93 kdp #_R15
 4329 315 94 kdp #_R15
 4330 316 94 kdp #_R15
 4331 317 95 kdp #_R15
 4332 318 96 kdp #_R15
 4333 319 96 kdp #_R15
 4334 320 97 kdp #_R15
 4335 321 97 kdp #_R15
 4336 322 98 kdp #_R15
 4337 323 98 kdp #_R15
 4338 324 99 kdp #_R15
 4339 325 99 kdp #_R15
 4340 326 100 kdp #_R15
 4341 327 100 kdp #_R15
 4342 328 101 kdp #_R15
 4343 329 102 kdp #_R15
 4344 330 102 kdp #_R15
 4345 331 103 kdp #_R15
 4346 332 105 2*kdp #_R15
 4347 333 106 kdp #_R15
 4348 333 107 kdp #_R15
 4349 334 108 kdp #_R15
 4350 334 109 kdp #_R15
 4351 335 110 kdp #_R15
 4352 335 111 kdp #_R15
 4353 336 112 2*kdp #_R15
 4354 337 114 kdp #_R15
 4355 337 113 kdp #_R15
 4356 338 116 kdp #_R15
 4357 338 115 kdp #_R15
 4358 339 117 2*kdp #_R15
 4359 340 119 kdp #_R15
 4360 340 118 kdp #_R15
 4361 341 120 2*kdp #_R15
 4362 1,342 215 k11f #_R1
 4363 1,343 217 k11f #_R1
 4364 1,344 219 k11f #_R1
 4365 1,344 343 k11f #_R1
 4366 1,345 227 k11f #_R1
 4367 1,346 231 k11f #_R1
 4368 1,347 243 k11f #_R1
 4369 1,347 346 k11f #_R1
 4370 1,348 251 k11f #_R1
 4371 1,348 345 k11f #_R1
 4372 1,349 263 k11f #_R1
 4373 1,350 265 k11f #_R1
 4374 1,350 349 k11f #_R1
 4375 1,351 271 k11f #_R1
 4376 1,352 273 k11f #_R1
 4377 1,353 277 k11f #_R1
 4378 1,353 352 k11f #_R1
 4379 1,354 280 k11f #_R1
 4380 1,354 351 k11f #_R1
 4381 1,355 294 k11f #_R1
 4382 1,356 295 k11f #_R1
 4383 1,357 307 k11f #_R1
 4384 1,364 362 k11f #_R1
 4385 1,365 363 k11f #_R1
 4386 1,378 372 k11f #_R1
 4387 1,379 373 k11f #_R1
 4388 1,380 370 k11f #_R1
 4389 1,381 371 k11f #_R1
 4390 1,398 359 k11f #_R1
 4391 1,414 412 k11f #_R1
 4392 1,415 413 k11f #_R1
 4393 1,424 422 k11f #_R1
 4394 1,425 423 k11f #_R1
 4395 1,426 420 k11f #_R1
 4396 1,427 421 k11f #_R1
 4397 1,456 409 k11f #_R1
 4398 1,457 411 k11f #_R1
 4399 1,469 361 k11f #_R1
 4400 1,473 363 k11f #_R1
 4401 1,474 365 k11f #_R1
 4402 1,474 473 k11f #_R1
 4403 1,475 371 k11f #_R1
 4404 1,476 373 k11f #_R1
 4405 1,477 379 k11f #_R1
 4406 1,477 476 k11f #_R1
 4407 1,478 475 k11f #_R1
 4408 1,478 381 k11f #_R1
 4409 1,497 482 k11f #_R1
 4410 1,502 501 k11f #_R1
 4411 1,503 502 2*k11f #_R1
 4412 1,510 509 k11f #_R1
 4413 1,521 516 k11f #_R1
 4414 1,522 515 k11f #_R1
 4415 1,531 445 k11f #_R1
 4416 1,552 447 k11f #_R1
 4417 1,573 413 k11f #_R1
 4418 1,574 415 k11f #_R1
 4419 1,574 573 k11f #_R1
 4420 1,575 421 k11f #_R1
 4421 1,576 423 k11f #_R1
 4422 1,577 425 k11f #_R1
 4423 1,577 576 k11f #_R1
 4424 1,578 427 k11f #_R1
 4425 1,578 575 k11f #_R1
 4426 1,579 446 k11f #_R1
 4427 1,580 447 k11f #_R1
 4428 1,581 552 k11f #_R1
 4429 1,581 580 k11f #_R1
 4430 1,582 553 k11f #_R1
 4431 1,594 593 k11f #_R1
 4432 1,601 600 k11f #_R1
 4433 1,602 599 k11f #_R1
 4434 1,620 356 2*k11f #_R1
 4435 1,621 619 k11f #_R1
 4436 343 1,344 k11r #_reverse__R1
 4437 345 1,348 k11r #_reverse__R1
 4438 346 1,347 k11r #_reverse__R1
 4439 349 1,350 k11r #_reverse__R1
 4440 351 1,354 k11r #_reverse__R1
 4441 352 1,353 k11r #_reverse__R1
 4442 356 1,620 k11r #_reverse__R1
 4443 359 1,398 k11r #_reverse__R1
 4444 361 1,469 k11r #_reverse__R1
 4445 362 1,364 k11r #_reverse__R1
 4446 363 1,365 k11r #_reverse__R1
 4447 363 1,473 k11r #_reverse__R1
 4448 365 1,474 k11r #_reverse__R1
 4449 370 1,380 k11r #_reverse__R1
 4450 371 1,381 k11r #_reverse__R1
 4451 371 1,475 k11r #_reverse__R1
 4452 372 1,378 k11r #_reverse__R1
 4453 373 1,379 k11r #_reverse__R1
 4454 373 1,476 k11r #_reverse__R1
 4455 379 1,477 k11r #_reverse__R1
 4456 381 1,478 k11r #_reverse__R1
 4457 409 1,456 k11r #_reverse__R1
 4458 411 1,457 k11r #_reverse__R1
 4459 412 1,414 k11r #_reverse__R1
 4460 413 1,415 k11r #_reverse__R1
 4461 413 1,573 k11r #_reverse__R1
 4462 415 1,574 k11r #_reverse__R1
 4463 420 1,426 k11r #_reverse__R1
 4464 421 1,427 k11r #_reverse__R1
 4465 421 1,575 k11r #_reverse__R1
 4466 422 1,424 k11r #_reverse__R1
 4467 423 1,425 k11r #_reverse__R1
 4468 423 1,576 k11r #_reverse__R1
 4469 425 1,577 k11r #_reverse__R1
 4470 427 1,578 k11r #_reverse__R1
 4471 445 1,531 k11r #_reverse__R1
 4472 446 1,579 k11r #_reverse__R1
 4473 447 1,580 k11r #_reverse__R1
 4474 447 1,552 k11r #_reverse__R1
 4475 473 1,474 k11r #_reverse__R1
 4476 475 1,478 k11r #_reverse__R1
 4477 476 1,477 k11r #_reverse__R1
 4478 482 1,497 k11r #_reverse__R1
 4479 501 1,502 2*k11r #_reverse__R1
 4480 502 1,503 k11r #_reverse__R1
 4481 509 1,510 k11r #_reverse__R1
 4482 515 1,522 k11r #_reverse__R1
 4483 516 1,521 k11r #_reverse__R1
 4484 552 1,581 k11r #_reverse__R1
 4485 553 1,582 k11r #_reverse__R1
 4486 573 1,574 k11r #_reverse__R1
 4487 575 1,578 k11r #_reverse__R1
 4488 576 1,577 k11r #_reverse__R1
 4489 580 1,581 k11r #_reverse__R1
 4490 593 1,594 k11r #_reverse__R1
 4491 599 1,602 k11r #_reverse__R1
 4492 600 1,601 k11r #_reverse__R1
 4493 619 1,621 k11r #_reverse__R1
 4494 1,358 211 k21f #_R2
 4495 1,358 408 k21f #_R2
 4496 1,359 212 k21f #_R2
 4497 1,359 409 k21f #_R2
 4498 1,360 214 k21f #_R2
 4499 1,360 410 k21f #_R2
 4500 1,361 215 k21f #_R2
 4501 1,361 411 k21f #_R2
 4502 1,362 216 k21f #_R2
 4503 1,362 412 k21f #_R2
 4504 1,363 217 k21f #_R2
 4505 1,363 413 k21f #_R2
 4506 1,364 218 k21f #_R2
 4507 1,364 414 k21f #_R2
 4508 1,365 219 k21f #_R2
 4509 1,365 415 k21f #_R2
 4510 1,366 220 k21f #_R2
 4511 1,366 416 k21f #_R2
 4512 1,367 221 k21f #_R2
 4513 1,367 418 k21f #_R2
 4514 1,368 222 k21f #_R2
 4515 1,368 419 k21f #_R2
 4516 1,369 223 k21f #_R2
 4517 1,369 417 k21f #_R2
 4518 1,370 226 k21f #_R2
 4519 1,370 420 k21f #_R2
 4520 1,371 227 k21f #_R2
 4521 1,371 421 k21f #_R2
 4522 1,372 422 k21f #_R2
 4523 1,372 230 k21f #_R2
 4524 1,373 231 k21f #_R2
 4525 1,373 423 k21f #_R2
 4526 1,374 232 k21f #_R2
 4527 1,374 375 k21f #_R2
 4528 1,374 366 k21f #_R2
 4529 1,374 428 k21f #_R2
 4530 1,375 233 k21f #_R2
 4531 1,375 430 k21f #_R2
 4532 1,376 234 k21f #_R2
 4533 1,376 431 k21f #_R2
 4534 1,377 235 k21f #_R2
 4535 1,377 369 k21f #_R2
 4536 1,377 429 k21f #_R2
 4537 1,377 376 k21f #_R2
 4538 1,378 424 k21f #_R2
 4539 1,378 242 k21f #_R2
 4540 1,379 243 k21f #_R2
 4541 1,379 425 k21f #_R2
 4542 1,380 250 k21f #_R2
 4543 1,380 426 k21f #_R2
 4544 1,381 251 k21f #_R2
 4545 1,381 427 k21f #_R2
 4546 1,382 402 k21f #_R2
 4547 1,382 252 k21f #_R2
 4548 1,383 432 k21f #_R2
 4549 1,383 252 k21f #_R2
 4550 1,384 253 k21f #_R2
 4551 1,384 403 k21f #_R2
 4552 1,385 253 k21f #_R2
 4553 1,385 433 k21f #_R2
 4554 1,386 437 k21f #_R2
 4555 1,386 254 k21f #_R2
 4556 1,387 255 k21f #_R2
 4557 1,387 439 k21f #_R2
 4558 1,388 441 k21f #_R2
 4559 1,388 256 k21f #_R2
 4560 1,389 257 k21f #_R2
 4561 1,389 443 k21f #_R2
 4562 1,390 436 k21f #_R2
 4563 1,390 285 k21f #_R2
 4564 1,391 286 k21f #_R2
 4565 1,391 438 k21f #_R2
 4566 1,392 287 k21f #_R2
 4567 1,392 440 k21f #_R2
 4568 1,393 288 k21f #_R2
 4569 1,393 442 k21f #_R2
 4570 1,394 301 k21f #_R2
 4571 1,394 448 k21f #_R2
 4572 1,395 301 k21f #_R2
 4573 1,395 449 k21f #_R2
 4574 1,396 302 k21f #_R2
 4575 1,396 451 k21f #_R2
 4576 1,397 303 k21f #_R2
 4577 1,397 450 k21f #_R2
 4578 1,398 333 k21f #_R2
 4579 1,398 456 k21f #_R2
 4580 1,399 336 k21f #_R2
 4581 1,399 458 k21f #_R2
 4582 1,400 337 k21f #_R2
 4583 1,400 461 k21f #_R2
 4584 1,401 338 k21f #_R2
 4585 1,401 462 k21f #_R2
 4586 1,428 430 k21f #_R2
 4587 1,428 416 k21f #_R2
 4588 1,429 417 k21f #_R2
 4589 1,429 431 k21f #_R2
 4590 1,467 405 k21f #_R2
 4591 1,467 404 k21f #_R2
 4592 1,468 407 k21f #_R2
 4593 1,468 406 k21f #_R2
 4594 1,469 342 k21f #_R2
 4595 1,469 457 k21f #_R2
 4596 1,470 460 k21f #_R2
 4597 1,470 459 k21f #_R2
 4598 1,471 464 k21f #_R2
 4599 1,471 463 k21f #_R2
 4600 1,472 466 k21f #_R2
 4601 1,472 465 k21f #_R2
 4602 1,473 343 k21f #_R2
 4603 1,473 573 k21f #_R2
 4604 1,474 344 k21f #_R2
 4605 1,474 574 k21f #_R2
 4606 1,475 345 k21f #_R2
 4607 1,475 575 k21f #_R2
 4608 1,476 576 k21f #_R2
 4609 1,476 346 k21f #_R2
 4610 1,477 577 k21f #_R2
 4611 1,477 347 k21f #_R2
 4612 1,478 348 k21f #_R2
 4613 1,478 578 k21f #_R2
 4614 1,479 434 k21f #_R2
 4615 1,479 405 k21f #_R2
 4616 1,480 407 k21f #_R2
 4617 1,480 435 k21f #_R2
 4618 1,481 444 2*k21f #_R2
 4619 1,482 445 k21f #_R2
 4620 1,482 446 k21f #_R2
 4621 1,483 532 k21f #_R2
 4622 1,483 382 k21f #_R2
 4623 1,483 485 k21f #_R2
 4624 1,483 383 k21f #_R2
 4625 1,484 385 k21f #_R2
 4626 1,484 384 k21f #_R2
 4627 1,484 486 k21f #_R2
 4628 1,484 533 k21f #_R2
 4629 1,485 536 k21f #_R2
 4630 1,485 402 k21f #_R2
 4631 1,486 403 k21f #_R2
 4632 1,486 537 k21f #_R2
 4633 1,487 538 k21f #_R2
 4634 1,487 404 k21f #_R2
 4635 1,488 406 k21f #_R2
 4636 1,488 539 k21f #_R2
 4637 1,489 480 k21f #_R2
 4638 1,489 468 k21f #_R2
 4639 1,489 535 k21f #_R2
 4640 1,489 488 k21f #_R2
 4641 1,490 534 k21f #_R2
 4642 1,490 467 k21f #_R2
 4643 1,490 479 k21f #_R2
 4644 1,490 487 k21f #_R2
 4645 1,491 562 k21f #_R2
 4646 1,491 542 k21f #_R2
 4647 1,492 564 k21f #_R2
 4648 1,492 544 k21f #_R2
 4649 1,493 543 k21f #_R2
 4650 1,493 564 k21f #_R2
 4651 1,494 567 k21f #_R2
 4652 1,494 547 k21f #_R2
 4653 1,495 569 k21f #_R2
 4654 1,495 549 k21f #_R2
 4655 1,496 548 k21f #_R2
 4656 1,496 571 k21f #_R2
 4657 1,497 531 k21f #_R2
 4658 1,497 579 k21f #_R2
 4659 1,498 540 k21f #_R2
 4660 1,498 583 k21f #_R2
 4661 1,499 545 k21f #_R2
 4662 1,499 585 k21f #_R2
 4663 1,500 546 k21f #_R2
 4664 1,500 587 k21f #_R2
 4665 1,501 447 2*k21f #_R2
 4666 1,502 580 k21f #_R2
 4667 1,502 552 k21f #_R2
 4668 1,503 581 2*k21f #_R2
 4669 1,517 518 k21f #_R2
 4670 1,517 511 k21f #_R2
 4671 1,520 514 k21f #_R2
 4672 1,520 519 k21f #_R2
 4673 1,532 536 k21f #_R2
 4674 1,532 432 k21f #_R2
 4675 1,533 433 k21f #_R2
 4676 1,533 537 k21f #_R2
 4677 1,534 434 k21f #_R2
 4678 1,534 538 k21f #_R2
 4679 1,535 435 k21f #_R2
 4680 1,535 539 k21f #_R2
 4681 1,554 556 k21f #_R2
 4682 1,554 523 k21f #_R2
 4683 1,555 524 k21f #_R2
 4684 1,555 557 k21f #_R2
 4685 1,560 530 k21f #_R2
 4686 1,560 559 k21f #_R2
 4687 1,561 529 k21f #_R2
 4688 1,561 558 k21f #_R2
 4689 1,603 605 k21f #_R2
 4690 1,603 595 k21f #_R2
 4691 1,604 596 k21f #_R2
 4692 1,604 606 k21f #_R2
 4693 1,622 626 k21f #_R2
 4694 1,622 607 k21f #_R2
 4695 1,623 608 k21f #_R2
 4696 1,623 627 k21f #_R2
 4697 1,624 609 k21f #_R2
 4698 1,624 628 k21f #_R2
 4699 1,625 610 k21f #_R2
 4700 1,625 629 k21f #_R2
 4701 1,642 394 k21f #_R2
 4702 1,642 645 k21f #_R2
 4703 1,642 648 k21f #_R2
 4704 1,642 395 k21f #_R2
 4705 1,643 646 2*k21f #_R2
 4706 1,643 650 2*k21f #_R2
 4707 1,644 649 2*k21f #_R2
 4708 1,644 647 2*k21f #_R2
 4709 1,645 449 k21f #_R2
 4710 1,645 658 k21f #_R2
 4711 1,646 656 k21f #_R2
 4712 1,646 660 k21f #_R2
 4713 1,647 659 k21f #_R2
 4714 1,647 657 k21f #_R2
 4715 1,648 448 k21f #_R2
 4716 1,648 658 k21f #_R2
 4717 1,649 655 k21f #_R2
 4718 1,649 659 k21f #_R2
 4719 1,650 656 k21f #_R2
 4720 1,650 660 k21f #_R2
 4721 1,651 452 2*k21f #_R2
 4722 1,652 454 k21f #_R2
 4723 1,652 455 k21f #_R2
 4724 1,653 453 2*k21f #_R2
 4725 1,668 399 2*k21f #_R2
 4726 1,668 669 2*k21f #_R2
 4727 1,669 458 k21f #_R2
 4728 1,669 673 k21f #_R2
 4729 1,670 460 k21f #_R2
 4730 1,670 674 k21f #_R2
 4731 1,671 459 k21f #_R2
 4732 1,671 675 k21f #_R2
 4733 1,672 670 k21f #_R2
 4734 1,672 470 k21f #_R2
 4735 1,672 676 k21f #_R2
 4736 1,672 671 k21f #_R2
 4737 1,676 674 k21f #_R2
 4738 1,676 675 k21f #_R2
 4739 1,678 506 k21f #_R2
 4740 1,678 677 k21f #_R2
 4741 1,680 677 k21f #_R2
 4742 1,680 679 k21f #_R2
 4743 1,681 678 2*k21f #_R2
 4744 1,681 680 2*k21f #_R2
 4745 342 1,469 k21r #_reverse__R2
 4746 343 1,473 k21r #_reverse__R2
 4747 344 1,474 k21r #_reverse__R2
 4748 345 1,475 k21r #_reverse__R2
 4749 346 1,476 k21r #_reverse__R2
 4750 347 1,477 k21r #_reverse__R2
 4751 348 1,478 k21r #_reverse__R2
 4752 366 1,374 k21r #_reverse__R2
 4753 369 1,377 k21r #_reverse__R2
 4754 375 1,374 k21r #_reverse__R2
 4755 376 1,377 k21r #_reverse__R2
 4756 382 1,483 k21r #_reverse__R2
 4757 383 1,483 k21r #_reverse__R2
 4758 384 1,484 k21r #_reverse__R2
 4759 385 1,484 k21r #_reverse__R2
 4760 394 1,642 k21r #_reverse__R2
 4761 395 1,642 k21r #_reverse__R2
 4762 399 1,668 k21r #_reverse__R2
 4763 402 1,382 k21r #_reverse__R2
 4764 402 1,485 k21r #_reverse__R2
 4765 403 1,384 k21r #_reverse__R2
 4766 403 1,486 k21r #_reverse__R2
 4767 404 1,467 k21r #_reverse__R2
 4768 404 1,487 k21r #_reverse__R2
 4769 405 1,467 k21r #_reverse__R2
 4770 405 1,479 k21r #_reverse__R2
 4771 406 1,468 k21r #_reverse__R2
 4772 406 1,488 k21r #_reverse__R2
 4773 407 1,468 k21r #_reverse__R2
 4774 407 1,480 k21r #_reverse__R2
 4775 408 1,358 k21r #_reverse__R2
 4776 409 1,359 k21r #_reverse__R2
 4777 410 1,360 k21r #_reverse__R2
 4778 411 1,361 k21r #_reverse__R2
 4779 412 1,362 k21r #_reverse__R2
 4780 413 1,363 k21r #_reverse__R2
 4781 414 1,364 k21r #_reverse__R2
 4782 415 1,365 k21r #_reverse__R2
 4783 416 1,428 k21r #_reverse__R2
 4784 416 1,366 k21r #_reverse__R2
 4785 417 1,429 k21r #_reverse__R2
 4786 417 1,369 k21r #_reverse__R2
 4787 418 1,367 k21r #_reverse__R2
 4788 419 1,368 k21r #_reverse__R2
 4789 420 1,370 k21r #_reverse__R2
 4790 421 1,371 k21r #_reverse__R2
 4791 422 1,372 k21r #_reverse__R2
 4792 423 1,373 k21r #_reverse__R2
 4793 424 1,378 k21r #_reverse__R2
 4794 425 1,379 k21r #_reverse__R2
 4795 426 1,380 k21r #_reverse__R2
 4796 427 1,381 k21r #_reverse__R2
 4797 428 1,374 k21r #_reverse__R2
 4798 429 1,377 k21r #_reverse__R2
 4799 430 1,428 k21r #_reverse__R2
 4800 430 1,375 k21r #_reverse__R2
 4801 431 1,429 k21r #_reverse__R2
 4802 431 1,376 k21r #_reverse__R2
 4803 432 1,532 k21r #_reverse__R2
 4804 432 1,383 k21r #_reverse__R2
 4805 433 1,385 k21r #_reverse__R2
 4806 433 1,533 k21r #_reverse__R2
 4807 434 1,534 k21r #_reverse__R2
 4808 434 1,479 k21r #_reverse__R2
 4809 435 1,480 k21r #_reverse__R2
 4810 435 1,535 k21r #_reverse__R2
 4811 436 1,390 k21r #_reverse__R2
 4812 437 1,386 k21r #_reverse__R2
 4813 438 1,391 k21r #_reverse__R2
 4814 439 1,387 k21r #_reverse__R2
 4815 440 1,392 k21r #_reverse__R2
 4816 441 1,388 k21r #_reverse__R2
 4817 442 1,393 k21r #_reverse__R2
 4818 443 1,389 k21r #_reverse__R2
 4819 444 1,481 k21r #_reverse__R2
 4820 445 1,482 k21r #_reverse__R2
 4821 446 1,482 k21r #_reverse__R2
 4822 447 1,501 k21r #_reverse__R2
 4823 448 1,394 k21r #_reverse__R2
 4824 448 1,648 k21r #_reverse__R2
 4825 449 1,395 k21r #_reverse__R2
 4826 449 1,645 k21r #_reverse__R2
 4827 450 1,397 k21r #_reverse__R2
 4828 451 1,396 k21r #_reverse__R2
 4829 452 1,651 k21r #_reverse__R2
 4830 453 1,653 k21r #_reverse__R2
 4831 454 1,652 k21r #_reverse__R2
 4832 455 1,652 k21r #_reverse__R2
 4833 456 1,398 k21r #_reverse__R2
 4834 457 1,469 k21r #_reverse__R2
 4835 458 1,669 k21r #_reverse__R2
 4836 458 1,399 k21r #_reverse__R2
 4837 459 1,671 k21r #_reverse__R2
 4838 459 1,470 k21r #_reverse__R2
 4839 460 1,670 k21r #_reverse__R2
 4840 460 1,470 k21r #_reverse__R2
 4841 461 1,400 k21r #_reverse__R2
 4842 462 1,401 k21r #_reverse__R2
 4843 463 1,471 k21r #_reverse__R2
 4844 464 1,471 k21r #_reverse__R2
 4845 465 1,472 k21r #_reverse__R2
 4846 466 1,472 k21r #_reverse__R2
 4847 467 1,490 k21r #_reverse__R2
 4848 468 1,489 k21r #_reverse__R2
 4849 470 1,672 k21r #_reverse__R2
 4850 479 1,490 k21r #_reverse__R2
 4851 480 1,489 k21r #_reverse__R2
 4852 485 1,483 k21r #_reverse__R2
 4853 486 1,484 k21r #_reverse__R2
 4854 487 1,490 k21r #_reverse__R2
 4855 488 1,489 k21r #_reverse__R2
 4856 491 1,682 k21r #_reverse__R2
 4857 492 1,683 k21r #_reverse__R2
 4858 493 1,683 k21r #_reverse__R2
 4859 498 1,684 k21r #_reverse__R2
 4860 504 1,685 k21r #_reverse__R2
 4861 505 1,686 k21r #_reverse__R2
 4862 506 1,678 2*k21r #_reverse__R2
 4863 507 1,687 k21r #_reverse__R2
 4864 508 1,688 k21r #_reverse__R2
 4865 509 1,689 k21r #_reverse__R2
 4866 510 1,690 k21r #_reverse__R2
 4867 511 1,517 k21r #_reverse__R2
 4868 511 1,691 k21r #_reverse__R2
 4869 512 1,692 k21r #_reverse__R2
 4870 513 1,693 k21r #_reverse__R2
 4871 514 1,520 k21r #_reverse__R2
 4872 514 1,694 k21r #_reverse__R2
 4873 515 1,695 k21r #_reverse__R2
 4874 516 1,696 k21r #_reverse__R2
 4875 517 1,697 k21r #_reverse__R2
 4876 518 1,517 k21r #_reverse__R2
 4877 518 1,698 k21r #_reverse__R2
 4878 519 1,520 k21r #_reverse__R2
 4879 519 1,699 k21r #_reverse__R2
 4880 520 1,700 k21r #_reverse__R2
 4881 521 1,701 k21r #_reverse__R2
 4882 522 1,702 k21r #_reverse__R2
 4883 523 1,554 k21r #_reverse__R2
 4884 523 1,703 k21r #_reverse__R2
 4885 524 1,555 k21r #_reverse__R2
 4886 524 1,704 k21r #_reverse__R2
 4887 525 1,705 k21r #_reverse__R2
 4888 526 1,706 k21r #_reverse__R2
 4889 527 1,707 k21r #_reverse__R2
 4890 528 1,708 k21r #_reverse__R2
 4891 529 1,561 k21r #_reverse__R2
 4892 529 1,709 k21r #_reverse__R2
 4893 530 1,560 k21r #_reverse__R2
 4894 530 1,710 k21r #_reverse__R2
 4895 531 1,497 k21r #_reverse__R2
 4896 532 1,483 k21r #_reverse__R2
 4897 533 1,484 k21r #_reverse__R2
 4898 534 1,490 k21r #_reverse__R2
 4899 535 1,489 k21r #_reverse__R2
 4900 536 1,532 k21r #_reverse__R2
 4901 536 1,485 k21r #_reverse__R2
 4902 537 1,533 k21r #_reverse__R2
 4903 537 1,486 k21r #_reverse__R2
 4904 538 1,534 k21r #_reverse__R2
 4905 538 1,487 k21r #_reverse__R2
 4906 539 1,535 k21r #_reverse__R2
 4907 539 1,488 k21r #_reverse__R2
 4908 540 1,711 k21r #_reverse__R2
 4909 540 1,498 k21r #_reverse__R2
 4910 541 1,712 k21r #_reverse__R2
 4911 541 1,713 k21r #_reverse__R2
 4912 542 1,491 k21r #_reverse__R2
 4913 542 1,714 k21r #_reverse__R2
 4914 543 1,493 k21r #_reverse__R2
 4915 543 1,715 k21r #_reverse__R2
 4916 544 1,492 k21r #_reverse__R2
 4917 544 1,716 k21r #_reverse__R2
 4918 545 1,499 k21r #_reverse__R2
 4919 546 1,500 k21r #_reverse__R2
 4920 547 1,494 k21r #_reverse__R2
 4921 548 1,496 k21r #_reverse__R2
 4922 549 1,495 k21r #_reverse__R2
 4923 550 1,717 k21r #_reverse__R2
 4924 551 1,718 k21r #_reverse__R2
 4925 552 1,502 k21r #_reverse__R2
 4926 553 1,719 k21r #_reverse__R2
 4927 554 1,720 k21r #_reverse__R2
 4928 555 1,721 k21r #_reverse__R2
 4929 556 1,554 k21r #_reverse__R2
 4930 556 1,722 k21r #_reverse__R2
 4931 557 1,555 k21r #_reverse__R2
 4932 557 1,723 k21r #_reverse__R2
 4933 558 1,561 k21r #_reverse__R2
 4934 558 1,724 k21r #_reverse__R2
 4935 559 1,560 k21r #_reverse__R2
 4936 559 1,725 k21r #_reverse__R2
 4937 560 1,726 k21r #_reverse__R2
 4938 561 1,727 k21r #_reverse__R2
 4939 562 1,491 2*k21r #_reverse__R2
 4940 563 1,728 k21r #_reverse__R2
 4941 563 1,729 k21r #_reverse__R2
 4942 564 1,493 k21r #_reverse__R2
 4943 564 1,492 k21r #_reverse__R2
 4944 565 1,730 k21r #_reverse__R2
 4945 565 1,731 k21r #_reverse__R2
 4946 566 1,732 k21r #_reverse__R2
 4947 566 1,733 k21r #_reverse__R2
 4948 567 1,494 k21r #_reverse__R2
 4949 568 1,734 k21r #_reverse__R2
 4950 569 1,495 k21r #_reverse__R2
 4951 570 1,735 k21r #_reverse__R2
 4952 571 1,496 k21r #_reverse__R2
 4953 572 1,736 k21r #_reverse__R2
 4954 573 1,473 k21r #_reverse__R2
 4955 574 1,474 k21r #_reverse__R2
 4956 575 1,475 k21r #_reverse__R2
 4957 576 1,476 k21r #_reverse__R2
 4958 577 1,477 k21r #_reverse__R2
 4959 578 1,478 k21r #_reverse__R2
 4960 579 1,497 k21r #_reverse__R2
 4961 580 1,502 k21r #_reverse__R2
 4962 581 1,503 k21r #_reverse__R2
 4963 582 1,737 k21r #_reverse__R2
 4964 583 1,738 k21r #_reverse__R2
 4965 583 1,498 k21r #_reverse__R2
 4966 584 1,739 k21r #_reverse__R2
 4967 584 1,740 k21r #_reverse__R2
 4968 585 1,499 k21r #_reverse__R2
 4969 586 1,741 k21r #_reverse__R2
 4970 587 1,500 k21r #_reverse__R2
 4971 588 1,742 k21r #_reverse__R2
 4972 595 1,603 k21r #_reverse__R2
 4973 596 1,604 k21r #_reverse__R2
 4974 605 1,603 k21r #_reverse__R2
 4975 606 1,604 k21r #_reverse__R2
 4976 607 1,622 k21r #_reverse__R2
 4977 608 1,623 k21r #_reverse__R2
 4978 609 1,624 k21r #_reverse__R2
 4979 610 1,625 k21r #_reverse__R2
 4980 626 1,622 k21r #_reverse__R2
 4981 627 1,623 k21r #_reverse__R2
 4982 628 1,624 k21r #_reverse__R2
 4983 629 1,625 k21r #_reverse__R2
 4984 630 1,743 k21r #_reverse__R2
 4985 631 1,744 k21r #_reverse__R2
 4986 632 1,745 k21r #_reverse__R2
 4987 633 1,746 k21r #_reverse__R2
 4988 634 1,747 k21r #_reverse__R2
 4989 645 1,642 k21r #_reverse__R2
 4990 646 1,643 k21r #_reverse__R2
 4991 647 1,644 k21r #_reverse__R2
 4992 648 1,642 k21r #_reverse__R2
 4993 649 1,644 k21r #_reverse__R2
 4994 650 1,643 k21r #_reverse__R2
 4995 654 1,748 2*k21r #_reverse__R2
 4996 655 1,649 2*k21r #_reverse__R2
 4997 656 1,650 k21r #_reverse__R2
 4998 656 1,646 k21r #_reverse__R2
 4999 657 1,647 2*k21r #_reverse__R2
 5000 658 1,648 k21r #_reverse__R2
 5001 658 1,645 k21r #_reverse__R2
 5002 659 1,649 k21r #_reverse__R2
 5003 659 1,647 k21r #_reverse__R2
 5004 660 1,646 k21r #_reverse__R2
 5005 660 1,650 k21r #_reverse__R2
 5006 661 1,749 k21r #_reverse__R2
 5007 661 1,750 k21r #_reverse__R2
 5008 662 1,751 k21r #_reverse__R2
 5009 663 1,752 k21r #_reverse__R2
 5010 664 1,753 k21r #_reverse__R2
 5011 669 1,668 k21r #_reverse__R2
 5012 670 1,672 k21r #_reverse__R2
 5013 671 1,672 k21r #_reverse__R2
 5014 673 1,669 2*k21r #_reverse__R2
 5015 674 1,670 k21r #_reverse__R2
 5016 674 1,676 k21r #_reverse__R2
 5017 675 1,671 k21r #_reverse__R2
 5018 675 1,676 k21r #_reverse__R2
 5019 676 1,672 k21r #_reverse__R2
 5020 677 1,680 k21r #_reverse__R2
 5021 677 1,678 k21r #_reverse__R2
 5022 678 1,681 k21r #_reverse__R2
 5023 679 1,680 2*k21r #_reverse__R2
 5024 680 1,681 k21r #_reverse__R2
 5025 1,342 335 k22f #_R3
 5026 1,343 349 k22f #_R3
 5027 1,344 350 k22f #_R3
 5028 1,345 351 k22f #_R3
 5029 1,346 352 k22f #_R3
 5030 1,347 353 k22f #_R3
 5031 1,348 354 k22f #_R3
 5032 1,366 367 k22f #_R3
 5033 1,369 368 k22f #_R3
 5034 1,375 367 k22f #_R3
 5035 1,376 368 k22f #_R3
 5036 1,382 390 k22f #_R3
 5037 1,383 386 k22f #_R3
 5038 1,384 391 k22f #_R3
 5039 1,385 387 k22f #_R3
 5040 1,394 397 k22f #_R3
 5041 1,395 396 k22f #_R3
 5042 1,399 400 k22f #_R3
 5043 1,402 254 k22f #_R3
 5044 1,402 436 k22f #_R3
 5045 1,403 255 k22f #_R3
 5046 1,403 438 k22f #_R3
 5047 1,404 256 k22f #_R3
 5048 1,404 440 k22f #_R3
 5049 1,405 256 k22f #_R3
 5050 1,405 287 k22f #_R3
 5051 1,406 257 k22f #_R3
 5052 1,406 442 k22f #_R3
 5053 1,407 257 k22f #_R3
 5054 1,407 288 k22f #_R3
 5055 1,408 258 k22f #_R3
 5056 1,409 259 k22f #_R3
 5057 1,410 260 k22f #_R3
 5058 1,411 261 k22f #_R3
 5059 1,412 262 k22f #_R3
 5060 1,413 263 k22f #_R3
 5061 1,414 264 k22f #_R3
 5062 1,415 265 k22f #_R3
 5063 1,416 418 k22f #_R3
 5064 1,416 266 k22f #_R3
 5065 1,417 419 k22f #_R3
 5066 1,417 267 k22f #_R3
 5067 1,418 268 k22f #_R3
 5068 1,419 269 k22f #_R3
 5069 1,420 270 k22f #_R3
 5070 1,421 271 k22f #_R3
 5071 1,422 272 k22f #_R3
 5072 1,423 273 k22f #_R3
 5073 1,424 276 k22f #_R3
 5074 1,425 277 k22f #_R3
 5075 1,426 279 k22f #_R3
 5076 1,427 280 k22f #_R3
 5077 1,428 281 k22f #_R3
 5078 1,429 282 k22f #_R3
 5079 1,430 418 k22f #_R3
 5080 1,430 283 k22f #_R3
 5081 1,431 419 k22f #_R3
 5082 1,431 284 k22f #_R3
 5083 1,432 437 k22f #_R3
 5084 1,432 285 k22f #_R3
 5085 1,433 286 k22f #_R3
 5086 1,433 439 k22f #_R3
 5087 1,434 441 k22f #_R3
 5088 1,434 287 k22f #_R3
 5089 1,435 288 k22f #_R3
 5090 1,435 443 k22f #_R3
 5091 1,436 289 k22f #_R3
 5092 1,437 289 k22f #_R3
 5093 1,438 290 k22f #_R3
 5094 1,439 290 k22f #_R3
 5095 1,440 291 k22f #_R3
 5096 1,441 291 k22f #_R3
 5097 1,442 292 k22f #_R3
 5098 1,443 292 k22f #_R3
 5099 1,444 293 k22f #_R3
 5100 1,445 294 k22f #_R3
 5101 1,446 294 k22f #_R3
 5102 1,447 295 k22f #_R3
 5103 1,448 302 k22f #_R3
 5104 1,448 450 k22f #_R3
 5105 1,449 303 k22f #_R3
 5106 1,449 451 k22f #_R3
 5107 1,450 304 k22f #_R3
 5108 1,451 304 k22f #_R3
 5109 1,452 305 k22f #_R3
 5110 1,453 305 k22f #_R3
 5111 1,454 306 k22f #_R3
 5112 1,455 306 k22f #_R3
 5113 1,456 334 k22f #_R3
 5114 1,457 335 k22f #_R3
 5115 1,458 461 k22f #_R3
 5116 1,458 337 k22f #_R3
 5117 1,459 463 k22f #_R3
 5118 1,459 338 k22f #_R3
 5119 1,460 464 k22f #_R3
 5120 1,460 338 k22f #_R3
 5121 1,461 339 k22f #_R3
 5122 1,462 340 k22f #_R3
 5123 1,463 340 k22f #_R3
 5124 1,464 340 k22f #_R3
 5125 1,465 341 k22f #_R3
 5126 1,466 341 k22f #_R3
 5127 1,467 392 k22f #_R3
 5128 1,468 393 k22f #_R3
 5129 1,470 471 k22f #_R3
 5130 1,479 388 k22f #_R3
 5131 1,480 389 k22f #_R3
 5132 1,485 386 k22f #_R3
 5133 1,486 387 k22f #_R3
 5134 1,487 388 k22f #_R3
 5135 1,488 389 k22f #_R3
 5136 1,491 494 k22f #_R3
 5137 1,492 495 k22f #_R3
 5138 1,493 496 k22f #_R3
 5139 1,498 499 k22f #_R3
 5140 1,504 589 k22f #_R3
 5141 1,505 590 k22f #_R3
 5142 1,506 466 2*k22f #_R3
 5143 1,507 591 k22f #_R3
 5144 1,508 592 k22f #_R3
 5145 1,509 593 k22f #_R3
 5146 1,510 594 k22f #_R3
 5147 1,511 512 k22f #_R3
 5148 1,511 595 k22f #_R3
 5149 1,512 597 k22f #_R3
 5150 1,513 598 k22f #_R3
 5151 1,514 513 k22f #_R3
 5152 1,514 596 k22f #_R3
 5153 1,515 599 k22f #_R3
 5154 1,516 600 k22f #_R3
 5155 1,517 603 k22f #_R3
 5156 1,518 512 k22f #_R3
 5157 1,518 605 k22f #_R3
 5158 1,519 513 k22f #_R3
 5159 1,519 606 k22f #_R3
 5160 1,520 604 k22f #_R3
 5161 1,521 601 k22f #_R3
 5162 1,522 602 k22f #_R3
 5163 1,523 525 k22f #_R3
 5164 1,523 607 k22f #_R3
 5165 1,524 526 k22f #_R3
 5166 1,524 608 k22f #_R3
 5167 1,525 611 k22f #_R3
 5168 1,526 612 k22f #_R3
 5169 1,527 613 k22f #_R3
 5170 1,528 614 k22f #_R3
 5171 1,529 527 k22f #_R3
 5172 1,529 609 k22f #_R3
 5173 1,530 528 k22f #_R3
 5174 1,530 610 k22f #_R3
 5175 1,531 355 k22f #_R3
 5176 1,532 390 k22f #_R3
 5177 1,533 391 k22f #_R3
 5178 1,534 392 k22f #_R3
 5179 1,535 393 k22f #_R3
 5180 1,536 437 k22f #_R3
 5181 1,536 436 k22f #_R3
 5182 1,537 439 k22f #_R3
 5183 1,537 438 k22f #_R3
 5184 1,538 441 k22f #_R3
 5185 1,538 440 k22f #_R3
 5186 1,539 443 k22f #_R3
 5187 1,539 442 k22f #_R3
 5188 1,540 545 k22f #_R3
 5189 1,540 504 k22f #_R3
 5190 1,541 546 k22f #_R3
 5191 1,541 507 k22f #_R3
 5192 1,542 567 k22f #_R3
 5193 1,542 547 k22f #_R3
 5194 1,543 569 k22f #_R3
 5195 1,543 548 k22f #_R3
 5196 1,544 571 k22f #_R3
 5197 1,544 549 k22f #_R3
 5198 1,545 589 k22f #_R3
 5199 1,546 591 k22f #_R3
 5200 1,547 615 k22f #_R3
 5201 1,548 616 k22f #_R3
 5202 1,549 616 k22f #_R3
 5203 1,550 617 k22f #_R3
 5204 1,551 618 k22f #_R3
 5205 1,552 356 k22f #_R3
 5206 1,553 619 k22f #_R3
 5207 1,554 622 k22f #_R3
 5208 1,555 623 k22f #_R3
 5209 1,556 525 k22f #_R3
 5210 1,556 626 k22f #_R3
 5211 1,557 526 k22f #_R3
 5212 1,557 627 k22f #_R3
 5213 1,558 527 k22f #_R3
 5214 1,558 628 k22f #_R3
 5215 1,559 528 k22f #_R3
 5216 1,559 629 k22f #_R3
 5217 1,560 625 k22f #_R3
 5218 1,561 624 k22f #_R3
 5219 1,562 567 2*k22f #_R3
 5220 1,563 568 k22f #_R3
 5221 1,563 632 k22f #_R3
 5222 1,564 569 k22f #_R3
 5223 1,564 571 k22f #_R3
 5224 1,565 570 k22f #_R3
 5225 1,565 634 k22f #_R3
 5226 1,566 572 k22f #_R3
 5227 1,566 633 k22f #_R3
 5228 1,567 615 k22f #_R3
 5229 1,568 637 k22f #_R3
 5230 1,569 616 k22f #_R3
 5231 1,570 639 k22f #_R3
 5232 1,571 616 k22f #_R3
 5233 1,572 638 k22f #_R3
 5234 1,573 349 k22f #_R3
 5235 1,574 350 k22f #_R3
 5236 1,575 351 k22f #_R3
 5237 1,576 352 k22f #_R3
 5238 1,577 353 k22f #_R3
 5239 1,578 354 k22f #_R3
 5240 1,579 355 k22f #_R3
 5241 1,580 356 k22f #_R3
 5242 1,581 620 k22f #_R3
 5243 1,582 621 k22f #_R3
 5244 1,583 585 k22f #_R3
 5245 1,583 504 k22f #_R3
 5246 1,584 586 k22f #_R3
 5247 1,584 630 k22f #_R3
 5248 1,585 589 k22f #_R3
 5249 1,586 635 k22f #_R3
 5250 1,587 591 k22f #_R3
 5251 1,588 636 k22f #_R3
 5252 1,595 597 k22f #_R3
 5253 1,596 598 k22f #_R3
 5254 1,605 597 k22f #_R3
 5255 1,606 598 k22f #_R3
 5256 1,607 611 k22f #_R3
 5257 1,608 612 k22f #_R3
 5258 1,609 613 k22f #_R3
 5259 1,610 614 k22f #_R3
 5260 1,626 611 k22f #_R3
 5261 1,627 612 k22f #_R3
 5262 1,628 613 k22f #_R3
 5263 1,629 614 k22f #_R3
 5264 1,630 635 k22f #_R3
 5265 1,631 636 k22f #_R3
 5266 1,632 637 k22f #_R3
 5267 1,633 638 k22f #_R3
 5268 1,634 639 k22f #_R3
 5269 1,645 397 k22f #_R3
 5270 1,646 651 k22f #_R3
 5271 1,647 652 k22f #_R3
 5272 1,648 396 k22f #_R3
 5273 1,649 652 k22f #_R3
 5274 1,650 653 k22f #_R3
 5275 1,654 662 2*k22f #_R3
 5276 1,655 454 2*k22f #_R3
 5277 1,656 452 k22f #_R3
 5278 1,656 453 k22f #_R3
 5279 1,657 455 2*k22f #_R3
 5280 1,658 450 k22f #_R3
 5281 1,658 451 k22f #_R3
 5282 1,659 454 k22f #_R3
 5283 1,659 455 k22f #_R3
 5284 1,660 453 k22f #_R3
 5285 1,660 452 k22f #_R3
 5286 1,661 663 k22f #_R3
 5287 1,661 664 k22f #_R3
 5288 1,662 665 k22f #_R3
 5289 1,663 666 k22f #_R3
 5290 1,664 666 k22f #_R3
 5291 1,669 400 k22f #_R3
 5292 1,670 401 k22f #_R3
 5293 1,671 401 k22f #_R3
 5294 1,673 461 2*k22f #_R3
 5295 1,674 464 k22f #_R3
 5296 1,674 462 k22f #_R3
 5297 1,675 463 k22f #_R3
 5298 1,675 462 k22f #_R3
 5299 1,676 471 k22f #_R3
 5300 1,677 465 k22f #_R3
 5301 1,677 466 k22f #_R3
 5302 1,678 472 k22f #_R3
 5303 1,679 465 2*k22f #_R3
 5304 1,680 472 k22f #_R3
 5305 349 1,343 k22r #_reverse__R3
 5306 349 1,573 k22r #_reverse__R3
 5307 350 1,344 k22r #_reverse__R3
 5308 350 1,574 k22r #_reverse__R3
 5309 351 1,345 k22r #_reverse__R3
 5310 351 1,575 k22r #_reverse__R3
 5311 352 1,346 k22r #_reverse__R3
 5312 352 1,576 k22r #_reverse__R3
 5313 353 1,347 k22r #_reverse__R3
 5314 353 1,577 k22r #_reverse__R3
 5315 354 1,348 k22r #_reverse__R3
 5316 354 1,578 k22r #_reverse__R3
 5317 355 1,531 k22r #_reverse__R3
 5318 355 1,579 k22r #_reverse__R3
 5319 356 1,580 k22r #_reverse__R3
 5320 356 1,552 k22r #_reverse__R3
 5321 367 1,366 k22r #_reverse__R3
 5322 367 1,375 k22r #_reverse__R3
 5323 368 1,376 k22r #_reverse__R3
 5324 368 1,369 k22r #_reverse__R3
 5325 386 1,383 k22r #_reverse__R3
 5326 386 1,485 k22r #_reverse__R3
 5327 387 1,385 k22r #_reverse__R3
 5328 387 1,486 k22r #_reverse__R3
 5329 388 1,487 k22r #_reverse__R3
 5330 388 1,479 k22r #_reverse__R3
 5331 389 1,488 k22r #_reverse__R3
 5332 389 1,480 k22r #_reverse__R3
 5333 390 1,382 k22r #_reverse__R3
 5334 390 1,532 k22r #_reverse__R3
 5335 391 1,384 k22r #_reverse__R3
 5336 391 1,533 k22r #_reverse__R3
 5337 392 1,467 k22r #_reverse__R3
 5338 392 1,534 k22r #_reverse__R3
 5339 393 1,468 k22r #_reverse__R3
 5340 393 1,535 k22r #_reverse__R3
 5341 396 1,395 k22r #_reverse__R3
 5342 396 1,648 k22r #_reverse__R3
 5343 397 1,394 k22r #_reverse__R3
 5344 397 1,645 k22r #_reverse__R3
 5345 400 1,399 k22r #_reverse__R3
 5346 400 1,669 k22r #_reverse__R3
 5347 401 1,671 k22r #_reverse__R3
 5348 401 1,670 k22r #_reverse__R3
 5349 418 1,416 k22r #_reverse__R3
 5350 418 1,430 k22r #_reverse__R3
 5351 419 1,417 k22r #_reverse__R3
 5352 419 1,431 k22r #_reverse__R3
 5353 436 1,402 k22r #_reverse__R3
 5354 436 1,536 k22r #_reverse__R3
 5355 437 1,432 k22r #_reverse__R3
 5356 437 1,536 k22r #_reverse__R3
 5357 438 1,403 k22r #_reverse__R3
 5358 438 1,537 k22r #_reverse__R3
 5359 439 1,433 k22r #_reverse__R3
 5360 439 1,537 k22r #_reverse__R3
 5361 440 1,404 k22r #_reverse__R3
 5362 440 1,538 k22r #_reverse__R3
 5363 441 1,434 k22r #_reverse__R3
 5364 441 1,538 k22r #_reverse__R3
 5365 442 1,406 k22r #_reverse__R3
 5366 442 1,539 k22r #_reverse__R3
 5367 443 1,435 k22r #_reverse__R3
 5368 443 1,539 k22r #_reverse__R3
 5369 450 1,448 k22r #_reverse__R3
 5370 450 1,658 k22r #_reverse__R3
 5371 451 1,449 k22r #_reverse__R3
 5372 451 1,658 k22r #_reverse__R3
 5373 452 1,660 k22r #_reverse__R3
 5374 452 1,656 k22r #_reverse__R3
 5375 453 1,660 k22r #_reverse__R3
 5376 453 1,656 k22r #_reverse__R3
 5377 454 1,659 k22r #_reverse__R3
 5378 454 1,655 k22r #_reverse__R3
 5379 455 1,659 k22r #_reverse__R3
 5380 455 1,657 k22r #_reverse__R3
 5381 461 1,458 k22r #_reverse__R3
 5382 461 1,673 k22r #_reverse__R3
 5383 462 1,675 k22r #_reverse__R3
 5384 462 1,674 k22r #_reverse__R3
 5385 463 1,459 k22r #_reverse__R3
 5386 463 1,675 k22r #_reverse__R3
 5387 464 1,460 k22r #_reverse__R3
 5388 464 1,674 k22r #_reverse__R3
 5389 465 1,679 k22r #_reverse__R3
 5390 465 1,677 k22r #_reverse__R3
 5391 466 1,677 k22r #_reverse__R3
 5392 466 1,506 k22r #_reverse__R3
 5393 471 1,470 k22r #_reverse__R3
 5394 471 1,676 k22r #_reverse__R3
 5395 472 1,680 k22r #_reverse__R3
 5396 472 1,678 k22r #_reverse__R3
 5397 494 1,491 k22r #_reverse__R3
 5398 494 1,714 k22r #_reverse__R3
 5399 495 1,492 k22r #_reverse__R3
 5400 495 1,715 k22r #_reverse__R3
 5401 496 1,493 k22r #_reverse__R3
 5402 496 1,716 k22r #_reverse__R3
 5403 499 1,498 k22r #_reverse__R3
 5404 499 1,754 k22r #_reverse__R3
 5405 500 1,755 k22r #_reverse__R3
 5406 500 1,713 k22r #_reverse__R3
 5407 504 1,540 k22r #_reverse__R3
 5408 504 1,583 k22r #_reverse__R3
 5409 507 1,541 k22r #_reverse__R3
 5410 507 1,756 k22r #_reverse__R3
 5411 512 1,511 k22r #_reverse__R3
 5412 512 1,518 k22r #_reverse__R3
 5413 513 1,519 k22r #_reverse__R3
 5414 513 1,514 k22r #_reverse__R3
 5415 525 1,523 k22r #_reverse__R3
 5416 525 1,556 k22r #_reverse__R3
 5417 526 1,524 k22r #_reverse__R3
 5418 526 1,557 k22r #_reverse__R3
 5419 527 1,558 k22r #_reverse__R3
 5420 527 1,529 k22r #_reverse__R3
 5421 528 1,559 k22r #_reverse__R3
 5422 528 1,530 k22r #_reverse__R3
 5423 545 1,540 k22r #_reverse__R3
 5424 545 1,757 k22r #_reverse__R3
 5425 546 1,541 k22r #_reverse__R3
 5426 546 1,758 k22r #_reverse__R3
 5427 547 1,542 k22r #_reverse__R3
 5428 547 1,759 k22r #_reverse__R3
 5429 548 1,543 k22r #_reverse__R3
 5430 548 1,760 k22r #_reverse__R3
 5431 549 1,544 k22r #_reverse__R3
 5432 549 1,760 k22r #_reverse__R3
 5433 550 1,761 k22r #_reverse__R3
 5434 550 1,762 k22r #_reverse__R3
 5435 567 1,562 k22r #_reverse__R3
 5436 567 1,542 k22r #_reverse__R3
 5437 568 1,563 k22r #_reverse__R3
 5438 568 1,763 k22r #_reverse__R3
 5439 569 1,564 k22r #_reverse__R3
 5440 569 1,543 k22r #_reverse__R3
 5441 570 1,565 k22r #_reverse__R3
 5442 570 1,764 k22r #_reverse__R3
 5443 571 1,564 k22r #_reverse__R3
 5444 571 1,544 k22r #_reverse__R3
 5445 572 1,566 k22r #_reverse__R3
 5446 572 1,765 k22r #_reverse__R3
 5447 585 1,583 k22r #_reverse__R3
 5448 585 1,766 k22r #_reverse__R3
 5449 586 1,584 k22r #_reverse__R3
 5450 586 1,767 k22r #_reverse__R3
 5451 587 1,768 k22r #_reverse__R3
 5452 587 1,756 k22r #_reverse__R3
 5453 588 1,769 k22r #_reverse__R3
 5454 588 1,770 k22r #_reverse__R3
 5455 589 1,504 k22r #_reverse__R3
 5456 589 1,545 k22r #_reverse__R3
 5457 589 1,585 k22r #_reverse__R3
 5458 589 1,771 k22r #_reverse__R3
 5459 590 1,505 k22r #_reverse__R3
 5460 590 1,772 k22r #_reverse__R3
 5461 591 1,507 k22r #_reverse__R3
 5462 591 1,546 k22r #_reverse__R3
 5463 591 1,587 k22r #_reverse__R3
 5464 591 1,773 k22r #_reverse__R3
 5465 592 1,508 k22r #_reverse__R3
 5466 592 1,774 k22r #_reverse__R3
 5467 593 1,509 k22r #_reverse__R3
 5468 593 1,775 k22r #_reverse__R3
 5469 594 1,510 k22r #_reverse__R3
 5470 594 1,776 k22r #_reverse__R3
 5471 595 1,511 k22r #_reverse__R3
 5472 595 1,777 k22r #_reverse__R3
 5473 596 1,514 k22r #_reverse__R3
 5474 596 1,778 k22r #_reverse__R3
 5475 597 1,595 k22r #_reverse__R3
 5476 597 1,605 k22r #_reverse__R3
 5477 597 1,512 k22r #_reverse__R3
 5478 597 1,779 k22r #_reverse__R3
 5479 598 1,596 k22r #_reverse__R3
 5480 598 1,606 k22r #_reverse__R3
 5481 598 1,513 k22r #_reverse__R3
 5482 598 1,780 k22r #_reverse__R3
 5483 599 1,515 k22r #_reverse__R3
 5484 599 1,781 k22r #_reverse__R3
 5485 600 1,516 k22r #_reverse__R3
 5486 600 1,782 k22r #_reverse__R3
 5487 601 1,521 k22r #_reverse__R3
 5488 601 1,783 k22r #_reverse__R3
 5489 602 1,522 k22r #_reverse__R3
 5490 602 1,784 k22r #_reverse__R3
 5491 603 1,517 k22r #_reverse__R3
 5492 603 1,785 k22r #_reverse__R3
 5493 604 1,520 k22r #_reverse__R3
 5494 604 1,786 k22r #_reverse__R3
 5495 605 1,518 k22r #_reverse__R3
 5496 605 1,787 k22r #_reverse__R3
 5497 606 1,519 k22r #_reverse__R3
 5498 606 1,788 k22r #_reverse__R3
 5499 607 1,523 k22r #_reverse__R3
 5500 607 1,789 k22r #_reverse__R3
 5501 608 1,524 k22r #_reverse__R3
 5502 608 1,790 k22r #_reverse__R3
 5503 609 1,529 k22r #_reverse__R3
 5504 609 1,791 k22r #_reverse__R3
 5505 610 1,530 k22r #_reverse__R3
 5506 610 1,792 k22r #_reverse__R3
 5507 611 1,607 k22r #_reverse__R3
 5508 611 1,626 k22r #_reverse__R3
 5509 611 1,525 k22r #_reverse__R3
 5510 611 1,793 k22r #_reverse__R3
 5511 612 1,608 k22r #_reverse__R3
 5512 612 1,526 k22r #_reverse__R3
 5513 612 1,627 k22r #_reverse__R3
 5514 612 1,794 k22r #_reverse__R3
 5515 613 1,609 k22r #_reverse__R3
 5516 613 1,628 k22r #_reverse__R3
 5517 613 1,527 k22r #_reverse__R3
 5518 613 1,795 k22r #_reverse__R3
 5519 614 1,610 k22r #_reverse__R3
 5520 614 1,528 k22r #_reverse__R3
 5521 614 1,629 k22r #_reverse__R3
 5522 614 1,796 k22r #_reverse__R3
 5523 615 1,547 2*k22r #_reverse__R3
 5524 615 1,567 2*k22r #_reverse__R3
 5525 616 1,548 k22r #_reverse__R3
 5526 616 1,569 k22r #_reverse__R3
 5527 616 1,571 k22r #_reverse__R3
 5528 616 1,549 k22r #_reverse__R3
 5529 617 1,550 2*k22r #_reverse__R3
 5530 617 1,797 2*k22r #_reverse__R3
 5531 618 1,551 k22r #_reverse__R3
 5532 618 1,798 k22r #_reverse__R3
 5533 619 1,553 k22r #_reverse__R3
 5534 619 1,799 k22r #_reverse__R3
 5535 620 1,581 2*k22r #_reverse__R3
 5536 621 1,582 k22r #_reverse__R3
 5537 621 1,800 k22r #_reverse__R3
 5538 622 1,554 k22r #_reverse__R3
 5539 622 1,801 k22r #_reverse__R3
 5540 623 1,555 k22r #_reverse__R3
 5541 623 1,802 k22r #_reverse__R3
 5542 624 1,561 k22r #_reverse__R3
 5543 624 1,803 k22r #_reverse__R3
 5544 625 1,560 k22r #_reverse__R3
 5545 625 1,804 k22r #_reverse__R3
 5546 626 1,556 k22r #_reverse__R3
 5547 626 1,805 k22r #_reverse__R3
 5548 627 1,557 k22r #_reverse__R3
 5549 627 1,806 k22r #_reverse__R3
 5550 628 1,558 k22r #_reverse__R3
 5551 628 1,807 k22r #_reverse__R3
 5552 629 1,559 k22r #_reverse__R3
 5553 629 1,808 k22r #_reverse__R3
 5554 630 1,584 k22r #_reverse__R3
 5555 630 1,809 k22r #_reverse__R3
 5556 631 1,770 k22r #_reverse__R3
 5557 631 1,810 k22r #_reverse__R3
 5558 632 1,563 k22r #_reverse__R3
 5559 632 1,811 k22r #_reverse__R3
 5560 633 1,566 k22r #_reverse__R3
 5561 633 1,812 k22r #_reverse__R3
 5562 634 1,565 k22r #_reverse__R3
 5563 634 1,813 k22r #_reverse__R3
 5564 635 1,630 k22r #_reverse__R3
 5565 635 1,814 k22r #_reverse__R3
 5566 635 1,586 k22r #_reverse__R3
 5567 635 1,815 k22r #_reverse__R3
 5568 636 1,631 k22r #_reverse__R3
 5569 636 1,816 k22r #_reverse__R3
 5570 636 1,588 k22r #_reverse__R3
 5571 636 1,817 k22r #_reverse__R3
 5572 637 1,632 k22r #_reverse__R3
 5573 637 1,568 k22r #_reverse__R3
 5574 637 1,818 k22r #_reverse__R3
 5575 637 1,819 k22r #_reverse__R3
 5576 638 1,633 k22r #_reverse__R3
 5577 638 1,572 k22r #_reverse__R3
 5578 638 1,820 k22r #_reverse__R3
 5579 638 1,821 k22r #_reverse__R3
 5580 639 1,570 k22r #_reverse__R3
 5581 639 1,634 k22r #_reverse__R3
 5582 639 1,822 k22r #_reverse__R3
 5583 639 1,823 k22r #_reverse__R3
 5584 640 1,824 k22r #_reverse__R3
 5585 640 1,825 k22r #_reverse__R3
 5586 640 1,826 k22r #_reverse__R3
 5587 640 1,827 k22r #_reverse__R3
 5588 641 1,828 2*k22r #_reverse__R3
 5589 651 1,646 2*k22r #_reverse__R3
 5590 652 1,647 k22r #_reverse__R3
 5591 652 1,649 k22r #_reverse__R3
 5592 653 1,650 2*k22r #_reverse__R3
 5593 662 1,654 k22r #_reverse__R3
 5594 662 1,829 k22r #_reverse__R3
 5595 663 1,661 k22r #_reverse__R3
 5596 663 1,830 k22r #_reverse__R3
 5597 664 1,661 k22r #_reverse__R3
 5598 664 1,831 k22r #_reverse__R3
 5599 665 1,662 2*k22r #_reverse__R3
 5600 665 1,832 2*k22r #_reverse__R3
 5601 666 1,663 k22r #_reverse__R3
 5602 666 1,664 k22r #_reverse__R3
 5603 666 1,833 k22r #_reverse__R3
 5604 666 1,834 k22r #_reverse__R3
 5605 667 1,835 4*k22r #_reverse__R3
 5606 2,342 670 l20f #_R4
 5607 2,355 685 l20f #_R4
 5608 2,357 686 l20f #_R4
 5609 2,364 374 l20f #_R4
 5610 2,378 483 l20f #_R4
 5611 2,380 484 l20f #_R4
 5612 2,398 668 l20f #_R4
 5613 2,414 428 l20f #_R4
 5614 2,424 532 l20f #_R4
 5615 2,426 533 l20f #_R4
 5616 2,456 669 l20f #_R4
 5617 2,457 671 l20f #_R4
 5618 2,469 672 l20f #_R4
 5619 2,497 684 l20f #_R4
 5620 2,510 517 l20f #_R4
 5621 2,521 554 l20f #_R4
 5622 2,522 555 l20f #_R4
 5623 2,531 711 l20f #_R4
 5624 2,579 738 l20f #_R4
 5625 2,582 739 l20f #_R4
 5626 2,594 603 l20f #_R4
 5627 2,601 622 l20f #_R4
 5628 2,602 623 l20f #_R4
 5629 2,621 743 l20f #_R4
 5630 8,342 678 l20f #_R4
 5631 8,355 687 l20f #_R4
 5632 8,357 688 l20f #_R4
 5633 8,364 377 l20f #_R4
 5634 8,378 490 l20f #_R4
 5635 8,380 489 l20f #_R4
 5636 8,398 672 l20f #_R4
 5637 8,414 429 l20f #_R4
 5638 8,424 534 l20f #_R4
 5639 8,426 535 l20f #_R4
 5640 8,456 676 l20f #_R4
 5641 8,457 680 l20f #_R4
 5642 8,469 681 l20f #_R4
 5643 8,497 836 l20f #_R4
 5644 8,510 520 l20f #_R4
 5645 8,521 561 l20f #_R4
 5646 8,522 560 l20f #_R4
 5647 8,531 712 l20f #_R4
 5648 8,579 837 l20f #_R4
 5649 8,582 838 l20f #_R4
 5650 8,594 604 l20f #_R4
 5651 8,601 624 l20f #_R4
 5652 8,602 625 l20f #_R4
 5653 8,621 744 l20f #_R4
 5654 13,357 689 l20f #_R4
 5655 23,357 690 2*l20f #_R4
 5656 24,357 691 l20f #_R4
 5657 25,357 692 l20f #_R4
 5658 26,357 693 l20f #_R4
 5659 34,357 694 l20f #_R4
 5660 36,357 695 l20f #_R4
 5661 37,357 696 l20f #_R4
 5662 40,357 697 l20f #_R4
 5663 47,357 698 l20f #_R4
 5664 48,357 699 l20f #_R4
 5665 58,357 700 l20f #_R4
 5666 105,357 701 l20f #_R4
 5667 105,357 702 l20f #_R4
 5668 106,357 703 l20f #_R4
 5669 107,357 704 l20f #_R4
 5670 108,357 705 l20f #_R4
 5671 109,357 706 l20f #_R4
 5672 110,357 707 l20f #_R4
 5673 111,357 708 l20f #_R4
 5674 122,357 709 l20f #_R4
 5675 123,357 710 l20f #_R4
 5676 136,342 713 l20f #_R4
 5677 136,355 717 l20f #_R4
 5678 136,357 718 l20f #_R4
 5679 136,364 682 l20f #_R4
 5680 136,378 683 l20f #_R4
 5681 136,380 683 l20f #_R4
 5682 136,398 684 l20f #_R4
 5683 136,414 714 l20f #_R4
 5684 136,424 715 l20f #_R4
 5685 136,426 716 l20f #_R4
 5686 136,456 754 l20f #_R4
 5687 136,457 755 l20f #_R4
 5688 136,469 836 l20f #_R4
 5689 136,497 839 l20f #_R4
 5690 136,510 728 l20f #_R4
 5691 136,521 732 l20f #_R4
 5692 136,522 730 l20f #_R4
 5693 136,531 840 l20f #_R4
 5694 136,579 841 l20f #_R4
 5695 136,582 842 l20f #_R4
 5696 136,594 745 l20f #_R4
 5697 136,601 746 l20f #_R4
 5698 136,602 747 l20f #_R4
 5699 136,621 843 l20f #_R4
 5700 137,357 719 l20f #_R4
 5701 146,357 720 l20f #_R4
 5702 147,357 721 l20f #_R4
 5703 167,357 722 l20f #_R4
 5704 168,357 723 l20f #_R4
 5705 169,357 724 l20f #_R4
 5706 170,357 725 l20f #_R4
 5707 189,357 726 l20f #_R4
 5708 190,357 727 l20f #_R4
 5709 218,357 729 l20f #_R4
 5710 242,357 731 l20f #_R4
 5711 250,357 733 l20f #_R4
 5712 264,357 734 l20f #_R4
 5713 276,357 735 l20f #_R4
 5714 279,357 736 l20f #_R4
 5715 332,357 737 2*l20f #_R4
 5716 333,357 740 l20f #_R4
 5717 334,357 741 l20f #_R4
 5718 335,357 742 l20f #_R4
 5719 342,357 844 l20f #_R4
 5720 355,357 845 l20f #_R4
 5721 357,357 846 0.5*l20f #_R4
 5722 357,364 847 l20f #_R4
 5723 357,378 848 l20f #_R4
 5724 357,380 849 l20f #_R4
 5725 357,398 850 l20f #_R4
 5726 357,414 851 l20f #_R4
 5727 357,424 852 l20f #_R4
 5728 357,426 853 l20f #_R4
 5729 357,456 854 l20f #_R4
 5730 357,457 855 l20f #_R4
 5731 357,469 856 l20f #_R4
 5732 357,497 857 l20f #_R4
 5733 357,510 858 l20f #_R4
 5734 357,521 859 l20f #_R4
 5735 357,522 860 l20f #_R4
 5736 357,531 861 l20f #_R4
 5737 357,579 862 l20f #_R4
 5738 357,582 863 l20f #_R4
 5739 357,594 864 l20f #_R4
 5740 357,601 865 l20f #_R4
 5741 357,602 866 l20f #_R4
 5742 357,621 867 l20f #_R4
 5743 358 2,136 l20r #_reverse__R4
 5744 359 2,137 l20r #_reverse__R4
 5745 360 8,136 l20r #_reverse__R4
 5746 361 8,137 l20r #_reverse__R4
 5747 362 13,136 l20r #_reverse__R4
 5748 363 13,137 l20r #_reverse__R4
 5749 364 23,136 l20r #_reverse__R4
 5750 365 23,137 l20r #_reverse__R4
 5751 366 24,136 l20r #_reverse__R4
 5752 367 25,136 l20r #_reverse__R4
 5753 368 26,136 l20r #_reverse__R4
 5754 369 34,136 l20r #_reverse__R4
 5755 370 36,136 l20r #_reverse__R4
 5756 371 36,137 l20r #_reverse__R4
 5757 372 37,136 l20r #_reverse__R4
 5758 373 37,137 l20r #_reverse__R4
 5759 374 40,136 l20r #_reverse__R4
 5760 374 2,364 l20r #_reverse__R4
 5761 375 47,136 l20r #_reverse__R4
 5762 376 48,136 l20r #_reverse__R4
 5763 377 58,136 l20r #_reverse__R4
 5764 377 8,364 l20r #_reverse__R4
 5765 378 105,136 l20r #_reverse__R4
 5766 379 105,137 l20r #_reverse__R4
 5767 380 105,136 l20r #_reverse__R4
 5768 381 105,137 l20r #_reverse__R4
 5769 382 2,242 l20r #_reverse__R4
 5770 383 106,136 l20r #_reverse__R4
 5771 384 2,250 l20r #_reverse__R4
 5772 385 107,136 l20r #_reverse__R4
 5773 386 108,136 l20r #_reverse__R4
 5774 387 109,136 l20r #_reverse__R4
 5775 388 110,136 l20r #_reverse__R4
 5776 389 111,136 l20r #_reverse__R4
 5777 390 2,276 l20r #_reverse__R4
 5778 391 2,279 l20r #_reverse__R4
 5779 392 8,276 l20r #_reverse__R4
 5780 393 8,279 l20r #_reverse__R4
 5781 398 2,332 l20r #_reverse__R4
 5782 399 2,333 l20r #_reverse__R4
 5783 400 2,334 l20r #_reverse__R4
 5784 401 2,335 l20r #_reverse__R4
 5785 428 2,414 l20r #_reverse__R4
 5786 429 8,414 l20r #_reverse__R4
 5787 467 8,242 l20r #_reverse__R4
 5788 468 8,250 l20r #_reverse__R4
 5789 469 8,332 l20r #_reverse__R4
 5790 470 8,333 l20r #_reverse__R4
 5791 471 8,334 l20r #_reverse__R4
 5792 472 8,335 l20r #_reverse__R4
 5793 473 13,332 l20r #_reverse__R4
 5794 474 23,332 l20r #_reverse__R4
 5795 475 36,332 l20r #_reverse__R4
 5796 476 37,332 l20r #_reverse__R4
 5797 477 105,332 l20r #_reverse__R4
 5798 478 105,332 l20r #_reverse__R4
 5799 479 122,136 l20r #_reverse__R4
 5800 480 123,136 l20r #_reverse__R4
 5801 481 136,136 l20r #_reverse__R4
 5802 482 136,137 l20r #_reverse__R4
 5803 483 136,146 l20r #_reverse__R4
 5804 483 2,378 l20r #_reverse__R4
 5805 484 2,380 l20r #_reverse__R4
 5806 484 136,147 l20r #_reverse__R4
 5807 485 136,167 l20r #_reverse__R4
 5808 486 136,168 l20r #_reverse__R4
 5809 487 136,169 l20r #_reverse__R4
 5810 488 136,170 l20r #_reverse__R4
 5811 489 8,380 l20r #_reverse__R4
 5812 489 136,189 l20r #_reverse__R4
 5813 490 136,190 l20r #_reverse__R4
 5814 490 8,378 l20r #_reverse__R4
 5815 491 136,218 l20r #_reverse__R4
 5816 492 136,242 l20r #_reverse__R4
 5817 493 136,250 l20r #_reverse__R4
 5818 494 136,264 l20r #_reverse__R4
 5819 495 136,276 l20r #_reverse__R4
 5820 496 136,279 l20r #_reverse__R4
 5821 497 136,332 l20r #_reverse__R4
 5822 498 136,333 l20r #_reverse__R4
 5823 499 136,334 l20r #_reverse__R4
 5824 500 136,335 l20r #_reverse__R4
 5825 501 137,137 l20r #_reverse__R4
 5826 502 137,332 l20r #_reverse__R4
 5827 503 332,332 l20r #_reverse__R4
 5828 517 2,510 l20r #_reverse__R4
 5829 520 8,510 l20r #_reverse__R4
 5830 532 2,424 l20r #_reverse__R4
 5831 533 2,426 l20r #_reverse__R4
 5832 534 8,424 l20r #_reverse__R4
 5833 535 8,426 l20r #_reverse__R4
 5834 554 2,521 l20r #_reverse__R4
 5835 555 2,522 l20r #_reverse__R4
 5836 560 8,522 l20r #_reverse__R4
 5837 561 8,521 l20r #_reverse__R4
 5838 603 2,594 l20r #_reverse__R4
 5839 604 8,594 l20r #_reverse__R4
 5840 622 2,601 l20r #_reverse__R4
 5841 623 2,602 l20r #_reverse__R4
 5842 624 8,601 l20r #_reverse__R4
 5843 625 8,602 l20r #_reverse__R4
 5844 668 2,398 2*l20r #_reverse__R4
 5845 669 2,456 l20r #_reverse__R4
 5846 670 2,342 l20r #_reverse__R4
 5847 671 2,457 l20r #_reverse__R4
 5848 672 8,398 l20r #_reverse__R4
 5849 672 2,469 l20r #_reverse__R4
 5850 676 8,456 l20r #_reverse__R4
 5851 678 8,342 l20r #_reverse__R4
 5852 680 8,457 l20r #_reverse__R4
 5853 681 8,469 2*l20r #_reverse__R4
 5854 2,359 399 l21f #_R5
 5855 2,361 470 l21f #_R5
 5856 2,362 366 l21f #_R5
 5857 2,370 385 l21f #_R5
 5858 2,372 383 l21f #_R5
 5859 2,409 458 l21f #_R5
 5860 2,411 459 l21f #_R5
 5861 2,412 416 l21f #_R5
 5862 2,420 433 l21f #_R5
 5863 2,422 432 l21f #_R5
 5864 2,445 540 l21f #_R5
 5865 2,446 583 l21f #_R5
 5866 2,482 498 l21f #_R5
 5867 2,509 511 l21f #_R5
 5868 2,515 524 l21f #_R5
 5869 2,516 523 l21f #_R5
 5870 2,553 584 l21f #_R5
 5871 2,593 595 l21f #_R5
 5872 2,599 608 l21f #_R5
 5873 2,600 607 l21f #_R5
 5874 2,619 630 l21f #_R5
 5875 8,359 670 l21f #_R5
 5876 8,361 678 l21f #_R5
 5877 8,362 369 l21f #_R5
 5878 8,370 480 l21f #_R5
 5879 8,372 479 l21f #_R5
 5880 8,409 674 l21f #_R5
 5881 8,411 677 l21f #_R5
 5882 8,412 417 l21f #_R5
 5883 8,420 435 l21f #_R5
 5884 8,422 434 l21f #_R5
 5885 8,445 541 l21f #_R5
 5886 8,446 756 l21f #_R5
 5887 8,482 713 l21f #_R5
 5888 8,509 514 l21f #_R5
 5889 8,515 530 l21f #_R5
 5890 8,516 529 l21f #_R5
 5891 8,553 770 l21f #_R5
 5892 8,593 596 l21f #_R5
 5893 8,599 610 l21f #_R5
 5894 8,600 609 l21f #_R5
 5895 8,619 631 l21f #_R5
 5896 136,359 711 l21f #_R5
 5897 136,361 712 l21f #_R5
 5898 136,362 714 l21f #_R5
 5899 136,370 715 l21f #_R5
 5900 136,372 716 l21f #_R5
 5901 136,409 757 l21f #_R5
 5902 136,411 758 l21f #_R5
 5903 136,412 759 l21f #_R5
 5904 136,420 760 l21f #_R5
 5905 136,422 760 l21f #_R5
 5906 136,445 761 l21f #_R5
 5907 136,446 762 l21f #_R5
 5908 136,482 840 l21f #_R5
 5909 136,509 763 l21f #_R5
 5910 136,515 764 l21f #_R5
 5911 136,516 765 l21f #_R5
 5912 136,553 868 l21f #_R5
 5913 136,593 818 l21f #_R5
 5914 136,599 822 l21f #_R5
 5915 136,600 820 l21f #_R5
 5916 136,619 824 l21f #_R5
 5917 3,342 674 l21f #_R5
 5918 7,342 677 l21f #_R5
 5919 104,342 756 l21f #_R5
 5920 307,342 770 l21f #_R5
 5921 3,355 771 l21f #_R5
 5922 7,355 773 l21f #_R5
 5923 104,355 797 l21f #_R5
 5924 307,355 826 l21f #_R5
 5925 3,357 772 l21f #_R5
 5926 7,357 774 l21f #_R5
 5927 12,357 775 2*l21f #_R5
 5928 13,357 776 l21f #_R5
 5929 18,357 777 l21f #_R5
 5930 19,357 778 l21f #_R5
 5931 20,357 779 l21f #_R5
 5932 21,357 780 l21f #_R5
 5933 33,357 781 l21f #_R5
 5934 33,357 782 l21f #_R5
 5935 36,357 783 l21f #_R5
 5936 37,357 784 l21f #_R5
 5937 38,357 785 l21f #_R5
 5938 39,357 786 l21f #_R5
 5939 44,357 787 l21f #_R5
 5940 45,357 788 l21f #_R5
 5941 65,357 789 l21f #_R5
 5942 66,357 790 l21f #_R5
 5943 68,357 791 l21f #_R5
 5944 69,357 792 l21f #_R5
 5945 77,357 793 l21f #_R5
 5946 78,357 794 l21f #_R5
 5947 79,357 795 l21f #_R5
 5948 80,357 796 l21f #_R5
 5949 104,357 798 l21f #_R5
 5950 121,357 799 2*l21f #_R5
 5951 137,357 800 l21f #_R5
 5952 138,357 801 l21f #_R5
 5953 139,357 802 l21f #_R5
 5954 140,357 803 l21f #_R5
 5955 141,357 804 l21f #_R5
 5956 154,357 805 l21f #_R5
 5957 155,357 806 l21f #_R5
 5958 156,357 807 l21f #_R5
 5959 157,357 808 l21f #_R5
 5960 212,357 809 l21f #_R5
 5961 215,357 810 l21f #_R5
 5962 216,357 811 l21f #_R5
 5963 226,357 812 l21f #_R5
 5964 230,357 813 l21f #_R5
 5965 259,357 815 l21f #_R5
 5966 261,357 817 l21f #_R5
 5967 262,357 819 l21f #_R5
 5968 270,357 821 l21f #_R5
 5969 272,357 823 l21f #_R5
 5970 294,357 827 l21f #_R5
 5971 307,357 828 l21f #_R5
 5972 357,359 869 l21f #_R5
 5973 357,361 870 l21f #_R5
 5974 357,362 871 l21f #_R5
 5975 357,370 872 l21f #_R5
 5976 357,372 873 l21f #_R5
 5977 357,409 874 l21f #_R5
 5978 357,411 875 l21f #_R5
 5979 357,412 876 l21f #_R5
 5980 357,420 877 l21f #_R5
 5981 357,422 878 l21f #_R5
 5982 357,445 879 l21f #_R5
 5983 357,446 880 l21f #_R5
 5984 357,482 881 l21f #_R5
 5985 357,509 882 l21f #_R5
 5986 357,515 883 l21f #_R5
 5987 357,516 884 l21f #_R5
 5988 357,553 885 l21f #_R5
 5989 357,593 886 l21f #_R5
 5990 357,599 887 l21f #_R5
 5991 357,600 888 l21f #_R5
 5992 357,619 889 l21f #_R5
 5993 3,364 375 l21f #_R5
 5994 7,364 376 l21f #_R5
 5995 104,364 491 l21f #_R5
 5996 307,364 728 l21f #_R5
 5997 3,378 485 l21f #_R5
 5998 7,378 487 l21f #_R5
 5999 104,378 493 l21f #_R5
 6000 307,378 730 l21f #_R5
 6001 3,380 486 l21f #_R5
 6002 7,380 488 l21f #_R5
 6003 104,380 492 l21f #_R5
 6004 307,380 732 l21f #_R5
 6005 3,398 669 l21f #_R5
 6006 7,398 671 l21f #_R5
 6007 104,398 738 l21f #_R5
 6008 307,398 739 l21f #_R5
 6009 3,414 430 l21f #_R5
 6010 7,414 431 l21f #_R5
 6011 104,414 542 l21f #_R5
 6012 307,414 763 l21f #_R5
 6013 3,424 536 l21f #_R5
 6014 7,424 538 l21f #_R5
 6015 104,424 543 l21f #_R5
 6016 307,424 764 l21f #_R5
 6017 3,426 537 l21f #_R5
 6018 7,426 539 l21f #_R5
 6019 104,426 544 l21f #_R5
 6020 307,426 765 l21f #_R5
 6021 3,456 673 l21f #_R5
 6022 7,456 675 l21f #_R5
 6023 104,456 766 l21f #_R5
 6024 307,456 767 l21f #_R5
 6025 3,457 675 l21f #_R5
 6026 7,457 679 l21f #_R5
 6027 104,457 768 l21f #_R5
 6028 307,457 769 l21f #_R5
 6029 3,469 676 l21f #_R5
 6030 7,469 680 l21f #_R5
 6031 104,469 837 l21f #_R5
 6032 307,469 838 l21f #_R5
 6033 3,497 754 l21f #_R5
 6034 7,497 755 l21f #_R5
 6035 104,497 841 l21f #_R5
 6036 307,497 842 l21f #_R5
 6037 3,510 518 l21f #_R5
 6038 7,510 519 l21f #_R5
 6039 104,510 563 l21f #_R5
 6040 307,510 890 l21f #_R5
 6041 3,521 556 l21f #_R5
 6042 7,521 558 l21f #_R5
 6043 104,521 566 l21f #_R5
 6044 307,521 891 l21f #_R5
 6045 3,522 557 l21f #_R5
 6046 7,522 559 l21f #_R5
 6047 104,522 565 l21f #_R5
 6048 307,522 891 l21f #_R5
 6049 3,531 757 l21f #_R5
 6050 7,531 758 l21f #_R5
 6051 104,531 762 l21f #_R5
 6052 307,531 868 l21f #_R5
 6053 3,579 766 l21f #_R5
 6054 7,579 768 l21f #_R5
 6055 104,579 892 l21f #_R5
 6056 307,579 893 l21f #_R5
 6057 3,582 767 l21f #_R5
 6058 7,582 769 l21f #_R5
 6059 104,582 893 l21f #_R5
 6060 307,582 894 l21f #_R5
 6061 3,594 605 l21f #_R5
 6062 7,594 606 l21f #_R5
 6063 104,594 632 l21f #_R5
 6064 307,594 895 l21f #_R5
 6065 3,601 626 l21f #_R5
 6066 7,601 628 l21f #_R5
 6067 104,601 633 l21f #_R5
 6068 307,601 896 l21f #_R5
 6069 3,602 627 l21f #_R5
 6070 7,602 629 l21f #_R5
 6071 104,602 634 l21f #_R5
 6072 307,602 897 l21f #_R5
 6073 3,621 814 l21f #_R5
 6074 7,621 816 l21f #_R5
 6075 104,621 825 l21f #_R5
 6076 307,621 898 l21f #_R5
 6077 342 8,137 l21r #_reverse__R5
 6078 343 13,137 l21r #_reverse__R5
 6079 344 23,137 l21r #_reverse__R5
 6080 345 36,137 l21r #_reverse__R5
 6081 346 37,137 l21r #_reverse__R5
 6082 347 105,137 l21r #_reverse__R5
 6083 348 105,137 l21r #_reverse__R5
 6084 366 2,362 l21r #_reverse__R5
 6085 369 8,362 l21r #_reverse__R5
 6086 375 3,364 l21r #_reverse__R5
 6087 376 7,364 l21r #_reverse__R5
 6088 382 104,146 l21r #_reverse__R5
 6089 383 2,372 l21r #_reverse__R5
 6090 384 104,147 l21r #_reverse__R5
 6091 385 2,370 l21r #_reverse__R5
 6092 399 2,359 l21r #_reverse__R5
 6093 402 104,167 l21r #_reverse__R5
 6094 402 3,242 l21r #_reverse__R5
 6095 403 3,250 l21r #_reverse__R5
 6096 403 104,168 l21r #_reverse__R5
 6097 404 104,169 l21r #_reverse__R5
 6098 404 7,242 l21r #_reverse__R5
 6099 405 104,122 l21r #_reverse__R5
 6100 405 8,230 l21r #_reverse__R5
 6101 406 7,250 l21r #_reverse__R5
 6102 406 104,170 l21r #_reverse__R5
 6103 407 104,123 l21r #_reverse__R5
 6104 407 8,226 l21r #_reverse__R5
 6105 408 3,136 l21r #_reverse__R5
 6106 409 3,137 l21r #_reverse__R5
 6107 410 7,136 l21r #_reverse__R5
 6108 411 7,137 l21r #_reverse__R5
 6109 412 12,136 l21r #_reverse__R5
 6110 413 12,137 l21r #_reverse__R5
 6111 414 13,136 l21r #_reverse__R5
 6112 415 13,137 l21r #_reverse__R5
 6113 416 18,136 l21r #_reverse__R5
 6114 416 2,412 l21r #_reverse__R5
 6115 417 19,136 l21r #_reverse__R5
 6116 417 8,412 l21r #_reverse__R5
 6117 418 20,136 l21r #_reverse__R5
 6118 419 21,136 l21r #_reverse__R5
 6119 420 33,136 l21r #_reverse__R5
 6120 421 33,137 l21r #_reverse__R5
 6121 422 33,136 l21r #_reverse__R5
 6122 423 33,137 l21r #_reverse__R5
 6123 424 36,136 l21r #_reverse__R5
 6124 425 36,137 l21r #_reverse__R5
 6125 426 37,136 l21r #_reverse__R5
 6126 427 37,137 l21r #_reverse__R5
 6127 428 38,136 l21r #_reverse__R5
 6128 429 39,136 l21r #_reverse__R5
 6129 430 44,136 l21r #_reverse__R5
 6130 430 3,414 l21r #_reverse__R5
 6131 431 45,136 l21r #_reverse__R5
 6132 431 7,414 l21r #_reverse__R5
 6133 432 65,136 l21r #_reverse__R5
 6134 432 2,422 l21r #_reverse__R5
 6135 433 66,136 l21r #_reverse__R5
 6136 433 2,420 l21r #_reverse__R5
 6137 434 68,136 l21r #_reverse__R5
 6138 434 8,422 l21r #_reverse__R5
 6139 435 69,136 l21r #_reverse__R5
 6140 435 8,420 l21r #_reverse__R5
 6141 436 3,276 l21r #_reverse__R5
 6142 437 77,136 l21r #_reverse__R5
 6143 438 3,279 l21r #_reverse__R5
 6144 439 78,136 l21r #_reverse__R5
 6145 440 7,276 l21r #_reverse__R5
 6146 441 79,136 l21r #_reverse__R5
 6147 442 7,279 l21r #_reverse__R5
 6148 443 80,136 l21r #_reverse__R5
 6149 444 104,136 l21r #_reverse__R5
 6150 445 121,136 l21r #_reverse__R5
 6151 446 104,137 l21r #_reverse__R5
 6152 447 121,137 l21r #_reverse__R5
 6153 456 3,332 l21r #_reverse__R5
 6154 457 7,332 l21r #_reverse__R5
 6155 458 3,333 l21r #_reverse__R5
 6156 458 2,409 l21r #_reverse__R5
 6157 459 7,333 l21r #_reverse__R5
 6158 459 2,411 l21r #_reverse__R5
 6159 460 2,215 l21r #_reverse__R5
 6160 460 8,212 l21r #_reverse__R5
 6161 461 3,334 l21r #_reverse__R5
 6162 462 3,335 l21r #_reverse__R5
 6163 463 7,334 l21r #_reverse__R5
 6164 464 8,259 l21r #_reverse__R5
 6165 465 7,335 l21r #_reverse__R5
 6166 466 8,261 l21r #_reverse__R5
 6167 467 104,190 l21r #_reverse__R5
 6168 468 104,189 l21r #_reverse__R5
 6169 470 2,361 l21r #_reverse__R5
 6170 479 8,372 l21r #_reverse__R5
 6171 480 8,370 l21r #_reverse__R5
 6172 485 3,378 l21r #_reverse__R5
 6173 486 3,380 l21r #_reverse__R5
 6174 487 7,378 l21r #_reverse__R5
 6175 488 7,380 l21r #_reverse__R5
 6176 491 104,364 l21r #_reverse__R5
 6177 492 104,380 l21r #_reverse__R5
 6178 493 104,378 l21r #_reverse__R5
 6179 498 2,482 l21r #_reverse__R5
 6180 504 2,294 l21r #_reverse__R5
 6181 505 2,307 l21r #_reverse__R5
 6182 506 8,215 2*l21r #_reverse__R5
 6183 507 8,294 l21r #_reverse__R5
 6184 508 8,307 l21r #_reverse__R5
 6185 509 13,307 l21r #_reverse__R5
 6186 510 23,307 l21r #_reverse__R5
 6187 511 2,509 l21r #_reverse__R5
 6188 511 24,307 l21r #_reverse__R5
 6189 512 25,307 l21r #_reverse__R5
 6190 513 26,307 l21r #_reverse__R5
 6191 514 34,307 l21r #_reverse__R5
 6192 514 8,509 l21r #_reverse__R5
 6193 515 36,307 l21r #_reverse__R5
 6194 516 37,307 l21r #_reverse__R5
 6195 517 40,307 l21r #_reverse__R5
 6196 518 3,510 l21r #_reverse__R5
 6197 518 47,307 l21r #_reverse__R5
 6198 519 7,510 l21r #_reverse__R5
 6199 519 48,307 l21r #_reverse__R5
 6200 520 58,307 l21r #_reverse__R5
 6201 521 105,307 l21r #_reverse__R5
 6202 522 105,307 l21r #_reverse__R5
 6203 523 106,307 l21r #_reverse__R5
 6204 523 2,516 l21r #_reverse__R5
 6205 524 2,515 l21r #_reverse__R5
 6206 524 107,307 l21r #_reverse__R5
 6207 525 108,307 l21r #_reverse__R5
 6208 526 109,307 l21r #_reverse__R5
 6209 527 110,307 l21r #_reverse__R5
 6210 528 111,307 l21r #_reverse__R5
 6211 529 122,307 l21r #_reverse__R5
 6212 529 8,516 l21r #_reverse__R5
 6213 530 123,307 l21r #_reverse__R5
 6214 530 8,515 l21r #_reverse__R5
 6215 531 136,137 l21r #_reverse__R5
 6216 532 136,138 l21r #_reverse__R5
 6217 533 136,139 l21r #_reverse__R5
 6218 534 136,140 l21r #_reverse__R5
 6219 535 136,141 l21r #_reverse__R5
 6220 536 136,154 l21r #_reverse__R5
 6221 536 3,424 l21r #_reverse__R5
 6222 537 3,426 l21r #_reverse__R5
 6223 537 136,155 l21r #_reverse__R5
 6224 538 136,156 l21r #_reverse__R5
 6225 538 7,424 l21r #_reverse__R5
 6226 539 7,426 l21r #_reverse__R5
 6227 539 136,157 l21r #_reverse__R5
 6228 540 136,212 l21r #_reverse__R5
 6229 540 2,445 l21r #_reverse__R5
 6230 541 136,215 l21r #_reverse__R5
 6231 541 8,445 l21r #_reverse__R5
 6232 542 136,216 l21r #_reverse__R5
 6233 542 104,414 l21r #_reverse__R5
 6234 543 136,226 l21r #_reverse__R5
 6235 543 104,424 l21r #_reverse__R5
 6236 544 104,426 l21r #_reverse__R5
 6237 544 136,230 l21r #_reverse__R5
 6238 545 136,259 l21r #_reverse__R5
 6239 546 136,261 l21r #_reverse__R5
 6240 547 136,262 l21r #_reverse__R5
 6241 548 136,270 l21r #_reverse__R5
 6242 549 136,272 l21r #_reverse__R5
 6243 550 136,294 l21r #_reverse__R5
 6244 551 136,307 l21r #_reverse__R5
 6245 552 137,137 l21r #_reverse__R5
 6246 553 137,307 l21r #_reverse__R5
 6247 554 146,307 l21r #_reverse__R5
 6248 555 147,307 l21r #_reverse__R5
 6249 556 167,307 l21r #_reverse__R5
 6250 556 3,521 l21r #_reverse__R5
 6251 557 3,522 l21r #_reverse__R5
 6252 557 168,307 l21r #_reverse__R5
 6253 558 169,307 l21r #_reverse__R5
 6254 558 7,521 l21r #_reverse__R5
 6255 559 7,522 l21r #_reverse__R5
 6256 559 170,307 l21r #_reverse__R5
 6257 560 189,307 l21r #_reverse__R5
 6258 561 190,307 l21r #_reverse__R5
 6259 562 104,218 2*l21r #_reverse__R5
 6260 563 104,510 l21r #_reverse__R5
 6261 563 218,307 l21r #_reverse__R5
 6262 564 104,250 l21r #_reverse__R5
 6263 564 104,242 l21r #_reverse__R5
 6264 565 104,522 l21r #_reverse__R5
 6265 565 242,307 l21r #_reverse__R5
 6266 566 250,307 l21r #_reverse__R5
 6267 566 104,521 l21r #_reverse__R5
 6268 567 104,264 l21r #_reverse__R5
 6269 568 264,307 l21r #_reverse__R5
 6270 569 104,276 l21r #_reverse__R5
 6271 570 276,307 l21r #_reverse__R5
 6272 571 104,279 l21r #_reverse__R5
 6273 572 279,307 l21r #_reverse__R5
 6274 573 12,332 l21r #_reverse__R5
 6275 574 13,332 l21r #_reverse__R5
 6276 575 33,332 l21r #_reverse__R5
 6277 576 33,332 l21r #_reverse__R5
 6278 577 36,332 l21r #_reverse__R5
 6279 578 37,332 l21r #_reverse__R5
 6280 579 104,332 l21r #_reverse__R5
 6281 580 121,332 l21r #_reverse__R5
 6282 581 137,332 l21r #_reverse__R5
 6283 582 307,332 l21r #_reverse__R5
 6284 583 104,333 l21r #_reverse__R5
 6285 583 2,446 l21r #_reverse__R5
 6286 584 307,333 l21r #_reverse__R5
 6287 584 2,553 l21r #_reverse__R5
 6288 585 104,334 l21r #_reverse__R5
 6289 586 307,334 l21r #_reverse__R5
 6290 587 104,335 l21r #_reverse__R5
 6291 588 307,335 l21r #_reverse__R5
 6292 595 2,593 l21r #_reverse__R5
 6293 596 8,593 l21r #_reverse__R5
 6294 605 3,594 l21r #_reverse__R5
 6295 606 7,594 l21r #_reverse__R5
 6296 607 2,600 l21r #_reverse__R5
 6297 608 2,599 l21r #_reverse__R5
 6298 609 8,600 l21r #_reverse__R5
 6299 610 8,599 l21r #_reverse__R5
 6300 626 3,601 l21r #_reverse__R5
 6301 627 3,602 l21r #_reverse__R5
 6302 628 7,601 l21r #_reverse__R5
 6303 629 7,602 l21r #_reverse__R5
 6304 630 2,619 l21r #_reverse__R5
 6305 631 8,619 l21r #_reverse__R5
 6306 632 104,594 l21r #_reverse__R5
 6307 633 104,601 l21r #_reverse__R5
 6308 634 104,602 l21r #_reverse__R5
 6309 669 3,398 l21r #_reverse__R5
 6310 670 8,359 l21r #_reverse__R5
 6311 671 7,398 l21r #_reverse__R5
 6312 673 3,456 2*l21r #_reverse__R5
 6313 674 3,342 l21r #_reverse__R5
 6314 674 8,409 l21r #_reverse__R5
 6315 675 7,456 l21r #_reverse__R5
 6316 675 3,457 l21r #_reverse__R5
 6317 676 3,469 l21r #_reverse__R5
 6318 677 7,342 l21r #_reverse__R5
 6319 677 8,411 l21r #_reverse__R5
 6320 678 8,361 l21r #_reverse__R5
 6321 679 7,457 2*l21r #_reverse__R5
 6322 680 7,469 l21r #_reverse__R5
 6323 3,359 400 l22f #_R6
 6324 3,361 471 l22f #_R6
 6325 3,362 367 l22f #_R6
 6326 3,370 387 l22f #_R6
 6327 3,372 386 l22f #_R6
 6328 3,409 461 l22f #_R6
 6329 3,411 463 l22f #_R6
 6330 3,412 418 l22f #_R6
 6331 3,420 439 l22f #_R6
 6332 3,422 437 l22f #_R6
 6333 3,445 545 l22f #_R6
 6334 3,446 585 l22f #_R6
 6335 3,482 499 l22f #_R6
 6336 3,509 512 l22f #_R6
 6337 3,515 526 l22f #_R6
 6338 3,516 525 l22f #_R6
 6339 3,553 586 l22f #_R6
 6340 3,593 597 l22f #_R6
 6341 3,599 612 l22f #_R6
 6342 3,600 611 l22f #_R6
 6343 3,619 635 l22f #_R6
 6344 7,359 401 l22f #_R6
 6345 7,361 472 l22f #_R6
 6346 7,362 368 l22f #_R6
 6347 7,370 389 l22f #_R6
 6348 7,372 388 l22f #_R6
 6349 7,409 462 l22f #_R6
 6350 7,411 465 l22f #_R6
 6351 7,412 419 l22f #_R6
 6352 7,420 443 l22f #_R6
 6353 7,422 441 l22f #_R6
 6354 7,445 546 l22f #_R6
 6355 7,446 587 l22f #_R6
 6356 7,482 500 l22f #_R6
 6357 7,509 513 l22f #_R6
 6358 7,515 528 l22f #_R6
 6359 7,516 527 l22f #_R6
 6360 7,553 588 l22f #_R6
 6361 7,593 598 l22f #_R6
 6362 7,599 614 l22f #_R6
 6363 7,600 613 l22f #_R6
 6364 7,619 636 l22f #_R6
 6365 104,359 685 l22f #_R6
 6366 104,361 687 l22f #_R6
 6367 104,362 494 l22f #_R6
 6368 104,370 495 l22f #_R6
 6369 104,372 496 l22f #_R6
 6370 104,409 771 l22f #_R6
 6371 104,411 773 l22f #_R6
 6372 104,412 547 l22f #_R6
 6373 104,420 549 l22f #_R6
 6374 104,422 548 l22f #_R6
 6375 104,445 550 l22f #_R6
 6376 104,446 797 l22f #_R6
 6377 104,482 717 l22f #_R6
 6378 104,509 568 l22f #_R6
 6379 104,515 570 l22f #_R6
 6380 104,516 572 l22f #_R6
 6381 104,553 826 l22f #_R6
 6382 104,593 637 l22f #_R6
 6383 104,599 639 l22f #_R6
 6384 104,600 638 l22f #_R6
 6385 104,619 640 l22f #_R6
 6386 307,359 743 l22f #_R6
 6387 307,361 744 l22f #_R6
 6388 307,362 745 l22f #_R6
 6389 307,370 746 l22f #_R6
 6390 307,372 747 l22f #_R6
 6391 307,409 814 l22f #_R6
 6392 307,411 816 l22f #_R6
 6393 307,412 818 l22f #_R6
 6394 307,420 820 l22f #_R6
 6395 307,422 822 l22f #_R6
 6396 307,445 824 l22f #_R6
 6397 307,446 825 l22f #_R6
 6398 307,482 843 l22f #_R6
 6399 307,509 895 l22f #_R6
 6400 307,515 896 l22f #_R6
 6401 307,516 897 l22f #_R6
 6402 307,553 898 l22f #_R6
 6403 307,593 899 l22f #_R6
 6404 307,599 900 l22f #_R6
 6405 307,600 900 l22f #_R6
 6406 307,619 901 l22f #_R6
 6407 349 12,137 l22r #_reverse__R6
 6408 350 13,137 l22r #_reverse__R6
 6409 351 33,137 l22r #_reverse__R6
 6410 352 33,137 l22r #_reverse__R6
 6411 353 36,137 l22r #_reverse__R6
 6412 354 37,137 l22r #_reverse__R6
 6413 355 104,137 l22r #_reverse__R6
 6414 356 121,137 l22r #_reverse__R6
 6415 367 3,362 l22r #_reverse__R6
 6416 368 7,362 l22r #_reverse__R6
 6417 386 3,372 l22r #_reverse__R6
 6418 387 3,370 l22r #_reverse__R6
 6419 388 7,372 l22r #_reverse__R6
 6420 389 7,370 l22r #_reverse__R6
 6421 390 104,138 l22r #_reverse__R6
 6422 391 104,139 l22r #_reverse__R6
 6423 392 104,140 l22r #_reverse__R6
 6424 393 104,141 l22r #_reverse__R6
 6425 400 3,359 l22r #_reverse__R6
 6426 401 7,359 l22r #_reverse__R6
 6427 418 3,412 l22r #_reverse__R6
 6428 419 7,412 l22r #_reverse__R6
 6429 436 104,154 l22r #_reverse__R6
 6430 437 3,422 l22r #_reverse__R6
 6431 438 104,155 l22r #_reverse__R6
 6432 439 3,420 l22r #_reverse__R6
 6433 440 104,156 l22r #_reverse__R6
 6434 441 7,422 l22r #_reverse__R6
 6435 442 104,157 l22r #_reverse__R6
 6436 443 7,420 l22r #_reverse__R6
 6437 461 3,409 l22r #_reverse__R6
 6438 462 7,409 l22r #_reverse__R6
 6439 463 3,411 l22r #_reverse__R6
 6440 464 3,215 l22r #_reverse__R6
 6441 465 7,411 l22r #_reverse__R6
 6442 466 7,215 l22r #_reverse__R6
 6443 471 3,361 l22r #_reverse__R6
 6444 472 7,361 l22r #_reverse__R6
 6445 494 104,362 l22r #_reverse__R6
 6446 495 104,370 l22r #_reverse__R6
 6447 496 104,372 l22r #_reverse__R6
 6448 499 3,482 l22r #_reverse__R6
 6449 500 7,482 l22r #_reverse__R6
 6450 504 104,212 l22r #_reverse__R6
 6451 507 104,215 l22r #_reverse__R6
 6452 512 3,509 l22r #_reverse__R6
 6453 513 7,509 l22r #_reverse__R6
 6454 525 3,516 l22r #_reverse__R6
 6455 526 3,515 l22r #_reverse__R6
 6456 527 7,516 l22r #_reverse__R6
 6457 528 7,515 l22r #_reverse__R6
 6458 545 3,445 l22r #_reverse__R6
 6459 546 7,445 l22r #_reverse__R6
 6460 547 104,412 l22r #_reverse__R6
 6461 548 104,422 l22r #_reverse__R6
 6462 549 104,420 l22r #_reverse__R6
 6463 550 104,445 l22r #_reverse__R6
 6464 567 104,216 l22r #_reverse__R6
 6465 568 104,509 l22r #_reverse__R6
 6466 569 104,226 l22r #_reverse__R6
 6467 570 104,515 l22r #_reverse__R6
 6468 571 104,230 l22r #_reverse__R6
 6469 572 104,516 l22r #_reverse__R6
 6470 585 3,446 l22r #_reverse__R6
 6471 586 3,553 l22r #_reverse__R6
 6472 587 7,446 l22r #_reverse__R6
 6473 588 7,553 l22r #_reverse__R6
 6474 589 3,294 l22r #_reverse__R6
 6475 589 104,259 l22r #_reverse__R6
 6476 590 3,307 l22r #_reverse__R6
 6477 591 7,294 l22r #_reverse__R6
 6478 591 104,261 l22r #_reverse__R6
 6479 592 7,307 l22r #_reverse__R6
 6480 593 12,307 l22r #_reverse__R6
 6481 594 13,307 l22r #_reverse__R6
 6482 595 18,307 l22r #_reverse__R6
 6483 596 19,307 l22r #_reverse__R6
 6484 597 3,593 l22r #_reverse__R6
 6485 597 20,307 l22r #_reverse__R6
 6486 598 7,593 l22r #_reverse__R6
 6487 598 21,307 l22r #_reverse__R6
 6488 599 33,307 l22r #_reverse__R6
 6489 600 33,307 l22r #_reverse__R6
 6490 601 36,307 l22r #_reverse__R6
 6491 602 37,307 l22r #_reverse__R6
 6492 603 38,307 l22r #_reverse__R6
 6493 604 39,307 l22r #_reverse__R6
 6494 605 44,307 l22r #_reverse__R6
 6495 606 45,307 l22r #_reverse__R6
 6496 607 65,307 l22r #_reverse__R6
 6497 608 66,307 l22r #_reverse__R6
 6498 609 68,307 l22r #_reverse__R6
 6499 610 69,307 l22r #_reverse__R6
 6500 611 3,600 l22r #_reverse__R6
 6501 611 77,307 l22r #_reverse__R6
 6502 612 3,599 l22r #_reverse__R6
 6503 612 78,307 l22r #_reverse__R6
 6504 613 7,600 l22r #_reverse__R6
 6505 613 79,307 l22r #_reverse__R6
 6506 614 7,599 l22r #_reverse__R6
 6507 614 80,307 l22r #_reverse__R6
 6508 615 104,262 2*l22r #_reverse__R6
 6509 616 104,270 l22r #_reverse__R6
 6510 616 104,272 l22r #_reverse__R6
 6511 617 104,294 2*l22r #_reverse__R6
 6512 618 104,307 l22r #_reverse__R6
 6513 619 121,307 l22r #_reverse__R6
 6514 620 137,137 l22r #_reverse__R6
 6515 621 137,307 l22r #_reverse__R6
 6516 622 138,307 l22r #_reverse__R6
 6517 623 139,307 l22r #_reverse__R6
 6518 624 140,307 l22r #_reverse__R6
 6519 625 141,307 l22r #_reverse__R6
 6520 626 154,307 l22r #_reverse__R6
 6521 627 155,307 l22r #_reverse__R6
 6522 628 156,307 l22r #_reverse__R6
 6523 629 157,307 l22r #_reverse__R6
 6524 630 212,307 l22r #_reverse__R6
 6525 631 215,307 l22r #_reverse__R6
 6526 632 216,307 l22r #_reverse__R6
 6527 633 226,307 l22r #_reverse__R6
 6528 634 230,307 l22r #_reverse__R6
 6529 635 3,619 l22r #_reverse__R6
 6530 635 259,307 l22r #_reverse__R6
 6531 636 7,619 l22r #_reverse__R6
 6532 636 261,307 l22r #_reverse__R6
 6533 637 104,593 l22r #_reverse__R6
 6534 637 262,307 l22r #_reverse__R6
 6535 638 104,600 l22r #_reverse__R6
 6536 638 270,307 l22r #_reverse__R6
 6537 639 272,307 l22r #_reverse__R6
 6538 639 104,599 l22r #_reverse__R6
 6539 640 104,619 l22r #_reverse__R6
 6540 640 294,307 l22r #_reverse__R6
 6541 641 307,307 l22r #_reverse__R6
 6542 344 748 _rateLaw1 #_R7
 6543 347 750 _rateLaw1 #_R7
 6544 348 749 _rateLaw1 #_R7
 6545 350 751 _rateLaw1 #_R7
 6546 353 752 _rateLaw1 #_R7
 6547 354 753 _rateLaw1 #_R7
 6548 474 902 _rateLaw1 #_R7
 6549 477 903 _rateLaw1 #_R7
 6550 478 903 _rateLaw1 #_R7
 6551 503 904 _rateLaw1 #_R7
 6552 574 905 _rateLaw1 #_R7
 6553 577 906 _rateLaw1 #_R7
 6554 578 907 _rateLaw1 #_R7
 6555 581 908 _rateLaw1 #_R7
 6556 620 909 _rateLaw1 #_R7
 6557 394 127 l20r #_reverse__R7
 6558 395 126 l20r #_reverse__R7
 6559 396 130 l20r #_reverse__R7
 6560 397 131 l20r #_reverse__R7
 6561 642 200 l20r #_reverse__R7
 6562 642 199 l20r #_reverse__R7
 6563 643 210 l20r #_reverse__R7
 6564 643 208 l20r #_reverse__R7
 6565 644 209 2*l20r #_reverse__R7
 6566 645 237 l20r #_reverse__R7
 6567 646 240 l20r #_reverse__R7
 6568 647 241 l20r #_reverse__R7
 6569 648 245 l20r #_reverse__R7
 6570 649 248 l20r #_reverse__R7
 6571 650 249 l20r #_reverse__R7
 6572 651 274 l20r #_reverse__R7
 6573 652 275 l20r #_reverse__R7
 6574 653 278 l20r #_reverse__R7
 6575 343 829 _rateLaw2 #_R8
 6576 345 830 _rateLaw2 #_R8
 6577 346 831 _rateLaw2 #_R8
 6578 349 832 _rateLaw2 #_R8
 6579 351 834 _rateLaw2 #_R8
 6580 352 833 _rateLaw2 #_R8
 6581 356 835 _rateLaw2 #_R8
 6582 365 748 _rateLaw2 #_R8
 6583 379 749 _rateLaw2 #_R8
 6584 381 750 _rateLaw2 #_R8
 6585 415 829 _rateLaw2 #_R8
 6586 425 830 _rateLaw2 #_R8
 6587 427 831 _rateLaw2 #_R8
 6588 473 905 _rateLaw2 #_R8
 6589 475 906 _rateLaw2 #_R8
 6590 476 907 _rateLaw2 #_R8
 6591 502 908 _rateLaw2 #_R8
 6592 552 910 _rateLaw2 #_R8
 6593 573 911 _rateLaw2 #_R8
 6594 575 912 _rateLaw2 #_R8
 6595 576 912 _rateLaw2 #_R8
 6596 580 913 _rateLaw2 #_R8
 6597 394 144 l21r #_reverse__R8
 6598 395 145 l21r #_reverse__R8
 6599 448 125 l21r #_reverse__R8
 6600 448 160 l21r #_reverse__R8
 6601 449 124 l21r #_reverse__R8
 6602 449 161 l21r #_reverse__R8
 6603 450 129 l21r #_reverse__R8
 6604 451 128 l21r #_reverse__R8
 6605 452 135 l21r #_reverse__R8
 6606 453 132 l21r #_reverse__R8
 6607 454 134 l21r #_reverse__R8
 6608 455 133 l21r #_reverse__R8
 6609 645 198 l21r #_reverse__R8
 6610 646 204 l21r #_reverse__R8
 6611 647 207 l21r #_reverse__R8
 6612 648 197 l21r #_reverse__R8
 6613 649 203 l21r #_reverse__R8
 6614 650 206 l21r #_reverse__R8
 6615 654 219 2*l21r #_reverse__R8
 6616 655 224 2*l21r #_reverse__R8
 6617 656 225 l21r #_reverse__R8
 6618 656 228 l21r #_reverse__R8
 6619 657 229 2*l21r #_reverse__R8
 6620 658 244 l21r #_reverse__R8
 6621 658 236 l21r #_reverse__R8
 6622 659 247 l21r #_reverse__R8
 6623 659 238 l21r #_reverse__R8
 6624 660 246 l21r #_reverse__R8
 6625 660 239 l21r #_reverse__R8
 6626 661 251 l21r #_reverse__R8
 6627 661 243 l21r #_reverse__R8
 6628 662 265 l21r #_reverse__R8
 6629 663 277 l21r #_reverse__R8
 6630 664 280 l21r #_reverse__R8
 6631 363 751 _rateLaw3 #_R9
 6632 371 752 _rateLaw3 #_R9
 6633 373 753 _rateLaw3 #_R9
 6634 413 832 _rateLaw3 #_R9
 6635 421 833 _rateLaw3 #_R9
 6636 423 834 _rateLaw3 #_R9
 6637 447 835 _rateLaw3 #_R9
 6638 501 909 _rateLaw3 #_R9
 6639 396 143 l22r #_reverse__R9
 6640 397 142 l22r #_reverse__R9
 6641 450 158 l22r #_reverse__R9
 6642 451 159 l22r #_reverse__R9
 6643 452 162 l22r #_reverse__R9
 6644 453 165 l22r #_reverse__R9
 6645 454 163 l22r #_reverse__R9
 6646 455 164 l22r #_reverse__R9
 6647 651 201 l22r #_reverse__R9
 6648 652 202 l22r #_reverse__R9
 6649 653 205 l22r #_reverse__R9
 6650 662 217 l22r #_reverse__R9
 6651 663 227 l22r #_reverse__R9
 6652 664 231 l22r #_reverse__R9
 6653 665 263 2*l22r #_reverse__R9
 6654 666 273 l22r #_reverse__R9
 6655 666 271 l22r #_reverse__R9
 6656 667 295 2*l22r #_reverse__R9
 6657 367 368 k_o #_R10
 6658 375 376 k_o #_R10
 6659 386 388 k_o #_R10
 6660 387 389 k_o #_R10
 6661 400 401 k_o #_R10
 6662 402 404 k_o #_R10
 6663 403 406 k_o #_R10
 6664 408 410 k_o #_R10
 6665 409 411 k_o #_R10
 6666 418 419 k_o #_R10
 6667 430 431 k_o #_R10
 6668 436 440 k_o #_R10
 6669 437 441 k_o #_R10
 6670 438 442 k_o #_R10
 6671 439 443 k_o #_R10
 6672 456 457 k_o #_R10
 6673 458 459 k_o #_R10
 6674 461 463 k_o #_R10
 6675 461 462 k_o #_R10
 6676 462 465 k_o #_R10
 6677 463 465 k_o #_R10
 6678 464 466 k_o #_R10
 6679 471 472 k_o #_R10
 6680 485 487 k_o #_R10
 6681 486 488 k_o #_R10
 6682 499 500 k_o #_R10
 6683 505 211 k_o #_R10
 6684 508 214 k_o #_R10
 6685 509 216 k_o #_R10
 6686 510 218 k_o #_R10
 6687 511 220 k_o #_R10
 6688 512 221 k_o #_R10
 6689 512 513 k_o #_R10
 6690 513 222 k_o #_R10
 6691 514 223 k_o #_R10
 6692 515 226 k_o #_R10
 6693 516 230 k_o #_R10
 6694 517 232 k_o #_R10
 6695 518 233 k_o #_R10
 6696 518 519 k_o #_R10
 6697 519 234 k_o #_R10
 6698 520 235 k_o #_R10
 6699 521 242 k_o #_R10
 6700 522 250 k_o #_R10
 6701 523 252 k_o #_R10
 6702 524 253 k_o #_R10
 6703 525 254 k_o #_R10
 6704 525 527 k_o #_R10
 6705 526 255 k_o #_R10
 6706 526 528 k_o #_R10
 6707 527 256 k_o #_R10
 6708 528 257 k_o #_R10
 6709 529 405 k_o #_R10
 6710 530 407 k_o #_R10
 6711 536 538 k_o #_R10
 6712 537 539 k_o #_R10
 6713 545 546 k_o #_R10
 6714 551 444 k_o #_R10
 6715 553 446 k_o #_R10
 6716 554 382 k_o #_R10
 6717 555 384 k_o #_R10
 6718 556 402 k_o #_R10
 6719 556 558 k_o #_R10
 6720 557 403 k_o #_R10
 6721 557 559 k_o #_R10
 6722 558 404 k_o #_R10
 6723 559 406 k_o #_R10
 6724 560 468 k_o #_R10
 6725 561 467 k_o #_R10
 6726 563 562 k_o #_R10
 6727 565 564 k_o #_R10
 6728 566 564 k_o #_R10
 6729 568 567 k_o #_R10
 6730 570 569 k_o #_R10
 6731 572 571 k_o #_R10
 6732 582 579 k_o #_R10
 6733 584 583 k_o #_R10
 6734 585 587 k_o #_R10
 6735 586 585 k_o #_R10
 6736 586 588 k_o #_R10
 6737 588 587 k_o #_R10
 6738 589 591 k_o #_R10
 6739 590 258 k_o #_R10
 6740 590 592 k_o #_R10
 6741 592 260 k_o #_R10
 6742 593 262 k_o #_R10
 6743 594 264 k_o #_R10
 6744 595 266 k_o #_R10
 6745 596 267 k_o #_R10
 6746 597 268 k_o #_R10
 6747 597 598 k_o #_R10
 6748 598 269 k_o #_R10
 6749 599 270 k_o #_R10
 6750 600 272 k_o #_R10
 6751 601 276 k_o #_R10
 6752 602 279 k_o #_R10
 6753 603 281 k_o #_R10
 6754 604 282 k_o #_R10
 6755 605 283 k_o #_R10
 6756 605 606 k_o #_R10
 6757 606 284 k_o #_R10
 6758 607 285 k_o #_R10
 6759 608 286 k_o #_R10
 6760 609 287 k_o #_R10
 6761 610 288 k_o #_R10
 6762 611 289 k_o #_R10
 6763 611 613 k_o #_R10
 6764 612 290 k_o #_R10
 6765 612 614 k_o #_R10
 6766 613 291 k_o #_R10
 6767 614 292 k_o #_R10
 6768 618 293 k_o #_R10
 6769 619 294 k_o #_R10
 6770 621 355 k_o #_R10
 6771 622 390 k_o #_R10
 6772 623 391 k_o #_R10
 6773 624 392 k_o #_R10
 6774 625 393 k_o #_R10
 6775 626 436 k_o #_R10
 6776 626 628 k_o #_R10
 6777 627 438 k_o #_R10
 6778 627 629 k_o #_R10
 6779 628 440 k_o #_R10
 6780 629 442 k_o #_R10
 6781 630 504 k_o #_R10
 6782 631 507 k_o #_R10
 6783 632 567 k_o #_R10
 6784 633 569 k_o #_R10
 6785 634 571 k_o #_R10
 6786 635 589 k_o #_R10
 6787 635 636 k_o #_R10
 6788 636 591 k_o #_R10
 6789 637 615 k_o #_R10
 6790 638 616 k_o #_R10
 6791 639 616 k_o #_R10
 6792 640 617 k_o #_R10
 6793 641 618 2*k_o #_R10
 6794 669 671 k_o #_R10
 6795 673 675 2*k_o #_R10
 6796 674 677 k_o #_R10
 6797 675 679 k_o #_R10
 6798 676 680 k_o #_R10
 6799 342 333 k_c #_R11
 6800 355 621 k_c #_R11
 6801 358 686 k_c #_R11
 6802 360 688 k_c #_R11
 6803 360 358 k_c #_R11
 6804 361 359 k_c #_R11
 6805 362 689 k_c #_R11
 6806 364 690 k_c #_R11
 6807 366 691 k_c #_R11
 6808 367 692 k_c #_R11
 6809 368 693 k_c #_R11
 6810 368 367 k_c #_R11
 6811 369 694 k_c #_R11
 6812 369 366 k_c #_R11
 6813 370 695 k_c #_R11
 6814 372 696 k_c #_R11
 6815 374 697 k_c #_R11
 6816 375 698 k_c #_R11
 6817 376 699 k_c #_R11
 6818 376 375 k_c #_R11
 6819 377 700 k_c #_R11
 6820 377 374 k_c #_R11
 6821 378 701 k_c #_R11
 6822 380 702 k_c #_R11
 6823 382 554 k_c #_R11
 6824 383 703 k_c #_R11
 6825 384 555 k_c #_R11
 6826 385 704 k_c #_R11
 6827 386 705 k_c #_R11
 6828 387 706 k_c #_R11
 6829 388 707 k_c #_R11
 6830 388 386 k_c #_R11
 6831 389 708 k_c #_R11
 6832 389 387 k_c #_R11
 6833 390 622 k_c #_R11
 6834 391 623 k_c #_R11
 6835 392 624 k_c #_R11
 6836 392 390 k_c #_R11
 6837 393 625 k_c #_R11
 6838 393 391 k_c #_R11
 6839 401 400 k_c #_R11
 6840 402 556 k_c #_R11
 6841 403 557 k_c #_R11
 6842 404 558 k_c #_R11
 6843 404 402 k_c #_R11
 6844 405 529 k_c #_R11
 6845 405 252 k_c #_R11
 6846 406 559 k_c #_R11
 6847 406 403 k_c #_R11
 6848 407 530 k_c #_R11
 6849 407 253 k_c #_R11
 6850 408 772 k_c #_R11
 6851 410 774 k_c #_R11
 6852 410 408 k_c #_R11
 6853 411 409 k_c #_R11
 6854 412 775 k_c #_R11
 6855 414 776 k_c #_R11
 6856 416 777 k_c #_R11
 6857 417 778 k_c #_R11
 6858 417 416 k_c #_R11
 6859 418 779 k_c #_R11
 6860 419 780 k_c #_R11
 6861 419 418 k_c #_R11
 6862 420 781 k_c #_R11
 6863 422 782 k_c #_R11
 6864 424 783 k_c #_R11
 6865 426 784 k_c #_R11
 6866 428 785 k_c #_R11
 6867 429 786 k_c #_R11
 6868 429 428 k_c #_R11
 6869 430 787 k_c #_R11
 6870 431 788 k_c #_R11
 6871 431 430 k_c #_R11
 6872 432 789 k_c #_R11
 6873 433 790 k_c #_R11
 6874 434 791 k_c #_R11
 6875 434 432 k_c #_R11
 6876 435 792 k_c #_R11
 6877 435 433 k_c #_R11
 6878 436 626 k_c #_R11
 6879 437 793 k_c #_R11
 6880 438 627 k_c #_R11
 6881 439 794 k_c #_R11
 6882 440 628 k_c #_R11
 6883 440 436 k_c #_R11
 6884 441 795 k_c #_R11
 6885 441 437 k_c #_R11
 6886 442 629 k_c #_R11
 6887 442 438 k_c #_R11
 6888 443 796 k_c #_R11
 6889 443 439 k_c #_R11
 6890 444 551 k_c #_R11
 6891 444 798 k_c #_R11
 6892 445 799 k_c #_R11
 6893 446 553 k_c #_R11
 6894 457 456 k_c #_R11
 6895 459 458 k_c #_R11
 6896 460 336 k_c #_R11
 6897 462 461 k_c #_R11
 6898 463 461 k_c #_R11
 6899 464 337 k_c #_R11
 6900 465 462 k_c #_R11
 6901 465 463 k_c #_R11
 6902 466 464 k_c #_R11
 6903 466 338 k_c #_R11
 6904 467 561 k_c #_R11
 6905 467 382 k_c #_R11
 6906 468 560 k_c #_R11
 6907 468 384 k_c #_R11
 6908 469 398 k_c #_R11
 6909 470 399 k_c #_R11
 6910 471 400 k_c #_R11
 6911 472 471 k_c #_R11
 6912 472 401 k_c #_R11
 6913 479 709 k_c #_R11
 6914 479 383 k_c #_R11
 6915 480 710 k_c #_R11
 6916 480 385 k_c #_R11
 6917 481 718 2*k_c #_R11
 6918 482 719 k_c #_R11
 6919 483 720 k_c #_R11
 6920 484 721 k_c #_R11
 6921 485 722 k_c #_R11
 6922 486 723 k_c #_R11
 6923 487 724 k_c #_R11
 6924 487 485 k_c #_R11
 6925 488 725 k_c #_R11
 6926 488 486 k_c #_R11
 6927 489 726 k_c #_R11
 6928 489 484 k_c #_R11
 6929 490 727 k_c #_R11
 6930 490 483 k_c #_R11
 6931 491 728 k_c #_R11
 6932 491 729 k_c #_R11
 6933 492 732 k_c #_R11
 6934 492 731 k_c #_R11
 6935 493 730 k_c #_R11
 6936 493 733 k_c #_R11
 6937 494 745 k_c #_R11
 6938 494 734 k_c #_R11
 6939 495 746 k_c #_R11
 6940 495 735 k_c #_R11
 6941 496 747 k_c #_R11
 6942 496 736 k_c #_R11
 6943 497 737 k_c #_R11
 6944 498 740 k_c #_R11
 6945 499 741 k_c #_R11
 6946 500 742 k_c #_R11
 6947 500 499 k_c #_R11
 6948 504 630 k_c #_R11
 6949 506 460 2*k_c #_R11
 6950 507 631 k_c #_R11
 6951 507 504 k_c #_R11
 6952 508 505 k_c #_R11
 6953 513 512 k_c #_R11
 6954 514 511 k_c #_R11
 6955 519 518 k_c #_R11
 6956 520 517 k_c #_R11
 6957 527 525 k_c #_R11
 6958 528 526 k_c #_R11
 6959 529 523 k_c #_R11
 6960 530 524 k_c #_R11
 6961 531 800 k_c #_R11
 6962 532 801 k_c #_R11
 6963 533 802 k_c #_R11
 6964 534 803 k_c #_R11
 6965 534 532 k_c #_R11
 6966 535 804 k_c #_R11
 6967 535 533 k_c #_R11
 6968 536 805 k_c #_R11
 6969 537 806 k_c #_R11
 6970 538 807 k_c #_R11
 6971 538 536 k_c #_R11
 6972 539 808 k_c #_R11
 6973 539 537 k_c #_R11
 6974 540 809 k_c #_R11
 6975 541 810 k_c #_R11
 6976 541 540 k_c #_R11
 6977 542 763 k_c #_R11
 6978 542 811 k_c #_R11
 6979 543 764 k_c #_R11
 6980 543 812 k_c #_R11
 6981 544 765 k_c #_R11
 6982 544 813 k_c #_R11
 6983 545 815 k_c #_R11
 6984 546 817 k_c #_R11
 6985 546 545 k_c #_R11
 6986 547 818 k_c #_R11
 6987 547 819 k_c #_R11
 6988 548 822 k_c #_R11
 6989 548 821 k_c #_R11
 6990 549 820 k_c #_R11
 6991 549 823 k_c #_R11
 6992 550 824 k_c #_R11
 6993 550 827 k_c #_R11
 6994 551 828 k_c #_R11
 6995 558 556 k_c #_R11
 6996 559 557 k_c #_R11
 6997 560 555 k_c #_R11
 6998 561 554 k_c #_R11
 6999 562 563 2*k_c #_R11
 7000 563 890 k_c #_R11
 7001 564 566 k_c #_R11
 7002 564 565 k_c #_R11
 7003 565 891 k_c #_R11
 7004 566 891 k_c #_R11
 7005 567 632 k_c #_R11
 7006 567 568 k_c #_R11
 7007 568 895 k_c #_R11
 7008 569 633 k_c #_R11
 7009 569 570 k_c #_R11
 7010 570 896 k_c #_R11
 7011 571 634 k_c #_R11
 7012 571 572 k_c #_R11
 7013 572 897 k_c #_R11
 7014 579 582 k_c #_R11
 7015 583 584 k_c #_R11
 7016 585 586 k_c #_R11
 7017 587 588 k_c #_R11
 7018 587 585 k_c #_R11
 7019 588 586 k_c #_R11
 7020 589 635 k_c #_R11
 7021 591 636 k_c #_R11
 7022 591 589 k_c #_R11
 7023 592 590 k_c #_R11
 7024 596 595 k_c #_R11
 7025 598 597 k_c #_R11
 7026 604 603 k_c #_R11
 7027 606 605 k_c #_R11
 7028 609 607 k_c #_R11
 7029 610 608 k_c #_R11
 7030 613 611 k_c #_R11
 7031 614 612 k_c #_R11
 7032 615 637 2*k_c #_R11
 7033 616 638 k_c #_R11
 7034 616 639 k_c #_R11
 7035 617 640 2*k_c #_R11
 7036 618 641 k_c #_R11
 7037 624 622 k_c #_R11
 7038 625 623 k_c #_R11
 7039 628 626 k_c #_R11
 7040 629 627 k_c #_R11
 7041 631 630 k_c #_R11
 7042 632 895 k_c #_R11
 7043 633 896 k_c #_R11
 7044 634 897 k_c #_R11
 7045 636 635 k_c #_R11
 7046 637 899 k_c #_R11
 7047 638 900 k_c #_R11
 7048 639 900 k_c #_R11
 7049 640 901 k_c #_R11
 7050 670 399 k_c #_R11
 7051 671 669 k_c #_R11
 7052 672 668 k_c #_R11
 7053 674 458 k_c #_R11
 7054 675 673 k_c #_R11
 7055 676 669 k_c #_R11
 7056 677 674 k_c #_R11
 7057 677 459 k_c #_R11
 7058 678 470 k_c #_R11
 7059 678 670 k_c #_R11
 7060 679 675 2*k_c #_R11
 7061 680 676 k_c #_R11
 7062 680 671 k_c #_R11
 7063 681 672 2*k_c #_R11
 7064 7,342 343 kaf #_R12
 7065 7,355 352 kaf #_R12
 7066 7,358 139 kaf #_R12
 7067 7,360 141 kaf #_R12
 7068 7,360 362 kaf #_R12
 7069 7,361 363 kaf #_R12
 7070 7,362 143 kaf #_R12
 7071 7,364 145 kaf #_R12
 7072 7,370 202 kaf #_R12
 7073 7,372 205 kaf #_R12
 7074 7,378 206 kaf #_R12
 7075 7,380 207 kaf #_R12
 7076 7,408 155 kaf #_R12
 7077 7,410 157 kaf #_R12
 7078 7,410 412 kaf #_R12
 7079 7,411 413 kaf #_R12
 7080 7,412 159 kaf #_R12
 7081 7,414 161 kaf #_R12
 7082 7,420 164 kaf #_R12
 7083 7,422 165 kaf #_R12
 7084 7,424 228 kaf #_R12
 7085 7,426 229 kaf #_R12
 7086 7,444 422 kaf #_R12
 7087 7,444 230 kaf #_R12
 7088 7,445 231 kaf #_R12
 7089 7,446 423 kaf #_R12
 7090 7,457 573 kaf #_R12
 7091 7,469 473 kaf #_R12
 7092 7,481 372 2*kaf #_R12
 7093 7,482 373 kaf #_R12
 7094 7,497 476 kaf #_R12
 7095 7,508 509 kaf #_R12
 7096 7,531 346 kaf #_R12
 7097 7,551 516 kaf #_R12
 7098 7,579 576 kaf #_R12
 7099 7,592 593 kaf #_R12
 7100 7,618 600 kaf #_R12
 7101 8,342 344 kaf #_R12
 7102 8,355 353 kaf #_R12
 7103 8,358 147 kaf #_R12
 7104 8,360 189 kaf #_R12
 7105 8,360 364 kaf #_R12
 7106 8,361 365 kaf #_R12
 7107 8,362 197 kaf #_R12
 7108 8,364 199 kaf #_R12
 7109 8,370 203 kaf #_R12
 7110 8,372 206 kaf #_R12
 7111 8,378 208 kaf #_R12
 7112 8,380 209 kaf #_R12
 7113 8,408 168 kaf #_R12
 7114 8,410 170 kaf #_R12
 7115 8,410 414 kaf #_R12
 7116 8,411 415 kaf #_R12
 7117 8,412 236 kaf #_R12
 7118 8,414 237 kaf #_R12
 7119 8,420 238 kaf #_R12
 7120 8,422 239 kaf #_R12
 7121 8,424 240 kaf #_R12
 7122 8,426 241 kaf #_R12
 7123 8,444 424 kaf #_R12
 7124 8,444 242 kaf #_R12
 7125 8,445 243 kaf #_R12
 7126 8,446 425 kaf #_R12
 7127 8,457 574 kaf #_R12
 7128 8,469 474 kaf #_R12
 7129 8,481 378 2*kaf #_R12
 7130 8,482 379 kaf #_R12
 7131 8,497 477 kaf #_R12
 7132 8,508 510 kaf #_R12
 7133 8,531 347 kaf #_R12
 7134 8,551 521 kaf #_R12
 7135 8,579 577 kaf #_R12
 7136 8,592 594 kaf #_R12
 7137 8,618 601 kaf #_R12
 7138 9,358 149 kaf #_R12
 7139 9,360 191 kaf #_R12
 7140 9,360 366 kaf #_R12
 7141 9,408 171 kaf #_R12
 7142 9,410 173 kaf #_R12
 7143 9,410 416 kaf #_R12
 7144 9,444 432 kaf #_R12
 7145 9,444 252 kaf #_R12
 7146 9,481 383 2*kaf #_R12
 7147 9,508 511 kaf #_R12
 7148 9,551 523 kaf #_R12
 7149 9,592 595 kaf #_R12
 7150 9,618 607 kaf #_R12
 7151 10,358 151 kaf #_R12
 7152 10,360 193 kaf #_R12
 7153 10,360 367 kaf #_R12
 7154 10,408 178 kaf #_R12
 7155 10,410 180 kaf #_R12
 7156 10,410 418 kaf #_R12
 7157 10,444 437 kaf #_R12
 7158 10,444 254 kaf #_R12
 7159 10,481 386 2*kaf #_R12
 7160 10,508 512 kaf #_R12
 7161 10,551 525 kaf #_R12
 7162 10,592 597 kaf #_R12
 7163 10,618 611 kaf #_R12
 7164 11,358 153 2*kaf #_R12
 7165 11,360 195 2*kaf #_R12
 7166 11,360 368 2*kaf #_R12
 7167 11,408 182 2*kaf #_R12
 7168 11,410 187 2*kaf #_R12
 7169 11,410 419 2*kaf #_R12
 7170 11,444 441 2*kaf #_R12
 7171 11,444 256 2*kaf #_R12
 7172 11,481 388 4*kaf #_R12
 7173 11,508 513 2*kaf #_R12
 7174 11,551 527 2*kaf #_R12
 7175 11,592 598 2*kaf #_R12
 7176 11,618 613 2*kaf #_R12
 7177 14,358 308 kaf #_R12
 7178 14,360 315 kaf #_R12
 7179 14,360 374 kaf #_R12
 7180 14,408 309 kaf #_R12
 7181 14,410 313 kaf #_R12
 7182 14,410 428 kaf #_R12
 7183 14,444 532 kaf #_R12
 7184 14,444 382 kaf #_R12
 7185 14,481 483 2*kaf #_R12
 7186 14,508 517 kaf #_R12
 7187 14,551 554 kaf #_R12
 7188 14,592 603 kaf #_R12
 7189 14,618 622 kaf #_R12
 7190 15,358 310 kaf #_R12
 7191 15,360 322 kaf #_R12
 7192 15,360 375 kaf #_R12
 7193 15,408 317 kaf #_R12
 7194 15,410 320 kaf #_R12
 7195 15,410 430 kaf #_R12
 7196 15,444 536 kaf #_R12
 7197 15,444 402 kaf #_R12
 7198 15,481 485 2*kaf #_R12
 7199 15,508 518 kaf #_R12
 7200 15,551 556 kaf #_R12
 7201 15,592 605 kaf #_R12
 7202 15,618 626 kaf #_R12
 7203 16,358 311 kaf #_R12
 7204 16,360 326 kaf #_R12
 7205 16,360 369 kaf #_R12
 7206 16,408 318 kaf #_R12
 7207 16,410 324 kaf #_R12
 7208 16,410 417 kaf #_R12
 7209 16,444 434 kaf #_R12
 7210 16,444 405 kaf #_R12
 7211 16,481 479 2*kaf #_R12
 7212 16,508 514 kaf #_R12
 7213 16,551 529 kaf #_R12
 7214 16,592 596 kaf #_R12
 7215 16,618 609 kaf #_R12
 7216 16,358 314 kaf #_R12
 7217 16,360 329 kaf #_R12
 7218 16,360 376 kaf #_R12
 7219 16,408 321 kaf #_R12
 7220 16,410 328 kaf #_R12
 7221 16,410 431 kaf #_R12
 7222 16,444 538 kaf #_R12
 7223 16,444 404 kaf #_R12
 7224 16,481 487 2*kaf #_R12
 7225 16,508 519 kaf #_R12
 7226 16,551 558 kaf #_R12
 7227 16,592 606 kaf #_R12
 7228 16,618 628 kaf #_R12
 7229 17,358 316 2*kaf #_R12
 7230 17,360 331 2*kaf #_R12
 7231 17,360 377 2*kaf #_R12
 7232 17,408 323 2*kaf #_R12
 7233 17,410 330 2*kaf #_R12
 7234 17,410 429 2*kaf #_R12
 7235 17,444 534 2*kaf #_R12
 7236 17,444 467 2*kaf #_R12
 7237 17,481 490 4*kaf #_R12
 7238 17,508 520 2*kaf #_R12
 7239 17,551 561 2*kaf #_R12
 7240 17,592 604 2*kaf #_R12
 7241 17,618 624 2*kaf #_R12
 7242 104,342 345 kaf #_R12
 7243 104,355 356 kaf #_R12
 7244 104,358 359 kaf #_R12
 7245 104,360 361 kaf #_R12
 7246 104,360 370 kaf #_R12
 7247 104,361 371 kaf #_R12
 7248 104,362 363 kaf #_R12
 7249 104,364 365 kaf #_R12
 7250 104,370 371 kaf #_R12
 7251 104,372 373 kaf #_R12
 7252 104,378 379 kaf #_R12
 7253 104,380 381 kaf #_R12
 7254 104,408 409 kaf #_R12
 7255 104,410 411 kaf #_R12
 7256 104,410 420 kaf #_R12
 7257 104,411 421 kaf #_R12
 7258 104,412 413 kaf #_R12
 7259 104,414 415 kaf #_R12
 7260 104,420 421 kaf #_R12
 7261 104,422 423 kaf #_R12
 7262 104,424 425 kaf #_R12
 7263 104,426 427 kaf #_R12
 7264 104,444 445 kaf #_R12
 7265 104,444 446 kaf #_R12
 7266 104,445 447 kaf #_R12
 7267 104,446 447 kaf #_R12
 7268 104,457 575 kaf #_R12
 7269 104,469 475 kaf #_R12
 7270 104,481 482 2*kaf #_R12
 7271 104,482 501 kaf #_R12
 7272 104,497 502 kaf #_R12
 7273 104,508 515 kaf #_R12
 7274 104,531 552 kaf #_R12
 7275 104,551 553 kaf #_R12
 7276 104,579 580 kaf #_R12
 7277 104,592 599 kaf #_R12
 7278 104,618 619 kaf #_R12
 7279 136,342 348 kaf #_R12
 7280 136,355 620 kaf #_R12
 7281 136,358 398 kaf #_R12
 7282 136,360 469 kaf #_R12
 7283 136,360 380 kaf #_R12
 7284 136,361 381 kaf #_R12
 7285 136,362 473 kaf #_R12
 7286 136,364 474 kaf #_R12
 7287 136,370 475 kaf #_R12
 7288 136,372 476 kaf #_R12
 7289 136,378 477 kaf #_R12
 7290 136,380 478 kaf #_R12
 7291 136,408 456 kaf #_R12
 7292 136,410 457 kaf #_R12
 7293 136,410 426 kaf #_R12
 7294 136,411 427 kaf #_R12
 7295 136,412 573 kaf #_R12
 7296 136,414 574 kaf #_R12
 7297 136,420 575 kaf #_R12
 7298 136,422 576 kaf #_R12
 7299 136,424 577 kaf #_R12
 7300 136,426 578 kaf #_R12
 7301 136,444 531 kaf #_R12
 7302 136,444 579 kaf #_R12
 7303 136,445 580 kaf #_R12
 7304 136,446 552 kaf #_R12
 7305 136,457 578 kaf #_R12
 7306 136,469 478 kaf #_R12
 7307 136,481 497 2*kaf #_R12
 7308 136,482 502 kaf #_R12
 7309 136,497 503 kaf #_R12
 7310 136,508 522 kaf #_R12
 7311 136,531 581 kaf #_R12
 7312 136,551 582 kaf #_R12
 7313 136,579 581 kaf #_R12
 7314 136,592 602 kaf #_R12
 7315 136,618 621 kaf #_R12
 7316 211,358 399 kaf #_R12
 7317 211,360 470 kaf #_R12
 7318 211,360 385 kaf #_R12
 7319 211,408 458 kaf #_R12
 7320 211,410 459 kaf #_R12
 7321 211,410 433 kaf #_R12
 7322 211,444 540 kaf #_R12
 7323 211,444 583 kaf #_R12
 7324 211,481 498 2*kaf #_R12
 7325 211,508 524 kaf #_R12
 7326 211,551 584 kaf #_R12
 7327 211,592 608 kaf #_R12
 7328 211,618 630 kaf #_R12
 7329 214,358 670 kaf #_R12
 7330 214,360 678 kaf #_R12
 7331 214,360 480 kaf #_R12
 7332 214,408 674 kaf #_R12
 7333 214,410 677 kaf #_R12
 7334 214,410 435 kaf #_R12
 7335 214,444 541 kaf #_R12
 7336 214,444 756 kaf #_R12
 7337 214,481 713 2*kaf #_R12
 7338 214,508 530 kaf #_R12
 7339 214,551 770 kaf #_R12
 7340 214,592 610 kaf #_R12
 7341 214,618 631 kaf #_R12
 7342 214,358 384 kaf #_R12
 7343 214,360 468 kaf #_R12
 7344 214,360 491 kaf #_R12
 7345 214,408 403 kaf #_R12
 7346 214,410 406 kaf #_R12
 7347 214,410 542 kaf #_R12
 7348 214,444 543 kaf #_R12
 7349 214,444 564 kaf #_R12
 7350 214,481 493 2*kaf #_R12
 7351 214,508 563 kaf #_R12
 7352 214,551 566 kaf #_R12
 7353 214,592 632 kaf #_R12
 7354 214,618 633 kaf #_R12
 7355 258,358 400 kaf #_R12
 7356 258,360 471 kaf #_R12
 7357 258,360 387 kaf #_R12
 7358 258,408 461 kaf #_R12
 7359 258,410 463 kaf #_R12
 7360 258,410 439 kaf #_R12
 7361 258,444 545 kaf #_R12
 7362 258,444 585 kaf #_R12
 7363 258,481 499 2*kaf #_R12
 7364 258,508 526 kaf #_R12
 7365 258,551 586 kaf #_R12
 7366 258,592 612 kaf #_R12
 7367 258,618 635 kaf #_R12
 7368 260,358 401 kaf #_R12
 7369 260,360 472 kaf #_R12
 7370 260,360 389 kaf #_R12
 7371 260,408 462 kaf #_R12
 7372 260,410 465 kaf #_R12
 7373 260,410 443 kaf #_R12
 7374 260,444 546 kaf #_R12
 7375 260,444 587 kaf #_R12
 7376 260,481 500 2*kaf #_R12
 7377 260,508 528 kaf #_R12
 7378 260,551 588 kaf #_R12
 7379 260,592 614 kaf #_R12
 7380 260,618 636 kaf #_R12
 7381 260,358 391 kaf #_R12
 7382 260,360 393 kaf #_R12
 7383 260,360 494 kaf #_R12
 7384 260,408 438 kaf #_R12
 7385 260,410 442 kaf #_R12
 7386 260,410 547 kaf #_R12
 7387 260,444 548 kaf #_R12
 7388 260,444 571 kaf #_R12
 7389 260,481 496 2*kaf #_R12
 7390 260,508 568 kaf #_R12
 7391 260,551 572 kaf #_R12
 7392 260,592 637 kaf #_R12
 7393 260,618 638 kaf #_R12
 7394 293,358 685 2*kaf #_R12
 7395 293,360 687 2*kaf #_R12
 7396 293,360 495 2*kaf #_R12
 7397 293,408 771 2*kaf #_R12
 7398 293,410 773 2*kaf #_R12
 7399 293,410 549 2*kaf #_R12
 7400 293,444 550 2*kaf #_R12
 7401 293,444 797 2*kaf #_R12
 7402 293,481 717 4*kaf #_R12
 7403 293,508 570 2*kaf #_R12
 7404 293,551 826 2*kaf #_R12
 7405 293,592 639 2*kaf #_R12
 7406 293,618 640 2*kaf #_R12
 7407 358,358 668 0.5*kaf #_R12
 7408 358,360 672 kaf #_R12
 7409 358,360 484 kaf #_R12
 7410 358,408 669 kaf #_R12
 7411 358,410 671 kaf #_R12
 7412 358,410 533 kaf #_R12
 7413 358,444 711 kaf #_R12
 7414 358,444 738 kaf #_R12
 7415 358,481 684 2*kaf #_R12
 7416 358,508 555 kaf #_R12
 7417 358,551 739 kaf #_R12
 7418 358,592 623 kaf #_R12
 7419 358,618 743 kaf #_R12
 7420 360,360 681 0.5*kaf #_R12
 7421 360,360 489 kaf #_R12
 7422 360,408 676 kaf #_R12
 7423 360,410 680 kaf #_R12
 7424 360,410 535 kaf #_R12
 7425 360,444 712 kaf #_R12
 7426 360,444 837 kaf #_R12
 7427 360,481 836 2*kaf #_R12
 7428 360,508 560 kaf #_R12
 7429 360,551 838 kaf #_R12
 7430 360,592 625 kaf #_R12
 7431 360,618 744 kaf #_R12
 7432 360,360 682 0.5*kaf #_R12
 7433 360,408 486 kaf #_R12
 7434 360,410 488 kaf #_R12
 7435 360,410 714 kaf #_R12
 7436 360,444 715 kaf #_R12
 7437 360,444 492 kaf #_R12
 7438 360,481 683 2*kaf #_R12
 7439 360,508 728 kaf #_R12
 7440 360,551 732 kaf #_R12
 7441 360,592 745 kaf #_R12
 7442 360,618 746 kaf #_R12
 7443 408,408 673 0.5*kaf #_R12
 7444 408,410 675 kaf #_R12
 7445 408,410 537 kaf #_R12
 7446 408,444 757 kaf #_R12
 7447 408,444 766 kaf #_R12
 7448 408,481 754 2*kaf #_R12
 7449 408,508 557 kaf #_R12
 7450 408,551 767 kaf #_R12
 7451 408,592 627 kaf #_R12
 7452 408,618 814 kaf #_R12
 7453 410,410 679 0.5*kaf #_R12
 7454 410,410 539 kaf #_R12
 7455 410,444 758 kaf #_R12
 7456 410,444 768 kaf #_R12
 7457 410,481 755 2*kaf #_R12
 7458 410,508 559 kaf #_R12
 7459 410,551 769 kaf #_R12
 7460 410,592 629 kaf #_R12
 7461 410,618 816 kaf #_R12
 7462 410,410 759 0.5*kaf #_R12
 7463 410,444 760 kaf #_R12
 7464 410,444 544 kaf #_R12
 7465 410,481 716 2*kaf #_R12
 7466 410,508 763 kaf #_R12
 7467 410,551 765 kaf #_R12
 7468 410,592 818 kaf #_R12
 7469 410,618 820 kaf #_R12
 7470 444,444 761 0.5*kaf #_R12
 7471 444,444 762 kaf #_R12
 7472 444,481 840 2*kaf #_R12
 7473 444,508 764 kaf #_R12
 7474 444,551 868 kaf #_R12
 7475 444,592 822 kaf #_R12
 7476 444,618 824 kaf #_R12
 7477 444,444 892 0.5*kaf #_R12
 7478 444,481 841 2*kaf #_R12
 7479 444,508 565 kaf #_R12
 7480 444,551 893 kaf #_R12
 7481 444,592 634 kaf #_R12
 7482 444,618 825 kaf #_R12
 7483 481,481 839 2*kaf #_R12
 7484 481,508 730 2*kaf #_R12
 7485 481,551 842 2*kaf #_R12
 7486 481,592 747 2*kaf #_R12
 7487 481,618 843 2*kaf #_R12
 7488 508,508 890 0.5*kaf #_R12
 7489 508,551 891 kaf #_R12
 7490 508,592 895 kaf #_R12
 7491 508,618 896 kaf #_R12
 7492 551,551 894 0.5*kaf #_R12
 7493 551,592 897 kaf #_R12
 7494 551,618 898 kaf #_R12
 7495 592,592 899 0.5*kaf #_R12
 7496 592,618 900 kaf #_R12
 7497 618,618 901 0.5*kaf #_R12
 7498 342 136,214 kar #_reverse__R12
 7499 343 136,216 kar #_reverse__R12
 7500 343 7,342 kar #_reverse__R12
 7501 344 136,218 kar #_reverse__R12
 7502 344 8,342 kar #_reverse__R12
 7503 345 136,226 kar #_reverse__R12
 7504 345 104,342 kar #_reverse__R12
 7505 346 136,230 kar #_reverse__R12
 7506 346 7,531 kar #_reverse__R12
 7507 347 136,242 kar #_reverse__R12
 7508 347 8,531 kar #_reverse__R12
 7509 348 136,250 kar #_reverse__R12
 7510 348 136,342 kar #_reverse__R12
 7511 349 136,262 kar #_reverse__R12
 7512 349 7,335 kar #_reverse__R12
 7513 350 136,264 kar #_reverse__R12
 7514 350 8,335 kar #_reverse__R12
 7515 351 136,270 kar #_reverse__R12
 7516 351 104,335 kar #_reverse__R12
 7517 352 7,355 kar #_reverse__R12
 7518 352 136,272 kar #_reverse__R12
 7519 353 8,355 kar #_reverse__R12
 7520 353 136,276 kar #_reverse__R12
 7521 354 136,279 kar #_reverse__R12
 7522 354 136,335 kar #_reverse__R12
 7523 355 136,293 kar #_reverse__R12
 7524 356 136,294 kar #_reverse__R12
 7525 356 104,355 kar #_reverse__R12
 7526 359 104,358 kar #_reverse__R12
 7527 361 104,360 kar #_reverse__R12
 7528 362 7,360 kar #_reverse__R12
 7529 363 104,362 kar #_reverse__R12
 7530 363 7,361 kar #_reverse__R12
 7531 364 8,360 kar #_reverse__R12
 7532 365 104,364 kar #_reverse__R12
 7533 365 8,361 kar #_reverse__R12
 7534 366 9,360 kar #_reverse__R12
 7535 367 10,360 kar #_reverse__R12
 7536 368 11,360 kar #_reverse__R12
 7537 369 16,360 kar #_reverse__R12
 7538 370 104,360 kar #_reverse__R12
 7539 371 104,370 kar #_reverse__R12
 7540 371 104,361 kar #_reverse__R12
 7541 372 7,481 kar #_reverse__R12
 7542 373 104,372 kar #_reverse__R12
 7543 373 7,482 kar #_reverse__R12
 7544 374 14,360 kar #_reverse__R12
 7545 375 15,360 kar #_reverse__R12
 7546 376 16,360 kar #_reverse__R12
 7547 377 17,360 kar #_reverse__R12
 7548 378 8,481 kar #_reverse__R12
 7549 379 104,378 kar #_reverse__R12
 7550 379 8,482 kar #_reverse__R12
 7551 380 136,360 kar #_reverse__R12
 7552 381 104,380 kar #_reverse__R12
 7553 381 136,361 kar #_reverse__R12
 7554 382 14,444 kar #_reverse__R12
 7555 383 9,481 kar #_reverse__R12
 7556 384 214,358 kar #_reverse__R12
 7557 385 211,360 kar #_reverse__R12
 7558 386 10,481 kar #_reverse__R12
 7559 387 258,360 kar #_reverse__R12
 7560 388 11,481 kar #_reverse__R12
 7561 389 260,360 kar #_reverse__R12
 7562 390 14,293 kar #_reverse__R12
 7563 391 260,358 kar #_reverse__R12
 7564 392 17,293 kar #_reverse__R12
 7565 393 260,360 kar #_reverse__R12
 7566 398 136,358 kar #_reverse__R12
 7567 399 211,358 kar #_reverse__R12
 7568 400 258,358 kar #_reverse__R12
 7569 401 260,358 kar #_reverse__R12
 7570 402 15,444 kar #_reverse__R12
 7571 403 214,408 kar #_reverse__R12
 7572 404 16,444 kar #_reverse__R12
 7573 405 16,444 kar #_reverse__R12
 7574 406 214,410 kar #_reverse__R12
 7575 407 214,214 kar #_reverse__R12
 7576 409 104,408 kar #_reverse__R12
 7577 411 104,410 kar #_reverse__R12
 7578 412 7,410 kar #_reverse__R12
 7579 413 104,412 kar #_reverse__R12
 7580 413 7,411 kar #_reverse__R12
 7581 414 8,410 kar #_reverse__R12
 7582 415 104,414 kar #_reverse__R12
 7583 415 8,411 kar #_reverse__R12
 7584 416 9,410 kar #_reverse__R12
 7585 417 16,410 kar #_reverse__R12
 7586 418 10,410 kar #_reverse__R12
 7587 419 11,410 kar #_reverse__R12
 7588 420 104,410 kar #_reverse__R12
 7589 421 104,420 kar #_reverse__R12
 7590 421 104,411 kar #_reverse__R12
 7591 422 7,444 kar #_reverse__R12
 7592 423 7,446 kar #_reverse__R12
 7593 423 104,422 kar #_reverse__R12
 7594 424 8,444 kar #_reverse__R12
 7595 425 8,446 kar #_reverse__R12
 7596 425 104,424 kar #_reverse__R12
 7597 426 136,410 kar #_reverse__R12
 7598 427 104,426 kar #_reverse__R12
 7599 427 136,411 kar #_reverse__R12
 7600 428 14,410 kar #_reverse__R12
 7601 429 17,410 kar #_reverse__R12
 7602 430 15,410 kar #_reverse__R12
 7603 431 16,410 kar #_reverse__R12
 7604 432 9,444 kar #_reverse__R12
 7605 433 211,410 kar #_reverse__R12
 7606 434 16,444 kar #_reverse__R12
 7607 435 214,410 kar #_reverse__R12
 7608 436 15,293 kar #_reverse__R12
 7609 437 10,444 kar #_reverse__R12
 7610 438 260,408 kar #_reverse__R12
 7611 439 258,410 kar #_reverse__R12
 7612 440 16,293 kar #_reverse__R12
 7613 441 11,444 kar #_reverse__R12
 7614 442 260,410 kar #_reverse__R12
 7615 443 260,410 kar #_reverse__R12
 7616 445 104,444 kar #_reverse__R12
 7617 446 104,444 kar #_reverse__R12
 7618 447 104,446 kar #_reverse__R12
 7619 447 104,445 kar #_reverse__R12
 7620 456 136,408 kar #_reverse__R12
 7621 457 136,410 kar #_reverse__R12
 7622 458 211,408 kar #_reverse__R12
 7623 459 211,410 kar #_reverse__R12
 7624 460 211,214 kar #_reverse__R12
 7625 461 258,408 kar #_reverse__R12
 7626 462 260,408 kar #_reverse__R12
 7627 463 258,410 kar #_reverse__R12
 7628 464 214,258 kar #_reverse__R12
 7629 465 260,410 kar #_reverse__R12
 7630 466 214,260 kar #_reverse__R12
 7631 467 17,444 kar #_reverse__R12
 7632 468 214,360 kar #_reverse__R12
 7633 469 136,360 kar #_reverse__R12
 7634 470 211,360 kar #_reverse__R12
 7635 471 258,360 kar #_reverse__R12
 7636 472 260,360 kar #_reverse__R12
 7637 473 136,362 kar #_reverse__R12
 7638 473 7,469 kar #_reverse__R12
 7639 474 136,364 kar #_reverse__R12
 7640 474 8,469 kar #_reverse__R12
 7641 475 136,370 kar #_reverse__R12
 7642 475 104,469 kar #_reverse__R12
 7643 476 7,497 kar #_reverse__R12
 7644 476 136,372 kar #_reverse__R12
 7645 477 8,497 kar #_reverse__R12
 7646 477 136,378 kar #_reverse__R12
 7647 478 136,380 kar #_reverse__R12
 7648 478 136,469 kar #_reverse__R12
 7649 479 16,481 kar #_reverse__R12
 7650 480 214,360 kar #_reverse__R12
 7651 482 104,481 kar #_reverse__R12
 7652 483 14,481 kar #_reverse__R12
 7653 484 358,360 kar #_reverse__R12
 7654 485 15,481 kar #_reverse__R12
 7655 486 360,408 kar #_reverse__R12
 7656 487 16,481 kar #_reverse__R12
 7657 488 360,410 kar #_reverse__R12
 7658 489 360,360 kar #_reverse__R12
 7659 490 17,481 kar #_reverse__R12
 7660 491 214,360 kar #_reverse__R12
 7661 492 360,444 kar #_reverse__R12
 7662 493 214,481 kar #_reverse__R12
 7663 494 260,360 kar #_reverse__R12
 7664 495 293,360 kar #_reverse__R12
 7665 496 260,481 kar #_reverse__R12
 7666 497 136,481 kar #_reverse__R12
 7667 498 211,481 kar #_reverse__R12
 7668 499 258,481 kar #_reverse__R12
 7669 500 260,481 kar #_reverse__R12
 7670 501 104,482 2*kar #_reverse__R12
 7671 502 104,497 kar #_reverse__R12
 7672 502 136,482 kar #_reverse__R12
 7673 503 136,497 2*kar #_reverse__R12
 7674 504 211,293 kar #_reverse__R12
 7675 506 214,214 kar #_reverse__R12
 7676 507 214,293 kar #_reverse__R12
 7677 509 7,508 kar #_reverse__R12
 7678 510 8,508 kar #_reverse__R12
 7679 511 9,508 kar #_reverse__R12
 7680 512 10,508 kar #_reverse__R12
 7681 513 11,508 kar #_reverse__R12
 7682 514 16,508 kar #_reverse__R12
 7683 515 104,508 kar #_reverse__R12
 7684 516 7,551 kar #_reverse__R12
 7685 517 14,508 kar #_reverse__R12
 7686 518 15,508 kar #_reverse__R12
 7687 519 16,508 kar #_reverse__R12
 7688 520 17,508 kar #_reverse__R12
 7689 521 8,551 kar #_reverse__R12
 7690 522 136,508 kar #_reverse__R12
 7691 523 9,551 kar #_reverse__R12
 7692 524 211,508 kar #_reverse__R12
 7693 525 10,551 kar #_reverse__R12
 7694 526 258,508 kar #_reverse__R12
 7695 527 11,551 kar #_reverse__R12
 7696 528 260,508 kar #_reverse__R12
 7697 529 16,551 kar #_reverse__R12
 7698 530 214,508 kar #_reverse__R12
 7699 531 136,444 kar #_reverse__R12
 7700 532 14,444 kar #_reverse__R12
 7701 533 358,410 kar #_reverse__R12
 7702 534 17,444 kar #_reverse__R12
 7703 535 360,410 kar #_reverse__R12
 7704 536 15,444 kar #_reverse__R12
 7705 537 408,410 kar #_reverse__R12
 7706 538 16,444 kar #_reverse__R12
 7707 539 410,410 kar #_reverse__R12
 7708 540 211,444 kar #_reverse__R12
 7709 541 214,444 kar #_reverse__R12
 7710 542 214,410 kar #_reverse__R12
 7711 543 214,444 kar #_reverse__R12
 7712 544 410,444 kar #_reverse__R12
 7713 545 258,444 kar #_reverse__R12
 7714 546 260,444 kar #_reverse__R12
 7715 547 260,410 kar #_reverse__R12
 7716 548 260,444 kar #_reverse__R12
 7717 549 293,410 kar #_reverse__R12
 7718 550 293,444 kar #_reverse__R12
 7719 552 136,446 kar #_reverse__R12
 7720 552 104,531 kar #_reverse__R12
 7721 553 104,551 kar #_reverse__R12
 7722 554 14,551 kar #_reverse__R12
 7723 555 358,508 kar #_reverse__R12
 7724 556 15,551 kar #_reverse__R12
 7725 557 408,508 kar #_reverse__R12
 7726 558 16,551 kar #_reverse__R12
 7727 559 410,508 kar #_reverse__R12
 7728 560 360,508 kar #_reverse__R12
 7729 561 17,551 kar #_reverse__R12
 7730 562 214,214 kar #_reverse__R12
 7731 563 214,508 kar #_reverse__R12
 7732 564 214,444 kar #_reverse__R12
 7733 565 444,508 kar #_reverse__R12
 7734 566 214,551 kar #_reverse__R12
 7735 567 214,260 kar #_reverse__R12
 7736 568 260,508 kar #_reverse__R12
 7737 569 214,293 kar #_reverse__R12
 7738 570 293,508 kar #_reverse__R12
 7739 571 260,444 kar #_reverse__R12
 7740 572 260,551 kar #_reverse__R12
 7741 573 136,412 kar #_reverse__R12
 7742 573 7,457 kar #_reverse__R12
 7743 574 136,414 kar #_reverse__R12
 7744 574 8,457 kar #_reverse__R12
 7745 575 136,420 kar #_reverse__R12
 7746 575 104,457 kar #_reverse__R12
 7747 576 7,579 kar #_reverse__R12
 7748 576 136,422 kar #_reverse__R12
 7749 577 8,579 kar #_reverse__R12
 7750 577 136,424 kar #_reverse__R12
 7751 578 136,426 kar #_reverse__R12
 7752 578 136,457 kar #_reverse__R12
 7753 579 136,444 kar #_reverse__R12
 7754 580 104,579 kar #_reverse__R12
 7755 580 136,445 kar #_reverse__R12
 7756 581 136,579 kar #_reverse__R12
 7757 581 136,531 kar #_reverse__R12
 7758 582 136,551 kar #_reverse__R12
 7759 583 211,444 kar #_reverse__R12
 7760 584 211,551 kar #_reverse__R12
 7761 585 258,444 kar #_reverse__R12
 7762 586 258,551 kar #_reverse__R12
 7763 587 260,444 kar #_reverse__R12
 7764 588 260,551 kar #_reverse__R12
 7765 589 258,293 kar #_reverse__R12
 7766 591 260,293 kar #_reverse__R12
 7767 593 7,592 kar #_reverse__R12
 7768 594 8,592 kar #_reverse__R12
 7769 595 9,592 kar #_reverse__R12
 7770 596 16,592 kar #_reverse__R12
 7771 597 10,592 kar #_reverse__R12
 7772 598 11,592 kar #_reverse__R12
 7773 599 104,592 kar #_reverse__R12
 7774 600 7,618 kar #_reverse__R12
 7775 601 8,618 kar #_reverse__R12
 7776 602 136,592 kar #_reverse__R12
 7777 603 14,592 kar #_reverse__R12
 7778 604 17,592 kar #_reverse__R12
 7779 605 15,592 kar #_reverse__R12
 7780 606 16,592 kar #_reverse__R12
 7781 607 9,618 kar #_reverse__R12
 7782 608 211,592 kar #_reverse__R12
 7783 609 16,618 kar #_reverse__R12
 7784 610 214,592 kar #_reverse__R12
 7785 611 10,618 kar #_reverse__R12
 7786 612 258,592 kar #_reverse__R12
 7787 613 11,618 kar #_reverse__R12
 7788 614 260,592 kar #_reverse__R12
 7789 615 260,260 kar #_reverse__R12
 7790 616 260,293 kar #_reverse__R12
 7791 617 293,293 kar #_reverse__R12
 7792 619 104,618 kar #_reverse__R12
 7793 620 136,355 2*kar #_reverse__R12
 7794 621 136,618 kar #_reverse__R12
 7795 622 14,618 kar #_reverse__R12
 7796 623 358,592 kar #_reverse__R12
 7797 624 17,618 kar #_reverse__R12
 7798 625 360,592 kar #_reverse__R12
 7799 626 15,618 kar #_reverse__R12
 7800 627 408,592 kar #_reverse__R12
 7801 628 16,618 kar #_reverse__R12
 7802 629 410,592 kar #_reverse__R12
 7803 630 211,618 kar #_reverse__R12
 7804 631 214,618 kar #_reverse__R12
 7805 632 214,592 kar #_reverse__R12
 7806 633 214,618 kar #_reverse__R12
 7807 634 444,592 kar #_reverse__R12
 7808 635 258,618 kar #_reverse__R12
 7809 636 260,618 kar #_reverse__R12
 7810 637 260,592 kar #_reverse__R12
 7811 638 260,618 kar #_reverse__R12
 7812 639 293,592 kar #_reverse__R12
 7813 640 293,618 kar #_reverse__R12
 7814 668 358,358 kar #_reverse__R12
 7815 669 358,408 kar #_reverse__R12
 7816 670 214,358 kar #_reverse__R12
 7817 671 358,410 kar #_reverse__R12
 7818 672 358,360 kar #_reverse__R12
 7819 673 408,408 kar #_reverse__R12
 7820 674 214,408 kar #_reverse__R12
 7821 675 408,410 kar #_reverse__R12
 7822 676 360,408 kar #_reverse__R12
 7823 677 214,410 kar #_reverse__R12
 7824 678 214,360 kar #_reverse__R12
 7825 679 410,410 kar #_reverse__R12
 7826 680 360,410 kar #_reverse__R12
 7827 681 360,360 kar #_reverse__R12
 7828 368 396 _rateLaw4 #_R13
 7829 369 648 _rateLaw4 #_R13
 7830 376 395 _rateLaw4 #_R13
 7831 377 642 _rateLaw4 #_R13
 7832 388 653 _rateLaw4 #_R13
 7833 389 652 _rateLaw4 #_R13
 7834 392 651 _rateLaw4 #_R13
 7835 393 652 _rateLaw4 #_R13
 7836 404 660 _rateLaw4 #_R13
 7837 405 656 _rateLaw4 #_R13
 7838 406 659 _rateLaw4 #_R13
 7839 407 655 _rateLaw4 #_R13
 7840 417 658 _rateLaw4 #_R13
 7841 419 451 _rateLaw4 #_R13
 7842 429 645 _rateLaw4 #_R13
 7843 431 449 _rateLaw4 #_R13
 7844 434 660 _rateLaw4 #_R13
 7845 435 659 _rateLaw4 #_R13
 7846 440 452 _rateLaw4 #_R13
 7847 441 453 _rateLaw4 #_R13
 7848 442 455 _rateLaw4 #_R13
 7849 443 455 _rateLaw4 #_R13
 7850 465 832 _rateLaw4 #_R13
 7851 466 662 _rateLaw4 #_R13
 7852 467 646 _rateLaw4 #_R13
 7853 468 649 _rateLaw4 #_R13
 7854 472 751 _rateLaw4 #_R13
 7855 479 650 _rateLaw4 #_R13
 7856 480 649 _rateLaw4 #_R13
 7857 487 650 _rateLaw4 #_R13
 7858 488 647 _rateLaw4 #_R13
 7859 489 644 _rateLaw4 #_R13
 7860 490 643 _rateLaw4 #_R13
 7861 491 748 _rateLaw4 #_R13
 7862 492 750 _rateLaw4 #_R13
 7863 493 749 _rateLaw4 #_R13
 7864 494 751 _rateLaw4 #_R13
 7865 495 752 _rateLaw4 #_R13
 7866 496 753 _rateLaw4 #_R13
 7867 500 753 _rateLaw4 #_R13
 7868 506 654 _rateLaw4 #_R13
 7869 507 663 _rateLaw4 #_R13
 7870 534 646 _rateLaw4 #_R13
 7871 535 647 _rateLaw4 #_R13
 7872 538 656 _rateLaw4 #_R13
 7873 539 657 _rateLaw4 #_R13
 7874 541 661 _rateLaw4 #_R13
 7875 542 829 _rateLaw4 #_R13
 7876 543 830 _rateLaw4 #_R13
 7877 544 831 _rateLaw4 #_R13
 7878 546 664 _rateLaw4 #_R13
 7879 547 832 _rateLaw4 #_R13
 7880 548 834 _rateLaw4 #_R13
 7881 549 833 _rateLaw4 #_R13
 7882 550 835 _rateLaw4 #_R13
 7883 562 654 _rateLaw4 #_R13
 7884 564 661 _rateLaw4 #_R13
 7885 567 662 _rateLaw4 #_R13
 7886 569 663 _rateLaw4 #_R13
 7887 571 664 _rateLaw4 #_R13
 7888 587 834 _rateLaw4 #_R13
 7889 591 666 _rateLaw4 #_R13
 7890 615 665 _rateLaw4 #_R13
 7891 616 666 _rateLaw4 #_R13
 7892 617 667 _rateLaw4 #_R13
 7893 677 829 _rateLaw4 #_R13
 7894 678 748 _rateLaw4 #_R13
 7895 679 911 _rateLaw4 #_R13
 7896 680 905 _rateLaw4 #_R13
 7897 681 902 _rateLaw4 #_R13
 7898 394 235 kar #_reverse__R13
 7899 394 327 kar #_reverse__R13
 7900 395 376 kar #_reverse__R13
 7901 395 326 kar #_reverse__R13
 7902 396 368 kar #_reverse__R13
 7903 396 195 kar #_reverse__R13
 7904 397 282 kar #_reverse__R13
 7905 397 196 kar #_reverse__R13
 7906 448 223 kar #_reverse__R13
 7907 448 325 kar #_reverse__R13
 7908 449 431 kar #_reverse__R13
 7909 449 324 kar #_reverse__R13
 7910 450 267 kar #_reverse__R13
 7911 450 185 kar #_reverse__R13
 7912 451 419 kar #_reverse__R13
 7913 451 187 kar #_reverse__R13
 7914 452 287 kar #_reverse__R13
 7915 452 440 kar #_reverse__R13
 7916 453 256 kar #_reverse__R13
 7917 453 441 kar #_reverse__R13
 7918 454 257 kar #_reverse__R13
 7919 454 288 kar #_reverse__R13
 7920 455 442 kar #_reverse__R13
 7921 455 443 kar #_reverse__R13
 7922 642 377 kar #_reverse__R13
 7923 642 331 kar #_reverse__R13
 7924 643 490 2*kar #_reverse__R13
 7925 644 489 2*kar #_reverse__R13
 7926 645 429 kar #_reverse__R13
 7927 645 330 kar #_reverse__R13
 7928 646 467 kar #_reverse__R13
 7929 646 534 kar #_reverse__R13
 7930 647 535 kar #_reverse__R13
 7931 647 488 kar #_reverse__R13
 7932 648 369 kar #_reverse__R13
 7933 648 329 kar #_reverse__R13
 7934 649 468 kar #_reverse__R13
 7935 649 480 kar #_reverse__R13
 7936 650 479 kar #_reverse__R13
 7937 650 487 kar #_reverse__R13
 7938 651 392 2*kar #_reverse__R13
 7939 652 393 kar #_reverse__R13
 7940 652 389 kar #_reverse__R13
 7941 653 388 2*kar #_reverse__R13
 7942 654 562 kar #_reverse__R13
 7943 654 506 kar #_reverse__R13
 7944 655 407 2*kar #_reverse__R13
 7945 656 405 kar #_reverse__R13
 7946 656 538 kar #_reverse__R13
 7947 657 539 2*kar #_reverse__R13
 7948 658 417 kar #_reverse__R13
 7949 658 328 kar #_reverse__R13
 7950 659 406 kar #_reverse__R13
 7951 659 435 kar #_reverse__R13
 7952 660 404 kar #_reverse__R13
 7953 660 434 kar #_reverse__R13
 7954 661 564 kar #_reverse__R13
 7955 661 541 kar #_reverse__R13
 7956 662 567 kar #_reverse__R13
 7957 662 466 kar #_reverse__R13
 7958 663 507 kar #_reverse__R13
 7959 663 569 kar #_reverse__R13
 7960 664 571 kar #_reverse__R13
 7961 664 546 kar #_reverse__R13
 7962 665 615 kar #_reverse__R13
 7963 665 341 kar #_reverse__R13
 7964 666 616 kar #_reverse__R13
 7965 666 591 kar #_reverse__R13
 7966 667 617 2*kar #_reverse__R13
 7967 343 345 kp #_R14
 7968 343 346 kp #_R14
 7969 344 348 kp #_R14
 7970 344 347 kp #_R14
 7971 345 552 kp #_R14
 7972 346 552 kp #_R14
 7973 347 581 kp #_R14
 7974 348 581 kp #_R14
 7975 349 351 kp #_R14
 7976 349 352 kp #_R14
 7977 350 354 kp #_R14
 7978 350 353 kp #_R14
 7979 351 356 kp #_R14
 7980 352 356 kp #_R14
 7981 353 620 kp #_R14
 7982 354 620 kp #_R14
 7983 362 370 kp #_R14
 7984 362 372 kp #_R14
 7985 363 371 kp #_R14
 7986 363 373 kp #_R14
 7987 364 380 kp #_R14
 7988 364 378 kp #_R14
 7989 365 381 kp #_R14
 7990 365 379 kp #_R14
 7991 366 383 kp #_R14
 7992 366 385 kp #_R14
 7993 367 386 kp #_R14
 7994 367 387 kp #_R14
 7995 368 388 kp #_R14
 7996 368 389 kp #_R14
 7997 369 479 kp #_R14
 7998 369 480 kp #_R14
 7999 370 482 kp #_R14
 8000 371 501 kp #_R14
 8001 372 482 kp #_R14
 8002 373 501 kp #_R14
 8003 374 483 kp #_R14
 8004 374 484 kp #_R14
 8005 375 485 kp #_R14
 8006 375 486 kp #_R14
 8007 376 487 kp #_R14
 8008 376 488 kp #_R14
 8009 377 490 kp #_R14
 8010 377 489 kp #_R14
 8011 378 497 kp #_R14
 8012 379 502 kp #_R14
 8013 380 497 kp #_R14
 8014 381 502 kp #_R14
 8015 382 738 kp #_R14
 8016 383 498 kp #_R14
 8017 384 738 kp #_R14
 8018 385 498 kp #_R14
 8019 386 499 kp #_R14
 8020 387 499 kp #_R14
 8021 388 500 kp #_R14
 8022 389 500 kp #_R14
 8023 390 685 kp #_R14
 8024 391 685 kp #_R14
 8025 392 687 kp #_R14
 8026 393 687 kp #_R14
 8027 394 748 kp #_R14
 8028 394 646 kp #_R14
 8029 394 649 kp #_R14
 8030 395 748 kp #_R14
 8031 395 650 kp #_R14
 8032 395 647 kp #_R14
 8033 396 751 kp #_R14
 8034 396 653 kp #_R14
 8035 396 652 kp #_R14
 8036 397 751 kp #_R14
 8037 397 652 kp #_R14
 8038 397 651 kp #_R14
 8039 402 766 kp #_R14
 8040 403 766 kp #_R14
 8041 404 768 kp #_R14
 8042 405 756 kp #_R14
 8043 406 768 kp #_R14
 8044 407 756 kp #_R14
 8045 412 420 kp #_R14
 8046 412 422 kp #_R14
 8047 413 421 kp #_R14
 8048 413 423 kp #_R14
 8049 414 426 kp #_R14
 8050 414 424 kp #_R14
 8051 415 427 kp #_R14
 8052 415 425 kp #_R14
 8053 416 432 kp #_R14
 8054 416 433 kp #_R14
 8055 417 434 kp #_R14
 8056 417 435 kp #_R14
 8057 418 437 kp #_R14
 8058 418 439 kp #_R14
 8059 419 441 kp #_R14
 8060 419 443 kp #_R14
 8061 420 445 kp #_R14
 8062 421 447 kp #_R14
 8063 422 445 kp #_R14
 8064 423 447 kp #_R14
 8065 424 531 kp #_R14
 8066 425 552 kp #_R14
 8067 426 531 kp #_R14
 8068 427 552 kp #_R14
 8069 428 533 kp #_R14
 8070 428 532 kp #_R14
 8071 429 535 kp #_R14
 8072 429 534 kp #_R14
 8073 430 537 kp #_R14
 8074 430 536 kp #_R14
 8075 431 539 kp #_R14
 8076 431 538 kp #_R14
 8077 432 540 kp #_R14
 8078 433 540 kp #_R14
 8079 434 541 kp #_R14
 8080 435 541 kp #_R14
 8081 436 771 kp #_R14
 8082 437 545 kp #_R14
 8083 438 771 kp #_R14
 8084 439 545 kp #_R14
 8085 440 773 kp #_R14
 8086 441 546 kp #_R14
 8087 442 773 kp #_R14
 8088 443 546 kp #_R14
 8089 448 829 kp #_R14
 8090 448 656 kp #_R14
 8091 448 655 kp #_R14
 8092 449 829 kp #_R14
 8093 449 657 kp #_R14
 8094 449 656 kp #_R14
 8095 450 832 kp #_R14
 8096 450 452 kp #_R14
 8097 450 454 kp #_R14
 8098 451 832 kp #_R14
 8099 451 453 kp #_R14
 8100 451 455 kp #_R14
 8101 452 833 kp #_R14
 8102 452 663 kp #_R14
 8103 453 664 kp #_R14
 8104 453 834 kp #_R14
 8105 454 663 kp #_R14
 8106 454 834 kp #_R14
 8107 455 664 kp #_R14
 8108 455 833 kp #_R14
 8109 467 837 kp #_R14
 8110 468 837 kp #_R14
 8111 473 475 kp #_R14
 8112 473 476 kp #_R14
 8113 474 478 kp #_R14
 8114 474 477 kp #_R14
 8115 475 502 kp #_R14
 8116 476 502 kp #_R14
 8117 477 503 kp #_R14
 8118 478 503 kp #_R14
 8119 479 713 kp #_R14
 8120 480 713 kp #_R14
 8121 483 684 kp #_R14
 8122 484 684 kp #_R14
 8123 485 754 kp #_R14
 8124 486 754 kp #_R14
 8125 487 755 kp #_R14
 8126 488 755 kp #_R14
 8127 489 836 kp #_R14
 8128 490 836 kp #_R14
 8129 491 493 kp #_R14
 8130 491 492 kp #_R14
 8131 492 841 kp #_R14
 8132 493 841 kp #_R14
 8133 494 496 kp #_R14
 8134 494 495 kp #_R14
 8135 495 717 kp #_R14
 8136 496 717 kp #_R14
 8137 509 515 kp #_R14
 8138 509 516 kp #_R14
 8139 510 522 kp #_R14
 8140 510 521 kp #_R14
 8141 511 523 kp #_R14
 8142 511 524 kp #_R14
 8143 512 525 kp #_R14
 8144 512 526 kp #_R14
 8145 513 527 kp #_R14
 8146 513 528 kp #_R14
 8147 514 529 kp #_R14
 8148 514 530 kp #_R14
 8149 515 553 kp #_R14
 8150 516 553 kp #_R14
 8151 517 554 kp #_R14
 8152 517 555 kp #_R14
 8153 518 556 kp #_R14
 8154 518 557 kp #_R14
 8155 519 558 kp #_R14
 8156 519 559 kp #_R14
 8157 520 561 kp #_R14
 8158 520 560 kp #_R14
 8159 521 582 kp #_R14
 8160 522 582 kp #_R14
 8161 523 584 kp #_R14
 8162 524 584 kp #_R14
 8163 525 586 kp #_R14
 8164 526 586 kp #_R14
 8165 527 588 kp #_R14
 8166 528 588 kp #_R14
 8167 529 770 kp #_R14
 8168 530 770 kp #_R14
 8169 532 711 kp #_R14
 8170 533 711 kp #_R14
 8171 534 712 kp #_R14
 8172 535 712 kp #_R14
 8173 536 757 kp #_R14
 8174 537 757 kp #_R14
 8175 538 758 kp #_R14
 8176 539 758 kp #_R14
 8177 542 544 kp #_R14
 8178 542 543 kp #_R14
 8179 543 762 kp #_R14
 8180 544 762 kp #_R14
 8181 547 548 kp #_R14
 8182 547 549 kp #_R14
 8183 548 550 kp #_R14
 8184 549 550 kp #_R14
 8185 554 739 kp #_R14
 8186 555 739 kp #_R14
 8187 556 767 kp #_R14
 8188 557 767 kp #_R14
 8189 558 769 kp #_R14
 8190 559 769 kp #_R14
 8191 560 838 kp #_R14
 8192 561 838 kp #_R14
 8193 562 564 2*kp #_R14
 8194 563 566 kp #_R14
 8195 563 565 kp #_R14
 8196 564 892 kp #_R14
 8197 565 893 kp #_R14
 8198 566 893 kp #_R14
 8199 567 571 kp #_R14
 8200 567 569 kp #_R14
 8201 568 572 kp #_R14
 8202 568 570 kp #_R14
 8203 569 797 kp #_R14
 8204 570 826 kp #_R14
 8205 571 797 kp #_R14
 8206 572 826 kp #_R14
 8207 573 575 kp #_R14
 8208 573 576 kp #_R14
 8209 574 578 kp #_R14
 8210 574 577 kp #_R14
 8211 575 580 kp #_R14
 8212 576 580 kp #_R14
 8213 577 581 kp #_R14
 8214 578 581 kp #_R14
 8215 593 599 kp #_R14
 8216 593 600 kp #_R14
 8217 594 602 kp #_R14
 8218 594 601 kp #_R14
 8219 595 607 kp #_R14
 8220 595 608 kp #_R14
 8221 596 609 kp #_R14
 8222 596 610 kp #_R14
 8223 597 611 kp #_R14
 8224 597 612 kp #_R14
 8225 598 613 kp #_R14
 8226 598 614 kp #_R14
 8227 599 619 kp #_R14
 8228 600 619 kp #_R14
 8229 601 621 kp #_R14
 8230 602 621 kp #_R14
 8231 603 623 kp #_R14
 8232 603 622 kp #_R14
 8233 604 625 kp #_R14
 8234 604 624 kp #_R14
 8235 605 627 kp #_R14
 8236 605 626 kp #_R14
 8237 606 629 kp #_R14
 8238 606 628 kp #_R14
 8239 607 630 kp #_R14
 8240 608 630 kp #_R14
 8241 609 631 kp #_R14
 8242 610 631 kp #_R14
 8243 611 635 kp #_R14
 8244 612 635 kp #_R14
 8245 613 636 kp #_R14
 8246 614 636 kp #_R14
 8247 615 616 2*kp #_R14
 8248 616 617 kp #_R14
 8249 622 743 kp #_R14
 8250 623 743 kp #_R14
 8251 624 744 kp #_R14
 8252 625 744 kp #_R14
 8253 626 814 kp #_R14
 8254 627 814 kp #_R14
 8255 628 816 kp #_R14
 8256 629 816 kp #_R14
 8257 632 634 kp #_R14
 8258 632 633 kp #_R14
 8259 633 825 kp #_R14
 8260 634 825 kp #_R14
 8261 637 638 kp #_R14
 8262 637 639 kp #_R14
 8263 638 640 kp #_R14
 8264 639 640 kp #_R14
 8265 642 902 kp #_R14
 8266 642 644 kp #_R14
 8267 642 643 kp #_R14
 8268 643 903 2*kp #_R14
 8269 644 903 2*kp #_R14
 8270 645 905 kp #_R14
 8271 645 647 kp #_R14
 8272 645 646 kp #_R14
 8273 646 750 kp #_R14
 8274 646 906 kp #_R14
 8275 647 907 kp #_R14
 8276 647 750 kp #_R14
 8277 648 905 kp #_R14
 8278 648 650 kp #_R14
 8279 648 649 kp #_R14
 8280 649 749 kp #_R14
 8281 649 906 kp #_R14
 8282 650 907 kp #_R14
 8283 650 749 kp #_R14
 8284 651 752 2*kp #_R14
 8285 652 753 kp #_R14
 8286 652 752 kp #_R14
 8287 653 753 2*kp #_R14
 8288 654 661 2*kp #_R14
 8289 655 830 2*kp #_R14
 8290 656 831 kp #_R14
 8291 656 830 kp #_R14
 8292 657 831 2*kp #_R14
 8293 658 911 kp #_R14
 8294 658 659 kp #_R14
 8295 658 660 kp #_R14
 8296 659 661 kp #_R14
 8297 659 912 kp #_R14
 8298 660 661 kp #_R14
 8299 660 912 kp #_R14
 8300 661 913 kp #_R14
 8301 662 664 kp #_R14
 8302 662 663 kp #_R14
 8303 663 835 kp #_R14
 8304 664 835 kp #_R14
 8305 665 666 2*kp #_R14
 8306 666 667 kp #_R14
 8307 342 122 kdp #_R15
 8308 342 123 kdp #_R15
 8309 343 124 kdp #_R15
 8310 343 125 kdp #_R15
 8311 344 126 kdp #_R15
 8312 344 127 kdp #_R15
 8313 345 225 kdp #_R15
 8314 345 343 kdp #_R15
 8315 345 224 kdp #_R15
 8316 346 229 kdp #_R15
 8317 346 343 kdp #_R15
 8318 346 228 kdp #_R15
 8319 347 241 kdp #_R15
 8320 347 344 kdp #_R15
 8321 347 240 kdp #_R15
 8322 348 249 kdp #_R15
 8323 348 248 kdp #_R15
 8324 348 344 kdp #_R15
 8325 349 128 kdp #_R15
 8326 349 129 kdp #_R15
 8327 350 130 kdp #_R15
 8328 350 131 kdp #_R15
 8329 351 132 kdp #_R15
 8330 351 349 kdp #_R15
 8331 351 134 kdp #_R15
 8332 352 349 kdp #_R15
 8333 352 133 kdp #_R15
 8334 352 135 kdp #_R15
 8335 353 350 kdp #_R15
 8336 353 275 kdp #_R15
 8337 353 274 kdp #_R15
 8338 354 278 kdp #_R15
 8339 354 275 kdp #_R15
 8340 354 350 kdp #_R15
 8341 355 279 kdp #_R15
 8342 355 335 kdp #_R15
 8343 355 276 kdp #_R15
 8344 356 280 kdp #_R15
 8345 356 351 kdp #_R15
 8346 356 352 kdp #_R15
 8347 356 277 kdp #_R15
 8348 357 2 kdp #_R15
 8349 358 14 kdp #_R15
 8350 359 138 kdp #_R15
 8351 359 139 kdp #_R15
 8352 360 17 kdp #_R15
 8353 361 140 kdp #_R15
 8354 361 141 kdp #_R15
 8355 362 39 kdp #_R15
 8356 363 142 kdp #_R15
 8357 363 143 kdp #_R15
 8358 364 58 kdp #_R15
 8359 365 144 kdp #_R15
 8360 365 145 kdp #_R15
 8361 366 59 kdp #_R15
 8362 367 60 kdp #_R15
 8363 368 61 kdp #_R15
 8364 369 100 kdp #_R15
 8365 370 140 kdp #_R15
 8366 370 362 kdp #_R15
 8367 371 201 kdp #_R15
 8368 371 363 kdp #_R15
 8369 371 202 kdp #_R15
 8370 372 362 kdp #_R15
 8371 372 141 kdp #_R15
 8372 373 202 kdp #_R15
 8373 373 363 kdp #_R15
 8374 373 205 kdp #_R15
 8375 374 94 kdp #_R15
 8376 375 98 kdp #_R15
 8377 376 102 kdp #_R15
 8378 377 103 kdp #_R15
 8379 378 364 kdp #_R15
 8380 378 189 kdp #_R15
 8381 379 203 kdp #_R15
 8382 379 365 kdp #_R15
 8383 379 206 kdp #_R15
 8384 380 190 kdp #_R15
 8385 380 364 kdp #_R15
 8386 381 204 kdp #_R15
 8387 381 207 kdp #_R15
 8388 381 365 kdp #_R15
 8389 382 232 kdp #_R15
 8390 382 313 kdp #_R15
 8391 383 366 kdp #_R15
 8392 383 191 kdp #_R15
 8393 384 232 kdp #_R15
 8394 384 314 kdp #_R15
 8395 385 366 kdp #_R15
 8396 385 192 kdp #_R15
 8397 386 367 kdp #_R15
 8398 386 193 kdp #_R15
 8399 387 367 kdp #_R15
 8400 387 194 kdp #_R15
 8401 388 368 kdp #_R15
 8402 388 195 kdp #_R15
 8403 389 368 kdp #_R15
 8404 389 196 kdp #_R15
 8405 390 281 kdp #_R15
 8406 390 152 kdp #_R15
 8407 391 281 kdp #_R15
 8408 391 153 kdp #_R15
 8409 392 282 kdp #_R15
 8410 392 196 kdp #_R15
 8411 393 282 kdp #_R15
 8412 393 195 kdp #_R15
 8413 394 297 kdp #_R15
 8414 395 297 kdp #_R15
 8415 396 298 kdp #_R15
 8416 397 298 kdp #_R15
 8417 398 146 kdp #_R15
 8418 398 147 kdp #_R15
 8419 399 149 kdp #_R15
 8420 399 148 kdp #_R15
 8421 400 151 kdp #_R15
 8422 400 150 kdp #_R15
 8423 401 153 kdp #_R15
 8424 401 152 kdp #_R15
 8425 402 233 kdp #_R15
 8426 402 320 kdp #_R15
 8427 403 233 kdp #_R15
 8428 403 321 kdp #_R15
 8429 404 234 kdp #_R15
 8430 404 328 kdp #_R15
 8431 405 223 kdp #_R15
 8432 405 324 kdp #_R15
 8433 406 234 kdp #_R15
 8434 406 328 kdp #_R15
 8435 407 223 kdp #_R15
 8436 407 325 kdp #_R15
 8437 408 15 kdp #_R15
 8438 409 154 kdp #_R15
 8439 409 155 kdp #_R15
 8440 410 16 kdp #_R15
 8441 411 156 kdp #_R15
 8442 411 157 kdp #_R15
 8443 412 19 kdp #_R15
 8444 413 158 kdp #_R15
 8445 413 159 kdp #_R15
 8446 414 34 kdp #_R15
 8447 415 160 kdp #_R15
 8448 415 161 kdp #_R15
 8449 416 51 kdp #_R15
 8450 417 67 kdp #_R15
 8451 418 55 kdp #_R15
 8452 419 57 kdp #_R15
 8453 420 68 kdp #_R15
 8454 420 412 kdp #_R15
 8455 421 162 kdp #_R15
 8456 421 413 kdp #_R15
 8457 421 164 kdp #_R15
 8458 422 412 kdp #_R15
 8459 422 69 kdp #_R15
 8460 423 413 kdp #_R15
 8461 423 163 kdp #_R15
 8462 423 165 kdp #_R15
 8463 424 414 kdp #_R15
 8464 424 123 kdp #_R15
 8465 425 415 kdp #_R15
 8466 425 224 kdp #_R15
 8467 425 228 kdp #_R15
 8468 426 122 kdp #_R15
 8469 426 414 kdp #_R15
 8470 427 225 kdp #_R15
 8471 427 229 kdp #_R15
 8472 427 415 kdp #_R15
 8473 428 92 kdp #_R15
 8474 429 100 kdp #_R15
 8475 430 96 kdp #_R15
 8476 431 99 kdp #_R15
 8477 432 416 kdp #_R15
 8478 432 174 kdp #_R15
 8479 433 416 kdp #_R15
 8480 433 176 kdp #_R15
 8481 434 417 kdp #_R15
 8482 434 213 kdp #_R15
 8483 435 417 kdp #_R15
 8484 435 213 kdp #_R15
 8485 436 283 kdp #_R15
 8486 436 179 kdp #_R15
 8487 437 418 kdp #_R15
 8488 437 181 kdp #_R15
 8489 438 283 kdp #_R15
 8490 438 182 kdp #_R15
 8491 439 418 kdp #_R15
 8492 439 184 kdp #_R15
 8493 440 284 kdp #_R15
 8494 440 185 kdp #_R15
 8495 441 419 kdp #_R15
 8496 441 188 kdp #_R15
 8497 442 284 kdp #_R15
 8498 442 187 kdp #_R15
 8499 443 419 kdp #_R15
 8500 443 186 kdp #_R15
 8501 444 410 kdp #_R15
 8502 444 214 kdp #_R15
 8503 445 420 kdp #_R15
 8504 445 215 kdp #_R15
 8505 445 422 kdp #_R15
 8506 446 226 kdp #_R15
 8507 446 411 kdp #_R15
 8508 446 230 kdp #_R15
 8509 447 421 kdp #_R15
 8510 447 227 kdp #_R15
 8511 447 231 kdp #_R15
 8512 447 423 kdp #_R15
 8513 448 299 kdp #_R15
 8514 449 299 kdp #_R15
 8515 450 166 kdp #_R15
 8516 451 166 kdp #_R15
 8517 452 303 kdp #_R15
 8518 452 450 kdp #_R15
 8519 453 451 kdp #_R15
 8520 453 302 kdp #_R15
 8521 454 450 kdp #_R15
 8522 454 302 kdp #_R15
 8523 455 451 kdp #_R15
 8524 455 303 kdp #_R15
 8525 456 167 kdp #_R15
 8526 456 168 kdp #_R15
 8527 457 169 kdp #_R15
 8528 457 170 kdp #_R15
 8529 458 171 kdp #_R15
 8530 458 172 kdp #_R15
 8531 459 173 kdp #_R15
 8532 459 175 kdp #_R15
 8533 460 176 kdp #_R15
 8534 460 174 kdp #_R15
 8535 461 178 kdp #_R15
 8536 461 177 kdp #_R15
 8537 462 182 kdp #_R15
 8538 462 179 kdp #_R15
 8539 463 180 kdp #_R15
 8540 463 183 kdp #_R15
 8541 464 184 kdp #_R15
 8542 464 181 kdp #_R15
 8543 465 187 kdp #_R15
 8544 465 185 kdp #_R15
 8545 466 188 kdp #_R15
 8546 466 186 kdp #_R15
 8547 467 235 kdp #_R15
 8548 467 330 kdp #_R15
 8549 468 235 kdp #_R15
 8550 468 329 kdp #_R15
 8551 469 190 kdp #_R15
 8552 469 189 kdp #_R15
 8553 470 191 kdp #_R15
 8554 470 192 kdp #_R15
 8555 471 193 kdp #_R15
 8556 471 194 kdp #_R15
 8557 472 195 kdp #_R15
 8558 472 196 kdp #_R15
 8559 473 198 kdp #_R15
 8560 473 197 kdp #_R15
 8561 474 200 kdp #_R15
 8562 474 199 kdp #_R15
 8563 475 204 kdp #_R15
 8564 475 473 kdp #_R15
 8565 475 203 kdp #_R15
 8566 476 473 kdp #_R15
 8567 476 207 kdp #_R15
 8568 476 206 kdp #_R15
 8569 477 474 kdp #_R15
 8570 477 209 kdp #_R15
 8571 477 208 kdp #_R15
 8572 478 210 kdp #_R15
 8573 478 474 kdp #_R15
 8574 478 209 kdp #_R15
 8575 479 369 kdp #_R15
 8576 479 326 kdp #_R15
 8577 480 369 kdp #_R15
 8578 480 327 kdp #_R15
 8579 481 360 2*kdp #_R15
 8580 482 370 kdp #_R15
 8581 482 361 kdp #_R15
 8582 482 372 kdp #_R15
 8583 483 374 kdp #_R15
 8584 483 315 kdp #_R15
 8585 484 374 kdp #_R15
 8586 484 316 kdp #_R15
 8587 485 375 kdp #_R15
 8588 485 322 kdp #_R15
 8589 486 375 kdp #_R15
 8590 486 323 kdp #_R15
 8591 487 376 kdp #_R15
 8592 487 329 kdp #_R15
 8593 488 376 kdp #_R15
 8594 488 330 kdp #_R15
 8595 489 377 kdp #_R15
 8596 489 331 kdp #_R15
 8597 490 377 kdp #_R15
 8598 490 331 kdp #_R15
 8599 491 376 kdp #_R15
 8600 491 235 kdp #_R15
 8601 492 491 kdp #_R15
 8602 492 488 kdp #_R15
 8603 492 467 kdp #_R15
 8604 493 491 kdp #_R15
 8605 493 487 kdp #_R15
 8606 493 468 kdp #_R15
 8607 494 368 kdp #_R15
 8608 494 282 kdp #_R15
 8609 495 494 kdp #_R15
 8610 495 389 kdp #_R15
 8611 495 392 kdp #_R15
 8612 496 494 kdp #_R15
 8613 496 388 kdp #_R15
 8614 496 393 kdp #_R15
 8615 497 380 kdp #_R15
 8616 497 469 kdp #_R15
 8617 497 378 kdp #_R15
 8618 498 383 kdp #_R15
 8619 498 385 kdp #_R15
 8620 498 470 kdp #_R15
 8621 499 386 kdp #_R15
 8622 499 387 kdp #_R15
 8623 499 471 kdp #_R15
 8624 500 388 kdp #_R15
 8625 500 389 kdp #_R15
 8626 500 472 kdp #_R15
 8627 501 371 2*kdp #_R15
 8628 501 373 2*kdp #_R15
 8629 502 475 kdp #_R15
 8630 502 381 kdp #_R15
 8631 502 476 kdp #_R15
 8632 502 379 kdp #_R15
 8633 503 478 2*kdp #_R15
 8634 503 477 2*kdp #_R15
 8635 504 286 kdp #_R15
 8636 504 285 kdp #_R15
 8637 504 338 kdp #_R15
 8638 505 5 kdp #_R15
 8639 506 213 2*kdp #_R15
 8640 507 288 kdp #_R15
 8641 507 287 kdp #_R15
 8642 507 466 kdp #_R15
 8643 508 15 kdp #_R15
 8644 509 44 kdp #_R15
 8645 510 47 kdp #_R15
 8646 511 49 kdp #_R15
 8647 512 52 kdp #_R15
 8648 513 53 kdp #_R15
 8649 514 96 kdp #_R15
 8650 515 154 kdp #_R15
 8651 515 509 kdp #_R15
 8652 516 155 kdp #_R15
 8653 516 509 kdp #_R15
 8654 517 91 kdp #_R15
 8655 518 95 kdp #_R15
 8656 519 97 kdp #_R15
 8657 520 98 kdp #_R15
 8658 521 168 kdp #_R15
 8659 521 510 kdp #_R15
 8660 522 167 kdp #_R15
 8661 522 510 kdp #_R15
 8662 523 171 kdp #_R15
 8663 523 511 kdp #_R15
 8664 524 172 kdp #_R15
 8665 524 511 kdp #_R15
 8666 525 178 kdp #_R15
 8667 525 512 kdp #_R15
 8668 526 177 kdp #_R15
 8669 526 512 kdp #_R15
 8670 527 182 kdp #_R15
 8671 527 513 kdp #_R15
 8672 528 179 kdp #_R15
 8673 528 513 kdp #_R15
 8674 529 318 kdp #_R15
 8675 529 514 kdp #_R15
 8676 530 319 kdp #_R15
 8677 530 514 kdp #_R15
 8678 531 426 kdp #_R15
 8679 531 342 kdp #_R15
 8680 531 424 kdp #_R15
 8681 532 428 kdp #_R15
 8682 532 312 kdp #_R15
 8683 533 428 kdp #_R15
 8684 533 311 kdp #_R15
 8685 534 429 kdp #_R15
 8686 534 327 kdp #_R15
 8687 535 429 kdp #_R15
 8688 535 326 kdp #_R15
 8689 536 430 kdp #_R15
 8690 536 319 kdp #_R15
 8691 537 430 kdp #_R15
 8692 537 318 kdp #_R15
 8693 538 431 kdp #_R15
 8694 538 325 kdp #_R15
 8695 539 431 kdp #_R15
 8696 539 324 kdp #_R15
 8697 540 432 kdp #_R15
 8698 540 433 kdp #_R15
 8699 540 460 kdp #_R15
 8700 541 434 kdp #_R15
 8701 541 435 kdp #_R15
 8702 541 506 kdp #_R15
 8703 542 431 kdp #_R15
 8704 542 223 kdp #_R15
 8705 543 542 kdp #_R15
 8706 543 538 kdp #_R15
 8707 543 407 kdp #_R15
 8708 544 542 kdp #_R15
 8709 544 539 kdp #_R15
 8710 544 405 kdp #_R15
 8711 545 437 kdp #_R15
 8712 545 439 kdp #_R15
 8713 545 464 kdp #_R15
 8714 546 441 kdp #_R15
 8715 546 443 kdp #_R15
 8716 546 466 kdp #_R15
 8717 547 419 kdp #_R15
 8718 547 267 kdp #_R15
 8719 548 547 kdp #_R15
 8720 548 441 kdp #_R15
 8721 548 288 kdp #_R15
 8722 549 547 kdp #_R15
 8723 549 443 kdp #_R15
 8724 549 287 kdp #_R15
 8725 550 548 kdp #_R15
 8726 550 549 kdp #_R15
 8727 550 546 kdp #_R15
 8728 550 507 kdp #_R15
 8729 551 408 kdp #_R15
 8730 551 508 kdp #_R15
 8731 552 427 kdp #_R15
 8732 552 345 kdp #_R15
 8733 552 346 kdp #_R15
 8734 552 425 kdp #_R15
 8735 553 409 kdp #_R15
 8736 553 515 kdp #_R15
 8737 553 516 kdp #_R15
 8738 554 309 kdp #_R15
 8739 554 517 kdp #_R15
 8740 555 310 kdp #_R15
 8741 555 517 kdp #_R15
 8742 556 317 kdp #_R15
 8743 556 518 kdp #_R15
 8744 557 317 kdp #_R15
 8745 557 518 kdp #_R15
 8746 558 321 kdp #_R15
 8747 558 519 kdp #_R15
 8748 559 320 kdp #_R15
 8749 559 519 kdp #_R15
 8750 560 322 kdp #_R15
 8751 560 520 kdp #_R15
 8752 561 323 kdp #_R15
 8753 561 520 kdp #_R15
 8754 562 234 2*kdp #_R15
 8755 563 233 kdp #_R15
 8756 563 519 kdp #_R15
 8757 564 562 kdp #_R15
 8758 564 406 kdp #_R15
 8759 564 404 kdp #_R15
 8760 565 402 kdp #_R15
 8761 565 563 kdp #_R15
 8762 565 559 kdp #_R15
 8763 566 403 kdp #_R15
 8764 566 563 kdp #_R15
 8765 566 558 kdp #_R15
 8766 567 222 kdp #_R15
 8767 567 284 kdp #_R15
 8768 568 283 kdp #_R15
 8769 568 513 kdp #_R15
 8770 569 567 kdp #_R15
 8771 569 257 kdp #_R15
 8772 569 440 kdp #_R15
 8773 570 436 kdp #_R15
 8774 570 568 kdp #_R15
 8775 570 528 kdp #_R15
 8776 571 567 kdp #_R15
 8777 571 256 kdp #_R15
 8778 571 442 kdp #_R15
 8779 572 438 kdp #_R15
 8780 572 568 kdp #_R15
 8781 572 527 kdp #_R15
 8782 573 244 kdp #_R15
 8783 573 236 kdp #_R15
 8784 574 245 kdp #_R15
 8785 574 237 kdp #_R15
 8786 575 246 kdp #_R15
 8787 575 573 kdp #_R15
 8788 575 238 kdp #_R15
 8789 576 573 kdp #_R15
 8790 576 247 kdp #_R15
 8791 576 239 kdp #_R15
 8792 577 574 kdp #_R15
 8793 577 248 kdp #_R15
 8794 577 240 kdp #_R15
 8795 578 249 kdp #_R15
 8796 578 241 kdp #_R15
 8797 578 574 kdp #_R15
 8798 579 250 kdp #_R15
 8799 579 457 kdp #_R15
 8800 579 242 kdp #_R15
 8801 580 575 kdp #_R15
 8802 580 251 kdp #_R15
 8803 580 576 kdp #_R15
 8804 580 243 kdp #_R15
 8805 581 578 kdp #_R15
 8806 581 348 kdp #_R15
 8807 581 347 kdp #_R15
 8808 581 577 kdp #_R15
 8809 582 456 kdp #_R15
 8810 582 522 kdp #_R15
 8811 582 521 kdp #_R15
 8812 583 252 kdp #_R15
 8813 583 253 kdp #_R15
 8814 583 459 kdp #_R15
 8815 584 458 kdp #_R15
 8816 584 523 kdp #_R15
 8817 584 524 kdp #_R15
 8818 585 254 kdp #_R15
 8819 585 255 kdp #_R15
 8820 585 463 kdp #_R15
 8821 586 461 kdp #_R15
 8822 586 525 kdp #_R15
 8823 586 526 kdp #_R15
 8824 587 256 kdp #_R15
 8825 587 257 kdp #_R15
 8826 587 465 kdp #_R15
 8827 588 462 kdp #_R15
 8828 588 527 kdp #_R15
 8829 588 528 kdp #_R15
 8830 589 290 kdp #_R15
 8831 589 289 kdp #_R15
 8832 589 340 kdp #_R15
 8833 590 6 kdp #_R15
 8834 591 292 kdp #_R15
 8835 591 291 kdp #_R15
 8836 591 341 kdp #_R15
 8837 592 10 kdp #_R15
 8838 593 20 kdp #_R15
 8839 594 25 kdp #_R15
 8840 595 28 kdp #_R15
 8841 596 55 kdp #_R15
 8842 597 30 kdp #_R15
 8843 598 31 kdp #_R15
 8844 599 77 kdp #_R15
 8845 599 593 kdp #_R15
 8846 600 78 kdp #_R15
 8847 600 593 kdp #_R15
 8848 601 109 kdp #_R15
 8849 601 594 kdp #_R15
 8850 602 108 kdp #_R15
 8851 602 594 kdp #_R15
 8852 603 42 kdp #_R15
 8853 604 60 kdp #_R15
 8854 605 52 kdp #_R15
 8855 606 54 kdp #_R15
 8856 607 113 kdp #_R15
 8857 607 595 kdp #_R15
 8858 608 114 kdp #_R15
 8859 608 595 kdp #_R15
 8860 609 184 kdp #_R15
 8861 609 596 kdp #_R15
 8862 610 181 kdp #_R15
 8863 610 596 kdp #_R15
 8864 611 117 kdp #_R15
 8865 611 597 kdp #_R15
 8866 612 117 kdp #_R15
 8867 612 597 kdp #_R15
 8868 613 119 kdp #_R15
 8869 613 598 kdp #_R15
 8870 614 118 kdp #_R15
 8871 614 598 kdp #_R15
 8872 615 269 2*kdp #_R15
 8873 616 615 kdp #_R15
 8874 616 292 kdp #_R15
 8875 616 291 kdp #_R15
 8876 617 616 2*kdp #_R15
 8877 617 591 2*kdp #_R15
 8878 618 258 kdp #_R15
 8879 618 592 kdp #_R15
 8880 619 259 kdp #_R15
 8881 619 599 kdp #_R15
 8882 619 600 kdp #_R15
 8883 620 354 2*kdp #_R15
 8884 620 353 2*kdp #_R15
 8885 621 334 kdp #_R15
 8886 621 602 kdp #_R15
 8887 621 601 kdp #_R15
 8888 622 150 kdp #_R15
 8889 622 603 kdp #_R15
 8890 623 151 kdp #_R15
 8891 623 603 kdp #_R15
 8892 624 194 kdp #_R15
 8893 624 604 kdp #_R15
 8894 625 193 kdp #_R15
 8895 625 604 kdp #_R15
 8896 626 177 kdp #_R15
 8897 626 605 kdp #_R15
 8898 627 178 kdp #_R15
 8899 627 605 kdp #_R15
 8900 628 183 kdp #_R15
 8901 628 606 kdp #_R15
 8902 629 180 kdp #_R15
 8903 629 606 kdp #_R15
 8904 630 337 kdp #_R15
 8905 630 607 kdp #_R15
 8906 630 608 kdp #_R15
 8907 631 464 kdp #_R15
 8908 631 609 kdp #_R15
 8909 631 610 kdp #_R15
 8910 632 221 kdp #_R15
 8911 632 606 kdp #_R15
 8912 633 255 kdp #_R15
 8913 633 632 kdp #_R15
 8914 633 628 kdp #_R15
 8915 634 254 kdp #_R15
 8916 634 632 kdp #_R15
 8917 634 629 kdp #_R15
 8918 635 339 kdp #_R15
 8919 635 611 kdp #_R15
 8920 635 612 kdp #_R15
 8921 636 340 kdp #_R15
 8922 636 613 kdp #_R15
 8923 636 614 kdp #_R15
 8924 637 268 kdp #_R15
 8925 637 598 kdp #_R15
 8926 638 290 kdp #_R15
 8927 638 637 kdp #_R15
 8928 638 613 kdp #_R15
 8929 639 289 kdp #_R15
 8930 639 637 kdp #_R15
 8931 639 614 kdp #_R15
 8932 640 589 kdp #_R15
 8933 640 638 kdp #_R15
 8934 640 639 kdp #_R15
 8935 640 636 kdp #_R15
 8936 641 590 2*kdp #_R15
 8937 642 296 kdp #_R15
 8938 643 642 2*kdp #_R15
 8939 644 642 2*kdp #_R15
 8940 645 297 kdp #_R15
 8941 646 645 kdp #_R15
 8942 646 394 kdp #_R15
 8943 647 395 kdp #_R15
 8944 647 645 kdp #_R15
 8945 648 297 kdp #_R15
 8946 649 648 kdp #_R15
 8947 649 394 kdp #_R15
 8948 650 395 kdp #_R15
 8949 650 648 kdp #_R15
 8950 651 397 2*kdp #_R15
 8951 652 396 kdp #_R15
 8952 652 397 kdp #_R15
 8953 653 396 2*kdp #_R15
 8954 654 301 2*kdp #_R15
 8955 655 448 2*kdp #_R15
 8956 656 449 kdp #_R15
 8957 656 448 kdp #_R15
 8958 657 449 2*kdp #_R15
 8959 658 300 kdp #_R15
 8960 659 658 kdp #_R15
 8961 659 301 kdp #_R15
 8962 660 658 kdp #_R15
 8963 660 301 kdp #_R15
 8964 661 659 kdp #_R15
 8965 661 660 kdp #_R15
 8966 661 654 kdp #_R15
 8967 662 302 kdp #_R15
 8968 662 303 kdp #_R15
 8969 663 662 kdp #_R15
 8970 663 454 kdp #_R15
 8971 663 452 kdp #_R15
 8972 664 453 kdp #_R15
 8973 664 455 kdp #_R15
 8974 664 662 kdp #_R15
 8975 665 304 2*kdp #_R15
 8976 666 305 kdp #_R15
 8977 666 665 kdp #_R15
 8978 666 306 kdp #_R15
 8979 667 666 4*kdp #_R15
 8980 668 308 2*kdp #_R15
 8981 669 310 kdp #_R15
 8982 669 309 kdp #_R15
 8983 670 311 kdp #_R15
 8984 670 312 kdp #_R15
 8985 671 314 kdp #_R15
 8986 671 313 kdp #_R15
 8987 672 316 kdp #_R15
 8988 672 315 kdp #_R15
 8989 673 317 2*kdp #_R15
 8990 674 318 kdp #_R15
 8991 674 319 kdp #_R15
 8992 675 321 kdp #_R15
 8993 675 320 kdp #_R15
 8994 676 323 kdp #_R15
 8995 676 322 kdp #_R15
 8996 677 324 kdp #_R15
 8997 677 325 kdp #_R15
 8998 678 326 kdp #_R15
 8999 678 327 kdp #_R15
 9000 679 328 2*kdp #_R15
 9001 680 330 kdp #_R15
 9002 680 329 kdp #_R15
 9003 681 331 2*kdp #_R15
 9004 1,690 689 k11f #_R1
 9005 1,701 696 k11f #_R1
 9006 1,702 695 k11f #_R1
 9007 1,737 719 k11f #_R1
 9008 1,776 775 k11f #_R1
 9009 1,783 782 k11f #_R1
 9010 1,784 781 k11f #_R1
 9011 1,800 799 k11f #_R1
 9012 689 1,690 k11r #_reverse__R1
 9013 695 1,702 k11r #_reverse__R1
 9014 696 1,701 k11r #_reverse__R1
 9015 719 1,737 k11r #_reverse__R1
 9016 775 1,776 k11r #_reverse__R1
 9017 781 1,784 k11r #_reverse__R1
 9018 782 1,783 k11r #_reverse__R1
 9019 799 1,800 k11r #_reverse__R1
 9020 1,682 491 2*k21f #_R2
 9021 1,682 714 2*k21f #_R2
 9022 1,683 715 k21f #_R2
 9023 1,683 492 k21f #_R2
 9024 1,683 493 k21f #_R2
 9025 1,683 716 k21f #_R2
 9026 1,684 498 k21f #_R2
 9027 1,684 711 k21f #_R2
 9028 1,684 738 k21f #_R2
 9029 1,684 754 k21f #_R2
 9030 1,685 504 k21f #_R2
 9031 1,685 771 k21f #_R2
 9032 1,686 505 k21f #_R2
 9033 1,686 772 k21f #_R2
 9034 1,687 507 k21f #_R2
 9035 1,687 773 k21f #_R2
 9036 1,688 508 k21f #_R2
 9037 1,688 774 k21f #_R2
 9038 1,689 509 k21f #_R2
 9039 1,689 775 k21f #_R2
 9040 1,690 510 k21f #_R2
 9041 1,690 776 k21f #_R2
 9042 1,691 511 k21f #_R2
 9043 1,691 777 k21f #_R2
 9044 1,692 512 k21f #_R2
 9045 1,692 779 k21f #_R2
 9046 1,693 513 k21f #_R2
 9047 1,693 780 k21f #_R2
 9048 1,694 514 k21f #_R2
 9049 1,694 778 k21f #_R2
 9050 1,695 515 k21f #_R2
 9051 1,695 781 k21f #_R2
 9052 1,696 516 k21f #_R2
 9053 1,696 782 k21f #_R2
 9054 1,697 517 k21f #_R2
 9055 1,697 698 k21f #_R2
 9056 1,697 691 k21f #_R2
 9057 1,697 785 k21f #_R2
 9058 1,698 518 k21f #_R2
 9059 1,698 787 k21f #_R2
 9060 1,699 519 k21f #_R2
 9061 1,699 788 k21f #_R2
 9062 1,700 520 k21f #_R2
 9063 1,700 694 k21f #_R2
 9064 1,700 786 k21f #_R2
 9065 1,700 699 k21f #_R2
 9066 1,701 521 k21f #_R2
 9067 1,701 783 k21f #_R2
 9068 1,702 522 k21f #_R2
 9069 1,702 784 k21f #_R2
 9070 1,703 523 k21f #_R2
 9071 1,703 789 k21f #_R2
 9072 1,704 524 k21f #_R2
 9073 1,704 790 k21f #_R2
 9074 1,705 525 k21f #_R2
 9075 1,705 793 k21f #_R2
 9076 1,706 526 k21f #_R2
 9077 1,706 794 k21f #_R2
 9078 1,707 527 k21f #_R2
 9079 1,707 795 k21f #_R2
 9080 1,708 528 k21f #_R2
 9081 1,708 796 k21f #_R2
 9082 1,709 529 k21f #_R2
 9083 1,709 791 k21f #_R2
 9084 1,710 530 k21f #_R2
 9085 1,710 792 k21f #_R2
 9086 1,711 540 k21f #_R2
 9087 1,711 757 k21f #_R2
 9088 1,712 541 k21f #_R2
 9089 1,712 758 k21f #_R2
 9090 1,713 541 k21f #_R2
 9091 1,713 756 k21f #_R2
 9092 1,714 542 k21f #_R2
 9093 1,714 759 k21f #_R2
 9094 1,715 543 k21f #_R2
 9095 1,715 760 k21f #_R2
 9096 1,716 760 k21f #_R2
 9097 1,716 544 k21f #_R2
 9098 1,717 550 k21f #_R2
 9099 1,717 797 k21f #_R2
 9100 1,718 551 k21f #_R2
 9101 1,718 798 k21f #_R2
 9102 1,719 553 k21f #_R2
 9103 1,719 799 k21f #_R2
 9104 1,720 554 k21f #_R2
 9105 1,720 801 k21f #_R2
 9106 1,720 722 k21f #_R2
 9107 1,720 703 k21f #_R2
 9108 1,721 555 k21f #_R2
 9109 1,721 704 k21f #_R2
 9110 1,721 723 k21f #_R2
 9111 1,721 802 k21f #_R2
 9112 1,722 556 k21f #_R2
 9113 1,722 805 k21f #_R2
 9114 1,723 557 k21f #_R2
 9115 1,723 806 k21f #_R2
 9116 1,724 558 k21f #_R2
 9117 1,724 807 k21f #_R2
 9118 1,725 559 k21f #_R2
 9119 1,725 808 k21f #_R2
 9120 1,726 560 k21f #_R2
 9121 1,726 710 k21f #_R2
 9122 1,726 804 k21f #_R2
 9123 1,726 725 k21f #_R2
 9124 1,727 561 k21f #_R2
 9125 1,727 803 k21f #_R2
 9126 1,727 709 k21f #_R2
 9127 1,727 724 k21f #_R2
 9128 1,728 563 k21f #_R2
 9129 1,728 763 k21f #_R2
 9130 1,729 563 k21f #_R2
 9131 1,729 811 k21f #_R2
 9132 1,730 764 k21f #_R2
 9133 1,730 565 k21f #_R2
 9134 1,731 565 k21f #_R2
 9135 1,731 813 k21f #_R2
 9136 1,732 566 k21f #_R2
 9137 1,732 765 k21f #_R2
 9138 1,733 566 k21f #_R2
 9139 1,733 812 k21f #_R2
 9140 1,734 568 k21f #_R2
 9141 1,734 819 k21f #_R2
 9142 1,735 570 k21f #_R2
 9143 1,735 823 k21f #_R2
 9144 1,736 572 k21f #_R2
 9145 1,736 821 k21f #_R2
 9146 1,737 582 k21f #_R2
 9147 1,737 800 k21f #_R2
 9148 1,738 583 k21f #_R2
 9149 1,738 766 k21f #_R2
 9150 1,739 584 k21f #_R2
 9151 1,739 767 k21f #_R2
 9152 1,740 584 k21f #_R2
 9153 1,740 809 k21f #_R2
 9154 1,741 586 k21f #_R2
 9155 1,741 815 k21f #_R2
 9156 1,742 588 k21f #_R2
 9157 1,742 817 k21f #_R2
 9158 1,743 630 k21f #_R2
 9159 1,743 814 k21f #_R2
 9160 1,744 631 k21f #_R2
 9161 1,744 816 k21f #_R2
 9162 1,745 632 k21f #_R2
 9163 1,745 818 k21f #_R2
 9164 1,746 633 k21f #_R2
 9165 1,746 820 k21f #_R2
 9166 1,747 822 k21f #_R2
 9167 1,747 634 k21f #_R2
 9168 1,748 654 k21f #_R2
 9169 1,748 829 k21f #_R2
 9170 1,749 661 k21f #_R2
 9171 1,749 830 k21f #_R2
 9172 1,750 661 k21f #_R2
 9173 1,750 831 k21f #_R2
 9174 1,751 662 k21f #_R2
 9175 1,751 832 k21f #_R2
 9176 1,752 663 k21f #_R2
 9177 1,752 833 k21f #_R2
 9178 1,753 664 k21f #_R2
 9179 1,753 834 k21f #_R2
 9180 1,754 757 k21f #_R2
 9181 1,754 766 k21f #_R2
 9182 1,755 758 k21f #_R2
 9183 1,755 768 k21f #_R2
 9184 1,785 787 k21f #_R2
 9185 1,785 777 k21f #_R2
 9186 1,786 778 k21f #_R2
 9187 1,786 788 k21f #_R2
 9188 1,801 805 k21f #_R2
 9189 1,801 789 k21f #_R2
 9190 1,802 790 k21f #_R2
 9191 1,802 806 k21f #_R2
 9192 1,803 791 k21f #_R2
 9193 1,803 807 k21f #_R2
 9194 1,804 792 k21f #_R2
 9195 1,804 808 k21f #_R2
 9196 1,836 712 k21f #_R2
 9197 1,836 713 k21f #_R2
 9198 1,836 837 k21f #_R2
 9199 1,836 755 k21f #_R2
 9200 1,837 756 k21f #_R2
 9201 1,837 768 k21f #_R2
 9202 1,838 770 k21f #_R2
 9203 1,838 769 k21f #_R2
 9204 1,839 840 2*k21f #_R2
 9205 1,839 841 2*k21f #_R2
 9206 1,840 761 k21f #_R2
 9207 1,840 762 k21f #_R2
 9208 1,841 762 k21f #_R2
 9209 1,841 892 k21f #_R2
 9210 1,842 868 k21f #_R2
 9211 1,842 893 k21f #_R2
 9212 1,843 824 k21f #_R2
 9213 1,843 825 k21f #_R2
 9214 1,844 770 k21f #_R2
 9215 1,844 810 k21f #_R2
 9216 1,845 826 k21f #_R2
 9217 1,845 827 k21f #_R2
 9218 1,846 828 2*k21f #_R2
 9219 1,847 728 k21f #_R2
 9220 1,847 729 k21f #_R2
 9221 1,847 851 k21f #_R2
 9222 1,847 871 k21f #_R2
 9223 1,848 730 k21f #_R2
 9224 1,848 852 k21f #_R2
 9225 1,848 731 k21f #_R2
 9226 1,848 873 k21f #_R2
 9227 1,849 732 k21f #_R2
 9228 1,849 872 k21f #_R2
 9229 1,849 733 k21f #_R2
 9230 1,849 853 k21f #_R2
 9231 1,850 739 k21f #_R2
 9232 1,850 740 k21f #_R2
 9233 1,850 869 k21f #_R2
 9234 1,850 854 k21f #_R2
 9235 1,851 763 k21f #_R2
 9236 1,851 876 k21f #_R2
 9237 1,852 764 k21f #_R2
 9238 1,852 878 k21f #_R2
 9239 1,853 765 k21f #_R2
 9240 1,853 877 k21f #_R2
 9241 1,854 767 k21f #_R2
 9242 1,854 874 k21f #_R2
 9243 1,855 769 k21f #_R2
 9244 1,855 875 k21f #_R2
 9245 1,856 838 k21f #_R2
 9246 1,856 844 k21f #_R2
 9247 1,856 870 k21f #_R2
 9248 1,856 855 k21f #_R2
 9249 1,857 842 k21f #_R2
 9250 1,857 861 k21f #_R2
 9251 1,857 881 k21f #_R2
 9252 1,857 862 k21f #_R2
 9253 1,858 890 k21f #_R2
 9254 1,858 882 k21f #_R2
 9255 1,859 891 k21f #_R2
 9256 1,859 884 k21f #_R2
 9257 1,860 891 k21f #_R2
 9258 1,860 883 k21f #_R2
 9259 1,861 868 k21f #_R2
 9260 1,861 879 k21f #_R2
 9261 1,862 893 k21f #_R2
 9262 1,862 880 k21f #_R2
 9263 1,863 894 k21f #_R2
 9264 1,863 885 k21f #_R2
 9265 1,864 895 k21f #_R2
 9266 1,864 886 k21f #_R2
 9267 1,865 896 k21f #_R2
 9268 1,865 888 k21f #_R2
 9269 1,866 897 k21f #_R2
 9270 1,866 887 k21f #_R2
 9271 1,867 898 k21f #_R2
 9272 1,867 889 k21f #_R2
 9273 1,869 809 k21f #_R2
 9274 1,869 874 k21f #_R2
 9275 1,870 810 k21f #_R2
 9276 1,870 875 k21f #_R2
 9277 1,871 811 k21f #_R2
 9278 1,871 876 k21f #_R2
 9279 1,872 812 k21f #_R2
 9280 1,872 877 k21f #_R2
 9281 1,873 878 k21f #_R2
 9282 1,873 813 k21f #_R2
 9283 1,881 879 k21f #_R2
 9284 1,881 880 k21f #_R2
 9285 1,902 748 2*k21f #_R2
 9286 1,902 905 2*k21f #_R2
 9287 1,903 906 k21f #_R2
 9288 1,903 750 k21f #_R2
 9289 1,903 749 k21f #_R2
 9290 1,903 907 k21f #_R2
 9291 1,904 908 4*k21f #_R2
 9292 1,905 829 k21f #_R2
 9293 1,905 911 k21f #_R2
 9294 1,906 830 k21f #_R2
 9295 1,906 912 k21f #_R2
 9296 1,907 831 k21f #_R2
 9297 1,907 912 k21f #_R2
 9298 1,908 910 k21f #_R2
 9299 1,908 913 k21f #_R2
 9300 1,909 835 2*k21f #_R2
 9301 691 1,697 k21r #_reverse__R2
 9302 694 1,700 k21r #_reverse__R2
 9303 698 1,697 k21r #_reverse__R2
 9304 699 1,700 k21r #_reverse__R2
 9305 703 1,720 k21r #_reverse__R2
 9306 704 1,721 k21r #_reverse__R2
 9307 709 1,727 k21r #_reverse__R2
 9308 710 1,726 k21r #_reverse__R2
 9309 711 1,684 k21r #_reverse__R2
 9310 712 1,836 k21r #_reverse__R2
 9311 713 1,836 k21r #_reverse__R2
 9312 714 1,682 k21r #_reverse__R2
 9313 715 1,683 k21r #_reverse__R2
 9314 716 1,683 k21r #_reverse__R2
 9315 722 1,720 k21r #_reverse__R2
 9316 723 1,721 k21r #_reverse__R2
 9317 724 1,727 k21r #_reverse__R2
 9318 725 1,726 k21r #_reverse__R2
 9319 728 1,847 k21r #_reverse__R2
 9320 729 1,847 k21r #_reverse__R2
 9321 730 1,848 k21r #_reverse__R2
 9322 731 1,848 k21r #_reverse__R2
 9323 732 1,849 k21r #_reverse__R2
 9324 733 1,849 k21r #_reverse__R2
 9325 738 1,684 k21r #_reverse__R2
 9326 739 1,850 k21r #_reverse__R2
 9327 740 1,850 k21r #_reverse__R2
 9328 748 1,902 k21r #_reverse__R2
 9329 749 1,903 k21r #_reverse__R2
 9330 750 1,903 k21r #_reverse__R2
 9331 754 1,684 k21r #_reverse__R2
 9332 755 1,836 k21r #_reverse__R2
 9333 756 1,713 k21r #_reverse__R2
 9334 756 1,837 k21r #_reverse__R2
 9335 757 1,711 k21r #_reverse__R2
 9336 757 1,754 k21r #_reverse__R2
 9337 758 1,712 k21r #_reverse__R2
 9338 758 1,755 k21r #_reverse__R2
 9339 759 1,714 2*k21r #_reverse__R2
 9340 760 1,715 k21r #_reverse__R2
 9341 760 1,716 k21r #_reverse__R2
 9342 761 1,840 2*k21r #_reverse__R2
 9343 762 1,840 k21r #_reverse__R2
 9344 762 1,841 k21r #_reverse__R2
 9345 763 1,728 k21r #_reverse__R2
 9346 763 1,851 k21r #_reverse__R2
 9347 764 1,730 k21r #_reverse__R2
 9348 764 1,852 k21r #_reverse__R2
 9349 765 1,732 k21r #_reverse__R2
 9350 765 1,853 k21r #_reverse__R2
 9351 766 1,738 k21r #_reverse__R2
 9352 766 1,754 k21r #_reverse__R2
 9353 767 1,739 k21r #_reverse__R2
 9354 767 1,854 k21r #_reverse__R2
 9355 768 1,837 k21r #_reverse__R2
 9356 768 1,755 k21r #_reverse__R2
 9357 769 1,838 k21r #_reverse__R2
 9358 769 1,855 k21r #_reverse__R2
 9359 770 1,838 k21r #_reverse__R2
 9360 770 1,844 k21r #_reverse__R2
 9361 771 1,685 k21r #_reverse__R2
 9362 772 1,686 k21r #_reverse__R2
 9363 773 1,687 k21r #_reverse__R2
 9364 774 1,688 k21r #_reverse__R2
 9365 775 1,689 k21r #_reverse__R2
 9366 776 1,690 k21r #_reverse__R2
 9367 777 1,785 k21r #_reverse__R2
 9368 777 1,691 k21r #_reverse__R2
 9369 778 1,786 k21r #_reverse__R2
 9370 778 1,694 k21r #_reverse__R2
 9371 779 1,692 k21r #_reverse__R2
 9372 780 1,693 k21r #_reverse__R2
 9373 781 1,695 k21r #_reverse__R2
 9374 782 1,696 k21r #_reverse__R2
 9375 783 1,701 k21r #_reverse__R2
 9376 784 1,702 k21r #_reverse__R2
 9377 785 1,697 k21r #_reverse__R2
 9378 786 1,700 k21r #_reverse__R2
 9379 787 1,785 k21r #_reverse__R2
 9380 787 1,698 k21r #_reverse__R2
 9381 788 1,786 k21r #_reverse__R2
 9382 788 1,699 k21r #_reverse__R2
 9383 789 1,801 k21r #_reverse__R2
 9384 789 1,703 k21r #_reverse__R2
 9385 790 1,704 k21r #_reverse__R2
 9386 790 1,802 k21r #_reverse__R2
 9387 791 1,803 k21r #_reverse__R2
 9388 791 1,709 k21r #_reverse__R2
 9389 792 1,710 k21r #_reverse__R2
 9390 792 1,804 k21r #_reverse__R2
 9391 793 1,705 k21r #_reverse__R2
 9392 794 1,706 k21r #_reverse__R2
 9393 795 1,707 k21r #_reverse__R2
 9394 796 1,708 k21r #_reverse__R2
 9395 797 1,717 k21r #_reverse__R2
 9396 798 1,718 k21r #_reverse__R2
 9397 799 1,719 k21r #_reverse__R2
 9398 800 1,737 k21r #_reverse__R2
 9399 801 1,720 k21r #_reverse__R2
 9400 802 1,721 k21r #_reverse__R2
 9401 803 1,727 k21r #_reverse__R2
 9402 804 1,726 k21r #_reverse__R2
 9403 805 1,801 k21r #_reverse__R2
 9404 805 1,722 k21r #_reverse__R2
 9405 806 1,802 k21r #_reverse__R2
 9406 806 1,723 k21r #_reverse__R2
 9407 807 1,803 k21r #_reverse__R2
 9408 807 1,724 k21r #_reverse__R2
 9409 808 1,804 k21r #_reverse__R2
 9410 808 1,725 k21r #_reverse__R2
 9411 809 1,869 k21r #_reverse__R2
 9412 809 1,740 k21r #_reverse__R2
 9413 810 1,870 k21r #_reverse__R2
 9414 810 1,844 k21r #_reverse__R2
 9415 811 1,729 k21r #_reverse__R2
 9416 811 1,871 k21r #_reverse__R2
 9417 812 1,733 k21r #_reverse__R2
 9418 812 1,872 k21r #_reverse__R2
 9419 813 1,731 k21r #_reverse__R2
 9420 813 1,873 k21r #_reverse__R2
 9421 814 1,743 k21r #_reverse__R2
 9422 815 1,741 k21r #_reverse__R2
 9423 816 1,744 k21r #_reverse__R2
 9424 817 1,742 k21r #_reverse__R2
 9425 818 1,745 k21r #_reverse__R2
 9426 819 1,734 k21r #_reverse__R2
 9427 820 1,746 k21r #_reverse__R2
 9428 821 1,736 k21r #_reverse__R2
 9429 822 1,747 k21r #_reverse__R2
 9430 823 1,735 k21r #_reverse__R2
 9431 824 1,843 k21r #_reverse__R2
 9432 825 1,843 k21r #_reverse__R2
 9433 826 1,845 k21r #_reverse__R2
 9434 827 1,845 k21r #_reverse__R2
 9435 828 1,846 k21r #_reverse__R2
 9436 829 1,748 k21r #_reverse__R2
 9437 829 1,905 k21r #_reverse__R2
 9438 830 1,749 k21r #_reverse__R2
 9439 830 1,906 k21r #_reverse__R2
 9440 831 1,750 k21r #_reverse__R2
 9441 831 1,907 k21r #_reverse__R2
 9442 832 1,751 k21r #_reverse__R2
 9443 833 1,752 k21r #_reverse__R2
 9444 834 1,753 k21r #_reverse__R2
 9445 835 1,909 k21r #_reverse__R2
 9446 837 1,836 k21r #_reverse__R2
 9447 838 1,856 k21r #_reverse__R2
 9448 840 1,839 k21r #_reverse__R2
 9449 841 1,839 k21r #_reverse__R2
 9450 842 1,857 k21r #_reverse__R2
 9451 844 1,856 k21r #_reverse__R2
 9452 851 1,847 k21r #_reverse__R2
 9453 852 1,848 k21r #_reverse__R2
 9454 853 1,849 k21r #_reverse__R2
 9455 854 1,850 k21r #_reverse__R2
 9456 855 1,856 k21r #_reverse__R2
 9457 858 1,914 k21r #_reverse__R2
 9458 859 1,915 k21r #_reverse__R2
 9459 860 1,915 k21r #_reverse__R2
 9460 861 1,857 k21r #_reverse__R2
 9461 862 1,857 k21r #_reverse__R2
 9462 863 1,916 k21r #_reverse__R2
 9463 868 1,842 k21r #_reverse__R2
 9464 868 1,861 k21r #_reverse__R2
 9465 869 1,850 k21r #_reverse__R2
 9466 870 1,856 k21r #_reverse__R2
 9467 871 1,847 k21r #_reverse__R2
 9468 872 1,849 k21r #_reverse__R2
 9469 873 1,848 k21r #_reverse__R2
 9470 874 1,869 k21r #_reverse__R2
 9471 874 1,854 k21r #_reverse__R2
 9472 875 1,870 k21r #_reverse__R2
 9473 875 1,855 k21r #_reverse__R2
 9474 876 1,871 k21r #_reverse__R2
 9475 876 1,851 k21r #_reverse__R2
 9476 877 1,872 k21r #_reverse__R2
 9477 877 1,853 k21r #_reverse__R2
 9478 878 1,852 k21r #_reverse__R2
 9479 878 1,873 k21r #_reverse__R2
 9480 879 1,881 k21r #_reverse__R2
 9481 879 1,861 k21r #_reverse__R2
 9482 880 1,881 k21r #_reverse__R2
 9483 880 1,862 k21r #_reverse__R2
 9484 881 1,857 k21r #_reverse__R2
 9485 882 1,858 k21r #_reverse__R2
 9486 882 1,917 k21r #_reverse__R2
 9487 883 1,860 k21r #_reverse__R2
 9488 883 1,918 k21r #_reverse__R2
 9489 884 1,859 k21r #_reverse__R2
 9490 884 1,919 k21r #_reverse__R2
 9491 885 1,863 k21r #_reverse__R2
 9492 885 1,920 k21r #_reverse__R2
 9493 886 1,864 k21r #_reverse__R2
 9494 887 1,866 k21r #_reverse__R2
 9495 888 1,865 k21r #_reverse__R2
 9496 889 1,867 k21r #_reverse__R2
 9497 890 1,858 2*k21r #_reverse__R2
 9498 891 1,860 k21r #_reverse__R2
 9499 891 1,859 k21r #_reverse__R2
 9500 892 1,841 2*k21r #_reverse__R2
 9501 893 1,842 k21r #_reverse__R2
 9502 893 1,862 k21r #_reverse__R2
 9503 894 1,863 2*k21r #_reverse__R2
 9504 895 1,864 k21r #_reverse__R2
 9505 896 1,865 k21r #_reverse__R2
 9506 897 1,866 k21r #_reverse__R2
 9507 898 1,867 k21r #_reverse__R2
 9508 905 1,902 k21r #_reverse__R2
 9509 906 1,903 k21r #_reverse__R2
 9510 907 1,903 k21r #_reverse__R2
 9511 908 1,904 k21r #_reverse__R2
 9512 910 1,908 2*k21r #_reverse__R2
 9513 911 1,905 2*k21r #_reverse__R2
 9514 912 1,906 k21r #_reverse__R2
 9515 912 1,907 k21r #_reverse__R2
 9516 913 1,908 2*k21r #_reverse__R2
 9517 1,691 692 k22f #_R3
 9518 1,694 693 k22f #_R3
 9519 1,698 692 k22f #_R3
 9520 1,699 693 k22f #_R3
 9521 1,703 705 k22f #_R3
 9522 1,704 706 k22f #_R3
 9523 1,709 707 k22f #_R3
 9524 1,710 708 k22f #_R3
 9525 1,711 685 k22f #_R3
 9526 1,712 687 k22f #_R3
 9527 1,713 500 k22f #_R3
 9528 1,714 494 k22f #_R3
 9529 1,715 495 k22f #_R3
 9530 1,716 496 k22f #_R3
 9531 1,722 705 k22f #_R3
 9532 1,723 706 k22f #_R3
 9533 1,724 707 k22f #_R3
 9534 1,725 708 k22f #_R3
 9535 1,728 745 k22f #_R3
 9536 1,729 734 k22f #_R3
 9537 1,730 747 k22f #_R3
 9538 1,731 735 k22f #_R3
 9539 1,732 746 k22f #_R3
 9540 1,733 736 k22f #_R3
 9541 1,738 685 k22f #_R3
 9542 1,739 743 k22f #_R3
 9543 1,740 741 k22f #_R3
 9544 1,748 751 k22f #_R3
 9545 1,749 753 k22f #_R3
 9546 1,750 752 k22f #_R3
 9547 1,754 499 k22f #_R3
 9548 1,755 500 k22f #_R3
 9549 1,756 507 k22f #_R3
 9550 1,756 587 k22f #_R3
 9551 1,757 545 k22f #_R3
 9552 1,757 771 k22f #_R3
 9553 1,758 546 k22f #_R3
 9554 1,758 773 k22f #_R3
 9555 1,759 547 2*k22f #_R3
 9556 1,760 548 k22f #_R3
 9557 1,760 549 k22f #_R3
 9558 1,761 550 2*k22f #_R3
 9559 1,762 550 k22f #_R3
 9560 1,762 797 k22f #_R3
 9561 1,763 568 k22f #_R3
 9562 1,763 818 k22f #_R3
 9563 1,764 570 k22f #_R3
 9564 1,764 822 k22f #_R3
 9565 1,765 572 k22f #_R3
 9566 1,765 820 k22f #_R3
 9567 1,766 585 k22f #_R3
 9568 1,766 771 k22f #_R3
 9569 1,767 586 k22f #_R3
 9570 1,767 814 k22f #_R3
 9571 1,768 587 k22f #_R3
 9572 1,768 773 k22f #_R3
 9573 1,769 588 k22f #_R3
 9574 1,769 816 k22f #_R3
 9575 1,770 588 k22f #_R3
 9576 1,770 631 k22f #_R3
 9577 1,771 589 k22f #_R3
 9578 1,772 590 k22f #_R3
 9579 1,773 591 k22f #_R3
 9580 1,774 592 k22f #_R3
 9581 1,775 593 k22f #_R3
 9582 1,776 594 k22f #_R3
 9583 1,777 779 k22f #_R3
 9584 1,777 595 k22f #_R3
 9585 1,778 780 k22f #_R3
 9586 1,778 596 k22f #_R3
[truncated: 83,705 more chars]
