# Supplementary material for: Automated visualization of rule-based models
Source: PLoS Comput Biol. 2017 Nov 13;13(11):e1005857. doi: 10.1371/journal.pcbi.1005857 (PMC5703574; doi:10.1371/journal.pcbi.1005857)
Supplement: S2 Dataset — (ZIP) [file pcbi.1005857.s010.zip › model_analysis/models/Michalski2012.net]

# Created by BioNetGen 2.2.6-stable
begin parameters
    1 NA           6.02e23  # Constant
    2 f            0.01  # Constant
    3 V            3e-12*f  # ConstantExpression
    4 seed_S       (1e-7*V)*NA  # ConstantExpression
    5 seed_SS      (1e-8*V)*NA  # ConstantExpression
    6 seed_T       (3e-7*V)*NA  # ConstantExpression
    7 k_bind_SS    3e6/(NA*V)  # ConstantExpression
    8 k_unbind_SS  0.1  # Constant
    9 k_bind_ST    3e6/(NA*V)  # ConstantExpression
   10 k_unbind_ST  0.2  # Constant
   11 k_phosY      1.0  # Constant
   12 k_unphosY    0.5  # Constant
   13 k_synthT     2.71  # Constant
   14 k_degradeT   1e-3  # Constant
end parameters
begin species
    1 S(s,t,tyr~Y) seed_S
    2 S(s!1,t,tyr~Y).S(s!1,t,tyr~Y) seed_SS
    3 T(s) seed_T
    4 dnaT() 2
    5 $Trash() 1
    6 S(s,t!1,tyr~Y).T(s!1) 0
    7 S(s!1,t!2,tyr~Y).S(s!1,t,tyr~Y).T(s!2) 0
    8 S(s!1,t,tyr~Y).S(s!1,t,tyr~pY) 0
    9 S(s!1,t!2,tyr~Y).S(s!1,t!3,tyr~Y).T(s!2).T(s!3) 0
   10 S(s,t,tyr~pY) 0
   11 S(s!1,t!2,tyr~Y).S(s!1,t,tyr~pY).T(s!2) 0
   12 S(s!1,t!2,tyr~pY).S(s!1,t,tyr~Y).T(s!2) 0
   13 S(s!1,t,tyr~pY).S(s!1,t,tyr~pY) 0
   14 S(s,t!1,tyr~pY).T(s!1) 0
   15 S(s!1,t!2,tyr~Y).S(s!1,t!3,tyr~pY).T(s!2).T(s!3) 0
   16 S(s!1,t!2,tyr~pY).S(s!1,t,tyr~pY).T(s!2) 0
   17 S(s!1,t!2,tyr~pY).S(s!1,t!3,tyr~pY).T(s!2).T(s!3) 0
end species
begin reactions
    1 1,1 2 0.5*k_bind_SS #_R1
    2 2 1,1 k_unbind_SS #_reverse__R1
    3 1,3 6 k_bind_ST #_R2
    4 2,3 7 2*k_bind_ST #_R2
    5 2 8 2*k_phosY #_R3
    6 4 3,4 k_synthT #_R5
    7 3 5 k_degradeT #_R6
    8 1,6 7 k_bind_SS #_R1
    9 6,6 9 0.5*k_bind_SS #_R1
   10 7 1,6 k_unbind_SS #_reverse__R1
   11 8 1,10 k_unbind_SS #_reverse__R1
   12 3,7 9 k_bind_ST #_R2
   13 3,8 11 k_bind_ST #_R2
   14 3,8 12 k_bind_ST #_R2
   15 6 1,3 k_unbind_ST #_reverse__R2
   16 7 2,3 k_unbind_ST #_reverse__R2
   17 7 12 k_phosY #_R3
   18 7 11 k_phosY #_R3
   19 8 13 k_phosY #_R3
   20 8 2 k_unphosY #_R4
   21 6 1,5 k_degradeT #_R6
   22 7 2,5 k_degradeT #_R6
   23 1,10 8 k_bind_SS #_R1
   24 6,10 11 k_bind_SS #_R1
   25 10,10 13 0.5*k_bind_SS #_R1
   26 9 6,6 k_unbind_SS #_reverse__R1
   27 11 6,10 k_unbind_SS #_reverse__R1
   28 12 1,14 k_unbind_SS #_reverse__R1
   29 13 10,10 k_unbind_SS #_reverse__R1
   30 3,10 14 k_bind_ST #_R2
   31 3,11 15 k_bind_ST #_R2
   32 3,12 15 k_bind_ST #_R2
   33 3,13 16 2*k_bind_ST #_R2
   34 9 3,7 2*k_unbind_ST #_reverse__R2
   35 11 3,8 k_unbind_ST #_reverse__R2
   36 12 3,8 k_unbind_ST #_reverse__R2
   37 9 15 2*k_phosY #_R3
   38 11 16 k_phosY #_R3
   39 12 16 k_phosY #_R3
   40 10 1 k_unphosY #_R4
   41 11 7 k_unphosY #_R4
   42 12 7 k_unphosY #_R4
   43 13 8 2*k_unphosY #_R4
   44 9 5,7 2*k_degradeT #_R6
   45 11 5,8 k_degradeT #_R6
   46 12 5,8 k_degradeT #_R6
   47 1,14 12 k_bind_SS #_R1
   48 6,14 15 k_bind_SS #_R1
   49 10,14 16 k_bind_SS #_R1
   50 14,14 17 0.5*k_bind_SS #_R1
   51 15 6,14 k_unbind_SS #_reverse__R1
   52 16 10,14 k_unbind_SS #_reverse__R1
   53 3,16 17 k_bind_ST #_R2
   54 14 3,10 k_unbind_ST #_reverse__R2
   55 15 3,12 k_unbind_ST #_reverse__R2
   56 15 3,11 k_unbind_ST #_reverse__R2
   57 16 3,13 k_unbind_ST #_reverse__R2
   58 15 17 k_phosY #_R3
   59 14 6 k_unphosY #_R4
   60 15 9 k_unphosY #_R4
   61 16 11 k_unphosY #_R4
   62 16 12 k_unphosY #_R4
   63 14 5,10 k_degradeT #_R6
   64 15 5,12 k_degradeT #_R6
   65 15 5,11 k_degradeT #_R6
   66 16 5,13 k_degradeT #_R6
   67 17 14,14 k_unbind_SS #_reverse__R1
   68 17 3,16 2*k_unbind_ST #_reverse__R2
   69 17 15 2*k_unphosY #_R4
   70 17 5,16 2*k_degradeT #_R6
end reactions
begin groups
    1 S_free               1,6,10,14
    2 SS_dimer             2,7,8,9,11,12,13,15,16,17
    3 ST_instance          6,7,2*9,11,12,14,2*15,16,2*17
    4 ST_species           6,7,9,11,12,14,15,16,17
    5 tyrP                 8,10,11,12,2*13,14,15,2*16,2*17
end groups
