# Supplementary material for: Automated visualization of rule-based models
Source: PLoS Comput Biol. 2017 Nov 13;13(11):e1005857. doi: 10.1371/journal.pcbi.1005857 (PMC5703574; doi:10.1371/journal.pcbi.1005857)
Supplement: S2 Dataset — (ZIP) [file pcbi.1005857.s010.zip › model_analysis/models/Michalski2012_opts.txt]

begin background
	begin include
		S(s) S(t) S(tyr) S(tyr~Y) T(s)
		_reverse__R1 _reverse__R2
	end include
	begin exclude
		S(s!1).S(s!1) S(t!1).T(s!1) S(tyr~pY) T Trash
		dnaT
		_R1 _R2 _R3 _R4 _R5
		_R6
	end exclude
end background
begin classes
	begin S_pY
		S(tyr~pY)
	end S_pY
	begin S|T
		S(t!1).T(s!1)
	end S|T
	begin S|S
		S(s!1).S(s!1)
	end S|S
end classes
