# Supplementary material for: Automated visualization of rule-based models
Source: PLoS Comput Biol. 2017 Nov 13;13(11):e1005857. doi: 10.1371/journal.pcbi.1005857 (PMC5703574; doi:10.1371/journal.pcbi.1005857)
Supplement: S2 Dataset — (ZIP) [file pcbi.1005857.s010.zip › model_analysis/models/Mukhopadhyay2013.net]

# Created by BioNetGen 2.2.6-stable
begin parameters
    1 ek_on      1e-4  # Constant
    2 ek_off     10.0  # Constant
    3 ek_cat     10.0  # Constant
    4 fk_on      1e-4  # Constant
    5 fk_off     10.0  # Constant
    6 fk_cat     10.0  # Constant
    7 zap_on     1.0  # Constant
    8 zap_off1   10  # Constant
    9 zap_off2   1  # Constant
   10 zap_off3   0.1  # Constant
   11 E_T        100  # Constant
   12 F_T        100  # Constant
   13 S_T        100  # Constant
   14 Z_T        5000  # Constant
end parameters
begin species
    1 S(Y1~U,Y2~U,Y3~U,b~0) S_T
    2 E(b) E_T
    3 F(b) F_T
    4 Z(b) Z_T
    5 E(b!1).S(Y1~U!1,Y2~U,Y3~U,b~1) 0
    6 S(Y1~P,Y2~U,Y3~U,b~0) 0
    7 F(b!1).S(Y1~P!1,Y2~U,Y3~U,b~1) 0
    8 E(b!1).S(Y1~P!1,Y2~U,Y3~U,b~1) 0
    9 S(Y1~2P,Y2~U,Y3~U,b~0) 0
   10 F(b!1).S(Y1~2P!1,Y2~U,Y3~U,b~1) 0
   11 E(b!1).S(Y1~2P,Y2~U!1,Y3~U,b~1) 0
   12 S(Y1~2P!1,Y2~U,Y3~U,b~0).Z(b!1) 0
   13 S(Y1~2P,Y2~P,Y3~U,b~0) 0
   14 E(b!1).S(Y1~2P!2,Y2~U!1,Y3~U,b~1).Z(b!2) 0
   15 F(b!1).S(Y1~2P,Y2~P!1,Y3~U,b~1) 0
   16 E(b!1).S(Y1~2P,Y2~P!1,Y3~U,b~1) 0
   17 S(Y1~2P!1,Y2~P,Y3~U,b~0).Z(b!1) 0
   18 S(Y1~2P,Y2~2P,Y3~U,b~0) 0
   19 F(b!1).S(Y1~2P!2,Y2~P!1,Y3~U,b~1).Z(b!2) 0
   20 E(b!1).S(Y1~2P!2,Y2~P!1,Y3~U,b~1).Z(b!2) 0
   21 F(b!1).S(Y1~2P,Y2~2P!1,Y3~U,b~1) 0
   22 E(b!1).S(Y1~2P,Y2~2P,Y3~U!1,b~1) 0
   23 S(Y1~2P!1,Y2~2P,Y3~U,b~0).Z(b!1) 0
   24 S(Y1~2P,Y2~2P!1,Y3~U,b~0).Z(b!1) 0
   25 S(Y1~2P,Y2~2P,Y3~P,b~0) 0
   26 F(b!1).S(Y1~2P!2,Y2~2P!1,Y3~U,b~1).Z(b!2) 0
   27 E(b!1).S(Y1~2P!2,Y2~2P,Y3~U!1,b~1).Z(b!2) 0
   28 S(Y1~2P!1,Y2~2P!2,Y3~U,b~0).Z(b!1).Z(b!2) 0
   29 E(b!1).S(Y1~2P,Y2~2P!2,Y3~U!1,b~1).Z(b!2) 0
   30 F(b!1).S(Y1~2P,Y2~2P,Y3~P!1,b~1) 0
   31 E(b!1).S(Y1~2P,Y2~2P,Y3~P!1,b~1) 0
   32 S(Y1~2P!1,Y2~2P,Y3~P,b~0).Z(b!1) 0
   33 E(b!1).S(Y1~2P!2,Y2~2P!3,Y3~U!1,b~1).Z(b!2).Z(b!3) 0
   34 S(Y1~2P,Y2~2P!1,Y3~P,b~0).Z(b!1) 0
   35 S(Y1~2P,Y2~2P,Y3~2P,b~0) 0
   36 F(b!1).S(Y1~2P!2,Y2~2P,Y3~P!1,b~1).Z(b!2) 0
   37 E(b!1).S(Y1~2P!2,Y2~2P,Y3~P!1,b~1).Z(b!2) 0
   38 S(Y1~2P!1,Y2~2P!2,Y3~P,b~0).Z(b!1).Z(b!2) 0
   39 F(b!1).S(Y1~2P,Y2~2P!2,Y3~P!1,b~1).Z(b!2) 0
   40 E(b!1).S(Y1~2P,Y2~2P!2,Y3~P!1,b~1).Z(b!2) 0
   41 F(b!1).S(Y1~2P,Y2~2P,Y3~2P!1,b~1) 0
   42 S(Y1~2P!1,Y2~2P,Y3~2P,b~0).Z(b!1) 0
   43 F(b!1).S(Y1~2P!2,Y2~2P!3,Y3~P!1,b~1).Z(b!2).Z(b!3) 0
   44 E(b!1).S(Y1~2P!2,Y2~2P!3,Y3~P!1,b~1).Z(b!2).Z(b!3) 0
   45 S(Y1~2P,Y2~2P!1,Y3~2P,b~0).Z(b!1) 0
   46 S(Y1~2P,Y2~2P,Y3~2P!1,b~0).Z(b!1) 0
   47 F(b!1).S(Y1~2P!2,Y2~2P,Y3~2P!1,b~1).Z(b!2) 0
   48 S(Y1~2P!1,Y2~2P!2,Y3~2P,b~0).Z(b!1).Z(b!2) 0
   49 S(Y1~2P!1,Y2~2P,Y3~2P!2,b~0).Z(b!1).Z(b!2) 0
   50 F(b!1).S(Y1~2P,Y2~2P!2,Y3~2P!1,b~1).Z(b!2) 0
   51 S(Y1~2P,Y2~2P!1,Y3~2P!2,b~0).Z(b!1).Z(b!2) 0
   52 F(b!1).S(Y1~2P!2,Y2~2P!3,Y3~2P!1,b~1).Z(b!2).Z(b!3) 0
   53 S(Y1~2P!1,Y2~2P!2,Y3~2P!3,b~0).Z(b!1).Z(b!2).Z(b!3) 0
end species
begin reactions
    1 1,2 5 ek_on #_R1
    2 5 1,2 ek_off #_reverse__R1
    3 5 2,6 ek_cat #_R2
    4 3,6 7 fk_on #_R3
    5 2,6 8 ek_on #_R5
    6 7 3,6 fk_off #_reverse__R3
    7 7 1,3 fk_cat #_R4
    8 8 2,6 ek_off #_reverse__R5
    9 8 2,9 ek_cat #_R6
   10 3,9 10 fk_on #_R7
   11 2,9 11 ek_on #_R9
   12 4,9 12 zap_on #_R25
   13 10 3,9 fk_off #_reverse__R7
   14 10 3,6 fk_cat #_R8
   15 11 2,9 ek_off #_reverse__R9
   16 11 2,13 ek_cat #_R10
   17 4,11 14 zap_on #_R25
   18 12 4,9 zap_off1 #_reverse__R25
   19 3,13 15 fk_on #_R11
   20 2,13 16 ek_on #_R13
   21 4,13 17 zap_on #_R25
   22 14 4,11 zap_off1 #_reverse__R25
   23 15 3,13 fk_off #_reverse__R11
   24 15 3,9 fk_cat #_R12
   25 16 2,13 ek_off #_reverse__R13
   26 16 2,18 ek_cat #_R14
   27 4,15 19 zap_on #_R25
   28 4,16 20 zap_on #_R25
   29 17 4,13 zap_off1 #_reverse__R25
   30 3,18 21 fk_on #_R15
   31 2,18 22 ek_on #_R17
   32 4,18 23 zap_on #_R25
   33 19 4,15 zap_off1 #_reverse__R25
   34 20 4,16 zap_off1 #_reverse__R25
   35 4,18 24 zap_on #_R26
   36 21 3,18 fk_off #_reverse__R15
   37 21 3,13 fk_cat #_R16
   38 22 2,18 ek_off #_reverse__R17
   39 22 2,25 ek_cat #_R18
   40 4,21 26 zap_on #_R25
   41 4,22 27 zap_on #_R25
   42 4,24 28 zap_on #_R25
   43 23 4,18 zap_off1 #_reverse__R25
   44 4,22 29 zap_on #_R26
   45 4,23 28 zap_on #_R26
   46 24 4,18 zap_off2 #_reverse__R26
   47 3,25 30 fk_on #_R19
   48 2,25 31 ek_on #_R21
   49 4,25 32 zap_on #_R25
   50 4,29 33 zap_on #_R25
   51 26 4,21 zap_off1 #_reverse__R25
   52 27 4,22 zap_off1 #_reverse__R25
   53 28 4,24 zap_off1 #_reverse__R25
   54 4,25 34 zap_on #_R26
   55 4,27 33 zap_on #_R26
   56 28 4,23 zap_off2 #_reverse__R26
   57 29 4,22 zap_off2 #_reverse__R26
   58 30 3,25 fk_off #_reverse__R19
   59 30 3,18 fk_cat #_R20
   60 31 2,25 ek_off #_reverse__R21
   61 31 2,35 ek_cat #_R22
   62 4,30 36 zap_on #_R25
   63 4,31 37 zap_on #_R25
   64 4,34 38 zap_on #_R25
   65 32 4,25 zap_off1 #_reverse__R25
   66 33 4,29 zap_off1 #_reverse__R25
   67 4,30 39 zap_on #_R26
   68 4,31 40 zap_on #_R26
   69 4,32 38 zap_on #_R26
   70 33 4,27 zap_off2 #_reverse__R26
   71 34 4,25 zap_off2 #_reverse__R26
   72 3,35 41 fk_on #_R23
   73 4,35 42 zap_on #_R25
   74 4,39 43 zap_on #_R25
   75 4,40 44 zap_on #_R25
   76 36 4,30 zap_off1 #_reverse__R25
   77 37 4,31 zap_off1 #_reverse__R25
   78 38 4,34 zap_off1 #_reverse__R25
   79 4,35 45 zap_on #_R26
   80 4,36 43 zap_on #_R26
   81 4,37 44 zap_on #_R26
   82 38 4,32 zap_off2 #_reverse__R26
   83 39 4,30 zap_off2 #_reverse__R26
   84 40 4,31 zap_off2 #_reverse__R26
   85 4,35 46 zap_on #_R27
   86 41 3,35 fk_off #_reverse__R23
   87 41 3,25 fk_cat #_R24
   88 4,41 47 zap_on #_R25
   89 4,45 48 zap_on #_R25
   90 4,46 49 zap_on #_R25
   91 42 4,35 zap_off1 #_reverse__R25
   92 43 4,39 zap_off1 #_reverse__R25
   93 44 4,40 zap_off1 #_reverse__R25
   94 4,41 50 zap_on #_R26
   95 4,42 48 zap_on #_R26
   96 4,46 51 zap_on #_R26
   97 43 4,36 zap_off2 #_reverse__R26
   98 44 4,37 zap_off2 #_reverse__R26
   99 45 4,35 zap_off2 #_reverse__R26
  100 4,42 49 zap_on #_R27
  101 4,45 51 zap_on #_R27
  102 46 4,35 zap_off3 #_reverse__R27
  103 4,50 52 zap_on #_R25
  104 4,51 53 zap_on #_R25
  105 47 4,41 zap_off1 #_reverse__R25
  106 48 4,45 zap_off1 #_reverse__R25
  107 49 4,46 zap_off1 #_reverse__R25
  108 4,47 52 zap_on #_R26
  109 4,49 53 zap_on #_R26
  110 48 4,42 zap_off2 #_reverse__R26
  111 50 4,41 zap_off2 #_reverse__R26
  112 51 4,46 zap_off2 #_reverse__R26
  113 4,48 53 zap_on #_R27
  114 49 4,42 zap_off3 #_reverse__R27
  115 51 4,45 zap_off3 #_reverse__R27
  116 52 4,50 zap_off1 #_reverse__R25
  117 53 4,51 zap_off1 #_reverse__R25
  118 52 4,47 zap_off2 #_reverse__R26
  119 53 4,49 zap_off2 #_reverse__R26
  120 53 4,48 zap_off3 #_reverse__R27
end reactions
begin groups
    1 Bound_ZAP            12,14,17,19,20,23,24,26,27,2*28,29,32,2*33,34,36,37,2*38,39,40,42,2*43,2*44,45,46,47,2*48,2*49,50,2*51,2*52,3*53
    2 Szero                1,5
    3 Sone                 6,7,8
    4 Stwo                 9,10,11,12,14
    5 Sthree               13,15,16,17,19,20
    6 Sfour                18,21,22,23,24,26,27,28,29,33
    7 Sfive                25,30,31,32,34,36,37,38,39,40,43,44
    8 Ssix                 35,41,42,45,46,47,48,49,50,51,52,53
end groups
