# Supplementary material for: Automated visualization of rule-based models
Source: PLoS Comput Biol. 2017 Nov 13;13(11):e1005857. doi: 10.1371/journal.pcbi.1005857 (PMC5703574; doi:10.1371/journal.pcbi.1005857)
Supplement: S2 Dataset — (ZIP) [file pcbi.1005857.s010.zip › model_analysis/models/Nag2009.bngl]

# Nag, Monine, Faeder, Goldstein 2009
# Cross-linking of LAT in LAT-Grb2-SOS1 system


begin parameters

Fx    100

kpLAT 1.000000e-03
kpsLAT  1.000000e-04
kmLAT 1.000000e+02
kcatU 1.000000e+03
kcatP 1.000000e+05

Lig_tot         1000000
Rec_tot         400000
Lyn_tot         28000
Syk_tot         400000

 kp1  1.33e-10
 km1  0
 kp2  2.5e-4
 km2  0
 kpL  5e-5
 kmL  20
kpLs  5e-5 
kmLs  0.12
 kpS  6e-5
 kmS  0.13
kpSs  6e-5
kmSs  0.13
 pLb  30
pLbs  100
 pLg    1
pLgs    3
 pLS   30
pLSs  100
 pSS  100
pSSs  200 
  dm   20
  dc   20

# parameters of LAT-GRB-SOS interactions
Lat_tot   100000
Grb_tot   750000
Sos_tot   375000
kglp    4.86568e-06
kglm    0.31 
kxglp     1.08975e-04
kxglm     kglm 
kgsp    4.37911e-07
kgsm    0.034412
sigma     0.5
kxgsp     sigma*kgsp
kxgsm     kgsm
kxgspsr   sigma*kgsp*kxglp/kglp
kxgsmsr   kgsm
end parameters

begin species
Lig(l,l)      Lig_tot/Fx
Lyn(U,SH2)      Lyn_tot/Fx
Syk(tSH2,l~Y,a~Y,s) Syk_tot/Fx
Rec(a,b~Y,g~Y)    Rec_tot/Fx
LAT(s~Y)      Lat_tot/Fx
Grb(SH2,SH3)    Grb_tot/Fx
Sos(g,g)      Sos_tot/Fx
end species

begin reaction rules
# ********************************************************************************************
# ****** Basic FceRI model *******************************************************************
# ********************************************************************************************
Rec(a) + Lig(l,l) <-> Rec(a!1).Lig(l!1,l) Fx*kp1, km1
Rec(a) + Lig(l,l!+) <-> Rec(a!1).Lig(l!1,l!+) Fx*kp2,km2
Rec(b~Y) + Lyn(U,SH2) <-> Rec(b~Y!1).Lyn(U!1,SH2) Fx*kpL, kmL
Rec(b~pY) + Lyn(U,SH2) <-> Rec(b~pY!1).Lyn(U,SH2!1) Fx*kpLs, kmLs
Rec(g~pY) + Syk(tSH2) <-> Rec(g~pY!1).Syk(tSH2!1) Fx*kpS, kmS
Lig(l!1,l!2).Lyn(U!3,SH2).Rec(a!2,b~Y!3).Rec(a!1,b~Y) -> \
    Lig(l!1,l!2).Lyn(U!3,SH2).Rec(a!2,b~Y!3).Rec(a!1,b~pY) pLb
Lig(l!1,l!2).Lyn(U!3,SH2).Rec(a!2,b~Y!3).Rec(a!1,g~pY!4).Syk(tSH2!4,l~Y) -> \
    Lig(l!1,l!2).Lyn(U!3,SH2).Rec(a!2,b~Y!3).Rec(a!1,g~pY!4).Syk(tSH2!4,l~pY) pLS
Lig(l!1,l!2).Lyn(U,SH2!3).Rec(a!2,b~pY!3).Rec(a!1,b~Y) -> \
    Lig(l!1,l!2).Lyn(U,SH2!3).Rec(a!2,b~pY!3).Rec(a!1,b~pY) pLbs
Lig(l!1,l!2).Lyn(U,SH2!3).Rec(a!2,b~pY!3).Rec(a!1,g~pY!4).Syk(tSH2!4,l~Y) -> \
    Lig(l!1,l!2).Lyn(U,SH2!3).Rec(a!2,b~pY!3).Rec(a!1,g~pY!4).Syk(tSH2!4,l~pY) pLSs
Lig(l!1,l!2).Lyn(U!3,SH2).Rec(a!2,b~Y!3).Rec(a!1,g~Y) -> \
    Lig(l!1,l!2).Lyn(U!3,SH2).Rec(a!2,b~Y!3).Rec(a!1,g~pY) pLg
Lig(l!1,l!2).Syk(tSH2!3,a~Y).Rec(a!2,g~pY!3).Rec(a!1,g~pY!4).Syk(tSH2!4,a~Y) -> \
    Lig(l!1,l!2).Syk(tSH2!3,a~Y).Rec(a!2,g~pY!3).Rec(a!1,g~pY!4).Syk(tSH2!4,a~pY) pSS
Lig(l!1,l!2).Lyn(U,SH2!3).Rec(a!2,b~pY!3).Rec(a!1,g~Y) -> \
    Lig(l!1,l!2).Lyn(U,SH2!3).Rec(a!2,b~pY!3).Rec(a!1,g~pY) pLgs
Lig(l!1,l!2).Syk(tSH2!3,a~pY).Rec(a!2,g~pY!3).Rec(a!1,g~pY!4).Syk(tSH2!4,a~Y) -> \
    Lig(l!1,l!2).Syk(tSH2!3,a~pY).Rec(a!2,g~pY!3).Rec(a!1,g~pY!4).Syk(tSH2!4,a~pY) pSSs
Rec(b~pY)-> Rec(b~Y) dm
Rec(g~pY)-> Rec(g~Y) dm
Syk(tSH2!+,l~pY)-> Syk(tSH2!+,l~Y) dm
Syk(tSH2!+,a~pY)-> Syk(tSH2!+,a~Y) dm
Syk(tSH2,l~pY)-> Syk(tSH2,l~Y) dc
Syk(tSH2,a~pY)-> Syk(tSH2,a~Y) dc
# ********************************************************************************************
# ****** Phosphorylation of LAT by Syk *******************************************************
# ********************************************************************************************
Rec(a,g~pY!1).Syk(tSH2!1,s) + LAT(s~Y) -> Rec(a,g~pY!1).Syk(tSH2!1,s!5).LAT(s~Y!5) Fx*kpLAT

Lig(l,l!2).Rec(a!2,g~pY!1).Syk(tSH2!1,s) + LAT(s~Y) -> \
    Lig(l,l!2).Rec(a!2,g~pY!1).Syk(tSH2!1,s!5).LAT(s~Y!5) Fx*kpLAT

Rec(a!3,g).Lig(l!3,l!2).Rec(a!2,g~pY!1).Syk(tSH2!1,s) + LAT(s~Y) -> \
    Rec(a!3,g).Lig(l!3,l!2).Rec(a!2,g~pY!1).Syk(tSH2!1,s!5).LAT(s~Y!5) Fx*kpsLAT

Syk(tSH2!6,s).Rec(a!3,g~pY!6).Lig(l!3,l!2).Rec(a!2,g~pY!1).Syk(tSH2!1,s) + LAT(s~Y) -> \
    Syk(tSH2!6,s).Rec(a!3,g~pY!6).Lig(l!3,l!2).Rec(a!2,g~pY!1).Syk(tSH2!1,s!7).LAT(s~Y!7) Fx*2*kpsLAT

LAT(s~Y!9).Syk(tSH2!6,s!9).Rec(a!3,g~pY!6).Lig(l!3,l!2).Rec(a!2,g~pY!1).Syk(tSH2!1,s) + LAT(s~Y) -> \
  LAT(s~Y!9).Syk(tSH2!6,s!9).Rec(a!3,g~pY!6).Lig(l!3,l!2).Rec(a!2,g~pY!1).Syk(tSH2!1,s!7).LAT(s~Y!7) Fx*kpsLAT

Syk(s!5).LAT(s~Y!5) -> Syk(s) + LAT(s~Y) kmLAT

Syk(tSH2!+,a~Y,s!5).LAT(s~Y!5) -> Syk(tSH2!+,a~Y,s) + LAT(s~pY) kcatU

Syk(tSH2!+,a~pY,s!5).LAT(s~Y!5) -> Syk(tSH2!+,a~pY,s) + LAT(s~pY) kcatP
# ********************************************************************************************
# ******  LAT + GRB + SOS interactions *******************************************************
# ********************************************************************************************
Grb(SH2,SH3) + Sos(g,g) <-> Grb(SH2,SH3!1).Sos(g!1,g)   Fx*kgsp, kgsm

Grb(SH2,SH3) + Sos(g,g!1).Grb(SH2,SH3!1) <-> Grb(SH2,SH3!2).Sos(g!2,g!1).Grb(SH2,SH3!1)   Fx*kxgsp, kxgsm

Grb(SH2,SH3) + Sos(g,g!1).Grb(SH2!+,SH3!1) <-> Grb(SH2,SH3!2).Sos(g!2,g!1).Grb(SH2!+,SH3!1)   Fx*kxgsp,kxgsm

Grb(SH2!+,SH3) + Sos(g,g) <-> Grb(SH2!+,SH3!1).Sos(g!1,g)   Fx*kgsp, kgsm

Grb(SH2!+,SH3) + Sos(g,g!1).Grb(SH2,SH3!1) <-> Grb(SH2!+,SH3!2).Sos(g!2,g!1).Grb(SH2,SH3!1)   Fx*kxgsp, kxgsm

Grb(SH2!+,SH3) + Sos(g,g!1).Grb(SH2!+,SH3!1) <-> \
    Grb(SH2!+,SH3!2).Sos(g!2,g!1).Grb(SH2!+,SH3!1)   Fx*kxgspsr, kxgsmsr

LAT(s~pY) + Grb(SH2,SH3) <-> LAT(s~pY!1).Grb(SH2!1,SH3)  Fx*kglp, kglm

LAT(s~pY) + Grb(SH2,SH3!1).Sos(g!1,g) <-> LAT(s~pY!2).Grb(SH2!2,SH3!1).Sos(g!1,g)  Fx*kglp, kglm

LAT(s~pY) + Grb(SH2,SH3!1).Sos(g!1,g!2).Grb(SH2,SH3!2) <-> \
    LAT(s~pY!3).Grb(SH2!3,SH3!1).Sos(g!1,g!2).Grb(SH2,SH3!2)  Fx*kglp, kglm

LAT(s~pY) + Grb(SH2,SH3!1).Sos(g!1,g!2).Grb(SH2!3,SH3!2).LAT(s~pY!3) <-> \
    LAT(s~pY!4).Grb(SH2!4,SH3!1).Sos(g!1,g!2).Grb(SH2!3,SH3!2).LAT(s~pY!3) Fx*kxglp, kxglm
# ********************************************************************************************
# ********************************************************************************************
end reaction rules

begin observables
#Molecules  RSu_and_LRSu  Rec(a,g~pY!1).Syk(tSH2!1,a~Y,s) Lig(l,l!2).Rec(a!2,g~pY!1).Syk(tSH2!1,a~Y,s)
#Molecules  RSp_and_LRSp  Rec(a,g~pY!1).Syk(tSH2!1,a~pY,s) Lig(l,l!2).Rec(a!2,g~pY!1).Syk(tSH2!1,a~pY,s)
#Molecules  R_L_R_Su    Rec(a!3,g).Lig(l!3,l!2).Rec(a!2,g~pY!1).Syk(tSH2!1,a~Y,s)
#Molecules  R_L_R_Sp    Rec(a!3,g).Lig(l!3,l!2).Rec(a!2,g~pY!1).Syk(tSH2!1,a~pY,s)
#Molecules  uS_R_L_R_Su   Syk(tSH2!4,a~Y,s).Rec(a!3,g~pY!4).Lig(l!3,l!2).Rec(a!2,g~pY!1).Syk(tSH2!1,a~Y,s)
#Molecules  pS_R_L_R_Sp   Syk(tSH2!4,a~pY,s).Rec(a!3,g~pY!4).Lig(l!3,l!2).Rec(a!2,g~pY!1).Syk(tSH2!1,a~pY,s)
#Molecules  uS_R_L_R_Sp   Syk(tSH2!4,a~Y,s).Rec(a!3,g~pY!4).Lig(l!3,l!2).Rec(a!2,g~pY!1).Syk(tSH2!1,a~pY,s)

Species   FreeUnLAT   LAT(s~Y)
Species   BoundUnLAT    LAT(s~Y!+)
Species   FreePhosLAT   LAT(s~pY)
Species   Grbfree     Grb(SH2,SH3)
Species   Sosfree     Sos(g,g)
end observables

writeXML()
#generate_network({overwrite=>1});
#simulate_ode({t_end=>200,n_steps=>1000,atol=>1e-8,rtol=>1e-8});
#simulate_ps({t_end=>200,n_steps=>1000});
