# Supplementary material for: Automated visualization of rule-based models
Source: PLoS Comput Biol. 2017 Nov 13;13(11):e1005857. doi: 10.1371/journal.pcbi.1005857 (PMC5703574; doi:10.1371/journal.pcbi.1005857)
Supplement: S2 Dataset — (ZIP) [file pcbi.1005857.s010.zip › model_analysis/models/Nag2009.net]

# Created by BioNetGen 2.2.6-stable
begin parameters
    1 Fx             100  # Constant
    2 kpLAT          1.000000e-03  # Constant
    3 kpsLAT         1.000000e-04  # Constant
    4 kmLAT          1.000000e+02  # Constant
    5 kcatU          1.000000e+03  # Constant
    6 kcatP          1.000000e+05  # Constant
    7 Lig_tot        1000000  # Constant
    8 Rec_tot        400000  # Constant
    9 Lyn_tot        28000  # Constant
   10 Syk_tot        400000  # Constant
   11 kp1            1.33e-10  # Constant
   12 km1            0  # Constant
   13 kp2            2.5e-4  # Constant
   14 km2            0  # Constant
   15 kpL            5e-5  # Constant
   16 kmL            20  # Constant
   17 kpLs           5e-5  # Constant
   18 kmLs           0.12  # Constant
   19 kpS            6e-5  # Constant
   20 kmS            0.13  # Constant
   21 kpSs           6e-5  # Constant
   22 kmSs           0.13  # Constant
   23 pLb            30  # Constant
   24 pLbs           100  # Constant
   25 pLg            1  # Constant
   26 pLgs           3  # Constant
   27 pLS            30  # Constant
   28 pLSs           100  # Constant
   29 pSS            100  # Constant
   30 pSSs           200  # Constant
   31 dm             20  # Constant
   32 dc             20  # Constant
   33 Lat_tot        100000  # Constant
   34 Grb_tot        750000  # Constant
   35 Sos_tot        375000  # Constant
   36 kglp           4.86568e-06  # Constant
   37 kglm           0.31  # Constant
   38 kxglp          1.08975e-04  # Constant
   39 kxglm          kglm  # ConstantExpression
   40 kgsp           4.37911e-07  # Constant
   41 kgsm           0.034412  # Constant
   42 sigma          0.5  # Constant
   43 kxgsp          sigma*kgsp  # ConstantExpression
   44 kxgsm          kgsm  # ConstantExpression
   45 kxgspsr        ((sigma*kgsp)*kxglp)/kglp  # ConstantExpression
   46 kxgsmsr        kgsm  # ConstantExpression
   47 _InitialConc1  Lig_tot/Fx  # ConstantExpression
   48 _InitialConc2  Lyn_tot/Fx  # ConstantExpression
   49 _InitialConc3  Syk_tot/Fx  # ConstantExpression
   50 _InitialConc4  Rec_tot/Fx  # ConstantExpression
   51 _InitialConc5  Lat_tot/Fx  # ConstantExpression
   52 _InitialConc6  Grb_tot/Fx  # ConstantExpression
   53 _InitialConc7  Sos_tot/Fx  # ConstantExpression
   54 _rateLaw1      Fx*kp1  # ConstantExpression
   55 _rateLaw2      Fx*kp2  # ConstantExpression
   56 _rateLaw3      Fx*kpL  # ConstantExpression
   57 _rateLaw4      Fx*kpLs  # ConstantExpression
   58 _rateLaw5      Fx*kpS  # ConstantExpression
   59 _rateLaw6      Fx*kpLAT  # ConstantExpression
   60 _rateLaw7      Fx*kpLAT  # ConstantExpression
   61 _rateLaw8      Fx*kpsLAT  # ConstantExpression
   62 _rateLaw9      (Fx*2)*kpsLAT  # ConstantExpression
   63 _rateLaw10     Fx*kpsLAT  # ConstantExpression
   64 _rateLaw11     Fx*kgsp  # ConstantExpression
   65 _rateLaw12     Fx*kxgsp  # ConstantExpression
   66 _rateLaw13     Fx*kxgsp  # ConstantExpression
   67 _rateLaw14     Fx*kgsp  # ConstantExpression
   68 _rateLaw15     Fx*kxgsp  # ConstantExpression
   69 _rateLaw16     Fx*kxgspsr  # ConstantExpression
   70 _rateLaw17     Fx*kglp  # ConstantExpression
   71 _rateLaw18     Fx*kglp  # ConstantExpression
   72 _rateLaw19     Fx*kglp  # ConstantExpression
   73 _rateLaw20     Fx*kxglp  # ConstantExpression
end parameters
begin species
    1 Lig(l,l) _InitialConc1
    2 Lyn(SH2,U) _InitialConc2
    3 Syk(a~Y,l~Y,s,tSH2) _InitialConc3
    4 Rec(a,b~Y,g~Y) _InitialConc4
    5 LAT(s~Y) _InitialConc5
    6 Grb(SH2,SH3) _InitialConc6
    7 Sos(g,g) _InitialConc7
    8 Lig(l!1,l).Rec(a!1,b~Y,g~Y) 0
    9 Lyn(SH2,U!1).Rec(a,b~Y!1,g~Y) 0
   10 Grb(SH2,SH3!1).Sos(g!1,g) 0
   11 Lig(l!1,l).Lyn(SH2,U!2).Rec(a!1,b~Y!2,g~Y) 0
   12 Lig(l!1,l!2).Rec(a!2,b~Y,g~Y).Rec(a!1,b~Y,g~Y) 0
   13 Lig(l!1,l!2).Lyn(SH2,U!3).Rec(a!2,b~Y!3,g~Y).Rec(a!1,b~Y,g~Y) 0
   14 Grb(SH2,SH3!1).Grb(SH2,SH3!2).Sos(g!2,g!1) 0
   15 Lig(l!1,l!2).Lyn(SH2,U!3).Lyn(SH2,U!4).Rec(a!2,b~Y!3,g~Y).Rec(a!1,b~Y!4,g~Y) 0
   16 Lig(l!1,l!2).Lyn(SH2,U!3).Rec(a!2,b~Y!3,g~Y).Rec(a!1,b~pY,g~Y) 0
   17 Lig(l!1,l!2).Lyn(SH2,U!3).Rec(a!2,b~Y!3,g~Y).Rec(a!1,b~Y,g~pY) 0
   18 Lig(l!1,l).Rec(a!1,b~pY,g~Y) 0
   19 Rec(a,b~pY,g~Y) 0
   20 Lig(l!1,l).Rec(a!1,b~Y,g~pY) 0
   21 Rec(a,b~Y,g~pY) 0
   22 Lig(l!1,l!2).Lyn(SH2,U!3).Lyn(SH2,U!4).Rec(a!2,b~Y!3,g~Y).Rec(a!1,b~Y!4,g~pY) 0
   23 Lig(l!1,l!2).Rec(a!2,b~Y,g~Y).Rec(a!1,b~pY,g~Y) 0
   24 Lig(l!1,l!2).Rec(a!2,b~Y,g~Y).Rec(a!1,b~Y,g~pY) 0
   25 Lig(l!1,l!2).Lyn(SH2!3,U).Lyn(SH2,U!4).Rec(a!2,b~Y!4,g~Y).Rec(a!1,b~pY!3,g~Y) 0
   26 Lig(l!1,l!2).Lyn(SH2,U!3).Rec(a!2,b~Y!3,g~Y).Rec(a!1,b~Y,g~pY!4).Syk(a~Y,l~Y,s,tSH2!4) 0
   27 Lig(l!1,l!2).Lyn(SH2,U!3).Rec(a!2,b~Y!3,g~Y).Rec(a!1,b~pY,g~pY) 0
   28 Lig(l!1,l!2).Rec(a!2,b~pY,g~Y).Rec(a!1,b~pY,g~Y) 0
   29 Lig(l!1,l!2).Rec(a!1,b~Y,g~pY).Rec(a!2,b~pY,g~Y) 0
   30 Lig(l!1,l!2).Rec(a!2,b~Y,g~pY).Rec(a!1,b~Y,g~pY) 0
   31 Lig(l!1,l).Lyn(SH2,U!2).Rec(a!1,b~Y!2,g~pY) 0
   32 Lyn(SH2,U!1).Rec(a,b~Y!1,g~pY) 0
   33 Lig(l!1,l).Lyn(SH2!2,U).Rec(a!1,b~pY!2,g~Y) 0
   34 Lyn(SH2!1,U).Rec(a,b~pY!1,g~Y) 0
   35 Lig(l!1,l).Rec(a!1,b~Y,g~pY!2).Syk(a~Y,l~Y,s,tSH2!2) 0
   36 Rec(a,b~Y,g~pY!1).Syk(a~Y,l~Y,s,tSH2!1) 0
   37 Lig(l!1,l).Rec(a!1,b~pY,g~pY) 0
   38 Rec(a,b~pY,g~pY) 0
   39 Lig(l!1,l!2).Lyn(SH2,U!3).Rec(a!1,b~Y!3,g~pY).Rec(a!2,b~Y,g~Y) 0
   40 Lig(l!1,l!2).Lyn(SH2,U!3).Lyn(SH2,U!4).Rec(a!2,b~Y!3,g~Y).Rec(a!1,b~Y!4,g~pY!5).Syk(a~Y,l~Y,s,tSH2!5) 0
   41 Lig(l!1,l!2).Lyn(SH2!3,U).Rec(a!2,b~Y,g~Y).Rec(a!1,b~pY!3,g~Y) 0
   42 Lig(l!1,l!2).Rec(a!2,b~Y,g~Y).Rec(a!1,b~Y,g~pY!3).Syk(a~Y,l~Y,s,tSH2!3) 0
   43 Lig(l!1,l!2).Rec(a!2,b~Y,g~Y).Rec(a!1,b~pY,g~pY) 0
   44 Lig(l!1,l!2).Lyn(SH2!3,U).Lyn(SH2,U!4).Rec(a!2,b~Y!4,g~Y).Rec(a!1,b~pY!3,g~pY) 0
   45 Lig(l!1,l!2).Lyn(SH2,U!3).Rec(a!2,b~Y!3,g~Y).Rec(a!1,b~pY,g~pY!4).Syk(a~Y,l~Y,s,tSH2!4) 0
   46 Lig(l!1,l!2).Lyn(SH2,U!3).Rec(a!2,b~Y!3,g~Y).Rec(a!1,b~Y,g~pY!4).Syk(a~Y,l~pY,s,tSH2!4) 0
   47 Lig(l!1,l!2).Lyn(SH2,U!3).Lyn(SH2,U!4).Rec(a!2,b~Y!3,g~pY).Rec(a!1,b~Y!4,g~pY) 0
   48 Lig(l!1,l!2).Lyn(SH2!3,U).Lyn(SH2,U!4).Rec(a!2,b~Y!4,g~pY).Rec(a!1,b~pY!3,g~Y) 0
   49 LAT(s~Y!1).Lig(l!2,l!3).Lyn(SH2,U!4).Rec(a!3,b~Y!4,g~Y).Rec(a!2,b~Y,g~pY!5).Syk(a~Y,l~Y,s!1,tSH2!5) 0
   50 Lig(l!1,l!2).Lyn(SH2,U!3).Rec(a!1,b~Y!3,g~pY).Rec(a!2,b~pY,g~Y) 0
   51 Lig(l!1,l!2).Lyn(SH2!3,U).Rec(a!1,b~pY!3,g~Y).Rec(a!2,b~pY,g~Y) 0
   52 Lig(l!1,l!2).Rec(a!1,b~Y,g~pY!3).Rec(a!2,b~pY,g~Y).Syk(a~Y,l~Y,s,tSH2!3) 0
   53 Lig(l!1,l!2).Rec(a!2,b~pY,g~Y).Rec(a!1,b~pY,g~pY) 0
   54 Lig(l!1,l!2).Lyn(SH2,U!3).Rec(a!1,b~Y!3,g~pY).Rec(a!2,b~Y,g~pY) 0
   55 Lig(l!1,l!2).Lyn(SH2!3,U).Rec(a!2,b~Y,g~pY).Rec(a!1,b~pY!3,g~Y) 0
   56 Lig(l!1,l!2).Rec(a!1,b~Y,g~pY!3).Rec(a!2,b~Y,g~pY).Syk(a~Y,l~Y,s,tSH2!3) 0
   57 Lig(l!1,l!2).Rec(a!2,b~Y,g~pY).Rec(a!1,b~pY,g~pY) 0
   58 Lig(l!1,l!2).Lyn(SH2,U!3).Rec(a!2,b~Y!3,g~pY).Rec(a!1,b~Y,g~pY!4).Syk(a~Y,l~Y,s,tSH2!4) 0
   59 Lig(l!1,l!2).Lyn(SH2,U!3).Rec(a!2,b~Y!3,g~pY).Rec(a!1,b~pY,g~pY) 0
   60 Lig(l!1,l!2).Lyn(SH2!3,U).Lyn(SH2!4,U).Rec(a!2,b~pY!3,g~Y).Rec(a!1,b~pY!4,g~Y) 0
   61 Lig(l!1,l!2).Lyn(SH2!3,U).Rec(a!1,b~Y,g~pY!4).Rec(a!2,b~pY!3,g~Y).Syk(a~Y,l~Y,s,tSH2!4) 0
   62 Lig(l!1,l!2).Lyn(SH2!3,U).Rec(a!2,b~pY!3,g~Y).Rec(a!1,b~pY,g~pY) 0
   63 Lig(l!1,l!2).Rec(a!2,b~Y,g~pY!3).Rec(a!1,b~Y,g~pY!4).Syk(a~Y,l~Y,s,tSH2!3).Syk(a~Y,l~Y,s,tSH2!4) 0
   64 Lig(l!1,l!2).Rec(a!2,b~Y,g~pY!3).Rec(a!1,b~pY,g~pY).Syk(a~Y,l~Y,s,tSH2!3) 0
   65 Lig(l!1,l!2).Rec(a!2,b~pY,g~pY).Rec(a!1,b~pY,g~pY) 0
   66 Lig(l!1,l).Lyn(SH2,U!2).Rec(a!1,b~Y!2,g~pY!3).Syk(a~Y,l~Y,s,tSH2!3) 0
   67 Lyn(SH2,U!1).Rec(a,b~Y!1,g~pY!2).Syk(a~Y,l~Y,s,tSH2!2) 0
   68 Lig(l!1,l).Lyn(SH2!2,U).Rec(a!1,b~pY!2,g~pY) 0
   69 Lyn(SH2!1,U).Rec(a,b~pY!1,g~pY) 0
   70 Lig(l!1,l).Rec(a!1,b~pY,g~pY!2).Syk(a~Y,l~Y,s,tSH2!2) 0
   71 Rec(a,b~pY,g~pY!1).Syk(a~Y,l~Y,s,tSH2!1) 0
   72 Lig(l!1,l).Rec(a!1,b~Y,g~pY!2).Syk(a~Y,l~pY,s,tSH2!2) 0
   73 Rec(a,b~Y,g~pY!1).Syk(a~Y,l~pY,s,tSH2!1) 0
   74 LAT(s~Y!1).Lig(l!2,l).Rec(a!2,b~Y,g~pY!3).Syk(a~Y,l~Y,s!1,tSH2!3) 0
   75 LAT(s~Y!1).Rec(a,b~Y,g~pY!2).Syk(a~Y,l~Y,s!1,tSH2!2) 0
   76 Lig(l!1,l!2).Lyn(SH2,U!3).Rec(a!1,b~Y!3,g~pY!4).Rec(a!2,b~Y,g~Y).Syk(a~Y,l~Y,s,tSH2!4) 0
   77 Lig(l!1,l!2).Lyn(SH2,U!3).Lyn(SH2,U!4).Rec(a!2,b~Y!3,g~Y).Rec(a!1,b~Y!4,g~pY!5).Syk(a~Y,l~pY,s,tSH2!5) 0
   78 LAT(s~Y!1).Lig(l!2,l!3).Lyn(SH2,U!4).Lyn(SH2,U!5).Rec(a!3,b~Y!4,g~Y).Rec(a!2,b~Y!5,g~pY!6).Syk(a~Y,l~Y,s!1,tSH2!6) 0
   79 Lig(l!1,l!2).Lyn(SH2!3,U).Rec(a!2,b~Y,g~Y).Rec(a!1,b~pY!3,g~pY) 0
   80 Lig(l!1,l!2).Rec(a!2,b~Y,g~Y).Rec(a!1,b~pY,g~pY!3).Syk(a~Y,l~Y,s,tSH2!3) 0
   81 Lig(l!1,l!2).Rec(a!2,b~Y,g~Y).Rec(a!1,b~Y,g~pY!3).Syk(a~Y,l~pY,s,tSH2!3) 0
   82 LAT(s~Y!1).Lig(l!2,l!3).Rec(a!3,b~Y,g~Y).Rec(a!2,b~Y,g~pY!4).Syk(a~Y,l~Y,s!1,tSH2!4) 0
   83 Lig(l!1,l!2).Lyn(SH2!3,U).Lyn(SH2,U!4).Rec(a!2,b~Y!4,g~Y).Rec(a!1,b~pY!3,g~pY!5).Syk(a~Y,l~Y,s,tSH2!5) 0
   84 Lig(l!1,l!2).Lyn(SH2,U!3).Lyn(SH2,U!4).Rec(a!2,b~Y!3,g~pY!5).Rec(a!1,b~Y!4,g~pY).Syk(a~Y,l~Y,s,tSH2!5) 0
   85 Lig(l!1,l!2).Lyn(SH2!3,U).Lyn(SH2,U!4).Rec(a!2,b~Y!4,g~pY!5).Rec(a!1,b~pY!3,g~Y).Syk(a~Y,l~Y,s,tSH2!5) 0
   86 Syk(a~Y,l~pY,s,tSH2) 0
   87 LAT(s~Y!1).Syk(a~Y,l~Y,s!1,tSH2) 0
   88 Lig(l!1,l!2).Lyn(SH2,U!3).Rec(a!2,b~Y!3,g~Y).Rec(a!1,b~pY,g~pY!4).Syk(a~Y,l~pY,s,tSH2!4) 0
   89 LAT(s~Y!1).Lig(l!2,l!3).Lyn(SH2,U!4).Rec(a!3,b~Y!4,g~Y).Rec(a!2,b~pY,g~pY!5).Syk(a~Y,l~Y,s!1,tSH2!5) 0
   90 LAT(s~Y!1).Lig(l!2,l!3).Lyn(SH2,U!4).Rec(a!3,b~Y!4,g~Y).Rec(a!2,b~Y,g~pY!5).Syk(a~Y,l~pY,s!1,tSH2!5) 0
   91 Lig(l!1,l!2).Lyn(SH2!3,U).Lyn(SH2,U!4).Rec(a!2,b~Y!4,g~pY).Rec(a!1,b~pY!3,g~pY) 0
   92 LAT(s~pY) 0
   93 Lig(l!1,l!2).Lyn(SH2,U!3).Rec(a!1,b~Y!3,g~pY!4).Rec(a!2,b~pY,g~Y).Syk(a~Y,l~Y,s,tSH2!4) 0
   94 Lig(l!1,l!2).Lyn(SH2!3,U).Rec(a!1,b~pY!3,g~pY).Rec(a!2,b~pY,g~Y) 0
   95 Lig(l!1,l!2).Rec(a!2,b~pY,g~Y).Rec(a!1,b~pY,g~pY!3).Syk(a~Y,l~Y,s,tSH2!3) 0
   96 Lig(l!1,l!2).Rec(a!1,b~Y,g~pY!3).Rec(a!2,b~pY,g~Y).Syk(a~Y,l~pY,s,tSH2!3) 0
   97 LAT(s~Y!1).Lig(l!2,l!3).Rec(a!2,b~Y,g~pY!4).Rec(a!3,b~pY,g~Y).Syk(a~Y,l~Y,s!1,tSH2!4) 0
   98 Lig(l!1,l!2).Lyn(SH2,U!3).Rec(a!1,b~Y!3,g~pY!4).Rec(a!2,b~Y,g~pY).Syk(a~Y,l~Y,s,tSH2!4) 0
   99 Lig(l!1,l!2).Lyn(SH2!3,U).Rec(a!2,b~Y,g~pY).Rec(a!1,b~pY!3,g~pY) 0
  100 Lig(l!1,l!2).Rec(a!2,b~Y,g~pY).Rec(a!1,b~pY,g~pY!3).Syk(a~Y,l~Y,s,tSH2!3) 0
  101 Lig(l!1,l!2).Rec(a!1,b~Y,g~pY!3).Rec(a!2,b~Y,g~pY).Syk(a~Y,l~pY,s,tSH2!3) 0
  102 LAT(s~Y!1).Lig(l!2,l!3).Rec(a!2,b~Y,g~pY!4).Rec(a!3,b~Y,g~pY).Syk(a~Y,l~Y,s!1,tSH2!4) 0
  103 Lig(l!1,l!2).Lyn(SH2,U!3).Rec(a!2,b~Y!3,g~pY).Rec(a!1,b~pY,g~pY!4).Syk(a~Y,l~Y,s,tSH2!4) 0
  104 Lig(l!1,l!2).Lyn(SH2,U!3).Rec(a!2,b~Y!3,g~pY).Rec(a!1,b~Y,g~pY!4).Syk(a~Y,l~pY,s,tSH2!4) 0
  105 LAT(s~Y!1).Lig(l!2,l!3).Lyn(SH2,U!4).Rec(a!3,b~Y!4,g~pY).Rec(a!2,b~Y,g~pY!5).Syk(a~Y,l~Y,s!1,tSH2!5) 0
  106 Lig(l!1,l!2).Lyn(SH2!3,U).Lyn(SH2!4,U).Rec(a!2,b~pY!3,g~Y).Rec(a!1,b~pY!4,g~pY) 0
  107 Lig(l!1,l!2).Lyn(SH2!3,U).Rec(a!2,b~pY!3,g~Y).Rec(a!1,b~pY,g~pY!4).Syk(a~Y,l~Y,s,tSH2!4) 0
  108 Lig(l!1,l!2).Lyn(SH2!3,U).Rec(a!1,b~Y,g~pY!4).Rec(a!2,b~pY!3,g~Y).Syk(a~Y,l~pY,s,tSH2!4) 0
  109 LAT(s~Y!1).Lig(l!2,l!3).Lyn(SH2!4,U).Rec(a!2,b~Y,g~pY!5).Rec(a!3,b~pY!4,g~Y).Syk(a~Y,l~Y,s!1,tSH2!5) 0
  110 Lig(l!1,l!2).Lyn(SH2,U!3).Rec(a!1,b~Y!3,g~pY!4).Rec(a!2,b~Y,g~pY!5).Syk(a~Y,l~Y,s,tSH2!5).Syk(a~Y,l~Y,s,tSH2!4) 0
  111 Lig(l!1,l!2).Lyn(SH2!3,U).Rec(a!2,b~Y,g~pY!4).Rec(a!1,b~pY!3,g~pY).Syk(a~Y,l~Y,s,tSH2!4) 0
  112 Lig(l!1,l!2).Rec(a!2,b~Y,g~pY!3).Rec(a!1,b~pY,g~pY!4).Syk(a~Y,l~Y,s,tSH2!3).Syk(a~Y,l~Y,s,tSH2!4) 0
  113 Lig(l!1,l!2).Rec(a!2,b~Y,g~pY!3).Rec(a!1,b~Y,g~pY!4).Syk(a~Y,l~Y,s,tSH2!3).Syk(a~Y,l~pY,s,tSH2!4) 0
  114 LAT(s~Y!1).Lig(l!2,l!3).Rec(a!3,b~Y,g~pY!4).Rec(a!2,b~Y,g~pY!5).Syk(a~Y,l~Y,s!1,tSH2!5).Syk(a~Y,l~Y,s,tSH2!4) 0
  115 Lig(l!1,l!2).Lyn(SH2,U!3).Rec(a!1,b~Y!3,g~pY!4).Rec(a!2,b~pY,g~pY).Syk(a~Y,l~Y,s,tSH2!4) 0
  116 Lig(l!1,l!2).Lyn(SH2!3,U).Rec(a!1,b~pY!3,g~pY).Rec(a!2,b~pY,g~pY) 0
  117 Lig(l!1,l!2).Rec(a!1,b~pY,g~pY!3).Rec(a!2,b~pY,g~pY).Syk(a~Y,l~Y,s,tSH2!3) 0
  118 Lig(l!1,l!2).Rec(a!1,b~Y,g~pY!3).Rec(a!2,b~pY,g~pY).Syk(a~Y,l~pY,s,tSH2!3) 0
  119 LAT(s~Y!1).Lig(l!2,l!3).Rec(a!2,b~Y,g~pY!4).Rec(a!3,b~pY,g~pY).Syk(a~Y,l~Y,s!1,tSH2!4) 0
  120 Lig(l!1,l!2).Lyn(SH2,U!3).Lyn(SH2,U!4).Rec(a!2,b~Y!3,g~pY!5).Rec(a!1,b~Y!4,g~pY!6).Syk(a~Y,l~Y,s,tSH2!5).Syk(a~Y,l~Y,s,tSH2!6) 0
  121 Lig(l!1,l!2).Lyn(SH2!3,U).Lyn(SH2,U!4).Rec(a!2,b~Y!4,g~pY!5).Rec(a!1,b~pY!3,g~pY).Syk(a~Y,l~Y,s,tSH2!5) 0
  122 Lig(l!1,l!2).Lyn(SH2,U!3).Rec(a!2,b~Y!3,g~pY!4).Rec(a!1,b~pY,g~pY!5).Syk(a~Y,l~Y,s,tSH2!4).Syk(a~Y,l~Y,s,tSH2!5) 0
  123 Lig(l!1,l!2).Lyn(SH2,U!3).Rec(a!2,b~Y!3,g~pY!4).Rec(a!1,b~Y,g~pY!5).Syk(a~Y,l~Y,s,tSH2!4).Syk(a~Y,l~pY,s,tSH2!5) 0
  124 LAT(s~Y!1).Lig(l!2,l!3).Lyn(SH2,U!4).Rec(a!3,b~Y!4,g~pY!5).Rec(a!2,b~Y,g~pY!6).Syk(a~Y,l~Y,s!1,tSH2!6).Syk(a~Y,l~Y,s,tSH2!5) 0
  125 Lig(l!1,l!2).Lyn(SH2!3,U).Lyn(SH2!4,U).Rec(a!2,b~pY!3,g~pY).Rec(a!1,b~pY!4,g~pY) 0
  126 Lig(l!1,l!2).Lyn(SH2!3,U).Rec(a!2,b~pY!3,g~pY).Rec(a!1,b~pY,g~pY!4).Syk(a~Y,l~Y,s,tSH2!4) 0
  127 Lig(l!1,l!2).Lyn(SH2!3,U).Rec(a!1,b~Y,g~pY!4).Rec(a!2,b~pY!3,g~pY).Syk(a~Y,l~pY,s,tSH2!4) 0
  128 LAT(s~Y!1).Lig(l!2,l!3).Lyn(SH2!4,U).Rec(a!2,b~Y,g~pY!5).Rec(a!3,b~pY!4,g~pY).Syk(a~Y,l~Y,s!1,tSH2!5) 0
  129 Lig(l!1,l!2).Rec(a!2,b~pY,g~pY!3).Rec(a!1,b~pY,g~pY!4).Syk(a~Y,l~Y,s,tSH2!3).Syk(a~Y,l~Y,s,tSH2!4) 0
  130 Lig(l!1,l!2).Rec(a!1,b~Y,g~pY!3).Rec(a!2,b~pY,g~pY!4).Syk(a~Y,l~Y,s,tSH2!4).Syk(a~Y,l~pY,s,tSH2!3) 0
  131 LAT(s~Y!1).Lig(l!2,l!3).Rec(a!2,b~Y,g~pY!4).Rec(a!3,b~pY,g~pY!5).Syk(a~Y,l~Y,s!1,tSH2!4).Syk(a~Y,l~Y,s,tSH2!5) 0
  132 Lig(l!1,l!2).Rec(a!2,b~Y,g~pY!3).Rec(a!1,b~Y,g~pY!4).Syk(a~Y,l~pY,s,tSH2!3).Syk(a~Y,l~pY,s,tSH2!4) 0
  133 LAT(s~Y!1).Lig(l!2,l!3).Rec(a!3,b~Y,g~pY!4).Rec(a!2,b~Y,g~pY!5).Syk(a~Y,l~Y,s!1,tSH2!5).Syk(a~Y,l~pY,s,tSH2!4) 0
  134 LAT(s~Y!1).LAT(s~Y!2).Lig(l!3,l!4).Rec(a!4,b~Y,g~pY!5).Rec(a!3,b~Y,g~pY!6).Syk(a~Y,l~Y,s!1,tSH2!5).Syk(a~Y,l~Y,s!2,tSH2!6) 0
  135 Lig(l!1,l).Lyn(SH2,U!2).Rec(a!1,b~Y!2,g~pY!3).Syk(a~Y,l~pY,s,tSH2!3) 0
  136 Lyn(SH2,U!1).Rec(a,b~Y!1,g~pY!2).Syk(a~Y,l~pY,s,tSH2!2) 0
  137 LAT(s~Y!1).Lig(l!2,l).Lyn(SH2,U!3).Rec(a!2,b~Y!3,g~pY!4).Syk(a~Y,l~Y,s!1,tSH2!4) 0
  138 LAT(s~Y!1).Lyn(SH2,U!2).Rec(a,b~Y!2,g~pY!3).Syk(a~Y,l~Y,s!1,tSH2!3) 0
  139 Lig(l!1,l).Lyn(SH2!2,U).Rec(a!1,b~pY!2,g~pY!3).Syk(a~Y,l~Y,s,tSH2!3) 0
  140 Lyn(SH2!1,U).Rec(a,b~pY!1,g~pY!2).Syk(a~Y,l~Y,s,tSH2!2) 0
  141 Lig(l!1,l).Rec(a!1,b~pY,g~pY!2).Syk(a~Y,l~pY,s,tSH2!2) 0
  142 Rec(a,b~pY,g~pY!1).Syk(a~Y,l~pY,s,tSH2!1) 0
  143 LAT(s~Y!1).Lig(l!2,l).Rec(a!2,b~pY,g~pY!3).Syk(a~Y,l~Y,s!1,tSH2!3) 0
  144 LAT(s~Y!1).Rec(a,b~pY,g~pY!2).Syk(a~Y,l~Y,s!1,tSH2!2) 0
  145 LAT(s~Y!1).Lig(l!2,l).Rec(a!2,b~Y,g~pY!3).Syk(a~Y,l~pY,s!1,tSH2!3) 0
  146 LAT(s~Y!1).Rec(a,b~Y,g~pY!2).Syk(a~Y,l~pY,s!1,tSH2!2) 0
  147 Lig(l!1,l!2).Lyn(SH2,U!3).Rec(a!1,b~Y!3,g~pY!4).Rec(a!2,b~Y,g~Y).Syk(a~Y,l~pY,s,tSH2!4) 0
  148 LAT(s~Y!1).Lig(l!2,l!3).Lyn(SH2,U!4).Rec(a!2,b~Y!4,g~pY!5).Rec(a!3,b~Y,g~Y).Syk(a~Y,l~Y,s!1,tSH2!5) 0
  149 LAT(s~Y!1).Lig(l!2,l!3).Lyn(SH2,U!4).Lyn(SH2,U!5).Rec(a!3,b~Y!4,g~Y).Rec(a!2,b~Y!5,g~pY!6).Syk(a~Y,l~pY,s!1,tSH2!6) 0
  150 Lig(l!1,l!2).Lyn(SH2!3,U).Rec(a!2,b~Y,g~Y).Rec(a!1,b~pY!3,g~pY!4).Syk(a~Y,l~Y,s,tSH2!4) 0
  151 Lig(l!1,l!2).Rec(a!2,b~Y,g~Y).Rec(a!1,b~pY,g~pY!3).Syk(a~Y,l~pY,s,tSH2!3) 0
  152 LAT(s~Y!1).Lig(l!2,l!3).Rec(a!3,b~Y,g~Y).Rec(a!2,b~pY,g~pY!4).Syk(a~Y,l~Y,s!1,tSH2!4) 0
  153 LAT(s~Y!1).Lig(l!2,l!3).Rec(a!3,b~Y,g~Y).Rec(a!2,b~Y,g~pY!4).Syk(a~Y,l~pY,s!1,tSH2!4) 0
  154 Lig(l!1,l!2).Lyn(SH2!3,U).Lyn(SH2,U!4).Rec(a!2,b~Y!4,g~Y).Rec(a!1,b~pY!3,g~pY!5).Syk(a~Y,l~pY,s,tSH2!5) 0
  155 LAT(s~Y!1).Lig(l!2,l!3).Lyn(SH2!4,U).Lyn(SH2,U!5).Rec(a!3,b~Y!5,g~Y).Rec(a!2,b~pY!4,g~pY!6).Syk(a~Y,l~Y,s!1,tSH2!6) 0
  156 Lig(l!1,l!2).Lyn(SH2,U!3).Lyn(SH2,U!4).Rec(a!2,b~Y!3,g~pY!5).Rec(a!1,b~Y!4,g~pY).Syk(a~Y,l~pY,s,tSH2!5) 0
  157 LAT(s~Y!1).Lig(l!2,l!3).Lyn(SH2,U!4).Lyn(SH2,U!5).Rec(a!3,b~Y!4,g~pY!6).Rec(a!2,b~Y!5,g~pY).Syk(a~Y,l~Y,s!1,tSH2!6) 0
  158 Lig(l!1,l!2).Lyn(SH2!3,U).Lyn(SH2,U!4).Rec(a!2,b~Y!4,g~pY!5).Rec(a!1,b~pY!3,g~Y).Syk(a~Y,l~pY,s,tSH2!5) 0
  159 LAT(s~Y!1).Lig(l!2,l!3).Lyn(SH2!4,U).Lyn(SH2,U!5).Rec(a!3,b~Y!5,g~pY!6).Rec(a!2,b~pY!4,g~Y).Syk(a~Y,l~Y,s!1,tSH2!6) 0
  160 Lig(l!1,l!2).Lyn(SH2,U!3).Rec(a!1,b~Y!3,g~pY!4).Rec(a!2,b~pY,g~Y).Syk(a~Y,l~pY,s,tSH2!4) 0
  161 LAT(s~Y!1).Lig(l!2,l!3).Lyn(SH2,U!4).Rec(a!2,b~Y!4,g~pY!5).Rec(a!3,b~pY,g~Y).Syk(a~Y,l~Y,s!1,tSH2!5) 0
  162 Lig(l!1,l!2).Rec(a!2,b~pY,g~Y).Rec(a!1,b~pY,g~pY!3).Syk(a~Y,l~pY,s,tSH2!3) 0
  163 LAT(s~Y!1).Lig(l!2,l!3).Rec(a!3,b~pY,g~Y).Rec(a!2,b~pY,g~pY!4).Syk(a~Y,l~Y,s!1,tSH2!4) 0
  164 Lig(l!1,l!2).Lyn(SH2,U!3).Rec(a!1,b~Y!3,g~pY!4).Rec(a!2,b~Y,g~pY).Syk(a~Y,l~pY,s,tSH2!4) 0
  165 LAT(s~Y!1).Lig(l!2,l!3).Lyn(SH2,U!4).Rec(a!2,b~Y!4,g~pY!5).Rec(a!3,b~Y,g~pY).Syk(a~Y,l~Y,s!1,tSH2!5) 0
  166 Lig(l!1,l!2).Rec(a!2,b~Y,g~pY).Rec(a!1,b~pY,g~pY!3).Syk(a~Y,l~pY,s,tSH2!3) 0
  167 LAT(s~Y!1).Lig(l!2,l!3).Rec(a!3,b~Y,g~pY).Rec(a!2,b~pY,g~pY!4).Syk(a~Y,l~Y,s!1,tSH2!4) 0
  168 Lig(l!1,l!2).Lyn(SH2,U!3).Rec(a!2,b~Y!3,g~pY!4).Rec(a!1,b~Y,g~pY!5).Syk(a~Y,l~Y,s,tSH2!5).Syk(a~Y,l~pY,s,tSH2!4) 0
  169 LAT(s~Y!1).Lig(l!2,l!3).Lyn(SH2,U!4).Rec(a!3,b~Y!4,g~pY!5).Rec(a!2,b~Y,g~pY!6).Syk(a~Y,l~Y,s!1,tSH2!5).Syk(a~Y,l~Y,s,tSH2!6) 0
  170 Lig(l!1,l!2).Lyn(SH2,U!3).Rec(a!2,b~Y!3,g~pY!4).Rec(a!1,b~pY,g~pY).Syk(a~Y,l~pY,s,tSH2!4) 0
  171 LAT(s~Y!1).Lig(l!2,l!3).Lyn(SH2,U!4).Rec(a!3,b~Y!4,g~pY!5).Rec(a!2,b~pY,g~pY).Syk(a~Y,l~Y,s!1,tSH2!5) 0
  172 Lig(l!1,l!2).Lyn(SH2,U!3).Rec(a!2,b~Y!3,g~pY).Rec(a!1,b~pY,g~pY!4).Syk(a~Y,l~pY,s,tSH2!4) 0
  173 LAT(s~Y!1).Lig(l!2,l!3).Lyn(SH2,U!4).Rec(a!3,b~Y!4,g~pY).Rec(a!2,b~pY,g~pY!5).Syk(a~Y,l~Y,s!1,tSH2!5) 0
  174 Lig(l!1,l!2).Lyn(SH2!3,U).Rec(a!2,b~pY!3,g~Y).Rec(a!1,b~pY,g~pY!4).Syk(a~Y,l~pY,s,tSH2!4) 0
  175 LAT(s~Y!1).Lig(l!2,l!3).Lyn(SH2!4,U).Rec(a!3,b~pY!4,g~Y).Rec(a!2,b~pY,g~pY!5).Syk(a~Y,l~Y,s!1,tSH2!5) 0
  176 Lig(l!1,l!2).Rec(a!2,b~Y,g~pY!3).Rec(a!1,b~pY,g~pY!4).Syk(a~Y,l~Y,s,tSH2!3).Syk(a~Y,l~pY,s,tSH2!4) 0
  177 LAT(s~Y!1).Lig(l!2,l!3).Rec(a!3,b~Y,g~pY!4).Rec(a!2,b~pY,g~pY!5).Syk(a~Y,l~Y,s!1,tSH2!5).Syk(a~Y,l~Y,s,tSH2!4) 0
  178 Lig(l!1,l!2).Rec(a!2,b~pY,g~pY!3).Rec(a!1,b~pY,g~pY).Syk(a~Y,l~pY,s,tSH2!3) 0
  179 LAT(s~Y!1).Lig(l!2,l!3).Rec(a!3,b~pY,g~pY!4).Rec(a!2,b~pY,g~pY).Syk(a~Y,l~Y,s!1,tSH2!4) 0
  180 Lig(l!1,l).Lyn(SH2!2,U).Rec(a!1,b~pY!2,g~pY!3).Syk(a~Y,l~pY,s,tSH2!3) 0
  181 LAT(s~Y!1).Lig(l!2,l).Lyn(SH2!3,U).Rec(a!2,b~pY!3,g~pY!4).Syk(a~Y,l~Y,s!1,tSH2!4) 0
  182 Lyn(SH2!1,U).Rec(a,b~pY!1,g~pY!2).Syk(a~Y,l~pY,s,tSH2!2) 0
  183 LAT(s~Y!1).Lyn(SH2!2,U).Rec(a,b~pY!2,g~pY!3).Syk(a~Y,l~Y,s!1,tSH2!3) 0
  184 Lig(l!1,l!2).Lyn(SH2!3,U).Rec(a!2,b~Y,g~Y).Rec(a!1,b~pY!3,g~pY!4).Syk(a~Y,l~pY,s,tSH2!4) 0
  185 LAT(s~Y!1).Lig(l!2,l!3).Lyn(SH2!4,U).Rec(a!3,b~Y,g~Y).Rec(a!2,b~pY!4,g~pY!5).Syk(a~Y,l~Y,s!1,tSH2!5) 0
  186 Lig(l!1,l!2).Lyn(SH2,U!3).Lyn(SH2,U!4).Rec(a!2,b~Y!3,g~pY!5).Rec(a!1,b~Y!4,g~pY!6).Syk(a~Y,l~Y,s,tSH2!5).Syk(a~Y,l~pY,s,tSH2!6) 0
  187 LAT(s~Y!1).Lig(l!2,l!3).Lyn(SH2,U!4).Lyn(SH2,U!5).Rec(a!3,b~Y!4,g~pY!6).Rec(a!2,b~Y!5,g~pY!7).Syk(a~Y,l~Y,s!1,tSH2!7).Syk(a~Y,l~Y,s,tSH2!6) 0
  188 Lig(l!1,l!2).Lyn(SH2!3,U).Lyn(SH2,U!4).Rec(a!2,b~Y!4,g~pY!5).Rec(a!1,b~pY!3,g~pY).Syk(a~Y,l~pY,s,tSH2!5) 0
  189 LAT(s~Y!1).Lig(l!2,l!3).Lyn(SH2!4,U).Lyn(SH2,U!5).Rec(a!3,b~Y!5,g~pY!6).Rec(a!2,b~pY!4,g~pY).Syk(a~Y,l~Y,s!1,tSH2!6) 0
  190 Lig(l!1,l!2).Lyn(SH2!3,U).Lyn(SH2,U!4).Rec(a!2,b~Y!4,g~pY).Rec(a!1,b~pY!3,g~pY!5).Syk(a~Y,l~Y,s,tSH2!5) 0
  191 Lig(l!1,l!2).Lyn(SH2!3,U).Lyn(SH2,U!4).Rec(a!2,b~Y!4,g~pY).Rec(a!1,b~pY!3,g~pY!5).Syk(a~Y,l~pY,s,tSH2!5) 0
  192 LAT(s~Y!1).Lig(l!2,l!3).Lyn(SH2!4,U).Lyn(SH2,U!5).Rec(a!3,b~Y!5,g~pY).Rec(a!2,b~pY!4,g~pY!6).Syk(a~Y,l~Y,s!1,tSH2!6) 0
  193 LAT(s~Y!1).Syk(a~Y,l~pY,s!1,tSH2) 0
  194 LAT(s~Y!1).Lig(l!2,l!3).Lyn(SH2,U!4).Rec(a!3,b~Y!4,g~Y).Rec(a!2,b~pY,g~pY!5).Syk(a~Y,l~pY,s!1,tSH2!5) 0
  195 Lig(l!1,l!2).Rec(a!2,b~Y,g~pY!3).Rec(a!1,b~Y,g~pY!4).Syk(a~Y,l~Y,s,tSH2!3).Syk(a~pY,l~Y,s,tSH2!4) 0
  196 Grb(SH2!1,SH3).LAT(s~pY!1) 0
  197 Grb(SH2!1,SH3!2).LAT(s~pY!1).Sos(g!2,g) 0
  198 Grb(SH2!1,SH3!2).Grb(SH2,SH3!3).LAT(s~pY!1).Sos(g!3,g!2) 0
  199 Lig(l!1,l!2).Lyn(SH2!3,U).Rec(a!1,b~pY!3,g~pY!4).Rec(a!2,b~pY,g~Y).Syk(a~Y,l~Y,s,tSH2!4) 0
  200 LAT(s~Y!1).Lig(l!2,l!3).Rec(a!2,b~Y,g~pY!4).Rec(a!3,b~pY,g~Y).Syk(a~Y,l~pY,s!1,tSH2!4) 0
  201 Lig(l!1,l!2).Lyn(SH2!3,U).Rec(a!1,b~pY!3,g~pY!4).Rec(a!2,b~pY,g~Y).Syk(a~Y,l~pY,s,tSH2!4) 0
  202 LAT(s~Y!1).Lig(l!2,l!3).Lyn(SH2!4,U).Rec(a!2,b~pY!4,g~pY!5).Rec(a!3,b~pY,g~Y).Syk(a~Y,l~Y,s!1,tSH2!5) 0
  203 Lig(l!1,l!2).Lyn(SH2!3,U).Rec(a!2,b~Y,g~pY).Rec(a!1,b~pY!3,g~pY!4).Syk(a~Y,l~Y,s,tSH2!4) 0
  204 LAT(s~Y!1).Lig(l!2,l!3).Rec(a!2,b~Y,g~pY!4).Rec(a!3,b~Y,g~pY).Syk(a~Y,l~pY,s!1,tSH2!4) 0
  205 Lig(l!1,l!2).Lyn(SH2!3,U).Rec(a!2,b~Y,g~pY).Rec(a!1,b~pY!3,g~pY!4).Syk(a~Y,l~pY,s,tSH2!4) 0
  206 LAT(s~Y!1).Lig(l!2,l!3).Lyn(SH2!4,U).Rec(a!3,b~Y,g~pY).Rec(a!2,b~pY!4,g~pY!5).Syk(a~Y,l~Y,s!1,tSH2!5) 0
  207 LAT(s~Y!1).Lig(l!2,l!3).Lyn(SH2,U!4).Rec(a!3,b~Y!4,g~pY).Rec(a!2,b~Y,g~pY!5).Syk(a~Y,l~pY,s!1,tSH2!5) 0
  208 Lig(l!1,l!2).Lyn(SH2!3,U).Lyn(SH2!4,U).Rec(a!2,b~pY!3,g~Y).Rec(a!1,b~pY!4,g~pY!5).Syk(a~Y,l~Y,s,tSH2!5) 0
  209 LAT(s~Y!1).Lig(l!2,l!3).Lyn(SH2!4,U).Rec(a!2,b~Y,g~pY!5).Rec(a!3,b~pY!4,g~Y).Syk(a~Y,l~pY,s!1,tSH2!5) 0
  210 Lig(l!1,l!2).Lyn(SH2!3,U).Lyn(SH2!4,U).Rec(a!2,b~pY!3,g~Y).Rec(a!1,b~pY!4,g~pY!5).Syk(a~Y,l~pY,s,tSH2!5) 0
  211 LAT(s~Y!1).Lig(l!2,l!3).Lyn(SH2!4,U).Lyn(SH2!5,U).Rec(a!3,b~pY!4,g~Y).Rec(a!2,b~pY!5,g~pY!6).Syk(a~Y,l~Y,s!1,tSH2!6) 0
  212 Lig(l!1,l!2).Lyn(SH2!3,U).Rec(a!2,b~Y,g~pY!4).Rec(a!1,b~pY!3,g~pY!5).Syk(a~Y,l~Y,s,tSH2!4).Syk(a~Y,l~Y,s,tSH2!5) 0
  213 LAT(s~Y!1).Lig(l!2,l!3).Rec(a!3,b~Y,g~pY!4).Rec(a!2,b~Y,g~pY!5).Syk(a~Y,l~Y,s,tSH2!4).Syk(a~Y,l~pY,s!1,tSH2!5) 0
  214 Lig(l!1,l!2).Lyn(SH2!3,U).Rec(a!2,b~Y,g~pY!4).Rec(a!1,b~pY!3,g~pY!5).Syk(a~Y,l~Y,s,tSH2!4).Syk(a~Y,l~pY,s,tSH2!5) 0
  215 LAT(s~Y!1).Lig(l!2,l!3).Lyn(SH2!4,U).Rec(a!3,b~Y,g~pY!5).Rec(a!2,b~pY!4,g~pY!6).Syk(a~Y,l~Y,s!1,tSH2!6).Syk(a~Y,l~Y,s,tSH2!5) 0
  216 Lig(l!1,l!2).Lyn(SH2!3,U).Rec(a!1,b~pY!3,g~pY!4).Rec(a!2,b~pY,g~pY).Syk(a~Y,l~Y,s,tSH2!4) 0
  217 LAT(s~Y!1).Lig(l!2,l!3).Rec(a!2,b~Y,g~pY!4).Rec(a!3,b~pY,g~pY).Syk(a~Y,l~pY,s!1,tSH2!4) 0
  218 Lig(l!1,l!2).Lyn(SH2!3,U).Rec(a!1,b~pY!3,g~pY!4).Rec(a!2,b~pY,g~pY).Syk(a~Y,l~pY,s,tSH2!4) 0
  219 LAT(s~Y!1).Lig(l!2,l!3).Lyn(SH2!4,U).Rec(a!2,b~pY!4,g~pY!5).Rec(a!3,b~pY,g~pY).Syk(a~Y,l~Y,s!1,tSH2!5) 0
  220 Lig(l!1,l!2).Lyn(SH2!3,U).Lyn(SH2,U!4).Rec(a!2,b~Y!4,g~pY!5).Rec(a!1,b~pY!3,g~pY!6).Syk(a~Y,l~Y,s,tSH2!5).Syk(a~Y,l~Y,s,tSH2!6) 0
  221 Lig(l!1,l!2).Lyn(SH2,U!3).Rec(a!2,b~Y!3,g~pY!4).Rec(a!1,b~pY,g~pY!5).Syk(a~Y,l~Y,s,tSH2!4).Syk(a~Y,l~pY,s,tSH2!5) 0
  222 LAT(s~Y!1).Lig(l!2,l!3).Lyn(SH2,U!4).Rec(a!3,b~Y!4,g~pY!5).Rec(a!2,b~pY,g~pY!6).Syk(a~Y,l~Y,s!1,tSH2!6).Syk(a~Y,l~Y,s,tSH2!5) 0
  223 LAT(s~Y!1).Lig(l!2,l!3).Lyn(SH2,U!4).Rec(a!3,b~Y!4,g~pY!5).Rec(a!2,b~Y,g~pY!6).Syk(a~Y,l~Y,s,tSH2!5).Syk(a~Y,l~pY,s!1,tSH2!6) 0
  224 Lig(l!1,l!2).Lyn(SH2!3,U).Lyn(SH2,U!4).Rec(a!2,b~Y!4,g~pY!5).Rec(a!1,b~pY!3,g~pY!6).Syk(a~Y,l~Y,s,tSH2!5).Syk(a~Y,l~pY,s,tSH2!6) 0
  225 LAT(s~Y!1).Lig(l!2,l!3).Lyn(SH2!4,U).Lyn(SH2,U!5).Rec(a!3,b~Y!5,g~pY!6).Rec(a!2,b~pY!4,g~pY!7).Syk(a~Y,l~Y,s!1,tSH2!7).Syk(a~Y,l~Y,s,tSH2!6) 0
  226 Lig(l!1,l!2).Lyn(SH2!3,U).Lyn(SH2!4,U).Rec(a!1,b~pY!4,g~pY!5).Rec(a!2,b~pY!3,g~pY).Syk(a~Y,l~Y,s,tSH2!5) 0
  227 Lig(l!1,l!2).Lyn(SH2!3,U).Rec(a!2,b~pY!3,g~pY).Rec(a!1,b~pY,g~pY!4).Syk(a~Y,l~pY,s,tSH2!4) 0
  228 LAT(s~Y!1).Lig(l!2,l!3).Lyn(SH2!4,U).Rec(a!3,b~pY!4,g~pY).Rec(a!2,b~pY,g~pY!5).Syk(a~Y,l~Y,s!1,tSH2!5) 0
  229 LAT(s~Y!1).Lig(l!2,l!3).Lyn(SH2!4,U).Rec(a!2,b~Y,g~pY!5).Rec(a!3,b~pY!4,g~pY).Syk(a~Y,l~pY,s!1,tSH2!5) 0
  230 Lig(l!1,l!2).Lyn(SH2!3,U).Lyn(SH2!4,U).Rec(a!1,b~pY!4,g~pY!5).Rec(a!2,b~pY!3,g~pY).Syk(a~Y,l~pY,s,tSH2!5) 0
  231 LAT(s~Y!1).Lig(l!2,l!3).Lyn(SH2!4,U).Lyn(SH2!5,U).Rec(a!2,b~pY!5,g~pY!6).Rec(a!3,b~pY!4,g~pY).Syk(a~Y,l~Y,s!1,tSH2!6) 0
  232 Lig(l!1,l!2).Lyn(SH2,U!3).Rec(a!1,b~Y!3,g~pY!4).Rec(a!2,b~pY,g~pY!5).Syk(a~Y,l~Y,s,tSH2!5).Syk(a~Y,l~pY,s,tSH2!4) 0
  233 LAT(s~Y!1).Lig(l!2,l!3).Lyn(SH2,U!4).Rec(a!2,b~Y!4,g~pY!5).Rec(a!3,b~pY,g~pY!6).Syk(a~Y,l~Y,s!1,tSH2!5).Syk(a~Y,l~Y,s,tSH2!6) 0
  234 Lig(l!1,l!2).Lyn(SH2!3,U).Rec(a!1,b~pY!3,g~pY!4).Rec(a!2,b~pY,g~pY!5).Syk(a~Y,l~Y,s,tSH2!5).Syk(a~Y,l~Y,s,tSH2!4) 0
  235 Lig(l!1,l!2).Rec(a!2,b~pY,g~pY!3).Rec(a!1,b~pY,g~pY!4).Syk(a~Y,l~Y,s,tSH2!3).Syk(a~Y,l~pY,s,tSH2!4) 0
  236 LAT(s~Y!1).Lig(l!2,l!3).Rec(a!3,b~pY,g~pY!4).Rec(a!2,b~pY,g~pY!5).Syk(a~Y,l~Y,s!1,tSH2!5).Syk(a~Y,l~Y,s,tSH2!4) 0
  237 LAT(s~Y!1).Lig(l!2,l!3).Rec(a!2,b~Y,g~pY!4).Rec(a!3,b~pY,g~pY!5).Syk(a~Y,l~Y,s,tSH2!5).Syk(a~Y,l~pY,s!1,tSH2!4) 0
  238 Lig(l!1,l!2).Lyn(SH2!3,U).Rec(a!1,b~pY!3,g~pY!4).Rec(a!2,b~pY,g~pY!5).Syk(a~Y,l~Y,s,tSH2!5).Syk(a~Y,l~pY,s,tSH2!4) 0
  239 LAT(s~Y!1).Lig(l!2,l!3).Lyn(SH2!4,U).Rec(a!2,b~pY!4,g~pY!5).Rec(a!3,b~pY,g~pY!6).Syk(a~Y,l~Y,s!1,tSH2!5).Syk(a~Y,l~Y,s,tSH2!6) 0
  240 Lig(l!1,l!2).Lyn(SH2,U!3).Rec(a!1,b~Y!3,g~pY!4).Rec(a!2,b~Y,g~pY!5).Syk(a~Y,l~pY,s,tSH2!5).Syk(a~Y,l~pY,s,tSH2!4) 0
  241 LAT(s~Y!1).Lig(l!2,l!3).Lyn(SH2,U!4).Rec(a!2,b~Y!4,g~pY!5).Rec(a!3,b~Y,g~pY!6).Syk(a~Y,l~Y,s!1,tSH2!5).Syk(a~Y,l~pY,s,tSH2!6) 0
  242 Lig(l!1,l!2).Lyn(SH2!3,U).Rec(a!2,b~Y,g~pY!4).Rec(a!1,b~pY!3,g~pY!5).Syk(a~Y,l~Y,s,tSH2!5).Syk(a~Y,l~pY,s,tSH2!4) 0
  243 Lig(l!1,l!2).Rec(a!2,b~Y,g~pY!3).Rec(a!1,b~pY,g~pY!4).Syk(a~Y,l~pY,s,tSH2!3).Syk(a~Y,l~pY,s,tSH2!4) 0
  244 LAT(s~Y!1).Lig(l!2,l!3).Rec(a!3,b~Y,g~pY!4).Rec(a!2,b~pY,g~pY!5).Syk(a~Y,l~Y,s!1,tSH2!5).Syk(a~Y,l~pY,s,tSH2!4) 0
  245 LAT(s~Y!1).Lig(l!2,l!3).Rec(a!3,b~Y,g~pY!4).Rec(a!2,b~Y,g~pY!5).Syk(a~Y,l~pY,s!1,tSH2!5).Syk(a~Y,l~pY,s,tSH2!4) 0
  246 Lig(l!1,l!2).Lyn(SH2!3,U).Rec(a!2,b~Y,g~pY!4).Rec(a!1,b~pY!3,g~pY!5).Syk(a~Y,l~pY,s,tSH2!4).Syk(a~Y,l~pY,s,tSH2!5) 0
  247 LAT(s~Y!1).Lig(l!2,l!3).Lyn(SH2!4,U).Rec(a!3,b~Y,g~pY!5).Rec(a!2,b~pY!4,g~pY!6).Syk(a~Y,l~Y,s!1,tSH2!6).Syk(a~Y,l~pY,s,tSH2!5) 0
  248 LAT(s~Y!1).Lig(l!2,l!3).Lyn(SH2,U!4).Rec(a!2,b~Y!4,g~pY!5).Rec(a!3,b~Y,g~pY!6).Syk(a~Y,l~Y,s!1,tSH2!6).Syk(a~Y,l~pY,s,tSH2!5) 0
  249 LAT(s~Y!1).LAT(s~Y!2).Lig(l!3,l!4).Lyn(SH2,U!5).Rec(a!3,b~Y!5,g~pY!6).Rec(a!4,b~Y,g~pY!7).Syk(a~Y,l~Y,s!1,tSH2!7).Syk(a~Y,l~Y,s!2,tSH2!6) 0
  250 LAT(s~Y!1).Lig(l!2,l!3).Lyn(SH2!4,U).Rec(a!3,b~Y,g~pY!5).Rec(a!2,b~pY!4,g~pY!6).Syk(a~Y,l~Y,s!1,tSH2!5).Syk(a~Y,l~Y,s,tSH2!6) 0
  251 LAT(s~Y!1).Lig(l!2,l!3).Rec(a!3,b~Y,g~pY!4).Rec(a!2,b~pY,g~pY!5).Syk(a~Y,l~Y,s!1,tSH2!4).Syk(a~Y,l~pY,s,tSH2!5) 0
  252 LAT(s~Y!1).LAT(s~Y!2).Lig(l!3,l!4).Rec(a!4,b~Y,g~pY!5).Rec(a!3,b~pY,g~pY!6).Syk(a~Y,l~Y,s!1,tSH2!5).Syk(a~Y,l~Y,s!2,tSH2!6) 0
  253 LAT(s~Y!1).LAT(s~Y!2).Lig(l!3,l!4).Rec(a!4,b~Y,g~pY!5).Rec(a!3,b~Y,g~pY!6).Syk(a~Y,l~Y,s!1,tSH2!5).Syk(a~Y,l~pY,s!2,tSH2!6) 0
  254 LAT(s~Y!1).Lig(l!2,l!3).Lyn(SH2!4,U).Rec(a!3,b~Y,g~pY!5).Rec(a!2,b~pY!4,g~pY!6).Syk(a~Y,l~Y,s!1,tSH2!5).Syk(a~Y,l~pY,s,tSH2!6) 0
  255 LAT(s~Y!1).LAT(s~Y!2).Lig(l!3,l!4).Lyn(SH2!5,U).Rec(a!4,b~Y,g~pY!6).Rec(a!3,b~pY!5,g~pY!7).Syk(a~Y,l~Y,s!1,tSH2!6).Syk(a~Y,l~Y,s!2,tSH2!7) 0
  256 Lig(l!1,l!2).Lyn(SH2,U!3).Lyn(SH2,U!4).Rec(a!2,b~Y!3,g~pY!5).Rec(a!1,b~Y!4,g~pY!6).Syk(a~Y,l~pY,s,tSH2!5).Syk(a~Y,l~pY,s,tSH2!6) 0
  257 LAT(s~Y!1).Lig(l!2,l!3).Lyn(SH2,U!4).Lyn(SH2,U!5).Rec(a!3,b~Y!4,g~pY!6).Rec(a!2,b~Y!5,g~pY!7).Syk(a~Y,l~Y,s!1,tSH2!7).Syk(a~Y,l~pY,s,tSH2!6) 0
  258 Lig(l!1,l!2).Lyn(SH2!3,U).Lyn(SH2,U!4).Rec(a!2,b~Y!4,g~pY!5).Rec(a!1,b~pY!3,g~pY!6).Syk(a~Y,l~Y,s,tSH2!6).Syk(a~Y,l~pY,s,tSH2!5) 0
  259 Lig(l!1,l!2).Lyn(SH2,U!3).Rec(a!2,b~Y!3,g~pY!4).Rec(a!1,b~pY,g~pY!5).Syk(a~Y,l~pY,s,tSH2!4).Syk(a~Y,l~pY,s,tSH2!5) 0
  260 LAT(s~Y!1).Lig(l!2,l!3).Lyn(SH2,U!4).Rec(a!3,b~Y!4,g~pY!5).Rec(a!2,b~pY,g~pY!6).Syk(a~Y,l~Y,s!1,tSH2!6).Syk(a~Y,l~pY,s,tSH2!5) 0
  261 LAT(s~Y!1).Lig(l!2,l!3).Lyn(SH2,U!4).Rec(a!3,b~Y!4,g~pY!5).Rec(a!2,b~Y,g~pY!6).Syk(a~Y,l~pY,s!1,tSH2!6).Syk(a~Y,l~pY,s,tSH2!5) 0
  262 Lig(l!1,l!2).Lyn(SH2!3,U).Lyn(SH2,U!4).Rec(a!2,b~Y!4,g~pY!5).Rec(a!1,b~pY!3,g~pY!6).Syk(a~Y,l~pY,s,tSH2!5).Syk(a~Y,l~pY,s,tSH2!6) 0
  263 LAT(s~Y!1).Lig(l!2,l!3).Lyn(SH2!4,U).Lyn(SH2,U!5).Rec(a!3,b~Y!5,g~pY!6).Rec(a!2,b~pY!4,g~pY!7).Syk(a~Y,l~Y,s!1,tSH2!7).Syk(a~Y,l~pY,s,tSH2!6) 0
  264 LAT(s~Y!1).LAT(s~Y!2).Lig(l!3,l!4).Lyn(SH2,U!5).Lyn(SH2,U!6).Rec(a!4,b~Y!5,g~pY!7).Rec(a!3,b~Y!6,g~pY!8).Syk(a~Y,l~Y,s!1,tSH2!7).Syk(a~Y,l~Y,s!2,tSH2!8) 0
  265 LAT(s~Y!1).Lig(l!2,l!3).Lyn(SH2!4,U).Lyn(SH2,U!5).Rec(a!3,b~Y!5,g~pY!6).Rec(a!2,b~pY!4,g~pY!7).Syk(a~Y,l~Y,s!1,tSH2!6).Syk(a~Y,l~Y,s,tSH2!7) 0
  266 LAT(s~Y!1).Lig(l!2,l!3).Lyn(SH2,U!4).Rec(a!3,b~Y!4,g~pY!5).Rec(a!2,b~pY,g~pY!6).Syk(a~Y,l~Y,s!1,tSH2!5).Syk(a~Y,l~pY,s,tSH2!6) 0
  267 LAT(s~Y!1).LAT(s~Y!2).Lig(l!3,l!4).Lyn(SH2,U!5).Rec(a!4,b~Y!5,g~pY!6).Rec(a!3,b~pY,g~pY!7).Syk(a~Y,l~Y,s!1,tSH2!6).Syk(a~Y,l~Y,s!2,tSH2!7) 0
  268 LAT(s~Y!1).LAT(s~Y!2).Lig(l!3,l!4).Lyn(SH2,U!5).Rec(a!4,b~Y!5,g~pY!6).Rec(a!3,b~Y,g~pY!7).Syk(a~Y,l~Y,s!1,tSH2!6).Syk(a~Y,l~pY,s!2,tSH2!7) 0
  269 LAT(s~Y!1).Lig(l!2,l!3).Lyn(SH2!4,U).Lyn(SH2,U!5).Rec(a!3,b~Y!5,g~pY!6).Rec(a!2,b~pY!4,g~pY!7).Syk(a~Y,l~Y,s!1,tSH2!6).Syk(a~Y,l~pY,s,tSH2!7) 0
  270 LAT(s~Y!1).LAT(s~Y!2).Lig(l!3,l!4).Lyn(SH2!5,U).Lyn(SH2,U!6).Rec(a!4,b~Y!6,g~pY!7).Rec(a!3,b~pY!5,g~pY!8).Syk(a~Y,l~Y,s!1,tSH2!7).Syk(a~Y,l~Y,s!2,tSH2!8) 0
  271 Lig(l!1,l!2).Lyn(SH2!3,U).Lyn(SH2!4,U).Rec(a!2,b~pY!3,g~pY!5).Rec(a!1,b~pY!4,g~pY!6).Syk(a~Y,l~Y,s,tSH2!5).Syk(a~Y,l~Y,s,tSH2!6) 0
  272 Lig(l!1,l!2).Lyn(SH2!3,U).Rec(a!2,b~pY!3,g~pY!4).Rec(a!1,b~pY,g~pY!5).Syk(a~Y,l~Y,s,tSH2!4).Syk(a~Y,l~pY,s,tSH2!5) 0
  273 LAT(s~Y!1).Lig(l!2,l!3).Lyn(SH2!4,U).Rec(a!3,b~pY!4,g~pY!5).Rec(a!2,b~pY,g~pY!6).Syk(a~Y,l~Y,s!1,tSH2!6).Syk(a~Y,l~Y,s,tSH2!5) 0
  274 LAT(s~Y!1).Lig(l!2,l!3).Lyn(SH2!4,U).Rec(a!2,b~Y,g~pY!5).Rec(a!3,b~pY!4,g~pY!6).Syk(a~Y,l~Y,s,tSH2!6).Syk(a~Y,l~pY,s!1,tSH2!5) 0
  275 Lig(l!1,l!2).Lyn(SH2!3,U).Lyn(SH2!4,U).Rec(a!2,b~pY!3,g~pY!5).Rec(a!1,b~pY!4,g~pY!6).Syk(a~Y,l~Y,s,tSH2!5).Syk(a~Y,l~pY,s,tSH2!6) 0
  276 LAT(s~Y!1).Lig(l!2,l!3).Lyn(SH2!4,U).Lyn(SH2!5,U).Rec(a!3,b~pY!4,g~pY!6).Rec(a!2,b~pY!5,g~pY!7).Syk(a~Y,l~Y,s!1,tSH2!7).Syk(a~Y,l~Y,s,tSH2!6) 0
  277 Lig(l!1,l!2).Rec(a!2,b~pY,g~pY!3).Rec(a!1,b~pY,g~pY!4).Syk(a~Y,l~pY,s,tSH2!3).Syk(a~Y,l~pY,s,tSH2!4) 0
  278 LAT(s~Y!1).Lig(l!2,l!3).Rec(a!3,b~pY,g~pY!4).Rec(a!2,b~pY,g~pY!5).Syk(a~Y,l~Y,s!1,tSH2!5).Syk(a~Y,l~pY,s,tSH2!4) 0
  279 LAT(s~Y!1).Lig(l!2,l!3).Rec(a!2,b~Y,g~pY!4).Rec(a!3,b~pY,g~pY!5).Syk(a~Y,l~pY,s!1,tSH2!4).Syk(a~Y,l~pY,s,tSH2!5) 0
  280 Lig(l!1,l!2).Lyn(SH2!3,U).Rec(a!1,b~pY!3,g~pY!4).Rec(a!2,b~pY,g~pY!5).Syk(a~Y,l~pY,s,tSH2!5).Syk(a~Y,l~pY,s,tSH2!4) 0
  281 LAT(s~Y!1).Lig(l!2,l!3).Lyn(SH2!4,U).Rec(a!2,b~pY!4,g~pY!5).Rec(a!3,b~pY,g~pY!6).Syk(a~Y,l~Y,s!1,tSH2!5).Syk(a~Y,l~pY,s,tSH2!6) 0
  282 LAT(s~Y!1).LAT(s~Y!2).Lig(l!3,l!4).Rec(a!4,b~pY,g~pY!5).Rec(a!3,b~pY,g~pY!6).Syk(a~Y,l~Y,s!1,tSH2!5).Syk(a~Y,l~Y,s!2,tSH2!6) 0
  283 LAT(s~Y!1).LAT(s~Y!2).Lig(l!3,l!4).Rec(a!3,b~Y,g~pY!5).Rec(a!4,b~pY,g~pY!6).Syk(a~Y,l~Y,s!1,tSH2!6).Syk(a~Y,l~pY,s!2,tSH2!5) 0
  284 LAT(s~Y!1).Lig(l!2,l!3).Lyn(SH2!4,U).Rec(a!2,b~pY!4,g~pY!5).Rec(a!3,b~pY,g~pY!6).Syk(a~Y,l~Y,s!1,tSH2!6).Syk(a~Y,l~pY,s,tSH2!5) 0
  285 LAT(s~Y!1).LAT(s~Y!2).Lig(l!3,l!4).Lyn(SH2!5,U).Rec(a!3,b~pY!5,g~pY!6).Rec(a!4,b~pY,g~pY!7).Syk(a~Y,l~Y,s!1,tSH2!7).Syk(a~Y,l~Y,s!2,tSH2!6) 0
  286 LAT(s~Y!1).LAT(s~Y!2).Lig(l!3,l!4).Rec(a!4,b~Y,g~pY!5).Rec(a!3,b~Y,g~pY!6).Syk(a~Y,l~pY,s!1,tSH2!5).Syk(a~Y,l~pY,s!2,tSH2!6) 0
  287 LAT(s~Y!1).Lig(l!2,l!3).Lyn(SH2!4,U).Rec(a!3,b~Y,g~pY!5).Rec(a!2,b~pY!4,g~pY!6).Syk(a~Y,l~pY,s!1,tSH2!5).Syk(a~Y,l~pY,s,tSH2!6) 0
  288 LAT(s~Y!1).LAT(s~Y!2).Lig(l!3,l!4).Lyn(SH2!5,U).Rec(a!4,b~Y,g~pY!6).Rec(a!3,b~pY!5,g~pY!7).Syk(a~Y,l~Y,s!2,tSH2!7).Syk(a~Y,l~pY,s!1,tSH2!6) 0
  289 Lig(l!1,l!2).Lyn(SH2!3,U).Lyn(SH2!4,U).Rec(a!2,b~pY!3,g~pY!5).Rec(a!1,b~pY!4,g~pY!6).Syk(a~Y,l~pY,s,tSH2!5).Syk(a~Y,l~pY,s,tSH2!6) 0
  290 LAT(s~Y!1).Lig(l!2,l!3).Lyn(SH2!4,U).Lyn(SH2!5,U).Rec(a!3,b~pY!4,g~pY!6).Rec(a!2,b~pY!5,g~pY!7).Syk(a~Y,l~Y,s!1,tSH2!7).Syk(a~Y,l~pY,s,tSH2!6) 0
  291 LAT(s~Y!1).LAT(s~Y!2).Lig(l!3,l!4).Lyn(SH2!5,U).Lyn(SH2!6,U).Rec(a!4,b~pY!5,g~pY!7).Rec(a!3,b~pY!6,g~pY!8).Syk(a~Y,l~Y,s!1,tSH2!7).Syk(a~Y,l~Y,s!2,tSH2!8) 0
  292 LAT(s~Y!1).Lig(l!2,l).Lyn(SH2,U!3).Rec(a!2,b~Y!3,g~pY!4).Syk(a~Y,l~pY,s!1,tSH2!4) 0
  293 LAT(s~Y!1).Lyn(SH2,U!2).Rec(a,b~Y!2,g~pY!3).Syk(a~Y,l~pY,s!1,tSH2!3) 0
  294 LAT(s~Y!1).Lig(l!2,l).Rec(a!2,b~pY,g~pY!3).Syk(a~Y,l~pY,s!1,tSH2!3) 0
  295 LAT(s~Y!1).Rec(a,b~pY,g~pY!2).Syk(a~Y,l~pY,s!1,tSH2!2) 0
  296 Lig(l!1,l).Rec(a!1,b~Y,g~pY!2).Syk(a~pY,l~Y,s,tSH2!2) 0
  297 Rec(a,b~Y,g~pY!1).Syk(a~pY,l~Y,s,tSH2!1) 0
  298 LAT(s~Y!1).Lig(l!2,l!3).Lyn(SH2,U!4).Rec(a!2,b~Y!4,g~pY!5).Rec(a!3,b~Y,g~Y).Syk(a~Y,l~pY,s!1,tSH2!5) 0
  299 Lig(l!1,l!2).Lyn(SH2,U!3).Rec(a!2,b~Y!3,g~pY!4).Rec(a!1,b~Y,g~pY!5).Syk(a~Y,l~Y,s,tSH2!4).Syk(a~pY,l~Y,s,tSH2!5) 0
  300 Lig(l!1,l!2).Lyn(SH2,U!3).Rec(a!1,b~Y!3,g~pY!4).Rec(a!2,b~Y,g~pY!5).Syk(a~Y,l~Y,s,tSH2!5).Syk(a~pY,l~Y,s,tSH2!4) 0
  301 LAT(s~Y!1).Lig(l!2,l!3).Rec(a!3,b~Y,g~Y).Rec(a!2,b~pY,g~pY!4).Syk(a~Y,l~pY,s!1,tSH2!4) 0
  302 LAT(s~Y!1).Lig(l!2,l!3).Lyn(SH2!4,U).Lyn(SH2,U!5).Rec(a!3,b~Y!5,g~Y).Rec(a!2,b~pY!4,g~pY!6).Syk(a~Y,l~pY,s!1,tSH2!6) 0
  303 LAT(s~Y!1).Lig(l!2,l!3).Lyn(SH2,U!4).Lyn(SH2,U!5).Rec(a!3,b~Y!4,g~pY!6).Rec(a!2,b~Y!5,g~pY).Syk(a~Y,l~pY,s!1,tSH2!6) 0
  304 LAT(s~Y!1).Lig(l!2,l!3).Lyn(SH2!4,U).Lyn(SH2,U!5).Rec(a!3,b~Y!5,g~pY!6).Rec(a!2,b~pY!4,g~Y).Syk(a~Y,l~pY,s!1,tSH2!6) 0
  305 LAT(s~Y!1).Lig(l!2,l!3).Lyn(SH2,U!4).Rec(a!2,b~Y!4,g~pY!5).Rec(a!3,b~pY,g~Y).Syk(a~Y,l~pY,s!1,tSH2!5) 0
  306 LAT(s~Y!1).Lig(l!2,l!3).Rec(a!3,b~pY,g~Y).Rec(a!2,b~pY,g~pY!4).Syk(a~Y,l~pY,s!1,tSH2!4) 0
  307 LAT(s~Y!1).Lig(l!2,l!3).Lyn(SH2,U!4).Rec(a!2,b~Y!4,g~pY!5).Rec(a!3,b~Y,g~pY).Syk(a~Y,l~pY,s!1,tSH2!5) 0
  308 LAT(s~Y!1).Lig(l!2,l!3).Rec(a!3,b~Y,g~pY).Rec(a!2,b~pY,g~pY!4).Syk(a~Y,l~pY,s!1,tSH2!4) 0
  309 LAT(s~Y!1).Lig(l!2,l!3).Lyn(SH2,U!4).Rec(a!3,b~Y!4,g~pY!5).Rec(a!2,b~Y,g~pY!6).Syk(a~Y,l~Y,s,tSH2!6).Syk(a~Y,l~pY,s!1,tSH2!5) 0
  310 LAT(s~Y!1).Lig(l!2,l!3).Lyn(SH2,U!4).Rec(a!3,b~Y!4,g~pY!5).Rec(a!2,b~pY,g~pY).Syk(a~Y,l~pY,s!1,tSH2!5) 0
  311 LAT(s~Y!1).Lig(l!2,l!3).Lyn(SH2,U!4).Rec(a!3,b~Y!4,g~pY).Rec(a!2,b~pY,g~pY!5).Syk(a~Y,l~pY,s!1,tSH2!5) 0
  312 LAT(s~Y!1).Lig(l!2,l!3).Lyn(SH2!4,U).Rec(a!3,b~pY!4,g~Y).Rec(a!2,b~pY,g~pY!5).Syk(a~Y,l~pY,s!1,tSH2!5) 0
  313 LAT(s~Y!1).Lig(l!2,l!3).Rec(a!3,b~Y,g~pY!4).Rec(a!2,b~pY,g~pY!5).Syk(a~Y,l~Y,s,tSH2!4).Syk(a~Y,l~pY,s!1,tSH2!5) 0
  314 LAT(s~Y!1).Lig(l!2,l!3).Rec(a!3,b~pY,g~pY!4).Rec(a!2,b~pY,g~pY).Syk(a~Y,l~pY,s!1,tSH2!4) 0
  315 LAT(s~Y!1).Lig(l!2,l).Lyn(SH2!3,U).Rec(a!2,b~pY!3,g~pY!4).Syk(a~Y,l~pY,s!1,tSH2!4) 0
  316 LAT(s~Y!1).Lyn(SH2!2,U).Rec(a,b~pY!2,g~pY!3).Syk(a~Y,l~pY,s!1,tSH2!3) 0
  317 LAT(s~Y!1).Lig(l!2,l!3).Lyn(SH2!4,U).Rec(a!3,b~Y,g~Y).Rec(a!2,b~pY!4,g~pY!5).Syk(a~Y,l~pY,s!1,tSH2!5) 0
  318 LAT(s~Y!1).Lig(l!2,l!3).Lyn(SH2,U!4).Lyn(SH2,U!5).Rec(a!3,b~Y!4,g~pY!6).Rec(a!2,b~Y!5,g~pY!7).Syk(a~Y,l~Y,s,tSH2!6).Syk(a~Y,l~pY,s!1,tSH2!7) 0
  319 LAT(s~Y!1).Lig(l!2,l!3).Lyn(SH2!4,U).Lyn(SH2,U!5).Rec(a!3,b~Y!5,g~pY!6).Rec(a!2,b~pY!4,g~pY).Syk(a~Y,l~pY,s!1,tSH2!6) 0
  320 LAT(s~Y!1).Lig(l!2,l!3).Lyn(SH2!4,U).Lyn(SH2,U!5).Rec(a!3,b~Y!5,g~pY).Rec(a!2,b~pY!4,g~pY!6).Syk(a~Y,l~pY,s!1,tSH2!6) 0
  321 LAT(s~Y!1).Lig(l!2,l!3).Lyn(SH2!4,U).Rec(a!2,b~pY!4,g~pY!5).Rec(a!3,b~pY,g~Y).Syk(a~Y,l~pY,s!1,tSH2!5) 0
  322 LAT(s~Y!1).Lig(l!2,l!3).Lyn(SH2!4,U).Rec(a!3,b~Y,g~pY).Rec(a!2,b~pY!4,g~pY!5).Syk(a~Y,l~pY,s!1,tSH2!5) 0
  323 LAT(s~Y!1).Lig(l!2,l!3).Lyn(SH2,U!4).Rec(a!3,b~Y!4,g~pY!5).Rec(a!2,b~pY,g~pY!6).Syk(a~Y,l~Y,s,tSH2!6).Syk(a~Y,l~pY,s!1,tSH2!5) 0
  324 LAT(s~Y!1).Lig(l!2,l!3).Lyn(SH2,U!4).Rec(a!3,b~Y!4,g~pY!5).Rec(a!2,b~Y,g~pY!6).Syk(a~Y,l~pY,s!1,tSH2!5).Syk(a~Y,l~pY,s,tSH2!6) 0
  325 LAT(s~Y!1).LAT(s~Y!2).Lig(l!3,l!4).Lyn(SH2,U!5).Rec(a!4,b~Y!5,g~pY!6).Rec(a!3,b~Y,g~pY!7).Syk(a~Y,l~Y,s!1,tSH2!7).Syk(a~Y,l~pY,s!2,tSH2!6) 0
  326 LAT(s~Y!1).Lig(l!2,l!3).Lyn(SH2!4,U).Lyn(SH2!5,U).Rec(a!3,b~pY!4,g~Y).Rec(a!2,b~pY!5,g~pY!6).Syk(a~Y,l~pY,s!1,tSH2!6) 0
  327 LAT(s~Y!1).Lig(l!2,l!3).Lyn(SH2!4,U).Rec(a!3,b~Y,g~pY!5).Rec(a!2,b~pY!4,g~pY!6).Syk(a~Y,l~Y,s,tSH2!5).Syk(a~Y,l~pY,s!1,tSH2!6) 0
  328 LAT(s~Y!1).Lig(l!2,l!3).Lyn(SH2,U!4).Rec(a!2,b~Y!4,g~pY!5).Rec(a!3,b~pY,g~pY!6).Syk(a~Y,l~Y,s,tSH2!5).Syk(a~Y,l~pY,s!1,tSH2!6) 0
  329 LAT(s~Y!1).Lig(l!2,l!3).Lyn(SH2!4,U).Rec(a!2,b~pY!4,g~pY!5).Rec(a!3,b~pY,g~pY).Syk(a~Y,l~pY,s!1,tSH2!5) 0
  330 LAT(s~Y!1).Lig(l!2,l!3).Lyn(SH2!4,U).Rec(a!2,b~pY!4,g~pY).Rec(a!3,b~pY,g~pY!5).Syk(a~Y,l~pY,s!1,tSH2!5) 0
  331 LAT(s~Y!1).Lig(l!2,l!3).Rec(a!2,b~pY,g~pY!4).Rec(a!3,b~pY,g~pY!5).Syk(a~Y,l~Y,s,tSH2!4).Syk(a~Y,l~pY,s!1,tSH2!5) 0
  332 LAT(s~Y!1).Lig(l!2,l!3).Rec(a!2,b~Y,g~pY!4).Rec(a!3,b~pY,g~pY!5).Syk(a~Y,l~pY,s!1,tSH2!5).Syk(a~Y,l~pY,s,tSH2!4) 0
  333 LAT(s~Y!1).LAT(s~Y!2).Lig(l!3,l!4).Rec(a!3,b~Y,g~pY!5).Rec(a!4,b~pY,g~pY!6).Syk(a~Y,l~Y,s!1,tSH2!5).Syk(a~Y,l~pY,s!2,tSH2!6) 0
  334 LAT(s~Y!1).Lig(l!2,l!3).Lyn(SH2!4,U).Lyn(SH2,U!5).Rec(a!3,b~Y!5,g~pY!6).Rec(a!2,b~pY!4,g~pY!7).Syk(a~Y,l~Y,s,tSH2!6).Syk(a~Y,l~pY,s!1,tSH2!7) 0
  335 LAT(s~Y!1).Lig(l!2,l!3).Lyn(SH2!4,U).Lyn(SH2!5,U).Rec(a!3,b~pY!4,g~pY!6).Rec(a!2,b~pY!5,g~pY).Syk(a~Y,l~pY,s!1,tSH2!6) 0
  336 LAT(s~Y!1).Lig(l!2,l!3).Lyn(SH2!4,U).Rec(a!3,b~pY!4,g~pY!5).Rec(a!2,b~pY,g~pY!6).Syk(a~Y,l~Y,s,tSH2!6).Syk(a~Y,l~pY,s!1,tSH2!5) 0
  337 LAT(s~Y!1).Lig(l!2,l!3).Lyn(SH2!4,U).Rec(a!2,b~Y,g~pY!5).Rec(a!3,b~pY!4,g~pY!6).Syk(a~Y,l~pY,s!1,tSH2!6).Syk(a~Y,l~pY,s,tSH2!5) 0
  338 LAT(s~Y!1).LAT(s~Y!2).Lig(l!3,l!4).Lyn(SH2!5,U).Rec(a!3,b~Y,g~pY!6).Rec(a!4,b~pY!5,g~pY!7).Syk(a~Y,l~Y,s!1,tSH2!6).Syk(a~Y,l~pY,s!2,tSH2!7) 0
  339 LAT(s~Y!1).Lig(l!2,l!3).Lyn(SH2,U!4).Lyn(SH2,U!5).Rec(a!3,b~Y!4,g~pY!6).Rec(a!2,b~Y!5,g~pY!7).Syk(a~Y,l~pY,s!1,tSH2!7).Syk(a~Y,l~pY,s,tSH2!6) 0
  340 LAT(s~Y!1).LAT(s~Y!2).Lig(l!3,l!4).Lyn(SH2,U!5).Lyn(SH2,U!6).Rec(a!4,b~Y!5,g~pY!7).Rec(a!3,b~Y!6,g~pY!8).Syk(a~Y,l~Y,s!1,tSH2!7).Syk(a~Y,l~pY,s!2,tSH2!8) 0
  341 LAT(s~Y!1).Lig(l!2,l!3).Lyn(SH2,U!4).Rec(a!3,b~Y!4,g~pY!5).Rec(a!2,b~pY,g~pY!6).Syk(a~Y,l~pY,s!1,tSH2!6).Syk(a~Y,l~pY,s,tSH2!5) 0
  342 LAT(s~Y!1).LAT(s~Y!2).Lig(l!3,l!4).Lyn(SH2,U!5).Rec(a!4,b~Y!5,g~pY!6).Rec(a!3,b~pY,g~pY!7).Syk(a~Y,l~Y,s!1,tSH2!6).Syk(a~Y,l~pY,s!2,tSH2!7) 0
  343 LAT(s~Y!1).Lig(l!2,l!3).Lyn(SH2,U!4).Rec(a!3,b~Y!4,g~pY!5).Rec(a!2,b~pY,g~pY!6).Syk(a~Y,l~pY,s!1,tSH2!5).Syk(a~Y,l~pY,s,tSH2!6) 0
  344 LAT(s~Y!1).LAT(s~Y!2).Lig(l!3,l!4).Lyn(SH2,U!5).Rec(a!4,b~Y!5,g~pY!6).Rec(a!3,b~pY,g~pY!7).Syk(a~Y,l~Y,s!1,tSH2!7).Syk(a~Y,l~pY,s!2,tSH2!6) 0
  345 LAT(s~Y!1).Lig(l!2,l!3).Rec(a!3,b~pY,g~pY!4).Rec(a!2,b~pY,g~pY!5).Syk(a~Y,l~pY,s!1,tSH2!5).Syk(a~Y,l~pY,s,tSH2!4) 0
  346 LAT(s~Y!1).LAT(s~Y!2).Lig(l!3,l!4).Rec(a!4,b~pY,g~pY!5).Rec(a!3,b~pY,g~pY!6).Syk(a~Y,l~Y,s!1,tSH2!5).Syk(a~Y,l~pY,s!2,tSH2!6) 0
  347 LAT(s~Y!1).Lig(l!2,l!3).Lyn(SH2!4,U).Lyn(SH2,U!5).Rec(a!3,b~Y!5,g~pY!6).Rec(a!2,b~pY!4,g~pY!7).Syk(a~Y,l~pY,s!1,tSH2!7).Syk(a~Y,l~pY,s,tSH2!6) 0
  348 LAT(s~Y!1).LAT(s~Y!2).Lig(l!3,l!4).Lyn(SH2!5,U).Lyn(SH2,U!6).Rec(a!4,b~Y!6,g~pY!7).Rec(a!3,b~pY!5,g~pY!8).Syk(a~Y,l~Y,s!1,tSH2!7).Syk(a~Y,l~pY,s!2,tSH2!8) 0
  349 LAT(s~Y!1).Lig(l!2,l!3).Lyn(SH2!4,U).Lyn(SH2,U!5).Rec(a!3,b~Y!5,g~pY!6).Rec(a!2,b~pY!4,g~pY!7).Syk(a~Y,l~Y,s,tSH2!7).Syk(a~Y,l~pY,s!1,tSH2!6) 0
  350 LAT(s~Y!1).Lig(l!2,l!3).Lyn(SH2!4,U).Lyn(SH2,U!5).Rec(a!3,b~Y!5,g~pY!6).Rec(a!2,b~pY!4,g~pY!7).Syk(a~Y,l~pY,s!1,tSH2!6).Syk(a~Y,l~pY,s,tSH2!7) 0
  351 LAT(s~Y!1).LAT(s~Y!2).Lig(l!3,l!4).Lyn(SH2!5,U).Lyn(SH2,U!6).Rec(a!4,b~Y!6,g~pY!7).Rec(a!3,b~pY!5,g~pY!8).Syk(a~Y,l~Y,s!1,tSH2!8).Syk(a~Y,l~pY,s!2,tSH2!7) 0
  352 Lig(l!1,l!2).Rec(a!1,b~Y,g~pY!3).Rec(a!2,b~Y,g~pY).Syk(a~pY,l~Y,s,tSH2!3) 0
  353 Syk(a~pY,l~Y,s,tSH2) 0
  354 Lig(l!1,l!2).Rec(a!2,b~Y,g~pY!3).Rec(a!1,b~pY,g~pY!4).Syk(a~Y,l~Y,s,tSH2!3).Syk(a~pY,l~Y,s,tSH2!4) 0
  355 Lig(l!1,l!2).Rec(a!2,b~Y,g~pY!3).Rec(a!1,b~pY,g~pY!4).Syk(a~Y,l~Y,s,tSH2!4).Syk(a~pY,l~Y,s,tSH2!3) 0
  356 Lig(l!1,l!2).Rec(a!2,b~Y,g~pY!3).Rec(a!1,b~Y,g~pY!4).Syk(a~Y,l~Y,s,tSH2!3).Syk(a~pY,l~pY,s,tSH2!4) 0
  357 Lig(l!1,l!2).Rec(a!2,b~Y,g~pY!3).Rec(a!1,b~Y,g~pY!4).Syk(a~Y,l~pY,s,tSH2!4).Syk(a~pY,l~Y,s,tSH2!3) 0
  358 LAT(s~Y!1).Lig(l!2,l!3).Rec(a!3,b~Y,g~pY!4).Rec(a!2,b~Y,g~pY!5).Syk(a~Y,l~Y,s,tSH2!4).Syk(a~pY,l~Y,s!1,tSH2!5) 0
  359 LAT(s~Y!1).Lig(l!2,l!3).Rec(a!3,b~Y,g~pY!4).Rec(a!2,b~Y,g~pY!5).Syk(a~Y,l~Y,s!1,tSH2!5).Syk(a~pY,l~Y,s,tSH2!4) 0
  360 Lig(l!1,l!2).Lyn(SH2,U!3).Lyn(SH2,U!4).Rec(a!2,b~Y!3,g~pY!5).Rec(a!1,b~Y!4,g~pY!6).Syk(a~Y,l~Y,s,tSH2!5).Syk(a~pY,l~Y,s,tSH2!6) 0
  361 Lig(l!1,l!2).Lyn(SH2,U!3).Rec(a!2,b~Y!3,g~pY!4).Rec(a!1,b~pY,g~pY!5).Syk(a~Y,l~Y,s,tSH2!4).Syk(a~pY,l~Y,s,tSH2!5) 0
  362 Lig(l!1,l!2).Lyn(SH2,U!3).Rec(a!2,b~Y!3,g~pY!4).Rec(a!1,b~pY,g~pY!5).Syk(a~Y,l~Y,s,tSH2!5).Syk(a~pY,l~Y,s,tSH2!4) 0
  363 Lig(l!1,l!2).Lyn(SH2,U!3).Rec(a!2,b~Y!3,g~pY!4).Rec(a!1,b~Y,g~pY!5).Syk(a~Y,l~Y,s,tSH2!4).Syk(a~pY,l~pY,s,tSH2!5) 0
  364 Lig(l!1,l!2).Lyn(SH2,U!3).Rec(a!2,b~Y!3,g~pY!4).Rec(a!1,b~Y,g~pY!5).Syk(a~Y,l~pY,s,tSH2!5).Syk(a~pY,l~Y,s,tSH2!4) 0
  365 LAT(s~Y!1).Lig(l!2,l!3).Lyn(SH2,U!4).Rec(a!3,b~Y!4,g~pY!5).Rec(a!2,b~Y,g~pY!6).Syk(a~Y,l~Y,s,tSH2!5).Syk(a~pY,l~Y,s!1,tSH2!6) 0
  366 LAT(s~Y!1).Lig(l!2,l!3).Lyn(SH2,U!4).Rec(a!3,b~Y!4,g~pY!5).Rec(a!2,b~Y,g~pY!6).Syk(a~Y,l~Y,s!1,tSH2!6).Syk(a~pY,l~Y,s,tSH2!5) 0
  367 Lig(l!1,l!2).Rec(a!2,b~pY,g~pY!3).Rec(a!1,b~pY,g~pY!4).Syk(a~Y,l~Y,s,tSH2!3).Syk(a~pY,l~Y,s,tSH2!4) 0
  368 Lig(l!1,l!2).Rec(a!1,b~Y,g~pY!3).Rec(a!2,b~pY,g~pY!4).Syk(a~Y,l~Y,s,tSH2!4).Syk(a~pY,l~pY,s,tSH2!3) 0
  369 Lig(l!1,l!2).Rec(a!1,b~Y,g~pY!3).Rec(a!2,b~pY,g~pY!4).Syk(a~Y,l~pY,s,tSH2!3).Syk(a~pY,l~Y,s,tSH2!4) 0
  370 LAT(s~Y!1).Lig(l!2,l!3).Rec(a!2,b~Y,g~pY!4).Rec(a!3,b~pY,g~pY!5).Syk(a~Y,l~Y,s,tSH2!5).Syk(a~pY,l~Y,s!1,tSH2!4) 0
  371 LAT(s~Y!1).Lig(l!2,l!3).Rec(a!2,b~Y,g~pY!4).Rec(a!3,b~pY,g~pY!5).Syk(a~Y,l~Y,s!1,tSH2!4).Syk(a~pY,l~Y,s,tSH2!5) 0
  372 Lig(l!1,l!2).Rec(a!2,b~Y,g~pY!3).Rec(a!1,b~Y,g~pY!4).Syk(a~Y,l~pY,s,tSH2!3).Syk(a~pY,l~pY,s,tSH2!4) 0
  373 LAT(s~Y!1).Lig(l!2,l!3).Rec(a!3,b~Y,g~pY!4).Rec(a!2,b~Y,g~pY!5).Syk(a~Y,l~pY,s,tSH2!4).Syk(a~pY,l~Y,s!1,tSH2!5) 0
  374 LAT(s~Y!1).Lig(l!2,l!3).Rec(a!3,b~Y,g~pY!4).Rec(a!2,b~Y,g~pY!5).Syk(a~Y,l~Y,s!1,tSH2!5).Syk(a~pY,l~pY,s,tSH2!4) 0
  375 LAT(s~Y!1).LAT(s~Y!2).Lig(l!3,l!4).Rec(a!4,b~Y,g~pY!5).Rec(a!3,b~Y,g~pY!6).Syk(a~Y,l~Y,s!1,tSH2!5).Syk(a~pY,l~Y,s!2,tSH2!6) 0
  376 Lig(l!1,l!2).Lyn(SH2,U!3).Rec(a!2,b~Y!3,g~pY!4).Rec(a!1,b~Y,g~pY!5).Syk(a~Y,l~pY,s,tSH2!4).Syk(a~pY,l~Y,s,tSH2!5) 0
  377 Lig(l!1,l!2).Lyn(SH2,U!3).Rec(a!2,b~Y!3,g~pY!4).Rec(a!1,b~Y,g~pY!5).Syk(a~Y,l~Y,s,tSH2!5).Syk(a~pY,l~pY,s,tSH2!4) 0
  378 LAT(s~Y!1).Lig(l!2,l!3).Lyn(SH2,U!4).Rec(a!3,b~Y!4,g~pY!5).Rec(a!2,b~Y,g~pY!6).Syk(a~Y,l~Y,s!1,tSH2!5).Syk(a~pY,l~Y,s,tSH2!6) 0
  379 LAT(s~Y!1).Lig(l!2,l!3).Lyn(SH2,U!4).Rec(a!3,b~Y!4,g~pY!5).Rec(a!2,b~Y,g~pY!6).Syk(a~Y,l~Y,s,tSH2!6).Syk(a~pY,l~Y,s!1,tSH2!5) 0
  380 Lig(l!1,l!2).Rec(a!2,b~Y,g~pY!3).Rec(a!1,b~pY,g~pY!4).Syk(a~Y,l~Y,s,tSH2!3).Syk(a~pY,l~pY,s,tSH2!4) 0
  381 Lig(l!1,l!2).Rec(a!2,b~Y,g~pY!3).Rec(a!1,b~pY,g~pY!4).Syk(a~Y,l~pY,s,tSH2!4).Syk(a~pY,l~Y,s,tSH2!3) 0
  382 LAT(s~Y!1).Lig(l!2,l!3).Rec(a!3,b~Y,g~pY!4).Rec(a!2,b~pY,g~pY!5).Syk(a~Y,l~Y,s,tSH2!4).Syk(a~pY,l~Y,s!1,tSH2!5) 0
  383 LAT(s~Y!1).Lig(l!2,l!3).Rec(a!3,b~Y,g~pY!4).Rec(a!2,b~pY,g~pY!5).Syk(a~Y,l~Y,s!1,tSH2!5).Syk(a~pY,l~Y,s,tSH2!4) 0
  384 Lig(l!1,l!2).Lyn(SH2,U!3).Lyn(SH2,U!4).Rec(a!2,b~Y!3,g~pY!5).Rec(a!1,b~Y!4,g~pY!6).Syk(a~Y,l~Y,s,tSH2!5).Syk(a~pY,l~pY,s,tSH2!6) 0
  385 Lig(l!1,l!2).Lyn(SH2,U!3).Lyn(SH2,U!4).Rec(a!2,b~Y!3,g~pY!5).Rec(a!1,b~Y!4,g~pY!6).Syk(a~Y,l~pY,s,tSH2!6).Syk(a~pY,l~Y,s,tSH2!5) 0
  386 LAT(s~Y!1).Lig(l!2,l!3).Lyn(SH2,U!4).Lyn(SH2,U!5).Rec(a!3,b~Y!4,g~pY!6).Rec(a!2,b~Y!5,g~pY!7).Syk(a~Y,l~Y,s,tSH2!6).Syk(a~pY,l~Y,s!1,tSH2!7) 0
  387 LAT(s~Y!1).Lig(l!2,l!3).Lyn(SH2,U!4).Lyn(SH2,U!5).Rec(a!3,b~Y!4,g~pY!6).Rec(a!2,b~Y!5,g~pY!7).Syk(a~Y,l~Y,s!1,tSH2!7).Syk(a~pY,l~Y,s,tSH2!6) 0
  388 Lig(l!1,l!2).Rec(a!2,b~Y,g~pY!3).Rec(a!1,b~Y,g~pY!4).Syk(a~pY,l~Y,s,tSH2!3).Syk(a~pY,l~Y,s,tSH2!4) 0
  389 Grb(SH2!1,SH3!2).Grb(SH2!3,SH3!4).LAT(s~pY!1).LAT(s~pY!3).Sos(g!4,g!2) 0
  390 Lig(l!1,l!2).Rec(a!2,b~Y,g~Y).Rec(a!1,b~Y,g~pY!3).Syk(a~pY,l~Y,s,tSH2!3) 0
  391 Lig(l!1,l!2).Lyn(SH2,U!3).Rec(a!2,b~Y!3,g~Y).Rec(a!1,b~Y,g~pY!4).Syk(a~pY,l~Y,s,tSH2!4) 0
  392 Lig(l!1,l!2).Rec(a!1,b~Y,g~pY!3).Rec(a!2,b~pY,g~Y).Syk(a~pY,l~Y,s,tSH2!3) 0
  393 Lig(l!1,l!2).Lyn(SH2,U!3).Rec(a!2,b~Y!3,g~pY).Rec(a!1,b~Y,g~pY!4).Syk(a~pY,l~Y,s,tSH2!4) 0
  394 Lig(l!1,l!2).Lyn(SH2!3,U).Rec(a!1,b~Y,g~pY!4).Rec(a!2,b~pY!3,g~Y).Syk(a~pY,l~Y,s,tSH2!4) 0
  395 Lig(l!1,l!2).Rec(a!1,b~Y,g~pY!3).Rec(a!2,b~pY,g~pY).Syk(a~pY,l~Y,s,tSH2!3) 0
  396 Lig(l!1,l!2).Lyn(SH2!3,U).Rec(a!1,b~Y,g~pY!4).Rec(a!2,b~pY!3,g~pY).Syk(a~pY,l~Y,s,tSH2!4) 0
  397 LAT(s~Y!1).Lig(l!2,l!3).Lyn(SH2!4,U).Rec(a!3,b~pY!4,g~pY!5).Rec(a!2,b~pY,g~pY!6).Syk(a~Y,l~Y,s,tSH2!5).Syk(a~Y,l~pY,s!1,tSH2!6) 0
  398 Lig(l!1,l!2).Lyn(SH2!3,U).Rec(a!1,b~Y,g~pY!4).Rec(a!2,b~pY!3,g~pY!5).Syk(a~Y,l~Y,s,tSH2!5).Syk(a~pY,l~Y,s,tSH2!4) 0
  399 LAT(s~Y!1).Lig(l!2,l!3).Lyn(SH2!4,U).Lyn(SH2!5,U).Rec(a!3,b~pY!4,g~pY!6).Rec(a!2,b~pY!5,g~pY!7).Syk(a~Y,l~Y,s,tSH2!6).Syk(a~Y,l~pY,s!1,tSH2!7) 0
  400 LAT(s~Y!1).Lig(l!2,l!3).Lyn(SH2!4,U).Rec(a!2,b~pY!4,g~pY!5).Rec(a!3,b~pY,g~pY!6).Syk(a~Y,l~pY,s!1,tSH2!5).Syk(a~Y,l~pY,s,tSH2!6) 0
  401 LAT(s~Y!1).LAT(s~Y!2).Lig(l!3,l!4).Lyn(SH2!5,U).Rec(a!3,b~pY!5,g~pY!6).Rec(a!4,b~pY,g~pY!7).Syk(a~Y,l~Y,s!1,tSH2!7).Syk(a~Y,l~pY,s!2,tSH2!6) 0
  402 LAT(s~Y!1).LAT(s~Y!2).Lig(l!3,l!4).Lyn(SH2,U!5).Rec(a!3,b~Y!5,g~pY!6).Rec(a!4,b~Y,g~pY!7).Syk(a~Y,l~pY,s!1,tSH2!7).Syk(a~Y,l~pY,s!2,tSH2!6) 0
  403 LAT(s~Y!1).LAT(s~Y!2).Lig(l!3,l!4).Rec(a!4,b~Y,g~pY!5).Rec(a!3,b~pY,g~pY!6).Syk(a~Y,l~pY,s!1,tSH2!5).Syk(a~Y,l~pY,s!2,tSH2!6) 0
  404 LAT(s~Y!1).Lig(l!2,l!3).Rec(a!3,b~Y,g~pY!4).Rec(a!2,b~Y,g~pY!5).Syk(a~Y,l~pY,s!1,tSH2!4).Syk(a~pY,l~Y,s,tSH2!5) 0
  405 LAT(s~Y!1).LAT(s~Y!2).Lig(l!3,l!4).Lyn(SH2!5,U).Rec(a!4,b~Y,g~pY!6).Rec(a!3,b~pY!5,g~pY!7).Syk(a~Y,l~pY,s!1,tSH2!6).Syk(a~Y,l~pY,s!2,tSH2!7) 0
  406 LAT(s~Y!1).Lig(l!2,l!3).Lyn(SH2!4,U).Rec(a!3,b~pY!4,g~pY!5).Rec(a!2,b~pY,g~pY!6).Syk(a~Y,l~pY,s!1,tSH2!6).Syk(a~Y,l~pY,s,tSH2!5) 0
  407 Lig(l!1,l!2).Lyn(SH2!3,U).Rec(a!1,b~Y,g~pY!4).Rec(a!2,b~pY!3,g~pY!5).Syk(a~Y,l~pY,s,tSH2!5).Syk(a~pY,l~Y,s,tSH2!4) 0
  408 LAT(s~Y!1).Lig(l!2,l!3).Lyn(SH2!4,U).Lyn(SH2!5,U).Rec(a!3,b~pY!4,g~pY!6).Rec(a!2,b~pY!5,g~pY!7).Syk(a~Y,l~pY,s!1,tSH2!7).Syk(a~Y,l~pY,s,tSH2!6) 0
  409 LAT(s~Y!1).LAT(s~Y!2).Lig(l!3,l!4).Lyn(SH2!5,U).Rec(a!4,b~pY!5,g~pY!6).Rec(a!3,b~pY,g~pY!7).Syk(a~Y,l~Y,s!1,tSH2!6).Syk(a~Y,l~pY,s!2,tSH2!7) 0
  410 LAT(s~Y!1).Lig(l!2,l!3).Lyn(SH2!4,U).Rec(a!2,b~Y,g~pY!5).Rec(a!3,b~pY!4,g~pY!6).Syk(a~Y,l~Y,s!1,tSH2!6).Syk(a~pY,l~Y,s,tSH2!5) 0
  411 LAT(s~Y!1).LAT(s~Y!2).Lig(l!3,l!4).Lyn(SH2!5,U).Lyn(SH2!6,U).Rec(a!4,b~pY!5,g~pY!7).Rec(a!3,b~pY!6,g~pY!8).Syk(a~Y,l~Y,s!1,tSH2!7).Syk(a~Y,l~pY,s!2,tSH2!8) 0
  412 LAT(s~Y!1).LAT(s~Y!2).Lig(l!3,l!4).Lyn(SH2,U!5).Lyn(SH2,U!6).Rec(a!4,b~Y!5,g~pY!7).Rec(a!3,b~Y!6,g~pY!8).Syk(a~Y,l~pY,s!1,tSH2!7).Syk(a~Y,l~pY,s!2,tSH2!8) 0
  413 LAT(s~Y!1).LAT(s~Y!2).Lig(l!3,l!4).Lyn(SH2,U!5).Rec(a!4,b~Y!5,g~pY!6).Rec(a!3,b~pY,g~pY!7).Syk(a~Y,l~pY,s!1,tSH2!6).Syk(a~Y,l~pY,s!2,tSH2!7) 0
  414 LAT(s~Y!1).Lig(l!2,l!3).Lyn(SH2,U!4).Rec(a!3,b~Y!4,g~pY!5).Rec(a!2,b~Y,g~pY!6).Syk(a~Y,l~pY,s!1,tSH2!5).Syk(a~pY,l~Y,s,tSH2!6) 0
  415 LAT(s~Y!1).LAT(s~Y!2).Lig(l!3,l!4).Lyn(SH2!5,U).Lyn(SH2,U!6).Rec(a!4,b~Y!6,g~pY!7).Rec(a!3,b~pY!5,g~pY!8).Syk(a~Y,l~pY,s!1,tSH2!7).Syk(a~Y,l~pY,s!2,tSH2!8) 0
  416 LAT(s~Y!1).LAT(s~Y!2).Lig(l!3,l!4).Rec(a!4,b~pY,g~pY!5).Rec(a!3,b~pY,g~pY!6).Syk(a~Y,l~pY,s!1,tSH2!5).Syk(a~Y,l~pY,s!2,tSH2!6) 0
  417 LAT(s~Y!1).Lig(l!2,l!3).Rec(a!2,b~Y,g~pY!4).Rec(a!3,b~pY,g~pY!5).Syk(a~Y,l~pY,s!1,tSH2!5).Syk(a~pY,l~Y,s,tSH2!4) 0
  418 LAT(s~Y!1).LAT(s~Y!2).Lig(l!3,l!4).Lyn(SH2!5,U).Rec(a!3,b~pY!5,g~pY!6).Rec(a!4,b~pY,g~pY!7).Syk(a~Y,l~pY,s!1,tSH2!7).Syk(a~Y,l~pY,s!2,tSH2!6) 0
  419 LAT(s~Y!1).Lig(l!2,l!3).Lyn(SH2!4,U).Rec(a!3,b~Y,g~pY!5).Rec(a!2,b~pY!4,g~pY!6).Syk(a~Y,l~pY,s!1,tSH2!6).Syk(a~pY,l~Y,s,tSH2!5) 0
  420 LAT(s~Y!1).LAT(s~Y!2).Lig(l!3,l!4).Lyn(SH2!5,U).Lyn(SH2!6,U).Rec(a!4,b~pY!5,g~pY!7).Rec(a!3,b~pY!6,g~pY!8).Syk(a~Y,l~pY,s!1,tSH2!7).Syk(a~Y,l~pY,s!2,tSH2!8) 0
  421 Lyn(SH2,U!1).Rec(a,b~Y!1,g~pY!2).Syk(a~pY,l~Y,s,tSH2!2) 0
  422 Lig(l!1,l).Lyn(SH2,U!2).Rec(a!1,b~Y!2,g~pY!3).Syk(a~pY,l~Y,s,tSH2!3) 0
  423 Lig(l!1,l).Rec(a!1,b~pY,g~pY!2).Syk(a~pY,l~Y,s,tSH2!2) 0
  424 Rec(a,b~pY,g~pY!1).Syk(a~pY,l~Y,s,tSH2!1) 0
  425 Lig(l!1,l).Rec(a!1,b~Y,g~pY!2).Syk(a~pY,l~pY,s,tSH2!2) 0
  426 Rec(a,b~Y,g~pY!1).Syk(a~pY,l~pY,s,tSH2!1) 0
  427 LAT(s~Y!1).Lig(l!2,l).Rec(a!2,b~Y,g~pY!3).Syk(a~pY,l~Y,s!1,tSH2!3) 0
  428 LAT(s~Y!1).Rec(a,b~Y,g~pY!2).Syk(a~pY,l~Y,s!1,tSH2!2) 0
  429 Lyn(SH2,U!1).Rec(a,b~Y!1,g~pY!2).Syk(a~pY,l~pY,s,tSH2!2) 0
  430 Lig(l!1,l).Lyn(SH2,U!2).Rec(a!1,b~Y!2,g~pY!3).Syk(a~pY,l~pY,s,tSH2!3) 0
  431 LAT(s~Y!1).Lyn(SH2,U!2).Rec(a,b~Y!2,g~pY!3).Syk(a~pY,l~Y,s!1,tSH2!3) 0
  432 LAT(s~Y!1).Lig(l!2,l).Lyn(SH2,U!3).Rec(a!2,b~Y!3,g~pY!4).Syk(a~pY,l~Y,s!1,tSH2!4) 0
  433 Lig(l!1,l).Rec(a!1,b~pY,g~pY!2).Syk(a~pY,l~pY,s,tSH2!2) 0
  434 Rec(a,b~pY,g~pY!1).Syk(a~pY,l~pY,s,tSH2!1) 0
  435 LAT(s~Y!1).Lig(l!2,l).Rec(a!2,b~pY,g~pY!3).Syk(a~pY,l~Y,s!1,tSH2!3) 0
  436 LAT(s~Y!1).Rec(a,b~pY,g~pY!2).Syk(a~pY,l~Y,s!1,tSH2!2) 0
  437 Lig(l!1,l!2).Lyn(SH2,U!3).Rec(a!1,b~Y!3,g~pY!4).Rec(a!2,b~Y,g~pY).Syk(a~pY,l~Y,s,tSH2!4) 0
  438 Lig(l!1,l!2).Lyn(SH2,U!3).Rec(a!1,b~Y!3,g~pY!4).Rec(a!2,b~pY,g~pY!5).Syk(a~Y,l~Y,s,tSH2!5).Syk(a~pY,l~pY,s,tSH2!4) 0
  439 Lig(l!1,l!2).Lyn(SH2,U!3).Rec(a!1,b~Y!3,g~pY!4).Rec(a!2,b~pY,g~pY!5).Syk(a~Y,l~pY,s,tSH2!4).Syk(a~pY,l~Y,s,tSH2!5) 0
  440 LAT(s~Y!1).Lig(l!2,l!3).Lyn(SH2,U!4).Rec(a!2,b~Y!4,g~pY!5).Rec(a!3,b~pY,g~pY!6).Syk(a~Y,l~Y,s,tSH2!6).Syk(a~pY,l~Y,s!1,tSH2!5) 0
  441 LAT(s~Y!1).Lig(l!2,l!3).Lyn(SH2,U!4).Rec(a!2,b~Y!4,g~pY!5).Rec(a!3,b~pY,g~pY!6).Syk(a~Y,l~Y,s!1,tSH2!5).Syk(a~pY,l~Y,s,tSH2!6) 0
  442 Lig(l!1,l!2).Lyn(SH2,U!3).Rec(a!2,b~Y!3,g~pY!4).Rec(a!1,b~Y,g~pY!5).Syk(a~Y,l~pY,s,tSH2!4).Syk(a~pY,l~pY,s,tSH2!5) 0
  443 Lig(l!1,l!2).Lyn(SH2,U!3).Rec(a!1,b~Y!3,g~pY!4).Rec(a!2,b~Y,g~pY!5).Syk(a~Y,l~pY,s,tSH2!5).Syk(a~pY,l~pY,s,tSH2!4) 0
  444 LAT(s~Y!1).Lig(l!2,l!3).Lyn(SH2,U!4).Rec(a!3,b~Y!4,g~pY!5).Rec(a!2,b~Y,g~pY!6).Syk(a~Y,l~pY,s,tSH2!5).Syk(a~pY,l~Y,s!1,tSH2!6) 0
  445 LAT(s~Y!1).Lig(l!2,l!3).Lyn(SH2,U!4).Rec(a!2,b~Y!4,g~pY!5).Rec(a!3,b~Y,g~pY!6).Syk(a~Y,l~pY,s,tSH2!6).Syk(a~pY,l~Y,s!1,tSH2!5) 0
  446 LAT(s~Y!1).Lig(l!2,l!3).Lyn(SH2,U!4).Rec(a!3,b~Y!4,g~pY!5).Rec(a!2,b~Y,g~pY!6).Syk(a~Y,l~Y,s!1,tSH2!6).Syk(a~pY,l~pY,s,tSH2!5) 0
  447 LAT(s~Y!1).Lig(l!2,l!3).Lyn(SH2,U!4).Rec(a!2,b~Y!4,g~pY!5).Rec(a!3,b~Y,g~pY!6).Syk(a~Y,l~Y,s!1,tSH2!5).Syk(a~pY,l~pY,s,tSH2!6) 0
  448 LAT(s~Y!1).LAT(s~Y!2).Lig(l!3,l!4).Lyn(SH2,U!5).Rec(a!4,b~Y!5,g~pY!6).Rec(a!3,b~Y,g~pY!7).Syk(a~Y,l~Y,s!1,tSH2!6).Syk(a~pY,l~Y,s!2,tSH2!7) 0
  449 LAT(s~Y!1).LAT(s~Y!2).Lig(l!3,l!4).Lyn(SH2,U!5).Rec(a!3,b~Y!5,g~pY!6).Rec(a!4,b~Y,g~pY!7).Syk(a~Y,l~Y,s!1,tSH2!7).Syk(a~pY,l~Y,s!2,tSH2!6) 0
  450 Lig(l!1,l!2).Lyn(SH2,U!3).Rec(a!2,b~Y!3,g~pY!4).Rec(a!1,b~pY,g~pY!5).Syk(a~Y,l~Y,s,tSH2!4).Syk(a~pY,l~pY,s,tSH2!5) 0
  451 Lig(l!1,l!2).Lyn(SH2,U!3).Rec(a!2,b~Y!3,g~pY!4).Rec(a!1,b~pY,g~pY!5).Syk(a~Y,l~pY,s,tSH2!5).Syk(a~pY,l~Y,s,tSH2!4) 0
  452 LAT(s~Y!1).Lig(l!2,l!3).Lyn(SH2,U!4).Rec(a!3,b~Y!4,g~pY!5).Rec(a!2,b~pY,g~pY!6).Syk(a~Y,l~Y,s,tSH2!5).Syk(a~pY,l~Y,s!1,tSH2!6) 0
  453 LAT(s~Y!1).Lig(l!2,l!3).Lyn(SH2,U!4).Rec(a!3,b~Y!4,g~pY!5).Rec(a!2,b~pY,g~pY!6).Syk(a~Y,l~Y,s!1,tSH2!6).Syk(a~pY,l~Y,s,tSH2!5) 0
  454 Lig(l!1,l!2).Lyn(SH2,U!3).Rec(a!2,b~Y!3,g~pY!4).Rec(a!1,b~Y,g~pY!5).Syk(a~pY,l~Y,s,tSH2!4).Syk(a~pY,l~Y,s,tSH2!5) 0
  455 Lig(l!1,l!2).Lyn(SH2!3,U).Rec(a!2,b~Y,g~pY!4).Rec(a!1,b~pY!3,g~pY!5).Syk(a~Y,l~Y,s,tSH2!4).Syk(a~pY,l~Y,s,tSH2!5) 0
  456 Lig(l!1,l!2).Lyn(SH2!3,U).Lyn(SH2,U!4).Rec(a!2,b~Y!4,g~pY!5).Rec(a!1,b~pY!3,g~pY!6).Syk(a~Y,l~Y,s,tSH2!5).Syk(a~pY,l~Y,s,tSH2!6) 0
  457 Lig(l!1,l!2).Lyn(SH2!3,U).Lyn(SH2,U!4).Rec(a!2,b~Y!4,g~pY!5).Rec(a!1,b~pY!3,g~pY!6).Syk(a~Y,l~Y,s,tSH2!6).Syk(a~pY,l~Y,s,tSH2!5) 0
  458 Lig(l!1,l!2).Lyn(SH2!3,U).Rec(a!2,b~pY!3,g~pY!4).Rec(a!1,b~pY,g~pY!5).Syk(a~Y,l~Y,s,tSH2!4).Syk(a~pY,l~Y,s,tSH2!5) 0
  459 Lig(l!1,l!2).Lyn(SH2!3,U).Rec(a!1,b~pY!3,g~pY!4).Rec(a!2,b~pY,g~pY!5).Syk(a~Y,l~Y,s,tSH2!5).Syk(a~pY,l~Y,s,tSH2!4) 0
  460 Lig(l!1,l!2).Lyn(SH2!3,U).Rec(a!1,b~Y,g~pY!4).Rec(a!2,b~pY!3,g~pY!5).Syk(a~Y,l~Y,s,tSH2!5).Syk(a~pY,l~pY,s,tSH2!4) 0
  461 Lig(l!1,l!2).Lyn(SH2!3,U).Rec(a!1,b~Y,g~pY!4).Rec(a!2,b~pY!3,g~pY!5).Syk(a~Y,l~pY,s,tSH2!4).Syk(a~pY,l~Y,s,tSH2!5) 0
  462 LAT(s~Y!1).Lig(l!2,l!3).Lyn(SH2!4,U).Rec(a!2,b~Y,g~pY!5).Rec(a!3,b~pY!4,g~pY!6).Syk(a~Y,l~Y,s,tSH2!6).Syk(a~pY,l~Y,s!1,tSH2!5) 0
  463 LAT(s~Y!1).Lig(l!2,l!3).Lyn(SH2!4,U).Rec(a!2,b~Y,g~pY!5).Rec(a!3,b~pY!4,g~pY!6).Syk(a~Y,l~Y,s!1,tSH2!5).Syk(a~pY,l~Y,s,tSH2!6) 0
  464 Lig(l!1,l!2).Lyn(SH2!3,U).Rec(a!2,b~Y,g~pY!4).Rec(a!1,b~pY!3,g~pY!5).Syk(a~Y,l~Y,s,tSH2!4).Syk(a~pY,l~pY,s,tSH2!5) 0
  465 LAT(s~Y!1).Lig(l!2,l!3).Lyn(SH2!4,U).Rec(a!3,b~Y,g~pY!5).Rec(a!2,b~pY!4,g~pY!6).Syk(a~Y,l~Y,s,tSH2!5).Syk(a~pY,l~Y,s!1,tSH2!6) 0
  466 Lig(l!1,l!2).Lyn(SH2,U!3).Lyn(SH2,U!4).Rec(a!2,b~Y!3,g~Y).Rec(a!1,b~Y!4,g~pY!5).Syk(a~pY,l~Y,s,tSH2!5) 0
  467 Lig(l!1,l!2).Lyn(SH2,U!3).Rec(a!2,b~Y!3,g~Y).Rec(a!1,b~pY,g~pY!4).Syk(a~pY,l~Y,s,tSH2!4) 0
  468 Lig(l!1,l!2).Lyn(SH2,U!3).Rec(a!1,b~Y!3,g~pY!4).Rec(a!2,b~Y,g~Y).Syk(a~pY,l~Y,s,tSH2!4) 0
  469 Lig(l!1,l!2).Rec(a!2,b~Y,g~Y).Rec(a!1,b~pY,g~pY!3).Syk(a~pY,l~Y,s,tSH2!3) 0
  470 Lig(l!1,l!2).Lyn(SH2!3,U).Lyn(SH2,U!4).Rec(a!2,b~Y!4,g~Y).Rec(a!1,b~pY!3,g~pY!5).Syk(a~pY,l~Y,s,tSH2!5) 0
  471 Lig(l!1,l!2).Lyn(SH2,U!3).Lyn(SH2,U!4).Rec(a!2,b~Y!3,g~pY!5).Rec(a!1,b~Y!4,g~pY).Syk(a~pY,l~Y,s,tSH2!5) 0
  472 Lig(l!1,l!2).Lyn(SH2!3,U).Lyn(SH2,U!4).Rec(a!2,b~Y!4,g~pY!5).Rec(a!1,b~pY!3,g~Y).Syk(a~pY,l~Y,s,tSH2!5) 0
  473 Lig(l!1,l!2).Lyn(SH2,U!3).Rec(a!1,b~Y!3,g~pY!4).Rec(a!2,b~pY,g~Y).Syk(a~pY,l~Y,s,tSH2!4) 0
  474 Lig(l!1,l!2).Rec(a!2,b~pY,g~Y).Rec(a!1,b~pY,g~pY!3).Syk(a~pY,l~Y,s,tSH2!3) 0
  475 Lig(l!1,l!2).Rec(a!2,b~Y,g~pY).Rec(a!1,b~pY,g~pY!3).Syk(a~pY,l~Y,s,tSH2!3) 0
  476 Lig(l!1,l!2).Lyn(SH2,U!3).Rec(a!2,b~Y!3,g~pY!4).Rec(a!1,b~pY,g~pY).Syk(a~pY,l~Y,s,tSH2!4) 0
  477 Lig(l!1,l!2).Lyn(SH2,U!3).Rec(a!2,b~Y!3,g~pY).Rec(a!1,b~pY,g~pY!4).Syk(a~pY,l~Y,s,tSH2!4) 0
  478 Lig(l!1,l!2).Lyn(SH2!3,U).Rec(a!2,b~pY!3,g~Y).Rec(a!1,b~pY,g~pY!4).Syk(a~pY,l~Y,s,tSH2!4) 0
  479 Lig(l!1,l!2).Rec(a!2,b~pY,g~pY!3).Rec(a!1,b~pY,g~pY).Syk(a~pY,l~Y,s,tSH2!3) 0
  480 Lig(l!1,l).Lyn(SH2!2,U).Rec(a!1,b~pY!2,g~pY!3).Syk(a~pY,l~Y,s,tSH2!3) 0
  481 Lyn(SH2!1,U).Rec(a,b~pY!1,g~pY!2).Syk(a~pY,l~Y,s,tSH2!2) 0
  482 Lig(l!1,l!2).Lyn(SH2!3,U).Rec(a!2,b~Y,g~Y).Rec(a!1,b~pY!3,g~pY!4).Syk(a~pY,l~Y,s,tSH2!4) 0
  483 Lig(l!1,l!2).Lyn(SH2!3,U).Lyn(SH2,U!4).Rec(a!2,b~Y!4,g~pY!5).Rec(a!1,b~pY!3,g~pY).Syk(a~pY,l~Y,s,tSH2!5) 0
  484 Lig(l!1,l!2).Lyn(SH2!3,U).Lyn(SH2,U!4).Rec(a!2,b~Y!4,g~pY).Rec(a!1,b~pY!3,g~pY!5).Syk(a~pY,l~Y,s,tSH2!5) 0
  485 Lig(l!1,l!2).Lyn(SH2!3,U).Rec(a!1,b~pY!3,g~pY!4).Rec(a!2,b~pY,g~Y).Syk(a~pY,l~Y,s,tSH2!4) 0
  486 Lig(l!1,l!2).Lyn(SH2!3,U).Rec(a!2,b~Y,g~pY).Rec(a!1,b~pY!3,g~pY!4).Syk(a~pY,l~Y,s,tSH2!4) 0
  487 Lig(l!1,l!2).Lyn(SH2!3,U).Lyn(SH2!4,U).Rec(a!2,b~pY!3,g~Y).Rec(a!1,b~pY!4,g~pY!5).Syk(a~pY,l~Y,s,tSH2!5) 0
  488 Lig(l!1,l!2).Lyn(SH2!3,U).Rec(a!1,b~pY!3,g~pY!4).Rec(a!2,b~pY,g~pY).Syk(a~pY,l~Y,s,tSH2!4) 0
  489 Lig(l!1,l!2).Lyn(SH2!3,U).Rec(a!1,b~pY!3,g~pY).Rec(a!2,b~pY,g~pY!4).Syk(a~pY,l~Y,s,tSH2!4) 0
  490 Lig(l!1,l!2).Lyn(SH2!3,U).Lyn(SH2!4,U).Rec(a!2,b~pY!3,g~pY!5).Rec(a!1,b~pY!4,g~pY).Syk(a~pY,l~Y,s,tSH2!5) 0
  491 Lig(l!1,l!2).Rec(a!2,b~pY,g~pY!3).Rec(a!1,b~pY,g~pY!4).Syk(a~Y,l~pY,s,tSH2!3).Syk(a~pY,l~Y,s,tSH2!4) 0
  492 LAT(s~Y!1).Lig(l!2,l!3).Rec(a!3,b~pY,g~pY!4).Rec(a!2,b~pY,g~pY!5).Syk(a~Y,l~Y,s!1,tSH2!4).Syk(a~pY,l~Y,s,tSH2!5) 0
  493 Lig(l!1,l!2).Lyn(SH2!3,U).Lyn(SH2,U!4).Rec(a!2,b~Y!4,g~pY!5).Rec(a!1,b~pY!3,g~pY!6).Syk(a~Y,l~pY,s,tSH2!5).Syk(a~pY,l~Y,s,tSH2!6) 0
  494 LAT(s~Y!1).Lig(l!2,l!3).Lyn(SH2!4,U).Lyn(SH2,U!5).Rec(a!3,b~Y!5,g~pY!6).Rec(a!2,b~pY!4,g~pY!7).Syk(a~Y,l~Y,s!1,tSH2!6).Syk(a~pY,l~Y,s,tSH2!7) 0
  495 Lig(l!1,l!2).Lyn(SH2!3,U).Lyn(SH2,U!4).Rec(a!2,b~Y!4,g~pY!5).Rec(a!1,b~pY!3,g~pY!6).Syk(a~Y,l~pY,s,tSH2!6).Syk(a~pY,l~Y,s,tSH2!5) 0
  496 LAT(s~Y!1).Lig(l!2,l!3).Lyn(SH2!4,U).Lyn(SH2,U!5).Rec(a!3,b~Y!5,g~pY!6).Rec(a!2,b~pY!4,g~pY!7).Syk(a~Y,l~Y,s!1,tSH2!7).Syk(a~pY,l~Y,s,tSH2!6) 0
  497 LAT(s~Y!1).Lig(l!2,l!3).Lyn(SH2,U!4).Rec(a!3,b~Y!4,g~pY!5).Rec(a!2,b~Y,g~pY!6).Syk(a~Y,l~pY,s!1,tSH2!6).Syk(a~pY,l~Y,s,tSH2!5) 0
  498 LAT(s~Y!1).Lig(l!2,l!3).Rec(a!2,b~Y,g~pY!4).Rec(a!3,b~pY,g~pY!5).Syk(a~Y,l~pY,s!1,tSH2!4).Syk(a~pY,l~Y,s,tSH2!5) 0
  499 Lig(l!1,l!2).Lyn(SH2!3,U).Rec(a!1,b~pY!3,g~pY!4).Rec(a!2,b~pY,g~pY!5).Syk(a~Y,l~pY,s,tSH2!4).Syk(a~pY,l~Y,s,tSH2!5) 0
  500 LAT(s~Y!1).Lig(l!2,l!3).Lyn(SH2!4,U).Rec(a!2,b~pY!4,g~pY!5).Rec(a!3,b~pY,g~pY!6).Syk(a~Y,l~Y,s!1,tSH2!5).Syk(a~pY,l~Y,s,tSH2!6) 0
  501 Lig(l!1,l!2).Lyn(SH2!3,U).Lyn(SH2!4,U).Rec(a!1,b~pY!4,g~pY!5).Rec(a!2,b~pY!3,g~pY!6).Syk(a~Y,l~Y,s,tSH2!5).Syk(a~pY,l~Y,s,tSH2!6) 0
  502 Lig(l!1,l!2).Lyn(SH2!3,U).Rec(a!2,b~pY!3,g~pY!4).Rec(a!1,b~pY,g~pY!5).Syk(a~Y,l~pY,s,tSH2!5).Syk(a~pY,l~Y,s,tSH2!4) 0
  503 LAT(s~Y!1).Lig(l!2,l!3).Lyn(SH2!4,U).Rec(a!3,b~pY!4,g~pY!5).Rec(a!2,b~pY,g~pY!6).Syk(a~Y,l~Y,s!1,tSH2!6).Syk(a~pY,l~Y,s,tSH2!5) 0
  504 LAT(s~Y!1).Lig(l!2,l!3).Lyn(SH2!4,U).Rec(a!2,b~Y,g~pY!5).Rec(a!3,b~pY!4,g~pY!6).Syk(a~Y,l~pY,s!1,tSH2!5).Syk(a~pY,l~Y,s,tSH2!6) 0
  505 Lig(l!1,l!2).Lyn(SH2!3,U).Lyn(SH2!4,U).Rec(a!1,b~pY!4,g~pY!5).Rec(a!2,b~pY!3,g~pY!6).Syk(a~Y,l~pY,s,tSH2!5).Syk(a~pY,l~Y,s,tSH2!6) 0
  506 LAT(s~Y!1).Lig(l!2,l!3).Lyn(SH2!4,U).Lyn(SH2!5,U).Rec(a!2,b~pY!5,g~pY!6).Rec(a!3,b~pY!4,g~pY!7).Syk(a~Y,l~Y,s!1,tSH2!6).Syk(a~pY,l~Y,s,tSH2!7) 0
  507 LAT(s~Y!1).Lig(l!2,l!3).Lyn(SH2,U!4).Lyn(SH2,U!5).Rec(a!3,b~Y!4,g~pY!6).Rec(a!2,b~Y!5,g~pY!7).Syk(a~Y,l~pY,s!1,tSH2!6).Syk(a~pY,l~Y,s,tSH2!7) 0
  508 LAT(s~Y!1).Lig(l!2,l!3).Lyn(SH2,U!4).Rec(a!3,b~Y!4,g~pY!5).Rec(a!2,b~pY,g~pY!6).Syk(a~Y,l~pY,s!1,tSH2!5).Syk(a~pY,l~Y,s,tSH2!6) 0
  509 LAT(s~Y!1).Lig(l!2,l!3).Lyn(SH2,U!4).Rec(a!3,b~Y!4,g~pY!5).Rec(a!2,b~pY,g~pY!6).Syk(a~Y,l~pY,s!1,tSH2!6).Syk(a~pY,l~Y,s,tSH2!5) 0
  510 LAT(s~Y!1).Lig(l!2,l!3).Rec(a!3,b~pY,g~pY!4).Rec(a!2,b~pY,g~pY!5).Syk(a~Y,l~pY,s!1,tSH2!4).Syk(a~pY,l~Y,s,tSH2!5) 0
  511 LAT(s~Y!1).Lig(l!2,l!3).Lyn(SH2!4,U).Lyn(SH2,U!5).Rec(a!3,b~Y!5,g~pY!6).Rec(a!2,b~pY!4,g~pY!7).Syk(a~Y,l~pY,s!1,tSH2!6).Syk(a~pY,l~Y,s,tSH2!7) 0
  512 LAT(s~Y!1).Lig(l!2,l!3).Lyn(SH2!4,U).Lyn(SH2,U!5).Rec(a!3,b~Y!5,g~pY!6).Rec(a!2,b~pY!4,g~pY!7).Syk(a~Y,l~pY,s!1,tSH2!7).Syk(a~pY,l~Y,s,tSH2!6) 0
  513 LAT(s~Y!1).Lig(l!2,l!3).Lyn(SH2!4,U).Rec(a!2,b~pY!4,g~pY!5).Rec(a!3,b~pY,g~pY!6).Syk(a~Y,l~pY,s!1,tSH2!5).Syk(a~pY,l~Y,s,tSH2!6) 0
  514 LAT(s~Y!1).Lig(l!2,l!3).Lyn(SH2!4,U).Rec(a!2,b~pY!4,g~pY!5).Rec(a!3,b~pY,g~pY!6).Syk(a~Y,l~pY,s!1,tSH2!6).Syk(a~pY,l~Y,s,tSH2!5) 0
  515 LAT(s~Y!1).Lig(l!2,l!3).Lyn(SH2!4,U).Lyn(SH2!5,U).Rec(a!3,b~pY!4,g~pY!6).Rec(a!2,b~pY!5,g~pY!7).Syk(a~Y,l~pY,s!1,tSH2!6).Syk(a~pY,l~Y,s,tSH2!7) 0
  516 Lig(l!1,l!2).Rec(a!1,b~Y,g~pY!3).Rec(a!2,b~Y,g~pY).Syk(a~pY,l~pY,s,tSH2!3) 0
  517 Syk(a~pY,l~pY,s,tSH2) 0
  518 LAT(s~Y!1).Lig(l!2,l!3).Rec(a!2,b~Y,g~pY!4).Rec(a!3,b~Y,g~pY).Syk(a~pY,l~Y,s!1,tSH2!4) 0
  519 LAT(s~Y!1).Syk(a~pY,l~Y,s!1,tSH2) 0
  520 Lig(l!1,l!2).Lyn(SH2,U!3).Rec(a!2,b~Y!3,g~pY).Rec(a!1,b~Y,g~pY!4).Syk(a~pY,l~pY,s,tSH2!4) 0
  521 LAT(s~Y!1).Lig(l!2,l!3).Lyn(SH2,U!4).Rec(a!3,b~Y!4,g~pY).Rec(a!2,b~Y,g~pY!5).Syk(a~pY,l~Y,s!1,tSH2!5) 0
  522 Lig(l!1,l!2).Rec(a!1,b~Y,g~pY!3).Rec(a!2,b~pY,g~pY).Syk(a~pY,l~pY,s,tSH2!3) 0
  523 LAT(s~Y!1).Lig(l!2,l!3).Rec(a!2,b~Y,g~pY!4).Rec(a!3,b~pY,g~pY).Syk(a~pY,l~Y,s!1,tSH2!4) 0
  524 Lig(l!1,l!2).Lyn(SH2,U!3).Rec(a!2,b~Y!3,g~pY!4).Rec(a!1,b~Y,g~pY).Syk(a~pY,l~pY,s,tSH2!4) 0
  525 LAT(s~Y!1).Lig(l!2,l!3).Lyn(SH2,U!4).Rec(a!3,b~Y!4,g~pY!5).Rec(a!2,b~Y,g~pY).Syk(a~pY,l~Y,s!1,tSH2!5) 0
  526 Lig(l!1,l!2).Rec(a!2,b~Y,g~pY).Rec(a!1,b~pY,g~pY!3).Syk(a~pY,l~pY,s,tSH2!3) 0
  527 LAT(s~Y!1).Lig(l!2,l!3).Rec(a!3,b~Y,g~pY).Rec(a!2,b~pY,g~pY!4).Syk(a~pY,l~Y,s!1,tSH2!4) 0
  528 Lig(l!1,l!2).Lyn(SH2,U!3).Lyn(SH2,U!4).Rec(a!1,b~Y!4,g~pY!5).Rec(a!2,b~Y!3,g~pY).Syk(a~pY,l~pY,s,tSH2!5) 0
  529 LAT(s~Y!1).Lig(l!2,l!3).Lyn(SH2,U!4).Lyn(SH2,U!5).Rec(a!2,b~Y!5,g~pY!6).Rec(a!3,b~Y!4,g~pY).Syk(a~pY,l~Y,s!1,tSH2!6) 0
  530 LAT(s~Y!1).Lig(l!2,l!3).Lyn(SH2,U!4).Rec(a!3,b~Y!4,g~pY!5).Rec(a!2,b~Y,g~pY!6).Syk(a~Y,l~Y,s,tSH2!5).Syk(a~pY,l~pY,s!1,tSH2!6) 0
  531 Lig(l!1,l!2).Lyn(SH2,U!3).Lyn(SH2,U!4).Rec(a!2,b~Y!3,g~pY!5).Rec(a!1,b~Y!4,g~pY!6).Syk(a~Y,l~pY,s,tSH2!5).Syk(a~pY,l~pY,s,tSH2!6) 0
  532 LAT(s~Y!1).Lig(l!2,l!3).Lyn(SH2,U!4).Lyn(SH2,U!5).Rec(a!3,b~Y!4,g~pY!6).Rec(a!2,b~Y!5,g~pY!7).Syk(a~Y,l~Y,s,tSH2!6).Syk(a~pY,l~pY,s!1,tSH2!7) 0
  533 LAT(s~Y!1).Lig(l!2,l!3).Lyn(SH2,U!4).Lyn(SH2,U!5).Rec(a!3,b~Y!4,g~pY!6).Rec(a!2,b~Y!5,g~pY!7).Syk(a~Y,l~pY,s,tSH2!6).Syk(a~pY,l~Y,s!1,tSH2!7) 0
  534 LAT(s~Y!1).Lig(l!2,l!3).Lyn(SH2,U!4).Lyn(SH2,U!5).Rec(a!3,b~Y!4,g~pY!6).Rec(a!2,b~Y!5,g~pY!7).Syk(a~Y,l~Y,s!1,tSH2!7).Syk(a~pY,l~pY,s,tSH2!6) 0
  535 LAT(s~Y!1).Lig(l!2,l!3).Rec(a!3,b~Y,g~pY!4).Rec(a!2,b~Y,g~pY!5).Syk(a~Y,l~Y,s,tSH2!4).Syk(a~pY,l~pY,s!1,tSH2!5) 0
  536 Lig(l!1,l!2).Lyn(SH2!3,U).Lyn(SH2,U!4).Rec(a!2,b~Y!4,g~pY!5).Rec(a!1,b~pY!3,g~pY!6).Syk(a~Y,l~Y,s,tSH2!5).Syk(a~pY,l~pY,s,tSH2!6) 0
  537 LAT(s~Y!1).Lig(l!2,l!3).Lyn(SH2!4,U).Lyn(SH2,U!5).Rec(a!3,b~Y!5,g~pY!6).Rec(a!2,b~pY!4,g~pY!7).Syk(a~Y,l~Y,s,tSH2!6).Syk(a~pY,l~Y,s!1,tSH2!7) 0
  538 Lig(l!1,l!2).Rec(a!2,b~pY,g~pY!3).Rec(a!1,b~pY,g~pY!4).Syk(a~Y,l~Y,s,tSH2!3).Syk(a~pY,l~pY,s,tSH2!4) 0
  539 LAT(s~Y!1).Lig(l!2,l!3).Rec(a!3,b~pY,g~pY!4).Rec(a!2,b~pY,g~pY!5).Syk(a~Y,l~Y,s,tSH2!4).Syk(a~pY,l~Y,s!1,tSH2!5) 0
  540 LAT(s~Y!1).Lig(l!2,l!3).Rec(a!2,b~Y,g~pY!4).Rec(a!3,b~pY,g~pY!5).Syk(a~Y,l~Y,s,tSH2!5).Syk(a~pY,l~pY,s!1,tSH2!4) 0
  541 Lig(l!1,l!2).Lyn(SH2!3,U).Rec(a!1,b~pY!3,g~pY!4).Rec(a!2,b~pY,g~pY!5).Syk(a~Y,l~Y,s,tSH2!5).Syk(a~pY,l~pY,s,tSH2!4) 0
  542 LAT(s~Y!1).Lig(l!2,l!3).Lyn(SH2!4,U).Rec(a!2,b~pY!4,g~pY!5).Rec(a!3,b~pY,g~pY!6).Syk(a~Y,l~Y,s,tSH2!6).Syk(a~pY,l~Y,s!1,tSH2!5) 0
  543 Lig(l!1,l!2).Rec(a!2,b~Y,g~pY!3).Rec(a!1,b~pY,g~pY!4).Syk(a~Y,l~pY,s,tSH2!3).Syk(a~pY,l~pY,s,tSH2!4) 0
  544 Lig(l!1,l!2).Rec(a!2,b~Y,g~pY!3).Rec(a!1,b~pY,g~pY!4).Syk(a~Y,l~pY,s,tSH2!4).Syk(a~pY,l~pY,s,tSH2!3) 0
  545 LAT(s~Y!1).Lig(l!2,l!3).Rec(a!3,b~Y,g~pY!4).Rec(a!2,b~pY,g~pY!5).Syk(a~Y,l~pY,s,tSH2!4).Syk(a~pY,l~Y,s!1,tSH2!5) 0
  546 LAT(s~Y!1).Lig(l!2,l!3).Rec(a!3,b~Y,g~pY!4).Rec(a!2,b~pY,g~pY!5).Syk(a~Y,l~Y,s!1,tSH2!5).Syk(a~pY,l~pY,s,tSH2!4) 0
  547 LAT(s~Y!1).Lig(l!2,l!3).Rec(a!3,b~Y,g~pY!4).Rec(a!2,b~Y,g~pY!5).Syk(a~Y,l~pY,s,tSH2!4).Syk(a~pY,l~pY,s!1,tSH2!5) 0
  548 LAT(s~Y!1).Lig(l!2,l!3).Rec(a!3,b~Y,g~pY!4).Rec(a!2,b~Y,g~pY!5).Syk(a~Y,l~pY,s!1,tSH2!5).Syk(a~pY,l~pY,s,tSH2!4) 0
  549 Lig(l!1,l!2).Lyn(SH2!3,U).Rec(a!2,b~Y,g~pY!4).Rec(a!1,b~pY!3,g~pY!5).Syk(a~Y,l~pY,s,tSH2!4).Syk(a~pY,l~pY,s,tSH2!5) 0
  550 Lig(l!1,l!2).Lyn(SH2!3,U).Rec(a!2,b~Y,g~pY!4).Rec(a!1,b~pY!3,g~pY!5).Syk(a~Y,l~pY,s,tSH2!5).Syk(a~pY,l~pY,s,tSH2!4) 0
  551 LAT(s~Y!1).Lig(l!2,l!3).Lyn(SH2!4,U).Rec(a!3,b~Y,g~pY!5).Rec(a!2,b~pY!4,g~pY!6).Syk(a~Y,l~pY,s,tSH2!5).Syk(a~pY,l~Y,s!1,tSH2!6) 0
  552 LAT(s~Y!1).Lig(l!2,l!3).Lyn(SH2!4,U).Rec(a!3,b~Y,g~pY!5).Rec(a!2,b~pY!4,g~pY!6).Syk(a~Y,l~Y,s!1,tSH2!6).Syk(a~pY,l~pY,s,tSH2!5) 0
  553 LAT(s~Y!1).Lig(l!2,l!3).Rec(a!3,b~Y,g~pY!4).Rec(a!2,b~pY,g~pY!5).Syk(a~Y,l~Y,s!1,tSH2!4).Syk(a~pY,l~pY,s,tSH2!5) 0
  554 LAT(s~Y!1).Lig(l!2,l!3).Rec(a!3,b~Y,g~pY!4).Rec(a!2,b~pY,g~pY!5).Syk(a~Y,l~pY,s,tSH2!5).Syk(a~pY,l~Y,s!1,tSH2!4) 0
  555 LAT(s~Y!1).LAT(s~Y!2).Lig(l!3,l!4).Rec(a!4,b~Y,g~pY!5).Rec(a!3,b~pY,g~pY!6).Syk(a~Y,l~Y,s!1,tSH2!5).Syk(a~pY,l~Y,s!2,tSH2!6) 0
  556 LAT(s~Y!1).LAT(s~Y!2).Lig(l!3,l!4).Rec(a!4,b~Y,g~pY!5).Rec(a!3,b~pY,g~pY!6).Syk(a~Y,l~Y,s!2,tSH2!6).Syk(a~pY,l~Y,s!1,tSH2!5) 0
  557 LAT(s~Y!1).LAT(s~Y!2).Lig(l!3,l!4).Rec(a!4,b~Y,g~pY!5).Rec(a!3,b~Y,g~pY!6).Syk(a~Y,l~Y,s!1,tSH2!5).Syk(a~pY,l~pY,s!2,tSH2!6) 0
  558 LAT(s~Y!1).LAT(s~Y!2).Lig(l!3,l!4).Rec(a!4,b~Y,g~pY!5).Rec(a!3,b~Y,g~pY!6).Syk(a~Y,l~pY,s!2,tSH2!6).Syk(a~pY,l~Y,s!1,tSH2!5) 0
  559 LAT(s~Y!1).Lig(l!2,l!3).Lyn(SH2!4,U).Rec(a!3,b~Y,g~pY!5).Rec(a!2,b~pY!4,g~pY!6).Syk(a~Y,l~Y,s!1,tSH2!5).Syk(a~pY,l~pY,s,tSH2!6) 0
  560 LAT(s~Y!1).Lig(l!2,l!3).Lyn(SH2!4,U).Rec(a!3,b~Y,g~pY!5).Rec(a!2,b~pY!4,g~pY!6).Syk(a~Y,l~pY,s,tSH2!6).Syk(a~pY,l~Y,s!1,tSH2!5) 0
  561 LAT(s~Y!1).LAT(s~Y!2).Lig(l!3,l!4).Lyn(SH2!5,U).Rec(a!4,b~Y,g~pY!6).Rec(a!3,b~pY!5,g~pY!7).Syk(a~Y,l~Y,s!1,tSH2!6).Syk(a~pY,l~Y,s!2,tSH2!7) 0
  562 LAT(s~Y!1).LAT(s~Y!2).Lig(l!3,l!4).Lyn(SH2!5,U).Rec(a!4,b~Y,g~pY!6).Rec(a!3,b~pY!5,g~pY!7).Syk(a~Y,l~Y,s!2,tSH2!7).Syk(a~pY,l~Y,s!1,tSH2!6) 0
  563 Lig(l!1,l!2).Lyn(SH2!3,U).Lyn(SH2,U!4).Rec(a!2,b~Y!4,g~pY!5).Rec(a!1,b~pY!3,g~pY!6).Syk(a~Y,l~Y,s,tSH2!6).Syk(a~pY,l~pY,s,tSH2!5) 0
  564 Lig(l!1,l!2).Lyn(SH2,U!3).Rec(a!2,b~Y!3,g~pY!4).Rec(a!1,b~pY,g~pY!5).Syk(a~Y,l~pY,s,tSH2!4).Syk(a~pY,l~pY,s,tSH2!5) 0
  565 Lig(l!1,l!2).Lyn(SH2,U!3).Rec(a!2,b~Y!3,g~pY!4).Rec(a!1,b~pY,g~pY!5).Syk(a~Y,l~pY,s,tSH2!5).Syk(a~pY,l~pY,s,tSH2!4) 0
  566 LAT(s~Y!1).Lig(l!2,l!3).Lyn(SH2,U!4).Rec(a!3,b~Y!4,g~pY!5).Rec(a!2,b~pY,g~pY!6).Syk(a~Y,l~pY,s,tSH2!5).Syk(a~pY,l~Y,s!1,tSH2!6) 0
  567 LAT(s~Y!1).Lig(l!2,l!3).Lyn(SH2,U!4).Rec(a!3,b~Y!4,g~pY!5).Rec(a!2,b~pY,g~pY!6).Syk(a~Y,l~Y,s!1,tSH2!6).Syk(a~pY,l~pY,s,tSH2!5) 0
  568 LAT(s~Y!1).Lig(l!2,l!3).Lyn(SH2,U!4).Rec(a!3,b~Y!4,g~pY!5).Rec(a!2,b~Y,g~pY!6).Syk(a~Y,l~pY,s,tSH2!5).Syk(a~pY,l~pY,s!1,tSH2!6) 0
  569 LAT(s~Y!1).Lig(l!2,l!3).Lyn(SH2,U!4).Rec(a!3,b~Y!4,g~pY!5).Rec(a!2,b~Y,g~pY!6).Syk(a~Y,l~pY,s!1,tSH2!6).Syk(a~pY,l~pY,s,tSH2!5) 0
  570 Lig(l!1,l!2).Lyn(SH2!3,U).Lyn(SH2,U!4).Rec(a!2,b~Y!4,g~pY!5).Rec(a!1,b~pY!3,g~pY!6).Syk(a~Y,l~pY,s,tSH2!5).Syk(a~pY,l~pY,s,tSH2!6) 0
  571 Lig(l!1,l!2).Lyn(SH2!3,U).Lyn(SH2,U!4).Rec(a!2,b~Y!4,g~pY!5).Rec(a!1,b~pY!3,g~pY!6).Syk(a~Y,l~pY,s,tSH2!6).Syk(a~pY,l~pY,s,tSH2!5) 0
  572 LAT(s~Y!1).Lig(l!2,l!3).Lyn(SH2!4,U).Lyn(SH2,U!5).Rec(a!3,b~Y!5,g~pY!6).Rec(a!2,b~pY!4,g~pY!7).Syk(a~Y,l~pY,s,tSH2!6).Syk(a~pY,l~Y,s!1,tSH2!7) 0
  573 LAT(s~Y!1).Lig(l!2,l!3).Lyn(SH2!4,U).Lyn(SH2,U!5).Rec(a!3,b~Y!5,g~pY!6).Rec(a!2,b~pY!4,g~pY!7).Syk(a~Y,l~Y,s!1,tSH2!7).Syk(a~pY,l~pY,s,tSH2!6) 0
  574 LAT(s~Y!1).LAT(s~Y!2).Lig(l!3,l!4).Lyn(SH2,U!5).Lyn(SH2,U!6).Rec(a!4,b~Y!5,g~pY!7).Rec(a!3,b~Y!6,g~pY!8).Syk(a~Y,l~Y,s!1,tSH2!7).Syk(a~pY,l~Y,s!2,tSH2!8) 0
  575 LAT(s~Y!1).Lig(l!2,l!3).Lyn(SH2!4,U).Lyn(SH2,U!5).Rec(a!3,b~Y!5,g~pY!6).Rec(a!2,b~pY!4,g~pY!7).Syk(a~Y,l~Y,s,tSH2!7).Syk(a~pY,l~Y,s!1,tSH2!6) 0
  576 LAT(s~Y!1).Lig(l!2,l!3).Lyn(SH2,U!4).Rec(a!3,b~Y!4,g~pY!5).Rec(a!2,b~pY,g~pY!6).Syk(a~Y,l~Y,s!1,tSH2!5).Syk(a~pY,l~pY,s,tSH2!6) 0
  577 LAT(s~Y!1).Lig(l!2,l!3).Lyn(SH2,U!4).Rec(a!3,b~Y!4,g~pY!5).Rec(a!2,b~pY,g~pY!6).Syk(a~Y,l~pY,s,tSH2!6).Syk(a~pY,l~Y,s!1,tSH2!5) 0
  578 LAT(s~Y!1).LAT(s~Y!2).Lig(l!3,l!4).Lyn(SH2,U!5).Rec(a!4,b~Y!5,g~pY!6).Rec(a!3,b~pY,g~pY!7).Syk(a~Y,l~Y,s!1,tSH2!6).Syk(a~pY,l~Y,s!2,tSH2!7) 0
  579 LAT(s~Y!1).LAT(s~Y!2).Lig(l!3,l!4).Lyn(SH2,U!5).Rec(a!4,b~Y!5,g~pY!6).Rec(a!3,b~pY,g~pY!7).Syk(a~Y,l~Y,s!2,tSH2!7).Syk(a~pY,l~Y,s!1,tSH2!6) 0
  580 LAT(s~Y!1).LAT(s~Y!2).Lig(l!3,l!4).Lyn(SH2,U!5).Rec(a!4,b~Y!5,g~pY!6).Rec(a!3,b~Y,g~pY!7).Syk(a~Y,l~Y,s!1,tSH2!6).Syk(a~pY,l~pY,s!2,tSH2!7) 0
  581 LAT(s~Y!1).LAT(s~Y!2).Lig(l!3,l!4).Lyn(SH2,U!5).Rec(a!4,b~Y!5,g~pY!6).Rec(a!3,b~Y,g~pY!7).Syk(a~Y,l~pY,s!2,tSH2!7).Syk(a~pY,l~Y,s!1,tSH2!6) 0
  582 LAT(s~Y!1).Lig(l!2,l!3).Lyn(SH2!4,U).Lyn(SH2,U!5).Rec(a!3,b~Y!5,g~pY!6).Rec(a!2,b~pY!4,g~pY!7).Syk(a~Y,l~Y,s!1,tSH2!6).Syk(a~pY,l~pY,s,tSH2!7) 0
  583 LAT(s~Y!1).Lig(l!2,l!3).Lyn(SH2!4,U).Lyn(SH2,U!5).Rec(a!3,b~Y!5,g~pY!6).Rec(a!2,b~pY!4,g~pY!7).Syk(a~Y,l~pY,s,tSH2!7).Syk(a~pY,l~Y,s!1,tSH2!6) 0
  584 LAT(s~Y!1).LAT(s~Y!2).Lig(l!3,l!4).Lyn(SH2!5,U).Lyn(SH2,U!6).Rec(a!4,b~Y!6,g~pY!7).Rec(a!3,b~pY!5,g~pY!8).Syk(a~Y,l~Y,s!1,tSH2!7).Syk(a~pY,l~Y,s!2,tSH2!8) 0
  585 LAT(s~Y!1).LAT(s~Y!2).Lig(l!3,l!4).Lyn(SH2!5,U).Lyn(SH2,U!6).Rec(a!4,b~Y!6,g~pY!7).Rec(a!3,b~pY!5,g~pY!8).Syk(a~Y,l~Y,s!2,tSH2!8).Syk(a~pY,l~Y,s!1,tSH2!7) 0
  586 Lig(l!1,l!2).Lyn(SH2!3,U).Rec(a!2,b~pY!3,g~pY!4).Rec(a!1,b~pY,g~pY!5).Syk(a~Y,l~Y,s,tSH2!4).Syk(a~pY,l~pY,s,tSH2!5) 0
  587 LAT(s~Y!1).Lig(l!2,l!3).Lyn(SH2!4,U).Rec(a!3,b~pY!4,g~pY!5).Rec(a!2,b~pY,g~pY!6).Syk(a~Y,l~Y,s,tSH2!5).Syk(a~pY,l~Y,s!1,tSH2!6) 0
  588 LAT(s~Y!1).Lig(l!2,l!3).Lyn(SH2!4,U).Rec(a!2,b~Y,g~pY!5).Rec(a!3,b~pY!4,g~pY!6).Syk(a~Y,l~Y,s,tSH2!6).Syk(a~pY,l~pY,s!1,tSH2!5) 0
  589 Lig(l!1,l!2).Lyn(SH2!3,U).Lyn(SH2!4,U).Rec(a!2,b~pY!3,g~pY!5).Rec(a!1,b~pY!4,g~pY!6).Syk(a~Y,l~Y,s,tSH2!5).Syk(a~pY,l~pY,s,tSH2!6) 0
  590 LAT(s~Y!1).Lig(l!2,l!3).Lyn(SH2!4,U).Lyn(SH2!5,U).Rec(a!3,b~pY!4,g~pY!6).Rec(a!2,b~pY!5,g~pY!7).Syk(a~Y,l~Y,s,tSH2!6).Syk(a~pY,l~Y,s!1,tSH2!7) 0
  591 Lig(l!1,l!2).Rec(a!2,b~pY,g~pY!3).Rec(a!1,b~pY,g~pY!4).Syk(a~Y,l~pY,s,tSH2!3).Syk(a~pY,l~pY,s,tSH2!4) 0
  592 LAT(s~Y!1).Lig(l!2,l!3).Rec(a!3,b~pY,g~pY!4).Rec(a!2,b~pY,g~pY!5).Syk(a~Y,l~pY,s,tSH2!4).Syk(a~pY,l~Y,s!1,tSH2!5) 0
  593 LAT(s~Y!1).Lig(l!2,l!3).Rec(a!3,b~pY,g~pY!4).Rec(a!2,b~pY,g~pY!5).Syk(a~Y,l~Y,s!1,tSH2!5).Syk(a~pY,l~pY,s,tSH2!4) 0
  594 LAT(s~Y!1).Lig(l!2,l!3).Rec(a!2,b~Y,g~pY!4).Rec(a!3,b~pY,g~pY!5).Syk(a~Y,l~pY,s,tSH2!5).Syk(a~pY,l~pY,s!1,tSH2!4) 0
  595 LAT(s~Y!1).Lig(l!2,l!3).Rec(a!2,b~Y,g~pY!4).Rec(a!3,b~pY,g~pY!5).Syk(a~Y,l~pY,s!1,tSH2!4).Syk(a~pY,l~pY,s,tSH2!5) 0
  596 Lig(l!1,l!2).Lyn(SH2!3,U).Rec(a!1,b~pY!3,g~pY!4).Rec(a!2,b~pY,g~pY!5).Syk(a~Y,l~pY,s,tSH2!5).Syk(a~pY,l~pY,s,tSH2!4) 0
  597 Lig(l!1,l!2).Lyn(SH2!3,U).Rec(a!1,b~pY!3,g~pY!4).Rec(a!2,b~pY,g~pY!5).Syk(a~Y,l~pY,s,tSH2!4).Syk(a~pY,l~pY,s,tSH2!5) 0
  598 LAT(s~Y!1).Lig(l!2,l!3).Lyn(SH2!4,U).Rec(a!2,b~pY!4,g~pY!5).Rec(a!3,b~pY,g~pY!6).Syk(a~Y,l~pY,s,tSH2!6).Syk(a~pY,l~Y,s!1,tSH2!5) 0
  599 LAT(s~Y!1).Lig(l!2,l!3).Lyn(SH2!4,U).Rec(a!2,b~pY!4,g~pY!5).Rec(a!3,b~pY,g~pY!6).Syk(a~Y,l~Y,s!1,tSH2!5).Syk(a~pY,l~pY,s,tSH2!6) 0
  600 LAT(s~Y!1).LAT(s~Y!2).Lig(l!3,l!4).Rec(a!4,b~pY,g~pY!5).Rec(a!3,b~pY,g~pY!6).Syk(a~Y,l~Y,s!1,tSH2!5).Syk(a~pY,l~Y,s!2,tSH2!6) 0
  601 LAT(s~Y!1).LAT(s~Y!2).Lig(l!3,l!4).Rec(a!3,b~Y,g~pY!5).Rec(a!4,b~pY,g~pY!6).Syk(a~Y,l~Y,s!1,tSH2!6).Syk(a~pY,l~pY,s!2,tSH2!5) 0
  602 LAT(s~Y!1).LAT(s~Y!2).Lig(l!3,l!4).Rec(a!3,b~Y,g~pY!5).Rec(a!4,b~pY,g~pY!6).Syk(a~Y,l~pY,s!2,tSH2!5).Syk(a~pY,l~Y,s!1,tSH2!6) 0
  603 LAT(s~Y!1).Lig(l!2,l!3).Lyn(SH2!4,U).Rec(a!2,b~pY!4,g~pY!5).Rec(a!3,b~pY,g~pY!6).Syk(a~Y,l~Y,s!1,tSH2!6).Syk(a~pY,l~pY,s,tSH2!5) 0
  604 LAT(s~Y!1).Lig(l!2,l!3).Lyn(SH2!4,U).Rec(a!2,b~pY!4,g~pY!5).Rec(a!3,b~pY,g~pY!6).Syk(a~Y,l~pY,s,tSH2!5).Syk(a~pY,l~Y,s!1,tSH2!6) 0
  605 LAT(s~Y!1).LAT(s~Y!2).Lig(l!3,l!4).Lyn(SH2!5,U).Rec(a!3,b~pY!5,g~pY!6).Rec(a!4,b~pY,g~pY!7).Syk(a~Y,l~Y,s!1,tSH2!7).Syk(a~pY,l~Y,s!2,tSH2!6) 0
  606 LAT(s~Y!1).LAT(s~Y!2).Lig(l!3,l!4).Lyn(SH2!5,U).Rec(a!3,b~pY!5,g~pY!6).Rec(a!4,b~pY,g~pY!7).Syk(a~Y,l~Y,s!2,tSH2!6).Syk(a~pY,l~Y,s!1,tSH2!7) 0
  607 LAT(s~Y!1).LAT(s~Y!2).Lig(l!3,l!4).Rec(a!4,b~Y,g~pY!5).Rec(a!3,b~Y,g~pY!6).Syk(a~Y,l~pY,s!1,tSH2!5).Syk(a~pY,l~pY,s!2,tSH2!6) 0
  608 LAT(s~Y!1).Lig(l!2,l!3).Lyn(SH2!4,U).Rec(a!3,b~Y,g~pY!5).Rec(a!2,b~pY!4,g~pY!6).Syk(a~Y,l~pY,s!1,tSH2!5).Syk(a~pY,l~pY,s,tSH2!6) 0
  609 LAT(s~Y!1).Lig(l!2,l!3).Lyn(SH2!4,U).Rec(a!3,b~Y,g~pY!5).Rec(a!2,b~pY!4,g~pY!6).Syk(a~Y,l~pY,s,tSH2!6).Syk(a~pY,l~pY,s!1,tSH2!5) 0
  610 LAT(s~Y!1).LAT(s~Y!2).Lig(l!3,l!4).Lyn(SH2!5,U).Rec(a!4,b~Y,g~pY!6).Rec(a!3,b~pY!5,g~pY!7).Syk(a~Y,l~pY,s!1,tSH2!6).Syk(a~pY,l~Y,s!2,tSH2!7) 0
  611 LAT(s~Y!1).LAT(s~Y!2).Lig(l!3,l!4).Lyn(SH2!5,U).Rec(a!4,b~Y,g~pY!6).Rec(a!3,b~pY!5,g~pY!7).Syk(a~Y,l~Y,s!2,tSH2!7).Syk(a~pY,l~pY,s!1,tSH2!6) 0
  612 Lig(l!1,l!2).Lyn(SH2!3,U).Lyn(SH2!4,U).Rec(a!2,b~pY!3,g~pY!5).Rec(a!1,b~pY!4,g~pY!6).Syk(a~Y,l~pY,s,tSH2!5).Syk(a~pY,l~pY,s,tSH2!6) 0
  613 LAT(s~Y!1).Lig(l!2,l!3).Lyn(SH2!4,U).Lyn(SH2!5,U).Rec(a!3,b~pY!4,g~pY!6).Rec(a!2,b~pY!5,g~pY!7).Syk(a~Y,l~pY,s,tSH2!6).Syk(a~pY,l~Y,s!1,tSH2!7) 0
  614 LAT(s~Y!1).Lig(l!2,l!3).Lyn(SH2!4,U).Lyn(SH2!5,U).Rec(a!3,b~pY!4,g~pY!6).Rec(a!2,b~pY!5,g~pY!7).Syk(a~Y,l~Y,s!1,tSH2!7).Syk(a~pY,l~pY,s,tSH2!6) 0
  615 LAT(s~Y!1).LAT(s~Y!2).Lig(l!3,l!4).Lyn(SH2!5,U).Lyn(SH2!6,U).Rec(a!4,b~pY!5,g~pY!7).Rec(a!3,b~pY!6,g~pY!8).Syk(a~Y,l~Y,s!1,tSH2!7).Syk(a~pY,l~Y,s!2,tSH2!8) 0
  616 LAT(s~Y!1).Lig(l!2,l!3).Lyn(SH2,U!4).Rec(a!3,b~Y!4,g~pY!5).Rec(a!2,b~Y,g~pY!6).Syk(a~Y,l~Y,s,tSH2!6).Syk(a~pY,l~pY,s!1,tSH2!5) 0
  617 LAT(s~Y!1).Lig(l!2,l!3).Rec(a!3,b~Y,g~pY!4).Rec(a!2,b~pY,g~pY!5).Syk(a~Y,l~Y,s,tSH2!4).Syk(a~pY,l~pY,s!1,tSH2!5) 0
  618 LAT(s~Y!1).Lig(l!2,l!3).Lyn(SH2,U!4).Rec(a!3,b~Y!4,g~pY!5).Rec(a!2,b~pY,g~pY!6).Syk(a~Y,l~Y,s,tSH2!6).Syk(a~pY,l~pY,s!1,tSH2!5) 0
  619 LAT(s~Y!1).Lig(l!2,l!3).Lyn(SH2,U!4).Rec(a!3,b~Y!4,g~pY!5).Rec(a!2,b~Y,g~pY!6).Syk(a~Y,l~pY,s!1,tSH2!5).Syk(a~pY,l~pY,s,tSH2!6) 0
  620 LAT(s~Y!1).Lig(l!2,l!3).Lyn(SH2,U!4).Rec(a!3,b~Y!4,g~pY!5).Rec(a!2,b~Y,g~pY!6).Syk(a~Y,l~pY,s,tSH2!6).Syk(a~pY,l~pY,s!1,tSH2!5) 0
  621 LAT(s~Y!1).LAT(s~Y!2).Lig(l!3,l!4).Lyn(SH2,U!5).Rec(a!4,b~Y!5,g~pY!6).Rec(a!3,b~Y,g~pY!7).Syk(a~Y,l~pY,s!2,tSH2!6).Syk(a~pY,l~Y,s!1,tSH2!7) 0
  622 LAT(s~Y!1).LAT(s~Y!2).Lig(l!3,l!4).Lyn(SH2,U!5).Rec(a!4,b~Y!5,g~pY!6).Rec(a!3,b~Y,g~pY!7).Syk(a~Y,l~Y,s!1,tSH2!7).Syk(a~pY,l~pY,s!2,tSH2!6) 0
  623 LAT(s~Y!1).Lig(l!2,l!3).Lyn(SH2!4,U).Rec(a!3,b~Y,g~pY!5).Rec(a!2,b~pY!4,g~pY!6).Syk(a~Y,l~Y,s,tSH2!5).Syk(a~pY,l~pY,s!1,tSH2!6) 0
  624 LAT(s~Y!1).Lig(l!2,l!3).Lyn(SH2,U!4).Rec(a!2,b~Y!4,g~pY!5).Rec(a!3,b~pY,g~pY!6).Syk(a~Y,l~Y,s,tSH2!5).Syk(a~pY,l~pY,s!1,tSH2!6) 0
  625 LAT(s~Y!1).Lig(l!2,l!3).Rec(a!2,b~pY,g~pY!4).Rec(a!3,b~pY,g~pY!5).Syk(a~Y,l~Y,s,tSH2!4).Syk(a~pY,l~pY,s!1,tSH2!5) 0
  626 LAT(s~Y!1).Lig(l!2,l!3).Rec(a!2,b~Y,g~pY!4).Rec(a!3,b~pY,g~pY!5).Syk(a~Y,l~pY,s!1,tSH2!5).Syk(a~pY,l~pY,s,tSH2!4) 0
  627 LAT(s~Y!1).Lig(l!2,l!3).Rec(a!2,b~Y,g~pY!4).Rec(a!3,b~pY,g~pY!5).Syk(a~Y,l~pY,s,tSH2!4).Syk(a~pY,l~pY,s!1,tSH2!5) 0
  628 LAT(s~Y!1).LAT(s~Y!2).Lig(l!3,l!4).Rec(a!3,b~Y,g~pY!5).Rec(a!4,b~pY,g~pY!6).Syk(a~Y,l~pY,s!2,tSH2!6).Syk(a~pY,l~Y,s!1,tSH2!5) 0
  629 LAT(s~Y!1).LAT(s~Y!2).Lig(l!3,l!4).Rec(a!3,b~Y,g~pY!5).Rec(a!4,b~pY,g~pY!6).Syk(a~Y,l~Y,s!1,tSH2!5).Syk(a~pY,l~pY,s!2,tSH2!6) 0
  630 LAT(s~Y!1).Lig(l!2,l!3).Lyn(SH2!4,U).Lyn(SH2,U!5).Rec(a!3,b~Y!5,g~pY!6).Rec(a!2,b~pY!4,g~pY!7).Syk(a~Y,l~Y,s,tSH2!6).Syk(a~pY,l~pY,s!1,tSH2!7) 0
  631 LAT(s~Y!1).Lig(l!2,l!3).Lyn(SH2!4,U).Rec(a!3,b~pY!4,g~pY!5).Rec(a!2,b~pY,g~pY!6).Syk(a~Y,l~Y,s,tSH2!6).Syk(a~pY,l~pY,s!1,tSH2!5) 0
  632 LAT(s~Y!1).Lig(l!2,l!3).Lyn(SH2!4,U).Rec(a!2,b~Y,g~pY!5).Rec(a!3,b~pY!4,g~pY!6).Syk(a~Y,l~pY,s!1,tSH2!6).Syk(a~pY,l~pY,s,tSH2!5) 0
  633 LAT(s~Y!1).Lig(l!2,l!3).Lyn(SH2!4,U).Rec(a!2,b~Y,g~pY!5).Rec(a!3,b~pY!4,g~pY!6).Syk(a~Y,l~pY,s,tSH2!5).Syk(a~pY,l~pY,s!1,tSH2!6) 0
  634 LAT(s~Y!1).LAT(s~Y!2).Lig(l!3,l!4).Lyn(SH2!5,U).Rec(a!3,b~Y,g~pY!6).Rec(a!4,b~pY!5,g~pY!7).Syk(a~Y,l~pY,s!2,tSH2!7).Syk(a~pY,l~Y,s!1,tSH2!6) 0
  635 LAT(s~Y!1).LAT(s~Y!2).Lig(l!3,l!4).Lyn(SH2!5,U).Rec(a!3,b~Y,g~pY!6).Rec(a!4,b~pY!5,g~pY!7).Syk(a~Y,l~Y,s!1,tSH2!6).Syk(a~pY,l~pY,s!2,tSH2!7) 0
  636 LAT(s~Y!1).Lig(l!2,l!3).Lyn(SH2,U!4).Lyn(SH2,U!5).Rec(a!3,b~Y!4,g~pY!6).Rec(a!2,b~Y!5,g~pY!7).Syk(a~Y,l~pY,s,tSH2!6).Syk(a~pY,l~pY,s!1,tSH2!7) 0
  637 LAT(s~Y!1).Lig(l!2,l!3).Lyn(SH2,U!4).Lyn(SH2,U!5).Rec(a!3,b~Y!4,g~pY!6).Rec(a!2,b~Y!5,g~pY!7).Syk(a~Y,l~pY,s!1,tSH2!7).Syk(a~pY,l~pY,s,tSH2!6) 0
  638 LAT(s~Y!1).LAT(s~Y!2).Lig(l!3,l!4).Lyn(SH2,U!5).Lyn(SH2,U!6).Rec(a!4,b~Y!5,g~pY!7).Rec(a!3,b~Y!6,g~pY!8).Syk(a~Y,l~Y,s!1,tSH2!7).Syk(a~pY,l~pY,s!2,tSH2!8) 0
  639 LAT(s~Y!1).LAT(s~Y!2).Lig(l!3,l!4).Lyn(SH2,U!5).Lyn(SH2,U!6).Rec(a!4,b~Y!5,g~pY!7).Rec(a!3,b~Y!6,g~pY!8).Syk(a~Y,l~pY,s!2,tSH2!8).Syk(a~pY,l~Y,s!1,tSH2!7) 0
  640 LAT(s~Y!1).Lig(l!2,l!3).Lyn(SH2,U!4).Rec(a!3,b~Y!4,g~pY!5).Rec(a!2,b~pY,g~pY!6).Syk(a~Y,l~pY,s,tSH2!5).Syk(a~pY,l~pY,s!1,tSH2!6) 0
  641 LAT(s~Y!1).Lig(l!2,l!3).Lyn(SH2,U!4).Rec(a!3,b~Y!4,g~pY!5).Rec(a!2,b~pY,g~pY!6).Syk(a~Y,l~pY,s!1,tSH2!6).Syk(a~pY,l~pY,s,tSH2!5) 0
  642 LAT(s~Y!1).LAT(s~Y!2).Lig(l!3,l!4).Lyn(SH2,U!5).Rec(a!4,b~Y!5,g~pY!6).Rec(a!3,b~pY,g~pY!7).Syk(a~Y,l~Y,s!1,tSH2!6).Syk(a~pY,l~pY,s!2,tSH2!7) 0
  643 LAT(s~Y!1).LAT(s~Y!2).Lig(l!3,l!4).Lyn(SH2,U!5).Rec(a!4,b~Y!5,g~pY!6).Rec(a!3,b~pY,g~pY!7).Syk(a~Y,l~pY,s!2,tSH2!7).Syk(a~pY,l~Y,s!1,tSH2!6) 0
  644 LAT(s~Y!1).Lig(l!2,l!3).Lyn(SH2,U!4).Rec(a!3,b~Y!4,g~pY!5).Rec(a!2,b~pY,g~pY!6).Syk(a~Y,l~pY,s!1,tSH2!5).Syk(a~pY,l~pY,s,tSH2!6) 0
  645 LAT(s~Y!1).Lig(l!2,l!3).Lyn(SH2,U!4).Rec(a!3,b~Y!4,g~pY!5).Rec(a!2,b~pY,g~pY!6).Syk(a~Y,l~pY,s,tSH2!6).Syk(a~pY,l~pY,s!1,tSH2!5) 0
  646 LAT(s~Y!1).LAT(s~Y!2).Lig(l!3,l!4).Lyn(SH2,U!5).Rec(a!4,b~Y!5,g~pY!6).Rec(a!3,b~pY,g~pY!7).Syk(a~Y,l~pY,s!2,tSH2!6).Syk(a~pY,l~Y,s!1,tSH2!7) 0
  647 LAT(s~Y!1).LAT(s~Y!2).Lig(l!3,l!4).Lyn(SH2,U!5).Rec(a!4,b~Y!5,g~pY!6).Rec(a!3,b~pY,g~pY!7).Syk(a~Y,l~Y,s!1,tSH2!7).Syk(a~pY,l~pY,s!2,tSH2!6) 0
  648 LAT(s~Y!1).Lig(l!2,l!3).Rec(a!3,b~pY,g~pY!4).Rec(a!2,b~pY,g~pY!5).Syk(a~Y,l~pY,s,tSH2!4).Syk(a~pY,l~pY,s!1,tSH2!5) 0
  649 LAT(s~Y!1).Lig(l!2,l!3).Rec(a!3,b~pY,g~pY!4).Rec(a!2,b~pY,g~pY!5).Syk(a~Y,l~pY,s!1,tSH2!5).Syk(a~pY,l~pY,s,tSH2!4) 0
  650 LAT(s~Y!1).LAT(s~Y!2).Lig(l!3,l!4).Rec(a!4,b~pY,g~pY!5).Rec(a!3,b~pY,g~pY!6).Syk(a~Y,l~Y,s!1,tSH2!5).Syk(a~pY,l~pY,s!2,tSH2!6) 0
  651 LAT(s~Y!1).LAT(s~Y!2).Lig(l!3,l!4).Rec(a!4,b~pY,g~pY!5).Rec(a!3,b~pY,g~pY!6).Syk(a~Y,l~pY,s!2,tSH2!6).Syk(a~pY,l~Y,s!1,tSH2!5) 0
  652 LAT(s~Y!1).Lig(l!2,l!3).Lyn(SH2!4,U).Lyn(SH2,U!5).Rec(a!3,b~Y!5,g~pY!6).Rec(a!2,b~pY!4,g~pY!7).Syk(a~Y,l~pY,s,tSH2!6).Syk(a~pY,l~pY,s!1,tSH2!7) 0
  653 LAT(s~Y!1).Lig(l!2,l!3).Lyn(SH2!4,U).Lyn(SH2,U!5).Rec(a!3,b~Y!5,g~pY!6).Rec(a!2,b~pY!4,g~pY!7).Syk(a~Y,l~pY,s!1,tSH2!7).Syk(a~pY,l~pY,s,tSH2!6) 0
  654 LAT(s~Y!1).LAT(s~Y!2).Lig(l!3,l!4).Lyn(SH2!5,U).Lyn(SH2,U!6).Rec(a!4,b~Y!6,g~pY!7).Rec(a!3,b~pY!5,g~pY!8).Syk(a~Y,l~Y,s!1,tSH2!7).Syk(a~pY,l~pY,s!2,tSH2!8) 0
  655 LAT(s~Y!1).LAT(s~Y!2).Lig(l!3,l!4).Lyn(SH2!5,U).Lyn(SH2,U!6).Rec(a!4,b~Y!6,g~pY!7).Rec(a!3,b~pY!5,g~pY!8).Syk(a~Y,l~pY,s!2,tSH2!8).Syk(a~pY,l~Y,s!1,tSH2!7) 0
  656 LAT(s~Y!1).Lig(l!2,l!3).Lyn(SH2!4,U).Lyn(SH2,U!5).Rec(a!3,b~Y!5,g~pY!6).Rec(a!2,b~pY!4,g~pY!7).Syk(a~Y,l~Y,s,tSH2!7).Syk(a~pY,l~pY,s!1,tSH2!6) 0
  657 LAT(s~Y!1).Lig(l!2,l!3).Lyn(SH2!4,U).Lyn(SH2,U!5).Rec(a!3,b~Y!5,g~pY!6).Rec(a!2,b~pY!4,g~pY!7).Syk(a~Y,l~pY,s!1,tSH2!6).Syk(a~pY,l~pY,s,tSH2!7) 0
  658 LAT(s~Y!1).Lig(l!2,l!3).Lyn(SH2!4,U).Lyn(SH2,U!5).Rec(a!3,b~Y!5,g~pY!6).Rec(a!2,b~pY!4,g~pY!7).Syk(a~Y,l~pY,s,tSH2!7).Syk(a~pY,l~pY,s!1,tSH2!6) 0
  659 LAT(s~Y!1).LAT(s~Y!2).Lig(l!3,l!4).Lyn(SH2!5,U).Lyn(SH2,U!6).Rec(a!4,b~Y!6,g~pY!7).Rec(a!3,b~pY!5,g~pY!8).Syk(a~Y,l~pY,s!2,tSH2!7).Syk(a~pY,l~Y,s!1,tSH2!8) 0
  660 LAT(s~Y!1).LAT(s~Y!2).Lig(l!3,l!4).Lyn(SH2!5,U).Lyn(SH2,U!6).Rec(a!4,b~Y!6,g~pY!7).Rec(a!3,b~pY!5,g~pY!8).Syk(a~Y,l~Y,s!1,tSH2!8).Syk(a~pY,l~pY,s!2,tSH2!7) 0
  661 Lig(l!1,l!2).Rec(a!2,b~Y,g~pY!3).Rec(a!1,b~pY,g~pY!4).Syk(a~pY,l~Y,s,tSH2!3).Syk(a~pY,l~Y,s,tSH2!4) 0
  662 Lig(l!1,l!2).Rec(a!2,b~Y,g~pY!3).Rec(a!1,b~Y,g~pY!4).Syk(a~pY,l~Y,s,tSH2!3).Syk(a~pY,l~pY,s,tSH2!4) 0
  663 LAT(s~Y!1).Lig(l!2,l!3).Rec(a!3,b~Y,g~pY!4).Rec(a!2,b~Y,g~pY!5).Syk(a~pY,l~Y,s!1,tSH2!5).Syk(a~pY,l~Y,s,tSH2!4) 0
  664 Lig(l!1,l!2).Lyn(SH2,U!3).Lyn(SH2,U!4).Rec(a!2,b~Y!3,g~pY!5).Rec(a!1,b~Y!4,g~pY!6).Syk(a~pY,l~Y,s,tSH2!5).Syk(a~pY,l~Y,s,tSH2!6) 0
  665 Lig(l!1,l!2).Lyn(SH2,U!3).Rec(a!2,b~Y!3,g~pY!4).Rec(a!1,b~pY,g~pY!5).Syk(a~pY,l~Y,s,tSH2!4).Syk(a~pY,l~Y,s,tSH2!5) 0
  666 Lig(l!1,l!2).Lyn(SH2,U!3).Rec(a!2,b~Y!3,g~pY!4).Rec(a!1,b~Y,g~pY!5).Syk(a~pY,l~Y,s,tSH2!4).Syk(a~pY,l~pY,s,tSH2!5) 0
  667 LAT(s~Y!1).Lig(l!2,l!3).Lyn(SH2,U!4).Rec(a!3,b~Y!4,g~pY!5).Rec(a!2,b~Y,g~pY!6).Syk(a~pY,l~Y,s!1,tSH2!6).Syk(a~pY,l~Y,s,tSH2!5) 0
  668 Lig(l!1,l!2).Rec(a!2,b~pY,g~pY!3).Rec(a!1,b~pY,g~pY!4).Syk(a~pY,l~Y,s,tSH2!3).Syk(a~pY,l~Y,s,tSH2!4) 0
  669 Lig(l!1,l!2).Rec(a!1,b~Y,g~pY!3).Rec(a!2,b~pY,g~pY!4).Syk(a~pY,l~Y,s,tSH2!4).Syk(a~pY,l~pY,s,tSH2!3) 0
  670 LAT(s~Y!1).Lig(l!2,l!3).Rec(a!2,b~Y,g~pY!4).Rec(a!3,b~pY,g~pY!5).Syk(a~pY,l~Y,s!1,tSH2!4).Syk(a~pY,l~Y,s,tSH2!5) 0
  671 Lig(l!1,l!2).Rec(a!2,b~Y,g~pY!3).Rec(a!1,b~Y,g~pY!4).Syk(a~pY,l~pY,s,tSH2!3).Syk(a~pY,l~pY,s,tSH2!4) 0
  672 LAT(s~Y!1).Lig(l!2,l!3).Rec(a!3,b~Y,g~pY!4).Rec(a!2,b~Y,g~pY!5).Syk(a~pY,l~Y,s!1,tSH2!5).Syk(a~pY,l~pY,s,tSH2!4) 0
  673 LAT(s~Y!1).LAT(s~Y!2).Lig(l!3,l!4).Rec(a!4,b~Y,g~pY!5).Rec(a!3,b~Y,g~pY!6).Syk(a~pY,l~Y,s!1,tSH2!5).Syk(a~pY,l~Y,s!2,tSH2!6) 0
  674 Lig(l!1,l!2).Lyn(SH2,U!3).Rec(a!2,b~Y!3,g~pY!4).Rec(a!1,b~Y,g~pY!5).Syk(a~pY,l~Y,s,tSH2!5).Syk(a~pY,l~pY,s,tSH2!4) 0
  675 LAT(s~Y!1).Lig(l!2,l!3).Lyn(SH2,U!4).Rec(a!3,b~Y!4,g~pY!5).Rec(a!2,b~Y,g~pY!6).Syk(a~pY,l~Y,s!1,tSH2!5).Syk(a~pY,l~Y,s,tSH2!6) 0
  676 Lig(l!1,l!2).Rec(a!2,b~Y,g~pY!3).Rec(a!1,b~pY,g~pY!4).Syk(a~pY,l~Y,s,tSH2!3).Syk(a~pY,l~pY,s,tSH2!4) 0
  677 LAT(s~Y!1).Lig(l!2,l!3).Rec(a!3,b~Y,g~pY!4).Rec(a!2,b~pY,g~pY!5).Syk(a~pY,l~Y,s!1,tSH2!5).Syk(a~pY,l~Y,s,tSH2!4) 0
  678 Lig(l!1,l!2).Lyn(SH2,U!3).Lyn(SH2,U!4).Rec(a!2,b~Y!3,g~pY!5).Rec(a!1,b~Y!4,g~pY!6).Syk(a~pY,l~Y,s,tSH2!5).Syk(a~pY,l~pY,s,tSH2!6) 0
  679 LAT(s~Y!1).Lig(l!2,l!3).Lyn(SH2,U!4).Lyn(SH2,U!5).Rec(a!3,b~Y!4,g~pY!6).Rec(a!2,b~Y!5,g~pY!7).Syk(a~pY,l~Y,s!1,tSH2!7).Syk(a~pY,l~Y,s,tSH2!6) 0
  680 Lig(l!1,l!2).Rec(a!2,b~Y,g~Y).Rec(a!1,b~Y,g~pY!3).Syk(a~pY,l~pY,s,tSH2!3) 0
  681 LAT(s~Y!1).Lig(l!2,l!3).Rec(a!3,b~Y,g~Y).Rec(a!2,b~Y,g~pY!4).Syk(a~pY,l~Y,s!1,tSH2!4) 0
  682 Lig(l!1,l!2).Lyn(SH2,U!3).Rec(a!1,b~Y!3,g~pY!4).Rec(a!2,b~Y,g~Y).Syk(a~pY,l~pY,s,tSH2!4) 0
  683 LAT(s~Y!1).Lig(l!2,l!3).Lyn(SH2,U!4).Rec(a!2,b~Y!4,g~pY!5).Rec(a!3,b~Y,g~Y).Syk(a~pY,l~Y,s!1,tSH2!5) 0
  684 Lig(l!1,l!2).Rec(a!2,b~Y,g~Y).Rec(a!1,b~pY,g~pY!3).Syk(a~pY,l~pY,s,tSH2!3) 0
  685 LAT(s~Y!1).Lig(l!2,l!3).Rec(a!3,b~Y,g~Y).Rec(a!2,b~pY,g~pY!4).Syk(a~pY,l~Y,s!1,tSH2!4) 0
  686 Lig(l!1,l!2).Lyn(SH2,U!3).Rec(a!2,b~Y!3,g~Y).Rec(a!1,b~Y,g~pY!4).Syk(a~pY,l~pY,s,tSH2!4) 0
  687 LAT(s~Y!1).Lig(l!2,l!3).Lyn(SH2,U!4).Rec(a!3,b~Y!4,g~Y).Rec(a!2,b~Y,g~pY!5).Syk(a~pY,l~Y,s!1,tSH2!5) 0
  688 Lig(l!1,l!2).Lyn(SH2,U!3).Lyn(SH2,U!4).Rec(a!2,b~Y!3,g~Y).Rec(a!1,b~Y!4,g~pY!5).Syk(a~pY,l~pY,s,tSH2!5) 0
  689 LAT(s~Y!1).Lig(l!2,l!3).Lyn(SH2,U!4).Lyn(SH2,U!5).Rec(a!3,b~Y!4,g~Y).Rec(a!2,b~Y!5,g~pY!6).Syk(a~pY,l~Y,s!1,tSH2!6) 0
  690 Lig(l!1,l!2).Lyn(SH2,U!3).Rec(a!2,b~Y!3,g~Y).Rec(a!1,b~pY,g~pY!4).Syk(a~pY,l~pY,s,tSH2!4) 0
  691 LAT(s~Y!1).Lig(l!2,l!3).Lyn(SH2,U!4).Rec(a!3,b~Y!4,g~Y).Rec(a!2,b~pY,g~pY!5).Syk(a~pY,l~Y,s!1,tSH2!5) 0
  692 Lig(l!1,l!2).Rec(a!1,b~Y,g~pY!3).Rec(a!2,b~pY,g~Y).Syk(a~pY,l~pY,s,tSH2!3) 0
  693 LAT(s~Y!1).Lig(l!2,l!3).Rec(a!2,b~Y,g~pY!4).Rec(a!3,b~pY,g~Y).Syk(a~pY,l~Y,s!1,tSH2!4) 0
  694 Lig(l!1,l!2).Lyn(SH2,U!3).Rec(a!1,b~Y!3,g~pY!4).Rec(a!2,b~pY,g~Y).Syk(a~pY,l~pY,s,tSH2!4) 0
  695 LAT(s~Y!1).Lig(l!2,l!3).Lyn(SH2,U!4).Rec(a!2,b~Y!4,g~pY!5).Rec(a!3,b~pY,g~Y).Syk(a~pY,l~Y,s!1,tSH2!5) 0
  696 Lig(l!1,l!2).Rec(a!2,b~pY,g~Y).Rec(a!1,b~pY,g~pY!3).Syk(a~pY,l~pY,s,tSH2!3) 0
  697 LAT(s~Y!1).Lig(l!2,l!3).Rec(a!3,b~pY,g~Y).Rec(a!2,b~pY,g~pY!4).Syk(a~pY,l~Y,s!1,tSH2!4) 0
  698 Lig(l!1,l!2).Lyn(SH2,U!3).Rec(a!2,b~Y!3,g~pY).Rec(a!1,b~pY,g~pY!4).Syk(a~pY,l~pY,s,tSH2!4) 0
  699 LAT(s~Y!1).Lig(l!2,l!3).Lyn(SH2,U!4).Rec(a!3,b~Y!4,g~pY).Rec(a!2,b~pY,g~pY!5).Syk(a~pY,l~Y,s!1,tSH2!5) 0
  700 Lig(l!1,l!2).Lyn(SH2!3,U).Rec(a!1,b~Y,g~pY!4).Rec(a!2,b~pY!3,g~Y).Syk(a~pY,l~pY,s,tSH2!4) 0
  701 LAT(s~Y!1).Lig(l!2,l!3).Lyn(SH2!4,U).Rec(a!2,b~Y,g~pY!5).Rec(a!3,b~pY!4,g~Y).Syk(a~pY,l~Y,s!1,tSH2!5) 0
  702 Lig(l!1,l!2).Lyn(SH2!3,U).Lyn(SH2,U!4).Rec(a!1,b~Y!4,g~pY!5).Rec(a!2,b~pY!3,g~Y).Syk(a~pY,l~pY,s,tSH2!5) 0
  703 LAT(s~Y!1).Lig(l!2,l!3).Lyn(SH2!4,U).Lyn(SH2,U!5).Rec(a!2,b~Y!5,g~pY!6).Rec(a!3,b~pY!4,g~Y).Syk(a~pY,l~Y,s!1,tSH2!6) 0
  704 Lig(l!1,l!2).Lyn(SH2!3,U).Rec(a!2,b~pY!3,g~Y).Rec(a!1,b~pY,g~pY!4).Syk(a~pY,l~pY,s,tSH2!4) 0
  705 LAT(s~Y!1).Lig(l!2,l!3).Lyn(SH2!4,U).Rec(a!3,b~pY!4,g~Y).Rec(a!2,b~pY,g~pY!5).Syk(a~pY,l~Y,s!1,tSH2!5) 0
  706 Lig(l!1,l!2).Lyn(SH2,U!3).Rec(a!1,b~Y!3,g~pY!4).Rec(a!2,b~pY,g~pY).Syk(a~pY,l~pY,s,tSH2!4) 0
  707 LAT(s~Y!1).Lig(l!2,l!3).Lyn(SH2,U!4).Rec(a!2,b~Y!4,g~pY!5).Rec(a!3,b~pY,g~pY).Syk(a~pY,l~Y,s!1,tSH2!5) 0
  708 Lig(l!1,l!2).Rec(a!1,b~pY,g~pY!3).Rec(a!2,b~pY,g~pY).Syk(a~pY,l~pY,s,tSH2!3) 0
  709 LAT(s~Y!1).Lig(l!2,l!3).Rec(a!2,b~pY,g~pY!4).Rec(a!3,b~pY,g~pY).Syk(a~pY,l~Y,s!1,tSH2!4) 0
  710 Lig(l!1,l!2).Lyn(SH2!3,U).Rec(a!1,b~Y,g~pY!4).Rec(a!2,b~pY!3,g~pY).Syk(a~pY,l~pY,s,tSH2!4) 0
  711 LAT(s~Y!1).Lig(l!2,l!3).Lyn(SH2!4,U).Rec(a!2,b~Y,g~pY!5).Rec(a!3,b~pY!4,g~pY).Syk(a~pY,l~Y,s!1,tSH2!5) 0
  712 Lig(l!1,l!2).Lyn(SH2!3,U).Lyn(SH2,U!4).Rec(a!1,b~Y!4,g~pY!5).Rec(a!2,b~pY!3,g~pY).Syk(a~pY,l~pY,s,tSH2!5) 0
  713 LAT(s~Y!1).Lig(l!2,l!3).Lyn(SH2!4,U).Lyn(SH2,U!5).Rec(a!2,b~Y!5,g~pY!6).Rec(a!3,b~pY!4,g~pY).Syk(a~pY,l~Y,s!1,tSH2!6) 0
  714 Lig(l!1,l!2).Lyn(SH2!3,U).Rec(a!2,b~pY!3,g~pY).Rec(a!1,b~pY,g~pY!4).Syk(a~pY,l~pY,s,tSH2!4) 0
  715 LAT(s~Y!1).Lig(l!2,l!3).Lyn(SH2!4,U).Rec(a!3,b~pY!4,g~pY).Rec(a!2,b~pY,g~pY!5).Syk(a~pY,l~Y,s!1,tSH2!5) 0
  716 Lig(l!1,l!2).Lyn(SH2!3,U).Rec(a!2,b~Y,g~pY!4).Rec(a!1,b~pY!3,g~pY!5).Syk(a~pY,l~Y,s,tSH2!4).Syk(a~pY,l~Y,s,tSH2!5) 0
  717 LAT(s~Y!1).Lig(l!2,l!3).Lyn(SH2!4,U).Rec(a!3,b~pY!4,g~pY!5).Rec(a!2,b~pY,g~pY!6).Syk(a~Y,l~pY,s!1,tSH2!5).Syk(a~pY,l~pY,s,tSH2!6) 0
  718 LAT(s~Y!1).LAT(s~Y!2).Lig(l!3,l!4).Lyn(SH2!5,U).Rec(a!4,b~pY!5,g~pY!6).Rec(a!3,b~pY,g~pY!7).Syk(a~Y,l~pY,s!1,tSH2!6).Syk(a~pY,l~Y,s!2,tSH2!7) 0
  719 Lig(l!1,l!2).Lyn(SH2,U!3).Rec(a!2,b~Y!3,g~pY!4).Rec(a!1,b~pY,g~pY!5).Syk(a~pY,l~Y,s,tSH2!4).Syk(a~pY,l~pY,s,tSH2!5) 0
  720 LAT(s~Y!1).Lig(l!2,l!3).Lyn(SH2,U!4).Rec(a!3,b~Y!4,g~pY!5).Rec(a!2,b~pY,g~pY!6).Syk(a~pY,l~Y,s!1,tSH2!6).Syk(a~pY,l~Y,s,tSH2!5) 0
  721 Lig(l!1,l!2).Lyn(SH2!3,U).Lyn(SH2,U!4).Rec(a!2,b~Y!4,g~pY!5).Rec(a!1,b~pY!3,g~pY!6).Syk(a~pY,l~Y,s,tSH2!5).Syk(a~pY,l~Y,s,tSH2!6) 0
  722 Lig(l!1,l!2).Lyn(SH2,U!3).Rec(a!1,b~Y!3,g~pY!4).Rec(a!2,b~pY,g~pY!5).Syk(a~pY,l~Y,s,tSH2!5).Syk(a~pY,l~pY,s,tSH2!4) 0
  723 LAT(s~Y!1).Lig(l!2,l!3).Lyn(SH2,U!4).Rec(a!2,b~Y!4,g~pY!5).Rec(a!3,b~pY,g~pY!6).Syk(a~pY,l~Y,s!1,tSH2!5).Syk(a~pY,l~Y,s,tSH2!6) 0
  724 Lig(l!1,l!2).Rec(a!2,b~pY,g~pY!3).Rec(a!1,b~pY,g~pY!4).Syk(a~pY,l~Y,s,tSH2!3).Syk(a~pY,l~pY,s,tSH2!4) 0
  725 LAT(s~Y!1).Lig(l!2,l!3).Rec(a!3,b~pY,g~pY!4).Rec(a!2,b~pY,g~pY!5).Syk(a~pY,l~Y,s!1,tSH2!5).Syk(a~pY,l~Y,s,tSH2!4) 0
  726 Lig(l!1,l!2).Lyn(SH2!3,U).Rec(a!1,b~pY!3,g~pY!4).Rec(a!2,b~pY,g~pY!5).Syk(a~pY,l~Y,s,tSH2!5).Syk(a~pY,l~Y,s,tSH2!4) 0
  727 Lig(l!1,l!2).Lyn(SH2,U!3).Rec(a!1,b~Y!3,g~pY!4).Rec(a!2,b~Y,g~pY!5).Syk(a~pY,l~pY,s,tSH2!5).Syk(a~pY,l~pY,s,tSH2!4) 0
  728 LAT(s~Y!1).Lig(l!2,l!3).Lyn(SH2,U!4).Rec(a!2,b~Y!4,g~pY!5).Rec(a!3,b~Y,g~pY!6).Syk(a~pY,l~Y,s!1,tSH2!5).Syk(a~pY,l~pY,s,tSH2!6) 0
  729 Lig(l!1,l!2).Rec(a!2,b~Y,g~pY!3).Rec(a!1,b~pY,g~pY!4).Syk(a~pY,l~pY,s,tSH2!3).Syk(a~pY,l~pY,s,tSH2!4) 0
  730 LAT(s~Y!1).Lig(l!2,l!3).Rec(a!3,b~Y,g~pY!4).Rec(a!2,b~pY,g~pY!5).Syk(a~pY,l~Y,s!1,tSH2!5).Syk(a~pY,l~pY,s,tSH2!4) 0
  731 Lig(l!1,l!2).Lyn(SH2!3,U).Rec(a!2,b~Y,g~pY!4).Rec(a!1,b~pY!3,g~pY!5).Syk(a~pY,l~Y,s,tSH2!5).Syk(a~pY,l~pY,s,tSH2!4) 0
  732 LAT(s~Y!1).Lig(l!2,l!3).Lyn(SH2,U!4).Rec(a!2,b~Y!4,g~pY!5).Rec(a!3,b~Y,g~pY!6).Syk(a~pY,l~Y,s!1,tSH2!6).Syk(a~pY,l~pY,s,tSH2!5) 0
  733 LAT(s~Y!1).LAT(s~Y!2).Lig(l!3,l!4).Lyn(SH2,U!5).Rec(a!3,b~Y!5,g~pY!6).Rec(a!4,b~Y,g~pY!7).Syk(a~pY,l~Y,s!1,tSH2!7).Syk(a~pY,l~Y,s!2,tSH2!6) 0
  734 LAT(s~Y!1).Lig(l!2,l!3).Rec(a!3,b~Y,g~pY!4).Rec(a!2,b~pY,g~pY!5).Syk(a~pY,l~Y,s!1,tSH2!4).Syk(a~pY,l~pY,s,tSH2!5) 0
  735 LAT(s~Y!1).LAT(s~Y!2).Lig(l!3,l!4).Rec(a!4,b~Y,g~pY!5).Rec(a!3,b~pY,g~pY!6).Syk(a~pY,l~Y,s!1,tSH2!5).Syk(a~pY,l~Y,s!2,tSH2!6) 0
  736 LAT(s~Y!1).Lig(l!2,l!3).Lyn(SH2!4,U).Rec(a!3,b~Y,g~pY!5).Rec(a!2,b~pY!4,g~pY!6).Syk(a~pY,l~Y,s!1,tSH2!5).Syk(a~pY,l~Y,s,tSH2!6) 0
  737 Lig(l!1,l!2).Lyn(SH2,U!3).Lyn(SH2,U!4).Rec(a!2,b~Y!3,g~pY!5).Rec(a!1,b~Y!4,g~pY!6).Syk(a~pY,l~pY,s,tSH2!5).Syk(a~pY,l~pY,s,tSH2!6) 0
  738 LAT(s~Y!1).Lig(l!2,l!3).Lyn(SH2,U!4).Lyn(SH2,U!5).Rec(a!3,b~Y!4,g~pY!6).Rec(a!2,b~Y!5,g~pY!7).Syk(a~pY,l~Y,s!1,tSH2!7).Syk(a~pY,l~pY,s,tSH2!6) 0
  739 Lig(l!1,l!2).Lyn(SH2,U!3).Rec(a!2,b~Y!3,g~pY!4).Rec(a!1,b~pY,g~pY!5).Syk(a~pY,l~pY,s,tSH2!4).Syk(a~pY,l~pY,s,tSH2!5) 0
  740 LAT(s~Y!1).Lig(l!2,l!3).Lyn(SH2,U!4).Rec(a!3,b~Y!4,g~pY!5).Rec(a!2,b~pY,g~pY!6).Syk(a~pY,l~Y,s!1,tSH2!6).Syk(a~pY,l~pY,s,tSH2!5) 0
  741 Lig(l!1,l!2).Lyn(SH2!3,U).Lyn(SH2,U!4).Rec(a!2,b~Y!4,g~pY!5).Rec(a!1,b~pY!3,g~pY!6).Syk(a~pY,l~Y,s,tSH2!6).Syk(a~pY,l~pY,s,tSH2!5) 0
  742 LAT(s~Y!1).LAT(s~Y!2).Lig(l!3,l!4).Lyn(SH2,U!5).Lyn(SH2,U!6).Rec(a!4,b~Y!5,g~pY!7).Rec(a!3,b~Y!6,g~pY!8).Syk(a~pY,l~Y,s!1,tSH2!7).Syk(a~pY,l~Y,s!2,tSH2!8) 0
  743 LAT(s~Y!1).Lig(l!2,l!3).Lyn(SH2,U!4).Rec(a!3,b~Y!4,g~pY!5).Rec(a!2,b~pY,g~pY!6).Syk(a~pY,l~Y,s!1,tSH2!5).Syk(a~pY,l~pY,s,tSH2!6) 0
  744 LAT(s~Y!1).LAT(s~Y!2).Lig(l!3,l!4).Lyn(SH2,U!5).Rec(a!4,b~Y!5,g~pY!6).Rec(a!3,b~pY,g~pY!7).Syk(a~pY,l~Y,s!1,tSH2!6).Syk(a~pY,l~Y,s!2,tSH2!7) 0
  745 LAT(s~Y!1).Lig(l!2,l!3).Lyn(SH2!4,U).Lyn(SH2,U!5).Rec(a!3,b~Y!5,g~pY!6).Rec(a!2,b~pY!4,g~pY!7).Syk(a~pY,l~Y,s!1,tSH2!6).Syk(a~pY,l~Y,s,tSH2!7) 0
  746 Lig(l!1,l!2).Rec(a!2,b~pY,g~pY!3).Rec(a!1,b~pY,g~pY!4).Syk(a~pY,l~pY,s,tSH2!3).Syk(a~pY,l~pY,s,tSH2!4) 0
  747 LAT(s~Y!1).Lig(l!2,l!3).Rec(a!3,b~pY,g~pY!4).Rec(a!2,b~pY,g~pY!5).Syk(a~pY,l~Y,s!1,tSH2!5).Syk(a~pY,l~pY,s,tSH2!4) 0
  748 Lig(l!1,l!2).Lyn(SH2!3,U).Rec(a!1,b~pY!3,g~pY!4).Rec(a!2,b~pY,g~pY!5).Syk(a~pY,l~Y,s,tSH2!4).Syk(a~pY,l~pY,s,tSH2!5) 0
  749 LAT(s~Y!1).LAT(s~Y!2).Lig(l!3,l!4).Rec(a!4,b~pY,g~pY!5).Rec(a!3,b~pY,g~pY!6).Syk(a~pY,l~Y,s!1,tSH2!5).Syk(a~pY,l~Y,s!2,tSH2!6) 0
  750 LAT(s~Y!1).Lig(l!2,l!3).Lyn(SH2!4,U).Rec(a!2,b~pY!4,g~pY!5).Rec(a!3,b~pY,g~pY!6).Syk(a~pY,l~Y,s!1,tSH2!6).Syk(a~pY,l~Y,s,tSH2!5) 0
  751 Lig(l!1,l!2).Lyn(SH2!3,U).Lyn(SH2!4,U).Rec(a!2,b~pY!3,g~pY!5).Rec(a!1,b~pY!4,g~pY!6).Syk(a~pY,l~Y,s,tSH2!5).Syk(a~pY,l~Y,s,tSH2!6) 0
  752 Lig(l!1,l).Lyn(SH2!2,U).Rec(a!1,b~pY!2,g~pY!3).Syk(a~pY,l~pY,s,tSH2!3) 0
  753 Lyn(SH2!1,U).Rec(a,b~pY!1,g~pY!2).Syk(a~pY,l~pY,s,tSH2!2) 0
  754 LAT(s~Y!1).Lig(l!2,l).Lyn(SH2!3,U).Rec(a!2,b~pY!3,g~pY!4).Syk(a~pY,l~Y,s!1,tSH2!4) 0
  755 LAT(s~Y!1).Lyn(SH2!2,U).Rec(a,b~pY!2,g~pY!3).Syk(a~pY,l~Y,s!1,tSH2!3) 0
  756 LAT(s~Y!1).Lig(l!2,l).Rec(a!2,b~Y,g~pY!3).Syk(a~pY,l~pY,s!1,tSH2!3) 0
  757 LAT(s~Y!1).Rec(a,b~Y,g~pY!2).Syk(a~pY,l~pY,s!1,tSH2!2) 0
  758 LAT(s~Y!1).Lig(l!2,l).Lyn(SH2,U!3).Rec(a!2,b~Y!3,g~pY!4).Syk(a~pY,l~pY,s!1,tSH2!4) 0
  759 LAT(s~Y!1).Lyn(SH2,U!2).Rec(a,b~Y!2,g~pY!3).Syk(a~pY,l~pY,s!1,tSH2!3) 0
  760 LAT(s~Y!1).Lig(l!2,l).Rec(a!2,b~pY,g~pY!3).Syk(a~pY,l~pY,s!1,tSH2!3) 0
  761 LAT(s~Y!1).Rec(a,b~pY,g~pY!2).Syk(a~pY,l~pY,s!1,tSH2!2) 0
  762 LAT(s~Y!1).Lig(l!2,l).Lyn(SH2!3,U).Rec(a!2,b~pY!3,g~pY!4).Syk(a~pY,l~pY,s!1,tSH2!4) 0
  763 LAT(s~Y!1).Lyn(SH2!2,U).Rec(a,b~pY!2,g~pY!3).Syk(a~pY,l~pY,s!1,tSH2!3) 0
  764 LAT(s~Y!1).LAT(s~Y!2).Lig(l!3,l!4).Lyn(SH2,U!5).Rec(a!4,b~Y!5,g~pY!6).Rec(a!3,b~Y,g~pY!7).Syk(a~Y,l~pY,s!1,tSH2!6).Syk(a~pY,l~pY,s!2,tSH2!7) 0
  765 LAT(s~Y!1).LAT(s~Y!2).Lig(l!3,l!4).Lyn(SH2,U!5).Rec(a!3,b~Y!5,g~pY!6).Rec(a!4,b~Y,g~pY!7).Syk(a~Y,l~pY,s!1,tSH2!7).Syk(a~pY,l~pY,s!2,tSH2!6) 0
  766 Lig(l!1,l!2).Lyn(SH2!3,U).Rec(a!2,b~Y,g~pY).Rec(a!1,b~pY!3,g~pY!4).Syk(a~pY,l~pY,s,tSH2!4) 0
  767 LAT(s~Y!1).Lig(l!2,l!3).Lyn(SH2!4,U).Rec(a!3,b~Y,g~pY).Rec(a!2,b~pY!4,g~pY!5).Syk(a~pY,l~Y,s!1,tSH2!5) 0
  768 LAT(s~Y!1).Lig(l!2,l!3).Lyn(SH2!4,U).Rec(a!2,b~pY!4,g~pY!5).Rec(a!3,b~pY,g~pY!6).Syk(a~Y,l~Y,s,tSH2!5).Syk(a~pY,l~pY,s!1,tSH2!6) 0
  769 LAT(s~Y!1).Lig(l!2,l!3).Lyn(SH2!4,U).Lyn(SH2!5,U).Rec(a!3,b~pY!4,g~pY!6).Rec(a!2,b~pY!5,g~pY!7).Syk(a~Y,l~Y,s,tSH2!7).Syk(a~pY,l~pY,s!1,tSH2!6) 0
  770 LAT(s~Y!1).Lig(l!2,l!3).Lyn(SH2!4,U).Rec(a!3,b~pY!4,g~pY!5).Rec(a!2,b~pY,g~pY!6).Syk(a~Y,l~pY,s,tSH2!5).Syk(a~pY,l~pY,s!1,tSH2!6) 0
  771 LAT(s~Y!1).Lig(l!2,l!3).Lyn(SH2!4,U).Rec(a!2,b~pY!4,g~pY!5).Rec(a!3,b~pY,g~pY!6).Syk(a~Y,l~pY,s,tSH2!6).Syk(a~pY,l~pY,s!1,tSH2!5) 0
  772 LAT(s~Y!1).Lig(l!2,l!3).Lyn(SH2!4,U).Rec(a!3,b~pY!4,g~pY!5).Rec(a!2,b~pY,g~pY!6).Syk(a~Y,l~pY,s!1,tSH2!6).Syk(a~pY,l~pY,s,tSH2!5) 0
  773 LAT(s~Y!1).LAT(s~Y!2).Lig(l!3,l!4).Lyn(SH2!5,U).Rec(a!4,b~pY!5,g~pY!6).Rec(a!3,b~pY,g~pY!7).Syk(a~Y,l~Y,s!1,tSH2!6).Syk(a~pY,l~pY,s!2,tSH2!7) 0
  774 LAT(s~Y!1).LAT(s~Y!2).Lig(l!3,l!4).Lyn(SH2!5,U).Rec(a!3,b~pY!5,g~pY!6).Rec(a!4,b~pY,g~pY!7).Syk(a~Y,l~Y,s!1,tSH2!7).Syk(a~pY,l~pY,s!2,tSH2!6) 0
  775 LAT(s~Y!1).LAT(s~Y!2).Lig(l!3,l!4).Lyn(SH2!5,U).Rec(a!4,b~pY!5,g~pY!6).Rec(a!3,b~pY,g~pY!7).Syk(a~Y,l~pY,s!2,tSH2!7).Syk(a~pY,l~Y,s!1,tSH2!6) 0
  776 Lig(l!1,l!2).Lyn(SH2!3,U).Rec(a!2,b~Y,g~pY!4).Rec(a!1,b~pY!3,g~pY!5).Syk(a~pY,l~Y,s,tSH2!4).Syk(a~pY,l~pY,s,tSH2!5) 0
  777 LAT(s~Y!1).Lig(l!2,l!3).Lyn(SH2!4,U).Rec(a!3,b~Y,g~pY!5).Rec(a!2,b~pY!4,g~pY!6).Syk(a~pY,l~Y,s!1,tSH2!6).Syk(a~pY,l~Y,s,tSH2!5) 0
  778 Lig(l!1,l!2).Lyn(SH2!3,U).Lyn(SH2,U!4).Rec(a!2,b~Y!4,g~Y).Rec(a!1,b~pY!3,g~pY!5).Syk(a~pY,l~pY,s,tSH2!5) 0
  779 LAT(s~Y!1).Lig(l!2,l!3).Lyn(SH2!4,U).Lyn(SH2,U!5).Rec(a!3,b~Y!5,g~Y).Rec(a!2,b~pY!4,g~pY!6).Syk(a~pY,l~Y,s!1,tSH2!6) 0
  780 Lig(l!1,l!2).Lyn(SH2!3,U).Rec(a!2,b~Y,g~Y).Rec(a!1,b~pY!3,g~pY!4).Syk(a~pY,l~pY,s,tSH2!4) 0
  781 LAT(s~Y!1).Lig(l!2,l!3).Lyn(SH2!4,U).Rec(a!3,b~Y,g~Y).Rec(a!2,b~pY!4,g~pY!5).Syk(a~pY,l~Y,s!1,tSH2!5) 0
  782 Lig(l!1,l!2).Lyn(SH2!3,U).Lyn(SH2,U!4).Rec(a!2,b~Y!4,g~pY).Rec(a!1,b~pY!3,g~pY!5).Syk(a~pY,l~pY,s,tSH2!5) 0
  783 LAT(s~Y!1).Lig(l!2,l!3).Lyn(SH2!4,U).Lyn(SH2,U!5).Rec(a!3,b~Y!5,g~pY).Rec(a!2,b~pY!4,g~pY!6).Syk(a~pY,l~Y,s!1,tSH2!6) 0
  784 Lig(l!1,l!2).Lyn(SH2!3,U).Rec(a!1,b~pY!3,g~pY!4).Rec(a!2,b~pY,g~Y).Syk(a~pY,l~pY,s,tSH2!4) 0
  785 LAT(s~Y!1).Lig(l!2,l!3).Lyn(SH2!4,U).Rec(a!2,b~pY!4,g~pY!5).Rec(a!3,b~pY,g~Y).Syk(a~pY,l~Y,s!1,tSH2!5) 0
  786 Lig(l!1,l!2).Lyn(SH2!3,U).Lyn(SH2!4,U).Rec(a!2,b~pY!3,g~Y).Rec(a!1,b~pY!4,g~pY!5).Syk(a~pY,l~pY,s,tSH2!5) 0
  787 LAT(s~Y!1).Lig(l!2,l!3).Lyn(SH2!4,U).Lyn(SH2!5,U).Rec(a!3,b~pY!4,g~Y).Rec(a!2,b~pY!5,g~pY!6).Syk(a~pY,l~Y,s!1,tSH2!6) 0
  788 Lig(l!1,l!2).Lyn(SH2!3,U).Rec(a!1,b~pY!3,g~pY!4).Rec(a!2,b~pY,g~pY).Syk(a~pY,l~pY,s,tSH2!4) 0
  789 LAT(s~Y!1).Lig(l!2,l!3).Lyn(SH2!4,U).Rec(a!2,b~pY!4,g~pY!5).Rec(a!3,b~pY,g~pY).Syk(a~pY,l~Y,s!1,tSH2!5) 0
  790 Lig(l!1,l!2).Lyn(SH2!3,U).Lyn(SH2!4,U).Rec(a!2,b~pY!3,g~pY!5).Rec(a!1,b~pY!4,g~pY).Syk(a~pY,l~pY,s,tSH2!5) 0
  791 LAT(s~Y!1).Lig(l!2,l!3).Lyn(SH2!4,U).Lyn(SH2!5,U).Rec(a!3,b~pY!4,g~pY!6).Rec(a!2,b~pY!5,g~pY).Syk(a~pY,l~Y,s!1,tSH2!6) 0
  792 LAT(s~Y!1).Lig(l!2,l!3).Lyn(SH2!4,U).Lyn(SH2!5,U).Rec(a!3,b~pY!4,g~pY!6).Rec(a!2,b~pY!5,g~pY!7).Syk(a~Y,l~pY,s!1,tSH2!6).Syk(a~pY,l~pY,s,tSH2!7) 0
  793 LAT(s~Y!1).LAT(s~Y!2).Lig(l!3,l!4).Lyn(SH2!5,U).Lyn(SH2!6,U).Rec(a!4,b~pY!5,g~pY!7).Rec(a!3,b~pY!6,g~pY!8).Syk(a~Y,l~pY,s!1,tSH2!7).Syk(a~pY,l~Y,s!2,tSH2!8) 0
  794 Lig(l!1,l!2).Lyn(SH2!3,U).Lyn(SH2,U!4).Rec(a!2,b~Y!4,g~pY!5).Rec(a!1,b~pY!3,g~pY!6).Syk(a~pY,l~Y,s,tSH2!5).Syk(a~pY,l~pY,s,tSH2!6) 0
  795 LAT(s~Y!1).Lig(l!2,l!3).Lyn(SH2!4,U).Lyn(SH2,U!5).Rec(a!3,b~Y!5,g~pY!6).Rec(a!2,b~pY!4,g~pY!7).Syk(a~pY,l~Y,s!1,tSH2!7).Syk(a~pY,l~Y,s,tSH2!6) 0
  796 Lig(l!1,l!2).Lyn(SH2!3,U).Rec(a!1,b~pY!3,g~pY!4).Rec(a!2,b~pY,g~pY!5).Syk(a~pY,l~Y,s,tSH2!5).Syk(a~pY,l~pY,s,tSH2!4) 0
  797 LAT(s~Y!1).Lig(l!2,l!3).Lyn(SH2!4,U).Rec(a!2,b~pY!4,g~pY!5).Rec(a!3,b~pY,g~pY!6).Syk(a~pY,l~Y,s!1,tSH2!5).Syk(a~pY,l~Y,s,tSH2!6) 0
  798 Lig(l!1,l!2).Lyn(SH2!3,U).Lyn(SH2!4,U).Rec(a!2,b~pY!3,g~pY!5).Rec(a!1,b~pY!4,g~pY!6).Syk(a~pY,l~Y,s,tSH2!5).Syk(a~pY,l~pY,s,tSH2!6) 0
  799 LAT(s~Y!1).Lig(l!2,l!3).Lyn(SH2!4,U).Lyn(SH2!5,U).Rec(a!3,b~pY!4,g~pY!6).Rec(a!2,b~pY!5,g~pY!7).Syk(a~pY,l~Y,s!1,tSH2!7).Syk(a~pY,l~Y,s,tSH2!6) 0
  800 LAT(s~Y!1).Lig(l!2,l!3).Lyn(SH2,U!4).Rec(a!3,b~Y!4,g~pY).Rec(a!2,b~Y,g~pY!5).Syk(a~pY,l~pY,s!1,tSH2!5) 0
  801 LAT(s~Y!1).Syk(a~pY,l~pY,s!1,tSH2) 0
  802 LAT(s~Y!1).Lig(l!2,l!3).Lyn(SH2,U!4).Lyn(SH2,U!5).Rec(a!2,b~Y!5,g~pY!6).Rec(a!3,b~Y!4,g~pY).Syk(a~pY,l~pY,s!1,tSH2!6) 0
  803 LAT(s~Y!1).Lig(l!2,l!3).Rec(a!2,b~Y,g~pY!4).Rec(a!3,b~Y,g~pY).Syk(a~pY,l~pY,s!1,tSH2!4) 0
  804 LAT(s~Y!1).Lig(l!2,l!3).Rec(a!2,b~Y,g~pY!4).Rec(a!3,b~pY,g~pY).Syk(a~pY,l~pY,s!1,tSH2!4) 0
  805 LAT(s~Y!1).Lig(l!2,l!3).Lyn(SH2!4,U).Rec(a!2,b~Y,g~pY!5).Rec(a!3,b~pY!4,g~pY).Syk(a~pY,l~pY,s!1,tSH2!5) 0
  806 LAT(s~Y!1).Lig(l!2,l!3).Lyn(SH2,U!4).Rec(a!3,b~Y!4,g~pY!5).Rec(a!2,b~Y,g~pY).Syk(a~pY,l~pY,s!1,tSH2!5) 0
  807 LAT(s~Y!1).Lig(l!2,l!3).Rec(a!3,b~Y,g~pY).Rec(a!2,b~pY,g~pY!4).Syk(a~pY,l~pY,s!1,tSH2!4) 0
  808 LAT(s~Y!1).Lig(l!2,l!3).Lyn(SH2,U!4).Rec(a!3,b~Y!4,g~pY!5).Rec(a!2,b~pY,g~pY).Syk(a~pY,l~pY,s!1,tSH2!5) 0
  809 LAT(s~Y!1).Lig(l!2,l!3).Lyn(SH2!4,U).Rec(a!3,b~Y,g~pY).Rec(a!2,b~pY!4,g~pY!5).Syk(a~pY,l~pY,s!1,tSH2!5) 0
  810 LAT(s~Y!1).Lig(l!2,l!3).Lyn(SH2,U!4).Rec(a!2,b~Y!4,g~pY).Rec(a!3,b~pY,g~pY!5).Syk(a~pY,l~pY,s!1,tSH2!5) 0
  811 LAT(s~Y!1).Lig(l!2,l!3).Rec(a!3,b~pY,g~pY!4).Rec(a!2,b~pY,g~pY).Syk(a~pY,l~pY,s!1,tSH2!4) 0
  812 LAT(s~Y!1).Lig(l!2,l!3).Lyn(SH2!4,U).Lyn(SH2,U!5).Rec(a!3,b~Y!5,g~pY).Rec(a!2,b~pY!4,g~pY!6).Syk(a~pY,l~pY,s!1,tSH2!6) 0
  813 LAT(s~Y!1).Lig(l!2,l!3).Lyn(SH2!4,U).Rec(a!3,b~pY!4,g~pY!5).Rec(a!2,b~pY,g~pY).Syk(a~pY,l~pY,s!1,tSH2!5) 0
  814 LAT(s~Y!1).Lig(l!2,l!3).Lyn(SH2!4,U).Lyn(SH2,U!5).Rec(a!3,b~Y!5,g~pY!6).Rec(a!2,b~pY!4,g~pY).Syk(a~pY,l~pY,s!1,tSH2!6) 0
  815 LAT(s~Y!1).LAT(s~Y!2).Lig(l!3,l!4).Lyn(SH2,U!5).Lyn(SH2,U!6).Rec(a!4,b~Y!5,g~pY!7).Rec(a!3,b~Y!6,g~pY!8).Syk(a~Y,l~pY,s!1,tSH2!7).Syk(a~pY,l~pY,s!2,tSH2!8) 0
  816 LAT(s~Y!1).LAT(s~Y!2).Lig(l!3,l!4).Lyn(SH2,U!5).Rec(a!4,b~Y!5,g~pY!6).Rec(a!3,b~pY,g~pY!7).Syk(a~Y,l~pY,s!2,tSH2!6).Syk(a~pY,l~pY,s!1,tSH2!7) 0
  817 LAT(s~Y!1).LAT(s~Y!2).Lig(l!3,l!4).Lyn(SH2,U!5).Rec(a!4,b~Y!5,g~pY!6).Rec(a!3,b~pY,g~pY!7).Syk(a~Y,l~pY,s!1,tSH2!7).Syk(a~pY,l~pY,s!2,tSH2!6) 0
  818 LAT(s~Y!1).LAT(s~Y!2).Lig(l!3,l!4).Lyn(SH2!5,U).Lyn(SH2,U!6).Rec(a!4,b~Y!6,g~pY!7).Rec(a!3,b~pY!5,g~pY!8).Syk(a~Y,l~pY,s!2,tSH2!7).Syk(a~pY,l~pY,s!1,tSH2!8) 0
  819 LAT(s~Y!1).LAT(s~Y!2).Lig(l!3,l!4).Lyn(SH2!5,U).Lyn(SH2,U!6).Rec(a!4,b~Y!6,g~pY!7).Rec(a!3,b~pY!5,g~pY!8).Syk(a~Y,l~pY,s!1,tSH2!8).Syk(a~pY,l~pY,s!2,tSH2!7) 0
  820 LAT(s~Y!1).Lig(l!2,l!3).Lyn(SH2,U!4).Rec(a!3,b~Y!4,g~pY!5).Rec(a!2,b~Y,g~pY!6).Syk(a~pY,l~Y,s,tSH2!5).Syk(a~pY,l~pY,s!1,tSH2!6) 0
  821 LAT(s~Y!1).Lig(l!2,l!3).Lyn(SH2,U!4).Lyn(SH2,U!5).Rec(a!3,b~Y!4,g~pY!6).Rec(a!2,b~Y!5,g~pY!7).Syk(a~pY,l~Y,s,tSH2!6).Syk(a~pY,l~pY,s!1,tSH2!7) 0
  822 LAT(s~Y!1).Lig(l!2,l!3).Lyn(SH2!4,U).Lyn(SH2!5,U).Rec(a!3,b~pY!4,g~pY!6).Rec(a!2,b~pY!5,g~pY!7).Syk(a~Y,l~pY,s,tSH2!6).Syk(a~pY,l~pY,s!1,tSH2!7) 0
  823 LAT(s~Y!1).LAT(s~Y!2).Lig(l!3,l!4).Lyn(SH2!5,U).Lyn(SH2!6,U).Rec(a!4,b~pY!5,g~pY!7).Rec(a!3,b~pY!6,g~pY!8).Syk(a~Y,l~Y,s!1,tSH2!7).Syk(a~pY,l~pY,s!2,tSH2!8) 0
  824 LAT(s~Y!1).LAT(s~Y!2).Lig(l!3,l!4).Lyn(SH2!5,U).Rec(a!3,b~Y,g~pY!6).Rec(a!4,b~pY!5,g~pY!7).Syk(a~Y,l~pY,s!2,tSH2!7).Syk(a~pY,l~pY,s!1,tSH2!6) 0
  825 LAT(s~Y!1).LAT(s~Y!2).Lig(l!3,l!4).Lyn(SH2!5,U).Rec(a!3,b~Y,g~pY!6).Rec(a!4,b~pY!5,g~pY!7).Syk(a~Y,l~pY,s!1,tSH2!6).Syk(a~pY,l~pY,s!2,tSH2!7) 0
  826 LAT(s~Y!1).LAT(s~Y!2).Lig(l!3,l!4).Rec(a!4,b~Y,g~pY!5).Rec(a!3,b~pY,g~pY!6).Syk(a~Y,l~pY,s!1,tSH2!5).Syk(a~pY,l~pY,s!2,tSH2!6) 0
  827 LAT(s~Y!1).LAT(s~Y!2).Lig(l!3,l!4).Rec(a!4,b~Y,g~pY!5).Rec(a!3,b~pY,g~pY!6).Syk(a~Y,l~pY,s!2,tSH2!6).Syk(a~pY,l~pY,s!1,tSH2!5) 0
  828 LAT(s~Y!1).LAT(s~Y!2).Lig(l!3,l!4).Rec(a!4,b~pY,g~pY!5).Rec(a!3,b~pY,g~pY!6).Syk(a~Y,l~pY,s!1,tSH2!5).Syk(a~pY,l~pY,s!2,tSH2!6) 0
  829 LAT(s~Y!1).LAT(s~Y!2).Lig(l!3,l!4).Lyn(SH2!5,U).Rec(a!3,b~pY!5,g~pY!6).Rec(a!4,b~pY,g~pY!7).Syk(a~Y,l~pY,s!1,tSH2!7).Syk(a~pY,l~pY,s!2,tSH2!6) 0
  830 LAT(s~Y!1).LAT(s~Y!2).Lig(l!3,l!4).Lyn(SH2!5,U).Rec(a!3,b~pY!5,g~pY!6).Rec(a!4,b~pY,g~pY!7).Syk(a~Y,l~pY,s!2,tSH2!6).Syk(a~pY,l~pY,s!1,tSH2!7) 0
  831 LAT(s~Y!1).LAT(s~Y!2).Lig(l!3,l!4).Lyn(SH2!5,U).Lyn(SH2!6,U).Rec(a!4,b~pY!5,g~pY!7).Rec(a!3,b~pY!6,g~pY!8).Syk(a~Y,l~pY,s!1,tSH2!7).Syk(a~pY,l~pY,s!2,tSH2!8) 0
  832 LAT(s~Y!1).Lig(l!2,l!3).Rec(a!3,b~Y,g~pY!4).Rec(a!2,b~Y,g~pY!5).Syk(a~pY,l~Y,s,tSH2!5).Syk(a~pY,l~pY,s!1,tSH2!4) 0
  833 LAT(s~Y!1).Lig(l!2,l!3).Lyn(SH2,U!4).Rec(a!3,b~Y!4,g~pY!5).Rec(a!2,b~Y,g~pY!6).Syk(a~pY,l~Y,s,tSH2!6).Syk(a~pY,l~pY,s!1,tSH2!5) 0
  834 LAT(s~Y!1).Lig(l!2,l!3).Rec(a!2,b~Y,g~pY!4).Rec(a!3,b~pY,g~pY!5).Syk(a~pY,l~Y,s,tSH2!4).Syk(a~pY,l~pY,s!1,tSH2!5) 0
  835 LAT(s~Y!1).Lig(l!2,l!3).Lyn(SH2!4,U).Rec(a!3,b~Y,g~pY!5).Rec(a!2,b~pY!4,g~pY!6).Syk(a~pY,l~Y,s,tSH2!5).Syk(a~pY,l~pY,s!1,tSH2!6) 0
  836 LAT(s~Y!1).Lig(l!2,l!3).Rec(a!2,b~Y,g~pY!4).Rec(a!3,b~pY,g~pY!5).Syk(a~pY,l~Y,s,tSH2!5).Syk(a~pY,l~pY,s!1,tSH2!4) 0
  837 LAT(s~Y!1).Lig(l!2,l!3).Lyn(SH2!4,U).Rec(a!2,b~Y,g~pY!5).Rec(a!3,b~pY!4,g~pY!6).Syk(a~pY,l~Y,s,tSH2!6).Syk(a~pY,l~pY,s!1,tSH2!5) 0
  838 LAT(s~Y!1).Lig(l!2,l!3).Lyn(SH2,U!4).Rec(a!3,b~Y!4,g~pY!5).Rec(a!2,b~pY,g~pY!6).Syk(a~pY,l~Y,s,tSH2!6).Syk(a~pY,l~pY,s!1,tSH2!5) 0
  839 LAT(s~Y!1).Lig(l!2,l!3).Lyn(SH2,U!4).Rec(a!3,b~Y!4,g~pY!5).Rec(a!2,b~pY,g~pY!6).Syk(a~pY,l~Y,s,tSH2!5).Syk(a~pY,l~pY,s!1,tSH2!6) 0
  840 LAT(s~Y!1).Lig(l!2,l!3).Rec(a!3,b~pY,g~pY!4).Rec(a!2,b~pY,g~pY!5).Syk(a~pY,l~Y,s,tSH2!5).Syk(a~pY,l~pY,s!1,tSH2!4) 0
  841 LAT(s~Y!1).Lig(l!2,l!3).Lyn(SH2!4,U).Lyn(SH2,U!5).Rec(a!3,b~Y!5,g~pY!6).Rec(a!2,b~pY!4,g~pY!7).Syk(a~pY,l~Y,s,tSH2!7).Syk(a~pY,l~pY,s!1,tSH2!6) 0
  842 LAT(s~Y!1).Lig(l!2,l!3).Lyn(SH2!4,U).Lyn(SH2,U!5).Rec(a!3,b~Y!5,g~pY!6).Rec(a!2,b~pY!4,g~pY!7).Syk(a~pY,l~Y,s,tSH2!6).Syk(a~pY,l~pY,s!1,tSH2!7) 0
  843 LAT(s~Y!1).Lig(l!2,l!3).Lyn(SH2!4,U).Rec(a!2,b~pY!4,g~pY!5).Rec(a!3,b~pY,g~pY!6).Syk(a~pY,l~Y,s,tSH2!6).Syk(a~pY,l~pY,s!1,tSH2!5) 0
  844 LAT(s~Y!1).Lig(l!2,l!3).Lyn(SH2!4,U).Rec(a!2,b~pY!4,g~pY!5).Rec(a!3,b~pY,g~pY!6).Syk(a~pY,l~Y,s,tSH2!5).Syk(a~pY,l~pY,s!1,tSH2!6) 0
  845 LAT(s~Y!1).Lig(l!2,l!3).Lyn(SH2!4,U).Lyn(SH2!5,U).Rec(a!3,b~pY!4,g~pY!6).Rec(a!2,b~pY!5,g~pY!7).Syk(a~pY,l~Y,s,tSH2!7).Syk(a~pY,l~pY,s!1,tSH2!6) 0
  846 LAT(s~Y!1).Lig(l!2,l!3).Rec(a!3,b~Y,g~pY!4).Rec(a!2,b~Y,g~pY!5).Syk(a~pY,l~pY,s!1,tSH2!5).Syk(a~pY,l~pY,s,tSH2!4) 0
  847 Lig(l!1,l!2).Lyn(SH2!3,U).Rec(a!2,b~Y,g~pY!4).Rec(a!1,b~pY!3,g~pY!5).Syk(a~pY,l~pY,s,tSH2!4).Syk(a~pY,l~pY,s,tSH2!5) 0
  848 LAT(s~Y!1).Lig(l!2,l!3).Lyn(SH2!4,U).Rec(a!3,b~Y,g~pY!5).Rec(a!2,b~pY!4,g~pY!6).Syk(a~pY,l~Y,s!1,tSH2!6).Syk(a~pY,l~pY,s,tSH2!5) 0
  849 LAT(s~Y!1).LAT(s~Y!2).Lig(l!3,l!4).Rec(a!4,b~Y,g~pY!5).Rec(a!3,b~Y,g~pY!6).Syk(a~pY,l~Y,s!1,tSH2!5).Syk(a~pY,l~pY,s!2,tSH2!6) 0
  850 LAT(s~Y!1).Lig(l!2,l!3).Lyn(SH2!4,U).Rec(a!3,b~Y,g~pY!5).Rec(a!2,b~pY!4,g~pY!6).Syk(a~pY,l~Y,s!1,tSH2!5).Syk(a~pY,l~pY,s,tSH2!6) 0
  851 LAT(s~Y!1).LAT(s~Y!2).Lig(l!3,l!4).Lyn(SH2!5,U).Rec(a!4,b~Y,g~pY!6).Rec(a!3,b~pY!5,g~pY!7).Syk(a~pY,l~Y,s!1,tSH2!6).Syk(a~pY,l~Y,s!2,tSH2!7) 0
  852 LAT(s~Y!1).Lig(l!2,l!3).Lyn(SH2,U!4).Rec(a!3,b~Y!4,g~pY!5).Rec(a!2,b~Y,g~pY!6).Syk(a~pY,l~pY,s!1,tSH2!6).Syk(a~pY,l~pY,s,tSH2!5) 0
  853 Lig(l!1,l!2).Lyn(SH2!3,U).Lyn(SH2,U!4).Rec(a!2,b~Y!4,g~pY!5).Rec(a!1,b~pY!3,g~pY!6).Syk(a~pY,l~pY,s,tSH2!5).Syk(a~pY,l~pY,s,tSH2!6) 0
  854 LAT(s~Y!1).Lig(l!2,l!3).Lyn(SH2!4,U).Lyn(SH2,U!5).Rec(a!3,b~Y!5,g~pY!6).Rec(a!2,b~pY!4,g~pY!7).Syk(a~pY,l~Y,s!1,tSH2!7).Syk(a~pY,l~pY,s,tSH2!6) 0
  855 LAT(s~Y!1).LAT(s~Y!2).Lig(l!3,l!4).Lyn(SH2,U!5).Rec(a!4,b~Y!5,g~pY!6).Rec(a!3,b~Y,g~pY!7).Syk(a~pY,l~Y,s!1,tSH2!6).Syk(a~pY,l~pY,s!2,tSH2!7) 0
  856 LAT(s~Y!1).Lig(l!2,l!3).Lyn(SH2!4,U).Lyn(SH2,U!5).Rec(a!3,b~Y!5,g~pY!6).Rec(a!2,b~pY!4,g~pY!7).Syk(a~pY,l~Y,s!1,tSH2!6).Syk(a~pY,l~pY,s,tSH2!7) 0
  857 LAT(s~Y!1).LAT(s~Y!2).Lig(l!3,l!4).Lyn(SH2!5,U).Lyn(SH2,U!6).Rec(a!4,b~Y!6,g~pY!7).Rec(a!3,b~pY!5,g~pY!8).Syk(a~pY,l~Y,s!1,tSH2!7).Syk(a~pY,l~Y,s!2,tSH2!8) 0
  858 LAT(s~Y!1).Lig(l!2,l!3).Rec(a!2,b~Y,g~pY!4).Rec(a!3,b~pY,g~pY!5).Syk(a~pY,l~pY,s!1,tSH2!4).Syk(a~pY,l~pY,s,tSH2!5) 0
  859 Lig(l!1,l!2).Lyn(SH2!3,U).Rec(a!1,b~pY!3,g~pY!4).Rec(a!2,b~pY,g~pY!5).Syk(a~pY,l~pY,s,tSH2!5).Syk(a~pY,l~pY,s,tSH2!4) 0
  860 LAT(s~Y!1).Lig(l!2,l!3).Lyn(SH2!4,U).Rec(a!2,b~pY!4,g~pY!5).Rec(a!3,b~pY,g~pY!6).Syk(a~pY,l~Y,s!1,tSH2!5).Syk(a~pY,l~pY,s,tSH2!6) 0
  861 LAT(s~Y!1).LAT(s~Y!2).Lig(l!3,l!4).Rec(a!3,b~Y,g~pY!5).Rec(a!4,b~pY,g~pY!6).Syk(a~pY,l~Y,s!1,tSH2!6).Syk(a~pY,l~pY,s!2,tSH2!5) 0
  862 LAT(s~Y!1).Lig(l!2,l!3).Lyn(SH2!4,U).Rec(a!2,b~pY!4,g~pY!5).Rec(a!3,b~pY,g~pY!6).Syk(a~pY,l~Y,s!1,tSH2!6).Syk(a~pY,l~pY,s,tSH2!5) 0
  863 LAT(s~Y!1).LAT(s~Y!2).Lig(l!3,l!4).Lyn(SH2!5,U).Rec(a!3,b~pY!5,g~pY!6).Rec(a!4,b~pY,g~pY!7).Syk(a~pY,l~Y,s!1,tSH2!7).Syk(a~pY,l~Y,s!2,tSH2!6) 0
  864 LAT(s~Y!1).LAT(s~Y!2).Lig(l!3,l!4).Rec(a!4,b~Y,g~pY!5).Rec(a!3,b~Y,g~pY!6).Syk(a~pY,l~pY,s!1,tSH2!5).Syk(a~pY,l~pY,s!2,tSH2!6) 0
  865 LAT(s~Y!1).Lig(l!2,l!3).Lyn(SH2!4,U).Rec(a!3,b~Y,g~pY!5).Rec(a!2,b~pY!4,g~pY!6).Syk(a~pY,l~pY,s!1,tSH2!5).Syk(a~pY,l~pY,s,tSH2!6) 0
  866 LAT(s~Y!1).LAT(s~Y!2).Lig(l!3,l!4).Lyn(SH2!5,U).Rec(a!4,b~Y,g~pY!6).Rec(a!3,b~pY!5,g~pY!7).Syk(a~pY,l~Y,s!2,tSH2!7).Syk(a~pY,l~pY,s!1,tSH2!6) 0
  867 Lig(l!1,l!2).Lyn(SH2!3,U).Lyn(SH2!4,U).Rec(a!2,b~pY!3,g~pY!5).Rec(a!1,b~pY!4,g~pY!6).Syk(a~pY,l~pY,s,tSH2!5).Syk(a~pY,l~pY,s,tSH2!6) 0
  868 LAT(s~Y!1).Lig(l!2,l!3).Lyn(SH2!4,U).Lyn(SH2!5,U).Rec(a!3,b~pY!4,g~pY!6).Rec(a!2,b~pY!5,g~pY!7).Syk(a~pY,l~Y,s!1,tSH2!7).Syk(a~pY,l~pY,s,tSH2!6) 0
  869 LAT(s~Y!1).LAT(s~Y!2).Lig(l!3,l!4).Lyn(SH2!5,U).Lyn(SH2!6,U).Rec(a!4,b~pY!5,g~pY!7).Rec(a!3,b~pY!6,g~pY!8).Syk(a~pY,l~Y,s!1,tSH2!7).Syk(a~pY,l~Y,s!2,tSH2!8) 0
  870 LAT(s~Y!1).Lig(l!2,l!3).Lyn(SH2,U!4).Rec(a!3,b~Y!4,g~pY!5).Rec(a!2,b~Y,g~pY!6).Syk(a~pY,l~pY,s!1,tSH2!5).Syk(a~pY,l~pY,s,tSH2!6) 0
  871 LAT(s~Y!1).LAT(s~Y!2).Lig(l!3,l!4).Lyn(SH2,U!5).Rec(a!4,b~Y!5,g~pY!6).Rec(a!3,b~Y,g~pY!7).Syk(a~pY,l~Y,s!1,tSH2!7).Syk(a~pY,l~pY,s!2,tSH2!6) 0
  872 LAT(s~Y!1).Lig(l!2,l!3).Rec(a!2,b~Y,g~pY!4).Rec(a!3,b~pY,g~pY!5).Syk(a~pY,l~pY,s!1,tSH2!5).Syk(a~pY,l~pY,s,tSH2!4) 0
  873 LAT(s~Y!1).LAT(s~Y!2).Lig(l!3,l!4).Rec(a!3,b~Y,g~pY!5).Rec(a!4,b~pY,g~pY!6).Syk(a~pY,l~Y,s!1,tSH2!5).Syk(a~pY,l~pY,s!2,tSH2!6) 0
  874 LAT(s~Y!1).Lig(l!2,l!3).Lyn(SH2!4,U).Rec(a!2,b~Y,g~pY!5).Rec(a!3,b~pY!4,g~pY!6).Syk(a~pY,l~pY,s!1,tSH2!6).Syk(a~pY,l~pY,s,tSH2!5) 0
  875 LAT(s~Y!1).LAT(s~Y!2).Lig(l!3,l!4).Lyn(SH2!5,U).Rec(a!3,b~Y,g~pY!6).Rec(a!4,b~pY!5,g~pY!7).Syk(a~pY,l~Y,s!1,tSH2!6).Syk(a~pY,l~pY,s!2,tSH2!7) 0
  876 LAT(s~Y!1).Lig(l!2,l!3).Lyn(SH2,U!4).Lyn(SH2,U!5).Rec(a!3,b~Y!4,g~pY!6).Rec(a!2,b~Y!5,g~pY!7).Syk(a~pY,l~pY,s!1,tSH2!7).Syk(a~pY,l~pY,s,tSH2!6) 0
  877 LAT(s~Y!1).LAT(s~Y!2).Lig(l!3,l!4).Lyn(SH2,U!5).Lyn(SH2,U!6).Rec(a!4,b~Y!5,g~pY!7).Rec(a!3,b~Y!6,g~pY!8).Syk(a~pY,l~Y,s!1,tSH2!7).Syk(a~pY,l~pY,s!2,tSH2!8) 0
  878 LAT(s~Y!1).Lig(l!2,l!3).Lyn(SH2,U!4).Rec(a!3,b~Y!4,g~pY!5).Rec(a!2,b~pY,g~pY!6).Syk(a~pY,l~pY,s!1,tSH2!6).Syk(a~pY,l~pY,s,tSH2!5) 0
  879 LAT(s~Y!1).LAT(s~Y!2).Lig(l!3,l!4).Lyn(SH2,U!5).Rec(a!4,b~Y!5,g~pY!6).Rec(a!3,b~pY,g~pY!7).Syk(a~pY,l~Y,s!1,tSH2!6).Syk(a~pY,l~pY,s!2,tSH2!7) 0
  880 LAT(s~Y!1).Lig(l!2,l!3).Lyn(SH2,U!4).Rec(a!3,b~Y!4,g~pY!5).Rec(a!2,b~pY,g~pY!6).Syk(a~pY,l~pY,s!1,tSH2!5).Syk(a~pY,l~pY,s,tSH2!6) 0
  881 LAT(s~Y!1).LAT(s~Y!2).Lig(l!3,l!4).Lyn(SH2,U!5).Rec(a!4,b~Y!5,g~pY!6).Rec(a!3,b~pY,g~pY!7).Syk(a~pY,l~Y,s!1,tSH2!7).Syk(a~pY,l~pY,s!2,tSH2!6) 0
  882 LAT(s~Y!1).Lig(l!2,l!3).Rec(a!3,b~pY,g~pY!4).Rec(a!2,b~pY,g~pY!5).Syk(a~pY,l~pY,s!1,tSH2!5).Syk(a~pY,l~pY,s,tSH2!4) 0
  883 LAT(s~Y!1).LAT(s~Y!2).Lig(l!3,l!4).Rec(a!4,b~pY,g~pY!5).Rec(a!3,b~pY,g~pY!6).Syk(a~pY,l~Y,s!1,tSH2!5).Syk(a~pY,l~pY,s!2,tSH2!6) 0
  884 LAT(s~Y!1).Lig(l!2,l!3).Lyn(SH2!4,U).Lyn(SH2,U!5).Rec(a!3,b~Y!5,g~pY!6).Rec(a!2,b~pY!4,g~pY!7).Syk(a~pY,l~pY,s!1,tSH2!7).Syk(a~pY,l~pY,s,tSH2!6) 0
  885 LAT(s~Y!1).LAT(s~Y!2).Lig(l!3,l!4).Lyn(SH2!5,U).Lyn(SH2,U!6).Rec(a!4,b~Y!6,g~pY!7).Rec(a!3,b~pY!5,g~pY!8).Syk(a~pY,l~Y,s!1,tSH2!7).Syk(a~pY,l~pY,s!2,tSH2!8) 0
  886 LAT(s~Y!1).Lig(l!2,l!3).Lyn(SH2!4,U).Lyn(SH2,U!5).Rec(a!3,b~Y!5,g~pY!6).Rec(a!2,b~pY!4,g~pY!7).Syk(a~pY,l~pY,s!1,tSH2!6).Syk(a~pY,l~pY,s,tSH2!7) 0
  887 LAT(s~Y!1).LAT(s~Y!2).Lig(l!3,l!4).Lyn(SH2!5,U).Lyn(SH2,U!6).Rec(a!4,b~Y!6,g~pY!7).Rec(a!3,b~pY!5,g~pY!8).Syk(a~pY,l~Y,s!1,tSH2!8).Syk(a~pY,l~pY,s!2,tSH2!7) 0
  888 LAT(s~Y!1).Lig(l!2,l!3).Rec(a!3,b~Y,g~Y).Rec(a!2,b~Y,g~pY!4).Syk(a~pY,l~pY,s!1,tSH2!4) 0
  889 LAT(s~Y!1).Lig(l!2,l!3).Lyn(SH2,U!4).Rec(a!2,b~Y!4,g~pY!5).Rec(a!3,b~Y,g~Y).Syk(a~pY,l~pY,s!1,tSH2!5) 0
  890 LAT(s~Y!1).Lig(l!2,l!3).Rec(a!3,b~Y,g~Y).Rec(a!2,b~pY,g~pY!4).Syk(a~pY,l~pY,s!1,tSH2!4) 0
  891 LAT(s~Y!1).Lig(l!2,l!3).Lyn(SH2!4,U).Rec(a!3,b~Y,g~Y).Rec(a!2,b~pY!4,g~pY!5).Syk(a~pY,l~pY,s!1,tSH2!5) 0
  892 LAT(s~Y!1).Lig(l!2,l!3).Lyn(SH2,U!4).Rec(a!3,b~Y!4,g~Y).Rec(a!2,b~Y,g~pY!5).Syk(a~pY,l~pY,s!1,tSH2!5) 0
  893 LAT(s~Y!1).Lig(l!2,l!3).Lyn(SH2,U!4).Lyn(SH2,U!5).Rec(a!3,b~Y!4,g~Y).Rec(a!2,b~Y!5,g~pY!6).Syk(a~pY,l~pY,s!1,tSH2!6) 0
  894 LAT(s~Y!1).Lig(l!2,l!3).Lyn(SH2,U!4).Rec(a!3,b~Y!4,g~Y).Rec(a!2,b~pY,g~pY!5).Syk(a~pY,l~pY,s!1,tSH2!5) 0
  895 LAT(s~Y!1).Lig(l!2,l!3).Lyn(SH2!4,U).Lyn(SH2,U!5).Rec(a!3,b~Y!5,g~Y).Rec(a!2,b~pY!4,g~pY!6).Syk(a~pY,l~pY,s!1,tSH2!6) 0
  896 LAT(s~Y!1).Lig(l!2,l!3).Rec(a!2,b~Y,g~pY!4).Rec(a!3,b~pY,g~Y).Syk(a~pY,l~pY,s!1,tSH2!4) 0
  897 LAT(s~Y!1).Lig(l!2,l!3).Lyn(SH2,U!4).Rec(a!2,b~Y!4,g~pY!5).Rec(a!3,b~pY,g~Y).Syk(a~pY,l~pY,s!1,tSH2!5) 0
  898 LAT(s~Y!1).Lig(l!2,l!3).Rec(a!3,b~pY,g~Y).Rec(a!2,b~pY,g~pY!4).Syk(a~pY,l~pY,s!1,tSH2!4) 0
  899 LAT(s~Y!1).Lig(l!2,l!3).Lyn(SH2!4,U).Rec(a!2,b~pY!4,g~pY!5).Rec(a!3,b~pY,g~Y).Syk(a~pY,l~pY,s!1,tSH2!5) 0
  900 LAT(s~Y!1).Lig(l!2,l!3).Lyn(SH2!4,U).Rec(a!2,b~Y,g~pY!5).Rec(a!3,b~pY!4,g~Y).Syk(a~pY,l~pY,s!1,tSH2!5) 0
  901 LAT(s~Y!1).Lig(l!2,l!3).Lyn(SH2!4,U).Lyn(SH2,U!5).Rec(a!2,b~Y!5,g~pY!6).Rec(a!3,b~pY!4,g~Y).Syk(a~pY,l~pY,s!1,tSH2!6) 0
  902 LAT(s~Y!1).Lig(l!2,l!3).Lyn(SH2!4,U).Rec(a!3,b~pY!4,g~Y).Rec(a!2,b~pY,g~pY!5).Syk(a~pY,l~pY,s!1,tSH2!5) 0
  903 LAT(s~Y!1).Lig(l!2,l!3).Lyn(SH2!4,U).Lyn(SH2!5,U).Rec(a!3,b~pY!4,g~Y).Rec(a!2,b~pY!5,g~pY!6).Syk(a~pY,l~pY,s!1,tSH2!6) 0
  904 LAT(s~Y!1).Lig(l!2,l!3).Lyn(SH2!4,U).Rec(a!3,b~pY!4,g~pY).Rec(a!2,b~pY,g~pY!5).Syk(a~pY,l~pY,s!1,tSH2!5) 0
  905 LAT(s~Y!1).Lig(l!2,l!3).Lyn(SH2!4,U).Lyn(SH2!5,U).Rec(a!2,b~pY!5,g~pY!6).Rec(a!3,b~pY!4,g~pY).Syk(a~pY,l~pY,s!1,tSH2!6) 0
  906 LAT(s~Y!1).Lig(l!2,l!3).Lyn(SH2!4,U).Rec(a!2,b~pY!4,g~pY!5).Rec(a!3,b~pY,g~pY!6).Syk(a~pY,l~pY,s!1,tSH2!5).Syk(a~pY,l~pY,s,tSH2!6) 0
  907 LAT(s~Y!1).LAT(s~Y!2).Lig(l!3,l!4).Lyn(SH2!5,U).Rec(a!3,b~pY!5,g~pY!6).Rec(a!4,b~pY,g~pY!7).Syk(a~pY,l~Y,s!1,tSH2!7).Syk(a~pY,l~pY,s!2,tSH2!6) 0
  908 LAT(s~Y!1).Lig(l!2,l!3).Lyn(SH2!4,U).Rec(a!3,b~pY!4,g~pY!5).Rec(a!2,b~pY,g~pY!6).Syk(a~pY,l~pY,s!1,tSH2!6).Syk(a~pY,l~pY,s,tSH2!5) 0
  909 LAT(s~Y!1).Lig(l!2,l!3).Lyn(SH2!4,U).Lyn(SH2!5,U).Rec(a!3,b~pY!4,g~pY!6).Rec(a!2,b~pY!5,g~pY!7).Syk(a~pY,l~pY,s!1,tSH2!7).Syk(a~pY,l~pY,s,tSH2!6) 0
  910 LAT(s~Y!1).LAT(s~Y!2).Lig(l!3,l!4).Lyn(SH2!5,U).Rec(a!4,b~pY!5,g~pY!6).Rec(a!3,b~pY,g~pY!7).Syk(a~pY,l~Y,s!1,tSH2!6).Syk(a~pY,l~pY,s!2,tSH2!7) 0
  911 LAT(s~Y!1).LAT(s~Y!2).Lig(l!3,l!4).Lyn(SH2!5,U).Lyn(SH2!6,U).Rec(a!4,b~pY!5,g~pY!7).Rec(a!3,b~pY!6,g~pY!8).Syk(a~pY,l~Y,s!1,tSH2!7).Syk(a~pY,l~pY,s!2,tSH2!8) 0
  912 LAT(s~Y!1).LAT(s~Y!2).Lig(l!3,l!4).Lyn(SH2,U!5).Rec(a!3,b~Y!5,g~pY!6).Rec(a!4,b~Y,g~pY!7).Syk(a~pY,l~pY,s!1,tSH2!7).Syk(a~pY,l~pY,s!2,tSH2!6) 0
  913 LAT(s~Y!1).LAT(s~Y!2).Lig(l!3,l!4).Rec(a!4,b~Y,g~pY!5).Rec(a!3,b~pY,g~pY!6).Syk(a~pY,l~pY,s!1,tSH2!5).Syk(a~pY,l~pY,s!2,tSH2!6) 0
  914 LAT(s~Y!1).LAT(s~Y!2).Lig(l!3,l!4).Lyn(SH2!5,U).Rec(a!4,b~Y,g~pY!6).Rec(a!3,b~pY!5,g~pY!7).Syk(a~pY,l~pY,s!1,tSH2!6).Syk(a~pY,l~pY,s!2,tSH2!7) 0
  915 LAT(s~Y!1).LAT(s~Y!2).Lig(l!3,l!4).Lyn(SH2,U!5).Lyn(SH2,U!6).Rec(a!4,b~Y!5,g~pY!7).Rec(a!3,b~Y!6,g~pY!8).Syk(a~pY,l~pY,s!1,tSH2!7).Syk(a~pY,l~pY,s!2,tSH2!8) 0
  916 LAT(s~Y!1).LAT(s~Y!2).Lig(l!3,l!4).Lyn(SH2,U!5).Rec(a!4,b~Y!5,g~pY!6).Rec(a!3,b~pY,g~pY!7).Syk(a~pY,l~pY,s!1,tSH2!6).Syk(a~pY,l~pY,s!2,tSH2!7) 0
  917 LAT(s~Y!1).LAT(s~Y!2).Lig(l!3,l!4).Lyn(SH2!5,U).Lyn(SH2,U!6).Rec(a!4,b~Y!6,g~pY!7).Rec(a!3,b~pY!5,g~pY!8).Syk(a~pY,l~pY,s!1,tSH2!7).Syk(a~pY,l~pY,s!2,tSH2!8) 0
  918 LAT(s~Y!1).LAT(s~Y!2).Lig(l!3,l!4).Rec(a!4,b~pY,g~pY!5).Rec(a!3,b~pY,g~pY!6).Syk(a~pY,l~pY,s!1,tSH2!5).Syk(a~pY,l~pY,s!2,tSH2!6) 0
  919 LAT(s~Y!1).LAT(s~Y!2).Lig(l!3,l!4).Lyn(SH2!5,U).Rec(a!3,b~pY!5,g~pY!6).Rec(a!4,b~pY,g~pY!7).Syk(a~pY,l~pY,s!1,tSH2!7).Syk(a~pY,l~pY,s!2,tSH2!6) 0
  920 LAT(s~Y!1).LAT(s~Y!2).Lig(l!3,l!4).Lyn(SH2!5,U).Lyn(SH2!6,U).Rec(a!4,b~pY!5,g~pY!7).Rec(a!3,b~pY!6,g~pY!8).Syk(a~pY,l~pY,s!1,tSH2!7).Syk(a~pY,l~pY,s!2,tSH2!8) 0
end species
begin reactions
    1 1,4 8 2*_rateLaw1 #_R1
    2 2,4 9 _rateLaw3 #_R3
    3 6,7 10 2*_rateLaw11 #_R28
    4 1,9 11 2*_rateLaw1 #_R1
    5 8 1,4 km1 #_reverse__R1
    6 4,8 12 _rateLaw2 #_R2
    7 8,9 13 _rateLaw2 #_R2
    8 2,8 11 _rateLaw3 #_R3
    9 9 2,4 kmL #_reverse__R3
   10 10 6,7 kgsm #_reverse__R28
   11 6,10 14 _rateLaw12 #_R29
   12 11 1,9 km1 #_reverse__R1
   13 4,11 13 _rateLaw2 #_R2
   14 9,11 15 _rateLaw2 #_R2
   15 12 4,8 2*km2 #_reverse__R2
   16 13 8,9 km2 #_reverse__R2
   17 13 4,11 km2 #_reverse__R2
   18 2,12 13 2*_rateLaw3 #_R3
   19 2,13 15 _rateLaw3 #_R3
   20 11 2,8 kmL #_reverse__R3
   21 13 2,12 kmL #_reverse__R3
   22 13 16 pLb #_R6
   23 13 17 pLg #_R10
   24 14 6,10 2*kxgsm #_reverse__R29
   25 15 9,11 2*km2 #_reverse__R2
   26 16 9,18 km2 #_reverse__R2
   27 16 11,19 km2 #_reverse__R2
   28 17 9,20 km2 #_reverse__R2
   29 17 11,21 km2 #_reverse__R2
   30 2,17 22 _rateLaw3 #_R3
   31 15 2,13 2*kmL #_reverse__R3
   32 16 2,23 kmL #_reverse__R3
   33 17 2,24 kmL #_reverse__R3
   34 2,16 25 _rateLaw4 #_R4
   35 3,17 26 _rateLaw5 #_R5
   36 17 27 pLb #_R6
   37 15 22 2*pLg #_R10
   38 16 27 pLg #_R10
   39 16 13 dm #_R14
   40 17 13 dm #_R15
   41 1,19 18 2*_rateLaw1 #_R1
   42 1,21 20 2*_rateLaw1 #_R1
   43 18 1,19 km1 #_reverse__R1
   44 20 1,21 km1 #_reverse__R1
   45 4,18 23 _rateLaw2 #_R2
   46 4,20 24 _rateLaw2 #_R2
   47 9,18 16 _rateLaw2 #_R2
   48 9,20 17 _rateLaw2 #_R2
   49 8,19 23 _rateLaw2 #_R2
   50 11,19 16 _rateLaw2 #_R2
   51 18,19 28 _rateLaw2 #_R2
   52 19,20 29 _rateLaw2 #_R2
   53 8,21 24 _rateLaw2 #_R2
   54 11,21 17 _rateLaw2 #_R2
   55 18,21 29 _rateLaw2 #_R2
   56 20,21 30 _rateLaw2 #_R2
   57 22 9,31 km2 #_reverse__R2
   58 22 11,32 km2 #_reverse__R2
   59 23 4,18 km2 #_reverse__R2
   60 23 8,19 km2 #_reverse__R2
   61 24 4,20 km2 #_reverse__R2
   62 24 8,21 km2 #_reverse__R2
   63 25 9,33 km2 #_reverse__R2
   64 25 11,34 km2 #_reverse__R2
   65 26 9,35 km2 #_reverse__R2
   66 26 11,36 km2 #_reverse__R2
   67 27 9,37 km2 #_reverse__R2
   68 27 11,38 km2 #_reverse__R2
   69 2,20 31 _rateLaw3 #_R3
   70 2,21 32 _rateLaw3 #_R3
   71 2,23 16 _rateLaw3 #_R3
   72 2,24 17 _rateLaw3 #_R3
   73 2,24 39 _rateLaw3 #_R3
   74 2,26 40 _rateLaw3 #_R3
   75 22 2,39 kmL #_reverse__R3
   76 22 2,17 kmL #_reverse__R3
   77 25 2,41 kmL #_reverse__R3
   78 26 2,42 kmL #_reverse__R3
   79 27 2,43 kmL #_reverse__R3
   80 2,18 33 _rateLaw4 #_R4
   81 2,19 34 _rateLaw4 #_R4
   82 2,23 41 _rateLaw4 #_R4
   83 2,27 44 _rateLaw4 #_R4
   84 25 2,16 kmLs #_reverse__R4
   85 3,20 35 _rateLaw5 #_R5
   86 3,21 36 _rateLaw5 #_R5
   87 3,22 40 _rateLaw5 #_R5
   88 3,24 42 _rateLaw5 #_R5
   89 3,27 45 _rateLaw5 #_R5
   90 26 3,17 kmS #_reverse__R5
   91 26 45 pLb #_R6
   92 26 46 pLS #_R7
   93 22 47 pLg #_R10
   94 25 44 pLg #_R10
   95 25 48 pLgs #_R12
   96 18 8 dm #_R14
   97 19 4 dm #_R14
   98 23 12 dm #_R14
   99 27 17 dm #_R14
  100 20 8 dm #_R15
  101 21 4 dm #_R15
  102 22 15 dm #_R15
  103 24 12 dm #_R15
  104 27 16 dm #_R15
  105 5,26 49 _rateLaw8 #_R22
  106 1,32 31 2*_rateLaw1 #_R1
  107 1,34 33 2*_rateLaw1 #_R1
  108 1,36 35 2*_rateLaw1 #_R1
  109 1,38 37 2*_rateLaw1 #_R1
  110 31 1,32 km1 #_reverse__R1
  111 33 1,34 km1 #_reverse__R1
  112 35 1,36 km1 #_reverse__R1
  113 37 1,38 km1 #_reverse__R1
  114 4,31 39 _rateLaw2 #_R2
  115 4,33 41 _rateLaw2 #_R2
  116 4,35 42 _rateLaw2 #_R2
  117 4,37 43 _rateLaw2 #_R2
  118 9,31 22 _rateLaw2 #_R2
  119 9,33 25 _rateLaw2 #_R2
  120 9,35 26 _rateLaw2 #_R2
  121 9,37 27 _rateLaw2 #_R2
  122 19,31 50 _rateLaw2 #_R2
  123 19,33 51 _rateLaw2 #_R2
  124 19,35 52 _rateLaw2 #_R2
  125 19,37 53 _rateLaw2 #_R2
  126 21,31 54 _rateLaw2 #_R2
  127 21,33 55 _rateLaw2 #_R2
  128 21,35 56 _rateLaw2 #_R2
  129 21,37 57 _rateLaw2 #_R2
  130 8,32 39 _rateLaw2 #_R2
  131 11,32 22 _rateLaw2 #_R2
  132 18,32 50 _rateLaw2 #_R2
  133 20,32 54 _rateLaw2 #_R2
  134 31,32 47 _rateLaw2 #_R2
  135 32,33 48 _rateLaw2 #_R2
  136 32,35 58 _rateLaw2 #_R2
  137 32,37 59 _rateLaw2 #_R2
  138 8,34 41 _rateLaw2 #_R2
  139 11,34 25 _rateLaw2 #_R2
  140 18,34 51 _rateLaw2 #_R2
  141 20,34 55 _rateLaw2 #_R2
  142 31,34 48 _rateLaw2 #_R2
  143 33,34 60 _rateLaw2 #_R2
  144 34,35 61 _rateLaw2 #_R2
  145 34,37 62 _rateLaw2 #_R2
  146 8,36 42 _rateLaw2 #_R2
  147 11,36 26 _rateLaw2 #_R2
  148 18,36 52 _rateLaw2 #_R2
  149 20,36 56 _rateLaw2 #_R2
  150 31,36 58 _rateLaw2 #_R2
  151 33,36 61 _rateLaw2 #_R2
  152 35,36 63 _rateLaw2 #_R2
  153 36,37 64 _rateLaw2 #_R2
  154 8,38 43 _rateLaw2 #_R2
  155 11,38 27 _rateLaw2 #_R2
  156 18,38 53 _rateLaw2 #_R2
  157 20,38 57 _rateLaw2 #_R2
  158 31,38 59 _rateLaw2 #_R2
  159 33,38 62 _rateLaw2 #_R2
  160 35,38 64 _rateLaw2 #_R2
  161 37,38 65 _rateLaw2 #_R2
  162 28 18,19 2*km2 #_reverse__R2
  163 29 18,21 km2 #_reverse__R2
  164 29 19,20 km2 #_reverse__R2
  165 30 20,21 2*km2 #_reverse__R2
  166 39 8,32 km2 #_reverse__R2
  167 39 4,31 km2 #_reverse__R2
  168 40 9,66 km2 #_reverse__R2
  169 40 11,67 km2 #_reverse__R2
  170 41 4,33 km2 #_reverse__R2
  171 41 8,34 km2 #_reverse__R2
  172 42 4,35 km2 #_reverse__R2
  173 42 8,36 km2 #_reverse__R2
  174 43 4,37 km2 #_reverse__R2
  175 43 8,38 km2 #_reverse__R2
  176 44 9,68 km2 #_reverse__R2
  177 44 11,69 km2 #_reverse__R2
  178 45 9,70 km2 #_reverse__R2
  179 45 11,71 km2 #_reverse__R2
  180 46 9,72 km2 #_reverse__R2
  181 46 11,73 km2 #_reverse__R2
  182 47 31,32 2*km2 #_reverse__R2
  183 48 32,33 km2 #_reverse__R2
  184 48 31,34 km2 #_reverse__R2
  185 49 9,74 km2 #_reverse__R2
  186 49 11,75 km2 #_reverse__R2
  187 2,29 50 _rateLaw3 #_R3
  188 2,30 54 2*_rateLaw3 #_R3
  189 2,35 66 _rateLaw3 #_R3
  190 2,36 67 _rateLaw3 #_R3
  191 2,39 22 _rateLaw3 #_R3
  192 2,41 25 _rateLaw3 #_R3
  193 2,42 26 _rateLaw3 #_R3
  194 2,42 76 _rateLaw3 #_R3
  195 2,43 27 _rateLaw3 #_R3
  196 2,46 77 _rateLaw3 #_R3
  197 2,49 78 _rateLaw3 #_R3
  198 31 2,20 kmL #_reverse__R3
  199 32 2,21 kmL #_reverse__R3
  200 39 2,24 kmL #_reverse__R3
  201 40 2,76 kmL #_reverse__R3
  202 40 2,26 kmL #_reverse__R3
  203 44 2,79 kmL #_reverse__R3
  204 45 2,80 kmL #_reverse__R3
  205 46 2,81 kmL #_reverse__R3
  206 47 2,54 2*kmL #_reverse__R3
  207 48 2,55 kmL #_reverse__R3
  208 49 2,82 kmL #_reverse__R3
  209 2,28 51 2*_rateLaw4 #_R4
  210 2,29 55 _rateLaw4 #_R4
  211 2,37 68 _rateLaw4 #_R4
  212 2,38 69 _rateLaw4 #_R4
  213 2,43 79 _rateLaw4 #_R4
  214 2,45 83 _rateLaw4 #_R4
  215 33 2,18 kmLs #_reverse__R4
  216 34 2,19 kmLs #_reverse__R4
  217 41 2,23 kmLs #_reverse__R4
  218 44 2,27 kmLs #_reverse__R4
  219 48 2,50 kmLs #_reverse__R4
  220 3,29 52 _rateLaw5 #_R5
  221 3,30 56 2*_rateLaw5 #_R5
  222 3,31 66 _rateLaw5 #_R5
  223 3,32 67 _rateLaw5 #_R5
  224 3,37 70 _rateLaw5 #_R5
  225 3,38 71 _rateLaw5 #_R5
  226 3,39 76 _rateLaw5 #_R5
  227 3,43 80 _rateLaw5 #_R5
  228 3,44 83 _rateLaw5 #_R5
  229 3,47 84 2*_rateLaw5 #_R5
  230 3,48 85 _rateLaw5 #_R5
  231 35 3,20 kmS #_reverse__R5
  232 36 3,21 kmS #_reverse__R5
  233 40 3,22 kmS #_reverse__R5
  234 42 3,24 kmS #_reverse__R5
  235 45 3,27 kmS #_reverse__R5
  236 46 17,86 kmS #_reverse__R5
  237 49 17,87 kmS #_reverse__R5
  238 39 50 pLb #_R6
  239 46 88 pLb #_R6
  240 49 89 pLb #_R6
  241 40 77 pLS #_R7
  242 45 88 pLS #_R7
  243 49 90 pLS #_R7
  244 41 51 pLbs #_R8
  245 39 54 pLg #_R10
  246 40 84 pLg #_R10
  247 48 91 pLg #_R10
  248 41 55 pLgs #_R12
  249 44 91 pLgs #_R12
  250 28 23 2*dm #_R14
  251 29 24 dm #_R14
  252 37 20 dm #_R14
  253 38 21 dm #_R14
  254 43 24 dm #_R14
  255 45 26 dm #_R14
  256 29 23 dm #_R15
  257 30 24 2*dm #_R15
  258 31 11 dm #_R15
  259 32 9 dm #_R15
  260 37 18 dm #_R15
  261 38 19 dm #_R15
  262 39 13 dm #_R15
  263 43 23 dm #_R15
  264 44 25 dm #_R15
  265 47 22 2*dm #_R15
  266 48 25 dm #_R15
  267 46 26 dm #_R16
  268 5,36 75 _rateLaw6 #_R20
  269 5,35 74 _rateLaw7 #_R21
  270 5,40 78 _rateLaw8 #_R22
  271 5,42 82 _rateLaw8 #_R22
  272 5,45 89 _rateLaw8 #_R22
  273 5,46 90 _rateLaw8 #_R22
  274 49 5,26 kmLAT #_R25
  275 49 26,92 kcatU #_R26
  276 1,67 66 2*_rateLaw1 #_R1
  277 1,69 68 2*_rateLaw1 #_R1
  278 1,71 70 2*_rateLaw1 #_R1
  279 1,73 72 2*_rateLaw1 #_R1
  280 1,75 74 2*_rateLaw1 #_R1
  281 66 1,67 km1 #_reverse__R1
  282 68 1,69 km1 #_reverse__R1
  283 70 1,71 km1 #_reverse__R1
  284 72 1,73 km1 #_reverse__R1
  285 74 1,75 km1 #_reverse__R1
  286 4,66 76 _rateLaw2 #_R2
  287 4,68 79 _rateLaw2 #_R2
  288 4,70 80 _rateLaw2 #_R2
  289 4,72 81 _rateLaw2 #_R2
  290 4,74 82 _rateLaw2 #_R2
  291 9,66 40 _rateLaw2 #_R2
  292 9,68 44 _rateLaw2 #_R2
  293 9,70 45 _rateLaw2 #_R2
  294 9,72 46 _rateLaw2 #_R2
  295 9,74 49 _rateLaw2 #_R2
  296 19,66 93 _rateLaw2 #_R2
  297 19,68 94 _rateLaw2 #_R2
  298 19,70 95 _rateLaw2 #_R2
  299 19,72 96 _rateLaw2 #_R2
  300 19,74 97 _rateLaw2 #_R2
  301 21,66 98 _rateLaw2 #_R2
  302 21,68 99 _rateLaw2 #_R2
  303 21,70 100 _rateLaw2 #_R2
  304 21,72 101 _rateLaw2 #_R2
  305 21,74 102 _rateLaw2 #_R2
  306 32,66 84 _rateLaw2 #_R2
  307 32,68 91 _rateLaw2 #_R2
  308 32,70 103 _rateLaw2 #_R2
  309 32,72 104 _rateLaw2 #_R2
  310 32,74 105 _rateLaw2 #_R2
  311 34,66 85 _rateLaw2 #_R2
  312 34,68 106 _rateLaw2 #_R2
  313 34,70 107 _rateLaw2 #_R2
  314 34,72 108 _rateLaw2 #_R2
  315 34,74 109 _rateLaw2 #_R2
  316 36,66 110 _rateLaw2 #_R2
  317 36,68 111 _rateLaw2 #_R2
  318 36,70 112 _rateLaw2 #_R2
  319 36,72 113 _rateLaw2 #_R2
  320 36,74 114 _rateLaw2 #_R2
  321 38,66 115 _rateLaw2 #_R2
  322 38,68 116 _rateLaw2 #_R2
  323 38,70 117 _rateLaw2 #_R2
  324 38,72 118 _rateLaw2 #_R2
  325 38,74 119 _rateLaw2 #_R2
  326 8,67 76 _rateLaw2 #_R2
  327 11,67 40 _rateLaw2 #_R2
  328 18,67 93 _rateLaw2 #_R2
  329 20,67 98 _rateLaw2 #_R2
  330 31,67 84 _rateLaw2 #_R2
  331 33,67 85 _rateLaw2 #_R2
  332 35,67 110 _rateLaw2 #_R2
  333 37,67 115 _rateLaw2 #_R2
  334 66,67 120 _rateLaw2 #_R2
  335 67,68 121 _rateLaw2 #_R2
  336 67,70 122 _rateLaw2 #_R2
  337 67,72 123 _rateLaw2 #_R2
  338 67,74 124 _rateLaw2 #_R2
  339 8,69 79 _rateLaw2 #_R2
  340 11,69 44 _rateLaw2 #_R2
  341 18,69 94 _rateLaw2 #_R2
  342 20,69 99 _rateLaw2 #_R2
  343 31,69 91 _rateLaw2 #_R2
  344 33,69 106 _rateLaw2 #_R2
  345 35,69 111 _rateLaw2 #_R2
  346 37,69 116 _rateLaw2 #_R2
  347 66,69 121 _rateLaw2 #_R2
  348 68,69 125 _rateLaw2 #_R2
  349 69,70 126 _rateLaw2 #_R2
  350 69,72 127 _rateLaw2 #_R2
  351 69,74 128 _rateLaw2 #_R2
  352 8,71 80 _rateLaw2 #_R2
  353 11,71 45 _rateLaw2 #_R2
  354 18,71 95 _rateLaw2 #_R2
  355 20,71 100 _rateLaw2 #_R2
  356 31,71 103 _rateLaw2 #_R2
  357 33,71 107 _rateLaw2 #_R2
  358 35,71 112 _rateLaw2 #_R2
  359 37,71 117 _rateLaw2 #_R2
  360 66,71 122 _rateLaw2 #_R2
  361 68,71 126 _rateLaw2 #_R2
  362 70,71 129 _rateLaw2 #_R2
  363 71,72 130 _rateLaw2 #_R2
  364 71,74 131 _rateLaw2 #_R2
  365 8,73 81 _rateLaw2 #_R2
  366 11,73 46 _rateLaw2 #_R2
  367 18,73 96 _rateLaw2 #_R2
  368 20,73 101 _rateLaw2 #_R2
  369 31,73 104 _rateLaw2 #_R2
  370 33,73 108 _rateLaw2 #_R2
  371 35,73 113 _rateLaw2 #_R2
  372 37,73 118 _rateLaw2 #_R2
  373 66,73 123 _rateLaw2 #_R2
  374 68,73 127 _rateLaw2 #_R2
  375 70,73 130 _rateLaw2 #_R2
  376 72,73 132 _rateLaw2 #_R2
  377 73,74 133 _rateLaw2 #_R2
  378 8,75 82 _rateLaw2 #_R2
  379 11,75 49 _rateLaw2 #_R2
  380 18,75 97 _rateLaw2 #_R2
  381 20,75 102 _rateLaw2 #_R2
  382 31,75 105 _rateLaw2 #_R2
  383 33,75 109 _rateLaw2 #_R2
  384 35,75 114 _rateLaw2 #_R2
  385 37,75 119 _rateLaw2 #_R2
  386 66,75 124 _rateLaw2 #_R2
  387 68,75 128 _rateLaw2 #_R2
  388 70,75 131 _rateLaw2 #_R2
  389 72,75 133 _rateLaw2 #_R2
  390 74,75 134 _rateLaw2 #_R2
  391 50 18,32 km2 #_reverse__R2
  392 50 19,31 km2 #_reverse__R2
  393 51 18,34 km2 #_reverse__R2
  394 51 19,33 km2 #_reverse__R2
  395 52 18,36 km2 #_reverse__R2
  396 52 19,35 km2 #_reverse__R2
  397 53 19,37 km2 #_reverse__R2
  398 53 18,38 km2 #_reverse__R2
  399 54 20,32 km2 #_reverse__R2
  400 54 21,31 km2 #_reverse__R2
  401 55 21,33 km2 #_reverse__R2
  402 55 20,34 km2 #_reverse__R2
  403 56 20,36 km2 #_reverse__R2
  404 56 21,35 km2 #_reverse__R2
  405 57 21,37 km2 #_reverse__R2
  406 57 20,38 km2 #_reverse__R2
  407 58 32,35 km2 #_reverse__R2
  408 58 31,36 km2 #_reverse__R2
  409 59 32,37 km2 #_reverse__R2
  410 59 31,38 km2 #_reverse__R2
  411 60 33,34 2*km2 #_reverse__R2
  412 61 33,36 km2 #_reverse__R2
  413 61 34,35 km2 #_reverse__R2
  414 62 34,37 km2 #_reverse__R2
  415 62 33,38 km2 #_reverse__R2
  416 63 35,36 2*km2 #_reverse__R2
  417 64 36,37 km2 #_reverse__R2
  418 64 35,38 km2 #_reverse__R2
  419 65 37,38 2*km2 #_reverse__R2
  420 76 8,67 km2 #_reverse__R2
  421 76 4,66 km2 #_reverse__R2
  422 77 9,135 km2 #_reverse__R2
  423 77 11,136 km2 #_reverse__R2
  424 78 9,137 km2 #_reverse__R2
  425 78 11,138 km2 #_reverse__R2
  426 79 4,68 km2 #_reverse__R2
  427 79 8,69 km2 #_reverse__R2
  428 80 4,70 km2 #_reverse__R2
  429 80 8,71 km2 #_reverse__R2
  430 81 4,72 km2 #_reverse__R2
  431 81 8,73 km2 #_reverse__R2
  432 82 4,74 km2 #_reverse__R2
  433 82 8,75 km2 #_reverse__R2
  434 83 9,139 km2 #_reverse__R2
  435 83 11,140 km2 #_reverse__R2
  436 84 31,67 km2 #_reverse__R2
  437 84 32,66 km2 #_reverse__R2
  438 85 33,67 km2 #_reverse__R2
  439 85 34,66 km2 #_reverse__R2
  440 88 9,141 km2 #_reverse__R2
  441 88 11,142 km2 #_reverse__R2
  442 89 9,143 km2 #_reverse__R2
  443 89 11,144 km2 #_reverse__R2
  444 90 9,145 km2 #_reverse__R2
  445 90 11,146 km2 #_reverse__R2
  446 91 32,68 km2 #_reverse__R2
  447 91 31,69 km2 #_reverse__R2
  448 2,52 93 _rateLaw3 #_R3
  449 2,54 47 _rateLaw3 #_R3
  450 2,55 48 _rateLaw3 #_R3
  451 2,56 98 _rateLaw3 #_R3
  452 2,56 58 _rateLaw3 #_R3
  453 2,57 59 _rateLaw3 #_R3
  454 2,58 84 _rateLaw3 #_R3
  455 2,61 85 _rateLaw3 #_R3
  456 2,63 110 2*_rateLaw3 #_R3
  457 2,64 115 _rateLaw3 #_R3
  458 2,72 135 _rateLaw3 #_R3
  459 2,73 136 _rateLaw3 #_R3
  460 2,74 137 _rateLaw3 #_R3
  461 2,75 138 _rateLaw3 #_R3
  462 2,76 40 _rateLaw3 #_R3
  463 2,79 44 _rateLaw3 #_R3
  464 2,80 45 _rateLaw3 #_R3
  465 2,81 46 _rateLaw3 #_R3
  466 2,81 147 _rateLaw3 #_R3
  467 2,82 49 _rateLaw3 #_R3
  468 2,82 148 _rateLaw3 #_R3
  469 2,90 149 _rateLaw3 #_R3
  470 50 2,29 kmL #_reverse__R3
  471 54 2,30 kmL #_reverse__R3
  472 58 2,56 kmL #_reverse__R3
  473 59 2,57 kmL #_reverse__R3
  474 66 2,35 kmL #_reverse__R3
  475 67 2,36 kmL #_reverse__R3
  476 76 2,42 kmL #_reverse__R3
  477 77 2,147 kmL #_reverse__R3
  478 77 2,46 kmL #_reverse__R3
  479 78 2,148 kmL #_reverse__R3
  480 78 2,49 kmL #_reverse__R3
  481 83 2,150 kmL #_reverse__R3
  482 84 2,58 kmL #_reverse__R3
  483 84 2,98 kmL #_reverse__R3
  484 85 2,61 kmL #_reverse__R3
  485 88 2,151 kmL #_reverse__R3
  486 89 2,152 kmL #_reverse__R3
  487 90 2,153 kmL #_reverse__R3
  488 91 2,99 kmL #_reverse__R3
  489 2,50 48 _rateLaw4 #_R4
  490 2,51 60 _rateLaw4 #_R4
  491 2,52 61 _rateLaw4 #_R4
  492 2,53 62 _rateLaw4 #_R4
  493 2,53 94 _rateLaw4 #_R4
  494 2,57 99 _rateLaw4 #_R4
  495 2,59 91 _rateLaw4 #_R4
  496 2,62 106 _rateLaw4 #_R4
  497 2,64 111 _rateLaw4 #_R4
  498 2,65 116 2*_rateLaw4 #_R4
  499 2,70 139 _rateLaw4 #_R4
  500 2,71 140 _rateLaw4 #_R4
  501 2,80 150 _rateLaw4 #_R4
  502 2,88 154 _rateLaw4 #_R4
  503 2,89 155 _rateLaw4 #_R4
  504 51 2,28 kmLs #_reverse__R4
  505 55 2,29 kmLs #_reverse__R4
  506 60 2,51 2*kmLs #_reverse__R4
  507 61 2,52 kmLs #_reverse__R4
  508 62 2,53 kmLs #_reverse__R4
  509 68 2,37 kmLs #_reverse__R4
  510 69 2,38 kmLs #_reverse__R4
  511 79 2,43 kmLs #_reverse__R4
  512 83 2,45 kmLs #_reverse__R4
  513 85 2,93 kmLs #_reverse__R4
  514 91 2,59 kmLs #_reverse__R4
  515 17,86 46 _rateLaw5 #_R5
  516 17,87 49 _rateLaw5 #_R5
  517 20,86 72 _rateLaw5 #_R5
  518 20,87 74 _rateLaw5 #_R5
  519 21,86 73 _rateLaw5 #_R5
  520 21,87 75 _rateLaw5 #_R5
  521 22,86 77 _rateLaw5 #_R5
  522 22,87 78 _rateLaw5 #_R5
  523 24,86 81 _rateLaw5 #_R5
  524 24,87 82 _rateLaw5 #_R5
  525 27,86 88 _rateLaw5 #_R5
  526 27,87 89 _rateLaw5 #_R5
  527 29,86 96 _rateLaw5 #_R5
  528 29,87 97 _rateLaw5 #_R5
  529 30,86 101 2*_rateLaw5 #_R5
  530 30,87 102 2*_rateLaw5 #_R5
  531 31,86 135 _rateLaw5 #_R5
  532 31,87 137 _rateLaw5 #_R5
  533 32,86 136 _rateLaw5 #_R5
  534 32,87 138 _rateLaw5 #_R5
  535 37,86 141 _rateLaw5 #_R5
  536 37,87 143 _rateLaw5 #_R5
  537 38,86 142 _rateLaw5 #_R5
  538 38,87 144 _rateLaw5 #_R5
  539 39,86 147 _rateLaw5 #_R5
  540 39,87 148 _rateLaw5 #_R5
  541 43,86 151 _rateLaw5 #_R5
  542 43,87 152 _rateLaw5 #_R5
  543 44,86 154 _rateLaw5 #_R5
  544 44,87 155 _rateLaw5 #_R5
  545 47,86 156 2*_rateLaw5 #_R5
  546 47,87 157 2*_rateLaw5 #_R5
  547 48,86 158 _rateLaw5 #_R5
  548 48,87 159 _rateLaw5 #_R5
  549 3,50 93 _rateLaw5 #_R5
  550 50,86 160 _rateLaw5 #_R5
  551 50,87 161 _rateLaw5 #_R5
  552 3,53 95 _rateLaw5 #_R5
  553 53,86 162 _rateLaw5 #_R5
  554 53,87 163 _rateLaw5 #_R5
  555 3,54 98 _rateLaw5 #_R5
  556 54,86 164 _rateLaw5 #_R5
  557 54,87 165 _rateLaw5 #_R5
  558 3,54 58 _rateLaw5 #_R5
  559 54,86 104 _rateLaw5 #_R5
  560 54,87 105 _rateLaw5 #_R5
  561 3,55 61 _rateLaw5 #_R5
  562 55,86 108 _rateLaw5 #_R5
  563 55,87 109 _rateLaw5 #_R5
  564 3,56 63 _rateLaw5 #_R5
  565 56,86 113 _rateLaw5 #_R5
  566 56,87 114 _rateLaw5 #_R5
  567 3,57 64 _rateLaw5 #_R5
  568 57,86 118 _rateLaw5 #_R5
  569 57,87 119 _rateLaw5 #_R5
  570 3,57 100 _rateLaw5 #_R5
  571 57,86 166 _rateLaw5 #_R5
  572 57,87 167 _rateLaw5 #_R5
  573 3,58 110 _rateLaw5 #_R5
  574 58,86 168 _rateLaw5 #_R5
  575 58,87 169 _rateLaw5 #_R5
  576 3,59 115 _rateLaw5 #_R5
  577 59,86 170 _rateLaw5 #_R5
  578 59,87 171 _rateLaw5 #_R5
  579 3,59 103 _rateLaw5 #_R5
  580 59,86 172 _rateLaw5 #_R5
  581 59,87 173 _rateLaw5 #_R5
  582 3,62 107 _rateLaw5 #_R5
  583 62,86 174 _rateLaw5 #_R5
  584 62,87 175 _rateLaw5 #_R5
  585 3,64 112 _rateLaw5 #_R5
  586 64,86 176 _rateLaw5 #_R5
  587 64,87 177 _rateLaw5 #_R5
  588 3,65 117 2*_rateLaw5 #_R5
  589 65,86 178 2*_rateLaw5 #_R5
  590 65,87 179 2*_rateLaw5 #_R5
  591 3,68 139 _rateLaw5 #_R5
  592 68,86 180 _rateLaw5 #_R5
  593 68,87 181 _rateLaw5 #_R5
  594 3,69 140 _rateLaw5 #_R5
  595 69,86 182 _rateLaw5 #_R5
  596 69,87 183 _rateLaw5 #_R5
  597 3,79 150 _rateLaw5 #_R5
  598 79,86 184 _rateLaw5 #_R5
  599 79,87 185 _rateLaw5 #_R5
  600 3,84 120 _rateLaw5 #_R5
  601 84,86 186 _rateLaw5 #_R5
  602 84,87 187 _rateLaw5 #_R5
  603 3,91 121 _rateLaw5 #_R5
  604 86,91 188 _rateLaw5 #_R5
  605 87,91 189 _rateLaw5 #_R5
  606 3,91 190 _rateLaw5 #_R5
  607 86,91 191 _rateLaw5 #_R5
  608 87,91 192 _rateLaw5 #_R5
  609 52 3,29 kmS #_reverse__R5
  610 56 3,30 kmS #_reverse__R5
  611 58 3,54 kmS #_reverse__R5
  612 61 3,55 kmS #_reverse__R5
  613 63 3,56 2*kmS #_reverse__R5
  614 64 3,57 kmS #_reverse__R5
  615 66 3,31 kmS #_reverse__R5
  616 67 3,32 kmS #_reverse__R5
  617 70 3,37 kmS #_reverse__R5
  618 71 3,38 kmS #_reverse__R5
  619 72 20,86 kmS #_reverse__R5
  620 73 21,86 kmS #_reverse__R5
  621 74 20,87 kmS #_reverse__R5
  622 75 21,87 kmS #_reverse__R5
  623 76 3,39 kmS #_reverse__R5
  624 77 22,86 kmS #_reverse__R5
  625 78 22,87 kmS #_reverse__R5
  626 80 3,43 kmS #_reverse__R5
  627 81 24,86 kmS #_reverse__R5
  628 82 24,87 kmS #_reverse__R5
  629 83 3,44 kmS #_reverse__R5
  630 84 3,47 kmS #_reverse__R5
  631 85 3,48 kmS #_reverse__R5
  632 88 27,86 kmS #_reverse__R5
  633 89 27,87 kmS #_reverse__R5
  634 90 17,193 kmS #_reverse__R5
  635 54 59 pLb #_R6
  636 58 103 pLb #_R6
  637 76 93 pLb #_R6
  638 90 194 pLb #_R6
  639 58 104 pLS #_R7
  640 78 149 pLS #_R7
  641 83 154 pLS #_R7
  642 84 156 pLS #_R7
  643 89 194 pLS #_R7
  644 55 62 pLbs #_R8
  645 61 107 pLbs #_R8
  646 79 94 pLbs #_R8
  647 61 108 pLSs #_R9
  648 85 158 pLSs #_R9
  649 50 59 pLg #_R10
  650 76 98 pLg #_R10
  651 77 156 pLg #_R10
  652 78 157 pLg #_R10
  653 85 121 pLg #_R10
  654 63 195 2*pSS #_R11
  655 51 62 pLgs #_R12
  656 60 106 2*pLgs #_R12
  657 79 99 pLgs #_R12
  658 83 190 pLgs #_R12
  659 50 39 dm #_R14
  660 51 41 dm #_R14
  661 52 42 dm #_R14
  662 53 43 dm #_R14
  663 53 29 dm #_R14
  664 57 30 dm #_R14
  665 59 54 dm #_R14
  666 62 55 dm #_R14
  667 64 56 dm #_R14
  668 65 57 2*dm #_R14
  669 70 35 dm #_R14
  670 71 36 dm #_R14
  671 80 42 dm #_R14
  672 88 46 dm #_R14
  673 89 49 dm #_R14
  674 50 16 dm #_R15
  675 53 28 dm #_R15
  676 54 17 dm #_R15
  677 54 39 dm #_R15
  678 55 41 dm #_R15
  679 56 42 dm #_R15
  680 57 43 dm #_R15
  681 57 29 dm #_R15
  682 58 26 dm #_R15
  683 59 27 dm #_R15
  684 59 50 dm #_R15
  685 62 51 dm #_R15
  686 64 52 dm #_R15
  687 65 53 2*dm #_R15
  688 68 33 dm #_R15
  689 69 34 dm #_R15
  690 79 41 dm #_R15
  691 84 40 dm #_R15
  692 91 44 dm #_R15
  693 91 48 dm #_R15
  694 72 35 dm #_R16
  695 73 36 dm #_R16
  696 77 40 dm #_R16
  697 81 42 dm #_R16
  698 88 45 dm #_R16
  699 90 49 dm #_R16
  700 86 3 dc #_R18
  701 5,67 138 _rateLaw6 #_R20
  702 5,71 144 _rateLaw6 #_R20
  703 5,73 146 _rateLaw6 #_R20
  704 5,66 137 _rateLaw7 #_R21
  705 5,70 143 _rateLaw7 #_R21
  706 5,72 145 _rateLaw7 #_R21
  707 5,52 97 _rateLaw8 #_R22
  708 5,56 102 _rateLaw8 #_R22
  709 5,58 105 _rateLaw8 #_R22
  710 5,61 109 _rateLaw8 #_R22
  711 5,64 119 _rateLaw8 #_R22
  712 5,76 148 _rateLaw8 #_R22
  713 5,77 149 _rateLaw8 #_R22
  714 5,80 152 _rateLaw8 #_R22
  715 5,81 153 _rateLaw8 #_R22
  716 5,83 155 _rateLaw8 #_R22
  717 5,84 157 _rateLaw8 #_R22
  718 5,85 159 _rateLaw8 #_R22
  719 5,88 194 _rateLaw8 #_R22
  720 5,63 114 2*_rateLaw9 #_R23
  721 74 5,35 kmLAT #_R25
  722 75 5,36 kmLAT #_R25
  723 78 5,40 kmLAT #_R25
  724 82 5,42 kmLAT #_R25
  725 87 3,5 kmLAT #_R25
  726 89 5,45 kmLAT #_R25
  727 90 5,46 kmLAT #_R25
  728 74 35,92 kcatU #_R26
  729 75 36,92 kcatU #_R26
  730 78 40,92 kcatU #_R26
  731 82 42,92 kcatU #_R26
  732 89 45,92 kcatU #_R26
  733 90 46,92 kcatU #_R26
  734 6,92 196 _rateLaw17 #_R34
  735 10,92 197 _rateLaw18 #_R35
  736 14,92 198 2*_rateLaw19 #_R36
  737 1,136 135 2*_rateLaw1 #_R1
  738 1,138 137 2*_rateLaw1 #_R1
  739 1,140 139 2*_rateLaw1 #_R1
  740 1,142 141 2*_rateLaw1 #_R1
  741 1,144 143 2*_rateLaw1 #_R1
  742 1,146 145 2*_rateLaw1 #_R1
  743 1,182 180 2*_rateLaw1 #_R1
  744 1,183 181 2*_rateLaw1 #_R1
  745 135 1,136 km1 #_reverse__R1
  746 137 1,138 km1 #_reverse__R1
  747 139 1,140 km1 #_reverse__R1
  748 141 1,142 km1 #_reverse__R1
  749 143 1,144 km1 #_reverse__R1
  750 145 1,146 km1 #_reverse__R1
  751 180 1,182 km1 #_reverse__R1
  752 181 1,183 km1 #_reverse__R1
  753 4,135 147 _rateLaw2 #_R2
  754 4,137 148 _rateLaw2 #_R2
  755 4,139 150 _rateLaw2 #_R2
  756 4,141 151 _rateLaw2 #_R2
  757 4,143 152 _rateLaw2 #_R2
  758 4,145 153 _rateLaw2 #_R2
  759 4,180 184 _rateLaw2 #_R2
  760 4,181 185 _rateLaw2 #_R2
  761 9,135 77 _rateLaw2 #_R2
  762 9,137 78 _rateLaw2 #_R2
  763 9,139 83 _rateLaw2 #_R2
  764 9,141 88 _rateLaw2 #_R2
  765 9,143 89 _rateLaw2 #_R2
  766 9,145 90 _rateLaw2 #_R2
  767 9,180 154 _rateLaw2 #_R2
  768 9,181 155 _rateLaw2 #_R2
  769 19,135 160 _rateLaw2 #_R2
  770 19,137 161 _rateLaw2 #_R2
  771 19,139 199 _rateLaw2 #_R2
  772 19,141 162 _rateLaw2 #_R2
  773 19,143 163 _rateLaw2 #_R2
  774 19,145 200 _rateLaw2 #_R2
  775 19,180 201 _rateLaw2 #_R2
  776 19,181 202 _rateLaw2 #_R2
  777 21,135 164 _rateLaw2 #_R2
  778 21,137 165 _rateLaw2 #_R2
  779 21,139 203 _rateLaw2 #_R2
  780 21,141 166 _rateLaw2 #_R2
  781 21,143 167 _rateLaw2 #_R2
  782 21,145 204 _rateLaw2 #_R2
  783 21,180 205 _rateLaw2 #_R2
  784 21,181 206 _rateLaw2 #_R2
  785 32,135 156 _rateLaw2 #_R2
  786 32,137 157 _rateLaw2 #_R2
  787 32,139 190 _rateLaw2 #_R2
  788 32,141 172 _rateLaw2 #_R2
  789 32,143 173 _rateLaw2 #_R2
  790 32,145 207 _rateLaw2 #_R2
  791 32,180 191 _rateLaw2 #_R2
  792 32,181 192 _rateLaw2 #_R2
  793 34,135 158 _rateLaw2 #_R2
  794 34,137 159 _rateLaw2 #_R2
  795 34,139 208 _rateLaw2 #_R2
  796 34,141 174 _rateLaw2 #_R2
  797 34,143 175 _rateLaw2 #_R2
  798 34,145 209 _rateLaw2 #_R2
  799 34,180 210 _rateLaw2 #_R2
  800 34,181 211 _rateLaw2 #_R2
  801 36,135 168 _rateLaw2 #_R2
  802 36,137 169 _rateLaw2 #_R2
  803 36,139 212 _rateLaw2 #_R2
  804 36,141 176 _rateLaw2 #_R2
  805 36,143 177 _rateLaw2 #_R2
  806 36,145 213 _rateLaw2 #_R2
  807 36,180 214 _rateLaw2 #_R2
  808 36,181 215 _rateLaw2 #_R2
  809 38,135 170 _rateLaw2 #_R2
  810 38,137 171 _rateLaw2 #_R2
  811 38,139 216 _rateLaw2 #_R2
  812 38,141 178 _rateLaw2 #_R2
  813 38,143 179 _rateLaw2 #_R2
  814 38,145 217 _rateLaw2 #_R2
  815 38,180 218 _rateLaw2 #_R2
  816 38,181 219 _rateLaw2 #_R2
  817 67,135 186 _rateLaw2 #_R2
  818 67,137 187 _rateLaw2 #_R2
  819 67,139 220 _rateLaw2 #_R2
  820 67,141 221 _rateLaw2 #_R2
  821 67,143 222 _rateLaw2 #_R2
  822 67,145 223 _rateLaw2 #_R2
  823 67,180 224 _rateLaw2 #_R2
  824 67,181 225 _rateLaw2 #_R2
  825 69,135 188 _rateLaw2 #_R2
  826 69,137 189 _rateLaw2 #_R2
  827 69,139 226 _rateLaw2 #_R2
  828 69,141 227 _rateLaw2 #_R2
  829 69,143 228 _rateLaw2 #_R2
  830 69,145 229 _rateLaw2 #_R2
  831 69,180 230 _rateLaw2 #_R2
  832 69,181 231 _rateLaw2 #_R2
  833 71,135 232 _rateLaw2 #_R2
  834 71,137 233 _rateLaw2 #_R2
  835 71,139 234 _rateLaw2 #_R2
  836 71,141 235 _rateLaw2 #_R2
  837 71,143 236 _rateLaw2 #_R2
  838 71,145 237 _rateLaw2 #_R2
  839 71,180 238 _rateLaw2 #_R2
  840 71,181 239 _rateLaw2 #_R2
  841 73,135 240 _rateLaw2 #_R2
  842 73,137 241 _rateLaw2 #_R2
  843 73,139 242 _rateLaw2 #_R2
  844 73,141 243 _rateLaw2 #_R2
  845 73,143 244 _rateLaw2 #_R2
  846 73,145 245 _rateLaw2 #_R2
  847 73,180 246 _rateLaw2 #_R2
  848 73,181 247 _rateLaw2 #_R2
  849 75,135 248 _rateLaw2 #_R2
  850 75,137 249 _rateLaw2 #_R2
  851 75,139 250 _rateLaw2 #_R2
  852 75,141 251 _rateLaw2 #_R2
  853 75,143 252 _rateLaw2 #_R2
  854 75,145 253 _rateLaw2 #_R2
  855 75,180 254 _rateLaw2 #_R2
  856 75,181 255 _rateLaw2 #_R2
  857 8,136 147 _rateLaw2 #_R2
  858 11,136 77 _rateLaw2 #_R2
  859 18,136 160 _rateLaw2 #_R2
  860 20,136 164 _rateLaw2 #_R2
  861 31,136 156 _rateLaw2 #_R2
  862 33,136 158 _rateLaw2 #_R2
  863 35,136 168 _rateLaw2 #_R2
  864 37,136 170 _rateLaw2 #_R2
  865 66,136 186 _rateLaw2 #_R2
  866 68,136 188 _rateLaw2 #_R2
  867 70,136 232 _rateLaw2 #_R2
  868 72,136 240 _rateLaw2 #_R2
  869 74,136 248 _rateLaw2 #_R2
  870 135,136 256 _rateLaw2 #_R2
  871 136,137 257 _rateLaw2 #_R2
  872 136,139 258 _rateLaw2 #_R2
  873 136,141 259 _rateLaw2 #_R2
  874 136,143 260 _rateLaw2 #_R2
  875 136,145 261 _rateLaw2 #_R2
  876 136,180 262 _rateLaw2 #_R2
  877 136,181 263 _rateLaw2 #_R2
  878 8,138 148 _rateLaw2 #_R2
  879 11,138 78 _rateLaw2 #_R2
  880 18,138 161 _rateLaw2 #_R2
  881 20,138 165 _rateLaw2 #_R2
  882 31,138 157 _rateLaw2 #_R2
  883 33,138 159 _rateLaw2 #_R2
  884 35,138 169 _rateLaw2 #_R2
  885 37,138 171 _rateLaw2 #_R2
  886 66,138 187 _rateLaw2 #_R2
  887 68,138 189 _rateLaw2 #_R2
  888 70,138 233 _rateLaw2 #_R2
  889 72,138 241 _rateLaw2 #_R2
  890 74,138 249 _rateLaw2 #_R2
  891 135,138 257 _rateLaw2 #_R2
  892 137,138 264 _rateLaw2 #_R2
  893 138,139 265 _rateLaw2 #_R2
  894 138,141 266 _rateLaw2 #_R2
  895 138,143 267 _rateLaw2 #_R2
  896 138,145 268 _rateLaw2 #_R2
  897 138,180 269 _rateLaw2 #_R2
  898 138,181 270 _rateLaw2 #_R2
  899 8,140 150 _rateLaw2 #_R2
  900 11,140 83 _rateLaw2 #_R2
  901 18,140 199 _rateLaw2 #_R2
  902 20,140 203 _rateLaw2 #_R2
  903 31,140 190 _rateLaw2 #_R2
  904 33,140 208 _rateLaw2 #_R2
  905 35,140 212 _rateLaw2 #_R2
  906 37,140 216 _rateLaw2 #_R2
  907 66,140 220 _rateLaw2 #_R2
  908 68,140 226 _rateLaw2 #_R2
  909 70,140 234 _rateLaw2 #_R2
  910 72,140 242 _rateLaw2 #_R2
  911 74,140 250 _rateLaw2 #_R2
  912 135,140 258 _rateLaw2 #_R2
  913 137,140 265 _rateLaw2 #_R2
  914 139,140 271 _rateLaw2 #_R2
  915 140,141 272 _rateLaw2 #_R2
  916 140,143 273 _rateLaw2 #_R2
  917 140,145 274 _rateLaw2 #_R2
  918 140,180 275 _rateLaw2 #_R2
  919 140,181 276 _rateLaw2 #_R2
  920 8,142 151 _rateLaw2 #_R2
  921 11,142 88 _rateLaw2 #_R2
  922 18,142 162 _rateLaw2 #_R2
  923 20,142 166 _rateLaw2 #_R2
  924 31,142 172 _rateLaw2 #_R2
  925 33,142 174 _rateLaw2 #_R2
  926 35,142 176 _rateLaw2 #_R2
  927 37,142 178 _rateLaw2 #_R2
  928 66,142 221 _rateLaw2 #_R2
  929 68,142 227 _rateLaw2 #_R2
  930 70,142 235 _rateLaw2 #_R2
  931 72,142 243 _rateLaw2 #_R2
  932 74,142 251 _rateLaw2 #_R2
  933 135,142 259 _rateLaw2 #_R2
  934 137,142 266 _rateLaw2 #_R2
  935 139,142 272 _rateLaw2 #_R2
  936 141,142 277 _rateLaw2 #_R2
  937 142,143 278 _rateLaw2 #_R2
  938 142,145 279 _rateLaw2 #_R2
  939 142,180 280 _rateLaw2 #_R2
  940 142,181 281 _rateLaw2 #_R2
  941 8,144 152 _rateLaw2 #_R2
  942 11,144 89 _rateLaw2 #_R2
  943 18,144 163 _rateLaw2 #_R2
  944 20,144 167 _rateLaw2 #_R2
  945 31,144 173 _rateLaw2 #_R2
  946 33,144 175 _rateLaw2 #_R2
  947 35,144 177 _rateLaw2 #_R2
  948 37,144 179 _rateLaw2 #_R2
  949 66,144 222 _rateLaw2 #_R2
  950 68,144 228 _rateLaw2 #_R2
  951 70,144 236 _rateLaw2 #_R2
  952 72,144 244 _rateLaw2 #_R2
  953 74,144 252 _rateLaw2 #_R2
  954 135,144 260 _rateLaw2 #_R2
  955 137,144 267 _rateLaw2 #_R2
  956 139,144 273 _rateLaw2 #_R2
  957 141,144 278 _rateLaw2 #_R2
  958 143,144 282 _rateLaw2 #_R2
  959 144,145 283 _rateLaw2 #_R2
  960 144,180 284 _rateLaw2 #_R2
  961 144,181 285 _rateLaw2 #_R2
  962 8,146 153 _rateLaw2 #_R2
  963 11,146 90 _rateLaw2 #_R2
  964 18,146 200 _rateLaw2 #_R2
  965 20,146 204 _rateLaw2 #_R2
  966 31,146 207 _rateLaw2 #_R2
  967 33,146 209 _rateLaw2 #_R2
  968 35,146 213 _rateLaw2 #_R2
  969 37,146 217 _rateLaw2 #_R2
  970 66,146 223 _rateLaw2 #_R2
  971 68,146 229 _rateLaw2 #_R2
  972 70,146 237 _rateLaw2 #_R2
  973 72,146 245 _rateLaw2 #_R2
  974 74,146 253 _rateLaw2 #_R2
  975 135,146 261 _rateLaw2 #_R2
  976 137,146 268 _rateLaw2 #_R2
  977 139,146 274 _rateLaw2 #_R2
  978 141,146 279 _rateLaw2 #_R2
  979 143,146 283 _rateLaw2 #_R2
  980 145,146 286 _rateLaw2 #_R2
  981 146,180 287 _rateLaw2 #_R2
  982 146,181 288 _rateLaw2 #_R2
  983 8,182 184 _rateLaw2 #_R2
  984 11,182 154 _rateLaw2 #_R2
  985 18,182 201 _rateLaw2 #_R2
  986 20,182 205 _rateLaw2 #_R2
  987 31,182 191 _rateLaw2 #_R2
  988 33,182 210 _rateLaw2 #_R2
  989 35,182 214 _rateLaw2 #_R2
  990 37,182 218 _rateLaw2 #_R2
  991 66,182 224 _rateLaw2 #_R2
  992 68,182 230 _rateLaw2 #_R2
  993 70,182 238 _rateLaw2 #_R2
  994 72,182 246 _rateLaw2 #_R2
  995 74,182 254 _rateLaw2 #_R2
  996 135,182 262 _rateLaw2 #_R2
  997 137,182 269 _rateLaw2 #_R2
  998 139,182 275 _rateLaw2 #_R2
  999 141,182 280 _rateLaw2 #_R2
 1000 143,182 284 _rateLaw2 #_R2
 1001 145,182 287 _rateLaw2 #_R2
 1002 180,182 289 _rateLaw2 #_R2
 1003 181,182 290 _rateLaw2 #_R2
 1004 8,183 185 _rateLaw2 #_R2
 1005 11,183 155 _rateLaw2 #_R2
 1006 18,183 202 _rateLaw2 #_R2
 1007 20,183 206 _rateLaw2 #_R2
 1008 31,183 192 _rateLaw2 #_R2
 1009 33,183 211 _rateLaw2 #_R2
 1010 35,183 215 _rateLaw2 #_R2
 1011 37,183 219 _rateLaw2 #_R2
 1012 66,183 225 _rateLaw2 #_R2
 1013 68,183 231 _rateLaw2 #_R2
 1014 70,183 239 _rateLaw2 #_R2
 1015 72,183 247 _rateLaw2 #_R2
 1016 74,183 255 _rateLaw2 #_R2
 1017 135,183 263 _rateLaw2 #_R2
 1018 137,183 270 _rateLaw2 #_R2
 1019 139,183 276 _rateLaw2 #_R2
 1020 141,183 281 _rateLaw2 #_R2
 1021 143,183 285 _rateLaw2 #_R2
 1022 145,183 288 _rateLaw2 #_R2
 1023 180,183 290 _rateLaw2 #_R2
 1024 181,183 291 _rateLaw2 #_R2
 1025 93 18,67 km2 #_reverse__R2
 1026 93 19,66 km2 #_reverse__R2
 1027 94 18,69 km2 #_reverse__R2
 1028 94 19,68 km2 #_reverse__R2
 1029 95 19,70 km2 #_reverse__R2
 1030 95 18,71 km2 #_reverse__R2
 1031 96 18,73 km2 #_reverse__R2
 1032 96 19,72 km2 #_reverse__R2
 1033 97 18,75 km2 #_reverse__R2
 1034 97 19,74 km2 #_reverse__R2
 1035 98 20,67 km2 #_reverse__R2
 1036 98 21,66 km2 #_reverse__R2
 1037 99 21,68 km2 #_reverse__R2
 1038 99 20,69 km2 #_reverse__R2
 1039 100 21,70 km2 #_reverse__R2
 1040 100 20,71 km2 #_reverse__R2
 1041 101 20,73 km2 #_reverse__R2
 1042 101 21,72 km2 #_reverse__R2
 1043 102 20,75 km2 #_reverse__R2
 1044 102 21,74 km2 #_reverse__R2
 1045 103 32,70 km2 #_reverse__R2
 1046 103 31,71 km2 #_reverse__R2
 1047 104 32,72 km2 #_reverse__R2
 1048 104 31,73 km2 #_reverse__R2
 1049 105 32,74 km2 #_reverse__R2
 1050 105 31,75 km2 #_reverse__R2
 1051 106 34,68 km2 #_reverse__R2
 1052 106 33,69 km2 #_reverse__R2
 1053 107 34,70 km2 #_reverse__R2
 1054 107 33,71 km2 #_reverse__R2
 1055 108 33,73 km2 #_reverse__R2
 1056 108 34,72 km2 #_reverse__R2
 1057 109 33,75 km2 #_reverse__R2
 1058 109 34,74 km2 #_reverse__R2
 1059 110 35,67 km2 #_reverse__R2
 1060 110 36,66 km2 #_reverse__R2
 1061 111 36,68 km2 #_reverse__R2
 1062 111 35,69 km2 #_reverse__R2
 1063 112 36,70 km2 #_reverse__R2
 1064 112 35,71 km2 #_reverse__R2
 1065 113 36,72 km2 #_reverse__R2
 1066 113 35,73 km2 #_reverse__R2
 1067 114 36,74 km2 #_reverse__R2
 1068 114 35,75 km2 #_reverse__R2
 1069 115 37,67 km2 #_reverse__R2
 1070 115 38,66 km2 #_reverse__R2
 1071 116 37,69 km2 #_reverse__R2
 1072 116 38,68 km2 #_reverse__R2
 1073 117 37,71 km2 #_reverse__R2
 1074 117 38,70 km2 #_reverse__R2
 1075 118 37,73 km2 #_reverse__R2
 1076 118 38,72 km2 #_reverse__R2
 1077 119 37,75 km2 #_reverse__R2
 1078 119 38,74 km2 #_reverse__R2
 1079 120 66,67 2*km2 #_reverse__R2
 1080 121 67,68 km2 #_reverse__R2
 1081 121 66,69 km2 #_reverse__R2
 1082 122 67,70 km2 #_reverse__R2
 1083 122 66,71 km2 #_reverse__R2
 1084 123 67,72 km2 #_reverse__R2
 1085 123 66,73 km2 #_reverse__R2
 1086 124 67,74 km2 #_reverse__R2
 1087 124 66,75 km2 #_reverse__R2
 1088 125 68,69 2*km2 #_reverse__R2
 1089 126 69,70 km2 #_reverse__R2
 1090 126 68,71 km2 #_reverse__R2
 1091 127 68,73 km2 #_reverse__R2
 1092 127 69,72 km2 #_reverse__R2
 1093 128 68,75 km2 #_reverse__R2
 1094 128 69,74 km2 #_reverse__R2
 1095 129 70,71 2*km2 #_reverse__R2
 1096 130 70,73 km2 #_reverse__R2
 1097 130 71,72 km2 #_reverse__R2
 1098 131 70,75 km2 #_reverse__R2
 1099 131 71,74 km2 #_reverse__R2
 1100 132 72,73 2*km2 #_reverse__R2
 1101 133 73,74 km2 #_reverse__R2
 1102 133 72,75 km2 #_reverse__R2
 1103 134 74,75 2*km2 #_reverse__R2
 1104 147 8,136 km2 #_reverse__R2
 1105 147 4,135 km2 #_reverse__R2
 1106 148 8,138 km2 #_reverse__R2
 1107 148 4,137 km2 #_reverse__R2
 1108 149 9,292 km2 #_reverse__R2
 1109 149 11,293 km2 #_reverse__R2
 1110 150 4,139 km2 #_reverse__R2
 1111 150 8,140 km2 #_reverse__R2
 1112 151 4,141 km2 #_reverse__R2
 1113 151 8,142 km2 #_reverse__R2
 1114 152 4,143 km2 #_reverse__R2
 1115 152 8,144 km2 #_reverse__R2
 1116 153 4,145 km2 #_reverse__R2
 1117 153 8,146 km2 #_reverse__R2
 1118 154 9,180 km2 #_reverse__R2
 1119 154 11,182 km2 #_reverse__R2
 1120 155 9,181 km2 #_reverse__R2
 1121 155 11,183 km2 #_reverse__R2
 1122 156 31,136 km2 #_reverse__R2
 1123 156 32,135 km2 #_reverse__R2
 1124 157 31,138 km2 #_reverse__R2
 1125 157 32,137 km2 #_reverse__R2
 1126 158 33,136 km2 #_reverse__R2
 1127 158 34,135 km2 #_reverse__R2
 1128 159 33,138 km2 #_reverse__R2
 1129 159 34,137 km2 #_reverse__R2
 1130 160 18,136 km2 #_reverse__R2
 1131 160 19,135 km2 #_reverse__R2
 1132 161 18,138 km2 #_reverse__R2
 1133 161 19,137 km2 #_reverse__R2
 1134 162 19,141 km2 #_reverse__R2
 1135 162 18,142 km2 #_reverse__R2
 1136 163 19,143 km2 #_reverse__R2
 1137 163 18,144 km2 #_reverse__R2
 1138 164 20,136 km2 #_reverse__R2
 1139 164 21,135 km2 #_reverse__R2
 1140 165 20,138 km2 #_reverse__R2
 1141 165 21,137 km2 #_reverse__R2
 1142 166 21,141 km2 #_reverse__R2
 1143 166 20,142 km2 #_reverse__R2
 1144 167 21,143 km2 #_reverse__R2
 1145 167 20,144 km2 #_reverse__R2
 1146 168 35,136 km2 #_reverse__R2
 1147 168 36,135 km2 #_reverse__R2
 1148 169 35,138 km2 #_reverse__R2
 1149 169 36,137 km2 #_reverse__R2
 1150 170 37,136 km2 #_reverse__R2
 1151 170 38,135 km2 #_reverse__R2
 1152 171 37,138 km2 #_reverse__R2
 1153 171 38,137 km2 #_reverse__R2
 1154 172 32,141 km2 #_reverse__R2
 1155 172 31,142 km2 #_reverse__R2
 1156 173 32,143 km2 #_reverse__R2
 1157 173 31,144 km2 #_reverse__R2
 1158 174 34,141 km2 #_reverse__R2
 1159 174 33,142 km2 #_reverse__R2
 1160 175 34,143 km2 #_reverse__R2
 1161 175 33,144 km2 #_reverse__R2
 1162 176 36,141 km2 #_reverse__R2
 1163 176 35,142 km2 #_reverse__R2
 1164 177 36,143 km2 #_reverse__R2
 1165 177 35,144 km2 #_reverse__R2
 1166 178 37,142 km2 #_reverse__R2
 1167 178 38,141 km2 #_reverse__R2
 1168 179 37,144 km2 #_reverse__R2
 1169 179 38,143 km2 #_reverse__R2
 1170 184 4,180 km2 #_reverse__R2
 1171 184 8,182 km2 #_reverse__R2
 1172 185 4,181 km2 #_reverse__R2
 1173 185 8,183 km2 #_reverse__R2
 1174 186 67,135 km2 #_reverse__R2
 1175 186 66,136 km2 #_reverse__R2
 1176 187 67,137 km2 #_reverse__R2
 1177 187 66,138 km2 #_reverse__R2
 1178 188 68,136 km2 #_reverse__R2
 1179 188 69,135 km2 #_reverse__R2
 1180 189 68,138 km2 #_reverse__R2
 1181 189 69,137 km2 #_reverse__R2
 1182 190 32,139 km2 #_reverse__R2
 1183 190 31,140 km2 #_reverse__R2
 1184 191 32,180 km2 #_reverse__R2
 1185 191 31,182 km2 #_reverse__R2
 1186 192 32,181 km2 #_reverse__R2
 1187 192 31,183 km2 #_reverse__R2
 1188 194 9,294 km2 #_reverse__R2
 1189 194 11,295 km2 #_reverse__R2
 1190 195 36,296 km2 #_reverse__R2
 1191 195 35,297 km2 #_reverse__R2
 1192 2,96 160 _rateLaw3 #_R3
 1193 2,97 161 _rateLaw3 #_R3
 1194 2,98 84 _rateLaw3 #_R3
 1195 2,99 91 _rateLaw3 #_R3
 1196 2,100 103 _rateLaw3 #_R3
 1197 2,101 164 _rateLaw3 #_R3
 1198 2,101 104 _rateLaw3 #_R3
 1199 2,102 165 _rateLaw3 #_R3
 1200 2,102 105 _rateLaw3 #_R3
 1201 2,104 156 _rateLaw3 #_R3
 1202 2,105 157 _rateLaw3 #_R3
 1203 2,108 158 _rateLaw3 #_R3
 1204 2,109 159 _rateLaw3 #_R3
 1205 2,110 120 _rateLaw3 #_R3
 1206 2,111 121 _rateLaw3 #_R3
 1207 2,112 122 _rateLaw3 #_R3
 1208 2,113 123 _rateLaw3 #_R3
 1209 2,113 168 _rateLaw3 #_R3
 1210 2,114 124 _rateLaw3 #_R3
 1211 2,114 169 _rateLaw3 #_R3
 1212 2,118 170 _rateLaw3 #_R3
 1213 2,119 171 _rateLaw3 #_R3
 1214 2,123 186 _rateLaw3 #_R3
 1215 2,124 187 _rateLaw3 #_R3
 1216 2,127 188 _rateLaw3 #_R3
 1217 2,128 189 _rateLaw3 #_R3
 1218 2,130 232 _rateLaw3 #_R3
 1219 2,131 233 _rateLaw3 #_R3
 1220 2,132 240 2*_rateLaw3 #_R3
 1221 2,133 248 _rateLaw3 #_R3
 1222 2,133 241 _rateLaw3 #_R3
 1223 2,134 249 2*_rateLaw3 #_R3
 1224 2,145 292 _rateLaw3 #_R3
 1225 2,146 293 _rateLaw3 #_R3
 1226 2,147 77 _rateLaw3 #_R3
 1227 2,148 78 _rateLaw3 #_R3
 1228 2,150 83 _rateLaw3 #_R3
 1229 2,151 88 _rateLaw3 #_R3
 1230 2,152 89 _rateLaw3 #_R3
 1231 2,153 90 _rateLaw3 #_R3
 1232 2,153 298 _rateLaw3 #_R3
 1233 2,164 156 _rateLaw3 #_R3
 1234 2,165 157 _rateLaw3 #_R3
 1235 2,166 172 _rateLaw3 #_R3
 1236 2,167 173 _rateLaw3 #_R3
 1237 2,168 186 _rateLaw3 #_R3
 1238 2,169 187 _rateLaw3 #_R3
 1239 2,176 221 _rateLaw3 #_R3
 1240 2,177 222 _rateLaw3 #_R3
 1241 2,184 154 _rateLaw3 #_R3
 1242 2,185 155 _rateLaw3 #_R3
 1243 2,195 299 _rateLaw3 #_R3
 1244 2,195 300 _rateLaw3 #_R3
 1245 93 2,52 kmL #_reverse__R3
 1246 98 2,56 kmL #_reverse__R3
 1247 103 2,100 kmL #_reverse__R3
 1248 104 2,101 kmL #_reverse__R3
 1249 105 2,102 kmL #_reverse__R3
 1250 110 2,63 kmL #_reverse__R3
 1251 115 2,64 kmL #_reverse__R3
 1252 120 2,110 2*kmL #_reverse__R3
 1253 121 2,111 kmL #_reverse__R3
 1254 122 2,112 kmL #_reverse__R3
 1255 123 2,113 kmL #_reverse__R3
 1256 124 2,114 kmL #_reverse__R3
 1257 135 2,72 kmL #_reverse__R3
 1258 136 2,73 kmL #_reverse__R3
 1259 137 2,74 kmL #_reverse__R3
 1260 138 2,75 kmL #_reverse__R3
 1261 147 2,81 kmL #_reverse__R3
 1262 148 2,82 kmL #_reverse__R3
 1263 149 2,298 kmL #_reverse__R3
 1264 149 2,90 kmL #_reverse__R3
 1265 154 2,184 kmL #_reverse__R3
 1266 155 2,185 kmL #_reverse__R3
 1267 156 2,104 kmL #_reverse__R3
 1268 156 2,164 kmL #_reverse__R3
 1269 157 2,105 kmL #_reverse__R3
 1270 157 2,165 kmL #_reverse__R3
 1271 158 2,108 kmL #_reverse__R3
 1272 159 2,109 kmL #_reverse__R3
 1273 160 2,96 kmL #_reverse__R3
 1274 161 2,97 kmL #_reverse__R3
 1275 164 2,101 kmL #_reverse__R3
 1276 165 2,102 kmL #_reverse__R3
 1277 168 2,113 kmL #_reverse__R3
 1278 169 2,114 kmL #_reverse__R3
 1279 170 2,118 kmL #_reverse__R3
 1280 171 2,119 kmL #_reverse__R3
 1281 172 2,166 kmL #_reverse__R3
 1282 173 2,167 kmL #_reverse__R3
 1283 186 2,168 kmL #_reverse__R3
 1284 186 2,123 kmL #_reverse__R3
 1285 187 2,169 kmL #_reverse__R3
 1286 187 2,124 kmL #_reverse__R3
 1287 188 2,127 kmL #_reverse__R3
 1288 189 2,128 kmL #_reverse__R3
 1289 190 2,203 kmL #_reverse__R3
 1290 191 2,205 kmL #_reverse__R3
 1291 192 2,206 kmL #_reverse__R3
 1292 194 2,301 kmL #_reverse__R3
 1293 2,93 85 _rateLaw4 #_R4
 1294 2,94 106 _rateLaw4 #_R4
 1295 2,95 107 _rateLaw4 #_R4
 1296 2,95 199 _rateLaw4 #_R4
 1297 2,96 108 _rateLaw4 #_R4
 1298 2,97 109 _rateLaw4 #_R4
 1299 2,100 203 _rateLaw4 #_R4
 1300 2,103 190 _rateLaw4 #_R4
 1301 2,107 208 _rateLaw4 #_R4
 1302 2,112 212 _rateLaw4 #_R4
 1303 2,115 121 _rateLaw4 #_R4
 1304 2,116 125 _rateLaw4 #_R4
 1305 2,117 216 _rateLaw4 #_R4
 1306 2,117 126 _rateLaw4 #_R4
 1307 2,118 127 _rateLaw4 #_R4
 1308 2,119 128 _rateLaw4 #_R4
 1309 2,122 220 _rateLaw4 #_R4
 1310 2,126 226 _rateLaw4 #_R4
 1311 2,129 234 2*_rateLaw4 #_R4
 1312 2,130 242 _rateLaw4 #_R4
 1313 2,131 250 _rateLaw4 #_R4
 1314 2,141 180 _rateLaw4 #_R4
 1315 2,142 182 _rateLaw4 #_R4
 1316 2,143 181 _rateLaw4 #_R4
 1317 2,144 183 _rateLaw4 #_R4
 1318 2,151 184 _rateLaw4 #_R4
 1319 2,152 185 _rateLaw4 #_R4
 1320 2,160 158 _rateLaw4 #_R4
 1321 2,161 159 _rateLaw4 #_R4
 1322 2,162 174 _rateLaw4 #_R4
 1323 2,162 201 _rateLaw4 #_R4
 1324 2,163 175 _rateLaw4 #_R4
 1325 2,163 202 _rateLaw4 #_R4
 1326 2,166 205 _rateLaw4 #_R4
 1327 2,167 206 _rateLaw4 #_R4
 1328 2,170 188 _rateLaw4 #_R4
 1329 2,171 189 _rateLaw4 #_R4
 1330 2,172 191 _rateLaw4 #_R4
 1331 2,173 192 _rateLaw4 #_R4
 1332 2,174 210 _rateLaw4 #_R4
 1333 2,175 211 _rateLaw4 #_R4
 1334 2,176 214 _rateLaw4 #_R4
 1335 2,177 215 _rateLaw4 #_R4
 1336 2,178 218 _rateLaw4 #_R4
 1337 2,178 227 _rateLaw4 #_R4
 1338 2,179 219 _rateLaw4 #_R4
 1339 2,179 228 _rateLaw4 #_R4
 1340 2,194 302 _rateLaw4 #_R4
 1341 94 2,53 kmLs #_reverse__R4
 1342 99 2,57 kmLs #_reverse__R4
 1343 106 2,94 kmLs #_reverse__R4
 1344 106 2,62 kmLs #_reverse__R4
 1345 107 2,95 kmLs #_reverse__R4
 1346 108 2,96 kmLs #_reverse__R4
 1347 109 2,97 kmLs #_reverse__R4
 1348 111 2,64 kmLs #_reverse__R4
 1349 116 2,65 kmLs #_reverse__R4
 1350 121 2,115 kmLs #_reverse__R4
 1351 125 2,116 2*kmLs #_reverse__R4
 1352 126 2,117 kmLs #_reverse__R4
 1353 127 2,118 kmLs #_reverse__R4
 1354 128 2,119 kmLs #_reverse__R4
 1355 139 2,70 kmLs #_reverse__R4
 1356 140 2,71 kmLs #_reverse__R4
 1357 150 2,80 kmLs #_reverse__R4
 1358 154 2,88 kmLs #_reverse__R4
 1359 155 2,89 kmLs #_reverse__R4
 1360 158 2,160 kmLs #_reverse__R4
 1361 159 2,161 kmLs #_reverse__R4
 1362 174 2,162 kmLs #_reverse__R4
 1363 175 2,163 kmLs #_reverse__R4
 1364 180 2,141 kmLs #_reverse__R4
 1365 181 2,143 kmLs #_reverse__R4
 1366 182 2,142 kmLs #_reverse__R4
 1367 183 2,144 kmLs #_reverse__R4
 1368 184 2,151 kmLs #_reverse__R4
 1369 185 2,152 kmLs #_reverse__R4
 1370 188 2,170 kmLs #_reverse__R4
 1371 189 2,171 kmLs #_reverse__R4
 1372 190 2,103 kmLs #_reverse__R4
 1373 191 2,172 kmLs #_reverse__R4
 1374 192 2,173 kmLs #_reverse__R4
 1375 17,193 90 _rateLaw5 #_R5
 1376 20,193 145 _rateLaw5 #_R5
 1377 21,193 146 _rateLaw5 #_R5
 1378 22,193 149 _rateLaw5 #_R5
 1379 24,193 153 _rateLaw5 #_R5
 1380 27,193 194 _rateLaw5 #_R5
 1381 29,193 200 _rateLaw5 #_R5
 1382 30,193 204 2*_rateLaw5 #_R5
 1383 31,193 292 _rateLaw5 #_R5
 1384 32,193 293 _rateLaw5 #_R5
 1385 37,193 294 _rateLaw5 #_R5
 1386 38,193 295 _rateLaw5 #_R5
 1387 39,193 298 _rateLaw5 #_R5
 1388 43,193 301 _rateLaw5 #_R5
 1389 44,193 302 _rateLaw5 #_R5
 1390 47,193 303 2*_rateLaw5 #_R5
 1391 48,193 304 _rateLaw5 #_R5
 1392 50,193 305 _rateLaw5 #_R5
 1393 53,193 306 _rateLaw5 #_R5
 1394 54,193 307 _rateLaw5 #_R5
 1395 54,193 207 _rateLaw5 #_R5
 1396 55,193 209 _rateLaw5 #_R5
 1397 56,193 213 _rateLaw5 #_R5
 1398 57,193 217 _rateLaw5 #_R5
 1399 57,193 308 _rateLaw5 #_R5
 1400 58,193 309 _rateLaw5 #_R5
 1401 59,193 310 _rateLaw5 #_R5
 1402 59,193 311 _rateLaw5 #_R5
 1403 62,193 312 _rateLaw5 #_R5
 1404 64,193 313 _rateLaw5 #_R5
 1405 65,193 314 2*_rateLaw5 #_R5
 1406 68,193 315 _rateLaw5 #_R5
 1407 69,193 316 _rateLaw5 #_R5
 1408 79,193 317 _rateLaw5 #_R5
 1409 84,193 318 _rateLaw5 #_R5
 1410 91,193 319 _rateLaw5 #_R5
 1411 91,193 320 _rateLaw5 #_R5
 1412 3,94 199 _rateLaw5 #_R5
 1413 86,94 201 _rateLaw5 #_R5
 1414 87,94 202 _rateLaw5 #_R5
 1415 94,193 321 _rateLaw5 #_R5
 1416 3,98 110 _rateLaw5 #_R5
 1417 86,98 123 _rateLaw5 #_R5
 1418 87,98 124 _rateLaw5 #_R5
 1419 98,193 223 _rateLaw5 #_R5
 1420 3,99 111 _rateLaw5 #_R5
 1421 86,99 127 _rateLaw5 #_R5
 1422 87,99 128 _rateLaw5 #_R5
 1423 99,193 229 _rateLaw5 #_R5
 1424 3,99 203 _rateLaw5 #_R5
 1425 86,99 205 _rateLaw5 #_R5
 1426 87,99 206 _rateLaw5 #_R5
 1427 99,193 322 _rateLaw5 #_R5
 1428 3,100 112 _rateLaw5 #_R5
 1429 86,100 130 _rateLaw5 #_R5
 1430 87,100 131 _rateLaw5 #_R5
 1431 100,193 237 _rateLaw5 #_R5
 1432 3,101 113 _rateLaw5 #_R5
 1433 86,101 132 _rateLaw5 #_R5
 1434 87,101 133 _rateLaw5 #_R5
 1435 101,193 245 _rateLaw5 #_R5
 1436 3,102 114 _rateLaw5 #_R5
 1437 86,102 133 _rateLaw5 #_R5
 1438 87,102 134 _rateLaw5 #_R5
 1439 102,193 253 _rateLaw5 #_R5
 1440 3,103 122 _rateLaw5 #_R5
 1441 86,103 232 _rateLaw5 #_R5
 1442 87,103 233 _rateLaw5 #_R5
 1443 103,193 323 _rateLaw5 #_R5
 1444 3,104 123 _rateLaw5 #_R5
 1445 86,104 240 _rateLaw5 #_R5
 1446 87,104 241 _rateLaw5 #_R5
 1447 104,193 324 _rateLaw5 #_R5
 1448 3,105 124 _rateLaw5 #_R5
 1449 86,105 248 _rateLaw5 #_R5
 1450 87,105 249 _rateLaw5 #_R5
 1451 105,193 325 _rateLaw5 #_R5
 1452 3,106 208 _rateLaw5 #_R5
 1453 86,106 210 _rateLaw5 #_R5
 1454 87,106 211 _rateLaw5 #_R5
 1455 106,193 326 _rateLaw5 #_R5
 1456 3,111 212 _rateLaw5 #_R5
 1457 86,111 214 _rateLaw5 #_R5
 1458 87,111 215 _rateLaw5 #_R5
 1459 111,193 327 _rateLaw5 #_R5
 1460 3,115 122 _rateLaw5 #_R5
 1461 86,115 221 _rateLaw5 #_R5
 1462 87,115 222 _rateLaw5 #_R5
 1463 115,193 328 _rateLaw5 #_R5
 1464 3,116 216 _rateLaw5 #_R5
 1465 86,116 218 _rateLaw5 #_R5
 1466 87,116 219 _rateLaw5 #_R5
 1467 116,193 329 _rateLaw5 #_R5
 1468 3,116 126 _rateLaw5 #_R5
 1469 86,116 227 _rateLaw5 #_R5
 1470 87,116 228 _rateLaw5 #_R5
 1471 116,193 330 _rateLaw5 #_R5
 1472 3,117 129 _rateLaw5 #_R5
 1473 86,117 235 _rateLaw5 #_R5
 1474 87,117 236 _rateLaw5 #_R5
 1475 117,193 331 _rateLaw5 #_R5
 1476 3,118 130 _rateLaw5 #_R5
 1477 86,118 243 _rateLaw5 #_R5
 1478 87,118 244 _rateLaw5 #_R5
 1479 118,193 332 _rateLaw5 #_R5
 1480 3,119 131 _rateLaw5 #_R5
 1481 86,119 251 _rateLaw5 #_R5
 1482 87,119 252 _rateLaw5 #_R5
 1483 119,193 333 _rateLaw5 #_R5
 1484 3,121 220 _rateLaw5 #_R5
 1485 86,121 224 _rateLaw5 #_R5
 1486 87,121 225 _rateLaw5 #_R5
 1487 121,193 334 _rateLaw5 #_R5
 1488 3,125 226 2*_rateLaw5 #_R5
 1489 86,125 230 2*_rateLaw5 #_R5
 1490 87,125 231 2*_rateLaw5 #_R5
 1491 125,193 335 2*_rateLaw5 #_R5
 1492 3,126 234 _rateLaw5 #_R5
 1493 86,126 238 _rateLaw5 #_R5
 1494 87,126 239 _rateLaw5 #_R5
 1495 126,193 336 _rateLaw5 #_R5
 1496 3,127 242 _rateLaw5 #_R5
 1497 86,127 246 _rateLaw5 #_R5
 1498 87,127 247 _rateLaw5 #_R5
 1499 127,193 337 _rateLaw5 #_R5
 1500 3,128 250 _rateLaw5 #_R5
 1501 86,128 254 _rateLaw5 #_R5
 1502 87,128 255 _rateLaw5 #_R5
 1503 128,193 338 _rateLaw5 #_R5
 1504 3,156 186 _rateLaw5 #_R5
 1505 86,156 256 _rateLaw5 #_R5
 1506 87,156 257 _rateLaw5 #_R5
 1507 156,193 339 _rateLaw5 #_R5
 1508 3,157 187 _rateLaw5 #_R5
 1509 86,157 257 _rateLaw5 #_R5
 1510 87,157 264 _rateLaw5 #_R5
 1511 157,193 340 _rateLaw5 #_R5
 1512 3,164 168 _rateLaw5 #_R5
 1513 86,164 240 _rateLaw5 #_R5
 1514 87,164 248 _rateLaw5 #_R5
 1515 164,193 261 _rateLaw5 #_R5
 1516 3,165 169 _rateLaw5 #_R5
 1517 86,165 241 _rateLaw5 #_R5
 1518 87,165 249 _rateLaw5 #_R5
 1519 165,193 268 _rateLaw5 #_R5
 1520 3,166 176 _rateLaw5 #_R5
 1521 86,166 243 _rateLaw5 #_R5
 1522 87,166 251 _rateLaw5 #_R5
 1523 166,193 279 _rateLaw5 #_R5
 1524 3,167 177 _rateLaw5 #_R5
 1525 86,167 244 _rateLaw5 #_R5
 1526 87,167 252 _rateLaw5 #_R5
 1527 167,193 283 _rateLaw5 #_R5
 1528 3,170 232 _rateLaw5 #_R5
 1529 86,170 259 _rateLaw5 #_R5
 1530 87,170 260 _rateLaw5 #_R5
 1531 170,193 341 _rateLaw5 #_R5
 1532 3,171 233 _rateLaw5 #_R5
 1533 86,171 266 _rateLaw5 #_R5
 1534 87,171 267 _rateLaw5 #_R5
 1535 171,193 342 _rateLaw5 #_R5
 1536 3,172 221 _rateLaw5 #_R5
 1537 86,172 259 _rateLaw5 #_R5
 1538 87,172 266 _rateLaw5 #_R5
 1539 172,193 343 _rateLaw5 #_R5
 1540 3,173 222 _rateLaw5 #_R5
 1541 86,173 260 _rateLaw5 #_R5
 1542 87,173 267 _rateLaw5 #_R5
 1543 173,193 344 _rateLaw5 #_R5
 1544 3,178 235 _rateLaw5 #_R5
 1545 86,178 277 _rateLaw5 #_R5
 1546 87,178 278 _rateLaw5 #_R5
 1547 178,193 345 _rateLaw5 #_R5
 1548 3,179 236 _rateLaw5 #_R5
 1549 86,179 278 _rateLaw5 #_R5
 1550 87,179 282 _rateLaw5 #_R5
 1551 179,193 346 _rateLaw5 #_R5
 1552 3,188 258 _rateLaw5 #_R5
 1553 86,188 262 _rateLaw5 #_R5
 1554 87,188 263 _rateLaw5 #_R5
 1555 188,193 347 _rateLaw5 #_R5
 1556 3,189 265 _rateLaw5 #_R5
 1557 86,189 269 _rateLaw5 #_R5
 1558 87,189 270 _rateLaw5 #_R5
 1559 189,193 348 _rateLaw5 #_R5
 1560 3,190 220 _rateLaw5 #_R5
 1561 86,190 258 _rateLaw5 #_R5
 1562 87,190 265 _rateLaw5 #_R5
 1563 190,193 349 _rateLaw5 #_R5
 1564 3,191 224 _rateLaw5 #_R5
 1565 86,191 262 _rateLaw5 #_R5
 1566 87,191 269 _rateLaw5 #_R5
 1567 191,193 350 _rateLaw5 #_R5
 1568 3,192 225 _rateLaw5 #_R5
 1569 86,192 263 _rateLaw5 #_R5
 1570 87,192 270 _rateLaw5 #_R5
 1571 192,193 351 _rateLaw5 #_R5
 1572 93 3,50 kmS #_reverse__R5
 1573 95 3,53 kmS #_reverse__R5
 1574 96 29,86 kmS #_reverse__R5
 1575 97 29,87 kmS #_reverse__R5
 1576 98 3,54 kmS #_reverse__R5
 1577 100 3,57 kmS #_reverse__R5
 1578 101 30,86 kmS #_reverse__R5
 1579 102 30,87 kmS #_reverse__R5
 1580 103 3,59 kmS #_reverse__R5
 1581 104 54,86 kmS #_reverse__R5
 1582 105 54,87 kmS #_reverse__R5
 1583 107 3,62 kmS #_reverse__R5
 1584 108 55,86 kmS #_reverse__R5
 1585 109 55,87 kmS #_reverse__R5
 1586 110 3,58 kmS #_reverse__R5
 1587 110 3,98 kmS #_reverse__R5
 1588 111 3,99 kmS #_reverse__R5
 1589 112 3,100 kmS #_reverse__R5
 1590 112 3,64 kmS #_reverse__R5
 1591 113 3,101 kmS #_reverse__R5
 1592 113 56,86 kmS #_reverse__R5
 1593 114 3,102 kmS #_reverse__R5
 1594 114 56,87 kmS #_reverse__R5
 1595 115 3,59 kmS #_reverse__R5
 1596 117 3,65 kmS #_reverse__R5
 1597 118 57,86 kmS #_reverse__R5
 1598 119 57,87 kmS #_reverse__R5
 1599 120 3,84 2*kmS #_reverse__R5
 1600 121 3,91 kmS #_reverse__R5
 1601 122 3,103 kmS #_reverse__R5
 1602 122 3,115 kmS #_reverse__R5
 1603 123 3,104 kmS #_reverse__R5
 1604 123 86,98 kmS #_reverse__R5
 1605 124 3,105 kmS #_reverse__R5
 1606 124 87,98 kmS #_reverse__R5
 1607 126 3,116 kmS #_reverse__R5
 1608 127 86,99 kmS #_reverse__R5
 1609 128 87,99 kmS #_reverse__R5
 1610 129 3,117 2*kmS #_reverse__R5
 1611 130 86,100 kmS #_reverse__R5
 1612 130 3,118 kmS #_reverse__R5
 1613 131 87,100 kmS #_reverse__R5
 1614 131 3,119 kmS #_reverse__R5
 1615 132 86,101 2*kmS #_reverse__R5
 1616 133 86,102 kmS #_reverse__R5
 1617 133 87,101 kmS #_reverse__R5
 1618 134 87,102 2*kmS #_reverse__R5
 1619 135 31,86 kmS #_reverse__R5
 1620 136 32,86 kmS #_reverse__R5
 1621 137 31,87 kmS #_reverse__R5
 1622 138 32,87 kmS #_reverse__R5
 1623 139 3,68 kmS #_reverse__R5
 1624 140 3,69 kmS #_reverse__R5
 1625 141 37,86 kmS #_reverse__R5
 1626 142 38,86 kmS #_reverse__R5
 1627 143 37,87 kmS #_reverse__R5
 1628 144 38,87 kmS #_reverse__R5
 1629 145 20,193 kmS #_reverse__R5
 1630 146 21,193 kmS #_reverse__R5
 1631 147 39,86 kmS #_reverse__R5
 1632 148 39,87 kmS #_reverse__R5
 1633 149 22,193 kmS #_reverse__R5
 1634 150 3,79 kmS #_reverse__R5
 1635 151 43,86 kmS #_reverse__R5
 1636 152 43,87 kmS #_reverse__R5
 1637 153 24,193 kmS #_reverse__R5
 1638 154 44,86 kmS #_reverse__R5
 1639 155 44,87 kmS #_reverse__R5
 1640 156 47,86 kmS #_reverse__R5
 1641 157 47,87 kmS #_reverse__R5
 1642 158 48,86 kmS #_reverse__R5
 1643 159 48,87 kmS #_reverse__R5
 1644 160 50,86 kmS #_reverse__R5
 1645 161 50,87 kmS #_reverse__R5
 1646 162 53,86 kmS #_reverse__R5
 1647 163 53,87 kmS #_reverse__R5
 1648 164 54,86 kmS #_reverse__R5
 1649 165 54,87 kmS #_reverse__R5
 1650 166 57,86 kmS #_reverse__R5
 1651 167 57,87 kmS #_reverse__R5
 1652 168 58,86 kmS #_reverse__R5
 1653 168 3,164 kmS #_reverse__R5
 1654 169 58,87 kmS #_reverse__R5
 1655 169 3,165 kmS #_reverse__R5
 1656 170 59,86 kmS #_reverse__R5
 1657 171 59,87 kmS #_reverse__R5
 1658 172 59,86 kmS #_reverse__R5
 1659 173 59,87 kmS #_reverse__R5
 1660 174 62,86 kmS #_reverse__R5
 1661 175 62,87 kmS #_reverse__R5
 1662 176 3,166 kmS #_reverse__R5
 1663 176 64,86 kmS #_reverse__R5
 1664 177 3,167 kmS #_reverse__R5
 1665 177 64,87 kmS #_reverse__R5
 1666 178 65,86 kmS #_reverse__R5
 1667 179 65,87 kmS #_reverse__R5
 1668 180 68,86 kmS #_reverse__R5
 1669 181 68,87 kmS #_reverse__R5
 1670 182 69,86 kmS #_reverse__R5
 1671 183 69,87 kmS #_reverse__R5
 1672 184 79,86 kmS #_reverse__R5
 1673 185 79,87 kmS #_reverse__R5
 1674 186 3,156 kmS #_reverse__R5
 1675 186 84,86 kmS #_reverse__R5
 1676 187 3,157 kmS #_reverse__R5
 1677 187 84,87 kmS #_reverse__R5
 1678 188 86,91 kmS #_reverse__R5
 1679 189 87,91 kmS #_reverse__R5
 1680 190 3,91 kmS #_reverse__R5
 1681 191 86,91 kmS #_reverse__R5
 1682 192 87,91 kmS #_reverse__R5
 1683 194 27,193 kmS #_reverse__R5
 1684 195 3,352 kmS #_reverse__R5
 1685 195 56,353 kmS #_reverse__R5
 1686 98 115 pLb #_R6
 1687 104 172 pLb #_R6
 1688 105 173 pLb #_R6
 1689 110 122 pLb #_R6
 1690 123 221 pLb #_R6
 1691 124 222 pLb #_R6
 1692 147 160 pLb #_R6
 1693 148 161 pLb #_R6
 1694 164 170 pLb #_R6
 1695 165 171 pLb #_R6
 1696 168 232 pLb #_R6
 1697 169 233 pLb #_R6
 1698 103 172 pLS #_R7
 1699 105 207 pLS #_R7
 1700 110 123 pLS #_R7
 1701 120 186 2*pLS #_R7
 1702 122 221 pLS #_R7
 1703 124 223 pLS #_R7
 1704 155 302 pLS #_R7
 1705 157 303 pLS #_R7
 1706 168 240 pLS #_R7
 1707 169 241 pLS #_R7
 1708 173 311 pLS #_R7
 1709 186 256 pLS #_R7
 1710 187 318 pLS #_R7
 1711 187 257 pLS #_R7
 1712 190 191 pLS #_R7
 1713 192 320 pLS #_R7
 1714 99 116 pLbs #_R8
 1715 108 174 pLbs #_R8
 1716 109 175 pLbs #_R8
 1717 111 126 pLbs #_R8
 1718 127 227 pLbs #_R8
 1719 128 228 pLbs #_R8
 1720 150 199 pLbs #_R8
 1721 184 201 pLbs #_R8
 1722 185 202 pLbs #_R8
 1723 107 174 pLSs #_R9
 1724 109 209 pLSs #_R9
 1725 111 127 pLSs #_R9
 1726 121 188 pLSs #_R9
 1727 126 227 pLSs #_R9
 1728 128 229 pLSs #_R9
 1729 159 304 pLSs #_R9
 1730 175 312 pLSs #_R9
 1731 189 319 pLSs #_R9
 1732 93 115 pLg #_R10
 1733 147 164 pLg #_R10
 1734 148 165 pLg #_R10
 1735 149 303 pLg #_R10
 1736 158 188 pLg #_R10
 1737 159 189 pLg #_R10
 1738 160 170 pLg #_R10
 1739 161 171 pLg #_R10
 1740 110 300 pSS #_R11
 1741 110 299 pSS #_R11
 1742 112 354 pSS #_R11
 1743 112 355 pSS #_R11
 1744 113 356 pSS #_R11
 1745 113 357 pSS #_R11
 1746 114 358 pSS #_R11
 1747 114 359 pSS #_R11
 1748 120 360 2*pSS #_R11
 1749 122 361 pSS #_R11
 1750 122 362 pSS #_R11
 1751 123 363 pSS #_R11
 1752 123 364 pSS #_R11
 1753 124 365 pSS #_R11
 1754 124 366 pSS #_R11
 1755 129 367 2*pSS #_R11
 1756 130 368 pSS #_R11
 1757 130 369 pSS #_R11
 1758 131 370 pSS #_R11
 1759 131 371 pSS #_R11
 1760 132 372 2*pSS #_R11
 1761 133 373 pSS #_R11
 1762 133 374 pSS #_R11
 1763 134 375 2*pSS #_R11
 1764 168 376 pSS #_R11
 1765 168 377 pSS #_R11
 1766 169 378 pSS #_R11
 1767 169 379 pSS #_R11
 1768 176 380 pSS #_R11
 1769 176 381 pSS #_R11
 1770 177 382 pSS #_R11
 1771 177 383 pSS #_R11
 1772 186 384 pSS #_R11
 1773 186 385 pSS #_R11
 1774 187 386 pSS #_R11
 1775 187 387 pSS #_R11
 1776 94 116 pLgs #_R12
 1777 106 125 pLgs #_R12
 1778 150 203 pLgs #_R12
 1779 154 191 pLgs #_R12
 1780 155 192 pLgs #_R12
 1781 184 205 pLgs #_R12
 1782 185 206 pLgs #_R12
 1783 195 388 pSSs #_R13
 1784 93 76 dm #_R14
 1785 94 79 dm #_R14
 1786 95 80 dm #_R14
 1787 95 52 dm #_R14
 1788 96 81 dm #_R14
 1789 97 82 dm #_R14
 1790 100 56 dm #_R14
 1791 103 58 dm #_R14
 1792 107 61 dm #_R14
 1793 112 63 dm #_R14
 1794 115 98 dm #_R14
 1795 116 99 dm #_R14
 1796 117 64 dm #_R14
 1797 117 100 dm #_R14
 1798 118 101 dm #_R14
 1799 119 102 dm #_R14
 1800 122 110 dm #_R14
 1801 126 111 dm #_R14
 1802 129 112 2*dm #_R14
 1803 130 113 dm #_R14
 1804 131 114 dm #_R14
 1805 141 72 dm #_R14
 1806 142 73 dm #_R14
 1807 143 74 dm #_R14
 1808 144 75 dm #_R14
 1809 151 81 dm #_R14
 1810 152 82 dm #_R14
 1811 160 147 dm #_R14
 1812 161 148 dm #_R14
 1813 162 151 dm #_R14
 1814 162 96 dm #_R14
 1815 163 152 dm #_R14
 1816 163 97 dm #_R14
 1817 166 101 dm #_R14
 1818 167 102 dm #_R14
 1819 170 164 dm #_R14
 1820 171 165 dm #_R14
 1821 172 104 dm #_R14
 1822 173 105 dm #_R14
 1823 174 108 dm #_R14
 1824 175 109 dm #_R14
 1825 176 113 dm #_R14
 1826 177 114 dm #_R14
 1827 178 118 dm #_R14
 1828 178 166 dm #_R14
 1829 179 119 dm #_R14
 1830 179 167 dm #_R14
 1831 194 90 dm #_R14
 1832 94 51 dm #_R15
 1833 98 76 dm #_R15
 1834 99 79 dm #_R15
 1835 99 55 dm #_R15
 1836 100 80 dm #_R15
 1837 101 81 dm #_R15
 1838 102 82 dm #_R15
 1839 103 45 dm #_R15
 1840 104 46 dm #_R15
 1841 105 49 dm #_R15
 1842 106 60 dm #_R15
 1843 111 61 dm #_R15
 1844 115 93 dm #_R15
 1845 116 62 dm #_R15
 1846 116 94 dm #_R15
 1847 117 95 dm #_R15
 1848 118 96 dm #_R15
 1849 119 97 dm #_R15
 1850 121 85 dm #_R15
 1851 125 106 2*dm #_R15
 1852 126 107 dm #_R15
 1853 127 108 dm #_R15
 1854 128 109 dm #_R15
 1855 156 77 dm #_R15
 1856 157 78 dm #_R15
 1857 164 147 dm #_R15
 1858 165 148 dm #_R15
 1859 166 151 dm #_R15
 1860 167 152 dm #_R15
 1861 170 160 dm #_R15
 1862 171 161 dm #_R15
 1863 172 88 dm #_R15
 1864 173 89 dm #_R15
 1865 178 162 dm #_R15
 1866 179 163 dm #_R15
 1867 188 158 dm #_R15
 1868 189 159 dm #_R15
 1869 190 83 dm #_R15
 1870 191 154 dm #_R15
 1871 192 155 dm #_R15
 1872 96 52 dm #_R16
 1873 101 56 dm #_R16
 1874 104 58 dm #_R16
 1875 108 61 dm #_R16
 1876 113 63 dm #_R16
 1877 118 64 dm #_R16
 1878 123 110 dm #_R16
 1879 127 111 dm #_R16
 1880 130 112 dm #_R16
 1881 132 113 2*dm #_R16
 1882 133 114 dm #_R16
 1883 135 66 dm #_R16
 1884 136 67 dm #_R16
 1885 141 70 dm #_R16
 1886 142 71 dm #_R16
 1887 145 74 dm #_R16
 1888 146 75 dm #_R16
 1889 147 76 dm #_R16
 1890 149 78 dm #_R16
 1891 151 80 dm #_R16
 1892 153 82 dm #_R16
 1893 154 83 dm #_R16
 1894 156 84 dm #_R16
 1895 158 85 dm #_R16
 1896 160 93 dm #_R16
 1897 162 95 dm #_R16
 1898 164 98 dm #_R16
 1899 166 100 dm #_R16
 1900 168 110 dm #_R16
 1901 170 115 dm #_R16
 1902 172 103 dm #_R16
 1903 174 107 dm #_R16
 1904 176 112 dm #_R16
 1905 178 117 dm #_R16
 1906 180 139 dm #_R16
 1907 182 140 dm #_R16
 1908 184 150 dm #_R16
 1909 186 120 dm #_R16
 1910 188 121 dm #_R16
 1911 191 190 dm #_R16
 1912 194 89 dm #_R16
 1913 195 63 dm #_R17
 1914 193 87 dc #_R18
 1915 5,136 293 _rateLaw6 #_R20
 1916 5,140 183 _rateLaw6 #_R20
 1917 5,142 295 _rateLaw6 #_R20
 1918 5,182 316 _rateLaw6 #_R20
 1919 5,135 292 _rateLaw7 #_R21
 1920 5,139 181 _rateLaw7 #_R21
 1921 5,141 294 _rateLaw7 #_R21
 1922 5,180 315 _rateLaw7 #_R21
 1923 5,93 161 _rateLaw8 #_R22
 1924 5,95 163 _rateLaw8 #_R22
 1925 5,96 200 _rateLaw8 #_R22
 1926 5,98 165 _rateLaw8 #_R22
 1927 5,100 167 _rateLaw8 #_R22
 1928 5,101 204 _rateLaw8 #_R22
 1929 5,103 173 _rateLaw8 #_R22
 1930 5,104 207 _rateLaw8 #_R22
 1931 5,107 175 _rateLaw8 #_R22
 1932 5,108 209 _rateLaw8 #_R22
 1933 5,111 128 _rateLaw8 #_R22
 1934 5,115 171 _rateLaw8 #_R22
 1935 5,117 179 _rateLaw8 #_R22
 1936 5,118 217 _rateLaw8 #_R22
 1937 5,121 189 _rateLaw8 #_R22
 1938 5,126 228 _rateLaw8 #_R22
 1939 5,127 229 _rateLaw8 #_R22
 1940 5,147 298 _rateLaw8 #_R22
 1941 5,150 185 _rateLaw8 #_R22
 1942 5,151 301 _rateLaw8 #_R22
 1943 5,154 302 _rateLaw8 #_R22
 1944 5,156 303 _rateLaw8 #_R22
 1945 5,158 304 _rateLaw8 #_R22
 1946 5,160 305 _rateLaw8 #_R22
 1947 5,162 306 _rateLaw8 #_R22
 1948 5,164 307 _rateLaw8 #_R22
 1949 5,166 308 _rateLaw8 #_R22
 1950 5,170 310 _rateLaw8 #_R22
 1951 5,172 311 _rateLaw8 #_R22
 1952 5,174 312 _rateLaw8 #_R22
 1953 5,178 314 _rateLaw8 #_R22
 1954 5,184 317 _rateLaw8 #_R22
 1955 5,188 319 _rateLaw8 #_R22
 1956 5,190 192 _rateLaw8 #_R22
 1957 5,191 320 _rateLaw8 #_R22
 1958 5,110 169 _rateLaw9 #_R23
 1959 5,110 124 _rateLaw9 #_R23
 1960 5,112 177 _rateLaw9 #_R23
 1961 5,112 131 _rateLaw9 #_R23
 1962 5,113 213 _rateLaw9 #_R23
 1963 5,113 133 _rateLaw9 #_R23
 1964 5,120 187 2*_rateLaw9 #_R23
 1965 5,122 222 _rateLaw9 #_R23
 1966 5,122 233 _rateLaw9 #_R23
 1967 5,123 223 _rateLaw9 #_R23
 1968 5,123 241 _rateLaw9 #_R23
 1969 5,129 236 2*_rateLaw9 #_R23
 1970 5,130 237 _rateLaw9 #_R23
 1971 5,130 244 _rateLaw9 #_R23
 1972 5,132 245 2*_rateLaw9 #_R23
 1973 5,168 309 _rateLaw9 #_R23
 1974 5,168 248 _rateLaw9 #_R23
 1975 5,176 313 _rateLaw9 #_R23
 1976 5,176 251 _rateLaw9 #_R23
 1977 5,186 318 _rateLaw9 #_R23
 1978 5,186 257 _rateLaw9 #_R23
 1979 5,195 358 _rateLaw9 #_R23
 1980 5,195 359 _rateLaw9 #_R23
 1981 5,114 134 _rateLaw10 #_R24
 1982 5,124 249 _rateLaw10 #_R24
 1983 5,131 252 _rateLaw10 #_R24
 1984 5,133 253 _rateLaw10 #_R24
 1985 5,169 249 _rateLaw10 #_R24
 1986 5,177 252 _rateLaw10 #_R24
 1987 5,187 264 _rateLaw10 #_R24
 1988 97 5,52 kmLAT #_R25
 1989 102 5,56 kmLAT #_R25
 1990 105 5,58 kmLAT #_R25
 1991 109 5,61 kmLAT #_R25
 1992 114 5,63 kmLAT #_R25
 1993 119 5,64 kmLAT #_R25
 1994 124 5,110 kmLAT #_R25
 1995 128 5,111 kmLAT #_R25
 1996 131 5,112 kmLAT #_R25
 1997 133 5,113 kmLAT #_R25
 1998 134 5,114 2*kmLAT #_R25
 1999 137 5,66 kmLAT #_R25
 2000 138 5,67 kmLAT #_R25
 2001 143 5,70 kmLAT #_R25
 2002 144 5,71 kmLAT #_R25
 2003 145 5,72 kmLAT #_R25
 2004 146 5,73 kmLAT #_R25
 2005 148 5,76 kmLAT #_R25
 2006 149 5,77 kmLAT #_R25
 2007 152 5,80 kmLAT #_R25
 2008 153 5,81 kmLAT #_R25
 2009 155 5,83 kmLAT #_R25
 2010 157 5,84 kmLAT #_R25
 2011 159 5,85 kmLAT #_R25
 2012 161 5,93 kmLAT #_R25
 2013 163 5,95 kmLAT #_R25
 2014 165 5,98 kmLAT #_R25
 2015 167 5,100 kmLAT #_R25
 2016 169 5,110 kmLAT #_R25
 2017 171 5,115 kmLAT #_R25
 2018 173 5,103 kmLAT #_R25
 2019 175 5,107 kmLAT #_R25
 2020 177 5,112 kmLAT #_R25
 2021 179 5,117 kmLAT #_R25
 2022 181 5,139 kmLAT #_R25
 2023 183 5,140 kmLAT #_R25
 2024 185 5,150 kmLAT #_R25
 2025 187 5,120 kmLAT #_R25
 2026 189 5,121 kmLAT #_R25
 2027 192 5,190 kmLAT #_R25
 2028 193 5,86 kmLAT #_R25
 2029 194 5,88 kmLAT #_R25
 2030 97 52,92 kcatU #_R26
 2031 102 56,92 kcatU #_R26
 2032 105 58,92 kcatU #_R26
 2033 109 61,92 kcatU #_R26
 2034 114 63,92 kcatU #_R26
 2035 119 64,92 kcatU #_R26
 2036 124 92,110 kcatU #_R26
 2037 128 92,111 kcatU #_R26
 2038 131 92,112 kcatU #_R26
 2039 133 92,113 kcatU #_R26
 2040 134 92,114 2*kcatU #_R26
 2041 137 66,92 kcatU #_R26
 2042 138 67,92 kcatU #_R26
 2043 143 70,92 kcatU #_R26
 2044 144 71,92 kcatU #_R26
 2045 145 72,92 kcatU #_R26
 2046 146 73,92 kcatU #_R26
 2047 148 76,92 kcatU #_R26
 2048 149 77,92 kcatU #_R26
 2049 152 80,92 kcatU #_R26
 2050 153 81,92 kcatU #_R26
 2051 155 83,92 kcatU #_R26
 2052 157 84,92 kcatU #_R26
 2053 159 85,92 kcatU #_R26
 2054 161 92,93 kcatU #_R26
 2055 163 92,95 kcatU #_R26
 2056 165 92,98 kcatU #_R26
 2057 167 92,100 kcatU #_R26
 2058 169 92,110 kcatU #_R26
 2059 171 92,115 kcatU #_R26
 2060 173 92,103 kcatU #_R26
 2061 175 92,107 kcatU #_R26
 2062 177 92,112 kcatU #_R26
 2063 179 92,117 kcatU #_R26
 2064 181 92,139 kcatU #_R26
 2065 183 92,140 kcatU #_R26
 2066 185 92,150 kcatU #_R26
 2067 187 92,120 kcatU #_R26
 2068 189 92,121 kcatU #_R26
 2069 192 92,190 kcatU #_R26
 2070 194 88,92 kcatU #_R26
 2071 6,197 198 _rateLaw13 #_R30
 2072 198 6,197 kxgsm #_reverse__R30
 2073 7,196 197 2*_rateLaw14 #_R31
 2074 197 7,196 kgsm #_reverse__R31
 2075 10,196 198 _rateLaw15 #_R32
 2076 198 10,196 kxgsm #_reverse__R32
 2077 196,197 389 _rateLaw16 #_R33
 2078 196 6,92 kglm #_reverse__R34
 2079 197 10,92 kglm #_reverse__R35
 2080 198 14,92 kglm #_reverse__R36
 2081 92,198 389 _rateLaw20 #_R37
 2082 1,293 292 2*_rateLaw1 #_R1
 2083 1,295 294 2*_rateLaw1 #_R1
 2084 1,297 296 2*_rateLaw1 #_R1
 2085 1,316 315 2*_rateLaw1 #_R1
 2086 292 1,293 km1 #_reverse__R1
 2087 294 1,295 km1 #_reverse__R1
 2088 296 1,297 km1 #_reverse__R1
 2089 315 1,316 km1 #_reverse__R1
 2090 4,292 298 _rateLaw2 #_R2
 2091 4,294 301 _rateLaw2 #_R2
 2092 4,296 390 _rateLaw2 #_R2
 2093 4,315 317 _rateLaw2 #_R2
 2094 9,292 149 _rateLaw2 #_R2
 2095 9,294 194 _rateLaw2 #_R2
 2096 9,296 391 _rateLaw2 #_R2
 2097 9,315 302 _rateLaw2 #_R2
 2098 19,292 305 _rateLaw2 #_R2
 2099 19,294 306 _rateLaw2 #_R2
 2100 19,296 392 _rateLaw2 #_R2
 2101 19,315 321 _rateLaw2 #_R2
 2102 21,292 307 _rateLaw2 #_R2
 2103 21,294 308 _rateLaw2 #_R2
 2104 21,296 352 _rateLaw2 #_R2
 2105 21,315 322 _rateLaw2 #_R2
 2106 32,292 303 _rateLaw2 #_R2
 2107 32,294 311 _rateLaw2 #_R2
 2108 32,296 393 _rateLaw2 #_R2
 2109 32,315 320 _rateLaw2 #_R2
 2110 34,292 304 _rateLaw2 #_R2
 2111 34,294 312 _rateLaw2 #_R2
 2112 34,296 394 _rateLaw2 #_R2
 2113 34,315 326 _rateLaw2 #_R2
 2114 36,292 309 _rateLaw2 #_R2
 2115 36,294 313 _rateLaw2 #_R2
 2116 36,296 195 _rateLaw2 #_R2
 2117 36,315 327 _rateLaw2 #_R2
 2118 38,292 310 _rateLaw2 #_R2
 2119 38,294 314 _rateLaw2 #_R2
 2120 38,296 395 _rateLaw2 #_R2
 2121 38,315 329 _rateLaw2 #_R2
 2122 67,292 318 _rateLaw2 #_R2
 2123 67,294 328 _rateLaw2 #_R2
 2124 67,296 299 _rateLaw2 #_R2
 2125 67,315 334 _rateLaw2 #_R2
 2126 69,292 319 _rateLaw2 #_R2
 2127 69,294 330 _rateLaw2 #_R2
 2128 69,296 396 _rateLaw2 #_R2
 2129 69,315 335 _rateLaw2 #_R2
 2130 71,292 323 _rateLaw2 #_R2
 2131 71,294 331 _rateLaw2 #_R2
 2132 71,296 355 _rateLaw2 #_R2
 2133 71,315 336 _rateLaw2 #_R2
 2134 73,292 324 _rateLaw2 #_R2
 2135 73,294 332 _rateLaw2 #_R2
 2136 73,296 357 _rateLaw2 #_R2
 2137 73,315 337 _rateLaw2 #_R2
 2138 75,292 325 _rateLaw2 #_R2
 2139 75,294 333 _rateLaw2 #_R2
 2140 75,296 359 _rateLaw2 #_R2
 2141 75,315 338 _rateLaw2 #_R2
 2142 136,292 339 _rateLaw2 #_R2
 2143 136,294 341 _rateLaw2 #_R2
 2144 136,296 376 _rateLaw2 #_R2
 2145 136,315 347 _rateLaw2 #_R2
 2146 138,292 340 _rateLaw2 #_R2
 2147 138,294 342 _rateLaw2 #_R2
 2148 138,296 378 _rateLaw2 #_R2
 2149 138,315 348 _rateLaw2 #_R2
 2150 140,292 349 _rateLaw2 #_R2
 2151 140,294 397 _rateLaw2 #_R2
 2152 140,296 398 _rateLaw2 #_R2
 2153 140,315 399 _rateLaw2 #_R2
 2154 142,292 343 _rateLaw2 #_R2
 2155 142,294 345 _rateLaw2 #_R2
 2156 142,296 381 _rateLaw2 #_R2
 2157 142,315 400 _rateLaw2 #_R2
 2158 144,292 344 _rateLaw2 #_R2
 2159 144,294 346 _rateLaw2 #_R2
 2160 144,296 383 _rateLaw2 #_R2
 2161 144,315 401 _rateLaw2 #_R2
 2162 146,292 402 _rateLaw2 #_R2
 2163 146,294 403 _rateLaw2 #_R2
 2164 146,296 404 _rateLaw2 #_R2
 2165 146,315 405 _rateLaw2 #_R2
 2166 182,292 350 _rateLaw2 #_R2
 2167 182,294 406 _rateLaw2 #_R2
 2168 182,296 407 _rateLaw2 #_R2
 2169 182,315 408 _rateLaw2 #_R2
 2170 183,292 351 _rateLaw2 #_R2
 2171 183,294 409 _rateLaw2 #_R2
 2172 183,296 410 _rateLaw2 #_R2
 2173 183,315 411 _rateLaw2 #_R2
 2174 8,293 298 _rateLaw2 #_R2
 2175 11,293 149 _rateLaw2 #_R2
 2176 18,293 305 _rateLaw2 #_R2
 2177 20,293 307 _rateLaw2 #_R2
 2178 31,293 303 _rateLaw2 #_R2
 2179 33,293 304 _rateLaw2 #_R2
 2180 35,293 309 _rateLaw2 #_R2
 2181 37,293 310 _rateLaw2 #_R2
 2182 66,293 318 _rateLaw2 #_R2
 2183 68,293 319 _rateLaw2 #_R2
 2184 70,293 323 _rateLaw2 #_R2
 2185 72,293 324 _rateLaw2 #_R2
 2186 74,293 325 _rateLaw2 #_R2
 2187 135,293 339 _rateLaw2 #_R2
 2188 137,293 340 _rateLaw2 #_R2
 2189 139,293 349 _rateLaw2 #_R2
 2190 141,293 343 _rateLaw2 #_R2
 2191 143,293 344 _rateLaw2 #_R2
 2192 145,293 402 _rateLaw2 #_R2
 2193 180,293 350 _rateLaw2 #_R2
 2194 181,293 351 _rateLaw2 #_R2
 2195 292,293 412 _rateLaw2 #_R2
 2196 293,294 413 _rateLaw2 #_R2
 2197 293,296 414 _rateLaw2 #_R2
 2198 293,315 415 _rateLaw2 #_R2
 2199 8,295 301 _rateLaw2 #_R2
 2200 11,295 194 _rateLaw2 #_R2
 2201 18,295 306 _rateLaw2 #_R2
 2202 20,295 308 _rateLaw2 #_R2
 2203 31,295 311 _rateLaw2 #_R2
 2204 33,295 312 _rateLaw2 #_R2
 2205 35,295 313 _rateLaw2 #_R2
 2206 37,295 314 _rateLaw2 #_R2
 2207 66,295 328 _rateLaw2 #_R2
 2208 68,295 330 _rateLaw2 #_R2
 2209 70,295 331 _rateLaw2 #_R2
 2210 72,295 332 _rateLaw2 #_R2
 2211 74,295 333 _rateLaw2 #_R2
 2212 135,295 341 _rateLaw2 #_R2
 2213 137,295 342 _rateLaw2 #_R2
 2214 139,295 397 _rateLaw2 #_R2
 2215 141,295 345 _rateLaw2 #_R2
 2216 143,295 346 _rateLaw2 #_R2
 2217 145,295 403 _rateLaw2 #_R2
 2218 180,295 406 _rateLaw2 #_R2
 2219 181,295 409 _rateLaw2 #_R2
 2220 292,295 413 _rateLaw2 #_R2
 2221 294,295 416 _rateLaw2 #_R2
 2222 295,296 417 _rateLaw2 #_R2
 2223 295,315 418 _rateLaw2 #_R2
 2224 8,297 390 _rateLaw2 #_R2
 2225 11,297 391 _rateLaw2 #_R2
 2226 18,297 392 _rateLaw2 #_R2
 2227 20,297 352 _rateLaw2 #_R2
 2228 31,297 393 _rateLaw2 #_R2
 2229 33,297 394 _rateLaw2 #_R2
 2230 35,297 195 _rateLaw2 #_R2
 2231 37,297 395 _rateLaw2 #_R2
 2232 66,297 299 _rateLaw2 #_R2
 2233 68,297 396 _rateLaw2 #_R2
 2234 70,297 355 _rateLaw2 #_R2
 2235 72,297 357 _rateLaw2 #_R2
 2236 74,297 359 _rateLaw2 #_R2
 2237 135,297 376 _rateLaw2 #_R2
 2238 137,297 378 _rateLaw2 #_R2
 2239 139,297 398 _rateLaw2 #_R2
 2240 141,297 381 _rateLaw2 #_R2
 2241 143,297 383 _rateLaw2 #_R2
 2242 145,297 404 _rateLaw2 #_R2
 2243 180,297 407 _rateLaw2 #_R2
 2244 181,297 410 _rateLaw2 #_R2
 2245 292,297 414 _rateLaw2 #_R2
 2246 294,297 417 _rateLaw2 #_R2
 2247 296,297 388 _rateLaw2 #_R2
 2248 297,315 419 _rateLaw2 #_R2
 2249 8,316 317 _rateLaw2 #_R2
 2250 11,316 302 _rateLaw2 #_R2
 2251 18,316 321 _rateLaw2 #_R2
 2252 20,316 322 _rateLaw2 #_R2
 2253 31,316 320 _rateLaw2 #_R2
 2254 33,316 326 _rateLaw2 #_R2
 2255 35,316 327 _rateLaw2 #_R2
 2256 37,316 329 _rateLaw2 #_R2
 2257 66,316 334 _rateLaw2 #_R2
 2258 68,316 335 _rateLaw2 #_R2
 2259 70,316 336 _rateLaw2 #_R2
 2260 72,316 337 _rateLaw2 #_R2
 2261 74,316 338 _rateLaw2 #_R2
 2262 135,316 347 _rateLaw2 #_R2
 2263 137,316 348 _rateLaw2 #_R2
 2264 139,316 399 _rateLaw2 #_R2
 2265 141,316 400 _rateLaw2 #_R2
 2266 143,316 401 _rateLaw2 #_R2
 2267 145,316 405 _rateLaw2 #_R2
 2268 180,316 408 _rateLaw2 #_R2
 2269 181,316 411 _rateLaw2 #_R2
 2270 292,316 415 _rateLaw2 #_R2
 2271 294,316 418 _rateLaw2 #_R2
 2272 296,316 419 _rateLaw2 #_R2
 2273 315,316 420 _rateLaw2 #_R2
 2274 199 18,140 km2 #_reverse__R2
 2275 199 19,139 km2 #_reverse__R2
 2276 200 18,146 km2 #_reverse__R2
 2277 200 19,145 km2 #_reverse__R2
 2278 201 18,182 km2 #_reverse__R2
 2279 201 19,180 km2 #_reverse__R2
 2280 202 18,183 km2 #_reverse__R2
 2281 202 19,181 km2 #_reverse__R2
 2282 203 21,139 km2 #_reverse__R2
 2283 203 20,140 km2 #_reverse__R2
 2284 204 20,146 km2 #_reverse__R2
 2285 204 21,145 km2 #_reverse__R2
 2286 205 21,180 km2 #_reverse__R2
 2287 205 20,182 km2 #_reverse__R2
 2288 206 21,181 km2 #_reverse__R2
 2289 206 20,183 km2 #_reverse__R2
 2290 207 32,145 km2 #_reverse__R2
 2291 207 31,146 km2 #_reverse__R2
 2292 208 34,139 km2 #_reverse__R2
 2293 208 33,140 km2 #_reverse__R2
 2294 209 33,146 km2 #_reverse__R2
 2295 209 34,145 km2 #_reverse__R2
 2296 210 34,180 km2 #_reverse__R2
 2297 210 33,182 km2 #_reverse__R2
 2298 211 34,181 km2 #_reverse__R2
 2299 211 33,183 km2 #_reverse__R2
 2300 212 36,139 km2 #_reverse__R2
 2301 212 35,140 km2 #_reverse__R2
 2302 213 36,145 km2 #_reverse__R2
 2303 213 35,146 km2 #_reverse__R2
 2304 214 36,180 km2 #_reverse__R2
 2305 214 35,182 km2 #_reverse__R2
 2306 215 36,181 km2 #_reverse__R2
 2307 215 35,183 km2 #_reverse__R2
 2308 216 37,140 km2 #_reverse__R2
 2309 216 38,139 km2 #_reverse__R2
 2310 217 37,146 km2 #_reverse__R2
 2311 217 38,145 km2 #_reverse__R2
 2312 218 37,182 km2 #_reverse__R2
 2313 218 38,180 km2 #_reverse__R2
 2314 219 37,183 km2 #_reverse__R2
 2315 219 38,181 km2 #_reverse__R2
 2316 220 67,139 km2 #_reverse__R2
 2317 220 66,140 km2 #_reverse__R2
 2318 221 67,141 km2 #_reverse__R2
 2319 221 66,142 km2 #_reverse__R2
 2320 222 67,143 km2 #_reverse__R2
 2321 222 66,144 km2 #_reverse__R2
 2322 223 67,145 km2 #_reverse__R2
 2323 223 66,146 km2 #_reverse__R2
 2324 224 67,180 km2 #_reverse__R2
 2325 224 66,182 km2 #_reverse__R2
 2326 225 67,181 km2 #_reverse__R2
 2327 225 66,183 km2 #_reverse__R2
 2328 226 68,140 km2 #_reverse__R2
 2329 226 69,139 km2 #_reverse__R2
 2330 227 69,141 km2 #_reverse__R2
 2331 227 68,142 km2 #_reverse__R2
 2332 228 69,143 km2 #_reverse__R2
 2333 228 68,144 km2 #_reverse__R2
 2334 229 68,146 km2 #_reverse__R2
 2335 229 69,145 km2 #_reverse__R2
 2336 230 68,182 km2 #_reverse__R2
 2337 230 69,180 km2 #_reverse__R2
 2338 231 68,183 km2 #_reverse__R2
 2339 231 69,181 km2 #_reverse__R2
 2340 232 70,136 km2 #_reverse__R2
 2341 232 71,135 km2 #_reverse__R2
 2342 233 70,138 km2 #_reverse__R2
 2343 233 71,137 km2 #_reverse__R2
 2344 234 70,140 km2 #_reverse__R2
 2345 234 71,139 km2 #_reverse__R2
 2346 235 71,141 km2 #_reverse__R2
 2347 235 70,142 km2 #_reverse__R2
 2348 236 71,143 km2 #_reverse__R2
 2349 236 70,144 km2 #_reverse__R2
 2350 237 70,146 km2 #_reverse__R2
 2351 237 71,145 km2 #_reverse__R2
 2352 238 70,182 km2 #_reverse__R2
 2353 238 71,180 km2 #_reverse__R2
 2354 239 70,183 km2 #_reverse__R2
 2355 239 71,181 km2 #_reverse__R2
 2356 240 72,136 km2 #_reverse__R2
 2357 240 73,135 km2 #_reverse__R2
 2358 241 72,138 km2 #_reverse__R2
 2359 241 73,137 km2 #_reverse__R2
 2360 242 73,139 km2 #_reverse__R2
 2361 242 72,140 km2 #_reverse__R2
 2362 243 73,141 km2 #_reverse__R2
 2363 243 72,142 km2 #_reverse__R2
 2364 244 73,143 km2 #_reverse__R2
 2365 244 72,144 km2 #_reverse__R2
 2366 245 73,145 km2 #_reverse__R2
 2367 245 72,146 km2 #_reverse__R2
 2368 246 73,180 km2 #_reverse__R2
 2369 246 72,182 km2 #_reverse__R2
 2370 247 73,181 km2 #_reverse__R2
 2371 247 72,183 km2 #_reverse__R2
 2372 248 74,136 km2 #_reverse__R2
 2373 248 75,135 km2 #_reverse__R2
 2374 249 74,138 km2 #_reverse__R2
 2375 249 75,137 km2 #_reverse__R2
 2376 250 75,139 km2 #_reverse__R2
 2377 250 74,140 km2 #_reverse__R2
 2378 251 75,141 km2 #_reverse__R2
 2379 251 74,142 km2 #_reverse__R2
 2380 252 75,143 km2 #_reverse__R2
 2381 252 74,144 km2 #_reverse__R2
 2382 253 75,145 km2 #_reverse__R2
 2383 253 74,146 km2 #_reverse__R2
 2384 254 75,180 km2 #_reverse__R2
 2385 254 74,182 km2 #_reverse__R2
 2386 255 75,181 km2 #_reverse__R2
 2387 255 74,183 km2 #_reverse__R2
 2388 256 135,136 2*km2 #_reverse__R2
 2389 257 136,137 km2 #_reverse__R2
 2390 257 135,138 km2 #_reverse__R2
 2391 258 136,139 km2 #_reverse__R2
 2392 258 135,140 km2 #_reverse__R2
 2393 259 136,141 km2 #_reverse__R2
 2394 259 135,142 km2 #_reverse__R2
 2395 260 136,143 km2 #_reverse__R2
 2396 260 135,144 km2 #_reverse__R2
 2397 261 136,145 km2 #_reverse__R2
 2398 261 135,146 km2 #_reverse__R2
 2399 262 136,180 km2 #_reverse__R2
 2400 262 135,182 km2 #_reverse__R2
 2401 263 136,181 km2 #_reverse__R2
 2402 263 135,183 km2 #_reverse__R2
 2403 264 137,138 2*km2 #_reverse__R2
 2404 265 138,139 km2 #_reverse__R2
 2405 265 137,140 km2 #_reverse__R2
 2406 266 138,141 km2 #_reverse__R2
 2407 266 137,142 km2 #_reverse__R2
 2408 267 138,143 km2 #_reverse__R2
 2409 267 137,144 km2 #_reverse__R2
 2410 268 138,145 km2 #_reverse__R2
 2411 268 137,146 km2 #_reverse__R2
 2412 269 138,180 km2 #_reverse__R2
 2413 269 137,182 km2 #_reverse__R2
 2414 270 138,181 km2 #_reverse__R2
 2415 270 137,183 km2 #_reverse__R2
 2416 271 139,140 2*km2 #_reverse__R2
 2417 272 140,141 km2 #_reverse__R2
 2418 272 139,142 km2 #_reverse__R2
 2419 273 140,143 km2 #_reverse__R2
 2420 273 139,144 km2 #_reverse__R2
 2421 274 139,146 km2 #_reverse__R2
 2422 274 140,145 km2 #_reverse__R2
 2423 275 140,180 km2 #_reverse__R2
 2424 275 139,182 km2 #_reverse__R2
 2425 276 140,181 km2 #_reverse__R2
 2426 276 139,183 km2 #_reverse__R2
 2427 277 141,142 2*km2 #_reverse__R2
 2428 278 142,143 km2 #_reverse__R2
 2429 278 141,144 km2 #_reverse__R2
 2430 279 141,146 km2 #_reverse__R2
 2431 279 142,145 km2 #_reverse__R2
 2432 280 141,182 km2 #_reverse__R2
 2433 280 142,180 km2 #_reverse__R2
 2434 281 141,183 km2 #_reverse__R2
 2435 281 142,181 km2 #_reverse__R2
 2436 282 143,144 2*km2 #_reverse__R2
 2437 283 143,146 km2 #_reverse__R2
 2438 283 144,145 km2 #_reverse__R2
 2439 284 143,182 km2 #_reverse__R2
 2440 284 144,180 km2 #_reverse__R2
 2441 285 143,183 km2 #_reverse__R2
 2442 285 144,181 km2 #_reverse__R2
 2443 286 145,146 2*km2 #_reverse__R2
 2444 287 146,180 km2 #_reverse__R2
 2445 287 145,182 km2 #_reverse__R2
 2446 288 146,181 km2 #_reverse__R2
 2447 288 145,183 km2 #_reverse__R2
 2448 289 180,182 2*km2 #_reverse__R2
 2449 290 181,182 km2 #_reverse__R2
 2450 290 180,183 km2 #_reverse__R2
 2451 291 181,183 2*km2 #_reverse__R2
 2452 298 8,293 km2 #_reverse__R2
 2453 298 4,292 km2 #_reverse__R2
 2454 299 67,296 km2 #_reverse__R2
 2455 299 66,297 km2 #_reverse__R2
 2456 300 35,421 km2 #_reverse__R2
 2457 300 36,422 km2 #_reverse__R2
 2458 301 4,294 km2 #_reverse__R2
 2459 301 8,295 km2 #_reverse__R2
 2460 302 9,315 km2 #_reverse__R2
 2461 302 11,316 km2 #_reverse__R2
 2462 303 31,293 km2 #_reverse__R2
 2463 303 32,292 km2 #_reverse__R2
 2464 304 33,293 km2 #_reverse__R2
 2465 304 34,292 km2 #_reverse__R2
 2466 305 18,293 km2 #_reverse__R2
 2467 305 19,292 km2 #_reverse__R2
 2468 306 19,294 km2 #_reverse__R2
 2469 306 18,295 km2 #_reverse__R2
 2470 307 20,293 km2 #_reverse__R2
 2471 307 21,292 km2 #_reverse__R2
 2472 308 21,294 km2 #_reverse__R2
 2473 308 20,295 km2 #_reverse__R2
 2474 309 35,293 km2 #_reverse__R2
 2475 309 36,292 km2 #_reverse__R2
 2476 310 37,293 km2 #_reverse__R2
 2477 310 38,292 km2 #_reverse__R2
 2478 311 32,294 km2 #_reverse__R2
 2479 311 31,295 km2 #_reverse__R2
 2480 312 34,294 km2 #_reverse__R2
 2481 312 33,295 km2 #_reverse__R2
 2482 313 36,294 km2 #_reverse__R2
 2483 313 35,295 km2 #_reverse__R2
 2484 314 37,295 km2 #_reverse__R2
 2485 314 38,294 km2 #_reverse__R2
 2486 317 4,315 km2 #_reverse__R2
 2487 317 8,316 km2 #_reverse__R2
 2488 318 67,292 km2 #_reverse__R2
 2489 318 66,293 km2 #_reverse__R2
 2490 319 68,293 km2 #_reverse__R2
 2491 319 69,292 km2 #_reverse__R2
 2492 320 32,315 km2 #_reverse__R2
 2493 320 31,316 km2 #_reverse__R2
 2494 321 18,316 km2 #_reverse__R2
 2495 321 19,315 km2 #_reverse__R2
 2496 322 21,315 km2 #_reverse__R2
 2497 322 20,316 km2 #_reverse__R2
 2498 323 70,293 km2 #_reverse__R2
 2499 323 71,292 km2 #_reverse__R2
 2500 324 72,293 km2 #_reverse__R2
 2501 324 73,292 km2 #_reverse__R2
 2502 325 74,293 km2 #_reverse__R2
 2503 325 75,292 km2 #_reverse__R2
 2504 326 34,315 km2 #_reverse__R2
 2505 326 33,316 km2 #_reverse__R2
 2506 327 36,315 km2 #_reverse__R2
 2507 327 35,316 km2 #_reverse__R2
 2508 328 67,294 km2 #_reverse__R2
 2509 328 66,295 km2 #_reverse__R2
 2510 329 37,316 km2 #_reverse__R2
 2511 329 38,315 km2 #_reverse__R2
 2512 330 69,294 km2 #_reverse__R2
 2513 330 68,295 km2 #_reverse__R2
 2514 331 71,294 km2 #_reverse__R2
 2515 331 70,295 km2 #_reverse__R2
 2516 332 73,294 km2 #_reverse__R2
 2517 332 72,295 km2 #_reverse__R2
 2518 333 75,294 km2 #_reverse__R2
 2519 333 74,295 km2 #_reverse__R2
 2520 334 67,315 km2 #_reverse__R2
 2521 334 66,316 km2 #_reverse__R2
 2522 335 68,316 km2 #_reverse__R2
 2523 335 69,315 km2 #_reverse__R2
 2524 336 70,316 km2 #_reverse__R2
 2525 336 71,315 km2 #_reverse__R2
 2526 337 73,315 km2 #_reverse__R2
 2527 337 72,316 km2 #_reverse__R2
 2528 338 75,315 km2 #_reverse__R2
 2529 338 74,316 km2 #_reverse__R2
 2530 339 136,292 km2 #_reverse__R2
 2531 339 135,293 km2 #_reverse__R2
 2532 340 138,292 km2 #_reverse__R2
 2533 340 137,293 km2 #_reverse__R2
 2534 341 136,294 km2 #_reverse__R2
 2535 341 135,295 km2 #_reverse__R2
 2536 342 138,294 km2 #_reverse__R2
 2537 342 137,295 km2 #_reverse__R2
 2538 343 141,293 km2 #_reverse__R2
 2539 343 142,292 km2 #_reverse__R2
 2540 344 143,293 km2 #_reverse__R2
 2541 344 144,292 km2 #_reverse__R2
 2542 345 142,294 km2 #_reverse__R2
 2543 345 141,295 km2 #_reverse__R2
 2544 346 144,294 km2 #_reverse__R2
 2545 346 143,295 km2 #_reverse__R2
 2546 347 136,315 km2 #_reverse__R2
 2547 347 135,316 km2 #_reverse__R2
 2548 348 138,315 km2 #_reverse__R2
 2549 348 137,316 km2 #_reverse__R2
 2550 349 139,293 km2 #_reverse__R2
 2551 349 140,292 km2 #_reverse__R2
 2552 350 180,293 km2 #_reverse__R2
 2553 350 182,292 km2 #_reverse__R2
 2554 351 181,293 km2 #_reverse__R2
 2555 351 183,292 km2 #_reverse__R2
 2556 352 20,297 km2 #_reverse__R2
 2557 352 21,296 km2 #_reverse__R2
 2558 354 36,423 km2 #_reverse__R2
 2559 354 35,424 km2 #_reverse__R2
 2560 355 70,297 km2 #_reverse__R2
 2561 355 71,296 km2 #_reverse__R2
 2562 356 36,425 km2 #_reverse__R2
 2563 356 35,426 km2 #_reverse__R2
 2564 357 72,297 km2 #_reverse__R2
 2565 357 73,296 km2 #_reverse__R2
 2566 358 36,427 km2 #_reverse__R2
 2567 358 35,428 km2 #_reverse__R2
 2568 359 74,297 km2 #_reverse__R2
 2569 359 75,296 km2 #_reverse__R2
 2570 360 67,422 km2 #_reverse__R2
 2571 360 66,421 km2 #_reverse__R2
 2572 361 67,423 km2 #_reverse__R2
 2573 361 66,424 km2 #_reverse__R2
 2574 362 70,421 km2 #_reverse__R2
 2575 362 71,422 km2 #_reverse__R2
 2576 363 67,425 km2 #_reverse__R2
 2577 363 66,426 km2 #_reverse__R2
 2578 364 72,421 km2 #_reverse__R2
 2579 364 73,422 km2 #_reverse__R2
 2580 365 67,427 km2 #_reverse__R2
 2581 365 66,428 km2 #_reverse__R2
 2582 366 74,421 km2 #_reverse__R2
 2583 366 75,422 km2 #_reverse__R2
 2584 367 71,423 km2 #_reverse__R2
 2585 367 70,424 km2 #_reverse__R2
 2586 368 70,426 km2 #_reverse__R2
 2587 368 71,425 km2 #_reverse__R2
 2588 369 73,423 km2 #_reverse__R2
 2589 369 72,424 km2 #_reverse__R2
 2590 370 70,428 km2 #_reverse__R2
 2591 370 71,427 km2 #_reverse__R2
 2592 371 75,423 km2 #_reverse__R2
 2593 371 74,424 km2 #_reverse__R2
 2594 372 73,425 km2 #_reverse__R2
 2595 372 72,426 km2 #_reverse__R2
 2596 373 73,427 km2 #_reverse__R2
 2597 373 72,428 km2 #_reverse__R2
 2598 374 74,426 km2 #_reverse__R2
 2599 374 75,425 km2 #_reverse__R2
 2600 375 75,427 km2 #_reverse__R2
 2601 375 74,428 km2 #_reverse__R2
 2602 376 136,296 km2 #_reverse__R2
 2603 376 135,297 km2 #_reverse__R2
 2604 377 35,429 km2 #_reverse__R2
 2605 377 36,430 km2 #_reverse__R2
 2606 378 138,296 km2 #_reverse__R2
 2607 378 137,297 km2 #_reverse__R2
 2608 379 35,431 km2 #_reverse__R2
 2609 379 36,432 km2 #_reverse__R2
 2610 380 36,433 km2 #_reverse__R2
 2611 380 35,434 km2 #_reverse__R2
 2612 381 141,297 km2 #_reverse__R2
 2613 381 142,296 km2 #_reverse__R2
 2614 382 36,435 km2 #_reverse__R2
 2615 382 35,436 km2 #_reverse__R2
 2616 383 143,297 km2 #_reverse__R2
 2617 383 144,296 km2 #_reverse__R2
 2618 384 67,430 km2 #_reverse__R2
 2619 384 66,429 km2 #_reverse__R2
 2620 385 135,421 km2 #_reverse__R2
 2621 385 136,422 km2 #_reverse__R2
 2622 386 67,432 km2 #_reverse__R2
 2623 386 66,431 km2 #_reverse__R2
 2624 387 137,421 km2 #_reverse__R2
 2625 387 138,422 km2 #_reverse__R2
 2626 388 296,297 2*km2 #_reverse__R2
 2627 2,200 305 _rateLaw3 #_R3
 2628 2,203 190 _rateLaw3 #_R3
 2629 2,204 307 _rateLaw3 #_R3
 2630 2,204 207 _rateLaw3 #_R3
 2631 2,205 191 _rateLaw3 #_R3
 2632 2,206 192 _rateLaw3 #_R3
 2633 2,207 303 _rateLaw3 #_R3
 2634 2,209 304 _rateLaw3 #_R3
 2635 2,212 220 _rateLaw3 #_R3
 2636 2,213 223 _rateLaw3 #_R3
 2637 2,213 309 _rateLaw3 #_R3
 2638 2,214 224 _rateLaw3 #_R3
 2639 2,215 225 _rateLaw3 #_R3
 2640 2,217 310 _rateLaw3 #_R3
 2641 2,223 318 _rateLaw3 #_R3
 2642 2,229 319 _rateLaw3 #_R3
 2643 2,237 323 _rateLaw3 #_R3
 2644 2,240 256 _rateLaw3 #_R3
 2645 2,241 257 _rateLaw3 #_R3
 2646 2,242 258 _rateLaw3 #_R3
 2647 2,243 259 _rateLaw3 #_R3
 2648 2,244 260 _rateLaw3 #_R3
 2649 2,245 261 _rateLaw3 #_R3
 2650 2,245 324 _rateLaw3 #_R3
 2651 2,246 262 _rateLaw3 #_R3
 2652 2,247 263 _rateLaw3 #_R3
 2653 2,248 257 _rateLaw3 #_R3
 2654 2,249 264 _rateLaw3 #_R3
 2655 2,250 265 _rateLaw3 #_R3
 2656 2,251 266 _rateLaw3 #_R3
 2657 2,252 267 _rateLaw3 #_R3
 2658 2,253 268 _rateLaw3 #_R3
 2659 2,253 325 _rateLaw3 #_R3
 2660 2,254 269 _rateLaw3 #_R3
 2661 2,255 270 _rateLaw3 #_R3
 2662 2,261 339 _rateLaw3 #_R3
 2663 2,268 340 _rateLaw3 #_R3
 2664 2,274 349 _rateLaw3 #_R3
 2665 2,279 343 _rateLaw3 #_R3
 2666 2,283 344 _rateLaw3 #_R3
 2667 2,286 402 2*_rateLaw3 #_R3
 2668 2,287 350 _rateLaw3 #_R3
 2669 2,288 351 _rateLaw3 #_R3
 2670 2,296 422 _rateLaw3 #_R3
 2671 2,297 421 _rateLaw3 #_R3
 2672 2,298 149 _rateLaw3 #_R3
 2673 2,299 360 _rateLaw3 #_R3
 2674 2,300 360 _rateLaw3 #_R3
 2675 2,301 194 _rateLaw3 #_R3
 2676 2,307 303 _rateLaw3 #_R3
 2677 2,308 311 _rateLaw3 #_R3
 2678 2,309 318 _rateLaw3 #_R3
 2679 2,313 328 _rateLaw3 #_R3
 2680 2,317 302 _rateLaw3 #_R3
 2681 2,322 320 _rateLaw3 #_R3
 2682 2,324 339 _rateLaw3 #_R3
 2683 2,325 340 _rateLaw3 #_R3
 2684 2,327 334 _rateLaw3 #_R3
 2685 2,332 341 _rateLaw3 #_R3
 2686 2,333 342 _rateLaw3 #_R3
 2687 2,337 347 _rateLaw3 #_R3
 2688 2,338 348 _rateLaw3 #_R3
 2689 2,352 437 _rateLaw3 #_R3
 2690 2,352 393 _rateLaw3 #_R3
 2691 2,354 361 _rateLaw3 #_R3
 2692 2,355 362 _rateLaw3 #_R3
 2693 2,356 363 _rateLaw3 #_R3
 2694 2,356 377 _rateLaw3 #_R3
 2695 2,357 364 _rateLaw3 #_R3
 2696 2,357 376 _rateLaw3 #_R3
 2697 2,358 365 _rateLaw3 #_R3
 2698 2,358 379 _rateLaw3 #_R3
 2699 2,359 366 _rateLaw3 #_R3
 2700 2,359 378 _rateLaw3 #_R3
 2701 2,363 384 _rateLaw3 #_R3
 2702 2,364 385 _rateLaw3 #_R3
 2703 2,365 386 _rateLaw3 #_R3
 2704 2,366 387 _rateLaw3 #_R3
 2705 2,368 438 _rateLaw3 #_R3
 2706 2,369 439 _rateLaw3 #_R3
 2707 2,370 440 _rateLaw3 #_R3
 2708 2,371 441 _rateLaw3 #_R3
 2709 2,372 442 _rateLaw3 #_R3
 2710 2,372 443 _rateLaw3 #_R3
 2711 2,373 444 _rateLaw3 #_R3
 2712 2,373 445 _rateLaw3 #_R3
 2713 2,374 446 _rateLaw3 #_R3
 2714 2,374 447 _rateLaw3 #_R3
 2715 2,375 448 _rateLaw3 #_R3
 2716 2,375 449 _rateLaw3 #_R3
 2717 2,376 385 _rateLaw3 #_R3
 2718 2,377 384 _rateLaw3 #_R3
 2719 2,378 387 _rateLaw3 #_R3
 2720 2,379 386 _rateLaw3 #_R3
 2721 2,380 450 _rateLaw3 #_R3
 2722 2,381 451 _rateLaw3 #_R3
 2723 2,382 452 _rateLaw3 #_R3
 2724 2,383 453 _rateLaw3 #_R3
 2725 2,388 454 2*_rateLaw3 #_R3
 2726 207 2,204 kmL #_reverse__R3
 2727 220 2,212 kmL #_reverse__R3
 2728 221 2,176 kmL #_reverse__R3
 2729 222 2,177 kmL #_reverse__R3
 2730 223 2,213 kmL #_reverse__R3
 2731 224 2,214 kmL #_reverse__R3
 2732 225 2,215 kmL #_reverse__R3
 2733 232 2,130 kmL #_reverse__R3
 2734 233 2,131 kmL #_reverse__R3
 2735 240 2,132 kmL #_reverse__R3
 2736 241 2,133 kmL #_reverse__R3
 2737 248 2,133 kmL #_reverse__R3
 2738 249 2,134 kmL #_reverse__R3
 2739 256 2,240 2*kmL #_reverse__R3
 2740 257 2,241 kmL #_reverse__R3
 2741 257 2,248 kmL #_reverse__R3
 2742 258 2,242 kmL #_reverse__R3
 2743 259 2,243 kmL #_reverse__R3
 2744 260 2,244 kmL #_reverse__R3
 2745 261 2,245 kmL #_reverse__R3
 2746 262 2,246 kmL #_reverse__R3
 2747 263 2,247 kmL #_reverse__R3
 2748 264 2,249 2*kmL #_reverse__R3
 2749 265 2,250 kmL #_reverse__R3
 2750 266 2,251 kmL #_reverse__R3
 2751 267 2,252 kmL #_reverse__R3
 2752 268 2,253 kmL #_reverse__R3
 2753 269 2,254 kmL #_reverse__R3
 2754 270 2,255 kmL #_reverse__R3
 2755 292 2,145 kmL #_reverse__R3
 2756 293 2,146 kmL #_reverse__R3
 2757 298 2,153 kmL #_reverse__R3
 2758 299 2,195 kmL #_reverse__R3
 2759 300 2,195 kmL #_reverse__R3
 2760 302 2,317 kmL #_reverse__R3
 2761 303 2,207 kmL #_reverse__R3
 2762 303 2,307 kmL #_reverse__R3
 2763 304 2,209 kmL #_reverse__R3
 2764 305 2,200 kmL #_reverse__R3
 2765 307 2,204 kmL #_reverse__R3
 2766 309 2,213 kmL #_reverse__R3
 2767 310 2,217 kmL #_reverse__R3
 2768 311 2,308 kmL #_reverse__R3
 2769 318 2,309 kmL #_reverse__R3
 2770 318 2,223 kmL #_reverse__R3
 2771 319 2,229 kmL #_reverse__R3
 2772 320 2,322 kmL #_reverse__R3
 2773 323 2,237 kmL #_reverse__R3
 2774 324 2,245 kmL #_reverse__R3
 2775 325 2,253 kmL #_reverse__R3
 2776 328 2,313 kmL #_reverse__R3
 2777 334 2,327 kmL #_reverse__R3
 2778 339 2,324 kmL #_reverse__R3
 2779 339 2,261 kmL #_reverse__R3
 2780 340 2,325 kmL #_reverse__R3
 2781 340 2,268 kmL #_reverse__R3
 2782 341 2,332 kmL #_reverse__R3
 2783 342 2,333 kmL #_reverse__R3
 2784 343 2,279 kmL #_reverse__R3
 2785 344 2,283 kmL #_reverse__R3
 2786 347 2,337 kmL #_reverse__R3
 2787 348 2,338 kmL #_reverse__R3
 2788 349 2,274 kmL #_reverse__R3
 2789 350 2,287 kmL #_reverse__R3
 2790 351 2,288 kmL #_reverse__R3
 2791 360 2,300 kmL #_reverse__R3
 2792 360 2,299 kmL #_reverse__R3
 2793 361 2,354 kmL #_reverse__R3
 2794 362 2,355 kmL #_reverse__R3
 2795 363 2,356 kmL #_reverse__R3
 2796 364 2,357 kmL #_reverse__R3
 2797 365 2,358 kmL #_reverse__R3
 2798 366 2,359 kmL #_reverse__R3
 2799 376 2,357 kmL #_reverse__R3
 2800 377 2,356 kmL #_reverse__R3
 2801 378 2,359 kmL #_reverse__R3
 2802 379 2,358 kmL #_reverse__R3
 2803 384 2,377 kmL #_reverse__R3
 2804 384 2,363 kmL #_reverse__R3
 2805 385 2,376 kmL #_reverse__R3
 2806 385 2,364 kmL #_reverse__R3
 2807 386 2,379 kmL #_reverse__R3
 2808 386 2,365 kmL #_reverse__R3
 2809 387 2,378 kmL #_reverse__R3
 2810 387 2,366 kmL #_reverse__R3
 2811 2,199 208 _rateLaw4 #_R4
 2812 2,200 209 _rateLaw4 #_R4
 2813 2,201 210 _rateLaw4 #_R4
 2814 2,202 211 _rateLaw4 #_R4
 2815 2,216 226 _rateLaw4 #_R4
 2816 2,217 229 _rateLaw4 #_R4
 2817 2,218 230 _rateLaw4 #_R4
 2818 2,219 231 _rateLaw4 #_R4
 2819 2,221 224 _rateLaw4 #_R4
 2820 2,222 225 _rateLaw4 #_R4
 2821 2,227 230 _rateLaw4 #_R4
 2822 2,228 231 _rateLaw4 #_R4
 2823 2,232 258 _rateLaw4 #_R4
 2824 2,233 265 _rateLaw4 #_R4
 2825 2,234 271 _rateLaw4 #_R4
 2826 2,235 272 _rateLaw4 #_R4
 2827 2,235 238 _rateLaw4 #_R4
 2828 2,236 273 _rateLaw4 #_R4
 2829 2,236 239 _rateLaw4 #_R4
 2830 2,237 274 _rateLaw4 #_R4
 2831 2,238 275 _rateLaw4 #_R4
 2832 2,239 276 _rateLaw4 #_R4
 2833 2,243 246 _rateLaw4 #_R4
 2834 2,244 247 _rateLaw4 #_R4
 2835 2,251 254 _rateLaw4 #_R4
 2836 2,252 255 _rateLaw4 #_R4
 2837 2,259 262 _rateLaw4 #_R4
 2838 2,260 263 _rateLaw4 #_R4
 2839 2,266 269 _rateLaw4 #_R4
 2840 2,267 270 _rateLaw4 #_R4
 2841 2,272 275 _rateLaw4 #_R4
 2842 2,273 276 _rateLaw4 #_R4
 2843 2,277 280 2*_rateLaw4 #_R4
 2844 2,278 284 _rateLaw4 #_R4
 2845 2,278 281 _rateLaw4 #_R4
 2846 2,279 287 _rateLaw4 #_R4
 2847 2,280 289 _rateLaw4 #_R4
 2848 2,281 290 _rateLaw4 #_R4
 2849 2,282 285 2*_rateLaw4 #_R4
 2850 2,283 288 _rateLaw4 #_R4
 2851 2,284 290 _rateLaw4 #_R4
 2852 2,285 291 _rateLaw4 #_R4
 2853 2,294 315 _rateLaw4 #_R4
 2854 2,295 316 _rateLaw4 #_R4
 2855 2,301 317 _rateLaw4 #_R4
 2856 2,305 304 _rateLaw4 #_R4
 2857 2,306 312 _rateLaw4 #_R4
 2858 2,306 321 _rateLaw4 #_R4
 2859 2,308 322 _rateLaw4 #_R4
 2860 2,310 319 _rateLaw4 #_R4
 2861 2,311 320 _rateLaw4 #_R4
 2862 2,312 326 _rateLaw4 #_R4
 2863 2,313 327 _rateLaw4 #_R4
 2864 2,314 329 _rateLaw4 #_R4
 2865 2,314 330 _rateLaw4 #_R4
 2866 2,321 326 _rateLaw4 #_R4
 2867 2,323 349 _rateLaw4 #_R4
 2868 2,328 334 _rateLaw4 #_R4
 2869 2,329 335 _rateLaw4 #_R4
 2870 2,330 335 _rateLaw4 #_R4
 2871 2,331 397 _rateLaw4 #_R4
 2872 2,331 336 _rateLaw4 #_R4
 2873 2,332 337 _rateLaw4 #_R4
 2874 2,333 338 _rateLaw4 #_R4
 2875 2,336 399 _rateLaw4 #_R4
 2876 2,341 347 _rateLaw4 #_R4
 2877 2,342 348 _rateLaw4 #_R4
 2878 2,343 350 _rateLaw4 #_R4
 2879 2,344 351 _rateLaw4 #_R4
 2880 2,345 406 _rateLaw4 #_R4
 2881 2,345 400 _rateLaw4 #_R4
 2882 2,346 409 _rateLaw4 #_R4
 2883 2,346 401 _rateLaw4 #_R4
 2884 2,354 455 _rateLaw4 #_R4
 2885 2,355 398 _rateLaw4 #_R4
 2886 2,361 456 _rateLaw4 #_R4
 2887 2,362 457 _rateLaw4 #_R4
 2888 2,367 458 _rateLaw4 #_R4
 2889 2,367 459 _rateLaw4 #_R4
 2890 2,368 460 _rateLaw4 #_R4
 2891 2,369 461 _rateLaw4 #_R4
 2892 2,370 462 _rateLaw4 #_R4
 2893 2,371 463 _rateLaw4 #_R4
 2894 2,380 464 _rateLaw4 #_R4
 2895 2,381 407 _rateLaw4 #_R4
 2896 2,382 465 _rateLaw4 #_R4
 2897 2,383 410 _rateLaw4 #_R4
 2898 199 2,95 kmLs #_reverse__R4
 2899 201 2,162 kmLs #_reverse__R4
 2900 202 2,163 kmLs #_reverse__R4
 2901 203 2,100 kmLs #_reverse__R4
 2902 205 2,166 kmLs #_reverse__R4
 2903 206 2,167 kmLs #_reverse__R4
 2904 208 2,199 kmLs #_reverse__R4
 2905 208 2,107 kmLs #_reverse__R4
 2906 209 2,200 kmLs #_reverse__R4
 2907 210 2,201 kmLs #_reverse__R4
 2908 210 2,174 kmLs #_reverse__R4
 2909 211 2,202 kmLs #_reverse__R4
 2910 211 2,175 kmLs #_reverse__R4
 2911 212 2,112 kmLs #_reverse__R4
 2912 214 2,176 kmLs #_reverse__R4
 2913 215 2,177 kmLs #_reverse__R4
 2914 216 2,117 kmLs #_reverse__R4
 2915 218 2,178 kmLs #_reverse__R4
 2916 219 2,179 kmLs #_reverse__R4
 2917 220 2,122 kmLs #_reverse__R4
 2918 224 2,221 kmLs #_reverse__R4
 2919 225 2,222 kmLs #_reverse__R4
 2920 226 2,126 kmLs #_reverse__R4
 2921 226 2,216 kmLs #_reverse__R4
 2922 227 2,178 kmLs #_reverse__R4
 2923 228 2,179 kmLs #_reverse__R4
 2924 229 2,217 kmLs #_reverse__R4
 2925 230 2,227 kmLs #_reverse__R4
 2926 230 2,218 kmLs #_reverse__R4
 2927 231 2,228 kmLs #_reverse__R4
 2928 231 2,219 kmLs #_reverse__R4
 2929 234 2,129 kmLs #_reverse__R4
 2930 238 2,235 kmLs #_reverse__R4
 2931 239 2,236 kmLs #_reverse__R4
 2932 242 2,130 kmLs #_reverse__R4
 2933 246 2,243 kmLs #_reverse__R4
 2934 247 2,244 kmLs #_reverse__R4
 2935 250 2,131 kmLs #_reverse__R4
 2936 254 2,251 kmLs #_reverse__R4
 2937 255 2,252 kmLs #_reverse__R4
 2938 258 2,232 kmLs #_reverse__R4
 2939 262 2,259 kmLs #_reverse__R4
 2940 263 2,260 kmLs #_reverse__R4
 2941 265 2,233 kmLs #_reverse__R4
 2942 269 2,266 kmLs #_reverse__R4
 2943 270 2,267 kmLs #_reverse__R4
 2944 271 2,234 2*kmLs #_reverse__R4
 2945 272 2,235 kmLs #_reverse__R4
 2946 273 2,236 kmLs #_reverse__R4
 2947 274 2,237 kmLs #_reverse__R4
 2948 275 2,238 kmLs #_reverse__R4
 2949 275 2,272 kmLs #_reverse__R4
 2950 276 2,239 kmLs #_reverse__R4
 2951 276 2,273 kmLs #_reverse__R4
 2952 280 2,277 kmLs #_reverse__R4
 2953 281 2,278 kmLs #_reverse__R4
 2954 284 2,278 kmLs #_reverse__R4
 2955 285 2,282 kmLs #_reverse__R4
 2956 287 2,279 kmLs #_reverse__R4
 2957 288 2,283 kmLs #_reverse__R4
 2958 289 2,280 2*kmLs #_reverse__R4
 2959 290 2,281 kmLs #_reverse__R4
 2960 290 2,284 kmLs #_reverse__R4
 2961 291 2,285 2*kmLs #_reverse__R4
 2962 302 2,194 kmLs #_reverse__R4
 2963 304 2,305 kmLs #_reverse__R4
 2964 312 2,306 kmLs #_reverse__R4
 2965 315 2,294 kmLs #_reverse__R4
 2966 316 2,295 kmLs #_reverse__R4
 2967 317 2,301 kmLs #_reverse__R4
 2968 319 2,310 kmLs #_reverse__R4
 2969 320 2,311 kmLs #_reverse__R4
 2970 321 2,306 kmLs #_reverse__R4
 2971 322 2,308 kmLs #_reverse__R4
 2972 326 2,321 kmLs #_reverse__R4
 2973 326 2,312 kmLs #_reverse__R4
 2974 327 2,313 kmLs #_reverse__R4
 2975 329 2,314 kmLs #_reverse__R4
 2976 330 2,314 kmLs #_reverse__R4
 2977 334 2,328 kmLs #_reverse__R4
 2978 335 2,330 kmLs #_reverse__R4
 2979 335 2,329 kmLs #_reverse__R4
 2980 336 2,331 kmLs #_reverse__R4
 2981 337 2,332 kmLs #_reverse__R4
 2982 338 2,333 kmLs #_reverse__R4
 2983 347 2,341 kmLs #_reverse__R4
 2984 348 2,342 kmLs #_reverse__R4
 2985 349 2,323 kmLs #_reverse__R4
 2986 350 2,343 kmLs #_reverse__R4
 2987 351 2,344 kmLs #_reverse__R4
 2988 17,353 391 _rateLaw5 #_R5
 2989 20,353 296 _rateLaw5 #_R5
 2990 21,353 297 _rateLaw5 #_R5
 2991 22,353 466 _rateLaw5 #_R5
 2992 24,353 390 _rateLaw5 #_R5
 2993 27,353 467 _rateLaw5 #_R5
 2994 29,353 392 _rateLaw5 #_R5
 2995 30,353 352 2*_rateLaw5 #_R5
 2996 31,353 422 _rateLaw5 #_R5
 2997 32,353 421 _rateLaw5 #_R5
 2998 37,353 423 _rateLaw5 #_R5
 2999 38,353 424 _rateLaw5 #_R5
 3000 39,353 468 _rateLaw5 #_R5
 3001 43,353 469 _rateLaw5 #_R5
 3002 44,353 470 _rateLaw5 #_R5
 3003 47,353 471 2*_rateLaw5 #_R5
 3004 48,353 472 _rateLaw5 #_R5
 3005 50,353 473 _rateLaw5 #_R5
 3006 53,353 474 _rateLaw5 #_R5
 3007 54,353 437 _rateLaw5 #_R5
 3008 54,353 393 _rateLaw5 #_R5
 3009 55,353 394 _rateLaw5 #_R5
 3010 56,353 195 _rateLaw5 #_R5
 3011 57,353 395 _rateLaw5 #_R5
 3012 57,353 475 _rateLaw5 #_R5
 3013 58,353 300 _rateLaw5 #_R5
 3014 59,353 476 _rateLaw5 #_R5
 3015 59,353 477 _rateLaw5 #_R5
 3016 62,353 478 _rateLaw5 #_R5
 3017 64,353 354 _rateLaw5 #_R5
 3018 65,353 479 2*_rateLaw5 #_R5
 3019 68,353 480 _rateLaw5 #_R5
 3020 69,353 481 _rateLaw5 #_R5
 3021 79,353 482 _rateLaw5 #_R5
 3022 84,353 360 _rateLaw5 #_R5
 3023 91,353 483 _rateLaw5 #_R5
 3024 91,353 484 _rateLaw5 #_R5
 3025 94,353 485 _rateLaw5 #_R5
 3026 98,353 299 _rateLaw5 #_R5
 3027 99,353 396 _rateLaw5 #_R5
 3028 99,353 486 _rateLaw5 #_R5
 3029 100,353 355 _rateLaw5 #_R5
 3030 101,353 357 _rateLaw5 #_R5
 3031 102,353 359 _rateLaw5 #_R5
 3032 103,353 362 _rateLaw5 #_R5
 3033 104,353 364 _rateLaw5 #_R5
 3034 105,353 366 _rateLaw5 #_R5
 3035 106,353 487 _rateLaw5 #_R5
 3036 111,353 455 _rateLaw5 #_R5
 3037 115,353 361 _rateLaw5 #_R5
 3038 116,353 488 _rateLaw5 #_R5
 3039 116,353 489 _rateLaw5 #_R5
 3040 117,353 367 _rateLaw5 #_R5
 3041 118,353 369 _rateLaw5 #_R5
 3042 119,353 371 _rateLaw5 #_R5
 3043 121,353 456 _rateLaw5 #_R5
 3044 125,353 490 2*_rateLaw5 #_R5
 3045 126,353 459 _rateLaw5 #_R5
 3046 127,353 461 _rateLaw5 #_R5
 3047 128,353 463 _rateLaw5 #_R5
 3048 156,353 385 _rateLaw5 #_R5
 3049 157,353 387 _rateLaw5 #_R5
 3050 164,353 376 _rateLaw5 #_R5
 3051 165,353 378 _rateLaw5 #_R5
 3052 166,353 381 _rateLaw5 #_R5
 3053 167,353 383 _rateLaw5 #_R5
 3054 170,353 439 _rateLaw5 #_R5
 3055 171,353 441 _rateLaw5 #_R5
 3056 172,353 451 _rateLaw5 #_R5
 3057 173,353 453 _rateLaw5 #_R5
 3058 178,353 491 _rateLaw5 #_R5
 3059 179,353 492 _rateLaw5 #_R5
 3060 188,353 493 _rateLaw5 #_R5
 3061 189,353 494 _rateLaw5 #_R5
 3062 190,353 457 _rateLaw5 #_R5
 3063 191,353 495 _rateLaw5 #_R5
 3064 192,353 496 _rateLaw5 #_R5
 3065 3,203 212 _rateLaw5 #_R5
 3066 86,203 242 _rateLaw5 #_R5
 3067 87,203 250 _rateLaw5 #_R5
 3068 193,203 274 _rateLaw5 #_R5
 3069 203,353 398 _rateLaw5 #_R5
 3070 3,204 213 _rateLaw5 #_R5
 3071 86,204 245 _rateLaw5 #_R5
 3072 87,204 253 _rateLaw5 #_R5
 3073 193,204 286 _rateLaw5 #_R5
 3074 204,353 404 _rateLaw5 #_R5
 3075 3,205 214 _rateLaw5 #_R5
 3076 86,205 246 _rateLaw5 #_R5
 3077 87,205 254 _rateLaw5 #_R5
 3078 193,205 287 _rateLaw5 #_R5
 3079 205,353 407 _rateLaw5 #_R5
 3080 3,206 215 _rateLaw5 #_R5
 3081 86,206 247 _rateLaw5 #_R5
 3082 87,206 255 _rateLaw5 #_R5
 3083 193,206 288 _rateLaw5 #_R5
 3084 206,353 410 _rateLaw5 #_R5
 3085 3,207 223 _rateLaw5 #_R5
 3086 86,207 261 _rateLaw5 #_R5
 3087 87,207 268 _rateLaw5 #_R5
 3088 193,207 402 _rateLaw5 #_R5
 3089 207,353 497 _rateLaw5 #_R5
 3090 3,216 234 _rateLaw5 #_R5
 3091 86,216 272 _rateLaw5 #_R5
 3092 87,216 273 _rateLaw5 #_R5
 3093 193,216 397 _rateLaw5 #_R5
 3094 216,353 458 _rateLaw5 #_R5
 3095 3,217 237 _rateLaw5 #_R5
 3096 86,217 279 _rateLaw5 #_R5
 3097 87,217 283 _rateLaw5 #_R5
 3098 193,217 403 _rateLaw5 #_R5
 3099 217,353 498 _rateLaw5 #_R5
 3100 3,218 238 _rateLaw5 #_R5
 3101 86,218 280 _rateLaw5 #_R5
 3102 87,218 284 _rateLaw5 #_R5
 3103 193,218 406 _rateLaw5 #_R5
 3104 218,353 499 _rateLaw5 #_R5
 3105 3,219 239 _rateLaw5 #_R5
 3106 86,219 281 _rateLaw5 #_R5
 3107 87,219 285 _rateLaw5 #_R5
 3108 193,219 409 _rateLaw5 #_R5
 3109 219,353 500 _rateLaw5 #_R5
 3110 3,226 271 _rateLaw5 #_R5
 3111 86,226 275 _rateLaw5 #_R5
 3112 87,226 276 _rateLaw5 #_R5
 3113 193,226 399 _rateLaw5 #_R5
 3114 226,353 501 _rateLaw5 #_R5
 3115 3,227 272 _rateLaw5 #_R5
 3116 86,227 280 _rateLaw5 #_R5
 3117 87,227 281 _rateLaw5 #_R5
 3118 193,227 400 _rateLaw5 #_R5
 3119 227,353 502 _rateLaw5 #_R5
 3120 3,228 273 _rateLaw5 #_R5
 3121 86,228 284 _rateLaw5 #_R5
 3122 87,228 285 _rateLaw5 #_R5
 3123 193,228 401 _rateLaw5 #_R5
 3124 228,353 503 _rateLaw5 #_R5
 3125 3,229 274 _rateLaw5 #_R5
 3126 86,229 287 _rateLaw5 #_R5
 3127 87,229 288 _rateLaw5 #_R5
 3128 193,229 405 _rateLaw5 #_R5
 3129 229,353 504 _rateLaw5 #_R5
 3130 3,230 275 _rateLaw5 #_R5
 3131 86,230 289 _rateLaw5 #_R5
 3132 87,230 290 _rateLaw5 #_R5
 3133 193,230 408 _rateLaw5 #_R5
 3134 230,353 505 _rateLaw5 #_R5
 3135 3,231 276 _rateLaw5 #_R5
 3136 86,231 290 _rateLaw5 #_R5
 3137 87,231 291 _rateLaw5 #_R5
 3138 193,231 411 _rateLaw5 #_R5
 3139 231,353 506 _rateLaw5 #_R5
 3140 3,303 318 _rateLaw5 #_R5
 3141 86,303 339 _rateLaw5 #_R5
 3142 87,303 340 _rateLaw5 #_R5
 3143 193,303 412 _rateLaw5 #_R5
 3144 303,353 507 _rateLaw5 #_R5
 3145 3,307 309 _rateLaw5 #_R5
 3146 86,307 324 _rateLaw5 #_R5
 3147 87,307 325 _rateLaw5 #_R5
 3148 193,307 402 _rateLaw5 #_R5
 3149 307,353 414 _rateLaw5 #_R5
 3150 3,308 313 _rateLaw5 #_R5
 3151 86,308 332 _rateLaw5 #_R5
 3152 87,308 333 _rateLaw5 #_R5
 3153 193,308 403 _rateLaw5 #_R5
 3154 308,353 417 _rateLaw5 #_R5
 3155 3,310 323 _rateLaw5 #_R5
 3156 86,310 343 _rateLaw5 #_R5
 3157 87,310 344 _rateLaw5 #_R5
 3158 193,310 413 _rateLaw5 #_R5
 3159 310,353 508 _rateLaw5 #_R5
 3160 3,311 328 _rateLaw5 #_R5
 3161 86,311 341 _rateLaw5 #_R5
 3162 87,311 342 _rateLaw5 #_R5
 3163 193,311 413 _rateLaw5 #_R5
 3164 311,353 509 _rateLaw5 #_R5
 3165 3,314 331 _rateLaw5 #_R5
 3166 86,314 345 _rateLaw5 #_R5
 3167 87,314 346 _rateLaw5 #_R5
 3168 193,314 416 _rateLaw5 #_R5
 3169 314,353 510 _rateLaw5 #_R5
 3170 3,319 349 _rateLaw5 #_R5
 3171 86,319 350 _rateLaw5 #_R5
 3172 87,319 351 _rateLaw5 #_R5
 3173 193,319 415 _rateLaw5 #_R5
 3174 319,353 511 _rateLaw5 #_R5
 3175 3,320 334 _rateLaw5 #_R5
 3176 86,320 347 _rateLaw5 #_R5
 3177 87,320 348 _rateLaw5 #_R5
 3178 193,320 415 _rateLaw5 #_R5
 3179 320,353 512 _rateLaw5 #_R5
 3180 3,322 327 _rateLaw5 #_R5
 3181 86,322 337 _rateLaw5 #_R5
 3182 87,322 338 _rateLaw5 #_R5
 3183 193,322 405 _rateLaw5 #_R5
 3184 322,353 419 _rateLaw5 #_R5
 3185 3,329 336 _rateLaw5 #_R5
 3186 86,329 400 _rateLaw5 #_R5
 3187 87,329 401 _rateLaw5 #_R5
 3188 193,329 418 _rateLaw5 #_R5
 3189 329,353 513 _rateLaw5 #_R5
 3190 3,330 397 _rateLaw5 #_R5
 3191 86,330 406 _rateLaw5 #_R5
 3192 87,330 409 _rateLaw5 #_R5
 3193 193,330 418 _rateLaw5 #_R5
 3194 330,353 514 _rateLaw5 #_R5
 3195 3,335 399 _rateLaw5 #_R5
 3196 86,335 408 _rateLaw5 #_R5
 3197 87,335 411 _rateLaw5 #_R5
 3198 193,335 420 _rateLaw5 #_R5
 3199 335,353 515 _rateLaw5 #_R5
 3200 3,352 195 _rateLaw5 #_R5
 3201 86,352 357 _rateLaw5 #_R5
 3202 87,352 359 _rateLaw5 #_R5
 3203 193,352 404 _rateLaw5 #_R5
 3204 352,353 388 _rateLaw5 #_R5
 3205 199 3,94 kmS #_reverse__R5
 3206 200 29,193 kmS #_reverse__R5
 3207 201 86,94 kmS #_reverse__R5
 3208 202 87,94 kmS #_reverse__R5
 3209 203 3,99 kmS #_reverse__R5
 3210 204 30,193 kmS #_reverse__R5
 3211 205 86,99 kmS #_reverse__R5
 3212 206 87,99 kmS #_reverse__R5
 3213 207 54,193 kmS #_reverse__R5
 3214 208 3,106 kmS #_reverse__R5
 3215 209 55,193 kmS #_reverse__R5
 3216 210 86,106 kmS #_reverse__R5
 3217 211 87,106 kmS #_reverse__R5
 3218 212 3,203 kmS #_reverse__R5
 3219 212 3,111 kmS #_reverse__R5
 3220 213 3,204 kmS #_reverse__R5
 3221 213 56,193 kmS #_reverse__R5
 3222 214 3,205 kmS #_reverse__R5
 3223 214 86,111 kmS #_reverse__R5
 3224 215 3,206 kmS #_reverse__R5
 3225 215 87,111 kmS #_reverse__R5
 3226 216 3,116 kmS #_reverse__R5
 3227 217 57,193 kmS #_reverse__R5
 3228 218 86,116 kmS #_reverse__R5
 3229 219 87,116 kmS #_reverse__R5
 3230 220 3,190 kmS #_reverse__R5
 3231 220 3,121 kmS #_reverse__R5
 3232 221 3,172 kmS #_reverse__R5
 3233 221 86,115 kmS #_reverse__R5
 3234 222 3,173 kmS #_reverse__R5
 3235 222 87,115 kmS #_reverse__R5
 3236 223 3,207 kmS #_reverse__R5
 3237 223 98,193 kmS #_reverse__R5
 3238 224 3,191 kmS #_reverse__R5
 3239 224 86,121 kmS #_reverse__R5
 3240 225 3,192 kmS #_reverse__R5
 3241 225 87,121 kmS #_reverse__R5
 3242 226 3,125 kmS #_reverse__R5
 3243 227 86,116 kmS #_reverse__R5
 3244 228 87,116 kmS #_reverse__R5
 3245 229 99,193 kmS #_reverse__R5
 3246 230 86,125 kmS #_reverse__R5
 3247 231 87,125 kmS #_reverse__R5
 3248 232 86,103 kmS #_reverse__R5
 3249 232 3,170 kmS #_reverse__R5
 3250 233 87,103 kmS #_reverse__R5
 3251 233 3,171 kmS #_reverse__R5
 3252 234 3,126 kmS #_reverse__R5
 3253 234 3,216 kmS #_reverse__R5
 3254 235 3,178 kmS #_reverse__R5
 3255 235 86,117 kmS #_reverse__R5
 3256 236 3,179 kmS #_reverse__R5
 3257 236 87,117 kmS #_reverse__R5
 3258 237 100,193 kmS #_reverse__R5
 3259 237 3,217 kmS #_reverse__R5
 3260 238 86,126 kmS #_reverse__R5
 3261 238 3,218 kmS #_reverse__R5
 3262 239 87,126 kmS #_reverse__R5
 3263 239 3,219 kmS #_reverse__R5
 3264 240 86,104 kmS #_reverse__R5
 3265 240 86,164 kmS #_reverse__R5
 3266 241 87,104 kmS #_reverse__R5
 3267 241 86,165 kmS #_reverse__R5
 3268 242 86,203 kmS #_reverse__R5
 3269 242 3,127 kmS #_reverse__R5
 3270 243 86,166 kmS #_reverse__R5
 3271 243 86,118 kmS #_reverse__R5
 3272 244 86,167 kmS #_reverse__R5
 3273 244 87,118 kmS #_reverse__R5
 3274 245 86,204 kmS #_reverse__R5
 3275 245 101,193 kmS #_reverse__R5
 3276 246 86,205 kmS #_reverse__R5
 3277 246 86,127 kmS #_reverse__R5
 3278 247 86,206 kmS #_reverse__R5
 3279 247 87,127 kmS #_reverse__R5
 3280 248 86,105 kmS #_reverse__R5
 3281 248 87,164 kmS #_reverse__R5
 3282 249 87,105 kmS #_reverse__R5
 3283 249 87,165 kmS #_reverse__R5
 3284 250 87,203 kmS #_reverse__R5
 3285 250 3,128 kmS #_reverse__R5
 3286 251 87,166 kmS #_reverse__R5
 3287 251 86,119 kmS #_reverse__R5
 3288 252 87,167 kmS #_reverse__R5
 3289 252 87,119 kmS #_reverse__R5
 3290 253 87,204 kmS #_reverse__R5
 3291 253 102,193 kmS #_reverse__R5
 3292 254 87,205 kmS #_reverse__R5
 3293 254 86,128 kmS #_reverse__R5
 3294 255 87,206 kmS #_reverse__R5
 3295 255 87,128 kmS #_reverse__R5
 3296 256 86,156 2*kmS #_reverse__R5
 3297 257 86,157 kmS #_reverse__R5
 3298 257 87,156 kmS #_reverse__R5
 3299 258 86,190 kmS #_reverse__R5
 3300 258 3,188 kmS #_reverse__R5
 3301 259 86,172 kmS #_reverse__R5
 3302 259 86,170 kmS #_reverse__R5
 3303 260 86,173 kmS #_reverse__R5
 3304 260 87,170 kmS #_reverse__R5
 3305 261 86,207 kmS #_reverse__R5
 3306 261 164,193 kmS #_reverse__R5
 3307 262 86,191 kmS #_reverse__R5
 3308 262 86,188 kmS #_reverse__R5
 3309 263 86,192 kmS #_reverse__R5
 3310 263 87,188 kmS #_reverse__R5
 3311 264 87,157 2*kmS #_reverse__R5
 3312 265 87,190 kmS #_reverse__R5
 3313 265 3,189 kmS #_reverse__R5
 3314 266 87,172 kmS #_reverse__R5
 3315 266 86,171 kmS #_reverse__R5
 3316 267 87,173 kmS #_reverse__R5
 3317 267 87,171 kmS #_reverse__R5
 3318 268 87,207 kmS #_reverse__R5
 3319 268 165,193 kmS #_reverse__R5
 3320 269 87,191 kmS #_reverse__R5
 3321 269 86,189 kmS #_reverse__R5
 3322 270 87,192 kmS #_reverse__R5
 3323 270 87,189 kmS #_reverse__R5
 3324 271 3,226 2*kmS #_reverse__R5
 3325 272 3,227 kmS #_reverse__R5
 3326 272 86,216 kmS #_reverse__R5
 3327 273 3,228 kmS #_reverse__R5
 3328 273 87,216 kmS #_reverse__R5
 3329 274 193,203 kmS #_reverse__R5
 3330 274 3,229 kmS #_reverse__R5
 3331 275 3,230 kmS #_reverse__R5
 3332 275 86,226 kmS #_reverse__R5
 3333 276 3,231 kmS #_reverse__R5
 3334 276 87,226 kmS #_reverse__R5
 3335 277 86,178 2*kmS #_reverse__R5
 3336 278 86,179 kmS #_reverse__R5
 3337 278 87,178 kmS #_reverse__R5
 3338 279 166,193 kmS #_reverse__R5
 3339 279 86,217 kmS #_reverse__R5
 3340 280 86,227 kmS #_reverse__R5
 3341 280 86,218 kmS #_reverse__R5
 3342 281 87,227 kmS #_reverse__R5
 3343 281 86,219 kmS #_reverse__R5
 3344 282 87,179 2*kmS #_reverse__R5
 3345 283 167,193 kmS #_reverse__R5
 3346 283 87,217 kmS #_reverse__R5
 3347 284 86,228 kmS #_reverse__R5
 3348 284 87,218 kmS #_reverse__R5
 3349 285 87,228 kmS #_reverse__R5
 3350 285 87,219 kmS #_reverse__R5
 3351 286 193,204 2*kmS #_reverse__R5
 3352 287 193,205 kmS #_reverse__R5
 3353 287 86,229 kmS #_reverse__R5
 3354 288 193,206 kmS #_reverse__R5
 3355 288 87,229 kmS #_reverse__R5
 3356 289 86,230 2*kmS #_reverse__R5
 3357 290 86,231 kmS #_reverse__R5
 3358 290 87,230 kmS #_reverse__R5
 3359 291 87,231 2*kmS #_reverse__R5
 3360 292 31,193 kmS #_reverse__R5
 3361 293 32,193 kmS #_reverse__R5
 3362 294 37,193 kmS #_reverse__R5
 3363 295 38,193 kmS #_reverse__R5
 3364 296 20,353 kmS #_reverse__R5
 3365 297 21,353 kmS #_reverse__R5
 3366 298 39,193 kmS #_reverse__R5
 3367 299 3,393 kmS #_reverse__R5
 3368 299 98,353 kmS #_reverse__R5
 3369 300 58,353 kmS #_reverse__R5
 3370 300 3,437 kmS #_reverse__R5
 3371 301 43,193 kmS #_reverse__R5
 3372 302 44,193 kmS #_reverse__R5
 3373 303 47,193 kmS #_reverse__R5
 3374 304 48,193 kmS #_reverse__R5
 3375 305 50,193 kmS #_reverse__R5
 3376 306 53,193 kmS #_reverse__R5
 3377 307 54,193 kmS #_reverse__R5
 3378 308 57,193 kmS #_reverse__R5
 3379 309 58,193 kmS #_reverse__R5
 3380 309 3,307 kmS #_reverse__R5
 3381 310 59,193 kmS #_reverse__R5
 3382 311 59,193 kmS #_reverse__R5
 3383 312 62,193 kmS #_reverse__R5
 3384 313 3,308 kmS #_reverse__R5
 3385 313 64,193 kmS #_reverse__R5
 3386 314 65,193 kmS #_reverse__R5
 3387 315 68,193 kmS #_reverse__R5
 3388 316 69,193 kmS #_reverse__R5
 3389 317 79,193 kmS #_reverse__R5
 3390 318 3,303 kmS #_reverse__R5
 3391 318 84,193 kmS #_reverse__R5
 3392 319 91,193 kmS #_reverse__R5
 3393 320 91,193 kmS #_reverse__R5
 3394 321 94,193 kmS #_reverse__R5
 3395 322 99,193 kmS #_reverse__R5
 3396 323 103,193 kmS #_reverse__R5
 3397 323 3,310 kmS #_reverse__R5
 3398 324 104,193 kmS #_reverse__R5
 3399 324 86,307 kmS #_reverse__R5
 3400 325 105,193 kmS #_reverse__R5
 3401 325 87,307 kmS #_reverse__R5
 3402 326 106,193 kmS #_reverse__R5
 3403 327 3,322 kmS #_reverse__R5
 3404 327 111,193 kmS #_reverse__R5
 3405 328 3,311 kmS #_reverse__R5
 3406 328 115,193 kmS #_reverse__R5
 3407 329 116,193 kmS #_reverse__R5
 3408 330 116,193 kmS #_reverse__R5
 3409 331 3,314 kmS #_reverse__R5
 3410 331 117,193 kmS #_reverse__R5
 3411 332 86,308 kmS #_reverse__R5
 3412 332 118,193 kmS #_reverse__R5
 3413 333 87,308 kmS #_reverse__R5
 3414 333 119,193 kmS #_reverse__R5
 3415 334 3,320 kmS #_reverse__R5
 3416 334 121,193 kmS #_reverse__R5
 3417 335 125,193 kmS #_reverse__R5
 3418 336 126,193 kmS #_reverse__R5
 3419 336 3,329 kmS #_reverse__R5
 3420 337 86,322 kmS #_reverse__R5
 3421 337 127,193 kmS #_reverse__R5
 3422 338 87,322 kmS #_reverse__R5
 3423 338 128,193 kmS #_reverse__R5
 3424 339 86,303 kmS #_reverse__R5
 3425 339 156,193 kmS #_reverse__R5
 3426 340 87,303 kmS #_reverse__R5
 3427 340 157,193 kmS #_reverse__R5
 3428 341 86,311 kmS #_reverse__R5
 3429 341 170,193 kmS #_reverse__R5
 3430 342 87,311 kmS #_reverse__R5
 3431 342 171,193 kmS #_reverse__R5
 3432 343 172,193 kmS #_reverse__R5
 3433 343 86,310 kmS #_reverse__R5
 3434 344 173,193 kmS #_reverse__R5
 3435 344 87,310 kmS #_reverse__R5
 3436 345 86,314 kmS #_reverse__R5
 3437 345 178,193 kmS #_reverse__R5
 3438 346 87,314 kmS #_reverse__R5
 3439 346 179,193 kmS #_reverse__R5
 3440 347 86,320 kmS #_reverse__R5
 3441 347 188,193 kmS #_reverse__R5
 3442 348 87,320 kmS #_reverse__R5
 3443 348 189,193 kmS #_reverse__R5
 3444 349 190,193 kmS #_reverse__R5
 3445 349 3,319 kmS #_reverse__R5
 3446 350 191,193 kmS #_reverse__R5
 3447 350 86,319 kmS #_reverse__R5
 3448 351 192,193 kmS #_reverse__R5
 3449 351 87,319 kmS #_reverse__R5
 3450 352 30,353 kmS #_reverse__R5
 3451 354 3,475 kmS #_reverse__R5
 3452 354 64,353 kmS #_reverse__R5
 3453 355 100,353 kmS #_reverse__R5
 3454 355 3,395 kmS #_reverse__R5
 3455 356 3,516 kmS #_reverse__R5
 3456 356 56,517 kmS #_reverse__R5
 3457 357 101,353 kmS #_reverse__R5
 3458 357 86,352 kmS #_reverse__R5
 3459 358 3,518 kmS #_reverse__R5
 3460 358 56,519 kmS #_reverse__R5
 3461 359 102,353 kmS #_reverse__R5
 3462 359 87,352 kmS #_reverse__R5
 3463 360 3,471 kmS #_reverse__R5
 3464 360 84,353 kmS #_reverse__R5
 3465 361 3,477 kmS #_reverse__R5
 3466 361 115,353 kmS #_reverse__R5
 3467 362 103,353 kmS #_reverse__R5
 3468 362 3,476 kmS #_reverse__R5
 3469 363 3,520 kmS #_reverse__R5
 3470 363 98,517 kmS #_reverse__R5
 3471 364 104,353 kmS #_reverse__R5
 3472 364 86,437 kmS #_reverse__R5
 3473 365 3,521 kmS #_reverse__R5
 3474 365 98,519 kmS #_reverse__R5
 3475 366 105,353 kmS #_reverse__R5
 3476 366 87,437 kmS #_reverse__R5
 3477 367 3,479 kmS #_reverse__R5
 3478 367 117,353 kmS #_reverse__R5
 3479 368 100,517 kmS #_reverse__R5
 3480 368 3,522 kmS #_reverse__R5
 3481 369 86,475 kmS #_reverse__R5
 3482 369 118,353 kmS #_reverse__R5
 3483 370 100,519 kmS #_reverse__R5
 3484 370 3,523 kmS #_reverse__R5
 3485 371 87,475 kmS #_reverse__R5
 3486 371 119,353 kmS #_reverse__R5
 3487 372 86,516 kmS #_reverse__R5
 3488 372 101,517 kmS #_reverse__R5
 3489 373 86,518 kmS #_reverse__R5
 3490 373 101,519 kmS #_reverse__R5
 3491 374 102,517 kmS #_reverse__R5
 3492 374 87,516 kmS #_reverse__R5
 3493 375 87,518 kmS #_reverse__R5
 3494 375 102,519 kmS #_reverse__R5
 3495 376 86,393 kmS #_reverse__R5
 3496 376 164,353 kmS #_reverse__R5
 3497 377 58,517 kmS #_reverse__R5
 3498 377 3,524 kmS #_reverse__R5
 3499 378 87,393 kmS #_reverse__R5
 3500 378 165,353 kmS #_reverse__R5
 3501 379 58,519 kmS #_reverse__R5
 3502 379 3,525 kmS #_reverse__R5
 3503 380 3,526 kmS #_reverse__R5
 3504 380 64,517 kmS #_reverse__R5
 3505 381 166,353 kmS #_reverse__R5
 3506 381 86,395 kmS #_reverse__R5
 3507 382 3,527 kmS #_reverse__R5
 3508 382 64,519 kmS #_reverse__R5
 3509 383 167,353 kmS #_reverse__R5
 3510 383 87,395 kmS #_reverse__R5
 3511 384 3,528 kmS #_reverse__R5
 3512 384 84,517 kmS #_reverse__R5
 3513 385 156,353 kmS #_reverse__R5
 3514 385 86,471 kmS #_reverse__R5
 3515 386 3,529 kmS #_reverse__R5
 3516 386 84,519 kmS #_reverse__R5
 3517 387 157,353 kmS #_reverse__R5
 3518 387 87,471 kmS #_reverse__R5
 3519 388 352,353 2*kmS #_reverse__R5
 3520 207 311 pLb #_R6
 3521 223 328 pLb #_R6
 3522 240 259 pLb #_R6
 3523 241 266 pLb #_R6
 3524 248 260 pLb #_R6
 3525 249 267 pLb #_R6
 3526 261 341 pLb #_R6
 3527 268 342 pLb #_R6
 3528 298 305 pLb #_R6
 3529 299 361 pLb #_R6
 3530 300 362 pLb #_R6
 3531 307 310 pLb #_R6
 3532 309 323 pLb #_R6
 3533 324 343 pLb #_R6
 3534 325 344 pLb #_R6
 3535 363 450 pLb #_R6
 3536 364 451 pLb #_R6
 3537 365 452 pLb #_R6
 3538 366 453 pLb #_R6
 3539 376 439 pLb #_R6
 3540 377 438 pLb #_R6
 3541 378 441 pLb #_R6
 3542 379 440 pLb #_R6
 3543 220 224 pLS #_R7
 3544 222 328 pLS #_R7
 3545 225 334 pLS #_R7
 3546 232 259 pLS #_R7
 3547 233 266 pLS #_R7
 3548 248 261 pLS #_R7
 3549 249 268 pLS #_R7
 3550 257 339 pLS #_R7
 3551 258 262 pLS #_R7
 3552 260 341 pLS #_R7
 3553 263 347 pLS #_R7
 3554 264 340 2*pLS #_R7
 3555 265 269 pLS #_R7
 3556 267 342 pLS #_R7
 3557 270 348 pLS #_R7
 3558 299 363 pLS #_R7
 3559 300 364 pLS #_R7
 3560 309 324 pLS #_R7
 3561 318 339 pLS #_R7
 3562 323 343 pLS #_R7
 3563 325 402 pLS #_R7
 3564 340 412 pLS #_R7
 3565 344 413 pLS #_R7
 3566 349 350 pLS #_R7
 3567 351 415 pLS #_R7
 3568 360 384 pLS #_R7
 3569 360 385 pLS #_R7
 3570 361 450 pLS #_R7
 3571 362 451 pLS #_R7
 3572 365 530 pLS #_R7
 3573 366 497 pLS #_R7
 3574 376 442 pLS #_R7
 3575 377 443 pLS #_R7
 3576 378 447 pLS #_R7
 3577 379 445 pLS #_R7
 3578 384 531 pLS #_R7
 3579 385 531 pLS #_R7
 3580 386 532 pLS #_R7
 3581 386 533 pLS #_R7
 3582 387 507 pLS #_R7
 3583 387 534 pLS #_R7
 3584 203 216 pLbs #_R8
 3585 205 218 pLbs #_R8
 3586 206 219 pLbs #_R8
 3587 209 312 pLbs #_R8
 3588 212 234 pLbs #_R8
 3589 214 238 pLbs #_R8
 3590 215 239 pLbs #_R8
 3591 229 330 pLbs #_R8
 3592 242 272 pLbs #_R8
 3593 246 280 pLbs #_R8
 3594 247 281 pLbs #_R8
 3595 250 273 pLbs #_R8
 3596 254 284 pLbs #_R8
 3597 255 285 pLbs #_R8
 3598 274 397 pLbs #_R8
 3599 287 406 pLbs #_R8
 3600 288 409 pLbs #_R8
 3601 317 321 pLbs #_R8
 3602 322 329 pLbs #_R8
 3603 327 336 pLbs #_R8
 3604 337 400 pLbs #_R8
 3605 338 401 pLbs #_R8
 3606 208 210 pLSs #_R9
 3607 211 326 pLSs #_R9
 3608 212 242 pLSs #_R9
 3609 214 246 pLSs #_R9
 3610 215 247 pLSs #_R9
 3611 220 258 pLSs #_R9
 3612 224 262 pLSs #_R9
 3613 225 263 pLSs #_R9
 3614 226 230 pLSs #_R9
 3615 228 330 pLSs #_R9
 3616 231 335 pLSs #_R9
 3617 234 272 pLSs #_R9
 3618 238 280 pLSs #_R9
 3619 239 281 pLSs #_R9
 3620 250 274 pLSs #_R9
 3621 254 287 pLSs #_R9
 3622 255 288 pLSs #_R9
 3623 265 349 pLSs #_R9
 3624 269 350 pLSs #_R9
 3625 270 351 pLSs #_R9
 3626 271 275 2*pLSs #_R9
 3627 273 397 pLSs #_R9
 3628 275 289 pLSs #_R9
 3629 276 399 pLSs #_R9
 3630 276 290 pLSs #_R9
 3631 284 406 pLSs #_R9
 3632 285 409 pLSs #_R9
 3633 290 408 pLSs #_R9
 3634 291 411 2*pLSs #_R9
 3635 327 337 pLSs #_R9
 3636 334 347 pLSs #_R9
 3637 336 400 pLSs #_R9
 3638 338 405 pLSs #_R9
 3639 348 415 pLSs #_R9
 3640 298 307 pLg #_R10
 3641 304 319 pLg #_R10
 3642 305 310 pLg #_R10
 3643 212 455 pSS #_R11
 3644 212 398 pSS #_R11
 3645 213 535 pSS #_R11
 3646 213 404 pSS #_R11
 3647 214 464 pSS #_R11
 3648 214 407 pSS #_R11
 3649 215 465 pSS #_R11
 3650 215 410 pSS #_R11
 3651 220 456 pSS #_R11
 3652 220 457 pSS #_R11
 3653 221 450 pSS #_R11
 3654 221 451 pSS #_R11
 3655 222 452 pSS #_R11
 3656 222 453 pSS #_R11
 3657 223 530 pSS #_R11
 3658 223 497 pSS #_R11
 3659 224 536 pSS #_R11
 3660 224 495 pSS #_R11
 3661 225 537 pSS #_R11
 3662 225 496 pSS #_R11
 3663 232 438 pSS #_R11
 3664 232 439 pSS #_R11
 3665 233 440 pSS #_R11
 3666 233 441 pSS #_R11
 3667 234 459 pSS #_R11
 3668 234 458 pSS #_R11
 3669 235 538 pSS #_R11
 3670 235 491 pSS #_R11
 3671 236 539 pSS #_R11
 3672 236 492 pSS #_R11
 3673 237 540 pSS #_R11
 3674 237 498 pSS #_R11
 3675 238 541 pSS #_R11
 3676 238 499 pSS #_R11
 3677 239 542 pSS #_R11
 3678 239 500 pSS #_R11
 3679 240 443 pSS #_R11
 3680 240 442 pSS #_R11
 3681 241 445 pSS #_R11
 3682 241 447 pSS #_R11
 3683 242 461 pSS #_R11
 3684 242 460 pSS #_R11
 3685 243 543 pSS #_R11
 3686 243 544 pSS #_R11
 3687 244 545 pSS #_R11
 3688 244 546 pSS #_R11
 3689 245 547 pSS #_R11
 3690 245 548 pSS #_R11
 3691 246 549 pSS #_R11
 3692 246 550 pSS #_R11
 3693 247 551 pSS #_R11
 3694 247 552 pSS #_R11
 3695 248 446 pSS #_R11
 3696 248 444 pSS #_R11
 3697 249 449 pSS #_R11
 3698 249 448 pSS #_R11
 3699 250 463 pSS #_R11
 3700 250 462 pSS #_R11
 3701 251 553 pSS #_R11
 3702 251 554 pSS #_R11
 3703 252 555 pSS #_R11
 3704 252 556 pSS #_R11
 3705 253 557 pSS #_R11
 3706 253 558 pSS #_R11
 3707 254 559 pSS #_R11
 3708 254 560 pSS #_R11
 3709 255 561 pSS #_R11
 3710 255 562 pSS #_R11
 3711 256 531 2*pSS #_R11
 3712 257 533 pSS #_R11
 3713 257 534 pSS #_R11
 3714 258 493 pSS #_R11
 3715 258 563 pSS #_R11
 3716 259 564 pSS #_R11
 3717 259 565 pSS #_R11
 3718 260 566 pSS #_R11
 3719 260 567 pSS #_R11
 3720 261 568 pSS #_R11
 3721 261 569 pSS #_R11
 3722 262 570 pSS #_R11
 3723 262 571 pSS #_R11
 3724 263 572 pSS #_R11
 3725 263 573 pSS #_R11
 3726 264 574 2*pSS #_R11
 3727 265 494 pSS #_R11
 3728 265 575 pSS #_R11
 3729 266 576 pSS #_R11
 3730 266 577 pSS #_R11
 3731 267 578 pSS #_R11
 3732 267 579 pSS #_R11
 3733 268 580 pSS #_R11
 3734 268 581 pSS #_R11
 3735 269 582 pSS #_R11
 3736 269 583 pSS #_R11
 3737 270 584 pSS #_R11
 3738 270 585 pSS #_R11
 3739 271 501 2*pSS #_R11
 3740 272 586 pSS #_R11
 3741 272 502 pSS #_R11
 3742 273 587 pSS #_R11
 3743 273 503 pSS #_R11
 3744 274 588 pSS #_R11
 3745 274 504 pSS #_R11
 3746 275 589 pSS #_R11
 3747 275 505 pSS #_R11
 3748 276 590 pSS #_R11
 3749 276 506 pSS #_R11
 3750 277 591 2*pSS #_R11
 3751 278 592 pSS #_R11
 3752 278 593 pSS #_R11
 3753 279 594 pSS #_R11
 3754 279 595 pSS #_R11
 3755 280 596 pSS #_R11
 3756 280 597 pSS #_R11
 3757 281 598 pSS #_R11
 3758 281 599 pSS #_R11
 3759 282 600 2*pSS #_R11
 3760 283 601 pSS #_R11
 3761 283 602 pSS #_R11
 3762 284 603 pSS #_R11
 3763 284 604 pSS #_R11
 3764 285 605 pSS #_R11
 3765 285 606 pSS #_R11
 3766 286 607 2*pSS #_R11
 3767 287 608 pSS #_R11
 3768 287 609 pSS #_R11
 3769 288 610 pSS #_R11
 3770 288 611 pSS #_R11
 3771 289 612 2*pSS #_R11
 3772 290 613 pSS #_R11
 3773 290 614 pSS #_R11
 3774 291 615 2*pSS #_R11
 3775 309 414 pSS #_R11
 3776 309 616 pSS #_R11
 3777 313 617 pSS #_R11
 3778 313 417 pSS #_R11
 3779 318 532 pSS #_R11
 3780 318 507 pSS #_R11
 3781 323 508 pSS #_R11
 3782 323 618 pSS #_R11
 3783 324 619 pSS #_R11
 3784 324 620 pSS #_R11
 3785 325 621 pSS #_R11
 3786 325 622 pSS #_R11
 3787 327 623 pSS #_R11
 3788 327 419 pSS #_R11
 3789 328 509 pSS #_R11
 3790 328 624 pSS #_R11
 3791 331 510 pSS #_R11
 3792 331 625 pSS #_R11
 3793 332 626 pSS #_R11
 3794 332 627 pSS #_R11
 3795 333 628 pSS #_R11
 3796 333 629 pSS #_R11
 3797 334 630 pSS #_R11
 3798 334 512 pSS #_R11
 3799 336 513 pSS #_R11
 3800 336 631 pSS #_R11
 3801 337 632 pSS #_R11
 3802 337 633 pSS #_R11
 3803 338 634 pSS #_R11
 3804 338 635 pSS #_R11
 3805 339 636 pSS #_R11
 3806 339 637 pSS #_R11
 3807 340 638 pSS #_R11
 3808 340 639 pSS #_R11
 3809 341 640 pSS #_R11
 3810 341 641 pSS #_R11
 3811 342 642 pSS #_R11
 3812 342 643 pSS #_R11
 3813 343 644 pSS #_R11
 3814 343 645 pSS #_R11
 3815 344 646 pSS #_R11
 3816 344 647 pSS #_R11
 3817 345 648 pSS #_R11
 3818 345 649 pSS #_R11
 3819 346 650 pSS #_R11
 3820 346 651 pSS #_R11
 3821 347 652 pSS #_R11
 3822 347 653 pSS #_R11
 3823 348 654 pSS #_R11
 3824 348 655 pSS #_R11
 3825 349 511 pSS #_R11
 3826 349 656 pSS #_R11
 3827 350 657 pSS #_R11
 3828 350 658 pSS #_R11
 3829 351 659 pSS #_R11
 3830 351 660 pSS #_R11
 3831 199 216 pLgs #_R12
 3832 201 218 pLgs #_R12
 3833 202 219 pLgs #_R12
 3834 208 226 pLgs #_R12
 3835 210 230 pLgs #_R12
 3836 211 231 pLgs #_R12
 3837 302 320 pLgs #_R12
 3838 317 322 pLgs #_R12
 3839 321 329 pLgs #_R12
 3840 326 335 pLgs #_R12
 3841 299 454 pSSs #_R13
 3842 300 454 pSSs #_R13
 3843 354 661 pSSs #_R13
 3844 355 661 pSSs #_R13
 3845 356 662 pSSs #_R13
 3846 357 662 pSSs #_R13
 3847 358 663 pSSs #_R13
 3848 359 663 pSSs #_R13
 3849 360 664 pSSs #_R13
 3850 361 665 pSSs #_R13
 3851 362 665 pSSs #_R13
 3852 363 666 pSSs #_R13
 3853 364 666 pSSs #_R13
 3854 365 667 pSSs #_R13
 3855 366 667 pSSs #_R13
 3856 367 668 pSSs #_R13
 3857 368 669 pSSs #_R13
 3858 369 669 pSSs #_R13
 3859 370 670 pSSs #_R13
 3860 371 670 pSSs #_R13
 3861 372 671 pSSs #_R13
 3862 373 672 pSSs #_R13
 3863 374 672 pSSs #_R13
 3864 375 673 pSSs #_R13
 3865 376 674 pSSs #_R13
 3866 377 674 pSSs #_R13
 3867 378 675 pSSs #_R13
 3868 379 675 pSSs #_R13
 3869 380 676 pSSs #_R13
 3870 381 676 pSSs #_R13
 3871 382 677 pSSs #_R13
 3872 383 677 pSSs #_R13
 3873 384 678 pSSs #_R13
 3874 385 678 pSSs #_R13
 3875 386 679 pSSs #_R13
 3876 387 679 pSSs #_R13
 3877 199 150 dm #_R14
 3878 200 153 dm #_R14
 3879 201 184 dm #_R14
 3880 202 185 dm #_R14
 3881 216 203 dm #_R14
 3882 217 204 dm #_R14
 3883 218 205 dm #_R14
 3884 219 206 dm #_R14
 3885 221 123 dm #_R14
 3886 222 124 dm #_R14
 3887 227 127 dm #_R14
 3888 228 128 dm #_R14
 3889 232 168 dm #_R14
 3890 233 169 dm #_R14
 3891 234 212 dm #_R14
 3892 235 176 dm #_R14
 3893 235 130 dm #_R14
 3894 236 177 dm #_R14
 3895 236 131 dm #_R14
 3896 237 213 dm #_R14
 3897 238 214 dm #_R14
 3898 239 215 dm #_R14
 3899 243 132 dm #_R14
 3900 244 133 dm #_R14
 3901 251 133 dm #_R14
 3902 252 134 dm #_R14
 3903 259 240 dm #_R14
 3904 260 248 dm #_R14
 3905 266 241 dm #_R14
 3906 267 249 dm #_R14
 3907 272 242 dm #_R14
 3908 273 250 dm #_R14
 3909 277 243 2*dm #_R14
 3910 278 244 dm #_R14
 3911 278 251 dm #_R14
 3912 279 245 dm #_R14
 3913 280 246 dm #_R14
 3914 281 247 dm #_R14
 3915 282 252 2*dm #_R14
 3916 283 253 dm #_R14
 3917 284 254 dm #_R14
 3918 285 255 dm #_R14
 3919 294 145 dm #_R14
 3920 295 146 dm #_R14
 3921 301 153 dm #_R14
 3922 305 298 dm #_R14
 3923 306 301 dm #_R14
 3924 306 200 dm #_R14
 3925 308 204 dm #_R14
 3926 310 307 dm #_R14
 3927 311 207 dm #_R14
 3928 312 209 dm #_R14
 3929 313 213 dm #_R14
 3930 314 217 dm #_R14
 3931 314 308 dm #_R14
 3932 321 317 dm #_R14
 3933 323 309 dm #_R14
 3934 328 223 dm #_R14
 3935 329 322 dm #_R14
 3936 330 229 dm #_R14
 3937 331 313 dm #_R14
 3938 331 237 dm #_R14
 3939 332 245 dm #_R14
 3940 333 253 dm #_R14
 3941 336 327 dm #_R14
 3942 341 261 dm #_R14
 3943 342 268 dm #_R14
 3944 343 324 dm #_R14
 3945 344 325 dm #_R14
 3946 345 332 dm #_R14
 3947 345 279 dm #_R14
 3948 346 333 dm #_R14
 3949 346 283 dm #_R14
 3950 354 195 dm #_R14
 3951 355 195 dm #_R14
 3952 361 299 dm #_R14
 3953 362 300 dm #_R14
 3954 367 354 dm #_R14
 3955 367 355 dm #_R14
 3956 368 356 dm #_R14
 3957 369 357 dm #_R14
 3958 370 358 dm #_R14
 3959 371 359 dm #_R14
 3960 380 356 dm #_R14
 3961 381 357 dm #_R14
 3962 382 358 dm #_R14
 3963 383 359 dm #_R14
 3964 203 150 dm #_R15
 3965 204 153 dm #_R15
 3966 205 184 dm #_R15
 3967 206 185 dm #_R15
 3968 207 90 dm #_R15
 3969 216 199 dm #_R15
 3970 217 200 dm #_R15
 3971 218 201 dm #_R15
 3972 219 202 dm #_R15
 3973 226 208 dm #_R15
 3974 227 174 dm #_R15
 3975 228 175 dm #_R15
 3976 229 209 dm #_R15
 3977 230 210 dm #_R15
 3978 231 211 dm #_R15
 3979 303 149 dm #_R15
 3980 307 298 dm #_R15
 3981 308 301 dm #_R15
 3982 310 305 dm #_R15
 3983 311 194 dm #_R15
 3984 314 306 dm #_R15
 3985 319 304 dm #_R15
 3986 320 302 dm #_R15
 3987 322 317 dm #_R15
 3988 329 321 dm #_R15
 3989 330 312 dm #_R15
 3990 335 326 dm #_R15
 3991 352 390 dm #_R15
 3992 200 97 dm #_R16
 3993 201 199 dm #_R16
 3994 204 102 dm #_R16
 3995 205 203 dm #_R16
 3996 207 105 dm #_R16
 3997 209 109 dm #_R16
 3998 210 208 dm #_R16
 3999 213 114 dm #_R16
 4000 214 212 dm #_R16
 4001 217 119 dm #_R16
 4002 218 216 dm #_R16
 4003 221 122 dm #_R16
 4004 223 124 dm #_R16
 4005 224 220 dm #_R16
 4006 227 126 dm #_R16
 4007 229 128 dm #_R16
 4008 230 226 dm #_R16
 4009 232 122 dm #_R16
 4010 235 129 dm #_R16
 4011 237 131 dm #_R16
 4012 238 234 dm #_R16
 4013 240 168 dm #_R16
 4014 240 123 dm #_R16
 4015 241 169 dm #_R16
 4016 242 212 dm #_R16
 4017 243 176 dm #_R16
 4018 243 130 dm #_R16
 4019 244 177 dm #_R16
 4020 245 133 dm #_R16
 4021 245 213 dm #_R16
 4022 246 214 dm #_R16
 4023 246 242 dm #_R16
 4024 247 215 dm #_R16
 4025 248 124 dm #_R16
 4026 251 131 dm #_R16
 4027 253 134 dm #_R16
 4028 254 250 dm #_R16
 4029 256 186 2*dm #_R16
 4030 257 187 dm #_R16
 4031 258 220 dm #_R16
 4032 259 221 dm #_R16
 4033 259 232 dm #_R16
 4034 260 222 dm #_R16
 4035 261 248 dm #_R16
 4036 261 223 dm #_R16
 4037 262 224 dm #_R16
 4038 262 258 dm #_R16
 4039 263 225 dm #_R16
 4040 266 233 dm #_R16
 4041 268 249 dm #_R16
 4042 269 265 dm #_R16
 4043 272 234 dm #_R16
 4044 274 250 dm #_R16
 4045 275 271 dm #_R16
 4046 277 235 2*dm #_R16
 4047 278 236 dm #_R16
 4048 279 251 dm #_R16
 4049 279 237 dm #_R16
 4050 280 238 dm #_R16
 4051 280 272 dm #_R16
 4052 281 239 dm #_R16
 4053 283 252 dm #_R16
 4054 284 273 dm #_R16
 4055 286 253 2*dm #_R16
 4056 287 254 dm #_R16
 4057 287 274 dm #_R16
 4058 288 255 dm #_R16
 4059 289 275 2*dm #_R16
 4060 290 276 dm #_R16
 4061 292 137 dm #_R16
 4062 293 138 dm #_R16
 4063 294 143 dm #_R16
 4064 295 144 dm #_R16
 4065 298 148 dm #_R16
 4066 301 152 dm #_R16
 4067 302 155 dm #_R16
 4068 303 157 dm #_R16
 4069 304 159 dm #_R16
 4070 305 161 dm #_R16
 4071 306 163 dm #_R16
 4072 307 165 dm #_R16
 4073 308 167 dm #_R16
 4074 309 169 dm #_R16
 4075 310 171 dm #_R16
 4076 311 173 dm #_R16
 4077 312 175 dm #_R16
 4078 313 177 dm #_R16
 4079 314 179 dm #_R16
 4080 315 181 dm #_R16
 4081 316 183 dm #_R16
 4082 317 185 dm #_R16
 4083 318 187 dm #_R16
 4084 319 189 dm #_R16
 4085 320 192 dm #_R16
 4086 321 202 dm #_R16
 4087 322 206 dm #_R16
 4088 323 233 dm #_R16
 4089 324 241 dm #_R16
 4090 324 309 dm #_R16
 4091 325 249 dm #_R16
 4092 326 211 dm #_R16
 4093 327 215 dm #_R16
 4094 328 222 dm #_R16
 4095 329 219 dm #_R16
 4096 330 228 dm #_R16
 4097 331 236 dm #_R16
 4098 332 244 dm #_R16
 4099 332 313 dm #_R16
 4100 333 252 dm #_R16
 4101 334 225 dm #_R16
 4102 335 231 dm #_R16
 4103 336 239 dm #_R16
 4104 337 247 dm #_R16
 4105 337 327 dm #_R16
 4106 338 255 dm #_R16
 4107 339 257 dm #_R16
 4108 339 318 dm #_R16
 4109 340 264 dm #_R16
 4110 341 260 dm #_R16
 4111 341 328 dm #_R16
 4112 342 267 dm #_R16
 4113 343 266 dm #_R16
 4114 343 323 dm #_R16
 4115 344 267 dm #_R16
 4116 345 278 dm #_R16
 4117 345 331 dm #_R16
 4118 346 282 dm #_R16
 4119 347 263 dm #_R16
 4120 347 334 dm #_R16
 4121 348 270 dm #_R16
 4122 349 265 dm #_R16
 4123 350 269 dm #_R16
 4124 350 349 dm #_R16
 4125 351 270 dm #_R16
 4126 356 195 dm #_R16
 4127 357 195 dm #_R16
 4128 363 299 dm #_R16
 4129 364 300 dm #_R16
 4130 368 355 dm #_R16
 4131 369 354 dm #_R16
 4132 372 356 dm #_R16
 4133 372 357 dm #_R16
 4134 373 358 dm #_R16
 4135 374 359 dm #_R16
 4136 376 299 dm #_R16
 4137 377 300 dm #_R16
 4138 380 354 dm #_R16
 4139 381 355 dm #_R16
 4140 384 360 dm #_R16
 4141 385 360 dm #_R16
 4142 296 35 dm #_R17
 4143 297 36 dm #_R17
 4144 299 110 dm #_R17
 4145 300 110 dm #_R17
 4146 352 56 dm #_R17
 4147 354 112 dm #_R17
 4148 355 112 dm #_R17
 4149 356 113 dm #_R17
 4150 357 113 dm #_R17
 4151 358 114 dm #_R17
 4152 359 114 dm #_R17
 4153 360 120 dm #_R17
 4154 361 122 dm #_R17
 4155 362 122 dm #_R17
 4156 363 123 dm #_R17
 4157 364 123 dm #_R17
 4158 365 124 dm #_R17
 4159 366 124 dm #_R17
 4160 367 129 dm #_R17
 4161 368 130 dm #_R17
 4162 369 130 dm #_R17
 4163 370 131 dm #_R17
 4164 371 131 dm #_R17
 4165 372 132 dm #_R17
 4166 373 133 dm #_R17
 4167 374 133 dm #_R17
 4168 375 134 dm #_R17
 4169 376 168 dm #_R17
 4170 377 168 dm #_R17
 4171 378 169 dm #_R17
 4172 379 169 dm #_R17
 4173 380 176 dm #_R17
 4174 381 176 dm #_R17
 4175 382 177 dm #_R17
 4176 383 177 dm #_R17
 4177 384 186 dm #_R17
 4178 385 186 dm #_R17
 4179 386 187 dm #_R17
 4180 387 187 dm #_R17
 4181 388 195 2*dm #_R17
 4182 353 3 dc #_R19
 4183 5,297 428 _rateLaw6 #_R20
 4184 5,296 427 _rateLaw7 #_R21
 4185 5,199 202 _rateLaw8 #_R22
 4186 5,201 321 _rateLaw8 #_R22
 4187 5,203 206 _rateLaw8 #_R22
 4188 5,205 322 _rateLaw8 #_R22
 4189 5,208 211 _rateLaw8 #_R22
 4190 5,210 326 _rateLaw8 #_R22
 4191 5,216 219 _rateLaw8 #_R22
 4192 5,218 329 _rateLaw8 #_R22
 4193 5,226 231 _rateLaw8 #_R22
 4194 5,227 330 _rateLaw8 #_R22
 4195 5,230 335 _rateLaw8 #_R22
 4196 5,352 518 _rateLaw8 #_R22
 4197 5,212 215 _rateLaw9 #_R23
 4198 5,212 250 _rateLaw9 #_R23
 4199 5,214 327 _rateLaw9 #_R23
 4200 5,214 254 _rateLaw9 #_R23
 4201 5,220 225 _rateLaw9 #_R23
 4202 5,220 265 _rateLaw9 #_R23
 4203 5,221 328 _rateLaw9 #_R23
 4204 5,221 266 _rateLaw9 #_R23
 4205 5,224 334 _rateLaw9 #_R23
 4206 5,224 269 _rateLaw9 #_R23
 4207 5,232 323 _rateLaw9 #_R23
 4208 5,232 260 _rateLaw9 #_R23
 4209 5,234 239 _rateLaw9 #_R23
 4210 5,234 273 _rateLaw9 #_R23
 4211 5,235 331 _rateLaw9 #_R23
 4212 5,235 278 _rateLaw9 #_R23
 4213 5,238 336 _rateLaw9 #_R23
 4214 5,238 284 _rateLaw9 #_R23
 4215 5,240 324 _rateLaw9 #_R23
 4216 5,240 261 _rateLaw9 #_R23
 4217 5,242 274 _rateLaw9 #_R23
 4218 5,242 247 _rateLaw9 #_R23
 4219 5,243 332 _rateLaw9 #_R23
 4220 5,243 279 _rateLaw9 #_R23
 4221 5,246 337 _rateLaw9 #_R23
 4222 5,246 287 _rateLaw9 #_R23
 4223 5,256 339 2*_rateLaw9 #_R23
 4224 5,258 349 _rateLaw9 #_R23
 4225 5,258 263 _rateLaw9 #_R23
 4226 5,259 341 _rateLaw9 #_R23
 4227 5,259 343 _rateLaw9 #_R23
 4228 5,262 347 _rateLaw9 #_R23
 4229 5,262 350 _rateLaw9 #_R23
 4230 5,271 276 2*_rateLaw9 #_R23
 4231 5,272 397 _rateLaw9 #_R23
 4232 5,272 281 _rateLaw9 #_R23
 4233 5,275 399 _rateLaw9 #_R23
 4234 5,275 290 _rateLaw9 #_R23
 4235 5,277 345 2*_rateLaw9 #_R23
 4236 5,280 400 _rateLaw9 #_R23
 4237 5,280 406 _rateLaw9 #_R23
 4238 5,289 408 2*_rateLaw9 #_R23
 4239 5,299 365 _rateLaw9 #_R23
 4240 5,299 378 _rateLaw9 #_R23
 4241 5,300 379 _rateLaw9 #_R23
 4242 5,300 366 _rateLaw9 #_R23
 4243 5,354 382 _rateLaw9 #_R23
 4244 5,354 371 _rateLaw9 #_R23
 4245 5,355 370 _rateLaw9 #_R23
 4246 5,355 383 _rateLaw9 #_R23
 4247 5,356 535 _rateLaw9 #_R23
 4248 5,356 374 _rateLaw9 #_R23
 4249 5,357 373 _rateLaw9 #_R23
 4250 5,357 404 _rateLaw9 #_R23
 4251 5,360 386 _rateLaw9 #_R23
 4252 5,360 387 _rateLaw9 #_R23
 4253 5,361 452 _rateLaw9 #_R23
 4254 5,361 441 _rateLaw9 #_R23
 4255 5,362 440 _rateLaw9 #_R23
 4256 5,362 453 _rateLaw9 #_R23
 4257 5,363 530 _rateLaw9 #_R23
 4258 5,363 447 _rateLaw9 #_R23
 4259 5,364 445 _rateLaw9 #_R23
 4260 5,364 497 _rateLaw9 #_R23
 4261 5,367 539 _rateLaw9 #_R23
 4262 5,367 492 _rateLaw9 #_R23
 4263 5,368 540 _rateLaw9 #_R23
 4264 5,368 546 _rateLaw9 #_R23
 4265 5,369 545 _rateLaw9 #_R23
 4266 5,369 498 _rateLaw9 #_R23
 4267 5,372 547 _rateLaw9 #_R23
 4268 5,372 548 _rateLaw9 #_R23
 4269 5,376 444 _rateLaw9 #_R23
 4270 5,376 414 _rateLaw9 #_R23
 4271 5,377 616 _rateLaw9 #_R23
 4272 5,377 446 _rateLaw9 #_R23
 4273 5,380 617 _rateLaw9 #_R23
 4274 5,380 553 _rateLaw9 #_R23
 4275 5,381 554 _rateLaw9 #_R23
 4276 5,381 417 _rateLaw9 #_R23
 4277 5,384 532 _rateLaw9 #_R23
 4278 5,384 534 _rateLaw9 #_R23
 4279 5,385 533 _rateLaw9 #_R23
 4280 5,385 507 _rateLaw9 #_R23
 4281 5,388 663 2*_rateLaw9 #_R23
 4282 5,213 253 _rateLaw10 #_R24
 4283 5,215 255 _rateLaw10 #_R24
 4284 5,222 267 _rateLaw10 #_R24
 4285 5,223 268 _rateLaw10 #_R24
 4286 5,225 270 _rateLaw10 #_R24
 4287 5,233 267 _rateLaw10 #_R24
 4288 5,236 282 _rateLaw10 #_R24
 4289 5,237 283 _rateLaw10 #_R24
 4290 5,239 285 _rateLaw10 #_R24
 4291 5,241 268 _rateLaw10 #_R24
 4292 5,244 283 _rateLaw10 #_R24
 4293 5,245 286 _rateLaw10 #_R24
 4294 5,247 288 _rateLaw10 #_R24
 4295 5,248 325 _rateLaw10 #_R24
 4296 5,250 255 _rateLaw10 #_R24
 4297 5,251 333 _rateLaw10 #_R24
 4298 5,254 338 _rateLaw10 #_R24
 4299 5,257 340 _rateLaw10 #_R24
 4300 5,260 344 _rateLaw10 #_R24
 4301 5,261 402 _rateLaw10 #_R24
 4302 5,263 351 _rateLaw10 #_R24
 4303 5,265 270 _rateLaw10 #_R24
 4304 5,266 342 _rateLaw10 #_R24
 4305 5,269 348 _rateLaw10 #_R24
 4306 5,273 285 _rateLaw10 #_R24
 4307 5,274 288 _rateLaw10 #_R24
 4308 5,276 291 _rateLaw10 #_R24
 4309 5,278 346 _rateLaw10 #_R24
 4310 5,279 403 _rateLaw10 #_R24
 4311 5,281 409 _rateLaw10 #_R24
 4312 5,284 401 _rateLaw10 #_R24
 4313 5,287 405 _rateLaw10 #_R24
 4314 5,290 411 _rateLaw10 #_R24
 4315 5,309 325 _rateLaw10 #_R24
 4316 5,313 333 _rateLaw10 #_R24
 4317 5,318 340 _rateLaw10 #_R24
 4318 5,323 344 _rateLaw10 #_R24
 4319 5,324 402 _rateLaw10 #_R24
 4320 5,327 338 _rateLaw10 #_R24
 4321 5,328 342 _rateLaw10 #_R24
 4322 5,331 346 _rateLaw10 #_R24
 4323 5,332 403 _rateLaw10 #_R24
 4324 5,334 348 _rateLaw10 #_R24
 4325 5,336 401 _rateLaw10 #_R24
 4326 5,337 405 _rateLaw10 #_R24
 4327 5,339 412 _rateLaw10 #_R24
 4328 5,341 413 _rateLaw10 #_R24
 4329 5,343 413 _rateLaw10 #_R24
 4330 5,345 416 _rateLaw10 #_R24
 4331 5,347 415 _rateLaw10 #_R24
 4332 5,349 351 _rateLaw10 #_R24
 4333 5,350 415 _rateLaw10 #_R24
 4334 5,358 375 _rateLaw10 #_R24
 4335 5,359 375 _rateLaw10 #_R24
 4336 5,365 448 _rateLaw10 #_R24
 4337 5,366 449 _rateLaw10 #_R24
 4338 5,370 556 _rateLaw10 #_R24
 4339 5,371 555 _rateLaw10 #_R24
 4340 5,373 558 _rateLaw10 #_R24
 4341 5,374 557 _rateLaw10 #_R24
 4342 5,378 448 _rateLaw10 #_R24
 4343 5,379 449 _rateLaw10 #_R24
 4344 5,382 555 _rateLaw10 #_R24
 4345 5,383 556 _rateLaw10 #_R24
 4346 5,386 574 _rateLaw10 #_R24
 4347 5,387 574 _rateLaw10 #_R24
 4348 200 5,96 kmLAT #_R25
 4349 202 5,199 kmLAT #_R25
 4350 204 5,101 kmLAT #_R25
 4351 206 5,203 kmLAT #_R25
 4352 207 5,104 kmLAT #_R25
 4353 209 5,108 kmLAT #_R25
 4354 211 5,208 kmLAT #_R25
 4355 213 5,113 kmLAT #_R25
 4356 215 5,212 kmLAT #_R25
 4357 217 5,118 kmLAT #_R25
 4358 219 5,216 kmLAT #_R25
 4359 222 5,122 kmLAT #_R25
 4360 223 5,123 kmLAT #_R25
 4361 225 5,220 kmLAT #_R25
 4362 228 5,126 kmLAT #_R25
 4363 229 5,127 kmLAT #_R25
 4364 231 5,226 kmLAT #_R25
 4365 233 5,122 kmLAT #_R25
 4366 236 5,129 kmLAT #_R25
 4367 237 5,130 kmLAT #_R25
 4368 239 5,234 kmLAT #_R25
 4369 241 5,123 kmLAT #_R25
 4370 244 5,130 kmLAT #_R25
 4371 245 5,132 kmLAT #_R25
 4372 247 5,242 kmLAT #_R25
 4373 248 5,168 kmLAT #_R25
 4374 249 5,169 kmLAT #_R25
 4375 249 5,124 kmLAT #_R25
 4376 250 5,212 kmLAT #_R25
 4377 251 5,176 kmLAT #_R25
 4378 252 5,177 kmLAT #_R25
 4379 252 5,131 kmLAT #_R25
 4380 253 5,213 kmLAT #_R25
 4381 253 5,133 kmLAT #_R25
 4382 254 5,214 kmLAT #_R25
 4383 255 5,215 kmLAT #_R25
 4384 255 5,250 kmLAT #_R25
 4385 257 5,186 kmLAT #_R25
 4386 260 5,232 kmLAT #_R25
 4387 261 5,240 kmLAT #_R25
 4388 263 5,258 kmLAT #_R25
 4389 264 5,187 2*kmLAT #_R25
 4390 265 5,220 kmLAT #_R25
 4391 266 5,221 kmLAT #_R25
 4392 267 5,222 kmLAT #_R25
 4393 267 5,233 kmLAT #_R25
 4394 268 5,223 kmLAT #_R25
 4395 268 5,241 kmLAT #_R25
 4396 269 5,224 kmLAT #_R25
 4397 270 5,225 kmLAT #_R25
 4398 270 5,265 kmLAT #_R25
 4399 273 5,234 kmLAT #_R25
 4400 274 5,242 kmLAT #_R25
 4401 276 5,271 kmLAT #_R25
 4402 278 5,235 kmLAT #_R25
 4403 279 5,243 kmLAT #_R25
 4404 281 5,272 kmLAT #_R25
 4405 282 5,236 2*kmLAT #_R25
 4406 283 5,237 kmLAT #_R25
 4407 283 5,244 kmLAT #_R25
 4408 284 5,238 kmLAT #_R25
 4409 285 5,239 kmLAT #_R25
 4410 285 5,273 kmLAT #_R25
 4411 286 5,245 2*kmLAT #_R25
 4412 287 5,246 kmLAT #_R25
 4413 288 5,274 kmLAT #_R25
 4414 288 5,247 kmLAT #_R25
 4415 290 5,275 kmLAT #_R25
 4416 291 5,276 2*kmLAT #_R25
 4417 292 5,135 kmLAT #_R25
 4418 293 5,136 kmLAT #_R25
 4419 294 5,141 kmLAT #_R25
 4420 295 5,142 kmLAT #_R25
 4421 298 5,147 kmLAT #_R25
 4422 301 5,151 kmLAT #_R25
 4423 302 5,154 kmLAT #_R25
 4424 303 5,156 kmLAT #_R25
 4425 304 5,158 kmLAT #_R25
 4426 305 5,160 kmLAT #_R25
 4427 306 5,162 kmLAT #_R25
 4428 307 5,164 kmLAT #_R25
 4429 308 5,166 kmLAT #_R25
 4430 309 5,168 kmLAT #_R25
 4431 310 5,170 kmLAT #_R25
 4432 311 5,172 kmLAT #_R25
 4433 312 5,174 kmLAT #_R25
 4434 313 5,176 kmLAT #_R25
 4435 314 5,178 kmLAT #_R25
 4436 315 5,180 kmLAT #_R25
 4437 316 5,182 kmLAT #_R25
 4438 317 5,184 kmLAT #_R25
 4439 318 5,186 kmLAT #_R25
 4440 319 5,188 kmLAT #_R25
 4441 320 5,191 kmLAT #_R25
 4442 321 5,201 kmLAT #_R25
 4443 322 5,205 kmLAT #_R25
 4444 323 5,232 kmLAT #_R25
 4445 324 5,240 kmLAT #_R25
 4446 325 5,309 kmLAT #_R25
 4447 325 5,248 kmLAT #_R25
 4448 326 5,210 kmLAT #_R25
 4449 327 5,214 kmLAT #_R25
 4450 328 5,221 kmLAT #_R25
 4451 329 5,218 kmLAT #_R25
 4452 330 5,227 kmLAT #_R25
 4453 331 5,235 kmLAT #_R25
 4454 332 5,243 kmLAT #_R25
 4455 333 5,313 kmLAT #_R25
 4456 333 5,251 kmLAT #_R25
 4457 334 5,224 kmLAT #_R25
 4458 335 5,230 kmLAT #_R25
 4459 336 5,238 kmLAT #_R25
 4460 337 5,246 kmLAT #_R25
 4461 338 5,327 kmLAT #_R25
 4462 338 5,254 kmLAT #_R25
 4463 339 5,256 kmLAT #_R25
 4464 340 5,318 kmLAT #_R25
 4465 340 5,257 kmLAT #_R25
 4466 341 5,259 kmLAT #_R25
 4467 342 5,328 kmLAT #_R25
 4468 342 5,266 kmLAT #_R25
 4469 343 5,259 kmLAT #_R25
 4470 344 5,323 kmLAT #_R25
 4471 344 5,260 kmLAT #_R25
 4472 345 5,277 kmLAT #_R25
 4473 346 5,331 kmLAT #_R25
 4474 346 5,278 kmLAT #_R25
 4475 347 5,262 kmLAT #_R25
 4476 348 5,334 kmLAT #_R25
 4477 348 5,269 kmLAT #_R25
 4478 349 5,258 kmLAT #_R25
 4479 350 5,262 kmLAT #_R25
 4480 351 5,349 kmLAT #_R25
 4481 351 5,263 kmLAT #_R25
 4482 358 5,195 kmLAT #_R25
 4483 359 5,195 kmLAT #_R25
 4484 365 5,299 kmLAT #_R25
 4485 366 5,300 kmLAT #_R25
 4486 370 5,355 kmLAT #_R25
 4487 371 5,354 kmLAT #_R25
 4488 373 5,357 kmLAT #_R25
 4489 374 5,356 kmLAT #_R25
 4490 375 5,358 kmLAT #_R25
 4491 375 5,359 kmLAT #_R25
 4492 378 5,299 kmLAT #_R25
 4493 379 5,300 kmLAT #_R25
 4494 382 5,354 kmLAT #_R25
 4495 383 5,355 kmLAT #_R25
 4496 386 5,360 kmLAT #_R25
 4497 387 5,360 kmLAT #_R25
 4498 200 92,96 kcatU #_R26
 4499 202 92,199 kcatU #_R26
 4500 204 92,101 kcatU #_R26
 4501 206 92,203 kcatU #_R26
 4502 207 92,104 kcatU #_R26
 4503 209 92,108 kcatU #_R26
 4504 211 92,208 kcatU #_R26
 4505 213 92,113 kcatU #_R26
 4506 215 92,212 kcatU #_R26
 4507 217 92,118 kcatU #_R26
 4508 219 92,216 kcatU #_R26
 4509 222 92,122 kcatU #_R26
 4510 223 92,123 kcatU #_R26
 4511 225 92,220 kcatU #_R26
 4512 228 92,126 kcatU #_R26
 4513 229 92,127 kcatU #_R26
 4514 231 92,226 kcatU #_R26
 4515 233 92,122 kcatU #_R26
 4516 236 92,129 kcatU #_R26
 4517 237 92,130 kcatU #_R26
 4518 239 92,234 kcatU #_R26
 4519 241 92,123 kcatU #_R26
 4520 244 92,130 kcatU #_R26
 4521 245 92,132 kcatU #_R26
 4522 247 92,242 kcatU #_R26
 4523 248 92,168 kcatU #_R26
 4524 249 92,169 kcatU #_R26
 4525 249 92,124 kcatU #_R26
 4526 250 92,212 kcatU #_R26
 4527 251 92,176 kcatU #_R26
 4528 252 92,177 kcatU #_R26
 4529 252 92,131 kcatU #_R26
 4530 253 92,213 kcatU #_R26
 4531 253 92,133 kcatU #_R26
 4532 254 92,214 kcatU #_R26
 4533 255 92,215 kcatU #_R26
 4534 255 92,250 kcatU #_R26
 4535 257 92,186 kcatU #_R26
 4536 260 92,232 kcatU #_R26
 4537 261 92,240 kcatU #_R26
 4538 263 92,258 kcatU #_R26
 4539 264 92,187 2*kcatU #_R26
 4540 265 92,220 kcatU #_R26
 4541 266 92,221 kcatU #_R26
 4542 267 92,222 kcatU #_R26
 4543 267 92,233 kcatU #_R26
 4544 268 92,223 kcatU #_R26
 4545 268 92,241 kcatU #_R26
 4546 269 92,224 kcatU #_R26
 4547 270 92,225 kcatU #_R26
 4548 270 92,265 kcatU #_R26
 4549 273 92,234 kcatU #_R26
 4550 274 92,242 kcatU #_R26
 4551 276 92,271 kcatU #_R26
 4552 278 92,235 kcatU #_R26
 4553 279 92,243 kcatU #_R26
 4554 281 92,272 kcatU #_R26
 4555 282 92,236 2*kcatU #_R26
 4556 283 92,237 kcatU #_R26
 4557 283 92,244 kcatU #_R26
 4558 284 92,238 kcatU #_R26
 4559 285 92,239 kcatU #_R26
 4560 285 92,273 kcatU #_R26
 4561 286 92,245 2*kcatU #_R26
 4562 287 92,246 kcatU #_R26
 4563 288 92,274 kcatU #_R26
 4564 288 92,247 kcatU #_R26
 4565 290 92,275 kcatU #_R26
 4566 291 92,276 2*kcatU #_R26
 4567 292 92,135 kcatU #_R26
 4568 293 92,136 kcatU #_R26
 4569 294 92,141 kcatU #_R26
 4570 295 92,142 kcatU #_R26
 4571 298 92,147 kcatU #_R26
 4572 301 92,151 kcatU #_R26
 4573 302 92,154 kcatU #_R26
 4574 303 92,156 kcatU #_R26
 4575 304 92,158 kcatU #_R26
 4576 305 92,160 kcatU #_R26
 4577 306 92,162 kcatU #_R26
 4578 307 92,164 kcatU #_R26
 4579 308 92,166 kcatU #_R26
 4580 309 92,168 kcatU #_R26
 4581 310 92,170 kcatU #_R26
 4582 311 92,172 kcatU #_R26
 4583 312 92,174 kcatU #_R26
 4584 313 92,176 kcatU #_R26
 4585 314 92,178 kcatU #_R26
 4586 315 92,180 kcatU #_R26
 4587 316 92,182 kcatU #_R26
 4588 317 92,184 kcatU #_R26
 4589 318 92,186 kcatU #_R26
 4590 319 92,188 kcatU #_R26
 4591 320 92,191 kcatU #_R26
 4592 321 92,201 kcatU #_R26
 4593 322 92,205 kcatU #_R26
 4594 323 92,232 kcatU #_R26
 4595 324 92,240 kcatU #_R26
 4596 325 92,309 kcatU #_R26
 4597 325 92,248 kcatU #_R26
 4598 326 92,210 kcatU #_R26
 4599 327 92,214 kcatU #_R26
 4600 328 92,221 kcatU #_R26
 4601 329 92,218 kcatU #_R26
 4602 330 92,227 kcatU #_R26
 4603 331 92,235 kcatU #_R26
 4604 332 92,243 kcatU #_R26
 4605 333 92,313 kcatU #_R26
 4606 333 92,251 kcatU #_R26
 4607 334 92,224 kcatU #_R26
 4608 335 92,230 kcatU #_R26
 4609 336 92,238 kcatU #_R26
 4610 337 92,246 kcatU #_R26
 4611 338 92,327 kcatU #_R26
 4612 338 92,254 kcatU #_R26
 4613 339 92,256 kcatU #_R26
 4614 340 92,318 kcatU #_R26
 4615 340 92,257 kcatU #_R26
 4616 341 92,259 kcatU #_R26
 4617 342 92,328 kcatU #_R26
 4618 342 92,266 kcatU #_R26
 4619 343 92,259 kcatU #_R26
 4620 344 92,323 kcatU #_R26
 4621 344 92,260 kcatU #_R26
 4622 345 92,277 kcatU #_R26
 4623 346 92,331 kcatU #_R26
 4624 346 92,278 kcatU #_R26
 4625 347 92,262 kcatU #_R26
 4626 348 92,334 kcatU #_R26
 4627 348 92,269 kcatU #_R26
 4628 349 92,258 kcatU #_R26
 4629 350 92,262 kcatU #_R26
 4630 351 92,349 kcatU #_R26
 4631 351 92,263 kcatU #_R26
 4632 359 92,195 kcatU #_R26
 4633 366 92,300 kcatU #_R26
 4634 371 92,354 kcatU #_R26
 4635 374 92,356 kcatU #_R26
 4636 375 92,358 kcatU #_R26
 4637 378 92,299 kcatU #_R26
 4638 383 92,355 kcatU #_R26
 4639 387 92,360 kcatU #_R26
 4640 358 92,195 kcatP #_R27
 4641 365 92,299 kcatP #_R27
 4642 370 92,355 kcatP #_R27
 4643 373 92,357 kcatP #_R27
 4644 375 92,359 kcatP #_R27
 4645 379 92,300 kcatP #_R27
 4646 382 92,354 kcatP #_R27
 4647 386 92,360 kcatP #_R27
 4648 389 196,197 2*kxgsmsr #_reverse__R33
 4649 389 92,198 2*kxglm #_reverse__R37
 4650 1,421 422 2*_rateLaw1 #_R1
 4651 1,424 423 2*_rateLaw1 #_R1
 4652 1,426 425 2*_rateLaw1 #_R1
 4653 1,428 427 2*_rateLaw1 #_R1
 4654 1,429 430 2*_rateLaw1 #_R1
 4655 1,431 432 2*_rateLaw1 #_R1
 4656 1,434 433 2*_rateLaw1 #_R1
 4657 1,436 435 2*_rateLaw1 #_R1
 4658 1,481 480 2*_rateLaw1 #_R1
 4659 422 1,421 km1 #_reverse__R1
 4660 423 1,424 km1 #_reverse__R1
 4661 425 1,426 km1 #_reverse__R1
 4662 427 1,428 km1 #_reverse__R1
 4663 430 1,429 km1 #_reverse__R1
 4664 432 1,431 km1 #_reverse__R1
 4665 433 1,434 km1 #_reverse__R1
 4666 435 1,436 km1 #_reverse__R1
 4667 480 1,481 km1 #_reverse__R1
 4668 4,422 468 _rateLaw2 #_R2
 4669 4,423 469 _rateLaw2 #_R2
 4670 4,425 680 _rateLaw2 #_R2
 4671 4,427 681 _rateLaw2 #_R2
 4672 4,430 682 _rateLaw2 #_R2
 4673 4,432 683 _rateLaw2 #_R2
 4674 4,433 684 _rateLaw2 #_R2
 4675 4,435 685 _rateLaw2 #_R2
 4676 4,480 482 _rateLaw2 #_R2
 4677 9,422 466 _rateLaw2 #_R2
 4678 9,423 467 _rateLaw2 #_R2
 4679 9,425 686 _rateLaw2 #_R2
 4680 9,427 687 _rateLaw2 #_R2
 4681 9,430 688 _rateLaw2 #_R2
 4682 9,432 689 _rateLaw2 #_R2
 4683 9,433 690 _rateLaw2 #_R2
 4684 9,435 691 _rateLaw2 #_R2
 4685 9,480 470 _rateLaw2 #_R2
 4686 19,422 473 _rateLaw2 #_R2
 4687 19,423 474 _rateLaw2 #_R2
 4688 19,425 692 _rateLaw2 #_R2
 4689 19,427 693 _rateLaw2 #_R2
 4690 19,430 694 _rateLaw2 #_R2
 4691 19,432 695 _rateLaw2 #_R2
 4692 19,433 696 _rateLaw2 #_R2
 4693 19,435 697 _rateLaw2 #_R2
 4694 19,480 485 _rateLaw2 #_R2
 4695 21,422 437 _rateLaw2 #_R2
 4696 21,423 475 _rateLaw2 #_R2
 4697 21,425 516 _rateLaw2 #_R2
 4698 21,427 518 _rateLaw2 #_R2
 4699 21,430 524 _rateLaw2 #_R2
 4700 21,432 525 _rateLaw2 #_R2
 4701 21,433 526 _rateLaw2 #_R2
 4702 21,435 527 _rateLaw2 #_R2
 4703 21,480 486 _rateLaw2 #_R2
 4704 32,422 471 _rateLaw2 #_R2
 4705 32,423 477 _rateLaw2 #_R2
 4706 32,425 520 _rateLaw2 #_R2
 4707 32,427 521 _rateLaw2 #_R2
 4708 32,430 528 _rateLaw2 #_R2
 4709 32,432 529 _rateLaw2 #_R2
 4710 32,433 698 _rateLaw2 #_R2
 4711 32,435 699 _rateLaw2 #_R2
 4712 32,480 484 _rateLaw2 #_R2
 4713 34,422 472 _rateLaw2 #_R2
 4714 34,423 478 _rateLaw2 #_R2
 4715 34,425 700 _rateLaw2 #_R2
 4716 34,427 701 _rateLaw2 #_R2
 4717 34,430 702 _rateLaw2 #_R2
 4718 34,432 703 _rateLaw2 #_R2
 4719 34,433 704 _rateLaw2 #_R2
 4720 34,435 705 _rateLaw2 #_R2
 4721 34,480 487 _rateLaw2 #_R2
 4722 36,422 300 _rateLaw2 #_R2
 4723 36,423 354 _rateLaw2 #_R2
 4724 36,425 356 _rateLaw2 #_R2
 4725 36,427 358 _rateLaw2 #_R2
 4726 36,430 377 _rateLaw2 #_R2
 4727 36,432 379 _rateLaw2 #_R2
 4728 36,433 380 _rateLaw2 #_R2
 4729 36,435 382 _rateLaw2 #_R2
 4730 36,480 455 _rateLaw2 #_R2
 4731 38,422 476 _rateLaw2 #_R2
 4732 38,423 479 _rateLaw2 #_R2
 4733 38,425 522 _rateLaw2 #_R2
 4734 38,427 523 _rateLaw2 #_R2
 4735 38,430 706 _rateLaw2 #_R2
 4736 38,432 707 _rateLaw2 #_R2
 4737 38,433 708 _rateLaw2 #_R2
 4738 38,435 709 _rateLaw2 #_R2
 4739 38,480 488 _rateLaw2 #_R2
 4740 67,422 360 _rateLaw2 #_R2
 4741 67,423 361 _rateLaw2 #_R2
 4742 67,425 363 _rateLaw2 #_R2
 4743 67,427 365 _rateLaw2 #_R2
 4744 67,430 384 _rateLaw2 #_R2
 4745 67,432 386 _rateLaw2 #_R2
 4746 67,433 450 _rateLaw2 #_R2
 4747 67,435 452 _rateLaw2 #_R2
 4748 67,480 456 _rateLaw2 #_R2
 4749 69,422 483 _rateLaw2 #_R2
 4750 69,423 489 _rateLaw2 #_R2
 4751 69,425 710 _rateLaw2 #_R2
 4752 69,427 711 _rateLaw2 #_R2
 4753 69,430 712 _rateLaw2 #_R2
 4754 69,432 713 _rateLaw2 #_R2
 4755 69,433 714 _rateLaw2 #_R2
 4756 69,435 715 _rateLaw2 #_R2
 4757 69,480 490 _rateLaw2 #_R2
 4758 71,422 362 _rateLaw2 #_R2
 4759 71,423 367 _rateLaw2 #_R2
 4760 71,425 368 _rateLaw2 #_R2
 4761 71,427 370 _rateLaw2 #_R2
 4762 71,430 438 _rateLaw2 #_R2
 4763 71,432 440 _rateLaw2 #_R2
 4764 71,433 538 _rateLaw2 #_R2
 4765 71,435 539 _rateLaw2 #_R2
 4766 71,480 459 _rateLaw2 #_R2
 4767 73,422 364 _rateLaw2 #_R2
 4768 73,423 369 _rateLaw2 #_R2
 4769 73,425 372 _rateLaw2 #_R2
 4770 73,427 373 _rateLaw2 #_R2
 4771 73,430 443 _rateLaw2 #_R2
 4772 73,432 445 _rateLaw2 #_R2
 4773 73,433 543 _rateLaw2 #_R2
 4774 73,435 545 _rateLaw2 #_R2
 4775 73,480 461 _rateLaw2 #_R2
 4776 75,422 366 _rateLaw2 #_R2
 4777 75,423 371 _rateLaw2 #_R2
 4778 75,425 374 _rateLaw2 #_R2
 4779 75,427 375 _rateLaw2 #_R2
 4780 75,430 446 _rateLaw2 #_R2
 4781 75,432 449 _rateLaw2 #_R2
 4782 75,433 553 _rateLaw2 #_R2
 4783 75,435 555 _rateLaw2 #_R2
 4784 75,480 463 _rateLaw2 #_R2
 4785 136,422 385 _rateLaw2 #_R2
 4786 136,423 439 _rateLaw2 #_R2
 4787 136,425 442 _rateLaw2 #_R2
 4788 136,427 444 _rateLaw2 #_R2
 4789 136,430 531 _rateLaw2 #_R2
 4790 136,432 533 _rateLaw2 #_R2
 4791 136,433 564 _rateLaw2 #_R2
 4792 136,435 566 _rateLaw2 #_R2
 4793 136,480 493 _rateLaw2 #_R2
 4794 138,422 387 _rateLaw2 #_R2
 4795 138,423 441 _rateLaw2 #_R2
 4796 138,425 447 _rateLaw2 #_R2
 4797 138,427 448 _rateLaw2 #_R2
 4798 138,430 534 _rateLaw2 #_R2
 4799 138,432 574 _rateLaw2 #_R2
 4800 138,433 576 _rateLaw2 #_R2
 4801 138,435 578 _rateLaw2 #_R2
 4802 138,480 494 _rateLaw2 #_R2
 4803 140,422 457 _rateLaw2 #_R2
 4804 140,423 458 _rateLaw2 #_R2
 4805 140,425 460 _rateLaw2 #_R2
 4806 140,427 462 _rateLaw2 #_R2
 4807 140,430 563 _rateLaw2 #_R2
 4808 140,432 575 _rateLaw2 #_R2
 4809 140,433 586 _rateLaw2 #_R2
 4810 140,435 587 _rateLaw2 #_R2
 4811 140,480 501 _rateLaw2 #_R2
 4812 142,422 451 _rateLaw2 #_R2
 4813 142,423 491 _rateLaw2 #_R2
 4814 142,425 544 _rateLaw2 #_R2
 4815 142,427 554 _rateLaw2 #_R2
 4816 142,430 565 _rateLaw2 #_R2
 4817 142,432 577 _rateLaw2 #_R2
 4818 142,433 591 _rateLaw2 #_R2
 4819 142,435 592 _rateLaw2 #_R2
 4820 142,480 502 _rateLaw2 #_R2
 4821 144,422 453 _rateLaw2 #_R2
 4822 144,423 492 _rateLaw2 #_R2
 4823 144,425 546 _rateLaw2 #_R2
 4824 144,427 556 _rateLaw2 #_R2
 4825 144,430 567 _rateLaw2 #_R2
 4826 144,432 579 _rateLaw2 #_R2
 4827 144,433 593 _rateLaw2 #_R2
 4828 144,435 600 _rateLaw2 #_R2
 4829 144,480 503 _rateLaw2 #_R2
 4830 146,422 497 _rateLaw2 #_R2
 4831 146,423 498 _rateLaw2 #_R2
 4832 146,425 548 _rateLaw2 #_R2
 4833 146,427 558 _rateLaw2 #_R2
 4834 146,430 569 _rateLaw2 #_R2
 4835 146,432 581 _rateLaw2 #_R2
 4836 146,433 595 _rateLaw2 #_R2
 4837 146,435 602 _rateLaw2 #_R2
 4838 146,480 504 _rateLaw2 #_R2
 4839 182,422 495 _rateLaw2 #_R2
 4840 182,423 499 _rateLaw2 #_R2
 4841 182,425 550 _rateLaw2 #_R2
 4842 182,427 560 _rateLaw2 #_R2
 4843 182,430 571 _rateLaw2 #_R2
 4844 182,432 583 _rateLaw2 #_R2
 4845 182,433 597 _rateLaw2 #_R2
 4846 182,435 604 _rateLaw2 #_R2
 4847 182,480 505 _rateLaw2 #_R2
 4848 183,422 496 _rateLaw2 #_R2
 4849 183,423 500 _rateLaw2 #_R2
 4850 183,425 552 _rateLaw2 #_R2
 4851 183,427 562 _rateLaw2 #_R2
 4852 183,430 573 _rateLaw2 #_R2
 4853 183,432 585 _rateLaw2 #_R2
 4854 183,433 599 _rateLaw2 #_R2
 4855 183,435 606 _rateLaw2 #_R2
 4856 183,480 506 _rateLaw2 #_R2
 4857 293,422 507 _rateLaw2 #_R2
 4858 293,423 508 _rateLaw2 #_R2
 4859 293,425 619 _rateLaw2 #_R2
 4860 293,427 621 _rateLaw2 #_R2
 4861 293,430 637 _rateLaw2 #_R2
 4862 293,432 639 _rateLaw2 #_R2
 4863 293,433 644 _rateLaw2 #_R2
 4864 293,435 646 _rateLaw2 #_R2
 4865 293,480 511 _rateLaw2 #_R2
 4866 295,422 509 _rateLaw2 #_R2
 4867 295,423 510 _rateLaw2 #_R2
 4868 295,425 626 _rateLaw2 #_R2
 4869 295,427 628 _rateLaw2 #_R2
 4870 295,430 641 _rateLaw2 #_R2
 4871 295,432 643 _rateLaw2 #_R2
 4872 295,433 649 _rateLaw2 #_R2
 4873 295,435 651 _rateLaw2 #_R2
 4874 295,480 514 _rateLaw2 #_R2
 4875 297,422 454 _rateLaw2 #_R2
 4876 297,423 661 _rateLaw2 #_R2
 4877 297,425 662 _rateLaw2 #_R2
 4878 297,427 663 _rateLaw2 #_R2
 4879 297,430 674 _rateLaw2 #_R2
 4880 297,432 675 _rateLaw2 #_R2
 4881 297,433 676 _rateLaw2 #_R2
 4882 297,435 677 _rateLaw2 #_R2
 4883 297,480 716 _rateLaw2 #_R2
 4884 316,422 512 _rateLaw2 #_R2
 4885 316,423 513 _rateLaw2 #_R2
 4886 316,425 632 _rateLaw2 #_R2
 4887 316,427 634 _rateLaw2 #_R2
 4888 316,430 653 _rateLaw2 #_R2
 4889 316,432 655 _rateLaw2 #_R2
 4890 316,433 717 _rateLaw2 #_R2
 4891 316,435 718 _rateLaw2 #_R2
 4892 316,480 515 _rateLaw2 #_R2
 4893 8,421 468 _rateLaw2 #_R2
 4894 11,421 466 _rateLaw2 #_R2
 4895 18,421 473 _rateLaw2 #_R2
 4896 20,421 437 _rateLaw2 #_R2
 4897 31,421 471 _rateLaw2 #_R2
 4898 33,421 472 _rateLaw2 #_R2
 4899 35,421 300 _rateLaw2 #_R2
 4900 37,421 476 _rateLaw2 #_R2
 4901 66,421 360 _rateLaw2 #_R2
 4902 68,421 483 _rateLaw2 #_R2
 4903 70,421 362 _rateLaw2 #_R2
 4904 72,421 364 _rateLaw2 #_R2
 4905 74,421 366 _rateLaw2 #_R2
 4906 135,421 385 _rateLaw2 #_R2
 4907 137,421 387 _rateLaw2 #_R2
 4908 139,421 457 _rateLaw2 #_R2
 4909 141,421 451 _rateLaw2 #_R2
 4910 143,421 453 _rateLaw2 #_R2
 4911 145,421 497 _rateLaw2 #_R2
 4912 180,421 495 _rateLaw2 #_R2
 4913 181,421 496 _rateLaw2 #_R2
 4914 292,421 507 _rateLaw2 #_R2
 4915 294,421 509 _rateLaw2 #_R2
 4916 296,421 454 _rateLaw2 #_R2
 4917 315,421 512 _rateLaw2 #_R2
 4918 421,422 664 _rateLaw2 #_R2
 4919 421,423 665 _rateLaw2 #_R2
 4920 421,425 666 _rateLaw2 #_R2
 4921 421,427 667 _rateLaw2 #_R2
 4922 421,430 678 _rateLaw2 #_R2
 4923 421,432 679 _rateLaw2 #_R2
 4924 421,433 719 _rateLaw2 #_R2
 4925 421,435 720 _rateLaw2 #_R2
 4926 421,480 721 _rateLaw2 #_R2
 4927 8,424 469 _rateLaw2 #_R2
 4928 11,424 467 _rateLaw2 #_R2
 4929 18,424 474 _rateLaw2 #_R2
 4930 20,424 475 _rateLaw2 #_R2
 4931 31,424 477 _rateLaw2 #_R2
 4932 33,424 478 _rateLaw2 #_R2
 4933 35,424 354 _rateLaw2 #_R2
 4934 37,424 479 _rateLaw2 #_R2
 4935 66,424 361 _rateLaw2 #_R2
 4936 68,424 489 _rateLaw2 #_R2
 4937 70,424 367 _rateLaw2 #_R2
 4938 72,424 369 _rateLaw2 #_R2
 4939 74,424 371 _rateLaw2 #_R2
 4940 135,424 439 _rateLaw2 #_R2
 4941 137,424 441 _rateLaw2 #_R2
 4942 139,424 458 _rateLaw2 #_R2
 4943 141,424 491 _rateLaw2 #_R2
 4944 143,424 492 _rateLaw2 #_R2
 4945 145,424 498 _rateLaw2 #_R2
 4946 180,424 499 _rateLaw2 #_R2
 4947 181,424 500 _rateLaw2 #_R2
 4948 292,424 508 _rateLaw2 #_R2
 4949 294,424 510 _rateLaw2 #_R2
 4950 296,424 661 _rateLaw2 #_R2
 4951 315,424 513 _rateLaw2 #_R2
 4952 422,424 665 _rateLaw2 #_R2
 4953 423,424 668 _rateLaw2 #_R2
 4954 424,425 669 _rateLaw2 #_R2
 4955 424,427 670 _rateLaw2 #_R2
 4956 424,430 722 _rateLaw2 #_R2
 4957 424,432 723 _rateLaw2 #_R2
 4958 424,433 724 _rateLaw2 #_R2
 4959 424,435 725 _rateLaw2 #_R2
 4960 424,480 726 _rateLaw2 #_R2
 4961 8,426 680 _rateLaw2 #_R2
 4962 11,426 686 _rateLaw2 #_R2
 4963 18,426 692 _rateLaw2 #_R2
 4964 20,426 516 _rateLaw2 #_R2
 4965 31,426 520 _rateLaw2 #_R2
 4966 33,426 700 _rateLaw2 #_R2
 4967 35,426 356 _rateLaw2 #_R2
 4968 37,426 522 _rateLaw2 #_R2
 4969 66,426 363 _rateLaw2 #_R2
 4970 68,426 710 _rateLaw2 #_R2
 4971 70,426 368 _rateLaw2 #_R2
 4972 72,426 372 _rateLaw2 #_R2
 4973 74,426 374 _rateLaw2 #_R2
 4974 135,426 442 _rateLaw2 #_R2
 4975 137,426 447 _rateLaw2 #_R2
 4976 139,426 460 _rateLaw2 #_R2
 4977 141,426 544 _rateLaw2 #_R2
 4978 143,426 546 _rateLaw2 #_R2
 4979 145,426 548 _rateLaw2 #_R2
 4980 180,426 550 _rateLaw2 #_R2
 4981 181,426 552 _rateLaw2 #_R2
 4982 292,426 619 _rateLaw2 #_R2
 4983 294,426 626 _rateLaw2 #_R2
 4984 296,426 662 _rateLaw2 #_R2
 4985 315,426 632 _rateLaw2 #_R2
 4986 422,426 666 _rateLaw2 #_R2
 4987 423,426 669 _rateLaw2 #_R2
 4988 425,426 671 _rateLaw2 #_R2
 4989 426,427 672 _rateLaw2 #_R2
 4990 426,430 727 _rateLaw2 #_R2
 4991 426,432 728 _rateLaw2 #_R2
 4992 426,433 729 _rateLaw2 #_R2
 4993 426,435 730 _rateLaw2 #_R2
 4994 426,480 731 _rateLaw2 #_R2
 4995 8,428 681 _rateLaw2 #_R2
 4996 11,428 687 _rateLaw2 #_R2
 4997 18,428 693 _rateLaw2 #_R2
 4998 20,428 518 _rateLaw2 #_R2
 4999 31,428 521 _rateLaw2 #_R2
 5000 33,428 701 _rateLaw2 #_R2
 5001 35,428 358 _rateLaw2 #_R2
 5002 37,428 523 _rateLaw2 #_R2
 5003 66,428 365 _rateLaw2 #_R2
 5004 68,428 711 _rateLaw2 #_R2
 5005 70,428 370 _rateLaw2 #_R2
 5006 72,428 373 _rateLaw2 #_R2
 5007 74,428 375 _rateLaw2 #_R2
 5008 135,428 444 _rateLaw2 #_R2
 5009 137,428 448 _rateLaw2 #_R2
 5010 139,428 462 _rateLaw2 #_R2
 5011 141,428 554 _rateLaw2 #_R2
 5012 143,428 556 _rateLaw2 #_R2
 5013 145,428 558 _rateLaw2 #_R2
 5014 180,428 560 _rateLaw2 #_R2
 5015 181,428 562 _rateLaw2 #_R2
 5016 292,428 621 _rateLaw2 #_R2
 5017 294,428 628 _rateLaw2 #_R2
 5018 296,428 663 _rateLaw2 #_R2
 5019 315,428 634 _rateLaw2 #_R2
 5020 422,428 667 _rateLaw2 #_R2
 5021 423,428 670 _rateLaw2 #_R2
 5022 425,428 672 _rateLaw2 #_R2
 5023 427,428 673 _rateLaw2 #_R2
 5024 428,430 732 _rateLaw2 #_R2
 5025 428,432 733 _rateLaw2 #_R2
 5026 428,433 734 _rateLaw2 #_R2
 5027 428,435 735 _rateLaw2 #_R2
 5028 428,480 736 _rateLaw2 #_R2
 5029 8,429 682 _rateLaw2 #_R2
 5030 11,429 688 _rateLaw2 #_R2
 5031 18,429 694 _rateLaw2 #_R2
 5032 20,429 524 _rateLaw2 #_R2
 5033 31,429 528 _rateLaw2 #_R2
 5034 33,429 702 _rateLaw2 #_R2
 5035 35,429 377 _rateLaw2 #_R2
 5036 37,429 706 _rateLaw2 #_R2
 5037 66,429 384 _rateLaw2 #_R2
 5038 68,429 712 _rateLaw2 #_R2
 5039 70,429 438 _rateLaw2 #_R2
 5040 72,429 443 _rateLaw2 #_R2
 5041 74,429 446 _rateLaw2 #_R2
 5042 135,429 531 _rateLaw2 #_R2
 5043 137,429 534 _rateLaw2 #_R2
 5044 139,429 563 _rateLaw2 #_R2
 5045 141,429 565 _rateLaw2 #_R2
 5046 143,429 567 _rateLaw2 #_R2
 5047 145,429 569 _rateLaw2 #_R2
 5048 180,429 571 _rateLaw2 #_R2
 5049 181,429 573 _rateLaw2 #_R2
 5050 292,429 637 _rateLaw2 #_R2
 5051 294,429 641 _rateLaw2 #_R2
 5052 296,429 674 _rateLaw2 #_R2
 5053 315,429 653 _rateLaw2 #_R2
 5054 422,429 678 _rateLaw2 #_R2
 5055 423,429 722 _rateLaw2 #_R2
 5056 425,429 727 _rateLaw2 #_R2
 5057 427,429 732 _rateLaw2 #_R2
 5058 429,430 737 _rateLaw2 #_R2
 5059 429,432 738 _rateLaw2 #_R2
 5060 429,433 739 _rateLaw2 #_R2
 5061 429,435 740 _rateLaw2 #_R2
 5062 429,480 741 _rateLaw2 #_R2
 5063 8,431 683 _rateLaw2 #_R2
 5064 11,431 689 _rateLaw2 #_R2
 5065 18,431 695 _rateLaw2 #_R2
 5066 20,431 525 _rateLaw2 #_R2
 5067 31,431 529 _rateLaw2 #_R2
 5068 33,431 703 _rateLaw2 #_R2
 5069 35,431 379 _rateLaw2 #_R2
 5070 37,431 707 _rateLaw2 #_R2
 5071 66,431 386 _rateLaw2 #_R2
 5072 68,431 713 _rateLaw2 #_R2
 5073 70,431 440 _rateLaw2 #_R2
 5074 72,431 445 _rateLaw2 #_R2
 5075 74,431 449 _rateLaw2 #_R2
 5076 135,431 533 _rateLaw2 #_R2
 5077 137,431 574 _rateLaw2 #_R2
 5078 139,431 575 _rateLaw2 #_R2
 5079 141,431 577 _rateLaw2 #_R2
 5080 143,431 579 _rateLaw2 #_R2
 5081 145,431 581 _rateLaw2 #_R2
 5082 180,431 583 _rateLaw2 #_R2
 5083 181,431 585 _rateLaw2 #_R2
 5084 292,431 639 _rateLaw2 #_R2
 5085 294,431 643 _rateLaw2 #_R2
 5086 296,431 675 _rateLaw2 #_R2
 5087 315,431 655 _rateLaw2 #_R2
 5088 422,431 679 _rateLaw2 #_R2
 5089 423,431 723 _rateLaw2 #_R2
 5090 425,431 728 _rateLaw2 #_R2
 5091 427,431 733 _rateLaw2 #_R2
 5092 430,431 738 _rateLaw2 #_R2
 5093 431,432 742 _rateLaw2 #_R2
 5094 431,433 743 _rateLaw2 #_R2
 5095 431,435 744 _rateLaw2 #_R2
 5096 431,480 745 _rateLaw2 #_R2
 5097 8,434 684 _rateLaw2 #_R2
 5098 11,434 690 _rateLaw2 #_R2
 5099 18,434 696 _rateLaw2 #_R2
 5100 20,434 526 _rateLaw2 #_R2
 5101 31,434 698 _rateLaw2 #_R2
 5102 33,434 704 _rateLaw2 #_R2
 5103 35,434 380 _rateLaw2 #_R2
 5104 37,434 708 _rateLaw2 #_R2
 5105 66,434 450 _rateLaw2 #_R2
 5106 68,434 714 _rateLaw2 #_R2
 5107 70,434 538 _rateLaw2 #_R2
 5108 72,434 543 _rateLaw2 #_R2
 5109 74,434 553 _rateLaw2 #_R2
 5110 135,434 564 _rateLaw2 #_R2
 5111 137,434 576 _rateLaw2 #_R2
 5112 139,434 586 _rateLaw2 #_R2
 5113 141,434 591 _rateLaw2 #_R2
 5114 143,434 593 _rateLaw2 #_R2
 5115 145,434 595 _rateLaw2 #_R2
 5116 180,434 597 _rateLaw2 #_R2
 5117 181,434 599 _rateLaw2 #_R2
 5118 292,434 644 _rateLaw2 #_R2
 5119 294,434 649 _rateLaw2 #_R2
 5120 296,434 676 _rateLaw2 #_R2
 5121 315,434 717 _rateLaw2 #_R2
 5122 422,434 719 _rateLaw2 #_R2
 5123 423,434 724 _rateLaw2 #_R2
 5124 425,434 729 _rateLaw2 #_R2
 5125 427,434 734 _rateLaw2 #_R2
 5126 430,434 739 _rateLaw2 #_R2
 5127 432,434 743 _rateLaw2 #_R2
 5128 433,434 746 _rateLaw2 #_R2
 5129 434,435 747 _rateLaw2 #_R2
 5130 434,480 748 _rateLaw2 #_R2
 5131 8,436 685 _rateLaw2 #_R2
 5132 11,436 691 _rateLaw2 #_R2
 5133 18,436 697 _rateLaw2 #_R2
 5134 20,436 527 _rateLaw2 #_R2
 5135 31,436 699 _rateLaw2 #_R2
 5136 33,436 705 _rateLaw2 #_R2
 5137 35,436 382 _rateLaw2 #_R2
 5138 37,436 709 _rateLaw2 #_R2
 5139 66,436 452 _rateLaw2 #_R2
 5140 68,436 715 _rateLaw2 #_R2
 5141 70,436 539 _rateLaw2 #_R2
 5142 72,436 545 _rateLaw2 #_R2
 5143 74,436 555 _rateLaw2 #_R2
 5144 135,436 566 _rateLaw2 #_R2
 5145 137,436 578 _rateLaw2 #_R2
 5146 139,436 587 _rateLaw2 #_R2
 5147 141,436 592 _rateLaw2 #_R2
 5148 143,436 600 _rateLaw2 #_R2
 5149 145,436 602 _rateLaw2 #_R2
 5150 180,436 604 _rateLaw2 #_R2
 5151 181,436 606 _rateLaw2 #_R2
 5152 292,436 646 _rateLaw2 #_R2
 5153 294,436 651 _rateLaw2 #_R2
 5154 296,436 677 _rateLaw2 #_R2
 5155 315,436 718 _rateLaw2 #_R2
 5156 422,436 720 _rateLaw2 #_R2
 5157 423,436 725 _rateLaw2 #_R2
 5158 425,436 730 _rateLaw2 #_R2
 5159 427,436 735 _rateLaw2 #_R2
 5160 430,436 740 _rateLaw2 #_R2
 5161 432,436 744 _rateLaw2 #_R2
 5162 433,436 747 _rateLaw2 #_R2
 5163 435,436 749 _rateLaw2 #_R2
 5164 436,480 750 _rateLaw2 #_R2
 5165 8,481 482 _rateLaw2 #_R2
 5166 11,481 470 _rateLaw2 #_R2
 5167 18,481 485 _rateLaw2 #_R2
 5168 20,481 486 _rateLaw2 #_R2
 5169 31,481 484 _rateLaw2 #_R2
 5170 33,481 487 _rateLaw2 #_R2
 5171 35,481 455 _rateLaw2 #_R2
 5172 37,481 488 _rateLaw2 #_R2
 5173 66,481 456 _rateLaw2 #_R2
 5174 68,481 490 _rateLaw2 #_R2
 5175 70,481 459 _rateLaw2 #_R2
 5176 72,481 461 _rateLaw2 #_R2
 5177 74,481 463 _rateLaw2 #_R2
 5178 135,481 493 _rateLaw2 #_R2
 5179 137,481 494 _rateLaw2 #_R2
 5180 139,481 501 _rateLaw2 #_R2
 5181 141,481 502 _rateLaw2 #_R2
 5182 143,481 503 _rateLaw2 #_R2
 5183 145,481 504 _rateLaw2 #_R2
 5184 180,481 505 _rateLaw2 #_R2
 5185 181,481 506 _rateLaw2 #_R2
 5186 292,481 511 _rateLaw2 #_R2
 5187 294,481 514 _rateLaw2 #_R2
 5188 296,481 716 _rateLaw2 #_R2
 5189 315,481 515 _rateLaw2 #_R2
 5190 422,481 721 _rateLaw2 #_R2
 5191 423,481 726 _rateLaw2 #_R2
 5192 425,481 731 _rateLaw2 #_R2
 5193 427,481 736 _rateLaw2 #_R2
 5194 430,481 741 _rateLaw2 #_R2
 5195 432,481 745 _rateLaw2 #_R2
 5196 433,481 748 _rateLaw2 #_R2
 5197 435,481 750 _rateLaw2 #_R2
 5198 480,481 751 _rateLaw2 #_R2
 5199 390 4,296 km2 #_reverse__R2
 5200 390 8,297 km2 #_reverse__R2
 5201 391 9,296 km2 #_reverse__R2
 5202 391 11,297 km2 #_reverse__R2
 5203 392 18,297 km2 #_reverse__R2
 5204 392 19,296 km2 #_reverse__R2
 5205 393 32,296 km2 #_reverse__R2
 5206 393 31,297 km2 #_reverse__R2
 5207 394 33,297 km2 #_reverse__R2
 5208 394 34,296 km2 #_reverse__R2
 5209 395 37,297 km2 #_reverse__R2
 5210 395 38,296 km2 #_reverse__R2
 5211 396 68,297 km2 #_reverse__R2
 5212 396 69,296 km2 #_reverse__R2
 5213 397 140,294 km2 #_reverse__R2
 5214 397 139,295 km2 #_reverse__R2
 5215 398 139,297 km2 #_reverse__R2
 5216 398 140,296 km2 #_reverse__R2
 5217 399 140,315 km2 #_reverse__R2
 5218 399 139,316 km2 #_reverse__R2
 5219 400 141,316 km2 #_reverse__R2
 5220 400 142,315 km2 #_reverse__R2
 5221 401 143,316 km2 #_reverse__R2
 5222 401 144,315 km2 #_reverse__R2
 5223 402 145,293 km2 #_reverse__R2
 5224 402 146,292 km2 #_reverse__R2
 5225 403 146,294 km2 #_reverse__R2
 5226 403 145,295 km2 #_reverse__R2
 5227 404 146,296 km2 #_reverse__R2
 5228 404 145,297 km2 #_reverse__R2
 5229 405 146,315 km2 #_reverse__R2
 5230 405 145,316 km2 #_reverse__R2
 5231 406 182,294 km2 #_reverse__R2
 5232 406 180,295 km2 #_reverse__R2
 5233 407 180,297 km2 #_reverse__R2
 5234 407 182,296 km2 #_reverse__R2
 5235 408 182,315 km2 #_reverse__R2
 5236 408 180,316 km2 #_reverse__R2
 5237 409 183,294 km2 #_reverse__R2
 5238 409 181,295 km2 #_reverse__R2
 5239 410 181,297 km2 #_reverse__R2
 5240 410 183,296 km2 #_reverse__R2
 5241 411 183,315 km2 #_reverse__R2
 5242 411 181,316 km2 #_reverse__R2
 5243 412 292,293 2*km2 #_reverse__R2
 5244 413 293,294 km2 #_reverse__R2
 5245 413 292,295 km2 #_reverse__R2
 5246 414 293,296 km2 #_reverse__R2
 5247 414 292,297 km2 #_reverse__R2
 5248 415 293,315 km2 #_reverse__R2
 5249 415 292,316 km2 #_reverse__R2
 5250 416 294,295 2*km2 #_reverse__R2
 5251 417 294,297 km2 #_reverse__R2
 5252 417 295,296 km2 #_reverse__R2
 5253 418 294,316 km2 #_reverse__R2
 5254 418 295,315 km2 #_reverse__R2
 5255 419 297,315 km2 #_reverse__R2
 5256 419 296,316 km2 #_reverse__R2
 5257 420 315,316 2*km2 #_reverse__R2
 5258 437 20,421 km2 #_reverse__R2
 5259 437 21,422 km2 #_reverse__R2
 5260 438 70,429 km2 #_reverse__R2
 5261 438 71,430 km2 #_reverse__R2
 5262 439 136,423 km2 #_reverse__R2
 5263 439 135,424 km2 #_reverse__R2
 5264 440 70,431 km2 #_reverse__R2
 5265 440 71,432 km2 #_reverse__R2
 5266 441 138,423 km2 #_reverse__R2
 5267 441 137,424 km2 #_reverse__R2
 5268 442 136,425 km2 #_reverse__R2
 5269 442 135,426 km2 #_reverse__R2
 5270 443 72,429 km2 #_reverse__R2
 5271 443 73,430 km2 #_reverse__R2
 5272 444 136,427 km2 #_reverse__R2
 5273 444 135,428 km2 #_reverse__R2
 5274 445 72,431 km2 #_reverse__R2
 5275 445 73,432 km2 #_reverse__R2
 5276 446 74,429 km2 #_reverse__R2
 5277 446 75,430 km2 #_reverse__R2
 5278 447 138,425 km2 #_reverse__R2
 5279 447 137,426 km2 #_reverse__R2
 5280 448 138,427 km2 #_reverse__R2
 5281 448 137,428 km2 #_reverse__R2
 5282 449 74,431 km2 #_reverse__R2
 5283 449 75,432 km2 #_reverse__R2
 5284 450 67,433 km2 #_reverse__R2
 5285 450 66,434 km2 #_reverse__R2
 5286 451 141,421 km2 #_reverse__R2
 5287 451 142,422 km2 #_reverse__R2
 5288 452 67,435 km2 #_reverse__R2
 5289 452 66,436 km2 #_reverse__R2
 5290 453 143,421 km2 #_reverse__R2
 5291 453 144,422 km2 #_reverse__R2
 5292 454 296,421 km2 #_reverse__R2
 5293 454 297,422 km2 #_reverse__R2
 5294 455 36,480 km2 #_reverse__R2
 5295 455 35,481 km2 #_reverse__R2
 5296 456 67,480 km2 #_reverse__R2
 5297 456 66,481 km2 #_reverse__R2
 5298 457 139,421 km2 #_reverse__R2
 5299 457 140,422 km2 #_reverse__R2
 5300 458 140,423 km2 #_reverse__R2
 5301 458 139,424 km2 #_reverse__R2
 5302 459 70,481 km2 #_reverse__R2
 5303 459 71,480 km2 #_reverse__R2
 5304 460 139,426 km2 #_reverse__R2
 5305 460 140,425 km2 #_reverse__R2
 5306 461 73,480 km2 #_reverse__R2
 5307 461 72,481 km2 #_reverse__R2
 5308 462 139,428 km2 #_reverse__R2
 5309 462 140,427 km2 #_reverse__R2
 5310 463 75,480 km2 #_reverse__R2
 5311 463 74,481 km2 #_reverse__R2
 5312 464 36,752 km2 #_reverse__R2
 5313 464 35,753 km2 #_reverse__R2
 5314 465 36,754 km2 #_reverse__R2
 5315 465 35,755 km2 #_reverse__R2
 5316 466 9,422 km2 #_reverse__R2
 5317 466 11,421 km2 #_reverse__R2
 5318 467 9,423 km2 #_reverse__R2
 5319 467 11,424 km2 #_reverse__R2
 5320 468 8,421 km2 #_reverse__R2
 5321 468 4,422 km2 #_reverse__R2
 5322 469 4,423 km2 #_reverse__R2
 5323 469 8,424 km2 #_reverse__R2
 5324 470 9,480 km2 #_reverse__R2
 5325 470 11,481 km2 #_reverse__R2
 5326 471 31,421 km2 #_reverse__R2
 5327 471 32,422 km2 #_reverse__R2
 5328 472 33,421 km2 #_reverse__R2
 5329 472 34,422 km2 #_reverse__R2
 5330 473 18,421 km2 #_reverse__R2
 5331 473 19,422 km2 #_reverse__R2
 5332 474 19,423 km2 #_reverse__R2
 5333 474 18,424 km2 #_reverse__R2
 5334 475 21,423 km2 #_reverse__R2
 5335 475 20,424 km2 #_reverse__R2
 5336 476 37,421 km2 #_reverse__R2
 5337 476 38,422 km2 #_reverse__R2
 5338 477 32,423 km2 #_reverse__R2
 5339 477 31,424 km2 #_reverse__R2
 5340 478 34,423 km2 #_reverse__R2
 5341 478 33,424 km2 #_reverse__R2
 5342 479 37,424 km2 #_reverse__R2
 5343 479 38,423 km2 #_reverse__R2
 5344 482 4,480 km2 #_reverse__R2
 5345 482 8,481 km2 #_reverse__R2
 5346 483 68,421 km2 #_reverse__R2
 5347 483 69,422 km2 #_reverse__R2
 5348 484 32,480 km2 #_reverse__R2
 5349 484 31,481 km2 #_reverse__R2
 5350 485 18,481 km2 #_reverse__R2
 5351 485 19,480 km2 #_reverse__R2
 5352 486 21,480 km2 #_reverse__R2
 5353 486 20,481 km2 #_reverse__R2
 5354 487 34,480 km2 #_reverse__R2
 5355 487 33,481 km2 #_reverse__R2
 5356 488 37,481 km2 #_reverse__R2
 5357 488 38,480 km2 #_reverse__R2
 5358 489 69,423 km2 #_reverse__R2
 5359 489 68,424 km2 #_reverse__R2
 5360 490 68,481 km2 #_reverse__R2
 5361 490 69,480 km2 #_reverse__R2
 5362 491 142,423 km2 #_reverse__R2
 5363 491 141,424 km2 #_reverse__R2
 5364 492 144,423 km2 #_reverse__R2
 5365 492 143,424 km2 #_reverse__R2
 5366 493 136,480 km2 #_reverse__R2
 5367 493 135,481 km2 #_reverse__R2
 5368 494 138,480 km2 #_reverse__R2
 5369 494 137,481 km2 #_reverse__R2
 5370 495 180,421 km2 #_reverse__R2
 5371 495 182,422 km2 #_reverse__R2
 5372 496 181,421 km2 #_reverse__R2
 5373 496 183,422 km2 #_reverse__R2
 5374 497 145,421 km2 #_reverse__R2
 5375 497 146,422 km2 #_reverse__R2
 5376 498 146,423 km2 #_reverse__R2
 5377 498 145,424 km2 #_reverse__R2
 5378 499 182,423 km2 #_reverse__R2
 5379 499 180,424 km2 #_reverse__R2
 5380 500 183,423 km2 #_reverse__R2
 5381 500 181,424 km2 #_reverse__R2
 5382 501 140,480 km2 #_reverse__R2
 5383 501 139,481 km2 #_reverse__R2
 5384 502 141,481 km2 #_reverse__R2
 5385 502 142,480 km2 #_reverse__R2
 5386 503 143,481 km2 #_reverse__R2
 5387 503 144,480 km2 #_reverse__R2
 5388 504 146,480 km2 #_reverse__R2
 5389 504 145,481 km2 #_reverse__R2
 5390 505 182,480 km2 #_reverse__R2
 5391 505 180,481 km2 #_reverse__R2
 5392 506 183,480 km2 #_reverse__R2
 5393 506 181,481 km2 #_reverse__R2
 5394 507 293,422 km2 #_reverse__R2
 5395 507 292,421 km2 #_reverse__R2
 5396 508 293,423 km2 #_reverse__R2
 5397 508 292,424 km2 #_reverse__R2
 5398 509 294,421 km2 #_reverse__R2
 5399 509 295,422 km2 #_reverse__R2
 5400 510 295,423 km2 #_reverse__R2
 5401 510 294,424 km2 #_reverse__R2
 5402 511 293,480 km2 #_reverse__R2
 5403 511 292,481 km2 #_reverse__R2
 5404 512 315,421 km2 #_reverse__R2
 5405 512 316,422 km2 #_reverse__R2
 5406 513 316,423 km2 #_reverse__R2
 5407 513 315,424 km2 #_reverse__R2
 5408 514 294,481 km2 #_reverse__R2
 5409 514 295,480 km2 #_reverse__R2
 5410 515 316,480 km2 #_reverse__R2
 5411 515 315,481 km2 #_reverse__R2
 5412 516 20,426 km2 #_reverse__R2
 5413 516 21,425 km2 #_reverse__R2
 5414 518 20,428 km2 #_reverse__R2
 5415 518 21,427 km2 #_reverse__R2
 5416 520 32,425 km2 #_reverse__R2
 5417 520 31,426 km2 #_reverse__R2
 5418 521 32,427 km2 #_reverse__R2
 5419 521 31,428 km2 #_reverse__R2
 5420 522 37,426 km2 #_reverse__R2
 5421 522 38,425 km2 #_reverse__R2
 5422 523 37,428 km2 #_reverse__R2
 5423 523 38,427 km2 #_reverse__R2
 5424 524 20,429 km2 #_reverse__R2
 5425 524 21,430 km2 #_reverse__R2
 5426 525 20,431 km2 #_reverse__R2
 5427 525 21,432 km2 #_reverse__R2
 5428 526 21,433 km2 #_reverse__R2
 5429 526 20,434 km2 #_reverse__R2
 5430 527 21,435 km2 #_reverse__R2
 5431 527 20,436 km2 #_reverse__R2
 5432 528 31,429 km2 #_reverse__R2
 5433 528 32,430 km2 #_reverse__R2
 5434 529 31,431 km2 #_reverse__R2
 5435 529 32,432 km2 #_reverse__R2
 5436 530 67,756 km2 #_reverse__R2
 5437 530 66,757 km2 #_reverse__R2
 5438 531 136,430 km2 #_reverse__R2
 5439 531 135,429 km2 #_reverse__R2
 5440 532 67,758 km2 #_reverse__R2
 5441 532 66,759 km2 #_reverse__R2
 5442 533 136,432 km2 #_reverse__R2
 5443 533 135,431 km2 #_reverse__R2
 5444 534 137,429 km2 #_reverse__R2
 5445 534 138,430 km2 #_reverse__R2
 5446 535 36,756 km2 #_reverse__R2
 5447 535 35,757 km2 #_reverse__R2
 5448 536 67,752 km2 #_reverse__R2
 5449 536 66,753 km2 #_reverse__R2
 5450 537 67,754 km2 #_reverse__R2
 5451 537 66,755 km2 #_reverse__R2
 5452 538 71,433 km2 #_reverse__R2
 5453 538 70,434 km2 #_reverse__R2
 5454 539 71,435 km2 #_reverse__R2
 5455 539 70,436 km2 #_reverse__R2
 5456 540 70,757 km2 #_reverse__R2
 5457 540 71,756 km2 #_reverse__R2
 5458 541 70,753 km2 #_reverse__R2
 5459 541 71,752 km2 #_reverse__R2
 5460 542 70,755 km2 #_reverse__R2
 5461 542 71,754 km2 #_reverse__R2
 5462 543 73,433 km2 #_reverse__R2
 5463 543 72,434 km2 #_reverse__R2
 5464 544 141,426 km2 #_reverse__R2
 5465 544 142,425 km2 #_reverse__R2
 5466 545 73,435 km2 #_reverse__R2
 5467 545 72,436 km2 #_reverse__R2
 5468 546 143,426 km2 #_reverse__R2
 5469 546 144,425 km2 #_reverse__R2
 5470 547 73,756 km2 #_reverse__R2
 5471 547 72,757 km2 #_reverse__R2
 5472 548 145,426 km2 #_reverse__R2
 5473 548 146,425 km2 #_reverse__R2
 5474 549 73,752 km2 #_reverse__R2
 5475 549 72,753 km2 #_reverse__R2
 5476 550 180,426 km2 #_reverse__R2
 5477 550 182,425 km2 #_reverse__R2
 5478 551 73,754 km2 #_reverse__R2
 5479 551 72,755 km2 #_reverse__R2
 5480 552 181,426 km2 #_reverse__R2
 5481 552 183,425 km2 #_reverse__R2
 5482 553 75,433 km2 #_reverse__R2
 5483 553 74,434 km2 #_reverse__R2
 5484 554 141,428 km2 #_reverse__R2
 5485 554 142,427 km2 #_reverse__R2
 5486 555 75,435 km2 #_reverse__R2
 5487 555 74,436 km2 #_reverse__R2
 5488 556 143,428 km2 #_reverse__R2
 5489 556 144,427 km2 #_reverse__R2
 5490 557 75,756 km2 #_reverse__R2
 5491 557 74,757 km2 #_reverse__R2
 5492 558 145,428 km2 #_reverse__R2
 5493 558 146,427 km2 #_reverse__R2
 5494 559 75,752 km2 #_reverse__R2
 5495 559 74,753 km2 #_reverse__R2
 5496 560 180,428 km2 #_reverse__R2
 5497 560 182,427 km2 #_reverse__R2
 5498 561 75,754 km2 #_reverse__R2
 5499 561 74,755 km2 #_reverse__R2
 5500 562 181,428 km2 #_reverse__R2
 5501 562 183,427 km2 #_reverse__R2
 5502 563 139,429 km2 #_reverse__R2
 5503 563 140,430 km2 #_reverse__R2
 5504 564 136,433 km2 #_reverse__R2
 5505 564 135,434 km2 #_reverse__R2
 5506 565 141,429 km2 #_reverse__R2
 5507 565 142,430 km2 #_reverse__R2
 5508 566 136,435 km2 #_reverse__R2
 5509 566 135,436 km2 #_reverse__R2
 5510 567 143,429 km2 #_reverse__R2
 5511 567 144,430 km2 #_reverse__R2
 5512 568 136,756 km2 #_reverse__R2
 5513 568 135,757 km2 #_reverse__R2
 5514 569 145,429 km2 #_reverse__R2
 5515 569 146,430 km2 #_reverse__R2
 5516 570 136,752 km2 #_reverse__R2
 5517 570 135,753 km2 #_reverse__R2
 5518 571 180,429 km2 #_reverse__R2
 5519 571 182,430 km2 #_reverse__R2
 5520 572 136,754 km2 #_reverse__R2
 5521 572 135,755 km2 #_reverse__R2
 5522 573 181,429 km2 #_reverse__R2
 5523 573 183,430 km2 #_reverse__R2
 5524 574 138,432 km2 #_reverse__R2
 5525 574 137,431 km2 #_reverse__R2
 5526 575 139,431 km2 #_reverse__R2
 5527 575 140,432 km2 #_reverse__R2
 5528 576 138,433 km2 #_reverse__R2
 5529 576 137,434 km2 #_reverse__R2
 5530 577 141,431 km2 #_reverse__R2
 5531 577 142,432 km2 #_reverse__R2
 5532 578 138,435 km2 #_reverse__R2
 5533 578 137,436 km2 #_reverse__R2
 5534 579 143,431 km2 #_reverse__R2
 5535 579 144,432 km2 #_reverse__R2
 5536 580 138,756 km2 #_reverse__R2
 5537 580 137,757 km2 #_reverse__R2
 5538 581 145,431 km2 #_reverse__R2
 5539 581 146,432 km2 #_reverse__R2
 5540 582 138,752 km2 #_reverse__R2
 5541 582 137,753 km2 #_reverse__R2
 5542 583 180,431 km2 #_reverse__R2
 5543 583 182,432 km2 #_reverse__R2
 5544 584 138,754 km2 #_reverse__R2
 5545 584 137,755 km2 #_reverse__R2
 5546 585 181,431 km2 #_reverse__R2
 5547 585 183,432 km2 #_reverse__R2
 5548 586 140,433 km2 #_reverse__R2
 5549 586 139,434 km2 #_reverse__R2
 5550 587 140,435 km2 #_reverse__R2
 5551 587 139,436 km2 #_reverse__R2
 5552 588 139,757 km2 #_reverse__R2
 5553 588 140,756 km2 #_reverse__R2
 5554 589 140,752 km2 #_reverse__R2
 5555 589 139,753 km2 #_reverse__R2
 5556 590 140,754 km2 #_reverse__R2
 5557 590 139,755 km2 #_reverse__R2
 5558 591 142,433 km2 #_reverse__R2
 5559 591 141,434 km2 #_reverse__R2
 5560 592 142,435 km2 #_reverse__R2
 5561 592 141,436 km2 #_reverse__R2
 5562 593 143,434 km2 #_reverse__R2
 5563 593 144,433 km2 #_reverse__R2
 5564 594 141,757 km2 #_reverse__R2
 5565 594 142,756 km2 #_reverse__R2
 5566 595 146,433 km2 #_reverse__R2
 5567 595 145,434 km2 #_reverse__R2
 5568 596 141,753 km2 #_reverse__R2
 5569 596 142,752 km2 #_reverse__R2
 5570 597 182,433 km2 #_reverse__R2
 5571 597 180,434 km2 #_reverse__R2
 5572 598 141,755 km2 #_reverse__R2
 5573 598 142,754 km2 #_reverse__R2
 5574 599 183,433 km2 #_reverse__R2
 5575 599 181,434 km2 #_reverse__R2
 5576 600 144,435 km2 #_reverse__R2
 5577 600 143,436 km2 #_reverse__R2
 5578 601 143,757 km2 #_reverse__R2
 5579 601 144,756 km2 #_reverse__R2
 5580 602 146,435 km2 #_reverse__R2
 5581 602 145,436 km2 #_reverse__R2
 5582 603 143,753 km2 #_reverse__R2
 5583 603 144,752 km2 #_reverse__R2
 5584 604 182,435 km2 #_reverse__R2
 5585 604 180,436 km2 #_reverse__R2
 5586 605 143,755 km2 #_reverse__R2
 5587 605 144,754 km2 #_reverse__R2
 5588 606 183,435 km2 #_reverse__R2
 5589 606 181,436 km2 #_reverse__R2
 5590 607 146,756 km2 #_reverse__R2
 5591 607 145,757 km2 #_reverse__R2
 5592 608 146,752 km2 #_reverse__R2
 5593 608 145,753 km2 #_reverse__R2
 5594 609 180,757 km2 #_reverse__R2
 5595 609 182,756 km2 #_reverse__R2
 5596 610 146,754 km2 #_reverse__R2
 5597 610 145,755 km2 #_reverse__R2
 5598 611 181,757 km2 #_reverse__R2
 5599 611 183,756 km2 #_reverse__R2
 5600 612 182,752 km2 #_reverse__R2
 5601 612 180,753 km2 #_reverse__R2
 5602 613 182,754 km2 #_reverse__R2
 5603 613 180,755 km2 #_reverse__R2
 5604 614 181,753 km2 #_reverse__R2
 5605 614 183,752 km2 #_reverse__R2
 5606 615 183,754 km2 #_reverse__R2
 5607 615 181,755 km2 #_reverse__R2
 5608 616 35,759 km2 #_reverse__R2
 5609 616 36,758 km2 #_reverse__R2
 5610 617 36,760 km2 #_reverse__R2
 5611 617 35,761 km2 #_reverse__R2
 5612 618 70,759 km2 #_reverse__R2
 5613 618 71,758 km2 #_reverse__R2
 5614 619 293,425 km2 #_reverse__R2
 5615 619 292,426 km2 #_reverse__R2
 5616 620 72,759 km2 #_reverse__R2
 5617 620 73,758 km2 #_reverse__R2
 5618 621 293,427 km2 #_reverse__R2
 5619 621 292,428 km2 #_reverse__R2
 5620 622 74,759 km2 #_reverse__R2
 5621 622 75,758 km2 #_reverse__R2
 5622 623 36,762 km2 #_reverse__R2
 5623 623 35,763 km2 #_reverse__R2
 5624 624 67,760 km2 #_reverse__R2
 5625 624 66,761 km2 #_reverse__R2
 5626 625 71,760 km2 #_reverse__R2
 5627 625 70,761 km2 #_reverse__R2
 5628 626 294,426 km2 #_reverse__R2
 5629 626 295,425 km2 #_reverse__R2
 5630 627 73,760 km2 #_reverse__R2
 5631 627 72,761 km2 #_reverse__R2
 5632 628 294,428 km2 #_reverse__R2
 5633 628 295,427 km2 #_reverse__R2
 5634 629 75,760 km2 #_reverse__R2
 5635 629 74,761 km2 #_reverse__R2
 5636 630 67,762 km2 #_reverse__R2
 5637 630 66,763 km2 #_reverse__R2
 5638 631 70,763 km2 #_reverse__R2
 5639 631 71,762 km2 #_reverse__R2
 5640 632 315,426 km2 #_reverse__R2
 5641 632 316,425 km2 #_reverse__R2
 5642 633 73,762 km2 #_reverse__R2
 5643 633 72,763 km2 #_reverse__R2
 5644 634 315,428 km2 #_reverse__R2
 5645 634 316,427 km2 #_reverse__R2
 5646 635 75,762 km2 #_reverse__R2
 5647 635 74,763 km2 #_reverse__R2
 5648 636 136,758 km2 #_reverse__R2
 5649 636 135,759 km2 #_reverse__R2
 5650 637 292,429 km2 #_reverse__R2
 5651 637 293,430 km2 #_reverse__R2
 5652 638 138,758 km2 #_reverse__R2
 5653 638 137,759 km2 #_reverse__R2
 5654 639 292,431 km2 #_reverse__R2
 5655 639 293,432 km2 #_reverse__R2
 5656 640 136,760 km2 #_reverse__R2
 5657 640 135,761 km2 #_reverse__R2
 5658 641 294,429 km2 #_reverse__R2
 5659 641 295,430 km2 #_reverse__R2
 5660 642 138,760 km2 #_reverse__R2
 5661 642 137,761 km2 #_reverse__R2
 5662 643 294,431 km2 #_reverse__R2
 5663 643 295,432 km2 #_reverse__R2
 5664 644 293,433 km2 #_reverse__R2
 5665 644 292,434 km2 #_reverse__R2
 5666 645 141,759 km2 #_reverse__R2
 5667 645 142,758 km2 #_reverse__R2
 5668 646 293,435 km2 #_reverse__R2
 5669 646 292,436 km2 #_reverse__R2
 5670 647 143,759 km2 #_reverse__R2
 5671 647 144,758 km2 #_reverse__R2
 5672 648 142,760 km2 #_reverse__R2
 5673 648 141,761 km2 #_reverse__R2
 5674 649 294,434 km2 #_reverse__R2
 5675 649 295,433 km2 #_reverse__R2
 5676 650 144,760 km2 #_reverse__R2
 5677 650 143,761 km2 #_reverse__R2
 5678 651 294,436 km2 #_reverse__R2
 5679 651 295,435 km2 #_reverse__R2
 5680 652 136,762 km2 #_reverse__R2
 5681 652 135,763 km2 #_reverse__R2
 5682 653 315,429 km2 #_reverse__R2
 5683 653 316,430 km2 #_reverse__R2
 5684 654 138,762 km2 #_reverse__R2
 5685 654 137,763 km2 #_reverse__R2
 5686 655 315,431 km2 #_reverse__R2
 5687 655 316,432 km2 #_reverse__R2
 5688 656 139,759 km2 #_reverse__R2
 5689 656 140,758 km2 #_reverse__R2
 5690 657 293,752 km2 #_reverse__R2
 5691 657 292,753 km2 #_reverse__R2
 5692 658 180,759 km2 #_reverse__R2
 5693 658 182,758 km2 #_reverse__R2
 5694 659 293,754 km2 #_reverse__R2
 5695 659 292,755 km2 #_reverse__R2
 5696 660 181,759 km2 #_reverse__R2
 5697 660 183,758 km2 #_reverse__R2
 5698 661 297,423 km2 #_reverse__R2
 5699 661 296,424 km2 #_reverse__R2
 5700 662 297,425 km2 #_reverse__R2
 5701 662 296,426 km2 #_reverse__R2
 5702 663 297,427 km2 #_reverse__R2
 5703 663 296,428 km2 #_reverse__R2
 5704 664 421,422 2*km2 #_reverse__R2
 5705 665 421,423 km2 #_reverse__R2
 5706 665 422,424 km2 #_reverse__R2
 5707 666 421,425 km2 #_reverse__R2
 5708 666 422,426 km2 #_reverse__R2
 5709 667 421,427 km2 #_reverse__R2
 5710 667 422,428 km2 #_reverse__R2
 5711 668 423,424 2*km2 #_reverse__R2
 5712 669 423,426 km2 #_reverse__R2
 5713 669 424,425 km2 #_reverse__R2
 5714 670 423,428 km2 #_reverse__R2
 5715 670 424,427 km2 #_reverse__R2
 5716 671 425,426 2*km2 #_reverse__R2
 5717 672 426,427 km2 #_reverse__R2
 5718 672 425,428 km2 #_reverse__R2
 5719 673 427,428 2*km2 #_reverse__R2
 5720 674 296,429 km2 #_reverse__R2
 5721 674 297,430 km2 #_reverse__R2
 5722 675 296,431 km2 #_reverse__R2
 5723 675 297,432 km2 #_reverse__R2
 5724 676 297,433 km2 #_reverse__R2
 5725 676 296,434 km2 #_reverse__R2
 5726 677 297,435 km2 #_reverse__R2
 5727 677 296,436 km2 #_reverse__R2
 5728 678 421,430 km2 #_reverse__R2
 5729 678 422,429 km2 #_reverse__R2
 5730 679 421,432 km2 #_reverse__R2
 5731 679 422,431 km2 #_reverse__R2
 5732 2,390 391 _rateLaw3 #_R3
 5733 2,390 468 _rateLaw3 #_R3
 5734 2,391 466 _rateLaw3 #_R3
 5735 2,392 473 _rateLaw3 #_R3
 5736 2,393 471 _rateLaw3 #_R3
 5737 2,394 472 _rateLaw3 #_R3
 5738 2,395 476 _rateLaw3 #_R3
 5739 2,396 483 _rateLaw3 #_R3
 5740 2,398 457 _rateLaw3 #_R3
 5741 2,402 412 _rateLaw3 #_R3
 5742 2,403 413 _rateLaw3 #_R3
 5743 2,404 414 _rateLaw3 #_R3
 5744 2,404 497 _rateLaw3 #_R3
 5745 2,405 415 _rateLaw3 #_R3
 5746 2,407 495 _rateLaw3 #_R3
 5747 2,410 496 _rateLaw3 #_R3
 5748 2,414 507 _rateLaw3 #_R3
 5749 2,417 509 _rateLaw3 #_R3
 5750 2,419 512 _rateLaw3 #_R3
 5751 2,425 430 _rateLaw3 #_R3
 5752 2,426 429 _rateLaw3 #_R3
 5753 2,427 432 _rateLaw3 #_R3
 5754 2,428 431 _rateLaw3 #_R3
 5755 2,437 471 _rateLaw3 #_R3
 5756 2,442 531 _rateLaw3 #_R3
 5757 2,443 531 _rateLaw3 #_R3
 5758 2,444 533 _rateLaw3 #_R3
 5759 2,445 533 _rateLaw3 #_R3
 5760 2,446 534 _rateLaw3 #_R3
 5761 2,447 534 _rateLaw3 #_R3
 5762 2,448 574 _rateLaw3 #_R3
 5763 2,449 574 _rateLaw3 #_R3
 5764 2,454 664 _rateLaw3 #_R3
 5765 2,455 456 _rateLaw3 #_R3
 5766 2,460 563 _rateLaw3 #_R3
 5767 2,461 493 _rateLaw3 #_R3
 5768 2,462 575 _rateLaw3 #_R3
 5769 2,463 494 _rateLaw3 #_R3
 5770 2,464 536 _rateLaw3 #_R3
 5771 2,465 537 _rateLaw3 #_R3
 5772 2,468 466 _rateLaw3 #_R3
 5773 2,469 467 _rateLaw3 #_R3
 5774 2,475 477 _rateLaw3 #_R3
 5775 2,482 470 _rateLaw3 #_R3
 5776 2,486 484 _rateLaw3 #_R3
 5777 2,497 507 _rateLaw3 #_R3
 5778 2,498 508 _rateLaw3 #_R3
 5779 2,504 511 _rateLaw3 #_R3
 5780 2,516 524 _rateLaw3 #_R3
 5781 2,516 520 _rateLaw3 #_R3
 5782 2,518 525 _rateLaw3 #_R3
 5783 2,518 521 _rateLaw3 #_R3
 5784 2,520 528 _rateLaw3 #_R3
 5785 2,521 529 _rateLaw3 #_R3
 5786 2,522 706 _rateLaw3 #_R3
 5787 2,523 707 _rateLaw3 #_R3
 5788 2,524 528 _rateLaw3 #_R3
 5789 2,525 529 _rateLaw3 #_R3
 5790 2,526 698 _rateLaw3 #_R3
 5791 2,527 699 _rateLaw3 #_R3
 5792 2,530 532 _rateLaw3 #_R3
 5793 2,535 530 _rateLaw3 #_R3
 5794 2,535 616 _rateLaw3 #_R3
 5795 2,540 618 _rateLaw3 #_R3
 5796 2,543 564 _rateLaw3 #_R3
 5797 2,544 565 _rateLaw3 #_R3
 5798 2,545 566 _rateLaw3 #_R3
 5799 2,546 567 _rateLaw3 #_R3
 5800 2,547 568 _rateLaw3 #_R3
 5801 2,547 620 _rateLaw3 #_R3
 5802 2,548 569 _rateLaw3 #_R3
 5803 2,548 619 _rateLaw3 #_R3
 5804 2,549 570 _rateLaw3 #_R3
 5805 2,550 571 _rateLaw3 #_R3
 5806 2,551 572 _rateLaw3 #_R3
 5807 2,552 573 _rateLaw3 #_R3
 5808 2,553 576 _rateLaw3 #_R3
 5809 2,554 577 _rateLaw3 #_R3
 5810 2,555 578 _rateLaw3 #_R3
 5811 2,556 579 _rateLaw3 #_R3
 5812 2,557 580 _rateLaw3 #_R3
 5813 2,557 622 _rateLaw3 #_R3
 5814 2,558 581 _rateLaw3 #_R3
 5815 2,558 621 _rateLaw3 #_R3
 5816 2,559 582 _rateLaw3 #_R3
 5817 2,560 583 _rateLaw3 #_R3
 5818 2,561 584 _rateLaw3 #_R3
 5819 2,562 585 _rateLaw3 #_R3
 5820 2,568 636 _rateLaw3 #_R3
 5821 2,569 637 _rateLaw3 #_R3
 5822 2,580 638 _rateLaw3 #_R3
 5823 2,581 639 _rateLaw3 #_R3
 5824 2,588 656 _rateLaw3 #_R3
 5825 2,594 645 _rateLaw3 #_R3
 5826 2,595 644 _rateLaw3 #_R3
 5827 2,601 647 _rateLaw3 #_R3
 5828 2,602 646 _rateLaw3 #_R3
 5829 2,607 764 _rateLaw3 #_R3
 5830 2,607 765 _rateLaw3 #_R3
 5831 2,608 657 _rateLaw3 #_R3
 5832 2,609 658 _rateLaw3 #_R3
 5833 2,610 659 _rateLaw3 #_R3
 5834 2,611 660 _rateLaw3 #_R3
 5835 2,616 532 _rateLaw3 #_R3
 5836 2,617 624 _rateLaw3 #_R3
 5837 2,619 637 _rateLaw3 #_R3
 5838 2,620 636 _rateLaw3 #_R3
 5839 2,621 639 _rateLaw3 #_R3
 5840 2,622 638 _rateLaw3 #_R3
 5841 2,623 630 _rateLaw3 #_R3
 5842 2,626 641 _rateLaw3 #_R3
 5843 2,627 640 _rateLaw3 #_R3
 5844 2,628 643 _rateLaw3 #_R3
 5845 2,629 642 _rateLaw3 #_R3
 5846 2,632 653 _rateLaw3 #_R3
 5847 2,633 652 _rateLaw3 #_R3
 5848 2,634 655 _rateLaw3 #_R3
 5849 2,635 654 _rateLaw3 #_R3
 5850 2,661 665 _rateLaw3 #_R3
 5851 2,662 666 _rateLaw3 #_R3
 5852 2,662 674 _rateLaw3 #_R3
 5853 2,663 667 _rateLaw3 #_R3
 5854 2,663 675 _rateLaw3 #_R3
 5855 2,666 678 _rateLaw3 #_R3
 5856 2,667 679 _rateLaw3 #_R3
 5857 2,669 722 _rateLaw3 #_R3
 5858 2,670 723 _rateLaw3 #_R3
 5859 2,671 727 2*_rateLaw3 #_R3
 5860 2,672 732 _rateLaw3 #_R3
 5861 2,672 728 _rateLaw3 #_R3
 5862 2,673 733 2*_rateLaw3 #_R3
 5863 2,674 678 _rateLaw3 #_R3
 5864 2,675 679 _rateLaw3 #_R3
 5865 2,676 719 _rateLaw3 #_R3
 5866 2,677 720 _rateLaw3 #_R3
 5867 391 2,390 kmL #_reverse__R3
 5868 393 2,352 kmL #_reverse__R3
 5869 402 2,286 kmL #_reverse__R3
 5870 412 2,402 2*kmL #_reverse__R3
 5871 413 2,403 kmL #_reverse__R3
 5872 414 2,404 kmL #_reverse__R3
 5873 415 2,405 kmL #_reverse__R3
 5874 421 2,297 kmL #_reverse__R3
 5875 422 2,296 kmL #_reverse__R3
 5876 429 2,426 kmL #_reverse__R3
 5877 430 2,425 kmL #_reverse__R3
 5878 431 2,428 kmL #_reverse__R3
 5879 432 2,427 kmL #_reverse__R3
 5880 437 2,352 kmL #_reverse__R3
 5881 438 2,368 kmL #_reverse__R3
 5882 439 2,369 kmL #_reverse__R3
 5883 440 2,370 kmL #_reverse__R3
 5884 441 2,371 kmL #_reverse__R3
 5885 442 2,372 kmL #_reverse__R3
 5886 443 2,372 kmL #_reverse__R3
 5887 444 2,373 kmL #_reverse__R3
 5888 445 2,373 kmL #_reverse__R3
 5889 446 2,374 kmL #_reverse__R3
 5890 447 2,374 kmL #_reverse__R3
 5891 448 2,375 kmL #_reverse__R3
 5892 449 2,375 kmL #_reverse__R3
 5893 450 2,380 kmL #_reverse__R3
 5894 451 2,381 kmL #_reverse__R3
 5895 452 2,382 kmL #_reverse__R3
 5896 453 2,383 kmL #_reverse__R3
 5897 454 2,388 kmL #_reverse__R3
 5898 456 2,455 kmL #_reverse__R3
 5899 457 2,398 kmL #_reverse__R3
 5900 466 2,468 kmL #_reverse__R3
 5901 466 2,391 kmL #_reverse__R3
 5902 467 2,469 kmL #_reverse__R3
 5903 468 2,390 kmL #_reverse__R3
 5904 470 2,482 kmL #_reverse__R3
 5905 471 2,393 kmL #_reverse__R3
 5906 471 2,437 kmL #_reverse__R3
 5907 472 2,394 kmL #_reverse__R3
 5908 473 2,392 kmL #_reverse__R3
 5909 476 2,395 kmL #_reverse__R3
 5910 477 2,475 kmL #_reverse__R3
 5911 483 2,396 kmL #_reverse__R3
 5912 484 2,486 kmL #_reverse__R3
 5913 493 2,461 kmL #_reverse__R3
 5914 494 2,463 kmL #_reverse__R3
 5915 495 2,407 kmL #_reverse__R3
 5916 496 2,410 kmL #_reverse__R3
 5917 497 2,404 kmL #_reverse__R3
 5918 507 2,497 kmL #_reverse__R3
 5919 507 2,414 kmL #_reverse__R3
 5920 508 2,498 kmL #_reverse__R3
 5921 509 2,417 kmL #_reverse__R3
 5922 511 2,504 kmL #_reverse__R3
 5923 512 2,419 kmL #_reverse__R3
 5924 520 2,516 kmL #_reverse__R3
 5925 521 2,518 kmL #_reverse__R3
 5926 524 2,516 kmL #_reverse__R3
 5927 525 2,518 kmL #_reverse__R3
 5928 528 2,520 kmL #_reverse__R3
 5929 528 2,524 kmL #_reverse__R3
 5930 529 2,521 kmL #_reverse__R3
 5931 529 2,525 kmL #_reverse__R3
 5932 530 2,535 kmL #_reverse__R3
 5933 531 2,443 kmL #_reverse__R3
 5934 531 2,442 kmL #_reverse__R3
 5935 532 2,616 kmL #_reverse__R3
 5936 532 2,530 kmL #_reverse__R3
 5937 533 2,445 kmL #_reverse__R3
 5938 533 2,444 kmL #_reverse__R3
 5939 534 2,447 kmL #_reverse__R3
 5940 534 2,446 kmL #_reverse__R3
 5941 536 2,464 kmL #_reverse__R3
 5942 537 2,465 kmL #_reverse__R3
 5943 563 2,460 kmL #_reverse__R3
 5944 564 2,543 kmL #_reverse__R3
 5945 565 2,544 kmL #_reverse__R3
 5946 566 2,545 kmL #_reverse__R3
 5947 567 2,546 kmL #_reverse__R3
 5948 568 2,547 kmL #_reverse__R3
 5949 569 2,548 kmL #_reverse__R3
 5950 570 2,549 kmL #_reverse__R3
 5951 571 2,550 kmL #_reverse__R3
 5952 572 2,551 kmL #_reverse__R3
 5953 573 2,552 kmL #_reverse__R3
 5954 574 2,449 kmL #_reverse__R3
 5955 574 2,448 kmL #_reverse__R3
 5956 575 2,462 kmL #_reverse__R3
 5957 576 2,553 kmL #_reverse__R3
 5958 577 2,554 kmL #_reverse__R3
 5959 578 2,555 kmL #_reverse__R3
 5960 579 2,556 kmL #_reverse__R3
 5961 580 2,557 kmL #_reverse__R3
 5962 581 2,558 kmL #_reverse__R3
 5963 582 2,559 kmL #_reverse__R3
 5964 583 2,560 kmL #_reverse__R3
 5965 584 2,561 kmL #_reverse__R3
 5966 585 2,562 kmL #_reverse__R3
 5967 616 2,535 kmL #_reverse__R3
 5968 618 2,540 kmL #_reverse__R3
 5969 619 2,548 kmL #_reverse__R3
 5970 620 2,547 kmL #_reverse__R3
 5971 621 2,558 kmL #_reverse__R3
 5972 622 2,557 kmL #_reverse__R3
 5973 624 2,617 kmL #_reverse__R3
 5974 630 2,623 kmL #_reverse__R3
 5975 636 2,620 kmL #_reverse__R3
 5976 636 2,568 kmL #_reverse__R3
 5977 637 2,619 kmL #_reverse__R3
 5978 637 2,569 kmL #_reverse__R3
 5979 638 2,622 kmL #_reverse__R3
 5980 638 2,580 kmL #_reverse__R3
 5981 639 2,621 kmL #_reverse__R3
 5982 639 2,581 kmL #_reverse__R3
 5983 640 2,627 kmL #_reverse__R3
 5984 641 2,626 kmL #_reverse__R3
 5985 642 2,629 kmL #_reverse__R3
 5986 643 2,628 kmL #_reverse__R3
 5987 644 2,595 kmL #_reverse__R3
 5988 645 2,594 kmL #_reverse__R3
 5989 646 2,602 kmL #_reverse__R3
 5990 647 2,601 kmL #_reverse__R3
 5991 652 2,633 kmL #_reverse__R3
 5992 653 2,632 kmL #_reverse__R3
 5993 654 2,635 kmL #_reverse__R3
 5994 655 2,634 kmL #_reverse__R3
 5995 656 2,588 kmL #_reverse__R3
 5996 657 2,608 kmL #_reverse__R3
 5997 658 2,609 kmL #_reverse__R3
 5998 659 2,610 kmL #_reverse__R3
 5999 660 2,611 kmL #_reverse__R3
 6000 664 2,454 2*kmL #_reverse__R3
 6001 665 2,661 kmL #_reverse__R3
 6002 666 2,662 kmL #_reverse__R3
 6003 667 2,663 kmL #_reverse__R3
 6004 674 2,662 kmL #_reverse__R3
 6005 675 2,663 kmL #_reverse__R3
 6006 678 2,674 kmL #_reverse__R3
 6007 678 2,666 kmL #_reverse__R3
 6008 679 2,675 kmL #_reverse__R3
 6009 679 2,667 kmL #_reverse__R3
 6010 2,392 394 _rateLaw4 #_R4
 6011 2,395 396 _rateLaw4 #_R4
 6012 2,397 399 _rateLaw4 #_R4
 6013 2,400 408 _rateLaw4 #_R4
 6014 2,401 411 _rateLaw4 #_R4
 6015 2,403 405 _rateLaw4 #_R4
 6016 2,406 408 _rateLaw4 #_R4
 6017 2,409 411 _rateLaw4 #_R4
 6018 2,413 415 _rateLaw4 #_R4
 6019 2,416 418 2*_rateLaw4 #_R4
 6020 2,417 419 _rateLaw4 #_R4
 6021 2,418 420 _rateLaw4 #_R4
 6022 2,423 480 _rateLaw4 #_R4
 6023 2,424 481 _rateLaw4 #_R4
 6024 2,433 752 _rateLaw4 #_R4
 6025 2,434 753 _rateLaw4 #_R4
 6026 2,435 754 _rateLaw4 #_R4
 6027 2,436 755 _rateLaw4 #_R4
 6028 2,438 563 _rateLaw4 #_R4
 6029 2,439 493 _rateLaw4 #_R4
 6030 2,440 575 _rateLaw4 #_R4
 6031 2,441 494 _rateLaw4 #_R4
 6032 2,450 536 _rateLaw4 #_R4
 6033 2,451 495 _rateLaw4 #_R4
 6034 2,452 537 _rateLaw4 #_R4
 6035 2,453 496 _rateLaw4 #_R4
 6036 2,458 501 _rateLaw4 #_R4
 6037 2,459 501 _rateLaw4 #_R4
 6038 2,467 470 _rateLaw4 #_R4
 6039 2,469 482 _rateLaw4 #_R4
 6040 2,473 472 _rateLaw4 #_R4
 6041 2,474 478 _rateLaw4 #_R4
 6042 2,474 485 _rateLaw4 #_R4
 6043 2,475 486 _rateLaw4 #_R4
 6044 2,476 483 _rateLaw4 #_R4
 6045 2,477 484 _rateLaw4 #_R4
 6046 2,478 487 _rateLaw4 #_R4
 6047 2,479 488 _rateLaw4 #_R4
 6048 2,479 489 _rateLaw4 #_R4
 6049 2,485 487 _rateLaw4 #_R4
 6050 2,488 490 _rateLaw4 #_R4
 6051 2,489 490 _rateLaw4 #_R4
 6052 2,491 499 _rateLaw4 #_R4
 6053 2,491 502 _rateLaw4 #_R4
 6054 2,492 500 _rateLaw4 #_R4
 6055 2,492 503 _rateLaw4 #_R4
 6056 2,498 504 _rateLaw4 #_R4
 6057 2,499 505 _rateLaw4 #_R4
 6058 2,500 506 _rateLaw4 #_R4
 6059 2,502 505 _rateLaw4 #_R4
 6060 2,503 506 _rateLaw4 #_R4
 6061 2,508 511 _rateLaw4 #_R4
 6062 2,509 512 _rateLaw4 #_R4
 6063 2,510 513 _rateLaw4 #_R4
 6064 2,510 514 _rateLaw4 #_R4
 6065 2,513 515 _rateLaw4 #_R4
 6066 2,514 515 _rateLaw4 #_R4
 6067 2,522 710 _rateLaw4 #_R4
 6068 2,523 711 _rateLaw4 #_R4
 6069 2,526 766 _rateLaw4 #_R4
 6070 2,527 767 _rateLaw4 #_R4
 6071 2,538 586 _rateLaw4 #_R4
 6072 2,538 541 _rateLaw4 #_R4
 6073 2,539 587 _rateLaw4 #_R4
 6074 2,539 542 _rateLaw4 #_R4
 6075 2,540 588 _rateLaw4 #_R4
 6076 2,541 589 _rateLaw4 #_R4
 6077 2,542 590 _rateLaw4 #_R4
 6078 2,543 549 _rateLaw4 #_R4
 6079 2,544 550 _rateLaw4 #_R4
 6080 2,545 551 _rateLaw4 #_R4
 6081 2,546 552 _rateLaw4 #_R4
 6082 2,553 559 _rateLaw4 #_R4
 6083 2,554 560 _rateLaw4 #_R4
 6084 2,555 561 _rateLaw4 #_R4
 6085 2,556 562 _rateLaw4 #_R4
 6086 2,564 570 _rateLaw4 #_R4
 6087 2,565 571 _rateLaw4 #_R4
 6088 2,566 572 _rateLaw4 #_R4
 6089 2,567 573 _rateLaw4 #_R4
 6090 2,576 582 _rateLaw4 #_R4
 6091 2,577 583 _rateLaw4 #_R4
 6092 2,578 584 _rateLaw4 #_R4
 6093 2,579 585 _rateLaw4 #_R4
 6094 2,586 589 _rateLaw4 #_R4
 6095 2,587 590 _rateLaw4 #_R4
 6096 2,591 597 _rateLaw4 #_R4
 6097 2,591 596 _rateLaw4 #_R4
 6098 2,592 604 _rateLaw4 #_R4
 6099 2,592 598 _rateLaw4 #_R4
 6100 2,593 603 _rateLaw4 #_R4
 6101 2,593 599 _rateLaw4 #_R4
 6102 2,594 609 _rateLaw4 #_R4
 6103 2,595 608 _rateLaw4 #_R4
 6104 2,596 612 _rateLaw4 #_R4
 6105 2,597 612 _rateLaw4 #_R4
 6106 2,598 613 _rateLaw4 #_R4
 6107 2,599 614 _rateLaw4 #_R4
 6108 2,600 606 _rateLaw4 #_R4
 6109 2,600 605 _rateLaw4 #_R4
 6110 2,601 611 _rateLaw4 #_R4
 6111 2,602 610 _rateLaw4 #_R4
 6112 2,603 614 _rateLaw4 #_R4
 6113 2,604 613 _rateLaw4 #_R4
 6114 2,605 615 _rateLaw4 #_R4
 6115 2,606 615 _rateLaw4 #_R4
 6116 2,617 623 _rateLaw4 #_R4
 6117 2,618 656 _rateLaw4 #_R4
 6118 2,624 630 _rateLaw4 #_R4
 6119 2,625 768 _rateLaw4 #_R4
 6120 2,625 631 _rateLaw4 #_R4
 6121 2,626 632 _rateLaw4 #_R4
 6122 2,627 633 _rateLaw4 #_R4
 6123 2,628 634 _rateLaw4 #_R4
 6124 2,629 635 _rateLaw4 #_R4
 6125 2,631 769 _rateLaw4 #_R4
 6126 2,640 652 _rateLaw4 #_R4
 6127 2,641 653 _rateLaw4 #_R4
 6128 2,642 654 _rateLaw4 #_R4
 6129 2,643 655 _rateLaw4 #_R4
 6130 2,644 657 _rateLaw4 #_R4
 6131 2,645 658 _rateLaw4 #_R4
 6132 2,646 659 _rateLaw4 #_R4
 6133 2,647 660 _rateLaw4 #_R4
 6134 2,648 770 _rateLaw4 #_R4
 6135 2,648 771 _rateLaw4 #_R4
 6136 2,649 772 _rateLaw4 #_R4
 6137 2,649 717 _rateLaw4 #_R4
 6138 2,650 773 _rateLaw4 #_R4
 6139 2,650 774 _rateLaw4 #_R4
 6140 2,651 775 _rateLaw4 #_R4
 6141 2,651 718 _rateLaw4 #_R4
 6142 2,661 716 _rateLaw4 #_R4
 6143 2,665 721 _rateLaw4 #_R4
 6144 2,668 726 2*_rateLaw4 #_R4
 6145 2,669 731 _rateLaw4 #_R4
 6146 2,670 736 _rateLaw4 #_R4
 6147 2,676 776 _rateLaw4 #_R4
 6148 2,677 777 _rateLaw4 #_R4
 6149 394 2,392 kmLs #_reverse__R4
 6150 396 2,395 kmLs #_reverse__R4
 6151 397 2,331 kmLs #_reverse__R4
 6152 398 2,355 kmLs #_reverse__R4
 6153 399 2,336 kmLs #_reverse__R4
 6154 399 2,397 kmLs #_reverse__R4
 6155 400 2,345 kmLs #_reverse__R4
 6156 401 2,346 kmLs #_reverse__R4
 6157 405 2,403 kmLs #_reverse__R4
 6158 406 2,345 kmLs #_reverse__R4
 6159 407 2,381 kmLs #_reverse__R4
 6160 408 2,400 kmLs #_reverse__R4
 6161 408 2,406 kmLs #_reverse__R4
 6162 409 2,346 kmLs #_reverse__R4
 6163 410 2,383 kmLs #_reverse__R4
 6164 411 2,401 kmLs #_reverse__R4
 6165 411 2,409 kmLs #_reverse__R4
 6166 415 2,413 kmLs #_reverse__R4
 6167 418 2,416 kmLs #_reverse__R4
 6168 419 2,417 kmLs #_reverse__R4
 6169 420 2,418 2*kmLs #_reverse__R4
 6170 455 2,354 kmLs #_reverse__R4
 6171 456 2,361 kmLs #_reverse__R4
 6172 457 2,362 kmLs #_reverse__R4
 6173 458 2,367 kmLs #_reverse__R4
 6174 459 2,367 kmLs #_reverse__R4
 6175 460 2,368 kmLs #_reverse__R4
 6176 461 2,369 kmLs #_reverse__R4
 6177 462 2,370 kmLs #_reverse__R4
 6178 463 2,371 kmLs #_reverse__R4
 6179 464 2,380 kmLs #_reverse__R4
 6180 465 2,382 kmLs #_reverse__R4
 6181 470 2,467 kmLs #_reverse__R4
 6182 472 2,473 kmLs #_reverse__R4
 6183 478 2,474 kmLs #_reverse__R4
 6184 480 2,423 kmLs #_reverse__R4
 6185 481 2,424 kmLs #_reverse__R4
 6186 482 2,469 kmLs #_reverse__R4
 6187 483 2,476 kmLs #_reverse__R4
 6188 484 2,477 kmLs #_reverse__R4
 6189 485 2,474 kmLs #_reverse__R4
 6190 486 2,475 kmLs #_reverse__R4
 6191 487 2,485 kmLs #_reverse__R4
 6192 487 2,478 kmLs #_reverse__R4
 6193 488 2,479 kmLs #_reverse__R4
 6194 489 2,479 kmLs #_reverse__R4
 6195 490 2,489 kmLs #_reverse__R4
 6196 490 2,488 kmLs #_reverse__R4
 6197 493 2,439 kmLs #_reverse__R4
 6198 494 2,441 kmLs #_reverse__R4
 6199 495 2,451 kmLs #_reverse__R4
 6200 496 2,453 kmLs #_reverse__R4
 6201 499 2,491 kmLs #_reverse__R4
 6202 500 2,492 kmLs #_reverse__R4
 6203 501 2,459 kmLs #_reverse__R4
 6204 501 2,458 kmLs #_reverse__R4
 6205 502 2,491 kmLs #_reverse__R4
 6206 503 2,492 kmLs #_reverse__R4
 6207 504 2,498 kmLs #_reverse__R4
 6208 505 2,502 kmLs #_reverse__R4
 6209 505 2,499 kmLs #_reverse__R4
 6210 506 2,503 kmLs #_reverse__R4
 6211 506 2,500 kmLs #_reverse__R4
 6212 511 2,508 kmLs #_reverse__R4
 6213 512 2,509 kmLs #_reverse__R4
 6214 513 2,510 kmLs #_reverse__R4
 6215 514 2,510 kmLs #_reverse__R4
 6216 515 2,514 kmLs #_reverse__R4
 6217 515 2,513 kmLs #_reverse__R4
 6218 536 2,450 kmLs #_reverse__R4
 6219 537 2,452 kmLs #_reverse__R4
 6220 541 2,538 kmLs #_reverse__R4
 6221 542 2,539 kmLs #_reverse__R4
 6222 549 2,543 kmLs #_reverse__R4
 6223 550 2,544 kmLs #_reverse__R4
 6224 551 2,545 kmLs #_reverse__R4
 6225 552 2,546 kmLs #_reverse__R4
 6226 559 2,553 kmLs #_reverse__R4
 6227 560 2,554 kmLs #_reverse__R4
 6228 561 2,555 kmLs #_reverse__R4
 6229 562 2,556 kmLs #_reverse__R4
 6230 563 2,438 kmLs #_reverse__R4
 6231 570 2,564 kmLs #_reverse__R4
 6232 571 2,565 kmLs #_reverse__R4
 6233 572 2,566 kmLs #_reverse__R4
 6234 573 2,567 kmLs #_reverse__R4
 6235 575 2,440 kmLs #_reverse__R4
 6236 582 2,576 kmLs #_reverse__R4
 6237 583 2,577 kmLs #_reverse__R4
 6238 584 2,578 kmLs #_reverse__R4
 6239 585 2,579 kmLs #_reverse__R4
 6240 586 2,538 kmLs #_reverse__R4
 6241 587 2,539 kmLs #_reverse__R4
 6242 588 2,540 kmLs #_reverse__R4
 6243 589 2,541 kmLs #_reverse__R4
 6244 589 2,586 kmLs #_reverse__R4
 6245 590 2,542 kmLs #_reverse__R4
 6246 590 2,587 kmLs #_reverse__R4
 6247 596 2,591 kmLs #_reverse__R4
 6248 597 2,591 kmLs #_reverse__R4
 6249 598 2,592 kmLs #_reverse__R4
 6250 599 2,593 kmLs #_reverse__R4
 6251 603 2,593 kmLs #_reverse__R4
 6252 604 2,592 kmLs #_reverse__R4
 6253 605 2,600 kmLs #_reverse__R4
 6254 606 2,600 kmLs #_reverse__R4
 6255 608 2,595 kmLs #_reverse__R4
 6256 609 2,594 kmLs #_reverse__R4
 6257 610 2,602 kmLs #_reverse__R4
 6258 611 2,601 kmLs #_reverse__R4
 6259 612 2,596 kmLs #_reverse__R4
 6260 612 2,597 kmLs #_reverse__R4
 6261 613 2,598 kmLs #_reverse__R4
 6262 613 2,604 kmLs #_reverse__R4
 6263 614 2,599 kmLs #_reverse__R4
 6264 614 2,603 kmLs #_reverse__R4
 6265 615 2,605 kmLs #_reverse__R4
 6266 615 2,606 kmLs #_reverse__R4
 6267 623 2,617 kmLs #_reverse__R4
 6268 630 2,624 kmLs #_reverse__R4
 6269 631 2,625 kmLs #_reverse__R4
 6270 632 2,626 kmLs #_reverse__R4
 6271 633 2,627 kmLs #_reverse__R4
 6272 634 2,628 kmLs #_reverse__R4
 6273 635 2,629 kmLs #_reverse__R4
 6274 652 2,640 kmLs #_reverse__R4
 6275 653 2,641 kmLs #_reverse__R4
 6276 654 2,642 kmLs #_reverse__R4
 6277 655 2,643 kmLs #_reverse__R4
 6278 656 2,618 kmLs #_reverse__R4
 6279 657 2,644 kmLs #_reverse__R4
 6280 658 2,645 kmLs #_reverse__R4
 6281 659 2,646 kmLs #_reverse__R4
 6282 660 2,647 kmLs #_reverse__R4
 6283 17,517 686 _rateLaw5 #_R5
 6284 17,519 687 _rateLaw5 #_R5
 6285 20,517 425 _rateLaw5 #_R5
 6286 20,519 427 _rateLaw5 #_R5
 6287 21,517 426 _rateLaw5 #_R5
 6288 21,519 428 _rateLaw5 #_R5
 6289 22,517 688 _rateLaw5 #_R5
 6290 22,519 689 _rateLaw5 #_R5
 6291 24,517 680 _rateLaw5 #_R5
 6292 24,519 681 _rateLaw5 #_R5
 6293 27,517 690 _rateLaw5 #_R5
 6294 27,519 691 _rateLaw5 #_R5
 6295 29,517 692 _rateLaw5 #_R5
 6296 29,519 693 _rateLaw5 #_R5
 6297 30,517 516 2*_rateLaw5 #_R5
 6298 30,519 518 2*_rateLaw5 #_R5
 6299 31,517 430 _rateLaw5 #_R5
 6300 31,519 432 _rateLaw5 #_R5
 6301 32,517 429 _rateLaw5 #_R5
 6302 32,519 431 _rateLaw5 #_R5
 6303 37,517 433 _rateLaw5 #_R5
 6304 37,519 435 _rateLaw5 #_R5
 6305 38,517 434 _rateLaw5 #_R5
 6306 38,519 436 _rateLaw5 #_R5
 6307 39,517 682 _rateLaw5 #_R5
 6308 39,519 683 _rateLaw5 #_R5
 6309 43,517 684 _rateLaw5 #_R5
 6310 43,519 685 _rateLaw5 #_R5
 6311 44,517 778 _rateLaw5 #_R5
 6312 44,519 779 _rateLaw5 #_R5
 6313 47,517 528 2*_rateLaw5 #_R5
 6314 47,519 529 2*_rateLaw5 #_R5
 6315 48,517 702 _rateLaw5 #_R5
 6316 48,519 703 _rateLaw5 #_R5
 6317 50,517 694 _rateLaw5 #_R5
 6318 50,519 695 _rateLaw5 #_R5
 6319 53,517 696 _rateLaw5 #_R5
 6320 53,519 697 _rateLaw5 #_R5
 6321 54,517 524 _rateLaw5 #_R5
 6322 54,519 525 _rateLaw5 #_R5
 6323 54,517 520 _rateLaw5 #_R5
 6324 54,519 521 _rateLaw5 #_R5
 6325 55,517 700 _rateLaw5 #_R5
 6326 55,519 701 _rateLaw5 #_R5
 6327 56,517 356 _rateLaw5 #_R5
 6328 56,519 358 _rateLaw5 #_R5
 6329 57,517 522 _rateLaw5 #_R5
 6330 57,519 523 _rateLaw5 #_R5
 6331 57,517 526 _rateLaw5 #_R5
 6332 57,519 527 _rateLaw5 #_R5
 6333 58,517 377 _rateLaw5 #_R5
 6334 58,519 379 _rateLaw5 #_R5
 6335 59,517 706 _rateLaw5 #_R5
 6336 59,519 707 _rateLaw5 #_R5
 6337 59,517 698 _rateLaw5 #_R5
 6338 59,519 699 _rateLaw5 #_R5
 6339 62,517 704 _rateLaw5 #_R5
 6340 62,519 705 _rateLaw5 #_R5
 6341 64,517 380 _rateLaw5 #_R5
 6342 64,519 382 _rateLaw5 #_R5
 6343 65,517 708 2*_rateLaw5 #_R5
 6344 65,519 709 2*_rateLaw5 #_R5
 6345 68,517 752 _rateLaw5 #_R5
 6346 68,519 754 _rateLaw5 #_R5
 6347 69,517 753 _rateLaw5 #_R5
 6348 69,519 755 _rateLaw5 #_R5
 6349 79,517 780 _rateLaw5 #_R5
 6350 79,519 781 _rateLaw5 #_R5
 6351 84,517 384 _rateLaw5 #_R5
 6352 84,519 386 _rateLaw5 #_R5
 6353 91,517 712 _rateLaw5 #_R5
 6354 91,519 713 _rateLaw5 #_R5
 6355 91,517 782 _rateLaw5 #_R5
 6356 91,519 783 _rateLaw5 #_R5
 6357 94,517 784 _rateLaw5 #_R5
 6358 94,519 785 _rateLaw5 #_R5
 6359 98,517 363 _rateLaw5 #_R5
 6360 98,519 365 _rateLaw5 #_R5
 6361 99,517 710 _rateLaw5 #_R5
 6362 99,519 711 _rateLaw5 #_R5
 6363 99,517 766 _rateLaw5 #_R5
 6364 99,519 767 _rateLaw5 #_R5
 6365 100,517 368 _rateLaw5 #_R5
 6366 100,519 370 _rateLaw5 #_R5
 6367 101,517 372 _rateLaw5 #_R5
 6368 101,519 373 _rateLaw5 #_R5
 6369 102,517 374 _rateLaw5 #_R5
 6370 102,519 375 _rateLaw5 #_R5
 6371 103,517 438 _rateLaw5 #_R5
 6372 103,519 440 _rateLaw5 #_R5
 6373 104,517 443 _rateLaw5 #_R5
 6374 104,519 445 _rateLaw5 #_R5
 6375 105,517 446 _rateLaw5 #_R5
 6376 105,519 449 _rateLaw5 #_R5
 6377 106,517 786 _rateLaw5 #_R5
 6378 106,519 787 _rateLaw5 #_R5
 6379 111,517 464 _rateLaw5 #_R5
 6380 111,519 465 _rateLaw5 #_R5
 6381 115,517 450 _rateLaw5 #_R5
 6382 115,519 452 _rateLaw5 #_R5
 6383 116,517 788 _rateLaw5 #_R5
 6384 116,519 789 _rateLaw5 #_R5
 6385 116,517 714 _rateLaw5 #_R5
 6386 116,519 715 _rateLaw5 #_R5
 6387 117,517 538 _rateLaw5 #_R5
 6388 117,519 539 _rateLaw5 #_R5
 6389 118,517 543 _rateLaw5 #_R5
 6390 118,519 545 _rateLaw5 #_R5
 6391 119,517 553 _rateLaw5 #_R5
 6392 119,519 555 _rateLaw5 #_R5
 6393 121,517 536 _rateLaw5 #_R5
 6394 121,519 537 _rateLaw5 #_R5
 6395 125,517 790 2*_rateLaw5 #_R5
 6396 125,519 791 2*_rateLaw5 #_R5
 6397 126,517 541 _rateLaw5 #_R5
 6398 126,519 542 _rateLaw5 #_R5
 6399 127,517 549 _rateLaw5 #_R5
 6400 127,519 551 _rateLaw5 #_R5
 6401 128,517 559 _rateLaw5 #_R5
 6402 128,519 561 _rateLaw5 #_R5
 6403 156,517 531 _rateLaw5 #_R5
 6404 156,519 533 _rateLaw5 #_R5
 6405 157,517 534 _rateLaw5 #_R5
 6406 157,519 574 _rateLaw5 #_R5
 6407 164,517 442 _rateLaw5 #_R5
 6408 164,519 444 _rateLaw5 #_R5
 6409 165,517 447 _rateLaw5 #_R5
 6410 165,519 448 _rateLaw5 #_R5
 6411 166,517 544 _rateLaw5 #_R5
 6412 166,519 554 _rateLaw5 #_R5
 6413 167,517 546 _rateLaw5 #_R5
 6414 167,519 556 _rateLaw5 #_R5
 6415 170,517 564 _rateLaw5 #_R5
 6416 170,519 566 _rateLaw5 #_R5
 6417 171,517 576 _rateLaw5 #_R5
 6418 171,519 578 _rateLaw5 #_R5
 6419 172,517 565 _rateLaw5 #_R5
 6420 172,519 577 _rateLaw5 #_R5
 6421 173,517 567 _rateLaw5 #_R5
 6422 173,519 579 _rateLaw5 #_R5
 6423 178,517 591 _rateLaw5 #_R5
 6424 178,519 592 _rateLaw5 #_R5
 6425 179,517 593 _rateLaw5 #_R5
 6426 179,519 600 _rateLaw5 #_R5
 6427 188,517 570 _rateLaw5 #_R5
 6428 188,519 572 _rateLaw5 #_R5
 6429 189,517 582 _rateLaw5 #_R5
 6430 189,519 584 _rateLaw5 #_R5
 6431 190,517 563 _rateLaw5 #_R5
 6432 190,519 575 _rateLaw5 #_R5
 6433 191,517 571 _rateLaw5 #_R5
 6434 191,519 583 _rateLaw5 #_R5
 6435 192,517 573 _rateLaw5 #_R5
 6436 192,519 585 _rateLaw5 #_R5
 6437 203,517 460 _rateLaw5 #_R5
 6438 203,519 462 _rateLaw5 #_R5
 6439 204,517 548 _rateLaw5 #_R5
 6440 204,519 558 _rateLaw5 #_R5
 6441 205,517 550 _rateLaw5 #_R5
 6442 205,519 560 _rateLaw5 #_R5
 6443 206,517 552 _rateLaw5 #_R5
 6444 206,519 562 _rateLaw5 #_R5
 6445 207,517 569 _rateLaw5 #_R5
 6446 207,519 581 _rateLaw5 #_R5
 6447 216,517 586 _rateLaw5 #_R5
 6448 216,519 587 _rateLaw5 #_R5
 6449 217,517 595 _rateLaw5 #_R5
 6450 217,519 602 _rateLaw5 #_R5
 6451 218,517 597 _rateLaw5 #_R5
 6452 218,519 604 _rateLaw5 #_R5
 6453 219,517 599 _rateLaw5 #_R5
 6454 219,519 606 _rateLaw5 #_R5
 6455 226,517 589 _rateLaw5 #_R5
 6456 226,519 590 _rateLaw5 #_R5
 6457 227,517 596 _rateLaw5 #_R5
 6458 227,519 598 _rateLaw5 #_R5
 6459 228,517 603 _rateLaw5 #_R5
 6460 228,519 605 _rateLaw5 #_R5
 6461 229,517 608 _rateLaw5 #_R5
 6462 229,519 610 _rateLaw5 #_R5
 6463 230,517 612 _rateLaw5 #_R5
 6464 230,519 613 _rateLaw5 #_R5
 6465 231,517 614 _rateLaw5 #_R5
 6466 231,519 615 _rateLaw5 #_R5
 6467 303,517 637 _rateLaw5 #_R5
 6468 303,519 639 _rateLaw5 #_R5
 6469 307,517 619 _rateLaw5 #_R5
 6470 307,519 621 _rateLaw5 #_R5
 6471 308,517 626 _rateLaw5 #_R5
 6472 308,519 628 _rateLaw5 #_R5
 6473 310,517 644 _rateLaw5 #_R5
 6474 310,519 646 _rateLaw5 #_R5
 6475 311,517 641 _rateLaw5 #_R5
 6476 311,519 643 _rateLaw5 #_R5
 6477 314,517 649 _rateLaw5 #_R5
 6478 314,519 651 _rateLaw5 #_R5
 6479 319,517 657 _rateLaw5 #_R5
 6480 319,519 659 _rateLaw5 #_R5
 6481 320,517 653 _rateLaw5 #_R5
 6482 320,519 655 _rateLaw5 #_R5
 6483 322,517 632 _rateLaw5 #_R5
 6484 322,519 634 _rateLaw5 #_R5
 6485 329,517 717 _rateLaw5 #_R5
 6486 329,519 718 _rateLaw5 #_R5
 6487 330,517 772 _rateLaw5 #_R5
 6488 330,519 775 _rateLaw5 #_R5
 6489 335,517 792 _rateLaw5 #_R5
 6490 335,519 793 _rateLaw5 #_R5
 6491 352,517 662 _rateLaw5 #_R5
 6492 352,519 663 _rateLaw5 #_R5
 6493 3,393 299 _rateLaw5 #_R5
 6494 86,393 376 _rateLaw5 #_R5
 6495 87,393 378 _rateLaw5 #_R5
 6496 193,393 414 _rateLaw5 #_R5
 6497 353,393 454 _rateLaw5 #_R5
 6498 393,517 674 _rateLaw5 #_R5
 6499 393,519 675 _rateLaw5 #_R5
 6500 3,395 355 _rateLaw5 #_R5
 6501 86,395 381 _rateLaw5 #_R5
 6502 87,395 383 _rateLaw5 #_R5
 6503 193,395 417 _rateLaw5 #_R5
 6504 353,395 661 _rateLaw5 #_R5
 6505 395,517 676 _rateLaw5 #_R5
 6506 395,519 677 _rateLaw5 #_R5
 6507 3,396 398 _rateLaw5 #_R5
 6508 86,396 407 _rateLaw5 #_R5
 6509 87,396 410 _rateLaw5 #_R5
 6510 193,396 419 _rateLaw5 #_R5
 6511 353,396 716 _rateLaw5 #_R5
 6512 396,517 776 _rateLaw5 #_R5
 6513 396,519 777 _rateLaw5 #_R5
 6514 3,437 300 _rateLaw5 #_R5
 6515 86,437 364 _rateLaw5 #_R5
 6516 87,437 366 _rateLaw5 #_R5
 6517 193,437 497 _rateLaw5 #_R5
 6518 353,437 454 _rateLaw5 #_R5
 6519 437,517 666 _rateLaw5 #_R5
 6520 437,519 667 _rateLaw5 #_R5
 6521 3,471 360 _rateLaw5 #_R5
 6522 86,471 385 _rateLaw5 #_R5
 6523 87,471 387 _rateLaw5 #_R5
 6524 193,471 507 _rateLaw5 #_R5
 6525 353,471 664 _rateLaw5 #_R5
 6526 471,517 678 _rateLaw5 #_R5
 6527 471,519 679 _rateLaw5 #_R5
 6528 3,475 354 _rateLaw5 #_R5
 6529 86,475 369 _rateLaw5 #_R5
 6530 87,475 371 _rateLaw5 #_R5
 6531 193,475 498 _rateLaw5 #_R5
 6532 353,475 661 _rateLaw5 #_R5
 6533 475,517 669 _rateLaw5 #_R5
 6534 475,519 670 _rateLaw5 #_R5
 6535 3,476 362 _rateLaw5 #_R5
 6536 86,476 451 _rateLaw5 #_R5
 6537 87,476 453 _rateLaw5 #_R5
 6538 193,476 509 _rateLaw5 #_R5
 6539 353,476 665 _rateLaw5 #_R5
 6540 476,517 719 _rateLaw5 #_R5
 6541 476,519 720 _rateLaw5 #_R5
 6542 3,477 361 _rateLaw5 #_R5
 6543 86,477 439 _rateLaw5 #_R5
 6544 87,477 441 _rateLaw5 #_R5
 6545 193,477 508 _rateLaw5 #_R5
 6546 353,477 665 _rateLaw5 #_R5
 6547 477,517 722 _rateLaw5 #_R5
 6548 477,519 723 _rateLaw5 #_R5
 6549 3,479 367 _rateLaw5 #_R5
 6550 86,479 491 _rateLaw5 #_R5
 6551 87,479 492 _rateLaw5 #_R5
 6552 193,479 510 _rateLaw5 #_R5
 6553 353,479 668 _rateLaw5 #_R5
 6554 479,517 724 _rateLaw5 #_R5
 6555 479,519 725 _rateLaw5 #_R5
 6556 3,483 457 _rateLaw5 #_R5
 6557 86,483 495 _rateLaw5 #_R5
 6558 87,483 496 _rateLaw5 #_R5
 6559 193,483 512 _rateLaw5 #_R5
 6560 353,483 721 _rateLaw5 #_R5
 6561 483,517 794 _rateLaw5 #_R5
 6562 483,519 795 _rateLaw5 #_R5
 6563 3,484 456 _rateLaw5 #_R5
 6564 86,484 493 _rateLaw5 #_R5
 6565 87,484 494 _rateLaw5 #_R5
 6566 193,484 511 _rateLaw5 #_R5
 6567 353,484 721 _rateLaw5 #_R5
 6568 484,517 741 _rateLaw5 #_R5
 6569 484,519 745 _rateLaw5 #_R5
 6570 3,486 455 _rateLaw5 #_R5
 6571 86,486 461 _rateLaw5 #_R5
 6572 87,486 463 _rateLaw5 #_R5
 6573 193,486 504 _rateLaw5 #_R5
 6574 353,486 716 _rateLaw5 #_R5
 6575 486,517 731 _rateLaw5 #_R5
 6576 486,519 736 _rateLaw5 #_R5
 6577 3,488 459 _rateLaw5 #_R5
 6578 86,488 502 _rateLaw5 #_R5
 6579 87,488 503 _rateLaw5 #_R5
 6580 193,488 514 _rateLaw5 #_R5
 6581 353,488 726 _rateLaw5 #_R5
 6582 488,517 748 _rateLaw5 #_R5
 6583 488,519 750 _rateLaw5 #_R5
 6584 3,489 458 _rateLaw5 #_R5
 6585 86,489 499 _rateLaw5 #_R5
 6586 87,489 500 _rateLaw5 #_R5
 6587 193,489 513 _rateLaw5 #_R5
 6588 353,489 726 _rateLaw5 #_R5
 6589 489,517 796 _rateLaw5 #_R5
 6590 489,519 797 _rateLaw5 #_R5
 6591 3,490 501 _rateLaw5 #_R5
 6592 86,490 505 _rateLaw5 #_R5
 6593 87,490 506 _rateLaw5 #_R5
 6594 193,490 515 _rateLaw5 #_R5
 6595 353,490 751 _rateLaw5 #_R5
 6596 490,517 798 _rateLaw5 #_R5
 6597 490,519 799 _rateLaw5 #_R5
 6598 3,516 356 _rateLaw5 #_R5
 6599 86,516 372 _rateLaw5 #_R5
 6600 87,516 374 _rateLaw5 #_R5
 6601 193,516 548 _rateLaw5 #_R5
 6602 353,516 662 _rateLaw5 #_R5
 6603 516,517 671 _rateLaw5 #_R5
 6604 516,519 672 _rateLaw5 #_R5
 6605 3,518 358 _rateLaw5 #_R5
 6606 86,518 373 _rateLaw5 #_R5
 6607 87,518 375 _rateLaw5 #_R5
 6608 193,518 558 _rateLaw5 #_R5
 6609 353,518 663 _rateLaw5 #_R5
 6610 517,518 672 _rateLaw5 #_R5
 6611 518,519 673 _rateLaw5 #_R5
 6612 3,520 363 _rateLaw5 #_R5
 6613 86,520 442 _rateLaw5 #_R5
 6614 87,520 447 _rateLaw5 #_R5
 6615 193,520 619 _rateLaw5 #_R5
 6616 353,520 666 _rateLaw5 #_R5
 6617 517,520 727 _rateLaw5 #_R5
 6618 519,520 728 _rateLaw5 #_R5
 6619 3,521 365 _rateLaw5 #_R5
 6620 86,521 444 _rateLaw5 #_R5
 6621 87,521 448 _rateLaw5 #_R5
 6622 193,521 621 _rateLaw5 #_R5
 6623 353,521 667 _rateLaw5 #_R5
 6624 517,521 732 _rateLaw5 #_R5
 6625 519,521 733 _rateLaw5 #_R5
 6626 3,522 368 _rateLaw5 #_R5
 6627 86,522 544 _rateLaw5 #_R5
 6628 87,522 546 _rateLaw5 #_R5
 6629 193,522 626 _rateLaw5 #_R5
 6630 353,522 669 _rateLaw5 #_R5
 6631 517,522 729 _rateLaw5 #_R5
 6632 519,522 730 _rateLaw5 #_R5
 6633 3,523 370 _rateLaw5 #_R5
 6634 86,523 554 _rateLaw5 #_R5
 6635 87,523 556 _rateLaw5 #_R5
 6636 193,523 628 _rateLaw5 #_R5
 6637 353,523 670 _rateLaw5 #_R5
 6638 517,523 734 _rateLaw5 #_R5
 6639 519,523 735 _rateLaw5 #_R5
 6640 3,524 377 _rateLaw5 #_R5
 6641 86,524 443 _rateLaw5 #_R5
 6642 87,524 446 _rateLaw5 #_R5
 6643 193,524 569 _rateLaw5 #_R5
 6644 353,524 674 _rateLaw5 #_R5
 6645 517,524 727 _rateLaw5 #_R5
 6646 519,524 732 _rateLaw5 #_R5
 6647 3,525 379 _rateLaw5 #_R5
 6648 86,525 445 _rateLaw5 #_R5
 6649 87,525 449 _rateLaw5 #_R5
 6650 193,525 581 _rateLaw5 #_R5
 6651 353,525 675 _rateLaw5 #_R5
 6652 517,525 728 _rateLaw5 #_R5
 6653 519,525 733 _rateLaw5 #_R5
 6654 3,526 380 _rateLaw5 #_R5
 6655 86,526 543 _rateLaw5 #_R5
 6656 87,526 553 _rateLaw5 #_R5
 6657 193,526 595 _rateLaw5 #_R5
 6658 353,526 676 _rateLaw5 #_R5
 6659 517,526 729 _rateLaw5 #_R5
 6660 519,526 734 _rateLaw5 #_R5
 6661 3,527 382 _rateLaw5 #_R5
 6662 86,527 545 _rateLaw5 #_R5
 6663 87,527 555 _rateLaw5 #_R5
 6664 193,527 602 _rateLaw5 #_R5
 6665 353,527 677 _rateLaw5 #_R5
 6666 517,527 730 _rateLaw5 #_R5
 6667 519,527 735 _rateLaw5 #_R5
 6668 3,528 384 _rateLaw5 #_R5
 6669 86,528 531 _rateLaw5 #_R5
 6670 87,528 534 _rateLaw5 #_R5
 6671 193,528 637 _rateLaw5 #_R5
 6672 353,528 678 _rateLaw5 #_R5
 6673 517,528 737 _rateLaw5 #_R5
 6674 519,528 738 _rateLaw5 #_R5
 6675 3,529 386 _rateLaw5 #_R5
 6676 86,529 533 _rateLaw5 #_R5
 6677 87,529 574 _rateLaw5 #_R5
 6678 193,529 639 _rateLaw5 #_R5
 6679 353,529 679 _rateLaw5 #_R5
 6680 517,529 738 _rateLaw5 #_R5
 6681 519,529 742 _rateLaw5 #_R5
 6682 390 24,353 kmS #_reverse__R5
 6683 391 17,353 kmS #_reverse__R5
 6684 392 29,353 kmS #_reverse__R5
 6685 393 54,353 kmS #_reverse__R5
 6686 394 55,353 kmS #_reverse__R5
 6687 395 57,353 kmS #_reverse__R5
 6688 396 99,353 kmS #_reverse__R5
 6689 397 3,330 kmS #_reverse__R5
 6690 397 193,216 kmS #_reverse__R5
 6691 398 203,353 kmS #_reverse__R5
 6692 398 3,396 kmS #_reverse__R5
 6693 399 3,335 kmS #_reverse__R5
 6694 399 193,226 kmS #_reverse__R5
 6695 400 193,227 kmS #_reverse__R5
 6696 400 86,329 kmS #_reverse__R5
 6697 401 193,228 kmS #_reverse__R5
 6698 401 87,329 kmS #_reverse__R5
 6699 402 193,207 kmS #_reverse__R5
 6700 402 193,307 kmS #_reverse__R5
 6701 403 193,308 kmS #_reverse__R5
 6702 403 193,217 kmS #_reverse__R5
 6703 404 193,352 kmS #_reverse__R5
 6704 404 204,353 kmS #_reverse__R5
 6705 405 193,322 kmS #_reverse__R5
 6706 405 193,229 kmS #_reverse__R5
 6707 406 86,330 kmS #_reverse__R5
 6708 406 193,218 kmS #_reverse__R5
 6709 407 205,353 kmS #_reverse__R5
 6710 407 86,396 kmS #_reverse__R5
 6711 408 86,335 kmS #_reverse__R5
 6712 408 193,230 kmS #_reverse__R5
 6713 409 87,330 kmS #_reverse__R5
 6714 409 193,219 kmS #_reverse__R5
 6715 410 206,353 kmS #_reverse__R5
 6716 410 87,396 kmS #_reverse__R5
 6717 411 87,335 kmS #_reverse__R5
 6718 411 193,231 kmS #_reverse__R5
 6719 412 193,303 2*kmS #_reverse__R5
 6720 413 193,311 kmS #_reverse__R5
 6721 413 193,310 kmS #_reverse__R5
 6722 414 193,393 kmS #_reverse__R5
 6723 414 307,353 kmS #_reverse__R5
 6724 415 193,320 kmS #_reverse__R5
 6725 415 193,319 kmS #_reverse__R5
 6726 416 193,314 2*kmS #_reverse__R5
 6727 417 308,353 kmS #_reverse__R5
 6728 417 193,395 kmS #_reverse__R5
 6729 418 193,330 kmS #_reverse__R5
 6730 418 193,329 kmS #_reverse__R5
 6731 419 322,353 kmS #_reverse__R5
 6732 419 193,396 kmS #_reverse__R5
 6733 420 193,335 2*kmS #_reverse__R5
 6734 421 32,353 kmS #_reverse__R5
 6735 422 31,353 kmS #_reverse__R5
 6736 423 37,353 kmS #_reverse__R5
 6737 424 38,353 kmS #_reverse__R5
 6738 425 20,517 kmS #_reverse__R5
 6739 426 21,517 kmS #_reverse__R5
 6740 427 20,519 kmS #_reverse__R5
 6741 428 21,519 kmS #_reverse__R5
 6742 429 32,517 kmS #_reverse__R5
 6743 430 31,517 kmS #_reverse__R5
 6744 431 32,519 kmS #_reverse__R5
 6745 432 31,519 kmS #_reverse__R5
 6746 433 37,517 kmS #_reverse__R5
 6747 434 38,517 kmS #_reverse__R5
 6748 435 37,519 kmS #_reverse__R5
 6749 436 38,519 kmS #_reverse__R5
 6750 437 54,353 kmS #_reverse__R5
 6751 438 103,517 kmS #_reverse__R5
 6752 438 3,706 kmS #_reverse__R5
 6753 439 86,477 kmS #_reverse__R5
 6754 439 170,353 kmS #_reverse__R5
 6755 440 103,519 kmS #_reverse__R5
 6756 440 3,707 kmS #_reverse__R5
 6757 441 87,477 kmS #_reverse__R5
 6758 441 171,353 kmS #_reverse__R5
 6759 442 86,520 kmS #_reverse__R5
 6760 442 164,517 kmS #_reverse__R5
 6761 443 104,517 kmS #_reverse__R5
 6762 443 86,524 kmS #_reverse__R5
 6763 444 86,521 kmS #_reverse__R5
 6764 444 164,519 kmS #_reverse__R5
 6765 445 104,519 kmS #_reverse__R5
 6766 445 86,525 kmS #_reverse__R5
 6767 446 105,517 kmS #_reverse__R5
 6768 446 87,524 kmS #_reverse__R5
 6769 447 87,520 kmS #_reverse__R5
 6770 447 165,517 kmS #_reverse__R5
 6771 448 87,521 kmS #_reverse__R5
 6772 448 165,519 kmS #_reverse__R5
 6773 449 105,519 kmS #_reverse__R5
 6774 449 87,525 kmS #_reverse__R5
 6775 450 3,698 kmS #_reverse__R5
 6776 450 115,517 kmS #_reverse__R5
 6777 451 172,353 kmS #_reverse__R5
 6778 451 86,476 kmS #_reverse__R5
 6779 452 3,699 kmS #_reverse__R5
 6780 452 115,519 kmS #_reverse__R5
 6781 453 173,353 kmS #_reverse__R5
 6782 453 87,476 kmS #_reverse__R5
 6783 454 353,393 kmS #_reverse__R5
 6784 454 353,437 kmS #_reverse__R5
 6785 455 3,486 kmS #_reverse__R5
 6786 455 111,353 kmS #_reverse__R5
 6787 456 3,484 kmS #_reverse__R5
 6788 456 121,353 kmS #_reverse__R5
 6789 457 190,353 kmS #_reverse__R5
 6790 457 3,483 kmS #_reverse__R5
 6791 458 3,489 kmS #_reverse__R5
 6792 458 216,353 kmS #_reverse__R5
 6793 459 126,353 kmS #_reverse__R5
 6794 459 3,488 kmS #_reverse__R5
 6795 460 203,517 kmS #_reverse__R5
 6796 460 3,710 kmS #_reverse__R5
 6797 461 86,486 kmS #_reverse__R5
 6798 461 127,353 kmS #_reverse__R5
 6799 462 203,519 kmS #_reverse__R5
 6800 462 3,711 kmS #_reverse__R5
 6801 463 87,486 kmS #_reverse__R5
 6802 463 128,353 kmS #_reverse__R5
 6803 464 3,766 kmS #_reverse__R5
 6804 464 111,517 kmS #_reverse__R5
 6805 465 3,767 kmS #_reverse__R5
 6806 465 111,519 kmS #_reverse__R5
 6807 466 22,353 kmS #_reverse__R5
 6808 467 27,353 kmS #_reverse__R5
 6809 468 39,353 kmS #_reverse__R5
 6810 469 43,353 kmS #_reverse__R5
 6811 470 44,353 kmS #_reverse__R5
 6812 471 47,353 kmS #_reverse__R5
 6813 472 48,353 kmS #_reverse__R5
 6814 473 50,353 kmS #_reverse__R5
 6815 474 53,353 kmS #_reverse__R5
 6816 475 57,353 kmS #_reverse__R5
 6817 476 59,353 kmS #_reverse__R5
 6818 477 59,353 kmS #_reverse__R5
 6819 478 62,353 kmS #_reverse__R5
 6820 479 65,353 kmS #_reverse__R5
 6821 480 68,353 kmS #_reverse__R5
 6822 481 69,353 kmS #_reverse__R5
 6823 482 79,353 kmS #_reverse__R5
 6824 483 91,353 kmS #_reverse__R5
 6825 484 91,353 kmS #_reverse__R5
 6826 485 94,353 kmS #_reverse__R5
 6827 486 99,353 kmS #_reverse__R5
 6828 487 106,353 kmS #_reverse__R5
 6829 488 116,353 kmS #_reverse__R5
 6830 489 116,353 kmS #_reverse__R5
 6831 490 125,353 kmS #_reverse__R5
 6832 491 86,479 kmS #_reverse__R5
 6833 491 178,353 kmS #_reverse__R5
 6834 492 87,479 kmS #_reverse__R5
 6835 492 179,353 kmS #_reverse__R5
 6836 493 86,484 kmS #_reverse__R5
 6837 493 188,353 kmS #_reverse__R5
 6838 494 87,484 kmS #_reverse__R5
 6839 494 189,353 kmS #_reverse__R5
 6840 495 191,353 kmS #_reverse__R5
 6841 495 86,483 kmS #_reverse__R5
 6842 496 192,353 kmS #_reverse__R5
 6843 496 87,483 kmS #_reverse__R5
 6844 497 207,353 kmS #_reverse__R5
 6845 497 193,437 kmS #_reverse__R5
 6846 498 193,475 kmS #_reverse__R5
 6847 498 217,353 kmS #_reverse__R5
 6848 499 86,489 kmS #_reverse__R5
 6849 499 218,353 kmS #_reverse__R5
 6850 500 87,489 kmS #_reverse__R5
 6851 500 219,353 kmS #_reverse__R5
 6852 501 3,490 kmS #_reverse__R5
 6853 501 226,353 kmS #_reverse__R5
 6854 502 227,353 kmS #_reverse__R5
 6855 502 86,488 kmS #_reverse__R5
 6856 503 228,353 kmS #_reverse__R5
 6857 503 87,488 kmS #_reverse__R5
 6858 504 193,486 kmS #_reverse__R5
 6859 504 229,353 kmS #_reverse__R5
 6860 505 86,490 kmS #_reverse__R5
 6861 505 230,353 kmS #_reverse__R5
 6862 506 87,490 kmS #_reverse__R5
 6863 506 231,353 kmS #_reverse__R5
 6864 507 193,471 kmS #_reverse__R5
 6865 507 303,353 kmS #_reverse__R5
 6866 508 193,477 kmS #_reverse__R5
 6867 508 310,353 kmS #_reverse__R5
 6868 509 311,353 kmS #_reverse__R5
 6869 509 193,476 kmS #_reverse__R5
 6870 510 193,479 kmS #_reverse__R5
 6871 510 314,353 kmS #_reverse__R5
 6872 511 193,484 kmS #_reverse__R5
 6873 511 319,353 kmS #_reverse__R5
 6874 512 320,353 kmS #_reverse__R5
 6875 512 193,483 kmS #_reverse__R5
 6876 513 193,489 kmS #_reverse__R5
 6877 513 329,353 kmS #_reverse__R5
 6878 514 330,353 kmS #_reverse__R5
 6879 514 193,488 kmS #_reverse__R5
 6880 515 193,490 kmS #_reverse__R5
 6881 515 335,353 kmS #_reverse__R5
 6882 516 30,517 kmS #_reverse__R5
 6883 518 30,519 kmS #_reverse__R5
 6884 520 54,517 kmS #_reverse__R5
 6885 521 54,519 kmS #_reverse__R5
 6886 522 57,517 kmS #_reverse__R5
 6887 523 57,519 kmS #_reverse__R5
 6888 524 54,517 kmS #_reverse__R5
 6889 525 54,519 kmS #_reverse__R5
 6890 526 57,517 kmS #_reverse__R5
 6891 527 57,519 kmS #_reverse__R5
 6892 528 47,517 kmS #_reverse__R5
 6893 529 47,519 kmS #_reverse__R5
 6894 530 3,800 kmS #_reverse__R5
 6895 530 98,801 kmS #_reverse__R5
 6896 531 86,528 kmS #_reverse__R5
 6897 531 156,517 kmS #_reverse__R5
 6898 532 3,802 kmS #_reverse__R5
 6899 532 84,801 kmS #_reverse__R5
 6900 533 86,529 kmS #_reverse__R5
 6901 533 156,519 kmS #_reverse__R5
 6902 534 157,517 kmS #_reverse__R5
 6903 534 87,528 kmS #_reverse__R5
 6904 535 3,803 kmS #_reverse__R5
 6905 535 56,801 kmS #_reverse__R5
 6906 536 3,782 kmS #_reverse__R5
 6907 536 121,517 kmS #_reverse__R5
 6908 537 3,783 kmS #_reverse__R5
 6909 537 121,519 kmS #_reverse__R5
 6910 538 3,708 kmS #_reverse__R5
 6911 538 117,517 kmS #_reverse__R5
 6912 539 3,709 kmS #_reverse__R5
 6913 539 117,519 kmS #_reverse__R5
 6914 540 100,801 kmS #_reverse__R5
 6915 540 3,804 kmS #_reverse__R5
 6916 541 126,517 kmS #_reverse__R5
 6917 541 3,788 kmS #_reverse__R5
 6918 542 126,519 kmS #_reverse__R5
 6919 542 3,789 kmS #_reverse__R5
 6920 543 86,526 kmS #_reverse__R5
 6921 543 118,517 kmS #_reverse__R5
 6922 544 166,517 kmS #_reverse__R5
 6923 544 86,522 kmS #_reverse__R5
 6924 545 86,527 kmS #_reverse__R5
 6925 545 118,519 kmS #_reverse__R5
 6926 546 167,517 kmS #_reverse__R5
 6927 546 87,522 kmS #_reverse__R5
 6928 547 86,803 kmS #_reverse__R5
 6929 547 101,801 kmS #_reverse__R5
 6930 548 204,517 kmS #_reverse__R5
 6931 548 193,516 kmS #_reverse__R5
 6932 549 86,766 kmS #_reverse__R5
 6933 549 127,517 kmS #_reverse__R5
 6934 550 205,517 kmS #_reverse__R5
 6935 550 86,710 kmS #_reverse__R5
 6936 551 86,767 kmS #_reverse__R5
 6937 551 127,519 kmS #_reverse__R5
 6938 552 206,517 kmS #_reverse__R5
 6939 552 87,710 kmS #_reverse__R5
 6940 553 87,526 kmS #_reverse__R5
 6941 553 119,517 kmS #_reverse__R5
 6942 554 166,519 kmS #_reverse__R5
 6943 554 86,523 kmS #_reverse__R5
 6944 555 87,527 kmS #_reverse__R5
 6945 555 119,519 kmS #_reverse__R5
 6946 556 167,519 kmS #_reverse__R5
 6947 556 87,523 kmS #_reverse__R5
 6948 557 87,803 kmS #_reverse__R5
 6949 557 102,801 kmS #_reverse__R5
 6950 558 204,519 kmS #_reverse__R5
 6951 558 193,518 kmS #_reverse__R5
 6952 559 87,766 kmS #_reverse__R5
 6953 559 128,517 kmS #_reverse__R5
 6954 560 205,519 kmS #_reverse__R5
 6955 560 86,711 kmS #_reverse__R5
 6956 561 87,767 kmS #_reverse__R5
 6957 561 128,519 kmS #_reverse__R5
 6958 562 206,519 kmS #_reverse__R5
 6959 562 87,711 kmS #_reverse__R5
 6960 563 190,517 kmS #_reverse__R5
 6961 563 3,712 kmS #_reverse__R5
 6962 564 86,698 kmS #_reverse__R5
 6963 564 170,517 kmS #_reverse__R5
 6964 565 172,517 kmS #_reverse__R5
 6965 565 86,706 kmS #_reverse__R5
 6966 566 86,699 kmS #_reverse__R5
 6967 566 170,519 kmS #_reverse__R5
 6968 567 173,517 kmS #_reverse__R5
 6969 567 87,706 kmS #_reverse__R5
 6970 568 86,800 kmS #_reverse__R5
 6971 568 164,801 kmS #_reverse__R5
 6972 569 207,517 kmS #_reverse__R5
 6973 569 193,524 kmS #_reverse__R5
 6974 570 86,782 kmS #_reverse__R5
 6975 570 188,517 kmS #_reverse__R5
 6976 571 191,517 kmS #_reverse__R5
 6977 571 86,712 kmS #_reverse__R5
 6978 572 86,783 kmS #_reverse__R5
 6979 572 188,519 kmS #_reverse__R5
 6980 573 192,517 kmS #_reverse__R5
 6981 573 87,712 kmS #_reverse__R5
 6982 574 87,529 kmS #_reverse__R5
 6983 574 157,519 kmS #_reverse__R5
 6984 575 190,519 kmS #_reverse__R5
 6985 575 3,713 kmS #_reverse__R5
 6986 576 87,698 kmS #_reverse__R5
 6987 576 171,517 kmS #_reverse__R5
 6988 577 172,519 kmS #_reverse__R5
 6989 577 86,707 kmS #_reverse__R5
 6990 578 87,699 kmS #_reverse__R5
 6991 578 171,519 kmS #_reverse__R5
 6992 579 173,519 kmS #_reverse__R5
 6993 579 87,707 kmS #_reverse__R5
 6994 580 87,800 kmS #_reverse__R5
 6995 580 165,801 kmS #_reverse__R5
 6996 581 207,519 kmS #_reverse__R5
 6997 581 193,525 kmS #_reverse__R5
 6998 582 87,782 kmS #_reverse__R5
 6999 582 189,517 kmS #_reverse__R5
 7000 583 191,519 kmS #_reverse__R5
 7001 583 86,713 kmS #_reverse__R5
 7002 584 87,783 kmS #_reverse__R5
 7003 584 189,519 kmS #_reverse__R5
 7004 585 192,519 kmS #_reverse__R5
 7005 585 87,713 kmS #_reverse__R5
 7006 586 3,714 kmS #_reverse__R5
 7007 586 216,517 kmS #_reverse__R5
 7008 587 3,715 kmS #_reverse__R5
 7009 587 216,519 kmS #_reverse__R5
 7010 588 203,801 kmS #_reverse__R5
 7011 588 3,805 kmS #_reverse__R5
 7012 589 3,790 kmS #_reverse__R5
 7013 589 226,517 kmS #_reverse__R5
 7014 590 3,791 kmS #_reverse__R5
 7015 590 226,519 kmS #_reverse__R5
 7016 591 86,708 kmS #_reverse__R5
 7017 591 178,517 kmS #_reverse__R5
 7018 592 86,709 kmS #_reverse__R5
 7019 592 178,519 kmS #_reverse__R5
 7020 593 179,517 kmS #_reverse__R5
 7021 593 87,708 kmS #_reverse__R5
 7022 594 166,801 kmS #_reverse__R5
 7023 594 86,804 kmS #_reverse__R5
 7024 595 193,526 kmS #_reverse__R5
 7025 595 217,517 kmS #_reverse__R5
 7026 596 227,517 kmS #_reverse__R5
 7027 596 86,788 kmS #_reverse__R5
 7028 597 86,714 kmS #_reverse__R5
 7029 597 218,517 kmS #_reverse__R5
 7030 598 227,519 kmS #_reverse__R5
 7031 598 86,789 kmS #_reverse__R5
 7032 599 87,714 kmS #_reverse__R5
 7033 599 219,517 kmS #_reverse__R5
 7034 600 87,709 kmS #_reverse__R5
 7035 600 179,519 kmS #_reverse__R5
 7036 601 167,801 kmS #_reverse__R5
 7037 601 87,804 kmS #_reverse__R5
 7038 602 193,527 kmS #_reverse__R5
 7039 602 217,519 kmS #_reverse__R5
 7040 603 228,517 kmS #_reverse__R5
 7041 603 87,788 kmS #_reverse__R5
 7042 604 86,715 kmS #_reverse__R5
 7043 604 218,519 kmS #_reverse__R5
 7044 605 228,519 kmS #_reverse__R5
 7045 605 87,789 kmS #_reverse__R5
 7046 606 87,715 kmS #_reverse__R5
 7047 606 219,519 kmS #_reverse__R5
 7048 607 193,803 kmS #_reverse__R5
 7049 607 204,801 kmS #_reverse__R5
 7050 608 193,766 kmS #_reverse__R5
 7051 608 229,517 kmS #_reverse__R5
 7052 609 205,801 kmS #_reverse__R5
 7053 609 86,805 kmS #_reverse__R5
 7054 610 193,767 kmS #_reverse__R5
 7055 610 229,519 kmS #_reverse__R5
 7056 611 206,801 kmS #_reverse__R5
 7057 611 87,805 kmS #_reverse__R5
 7058 612 86,790 kmS #_reverse__R5
 7059 612 230,517 kmS #_reverse__R5
 7060 613 86,791 kmS #_reverse__R5
 7061 613 230,519 kmS #_reverse__R5
 7062 614 231,517 kmS #_reverse__R5
 7063 614 87,790 kmS #_reverse__R5
 7064 615 87,791 kmS #_reverse__R5
 7065 615 231,519 kmS #_reverse__R5
 7066 616 58,801 kmS #_reverse__R5
 7067 616 3,806 kmS #_reverse__R5
 7068 617 3,807 kmS #_reverse__R5
 7069 617 64,801 kmS #_reverse__R5
 7070 618 103,801 kmS #_reverse__R5
 7071 618 3,808 kmS #_reverse__R5
 7072 619 193,520 kmS #_reverse__R5
 7073 619 307,517 kmS #_reverse__R5
 7074 620 104,801 kmS #_reverse__R5
 7075 620 86,806 kmS #_reverse__R5
 7076 621 193,521 kmS #_reverse__R5
 7077 621 307,519 kmS #_reverse__R5
 7078 622 105,801 kmS #_reverse__R5
 7079 622 87,806 kmS #_reverse__R5
 7080 623 3,809 kmS #_reverse__R5
 7081 623 111,801 kmS #_reverse__R5
 7082 624 3,810 kmS #_reverse__R5
 7083 624 115,801 kmS #_reverse__R5
 7084 625 3,811 kmS #_reverse__R5
 7085 625 117,801 kmS #_reverse__R5
 7086 626 308,517 kmS #_reverse__R5
 7087 626 193,522 kmS #_reverse__R5
 7088 627 86,807 kmS #_reverse__R5
 7089 627 118,801 kmS #_reverse__R5
 7090 628 308,519 kmS #_reverse__R5
 7091 628 193,523 kmS #_reverse__R5
 7092 629 87,807 kmS #_reverse__R5
 7093 629 119,801 kmS #_reverse__R5
 7094 630 3,812 kmS #_reverse__R5
 7095 630 121,801 kmS #_reverse__R5
 7096 631 126,801 kmS #_reverse__R5
 7097 631 3,813 kmS #_reverse__R5
 7098 632 322,517 kmS #_reverse__R5
 7099 632 193,710 kmS #_reverse__R5
 7100 633 86,809 kmS #_reverse__R5
 7101 633 127,801 kmS #_reverse__R5
 7102 634 322,519 kmS #_reverse__R5
 7103 634 193,711 kmS #_reverse__R5
 7104 635 87,809 kmS #_reverse__R5
 7105 635 128,801 kmS #_reverse__R5
 7106 636 86,802 kmS #_reverse__R5
 7107 636 156,801 kmS #_reverse__R5
 7108 637 303,517 kmS #_reverse__R5
 7109 637 193,528 kmS #_reverse__R5
 7110 638 87,802 kmS #_reverse__R5
 7111 638 157,801 kmS #_reverse__R5
 7112 639 303,519 kmS #_reverse__R5
 7113 639 193,529 kmS #_reverse__R5
 7114 640 86,810 kmS #_reverse__R5
 7115 640 170,801 kmS #_reverse__R5
 7116 641 311,517 kmS #_reverse__R5
 7117 641 193,706 kmS #_reverse__R5
 7118 642 87,810 kmS #_reverse__R5
 7119 642 171,801 kmS #_reverse__R5
 7120 643 311,519 kmS #_reverse__R5
 7121 643 193,707 kmS #_reverse__R5
 7122 644 193,698 kmS #_reverse__R5
 7123 644 310,517 kmS #_reverse__R5
 7124 645 172,801 kmS #_reverse__R5
 7125 645 86,808 kmS #_reverse__R5
 7126 646 193,699 kmS #_reverse__R5
 7127 646 310,519 kmS #_reverse__R5
 7128 647 173,801 kmS #_reverse__R5
 7129 647 87,808 kmS #_reverse__R5
 7130 648 86,811 kmS #_reverse__R5
 7131 648 178,801 kmS #_reverse__R5
 7132 649 314,517 kmS #_reverse__R5
 7133 649 193,708 kmS #_reverse__R5
 7134 650 87,811 kmS #_reverse__R5
 7135 650 179,801 kmS #_reverse__R5
 7136 651 314,519 kmS #_reverse__R5
 7137 651 193,709 kmS #_reverse__R5
 7138 652 86,812 kmS #_reverse__R5
 7139 652 188,801 kmS #_reverse__R5
 7140 653 320,517 kmS #_reverse__R5
 7141 653 193,712 kmS #_reverse__R5
 7142 654 87,812 kmS #_reverse__R5
 7143 654 189,801 kmS #_reverse__R5
 7144 655 320,519 kmS #_reverse__R5
 7145 655 193,713 kmS #_reverse__R5
 7146 656 190,801 kmS #_reverse__R5
 7147 656 3,814 kmS #_reverse__R5
 7148 657 193,782 kmS #_reverse__R5
 7149 657 319,517 kmS #_reverse__R5
 7150 658 191,801 kmS #_reverse__R5
 7151 658 86,814 kmS #_reverse__R5
 7152 659 193,783 kmS #_reverse__R5
 7153 659 319,519 kmS #_reverse__R5
 7154 660 192,801 kmS #_reverse__R5
 7155 660 87,814 kmS #_reverse__R5
 7156 661 353,475 kmS #_reverse__R5
 7157 661 353,395 kmS #_reverse__R5
 7158 662 353,516 kmS #_reverse__R5
 7159 662 352,517 kmS #_reverse__R5
 7160 663 353,518 kmS #_reverse__R5
 7161 663 352,519 kmS #_reverse__R5
 7162 664 353,471 2*kmS #_reverse__R5
 7163 665 353,477 kmS #_reverse__R5
 7164 665 353,476 kmS #_reverse__R5
 7165 666 353,520 kmS #_reverse__R5
 7166 666 437,517 kmS #_reverse__R5
 7167 667 353,521 kmS #_reverse__R5
 7168 667 437,519 kmS #_reverse__R5
 7169 668 353,479 2*kmS #_reverse__R5
 7170 669 475,517 kmS #_reverse__R5
 7171 669 353,522 kmS #_reverse__R5
 7172 670 475,519 kmS #_reverse__R5
 7173 670 353,523 kmS #_reverse__R5
 7174 671 516,517 2*kmS #_reverse__R5
 7175 672 517,518 kmS #_reverse__R5
 7176 672 516,519 kmS #_reverse__R5
 7177 673 518,519 2*kmS #_reverse__R5
 7178 674 393,517 kmS #_reverse__R5
 7179 674 353,524 kmS #_reverse__R5
 7180 675 393,519 kmS #_reverse__R5
 7181 675 353,525 kmS #_reverse__R5
 7182 676 353,526 kmS #_reverse__R5
 7183 676 395,517 kmS #_reverse__R5
 7184 677 353,527 kmS #_reverse__R5
 7185 677 395,519 kmS #_reverse__R5
 7186 678 353,528 kmS #_reverse__R5
 7187 678 471,517 kmS #_reverse__R5
 7188 679 353,529 kmS #_reverse__R5
 7189 679 471,519 kmS #_reverse__R5
 7190 391 467 pLb #_R6
 7191 393 477 pLb #_R6
 7192 402 413 pLb #_R6
 7193 414 508 pLb #_R6
 7194 437 476 pLb #_R6
 7195 442 564 pLb #_R6
 7196 443 565 pLb #_R6
 7197 444 566 pLb #_R6
 7198 445 577 pLb #_R6
 7199 446 567 pLb #_R6
 7200 447 576 pLb #_R6
 7201 448 578 pLb #_R6
 7202 449 579 pLb #_R6
 7203 454 665 pLb #_R6
 7204 468 473 pLb #_R6
 7205 497 509 pLb #_R6
 7206 520 698 pLb #_R6
 7207 521 699 pLb #_R6
 7208 524 706 pLb #_R6
 7209 525 707 pLb #_R6
 7210 530 624 pLb #_R6
 7211 568 640 pLb #_R6
 7212 569 641 pLb #_R6
 7213 580 642 pLb #_R6
 7214 581 643 pLb #_R6
 7215 616 618 pLb #_R6
 7216 619 644 pLb #_R6
 7217 620 645 pLb #_R6
 7218 621 646 pLb #_R6
 7219 622 647 pLb #_R6
 7220 666 719 pLb #_R6
 7221 667 720 pLb #_R6
 7222 674 722 pLb #_R6
 7223 675 723 pLb #_R6
 7224 391 686 pLS #_R7
 7225 393 520 pLS #_R7
 7226 414 619 pLS #_R7
 7227 438 565 pLS #_R7
 7228 439 564 pLS #_R7
 7229 440 577 pLS #_R7
 7230 441 576 pLS #_R7
 7231 444 568 pLS #_R7
 7232 446 569 pLS #_R7
 7233 448 580 pLS #_R7
 7234 449 581 pLS #_R7
 7235 452 624 pLS #_R7
 7236 453 509 pLS #_R7
 7237 454 666 pLS #_R7
 7238 456 536 pLS #_R7
 7239 457 495 pLS #_R7
 7240 466 688 pLS #_R7
 7241 467 690 pLS #_R7
 7242 470 778 pLS #_R7
 7243 471 528 pLS #_R7
 7244 477 698 pLS #_R7
 7245 484 782 pLS #_R7
 7246 493 570 pLS #_R7
 7247 494 582 pLS #_R7
 7248 496 512 pLS #_R7
 7249 507 637 pLS #_R7
 7250 508 644 pLS #_R7
 7251 511 657 pLS #_R7
 7252 521 800 pLS #_R7
 7253 529 802 pLS #_R7
 7254 532 636 pLS #_R7
 7255 533 636 pLS #_R7
 7256 534 637 pLS #_R7
 7257 537 630 pLS #_R7
 7258 563 571 pLS #_R7
 7259 566 640 pLS #_R7
 7260 567 641 pLS #_R7
 7261 572 652 pLS #_R7
 7262 573 653 pLS #_R7
 7263 574 638 pLS #_R7
 7264 574 639 pLS #_R7
 7265 575 583 pLS #_R7
 7266 578 642 pLS #_R7
 7267 579 643 pLS #_R7
 7268 584 654 pLS #_R7
 7269 585 655 pLS #_R7
 7270 616 620 pLS #_R7
 7271 618 645 pLS #_R7
 7272 621 764 pLS #_R7
 7273 622 765 pLS #_R7
 7274 638 815 pLS #_R7
 7275 639 815 pLS #_R7
 7276 646 816 pLS #_R7
 7277 647 817 pLS #_R7
 7278 656 658 pLS #_R7
 7279 659 818 pLS #_R7
 7280 660 819 pLS #_R7
 7281 664 678 2*pLS #_R7
 7282 665 719 pLS #_R7
 7283 667 820 pLS #_R7
 7284 674 727 pLS #_R7
 7285 675 728 pLS #_R7
 7286 678 737 pLS #_R7
 7287 679 821 pLS #_R7
 7288 679 738 pLS #_R7
 7289 394 478 pLbs #_R8
 7290 396 489 pLbs #_R8
 7291 398 458 pLbs #_R8
 7292 405 418 pLbs #_R8
 7293 407 499 pLbs #_R8
 7294 410 500 pLbs #_R8
 7295 419 513 pLbs #_R8
 7296 455 459 pLbs #_R8
 7297 460 586 pLbs #_R8
 7298 461 502 pLbs #_R8
 7299 462 587 pLbs #_R8
 7300 463 503 pLbs #_R8
 7301 464 541 pLbs #_R8
 7302 465 542 pLbs #_R8
 7303 482 485 pLbs #_R8
 7304 486 488 pLbs #_R8
 7305 504 514 pLbs #_R8
 7306 549 596 pLbs #_R8
 7307 550 597 pLbs #_R8
 7308 551 598 pLbs #_R8
 7309 552 599 pLbs #_R8
 7310 559 603 pLbs #_R8
 7311 560 604 pLbs #_R8
 7312 561 605 pLbs #_R8
 7313 562 606 pLbs #_R8
 7314 588 768 pLbs #_R8
 7315 608 772 pLbs #_R8
 7316 609 770 pLbs #_R8
 7317 610 775 pLbs #_R8
 7318 611 773 pLbs #_R8
 7319 623 631 pLbs #_R8
 7320 632 717 pLbs #_R8
 7321 633 771 pLbs #_R8
 7322 634 718 pLbs #_R8
 7323 635 774 pLbs #_R8
 7324 394 700 pLSs #_R9
 7325 396 710 pLSs #_R9
 7326 398 460 pLSs #_R9
 7327 399 408 pLSs #_R9
 7328 401 418 pLSs #_R9
 7329 407 550 pLSs #_R9
 7330 410 552 pLSs #_R9
 7331 411 420 pLSs #_R9
 7332 419 632 pLSs #_R9
 7333 455 461 pLSs #_R9
 7334 456 493 pLSs #_R9
 7335 457 563 pLSs #_R9
 7336 458 586 pLSs #_R9
 7337 459 502 pLSs #_R9
 7338 462 588 pLSs #_R9
 7339 463 504 pLSs #_R9
 7340 464 549 pLSs #_R9
 7341 465 551 pLSs #_R9
 7342 472 702 pLSs #_R9
 7343 478 704 pLSs #_R9
 7344 483 712 pLSs #_R9
 7345 487 786 pLSs #_R9
 7346 489 714 pLSs #_R9
 7347 490 790 pLSs #_R9
 7348 494 511 pLSs #_R9
 7349 495 571 pLSs #_R9
 7350 496 573 pLSs #_R9
 7351 499 597 pLSs #_R9
 7352 500 599 pLSs #_R9
 7353 501 505 pLSs #_R9
 7354 501 589 pLSs #_R9
 7355 503 514 pLSs #_R9
 7356 505 612 pLSs #_R9
 7357 506 515 pLSs #_R9
 7358 506 614 pLSs #_R9
 7359 512 653 pLSs #_R9
 7360 513 717 pLSs #_R9
 7361 515 792 pLSs #_R9
 7362 536 570 pLSs #_R9
 7363 537 572 pLSs #_R9
 7364 541 596 pLSs #_R9
 7365 542 598 pLSs #_R9
 7366 559 608 pLSs #_R9
 7367 560 609 pLSs #_R9
 7368 561 610 pLSs #_R9
 7369 562 611 pLSs #_R9
 7370 575 656 pLSs #_R9
 7371 582 657 pLSs #_R9
 7372 583 658 pLSs #_R9
 7373 584 659 pLSs #_R9
 7374 585 660 pLSs #_R9
 7375 587 768 pLSs #_R9
 7376 589 612 pLSs #_R9
 7377 590 769 pLSs #_R9
 7378 590 613 pLSs #_R9
 7379 603 772 pLSs #_R9
 7380 604 770 pLSs #_R9
 7381 605 775 pLSs #_R9
 7382 606 773 pLSs #_R9
 7383 613 822 pLSs #_R9
 7384 614 792 pLSs #_R9
 7385 615 823 pLSs #_R9
 7386 615 793 pLSs #_R9
 7387 623 633 pLSs #_R9
 7388 630 652 pLSs #_R9
 7389 631 771 pLSs #_R9
 7390 634 824 pLSs #_R9
 7391 635 825 pLSs #_R9
 7392 654 818 pLSs #_R9
 7393 655 819 pLSs #_R9
 7394 466 471 pLg #_R10
 7395 468 437 pLg #_R10
 7396 472 483 pLg #_R10
 7397 473 476 pLg #_R10
 7398 397 768 pSS #_R11
 7399 397 514 pSS #_R11
 7400 399 769 pSS #_R11
 7401 399 515 pSS #_R11
 7402 400 771 pSS #_R11
 7403 400 717 pSS #_R11
 7404 401 774 pSS #_R11
 7405 401 718 pSS #_R11
 7406 402 765 pSS #_R11
 7407 402 764 pSS #_R11
 7408 403 826 pSS #_R11
 7409 403 827 pSS #_R11
 7410 405 825 pSS #_R11
 7411 405 824 pSS #_R11
 7412 406 770 pSS #_R11
 7413 406 772 pSS #_R11
 7414 408 822 pSS #_R11
 7415 408 792 pSS #_R11
 7416 409 773 pSS #_R11
 7417 409 775 pSS #_R11
 7418 411 823 pSS #_R11
 7419 411 793 pSS #_R11
 7420 412 815 2*pSS #_R11
 7421 413 816 pSS #_R11
 7422 413 817 pSS #_R11
 7423 415 818 pSS #_R11
 7424 415 819 pSS #_R11
 7425 416 828 2*pSS #_R11
 7426 418 829 pSS #_R11
 7427 418 830 pSS #_R11
 7428 420 831 2*pSS #_R11
 7429 470 484 pLgs #_R12
 7430 482 486 pLgs #_R12
 7431 485 488 pLgs #_R12
 7432 487 490 pLgs #_R12
 7433 398 716 pSSs #_R13
 7434 404 832 pSSs #_R13
 7435 407 776 pSSs #_R13
 7436 410 777 pSSs #_R13
 7437 414 833 pSSs #_R13
 7438 417 834 pSSs #_R13
 7439 419 835 pSSs #_R13
 7440 438 722 pSSs #_R13
 7441 439 722 pSSs #_R13
 7442 440 723 pSSs #_R13
 7443 441 723 pSSs #_R13
 7444 442 727 pSSs #_R13
 7445 443 727 pSSs #_R13
 7446 444 732 pSSs #_R13
 7447 445 728 pSSs #_R13
 7448 446 732 pSSs #_R13
 7449 447 728 pSSs #_R13
 7450 448 733 pSSs #_R13
 7451 449 733 pSSs #_R13
 7452 450 719 pSSs #_R13
 7453 451 719 pSSs #_R13
 7454 452 720 pSSs #_R13
 7455 453 720 pSSs #_R13
 7456 455 716 pSSs #_R13
 7457 456 721 pSSs #_R13
 7458 457 721 pSSs #_R13
 7459 458 726 pSSs #_R13
 7460 459 726 pSSs #_R13
 7461 460 731 pSSs #_R13
 7462 461 731 pSSs #_R13
 7463 462 736 pSSs #_R13
 7464 463 736 pSSs #_R13
 7465 464 776 pSSs #_R13
 7466 465 777 pSSs #_R13
 7467 491 724 pSSs #_R13
 7468 492 725 pSSs #_R13
 7469 493 741 pSSs #_R13
 7470 494 745 pSSs #_R13
 7471 495 794 pSSs #_R13
 7472 496 795 pSSs #_R13
 7473 497 820 pSSs #_R13
 7474 498 836 pSSs #_R13
 7475 499 796 pSSs #_R13
 7476 500 797 pSSs #_R13
 7477 501 751 pSSs #_R13
 7478 502 748 pSSs #_R13
 7479 503 750 pSSs #_R13
 7480 504 837 pSSs #_R13
 7481 505 798 pSSs #_R13
 7482 506 799 pSSs #_R13
 7483 507 821 pSSs #_R13
 7484 508 838 pSSs #_R13
 7485 509 839 pSSs #_R13
 7486 510 840 pSSs #_R13
 7487 511 841 pSSs #_R13
 7488 512 842 pSSs #_R13
 7489 513 843 pSSs #_R13
 7490 514 844 pSSs #_R13
 7491 515 845 pSSs #_R13
 7492 530 820 pSSs #_R13
 7493 531 737 pSSs #_R13
 7494 532 821 pSSs #_R13
 7495 533 738 pSSs #_R13
 7496 534 738 pSSs #_R13
 7497 535 832 pSSs #_R13
 7498 536 794 pSSs #_R13
 7499 537 795 pSSs #_R13
 7500 538 724 pSSs #_R13
 7501 539 725 pSSs #_R13
 7502 540 836 pSSs #_R13
 7503 541 796 pSSs #_R13
 7504 542 797 pSSs #_R13
 7505 543 729 pSSs #_R13
 7506 544 729 pSSs #_R13
 7507 545 730 pSSs #_R13
 7508 546 730 pSSs #_R13
 7509 547 846 pSSs #_R13
 7510 548 846 pSSs #_R13
 7511 549 847 pSSs #_R13
 7512 550 847 pSSs #_R13
 7513 551 848 pSSs #_R13
 7514 552 848 pSSs #_R13
 7515 553 734 pSSs #_R13
 7516 554 734 pSSs #_R13
 7517 555 735 pSSs #_R13
 7518 556 735 pSSs #_R13
 7519 557 849 pSSs #_R13
 7520 558 849 pSSs #_R13
 7521 559 850 pSSs #_R13
 7522 560 850 pSSs #_R13
 7523 561 851 pSSs #_R13
 7524 562 851 pSSs #_R13
 7525 563 741 pSSs #_R13
 7526 564 739 pSSs #_R13
 7527 565 739 pSSs #_R13
 7528 566 740 pSSs #_R13
 7529 567 740 pSSs #_R13
 7530 568 852 pSSs #_R13
 7531 569 852 pSSs #_R13
 7532 570 853 pSSs #_R13
 7533 571 853 pSSs #_R13
 7534 572 854 pSSs #_R13
 7535 573 854 pSSs #_R13
 7536 574 742 pSSs #_R13
 7537 575 745 pSSs #_R13
 7538 576 743 pSSs #_R13
 7539 577 743 pSSs #_R13
 7540 578 744 pSSs #_R13
 7541 579 744 pSSs #_R13
 7542 580 855 pSSs #_R13
 7543 581 855 pSSs #_R13
 7544 582 856 pSSs #_R13
 7545 583 856 pSSs #_R13
 7546 584 857 pSSs #_R13
 7547 585 857 pSSs #_R13
 7548 586 748 pSSs #_R13
 7549 587 750 pSSs #_R13
 7550 588 837 pSSs #_R13
 7551 589 798 pSSs #_R13
 7552 590 799 pSSs #_R13
 7553 591 746 pSSs #_R13
 7554 592 747 pSSs #_R13
 7555 593 747 pSSs #_R13
 7556 594 858 pSSs #_R13
 7557 595 858 pSSs #_R13
 7558 596 859 pSSs #_R13
 7559 597 859 pSSs #_R13
 7560 598 860 pSSs #_R13
 7561 599 860 pSSs #_R13
 7562 600 749 pSSs #_R13
 7563 601 861 pSSs #_R13
 7564 602 861 pSSs #_R13
 7565 603 862 pSSs #_R13
 7566 604 862 pSSs #_R13
 7567 605 863 pSSs #_R13
 7568 606 863 pSSs #_R13
 7569 607 864 pSSs #_R13
 7570 608 865 pSSs #_R13
 7571 609 865 pSSs #_R13
 7572 610 866 pSSs #_R13
 7573 611 866 pSSs #_R13
 7574 612 867 pSSs #_R13
 7575 613 868 pSSs #_R13
 7576 614 868 pSSs #_R13
 7577 615 869 pSSs #_R13
 7578 616 833 pSSs #_R13
 7579 617 834 pSSs #_R13
 7580 618 838 pSSs #_R13
 7581 619 870 pSSs #_R13
 7582 620 870 pSSs #_R13
 7583 621 871 pSSs #_R13
 7584 622 871 pSSs #_R13
 7585 623 835 pSSs #_R13
 7586 624 839 pSSs #_R13
 7587 625 840 pSSs #_R13
 7588 626 872 pSSs #_R13
 7589 627 872 pSSs #_R13
 7590 628 873 pSSs #_R13
 7591 629 873 pSSs #_R13
 7592 630 842 pSSs #_R13
 7593 631 843 pSSs #_R13
 7594 632 874 pSSs #_R13
 7595 633 874 pSSs #_R13
 7596 634 875 pSSs #_R13
 7597 635 875 pSSs #_R13
 7598 636 876 pSSs #_R13
 7599 637 876 pSSs #_R13
 7600 638 877 pSSs #_R13
 7601 639 877 pSSs #_R13
 7602 640 878 pSSs #_R13
 7603 641 878 pSSs #_R13
 7604 642 879 pSSs #_R13
 7605 643 879 pSSs #_R13
 7606 644 880 pSSs #_R13
 7607 645 880 pSSs #_R13
 7608 646 881 pSSs #_R13
 7609 647 881 pSSs #_R13
 7610 648 882 pSSs #_R13
 7611 649 882 pSSs #_R13
 7612 650 883 pSSs #_R13
 7613 651 883 pSSs #_R13
 7614 652 884 pSSs #_R13
 7615 653 884 pSSs #_R13
 7616 654 885 pSSs #_R13
 7617 655 885 pSSs #_R13
 7618 656 841 pSSs #_R13
 7619 657 886 pSSs #_R13
 7620 658 886 pSSs #_R13
 7621 659 887 pSSs #_R13
 7622 660 887 pSSs #_R13
 7623 392 390 dm #_R14
 7624 395 352 dm #_R14
 7625 397 274 dm #_R14
 7626 400 337 dm #_R14
 7627 401 338 dm #_R14
 7628 403 286 dm #_R14
 7629 406 287 dm #_R14
 7630 409 288 dm #_R14
 7631 413 402 dm #_R14
 7632 416 403 2*dm #_R14
 7633 417 404 dm #_R14
 7634 418 405 dm #_R14
 7635 423 296 dm #_R14
 7636 424 297 dm #_R14
 7637 433 425 dm #_R14
 7638 434 426 dm #_R14
 7639 435 427 dm #_R14
 7640 436 428 dm #_R14
 7641 438 377 dm #_R14
 7642 439 376 dm #_R14
 7643 440 379 dm #_R14
 7644 441 378 dm #_R14
 7645 450 363 dm #_R14
 7646 451 364 dm #_R14
 7647 452 365 dm #_R14
 7648 453 366 dm #_R14
 7649 458 398 dm #_R14
 7650 459 455 dm #_R14
 7651 467 391 dm #_R14
 7652 469 390 dm #_R14
 7653 473 468 dm #_R14
 7654 474 469 dm #_R14
 7655 474 392 dm #_R14
 7656 475 352 dm #_R14
 7657 476 437 dm #_R14
 7658 477 393 dm #_R14
 7659 478 394 dm #_R14
 7660 479 395 dm #_R14
 7661 479 475 dm #_R14
 7662 485 482 dm #_R14
 7663 488 486 dm #_R14
 7664 489 396 dm #_R14
 7665 491 369 dm #_R14
 7666 491 381 dm #_R14
 7667 492 371 dm #_R14
 7668 492 383 dm #_R14
 7669 498 404 dm #_R14
 7670 499 407 dm #_R14
 7671 500 410 dm #_R14
 7672 502 461 dm #_R14
 7673 503 463 dm #_R14
 7674 508 414 dm #_R14
 7675 509 497 dm #_R14
 7676 510 498 dm #_R14
 7677 510 417 dm #_R14
 7678 513 419 dm #_R14
 7679 514 504 dm #_R14
 7680 522 516 dm #_R14
 7681 523 518 dm #_R14
 7682 526 516 dm #_R14
 7683 527 518 dm #_R14
 7684 538 380 dm #_R14
 7685 538 368 dm #_R14
 7686 539 382 dm #_R14
 7687 539 370 dm #_R14
 7688 540 535 dm #_R14
 7689 541 464 dm #_R14
 7690 542 465 dm #_R14
 7691 543 372 dm #_R14
 7692 544 372 dm #_R14
 7693 545 373 dm #_R14
 7694 546 374 dm #_R14
 7695 553 374 dm #_R14
 7696 554 373 dm #_R14
 7697 555 375 dm #_R14
 7698 556 375 dm #_R14
 7699 564 442 dm #_R14
 7700 565 443 dm #_R14
 7701 566 444 dm #_R14
 7702 567 446 dm #_R14
 7703 576 447 dm #_R14
 7704 577 445 dm #_R14
 7705 578 448 dm #_R14
 7706 579 449 dm #_R14
 7707 586 460 dm #_R14
 7708 587 462 dm #_R14
 7709 591 543 dm #_R14
 7710 591 544 dm #_R14
 7711 592 545 dm #_R14
 7712 592 554 dm #_R14
 7713 593 546 dm #_R14
 7714 593 553 dm #_R14
 7715 594 547 dm #_R14
 7716 595 548 dm #_R14
 7717 596 549 dm #_R14
 7718 597 550 dm #_R14
 7719 598 551 dm #_R14
 7720 599 552 dm #_R14
 7721 600 555 dm #_R14
 7722 600 556 dm #_R14
 7723 601 557 dm #_R14
 7724 602 558 dm #_R14
 7725 603 559 dm #_R14
 7726 604 560 dm #_R14
 7727 605 561 dm #_R14
 7728 606 562 dm #_R14
 7729 617 535 dm #_R14
 7730 618 616 dm #_R14
 7731 624 530 dm #_R14
 7732 625 617 dm #_R14
 7733 625 540 dm #_R14
 7734 626 548 dm #_R14
 7735 627 547 dm #_R14
 7736 628 558 dm #_R14
 7737 629 557 dm #_R14
 7738 631 623 dm #_R14
 7739 640 568 dm #_R14
 7740 641 569 dm #_R14
 7741 642 580 dm #_R14
 7742 643 581 dm #_R14
 7743 644 619 dm #_R14
 7744 645 620 dm #_R14
 7745 646 621 dm #_R14
 7746 647 622 dm #_R14
 7747 648 627 dm #_R14
 7748 648 594 dm #_R14
 7749 649 626 dm #_R14
 7750 649 595 dm #_R14
 7751 650 629 dm #_R14
 7752 650 601 dm #_R14
 7753 651 628 dm #_R14
 7754 651 602 dm #_R14
 7755 661 388 dm #_R14
 7756 665 454 dm #_R14
 7757 668 661 2*dm #_R14
 7758 669 662 dm #_R14
 7759 670 663 dm #_R14
 7760 676 662 dm #_R14
 7761 677 663 dm #_R14
 7762 393 391 dm #_R15
 7763 395 392 dm #_R15
 7764 396 394 dm #_R15
 7765 437 468 dm #_R15
 7766 471 466 dm #_R15
 7767 475 469 dm #_R15
 7768 476 473 dm #_R15
 7769 477 467 dm #_R15
 7770 479 474 dm #_R15
 7771 483 472 dm #_R15
 7772 484 470 dm #_R15
 7773 486 482 dm #_R15
 7774 488 485 dm #_R15
 7775 489 478 dm #_R15
 7776 490 487 dm #_R15
 7777 516 680 dm #_R15
 7778 518 681 dm #_R15
 7779 520 686 dm #_R15
 7780 521 687 dm #_R15
 7781 522 692 dm #_R15
 7782 523 693 dm #_R15
 7783 524 682 dm #_R15
 7784 525 683 dm #_R15
 7785 526 684 dm #_R15
 7786 527 685 dm #_R15
 7787 528 688 dm #_R15
 7788 529 689 dm #_R15
 7789 397 273 dm #_R16
 7790 399 276 dm #_R16
 7791 400 281 dm #_R16
 7792 400 336 dm #_R16
 7793 401 285 dm #_R16
 7794 402 325 dm #_R16
 7795 402 268 dm #_R16
 7796 403 333 dm #_R16
 7797 403 283 dm #_R16
 7798 404 359 dm #_R16
 7799 405 338 dm #_R16
 7800 405 288 dm #_R16
 7801 406 284 dm #_R16
 7802 406 397 dm #_R16
 7803 407 398 dm #_R16
 7804 408 290 dm #_R16
 7805 408 399 dm #_R16
 7806 409 285 dm #_R16
 7807 411 291 dm #_R16
 7808 412 340 2*dm #_R16
 7809 413 342 dm #_R16
 7810 413 344 dm #_R16
 7811 414 378 dm #_R16
 7812 415 348 dm #_R16
 7813 415 351 dm #_R16
 7814 416 346 2*dm #_R16
 7815 417 383 dm #_R16
 7816 418 401 dm #_R16
 7817 418 409 dm #_R16
 7818 419 410 dm #_R16
 7819 420 411 2*dm #_R16
 7820 425 296 dm #_R16
 7821 426 297 dm #_R16
 7822 429 421 dm #_R16
 7823 430 422 dm #_R16
 7824 433 423 dm #_R16
 7825 434 424 dm #_R16
 7826 438 362 dm #_R16
 7827 439 361 dm #_R16
 7828 442 363 dm #_R16
 7829 442 376 dm #_R16
 7830 443 377 dm #_R16
 7831 443 364 dm #_R16
 7832 444 365 dm #_R16
 7833 445 379 dm #_R16
 7834 446 366 dm #_R16
 7835 447 378 dm #_R16
 7836 450 361 dm #_R16
 7837 451 362 dm #_R16
 7838 460 398 dm #_R16
 7839 461 455 dm #_R16
 7840 464 455 dm #_R16
 7841 491 367 dm #_R16
 7842 493 456 dm #_R16
 7843 495 457 dm #_R16
 7844 497 366 dm #_R16
 7845 498 371 dm #_R16
 7846 499 458 dm #_R16
 7847 502 459 dm #_R16
 7848 504 463 dm #_R16
 7849 505 501 dm #_R16
 7850 507 387 dm #_R16
 7851 508 441 dm #_R16
 7852 509 453 dm #_R16
 7853 510 492 dm #_R16
 7854 511 494 dm #_R16
 7855 512 496 dm #_R16
 7856 513 500 dm #_R16
 7857 514 503 dm #_R16
 7858 515 506 dm #_R16
 7859 516 352 dm #_R16
 7860 520 393 dm #_R16
 7861 522 395 dm #_R16
 7862 524 437 dm #_R16
 7863 526 475 dm #_R16
 7864 528 471 dm #_R16
 7865 530 365 dm #_R16
 7866 531 384 dm #_R16
 7867 531 385 dm #_R16
 7868 532 386 dm #_R16
 7869 533 386 dm #_R16
 7870 534 387 dm #_R16
 7871 535 358 dm #_R16
 7872 536 456 dm #_R16
 7873 538 367 dm #_R16
 7874 540 370 dm #_R16
 7875 541 459 dm #_R16
 7876 543 380 dm #_R16
 7877 543 369 dm #_R16
 7878 544 368 dm #_R16
 7879 544 381 dm #_R16
 7880 545 382 dm #_R16
 7881 546 383 dm #_R16
 7882 547 535 dm #_R16
 7883 547 373 dm #_R16
 7884 548 374 dm #_R16
 7885 548 404 dm #_R16
 7886 549 464 dm #_R16
 7887 549 461 dm #_R16
 7888 550 460 dm #_R16
 7889 550 407 dm #_R16
 7890 551 465 dm #_R16
 7891 552 410 dm #_R16
 7892 553 371 dm #_R16
 7893 554 370 dm #_R16
 7894 557 375 dm #_R16
 7895 558 375 dm #_R16
 7896 559 463 dm #_R16
 7897 560 462 dm #_R16
 7898 563 457 dm #_R16
 7899 564 450 dm #_R16
 7900 564 439 dm #_R16
 7901 565 438 dm #_R16
 7902 565 451 dm #_R16
 7903 566 452 dm #_R16
 7904 567 453 dm #_R16
 7905 568 530 dm #_R16
 7906 568 444 dm #_R16
 7907 569 446 dm #_R16
 7908 569 497 dm #_R16
 7909 570 536 dm #_R16
 7910 570 493 dm #_R16
 7911 571 563 dm #_R16
 7912 571 495 dm #_R16
 7913 572 537 dm #_R16
 7914 573 496 dm #_R16
 7915 576 441 dm #_R16
 7916 577 440 dm #_R16
 7917 580 448 dm #_R16
 7918 581 449 dm #_R16
 7919 582 494 dm #_R16
 7920 583 575 dm #_R16
 7921 586 458 dm #_R16
 7922 588 462 dm #_R16
 7923 589 501 dm #_R16
 7924 591 538 dm #_R16
 7925 591 491 dm #_R16
 7926 592 539 dm #_R16
 7927 593 492 dm #_R16
 7928 594 540 dm #_R16
 7929 594 554 dm #_R16
 7930 595 553 dm #_R16
 7931 595 498 dm #_R16
 7932 596 541 dm #_R16
 7933 596 502 dm #_R16
 7934 597 586 dm #_R16
 7935 597 499 dm #_R16
 7936 598 542 dm #_R16
 7937 599 500 dm #_R16
 7938 601 556 dm #_R16
 7939 602 555 dm #_R16
 7940 603 503 dm #_R16
 7941 604 587 dm #_R16
 7942 607 557 dm #_R16
 7943 607 558 dm #_R16
 7944 608 559 dm #_R16
 7945 608 504 dm #_R16
 7946 609 588 dm #_R16
 7947 609 560 dm #_R16
 7948 610 561 dm #_R16
 7949 611 562 dm #_R16
 7950 612 589 dm #_R16
 7951 612 505 dm #_R16
 7952 613 590 dm #_R16
 7953 614 506 dm #_R16
 7954 616 379 dm #_R16
 7955 617 382 dm #_R16
 7956 618 440 dm #_R16
 7957 619 447 dm #_R16
 7958 619 414 dm #_R16
 7959 620 616 dm #_R16
 7960 620 445 dm #_R16
 7961 621 448 dm #_R16
 7962 622 449 dm #_R16
 7963 623 465 dm #_R16
 7964 624 452 dm #_R16
 7965 625 539 dm #_R16
 7966 626 546 dm #_R16
 7967 626 417 dm #_R16
 7968 627 617 dm #_R16
 7969 627 545 dm #_R16
 7970 628 556 dm #_R16
 7971 629 555 dm #_R16
 7972 630 537 dm #_R16
 7973 631 542 dm #_R16
 7974 632 552 dm #_R16
 7975 632 419 dm #_R16
 7976 633 623 dm #_R16
 7977 633 551 dm #_R16
 7978 634 562 dm #_R16
 7979 635 561 dm #_R16
 7980 636 532 dm #_R16
 7981 636 533 dm #_R16
 7982 637 534 dm #_R16
 7983 637 507 dm #_R16
 7984 638 574 dm #_R16
 7985 639 574 dm #_R16
 7986 640 624 dm #_R16
 7987 640 566 dm #_R16
 7988 641 567 dm #_R16
 7989 641 509 dm #_R16
 7990 642 578 dm #_R16
 7991 643 579 dm #_R16
 7992 644 576 dm #_R16
 7993 644 508 dm #_R16
 7994 645 618 dm #_R16
 7995 645 577 dm #_R16
 7996 646 578 dm #_R16
 7997 647 579 dm #_R16
 7998 648 625 dm #_R16
 7999 648 592 dm #_R16
 8000 649 593 dm #_R16
 8001 649 510 dm #_R16
 8002 650 600 dm #_R16
 8003 651 600 dm #_R16
 8004 652 630 dm #_R16
 8005 652 572 dm #_R16
 8006 653 573 dm #_R16
 8007 653 512 dm #_R16
 8008 654 584 dm #_R16
 8009 655 585 dm #_R16
 8010 656 575 dm #_R16
 8011 657 582 dm #_R16
 8012 657 511 dm #_R16
 8013 658 656 dm #_R16
 8014 658 583 dm #_R16
 8015 659 584 dm #_R16
 8016 660 585 dm #_R16
 8017 662 388 dm #_R16
 8018 666 454 dm #_R16
 8019 669 661 dm #_R16
 8020 671 662 2*dm #_R16
 8021 672 663 dm #_R16
 8022 674 454 dm #_R16
 8023 676 661 dm #_R16
 8024 678 664 dm #_R16
 8025 390 42 dm #_R17
 8026 391 26 dm #_R17
 8027 392 52 dm #_R17
 8028 393 58 dm #_R17
 8029 394 61 dm #_R17
 8030 395 64 dm #_R17
 8031 396 111 dm #_R17
 8032 398 212 dm #_R17
 8033 404 213 dm #_R17
 8034 407 214 dm #_R17
 8035 410 215 dm #_R17
 8036 414 309 dm #_R17
 8037 417 313 dm #_R17
 8038 419 327 dm #_R17
 8039 421 67 dm #_R17
 8040 422 66 dm #_R17
 8041 423 70 dm #_R17
 8042 424 71 dm #_R17
 8043 425 72 dm #_R17
 8044 426 73 dm #_R17
 8045 427 74 dm #_R17
 8046 428 75 dm #_R17
 8047 429 136 dm #_R17
 8048 430 135 dm #_R17
 8049 431 138 dm #_R17
 8050 432 137 dm #_R17
 8051 433 141 dm #_R17
 8052 434 142 dm #_R17
 8053 435 143 dm #_R17
 8054 436 144 dm #_R17
 8055 437 98 dm #_R17
 8056 438 232 dm #_R17
 8057 439 232 dm #_R17
 8058 440 233 dm #_R17
 8059 441 233 dm #_R17
 8060 442 240 dm #_R17
 8061 443 240 dm #_R17
 8062 444 248 dm #_R17
 8063 445 241 dm #_R17
 8064 446 248 dm #_R17
 8065 447 241 dm #_R17
 8066 448 249 dm #_R17
 8067 449 249 dm #_R17
 8068 450 221 dm #_R17
 8069 451 221 dm #_R17
 8070 452 222 dm #_R17
 8071 453 222 dm #_R17
 8072 454 299 dm #_R17
 8073 454 300 dm #_R17
 8074 455 212 dm #_R17
 8075 456 220 dm #_R17
 8076 457 220 dm #_R17
 8077 458 234 dm #_R17
 8078 459 234 dm #_R17
 8079 460 242 dm #_R17
 8080 461 242 dm #_R17
 8081 462 250 dm #_R17
 8082 463 250 dm #_R17
 8083 464 214 dm #_R17
 8084 465 215 dm #_R17
 8085 466 40 dm #_R17
 8086 467 45 dm #_R17
 8087 468 76 dm #_R17
 8088 469 80 dm #_R17
 8089 470 83 dm #_R17
 8090 471 84 dm #_R17
 8091 472 85 dm #_R17
 8092 473 93 dm #_R17
 8093 474 95 dm #_R17
 8094 475 100 dm #_R17
 8095 476 115 dm #_R17
 8096 477 103 dm #_R17
 8097 478 107 dm #_R17
 8098 479 117 dm #_R17
 8099 480 139 dm #_R17
 8100 481 140 dm #_R17
 8101 482 150 dm #_R17
 8102 483 121 dm #_R17
 8103 484 190 dm #_R17
 8104 485 199 dm #_R17
 8105 486 203 dm #_R17
 8106 487 208 dm #_R17
 8107 488 216 dm #_R17
 8108 489 126 dm #_R17
 8109 490 226 dm #_R17
 8110 491 235 dm #_R17
 8111 492 236 dm #_R17
 8112 493 258 dm #_R17
 8113 494 265 dm #_R17
 8114 495 224 dm #_R17
 8115 496 225 dm #_R17
 8116 497 223 dm #_R17
 8117 498 237 dm #_R17
 8118 499 238 dm #_R17
 8119 500 239 dm #_R17
 8120 501 271 dm #_R17
 8121 502 272 dm #_R17
 8122 503 273 dm #_R17
 8123 504 274 dm #_R17
 8124 505 275 dm #_R17
 8125 506 276 dm #_R17
 8126 507 318 dm #_R17
 8127 508 323 dm #_R17
 8128 509 328 dm #_R17
 8129 510 331 dm #_R17
 8130 511 349 dm #_R17
 8131 512 334 dm #_R17
 8132 513 336 dm #_R17
 8133 514 397 dm #_R17
 8134 515 399 dm #_R17
 8135 516 101 dm #_R17
 8136 518 102 dm #_R17
 8137 520 104 dm #_R17
 8138 521 105 dm #_R17
 8139 522 118 dm #_R17
 8140 523 119 dm #_R17
 8141 524 164 dm #_R17
 8142 525 165 dm #_R17
 8143 526 166 dm #_R17
 8144 527 167 dm #_R17
 8145 528 156 dm #_R17
 8146 529 157 dm #_R17
 8147 530 223 dm #_R17
 8148 531 256 dm #_R17
 8149 532 318 dm #_R17
 8150 533 257 dm #_R17
 8151 534 257 dm #_R17
 8152 535 213 dm #_R17
 8153 536 224 dm #_R17
 8154 537 225 dm #_R17
 8155 538 235 dm #_R17
 8156 539 236 dm #_R17
 8157 540 237 dm #_R17
 8158 541 238 dm #_R17
 8159 542 239 dm #_R17
 8160 543 243 dm #_R17
 8161 544 243 dm #_R17
 8162 545 244 dm #_R17
 8163 546 244 dm #_R17
 8164 547 245 dm #_R17
 8165 548 245 dm #_R17
 8166 549 246 dm #_R17
 8167 550 246 dm #_R17
 8168 551 247 dm #_R17
 8169 552 247 dm #_R17
 8170 553 251 dm #_R17
 8171 554 251 dm #_R17
 8172 555 252 dm #_R17
 8173 556 252 dm #_R17
 8174 557 253 dm #_R17
 8175 558 253 dm #_R17
 8176 559 254 dm #_R17
 8177 560 254 dm #_R17
 8178 561 255 dm #_R17
 8179 562 255 dm #_R17
 8180 563 258 dm #_R17
 8181 564 259 dm #_R17
 8182 565 259 dm #_R17
 8183 566 260 dm #_R17
 8184 567 260 dm #_R17
 8185 568 261 dm #_R17
 8186 569 261 dm #_R17
 8187 570 262 dm #_R17
 8188 571 262 dm #_R17
 8189 572 263 dm #_R17
 8190 573 263 dm #_R17
 8191 574 264 dm #_R17
 8192 575 265 dm #_R17
 8193 576 266 dm #_R17
 8194 577 266 dm #_R17
 8195 578 267 dm #_R17
 8196 579 267 dm #_R17
 8197 580 268 dm #_R17
 8198 581 268 dm #_R17
 8199 582 269 dm #_R17
 8200 583 269 dm #_R17
 8201 584 270 dm #_R17
 8202 585 270 dm #_R17
 8203 586 272 dm #_R17
 8204 587 273 dm #_R17
 8205 588 274 dm #_R17
 8206 589 275 dm #_R17
 8207 590 276 dm #_R17
 8208 591 277 dm #_R17
 8209 592 278 dm #_R17
 8210 593 278 dm #_R17
 8211 594 279 dm #_R17
 8212 595 279 dm #_R17
 8213 596 280 dm #_R17
 8214 597 280 dm #_R17
 8215 598 281 dm #_R17
 8216 599 281 dm #_R17
 8217 600 282 dm #_R17
 8218 601 283 dm #_R17
 8219 602 283 dm #_R17
 8220 603 284 dm #_R17
 8221 604 284 dm #_R17
 8222 605 285 dm #_R17
 8223 606 285 dm #_R17
 8224 607 286 dm #_R17
 8225 608 287 dm #_R17
 8226 609 287 dm #_R17
 8227 610 288 dm #_R17
 8228 611 288 dm #_R17
 8229 612 289 dm #_R17
 8230 613 290 dm #_R17
 8231 614 290 dm #_R17
 8232 615 291 dm #_R17
 8233 616 309 dm #_R17
 8234 617 313 dm #_R17
 8235 618 323 dm #_R17
 8236 619 324 dm #_R17
 8237 620 324 dm #_R17
 8238 621 325 dm #_R17
 8239 622 325 dm #_R17
 8240 623 327 dm #_R17
 8241 624 328 dm #_R17
 8242 625 331 dm #_R17
 8243 626 332 dm #_R17
 8244 627 332 dm #_R17
 8245 628 333 dm #_R17
 8246 629 333 dm #_R17
 8247 630 334 dm #_R17
 8248 631 336 dm #_R17
 8249 632 337 dm #_R17
 8250 633 337 dm #_R17
 8251 634 338 dm #_R17
 8252 635 338 dm #_R17
 8253 636 339 dm #_R17
 8254 637 339 dm #_R17
 8255 638 340 dm #_R17
 8256 639 340 dm #_R17
 8257 640 341 dm #_R17
 8258 641 341 dm #_R17
 8259 642 342 dm #_R17
 8260 643 342 dm #_R17
 8261 644 343 dm #_R17
 8262 645 343 dm #_R17
 8263 646 344 dm #_R17
 8264 647 344 dm #_R17
 8265 648 345 dm #_R17
 8266 649 345 dm #_R17
 8267 650 346 dm #_R17
 8268 651 346 dm #_R17
 8269 652 347 dm #_R17
 8270 653 347 dm #_R17
 8271 654 348 dm #_R17
 8272 655 348 dm #_R17
 8273 656 349 dm #_R17
 8274 657 350 dm #_R17
 8275 658 350 dm #_R17
 8276 659 351 dm #_R17
 8277 660 351 dm #_R17
 8278 661 354 dm #_R17
 8279 661 355 dm #_R17
 8280 662 356 dm #_R17
 8281 662 357 dm #_R17
 8282 663 359 dm #_R17
 8283 663 358 dm #_R17
 8284 664 360 2*dm #_R17
 8285 665 361 dm #_R17
 8286 665 362 dm #_R17
 8287 666 363 dm #_R17
 8288 666 364 dm #_R17
 8289 667 366 dm #_R17
 8290 667 365 dm #_R17
 8291 668 367 2*dm #_R17
 8292 669 368 dm #_R17
 8293 669 369 dm #_R17
 8294 670 371 dm #_R17
 8295 670 370 dm #_R17
 8296 671 372 2*dm #_R17
 8297 672 374 dm #_R17
 8298 672 373 dm #_R17
 8299 673 375 2*dm #_R17
 8300 674 377 dm #_R17
 8301 674 376 dm #_R17
 8302 675 378 dm #_R17
 8303 675 379 dm #_R17
 8304 676 380 dm #_R17
 8305 676 381 dm #_R17
 8306 677 383 dm #_R17
 8307 677 382 dm #_R17
 8308 678 384 dm #_R17
 8309 678 385 dm #_R17
 8310 679 387 dm #_R17
 8311 679 386 dm #_R17
 8312 517 353 dc #_R18
 8313 517 86 dc #_R19
 8314 519 87 dc #_R19
 8315 5,421 431 _rateLaw6 #_R20
 8316 5,424 436 _rateLaw6 #_R20
 8317 5,426 757 _rateLaw6 #_R20
 8318 5,429 759 _rateLaw6 #_R20
 8319 5,434 761 _rateLaw6 #_R20
 8320 5,481 755 _rateLaw6 #_R20
 8321 5,422 432 _rateLaw7 #_R21
 8322 5,423 435 _rateLaw7 #_R21
 8323 5,425 756 _rateLaw7 #_R21
 8324 5,430 758 _rateLaw7 #_R21
 8325 5,433 760 _rateLaw7 #_R21
 8326 5,480 754 _rateLaw7 #_R21
 8327 5,390 681 _rateLaw8 #_R22
 8328 5,391 687 _rateLaw8 #_R22
 8329 5,392 693 _rateLaw8 #_R22
 8330 5,393 521 _rateLaw8 #_R22
 8331 5,394 701 _rateLaw8 #_R22
 8332 5,395 523 _rateLaw8 #_R22
 8333 5,396 711 _rateLaw8 #_R22
 8334 5,437 525 _rateLaw8 #_R22
 8335 5,466 689 _rateLaw8 #_R22
 8336 5,467 691 _rateLaw8 #_R22
 8337 5,468 683 _rateLaw8 #_R22
 8338 5,469 685 _rateLaw8 #_R22
 8339 5,470 779 _rateLaw8 #_R22
 8340 5,471 529 _rateLaw8 #_R22
 8341 5,472 703 _rateLaw8 #_R22
 8342 5,473 695 _rateLaw8 #_R22
 8343 5,474 697 _rateLaw8 #_R22
 8344 5,475 527 _rateLaw8 #_R22
 8345 5,476 707 _rateLaw8 #_R22
 8346 5,477 699 _rateLaw8 #_R22
 8347 5,478 705 _rateLaw8 #_R22
 8348 5,479 709 _rateLaw8 #_R22
 8349 5,482 781 _rateLaw8 #_R22
 8350 5,483 713 _rateLaw8 #_R22
 8351 5,484 783 _rateLaw8 #_R22
 8352 5,485 785 _rateLaw8 #_R22
 8353 5,486 767 _rateLaw8 #_R22
 8354 5,487 787 _rateLaw8 #_R22
 8355 5,488 789 _rateLaw8 #_R22
 8356 5,489 715 _rateLaw8 #_R22
 8357 5,490 791 _rateLaw8 #_R22
 8358 5,516 803 _rateLaw8 #_R22
 8359 5,520 800 _rateLaw8 #_R22
 8360 5,522 804 _rateLaw8 #_R22
 8361 5,524 806 _rateLaw8 #_R22
 8362 5,526 807 _rateLaw8 #_R22
 8363 5,528 802 _rateLaw8 #_R22
 8364 5,398 462 _rateLaw9 #_R23
 8365 5,398 410 _rateLaw9 #_R23
 8366 5,407 560 _rateLaw9 #_R23
 8367 5,407 419 _rateLaw9 #_R23
 8368 5,438 618 _rateLaw9 #_R23
 8369 5,438 567 _rateLaw9 #_R23
 8370 5,439 566 _rateLaw9 #_R23
 8371 5,439 508 _rateLaw9 #_R23
 8372 5,442 568 _rateLaw9 #_R23
 8373 5,442 619 _rateLaw9 #_R23
 8374 5,443 620 _rateLaw9 #_R23
 8375 5,443 569 _rateLaw9 #_R23
 8376 5,450 624 _rateLaw9 #_R23
 8377 5,450 576 _rateLaw9 #_R23
 8378 5,451 577 _rateLaw9 #_R23
 8379 5,451 509 _rateLaw9 #_R23
 8380 5,454 667 _rateLaw9 #_R23
 8381 5,454 675 _rateLaw9 #_R23
 8382 5,455 465 _rateLaw9 #_R23
 8383 5,455 463 _rateLaw9 #_R23
 8384 5,456 537 _rateLaw9 #_R23
 8385 5,456 494 _rateLaw9 #_R23
 8386 5,457 575 _rateLaw9 #_R23
 8387 5,457 496 _rateLaw9 #_R23
 8388 5,458 587 _rateLaw9 #_R23
 8389 5,458 500 _rateLaw9 #_R23
 8390 5,459 542 _rateLaw9 #_R23
 8391 5,459 503 _rateLaw9 #_R23
 8392 5,460 588 _rateLaw9 #_R23
 8393 5,460 552 _rateLaw9 #_R23
 8394 5,461 551 _rateLaw9 #_R23
 8395 5,461 504 _rateLaw9 #_R23
 8396 5,464 623 _rateLaw9 #_R23
 8397 5,464 559 _rateLaw9 #_R23
 8398 5,491 592 _rateLaw9 #_R23
 8399 5,491 510 _rateLaw9 #_R23
 8400 5,493 572 _rateLaw9 #_R23
 8401 5,493 511 _rateLaw9 #_R23
 8402 5,495 583 _rateLaw9 #_R23
 8403 5,495 512 _rateLaw9 #_R23
 8404 5,499 604 _rateLaw9 #_R23
 8405 5,499 513 _rateLaw9 #_R23
 8406 5,501 590 _rateLaw9 #_R23
 8407 5,501 506 _rateLaw9 #_R23
 8408 5,502 598 _rateLaw9 #_R23
 8409 5,502 514 _rateLaw9 #_R23
 8410 5,505 613 _rateLaw9 #_R23
 8411 5,505 515 _rateLaw9 #_R23
 8412 5,531 636 _rateLaw9 #_R23
 8413 5,531 637 _rateLaw9 #_R23
 8414 5,536 630 _rateLaw9 #_R23
 8415 5,536 582 _rateLaw9 #_R23
 8416 5,538 625 _rateLaw9 #_R23
 8417 5,538 593 _rateLaw9 #_R23
 8418 5,541 631 _rateLaw9 #_R23
 8419 5,541 603 _rateLaw9 #_R23
 8420 5,543 627 _rateLaw9 #_R23
 8421 5,543 595 _rateLaw9 #_R23
 8422 5,544 594 _rateLaw9 #_R23
 8423 5,544 626 _rateLaw9 #_R23
 8424 5,549 633 _rateLaw9 #_R23
 8425 5,549 608 _rateLaw9 #_R23
 8426 5,550 609 _rateLaw9 #_R23
 8427 5,550 632 _rateLaw9 #_R23
 8428 5,563 656 _rateLaw9 #_R23
 8429 5,563 573 _rateLaw9 #_R23
 8430 5,564 640 _rateLaw9 #_R23
 8431 5,564 644 _rateLaw9 #_R23
 8432 5,565 645 _rateLaw9 #_R23
 8433 5,565 641 _rateLaw9 #_R23
 8434 5,570 652 _rateLaw9 #_R23
 8435 5,570 657 _rateLaw9 #_R23
 8436 5,571 658 _rateLaw9 #_R23
 8437 5,571 653 _rateLaw9 #_R23
 8438 5,586 768 _rateLaw9 #_R23
 8439 5,586 599 _rateLaw9 #_R23
 8440 5,589 769 _rateLaw9 #_R23
 8441 5,589 614 _rateLaw9 #_R23
 8442 5,591 648 _rateLaw9 #_R23
 8443 5,591 649 _rateLaw9 #_R23
 8444 5,596 771 _rateLaw9 #_R23
 8445 5,596 772 _rateLaw9 #_R23
 8446 5,597 770 _rateLaw9 #_R23
 8447 5,597 717 _rateLaw9 #_R23
 8448 5,612 822 _rateLaw9 #_R23
 8449 5,612 792 _rateLaw9 #_R23
 8450 5,661 677 _rateLaw9 #_R23
 8451 5,661 670 _rateLaw9 #_R23
 8452 5,662 832 _rateLaw9 #_R23
 8453 5,662 672 _rateLaw9 #_R23
 8454 5,664 679 2*_rateLaw9 #_R23
 8455 5,665 720 _rateLaw9 #_R23
 8456 5,665 723 _rateLaw9 #_R23
 8457 5,666 820 _rateLaw9 #_R23
 8458 5,666 728 _rateLaw9 #_R23
 8459 5,668 725 2*_rateLaw9 #_R23
 8460 5,669 836 _rateLaw9 #_R23
 8461 5,669 730 _rateLaw9 #_R23
 8462 5,671 846 2*_rateLaw9 #_R23
 8463 5,674 833 _rateLaw9 #_R23
 8464 5,674 732 _rateLaw9 #_R23
 8465 5,676 834 _rateLaw9 #_R23
 8466 5,676 734 _rateLaw9 #_R23
 8467 5,678 821 _rateLaw9 #_R23
 8468 5,678 738 _rateLaw9 #_R23
 8469 5,397 409 _rateLaw10 #_R24
 8470 5,399 411 _rateLaw10 #_R24
 8471 5,400 418 _rateLaw10 #_R24
 8472 5,404 558 _rateLaw10 #_R24
 8473 5,406 418 _rateLaw10 #_R24
 8474 5,408 420 _rateLaw10 #_R24
 8475 5,410 562 _rateLaw10 #_R24
 8476 5,414 621 _rateLaw10 #_R24
 8477 5,417 628 _rateLaw10 #_R24
 8478 5,419 634 _rateLaw10 #_R24
 8479 5,440 579 _rateLaw10 #_R24
 8480 5,441 578 _rateLaw10 #_R24
 8481 5,444 621 _rateLaw10 #_R24
 8482 5,445 581 _rateLaw10 #_R24
 8483 5,446 622 _rateLaw10 #_R24
 8484 5,447 580 _rateLaw10 #_R24
 8485 5,452 578 _rateLaw10 #_R24
 8486 5,453 579 _rateLaw10 #_R24
 8487 5,462 562 _rateLaw10 #_R24
 8488 5,463 561 _rateLaw10 #_R24
 8489 5,465 561 _rateLaw10 #_R24
 8490 5,492 600 _rateLaw10 #_R24
 8491 5,494 584 _rateLaw10 #_R24
 8492 5,496 585 _rateLaw10 #_R24
 8493 5,497 581 _rateLaw10 #_R24
 8494 5,498 602 _rateLaw10 #_R24
 8495 5,500 606 _rateLaw10 #_R24
 8496 5,503 605 _rateLaw10 #_R24
 8497 5,504 610 _rateLaw10 #_R24
 8498 5,506 615 _rateLaw10 #_R24
 8499 5,507 639 _rateLaw10 #_R24
 8500 5,508 646 _rateLaw10 #_R24
 8501 5,509 643 _rateLaw10 #_R24
 8502 5,510 651 _rateLaw10 #_R24
 8503 5,511 659 _rateLaw10 #_R24
 8504 5,512 655 _rateLaw10 #_R24
 8505 5,513 718 _rateLaw10 #_R24
 8506 5,514 775 _rateLaw10 #_R24
 8507 5,515 793 _rateLaw10 #_R24
 8508 5,530 580 _rateLaw10 #_R24
 8509 5,532 638 _rateLaw10 #_R24
 8510 5,533 639 _rateLaw10 #_R24
 8511 5,534 638 _rateLaw10 #_R24
 8512 5,535 557 _rateLaw10 #_R24
 8513 5,537 584 _rateLaw10 #_R24
 8514 5,539 600 _rateLaw10 #_R24
 8515 5,540 601 _rateLaw10 #_R24
 8516 5,542 605 _rateLaw10 #_R24
 8517 5,545 602 _rateLaw10 #_R24
 8518 5,546 601 _rateLaw10 #_R24
 8519 5,547 607 _rateLaw10 #_R24
 8520 5,548 607 _rateLaw10 #_R24
 8521 5,551 610 _rateLaw10 #_R24
 8522 5,552 611 _rateLaw10 #_R24
 8523 5,553 629 _rateLaw10 #_R24
 8524 5,554 628 _rateLaw10 #_R24
 8525 5,559 635 _rateLaw10 #_R24
 8526 5,560 634 _rateLaw10 #_R24
 8527 5,566 646 _rateLaw10 #_R24
 8528 5,567 647 _rateLaw10 #_R24
 8529 5,568 764 _rateLaw10 #_R24
 8530 5,569 765 _rateLaw10 #_R24
 8531 5,572 659 _rateLaw10 #_R24
 8532 5,573 660 _rateLaw10 #_R24
 8533 5,575 585 _rateLaw10 #_R24
 8534 5,576 642 _rateLaw10 #_R24
 8535 5,577 643 _rateLaw10 #_R24
 8536 5,582 654 _rateLaw10 #_R24
 8537 5,583 655 _rateLaw10 #_R24
 8538 5,587 606 _rateLaw10 #_R24
 8539 5,588 611 _rateLaw10 #_R24
 8540 5,590 615 _rateLaw10 #_R24
 8541 5,592 651 _rateLaw10 #_R24
 8542 5,593 650 _rateLaw10 #_R24
 8543 5,594 827 _rateLaw10 #_R24
 8544 5,595 826 _rateLaw10 #_R24
 8545 5,598 775 _rateLaw10 #_R24
 8546 5,599 773 _rateLaw10 #_R24
 8547 5,603 774 _rateLaw10 #_R24
 8548 5,604 718 _rateLaw10 #_R24
 8549 5,608 825 _rateLaw10 #_R24
 8550 5,609 824 _rateLaw10 #_R24
 8551 5,613 793 _rateLaw10 #_R24
 8552 5,614 823 _rateLaw10 #_R24
 8553 5,616 622 _rateLaw10 #_R24
 8554 5,617 629 _rateLaw10 #_R24
 8555 5,618 647 _rateLaw10 #_R24
 8556 5,619 764 _rateLaw10 #_R24
 8557 5,620 765 _rateLaw10 #_R24
 8558 5,623 635 _rateLaw10 #_R24
 8559 5,624 642 _rateLaw10 #_R24
 8560 5,625 650 _rateLaw10 #_R24
 8561 5,626 827 _rateLaw10 #_R24
 8562 5,627 826 _rateLaw10 #_R24
 8563 5,630 654 _rateLaw10 #_R24
 8564 5,631 774 _rateLaw10 #_R24
 8565 5,632 824 _rateLaw10 #_R24
 8566 5,633 825 _rateLaw10 #_R24
 8567 5,636 815 _rateLaw10 #_R24
 8568 5,637 815 _rateLaw10 #_R24
 8569 5,640 816 _rateLaw10 #_R24
 8570 5,641 817 _rateLaw10 #_R24
 8571 5,644 816 _rateLaw10 #_R24
 8572 5,645 817 _rateLaw10 #_R24
 8573 5,648 828 _rateLaw10 #_R24
 8574 5,649 828 _rateLaw10 #_R24
 8575 5,652 818 _rateLaw10 #_R24
 8576 5,653 819 _rateLaw10 #_R24
 8577 5,656 660 _rateLaw10 #_R24
 8578 5,657 818 _rateLaw10 #_R24
 8579 5,658 819 _rateLaw10 #_R24
 8580 5,663 673 _rateLaw10 #_R24
 8581 5,667 733 _rateLaw10 #_R24
 8582 5,670 735 _rateLaw10 #_R24
 8583 5,672 849 _rateLaw10 #_R24
 8584 5,675 733 _rateLaw10 #_R24
 8585 5,677 735 _rateLaw10 #_R24
 8586 5,679 742 _rateLaw10 #_R24
 8587 397 5,272 kmLAT #_R25
 8588 399 5,275 kmLAT #_R25
 8589 400 5,280 kmLAT #_R25
 8590 401 5,336 kmLAT #_R25
 8591 401 5,284 kmLAT #_R25
 8592 402 5,324 kmLAT #_R25
 8593 402 5,261 kmLAT #_R25
 8594 403 5,332 kmLAT #_R25
 8595 403 5,279 kmLAT #_R25
 8596 404 5,357 kmLAT #_R25
 8597 405 5,337 kmLAT #_R25
 8598 405 5,287 kmLAT #_R25
 8599 406 5,280 kmLAT #_R25
 8600 408 5,289 kmLAT #_R25
 8601 409 5,397 kmLAT #_R25
 8602 409 5,281 kmLAT #_R25
 8603 410 5,398 kmLAT #_R25
 8604 411 5,399 kmLAT #_R25
 8605 411 5,290 kmLAT #_R25
 8606 412 5,339 2*kmLAT #_R25
 8607 413 5,341 kmLAT #_R25
 8608 413 5,343 kmLAT #_R25
 8609 414 5,376 kmLAT #_R25
 8610 415 5,347 kmLAT #_R25
 8611 415 5,350 kmLAT #_R25
 8612 416 5,345 2*kmLAT #_R25
 8613 417 5,381 kmLAT #_R25
 8614 418 5,400 kmLAT #_R25
 8615 418 5,406 kmLAT #_R25
 8616 419 5,407 kmLAT #_R25
 8617 420 5,408 2*kmLAT #_R25
 8618 427 5,296 kmLAT #_R25
 8619 428 5,297 kmLAT #_R25
 8620 431 5,421 kmLAT #_R25
 8621 432 5,422 kmLAT #_R25
 8622 435 5,423 kmLAT #_R25
 8623 436 5,424 kmLAT #_R25
 8624 440 5,362 kmLAT #_R25
 8625 441 5,361 kmLAT #_R25
 8626 444 5,376 kmLAT #_R25
 8627 445 5,364 kmLAT #_R25
 8628 446 5,377 kmLAT #_R25
 8629 447 5,363 kmLAT #_R25
 8630 448 5,365 kmLAT #_R25
 8631 448 5,378 kmLAT #_R25
 8632 449 5,379 kmLAT #_R25
 8633 449 5,366 kmLAT #_R25
 8634 452 5,361 kmLAT #_R25
 8635 453 5,362 kmLAT #_R25
 8636 462 5,398 kmLAT #_R25
 8637 463 5,455 kmLAT #_R25
 8638 465 5,455 kmLAT #_R25
 8639 492 5,367 kmLAT #_R25
 8640 494 5,456 kmLAT #_R25
 8641 496 5,457 kmLAT #_R25
 8642 497 5,364 kmLAT #_R25
 8643 498 5,369 kmLAT #_R25
 8644 500 5,458 kmLAT #_R25
 8645 503 5,459 kmLAT #_R25
 8646 504 5,461 kmLAT #_R25
 8647 506 5,501 kmLAT #_R25
 8648 507 5,385 kmLAT #_R25
 8649 508 5,439 kmLAT #_R25
 8650 509 5,451 kmLAT #_R25
 8651 510 5,491 kmLAT #_R25
 8652 511 5,493 kmLAT #_R25
 8653 512 5,495 kmLAT #_R25
 8654 513 5,499 kmLAT #_R25
 8655 514 5,502 kmLAT #_R25
 8656 515 5,505 kmLAT #_R25
 8657 518 5,352 kmLAT #_R25
 8658 519 5,353 kmLAT #_R25
 8659 521 5,393 kmLAT #_R25
 8660 523 5,395 kmLAT #_R25
 8661 525 5,437 kmLAT #_R25
 8662 527 5,475 kmLAT #_R25
 8663 529 5,471 kmLAT #_R25
 8664 530 5,363 kmLAT #_R25
 8665 532 5,384 kmLAT #_R25
 8666 533 5,385 kmLAT #_R25
 8667 534 5,384 kmLAT #_R25
 8668 535 5,356 kmLAT #_R25
 8669 537 5,456 kmLAT #_R25
 8670 539 5,367 kmLAT #_R25
 8671 540 5,368 kmLAT #_R25
 8672 542 5,459 kmLAT #_R25
 8673 545 5,369 kmLAT #_R25
 8674 546 5,368 kmLAT #_R25
 8675 547 5,372 kmLAT #_R25
 8676 548 5,372 kmLAT #_R25
 8677 551 5,461 kmLAT #_R25
 8678 552 5,460 kmLAT #_R25
 8679 553 5,380 kmLAT #_R25
 8680 554 5,381 kmLAT #_R25
 8681 555 5,382 kmLAT #_R25
 8682 555 5,371 kmLAT #_R25
 8683 556 5,370 kmLAT #_R25
 8684 556 5,383 kmLAT #_R25
 8685 557 5,535 kmLAT #_R25
 8686 557 5,374 kmLAT #_R25
 8687 558 5,373 kmLAT #_R25
 8688 558 5,404 kmLAT #_R25
 8689 559 5,464 kmLAT #_R25
 8690 560 5,407 kmLAT #_R25
 8691 561 5,465 kmLAT #_R25
 8692 561 5,463 kmLAT #_R25
 8693 562 5,462 kmLAT #_R25
 8694 562 5,410 kmLAT #_R25
 8695 566 5,439 kmLAT #_R25
 8696 567 5,438 kmLAT #_R25
 8697 568 5,442 kmLAT #_R25
 8698 569 5,443 kmLAT #_R25
 8699 572 5,493 kmLAT #_R25
 8700 573 5,563 kmLAT #_R25
 8701 574 5,386 kmLAT #_R25
 8702 574 5,387 kmLAT #_R25
 8703 575 5,457 kmLAT #_R25
 8704 576 5,450 kmLAT #_R25
 8705 577 5,451 kmLAT #_R25
 8706 578 5,452 kmLAT #_R25
 8707 578 5,441 kmLAT #_R25
 8708 579 5,440 kmLAT #_R25
 8709 579 5,453 kmLAT #_R25
 8710 580 5,530 kmLAT #_R25
 8711 580 5,447 kmLAT #_R25
 8712 581 5,445 kmLAT #_R25
 8713 581 5,497 kmLAT #_R25
 8714 582 5,536 kmLAT #_R25
 8715 583 5,495 kmLAT #_R25
 8716 584 5,537 kmLAT #_R25
 8717 584 5,494 kmLAT #_R25
 8718 585 5,575 kmLAT #_R25
 8719 585 5,496 kmLAT #_R25
 8720 587 5,458 kmLAT #_R25
 8721 588 5,460 kmLAT #_R25
 8722 590 5,501 kmLAT #_R25
 8723 592 5,491 kmLAT #_R25
 8724 593 5,538 kmLAT #_R25
 8725 594 5,544 kmLAT #_R25
 8726 595 5,543 kmLAT #_R25
 8727 598 5,502 kmLAT #_R25
 8728 599 5,586 kmLAT #_R25
 8729 600 5,539 kmLAT #_R25
 8730 600 5,492 kmLAT #_R25
 8731 601 5,540 kmLAT #_R25
 8732 601 5,546 kmLAT #_R25
 8733 602 5,545 kmLAT #_R25
 8734 602 5,498 kmLAT #_R25
 8735 603 5,541 kmLAT #_R25
 8736 604 5,499 kmLAT #_R25
 8737 605 5,542 kmLAT #_R25
 8738 605 5,503 kmLAT #_R25
 8739 606 5,587 kmLAT #_R25
 8740 606 5,500 kmLAT #_R25
 8741 607 5,547 kmLAT #_R25
 8742 607 5,548 kmLAT #_R25
 8743 608 5,549 kmLAT #_R25
 8744 609 5,550 kmLAT #_R25
 8745 610 5,551 kmLAT #_R25
 8746 610 5,504 kmLAT #_R25
 8747 611 5,588 kmLAT #_R25
 8748 611 5,552 kmLAT #_R25
 8749 613 5,505 kmLAT #_R25
 8750 614 5,589 kmLAT #_R25
 8751 615 5,590 kmLAT #_R25
 8752 615 5,506 kmLAT #_R25
 8753 616 5,377 kmLAT #_R25
 8754 617 5,380 kmLAT #_R25
 8755 618 5,438 kmLAT #_R25
 8756 619 5,442 kmLAT #_R25
 8757 620 5,443 kmLAT #_R25
 8758 621 5,444 kmLAT #_R25
 8759 621 5,414 kmLAT #_R25
 8760 622 5,616 kmLAT #_R25
 8761 622 5,446 kmLAT #_R25
 8762 623 5,464 kmLAT #_R25
 8763 624 5,450 kmLAT #_R25
 8764 625 5,538 kmLAT #_R25
 8765 626 5,544 kmLAT #_R25
 8766 627 5,543 kmLAT #_R25
 8767 628 5,554 kmLAT #_R25
 8768 628 5,417 kmLAT #_R25
 8769 629 5,617 kmLAT #_R25
 8770 629 5,553 kmLAT #_R25
 8771 630 5,536 kmLAT #_R25
 8772 631 5,541 kmLAT #_R25
 8773 632 5,550 kmLAT #_R25
 8774 633 5,549 kmLAT #_R25
 8775 634 5,560 kmLAT #_R25
 8776 634 5,419 kmLAT #_R25
 8777 635 5,623 kmLAT #_R25
 8778 635 5,559 kmLAT #_R25
 8779 636 5,531 kmLAT #_R25
 8780 637 5,531 kmLAT #_R25
 8781 638 5,532 kmLAT #_R25
 8782 638 5,534 kmLAT #_R25
 8783 639 5,533 kmLAT #_R25
 8784 639 5,507 kmLAT #_R25
 8785 640 5,564 kmLAT #_R25
 8786 641 5,565 kmLAT #_R25
 8787 642 5,624 kmLAT #_R25
 8788 642 5,576 kmLAT #_R25
 8789 643 5,577 kmLAT #_R25
 8790 643 5,509 kmLAT #_R25
 8791 644 5,564 kmLAT #_R25
 8792 645 5,565 kmLAT #_R25
 8793 646 5,566 kmLAT #_R25
 8794 646 5,508 kmLAT #_R25
 8795 647 5,618 kmLAT #_R25
 8796 647 5,567 kmLAT #_R25
 8797 648 5,591 kmLAT #_R25
 8798 649 5,591 kmLAT #_R25
 8799 650 5,625 kmLAT #_R25
 8800 650 5,593 kmLAT #_R25
 8801 651 5,592 kmLAT #_R25
 8802 651 5,510 kmLAT #_R25
 8803 652 5,570 kmLAT #_R25
 8804 653 5,571 kmLAT #_R25
 8805 654 5,630 kmLAT #_R25
 8806 654 5,582 kmLAT #_R25
 8807 655 5,583 kmLAT #_R25
 8808 655 5,512 kmLAT #_R25
 8809 656 5,563 kmLAT #_R25
 8810 657 5,570 kmLAT #_R25
 8811 658 5,571 kmLAT #_R25
 8812 659 5,572 kmLAT #_R25
 8813 659 5,511 kmLAT #_R25
 8814 660 5,656 kmLAT #_R25
 8815 660 5,573 kmLAT #_R25
 8816 663 5,388 kmLAT #_R25
 8817 667 5,454 kmLAT #_R25
 8818 670 5,661 kmLAT #_R25
 8819 672 5,662 kmLAT #_R25
 8820 673 5,663 2*kmLAT #_R25
 8821 675 5,454 kmLAT #_R25
 8822 677 5,661 kmLAT #_R25
 8823 679 5,664 kmLAT #_R25
 8824 397 92,272 kcatU #_R26
 8825 399 92,275 kcatU #_R26
 8826 400 92,280 kcatU #_R26
 8827 401 92,336 kcatU #_R26
 8828 401 92,284 kcatU #_R26
 8829 402 92,324 kcatU #_R26
 8830 402 92,261 kcatU #_R26
 8831 403 92,332 kcatU #_R26
 8832 403 92,279 kcatU #_R26
 8833 404 92,357 kcatU #_R26
 8834 405 92,337 kcatU #_R26
 8835 405 92,287 kcatU #_R26
 8836 406 92,280 kcatU #_R26
 8837 408 92,289 kcatU #_R26
 8838 409 92,397 kcatU #_R26
 8839 409 92,281 kcatU #_R26
 8840 410 92,398 kcatU #_R26
 8841 411 92,399 kcatU #_R26
 8842 411 92,290 kcatU #_R26
 8843 412 92,339 2*kcatU #_R26
 8844 413 92,341 kcatU #_R26
 8845 413 92,343 kcatU #_R26
 8846 414 92,376 kcatU #_R26
 8847 415 92,347 kcatU #_R26
 8848 415 92,350 kcatU #_R26
 8849 416 92,345 2*kcatU #_R26
 8850 417 92,381 kcatU #_R26
 8851 418 92,400 kcatU #_R26
 8852 418 92,406 kcatU #_R26
 8853 419 92,407 kcatU #_R26
 8854 420 92,408 2*kcatU #_R26
 8855 441 92,361 kcatU #_R26
 8856 446 92,377 kcatU #_R26
 8857 447 92,363 kcatU #_R26
 8858 448 92,365 kcatU #_R26
 8859 449 92,379 kcatU #_R26
 8860 453 92,362 kcatU #_R26
 8861 463 92,455 kcatU #_R26
 8862 492 92,367 kcatU #_R26
 8863 494 92,456 kcatU #_R26
 8864 496 92,457 kcatU #_R26
 8865 497 92,364 kcatU #_R26
 8866 498 92,369 kcatU #_R26
 8867 500 92,458 kcatU #_R26
 8868 503 92,459 kcatU #_R26
 8869 504 92,461 kcatU #_R26
 8870 506 92,501 kcatU #_R26
 8871 507 92,385 kcatU #_R26
 8872 508 92,439 kcatU #_R26
 8873 509 92,451 kcatU #_R26
 8874 510 92,491 kcatU #_R26
 8875 511 92,493 kcatU #_R26
 8876 512 92,495 kcatU #_R26
 8877 513 92,499 kcatU #_R26
 8878 514 92,502 kcatU #_R26
 8879 515 92,505 kcatU #_R26
 8880 534 92,384 kcatU #_R26
 8881 546 92,368 kcatU #_R26
 8882 548 92,372 kcatU #_R26
 8883 552 92,460 kcatU #_R26
 8884 553 92,380 kcatU #_R26
 8885 555 92,382 kcatU #_R26
 8886 556 92,370 kcatU #_R26
 8887 557 92,535 kcatU #_R26
 8888 558 92,373 kcatU #_R26
 8889 559 92,464 kcatU #_R26
 8890 561 92,465 kcatU #_R26
 8891 562 92,462 kcatU #_R26
 8892 567 92,438 kcatU #_R26
 8893 569 92,443 kcatU #_R26
 8894 573 92,563 kcatU #_R26
 8895 574 92,386 kcatU #_R26
 8896 576 92,450 kcatU #_R26
 8897 578 92,452 kcatU #_R26
 8898 579 92,440 kcatU #_R26
 8899 580 92,530 kcatU #_R26
 8900 581 92,445 kcatU #_R26
 8901 582 92,536 kcatU #_R26
 8902 584 92,537 kcatU #_R26
 8903 585 92,575 kcatU #_R26
 8904 593 92,538 kcatU #_R26
 8905 595 92,543 kcatU #_R26
 8906 599 92,586 kcatU #_R26
 8907 600 92,539 kcatU #_R26
 8908 601 92,540 kcatU #_R26
 8909 602 92,545 kcatU #_R26
 8910 603 92,541 kcatU #_R26
 8911 605 92,542 kcatU #_R26
 8912 606 92,587 kcatU #_R26
 8913 607 92,547 kcatU #_R26
 8914 608 92,549 kcatU #_R26
 8915 610 92,551 kcatU #_R26
 8916 611 92,588 kcatU #_R26
 8917 614 92,589 kcatU #_R26
 8918 615 92,590 kcatU #_R26
 8919 619 92,442 kcatU #_R26
 8920 621 92,444 kcatU #_R26
 8921 622 92,616 kcatU #_R26
 8922 626 92,544 kcatU #_R26
 8923 628 92,554 kcatU #_R26
 8924 629 92,617 kcatU #_R26
 8925 632 92,550 kcatU #_R26
 8926 634 92,560 kcatU #_R26
 8927 635 92,623 kcatU #_R26
 8928 637 92,531 kcatU #_R26
 8929 638 92,532 kcatU #_R26
 8930 639 92,533 kcatU #_R26
 8931 641 92,565 kcatU #_R26
 8932 642 92,624 kcatU #_R26
 8933 643 92,577 kcatU #_R26
 8934 644 92,564 kcatU #_R26
 8935 646 92,566 kcatU #_R26
 8936 647 92,618 kcatU #_R26
 8937 649 92,591 kcatU #_R26
 8938 650 92,625 kcatU #_R26
 8939 651 92,592 kcatU #_R26
 8940 653 92,571 kcatU #_R26
 8941 654 92,630 kcatU #_R26
 8942 655 92,583 kcatU #_R26
 8943 657 92,570 kcatU #_R26
 8944 659 92,572 kcatU #_R26
 8945 660 92,656 kcatU #_R26
 8946 427 92,296 kcatP #_R27
 8947 428 92,297 kcatP #_R27
 8948 431 92,421 kcatP #_R27
 8949 432 92,422 kcatP #_R27
 8950 435 92,423 kcatP #_R27
 8951 436 92,424 kcatP #_R27
 8952 440 92,362 kcatP #_R27
 8953 444 92,376 kcatP #_R27
 8954 445 92,364 kcatP #_R27
 8955 448 92,378 kcatP #_R27
 8956 449 92,366 kcatP #_R27
 8957 452 92,361 kcatP #_R27
 8958 462 92,398 kcatP #_R27
 8959 465 92,455 kcatP #_R27
 8960 518 92,352 kcatP #_R27
 8961 521 92,393 kcatP #_R27
 8962 523 92,395 kcatP #_R27
 8963 525 92,437 kcatP #_R27
 8964 527 92,475 kcatP #_R27
 8965 529 92,471 kcatP #_R27
 8966 530 92,363 kcatP #_R27
 8967 532 92,384 kcatP #_R27
 8968 533 92,385 kcatP #_R27
 8969 535 92,356 kcatP #_R27
 8970 537 92,456 kcatP #_R27
 8971 539 92,367 kcatP #_R27
 8972 540 92,368 kcatP #_R27
 8973 542 92,459 kcatP #_R27
 8974 545 92,369 kcatP #_R27
 8975 547 92,372 kcatP #_R27
 8976 551 92,461 kcatP #_R27
 8977 554 92,381 kcatP #_R27
 8978 555 92,371 kcatP #_R27
 8979 556 92,383 kcatP #_R27
 8980 557 92,374 kcatP #_R27
 8981 558 92,404 kcatP #_R27
 8982 560 92,407 kcatP #_R27
 8983 561 92,463 kcatP #_R27
 8984 562 92,410 kcatP #_R27
 8985 566 92,439 kcatP #_R27
 8986 568 92,442 kcatP #_R27
 8987 572 92,493 kcatP #_R27
 8988 574 92,387 kcatP #_R27
 8989 575 92,457 kcatP #_R27
 8990 577 92,451 kcatP #_R27
 8991 578 92,441 kcatP #_R27
 8992 579 92,453 kcatP #_R27
 8993 580 92,447 kcatP #_R27
 8994 581 92,497 kcatP #_R27
 8995 583 92,495 kcatP #_R27
 8996 584 92,494 kcatP #_R27
 8997 585 92,496 kcatP #_R27
 8998 587 92,458 kcatP #_R27
 8999 588 92,460 kcatP #_R27
 9000 590 92,501 kcatP #_R27
 9001 592 92,491 kcatP #_R27
 9002 594 92,544 kcatP #_R27
 9003 598 92,502 kcatP #_R27
 9004 600 92,492 kcatP #_R27
 9005 601 92,546 kcatP #_R27
 9006 602 92,498 kcatP #_R27
 9007 604 92,499 kcatP #_R27
 9008 605 92,503 kcatP #_R27
 9009 606 92,500 kcatP #_R27
 9010 607 92,548 kcatP #_R27
 9011 609 92,550 kcatP #_R27
 9012 610 92,504 kcatP #_R27
 9013 611 92,552 kcatP #_R27
 9014 613 92,505 kcatP #_R27
 9015 615 92,506 kcatP #_R27
 9016 616 92,377 kcatP #_R27
 9017 617 92,380 kcatP #_R27
 9018 618 92,438 kcatP #_R27
 9019 620 92,443 kcatP #_R27
 9020 621 92,414 kcatP #_R27
 9021 622 92,446 kcatP #_R27
 9022 623 92,464 kcatP #_R27
 9023 624 92,450 kcatP #_R27
 9024 625 92,538 kcatP #_R27
 9025 627 92,543 kcatP #_R27
 9026 628 92,417 kcatP #_R27
 9027 629 92,553 kcatP #_R27
 9028 630 92,536 kcatP #_R27
 9029 631 92,541 kcatP #_R27
 9030 633 92,549 kcatP #_R27
 9031 634 92,419 kcatP #_R27
 9032 635 92,559 kcatP #_R27
 9033 636 92,531 kcatP #_R27
 9034 638 92,534 kcatP #_R27
 9035 639 92,507 kcatP #_R27
 9036 640 92,564 kcatP #_R27
 9037 642 92,576 kcatP #_R27
 9038 643 92,509 kcatP #_R27
 9039 645 92,565 kcatP #_R27
 9040 646 92,508 kcatP #_R27
 9041 647 92,567 kcatP #_R27
 9042 648 92,591 kcatP #_R27
 9043 650 92,593 kcatP #_R27
 9044 651 92,510 kcatP #_R27
 9045 652 92,570 kcatP #_R27
 9046 654 92,582 kcatP #_R27
 9047 655 92,512 kcatP #_R27
 9048 656 92,563 kcatP #_R27
 9049 658 92,571 kcatP #_R27
 9050 659 92,511 kcatP #_R27
 9051 660 92,573 kcatP #_R27
 9052 663 92,388 kcatP #_R27
 9053 667 92,454 kcatP #_R27
 9054 670 92,661 kcatP #_R27
 9055 672 92,662 kcatP #_R27
 9056 673 92,663 2*kcatP #_R27
 9057 675 92,454 kcatP #_R27
 9058 677 92,661 kcatP #_R27
 9059 679 92,664 kcatP #_R27
 9060 1,753 752 2*_rateLaw1 #_R1
 9061 1,755 754 2*_rateLaw1 #_R1
 9062 1,757 756 2*_rateLaw1 #_R1
 9063 1,759 758 2*_rateLaw1 #_R1
 9064 1,761 760 2*_rateLaw1 #_R1
 9065 1,763 762 2*_rateLaw1 #_R1
 9066 752 1,753 km1 #_reverse__R1
 9067 754 1,755 km1 #_reverse__R1
 9068 756 1,757 km1 #_reverse__R1
 9069 758 1,759 km1 #_reverse__R1
 9070 760 1,761 km1 #_reverse__R1
 9071 762 1,763 km1 #_reverse__R1
 9072 4,752 780 _rateLaw2 #_R2
 9073 4,754 781 _rateLaw2 #_R2
 9074 4,756 888 _rateLaw2 #_R2
 9075 4,758 889 _rateLaw2 #_R2
 9076 4,760 890 _rateLaw2 #_R2
 9077 4,762 891 _rateLaw2 #_R2
 9078 9,752 778 _rateLaw2 #_R2
 9079 9,754 779 _rateLaw2 #_R2
 9080 9,756 892 _rateLaw2 #_R2
 9081 9,758 893 _rateLaw2 #_R2
 9082 9,760 894 _rateLaw2 #_R2
 9083 9,762 895 _rateLaw2 #_R2
 9084 19,752 784 _rateLaw2 #_R2
 9085 19,754 785 _rateLaw2 #_R2
 9086 19,756 896 _rateLaw2 #_R2
 9087 19,758 897 _rateLaw2 #_R2
 9088 19,760 898 _rateLaw2 #_R2
 9089 19,762 899 _rateLaw2 #_R2
 9090 21,752 766 _rateLaw2 #_R2
 9091 21,754 767 _rateLaw2 #_R2
 9092 21,756 803 _rateLaw2 #_R2
 9093 21,758 806 _rateLaw2 #_R2
 9094 21,760 807 _rateLaw2 #_R2
 9095 21,762 809 _rateLaw2 #_R2
 9096 32,752 782 _rateLaw2 #_R2
 9097 32,754 783 _rateLaw2 #_R2
 9098 32,756 800 _rateLaw2 #_R2
 9099 32,758 802 _rateLaw2 #_R2
 9100 32,760 810 _rateLaw2 #_R2
 9101 32,762 812 _rateLaw2 #_R2
 9102 34,752 786 _rateLaw2 #_R2
 9103 34,754 787 _rateLaw2 #_R2
 9104 34,756 900 _rateLaw2 #_R2
 9105 34,758 901 _rateLaw2 #_R2
 9106 34,760 902 _rateLaw2 #_R2
 9107 34,762 903 _rateLaw2 #_R2
 9108 36,752 464 _rateLaw2 #_R2
 9109 36,754 465 _rateLaw2 #_R2
 9110 36,756 535 _rateLaw2 #_R2
 9111 36,758 616 _rateLaw2 #_R2
 9112 36,760 617 _rateLaw2 #_R2
 9113 36,762 623 _rateLaw2 #_R2
 9114 38,752 788 _rateLaw2 #_R2
 9115 38,754 789 _rateLaw2 #_R2
 9116 38,756 804 _rateLaw2 #_R2
 9117 38,758 808 _rateLaw2 #_R2
 9118 38,760 811 _rateLaw2 #_R2
 9119 38,762 813 _rateLaw2 #_R2
 9120 67,752 536 _rateLaw2 #_R2
 9121 67,754 537 _rateLaw2 #_R2
 9122 67,756 530 _rateLaw2 #_R2
 9123 67,758 532 _rateLaw2 #_R2
 9124 67,760 624 _rateLaw2 #_R2
 9125 67,762 630 _rateLaw2 #_R2
 9126 69,752 790 _rateLaw2 #_R2
 9127 69,754 791 _rateLaw2 #_R2
 9128 69,756 805 _rateLaw2 #_R2
 9129 69,758 814 _rateLaw2 #_R2
 9130 69,760 904 _rateLaw2 #_R2
 9131 69,762 905 _rateLaw2 #_R2
 9132 71,752 541 _rateLaw2 #_R2
 9133 71,754 542 _rateLaw2 #_R2
 9134 71,756 540 _rateLaw2 #_R2
 9135 71,758 618 _rateLaw2 #_R2
 9136 71,760 625 _rateLaw2 #_R2
 9137 71,762 631 _rateLaw2 #_R2
 9138 73,752 549 _rateLaw2 #_R2
 9139 73,754 551 _rateLaw2 #_R2
 9140 73,756 547 _rateLaw2 #_R2
 9141 73,758 620 _rateLaw2 #_R2
 9142 73,760 627 _rateLaw2 #_R2
 9143 73,762 633 _rateLaw2 #_R2
 9144 75,752 559 _rateLaw2 #_R2
 9145 75,754 561 _rateLaw2 #_R2
 9146 75,756 557 _rateLaw2 #_R2
 9147 75,758 622 _rateLaw2 #_R2
 9148 75,760 629 _rateLaw2 #_R2
 9149 75,762 635 _rateLaw2 #_R2
 9150 136,752 570 _rateLaw2 #_R2
 9151 136,754 572 _rateLaw2 #_R2
 9152 136,756 568 _rateLaw2 #_R2
 9153 136,758 636 _rateLaw2 #_R2
 9154 136,760 640 _rateLaw2 #_R2
 9155 136,762 652 _rateLaw2 #_R2
 9156 138,752 582 _rateLaw2 #_R2
 9157 138,754 584 _rateLaw2 #_R2
 9158 138,756 580 _rateLaw2 #_R2
 9159 138,758 638 _rateLaw2 #_R2
 9160 138,760 642 _rateLaw2 #_R2
 9161 138,762 654 _rateLaw2 #_R2
 9162 140,752 589 _rateLaw2 #_R2
 9163 140,754 590 _rateLaw2 #_R2
 9164 140,756 588 _rateLaw2 #_R2
 9165 140,758 656 _rateLaw2 #_R2
 9166 140,760 768 _rateLaw2 #_R2
 9167 140,762 769 _rateLaw2 #_R2
 9168 142,752 596 _rateLaw2 #_R2
 9169 142,754 598 _rateLaw2 #_R2
 9170 142,756 594 _rateLaw2 #_R2
 9171 142,758 645 _rateLaw2 #_R2
 9172 142,760 648 _rateLaw2 #_R2
 9173 142,762 771 _rateLaw2 #_R2
 9174 144,752 603 _rateLaw2 #_R2
 9175 144,754 605 _rateLaw2 #_R2
 9176 144,756 601 _rateLaw2 #_R2
 9177 144,758 647 _rateLaw2 #_R2
 9178 144,760 650 _rateLaw2 #_R2
 9179 144,762 774 _rateLaw2 #_R2
 9180 146,752 608 _rateLaw2 #_R2
 9181 146,754 610 _rateLaw2 #_R2
 9182 146,756 607 _rateLaw2 #_R2
 9183 146,758 765 _rateLaw2 #_R2
 9184 146,760 826 _rateLaw2 #_R2
 9185 146,762 825 _rateLaw2 #_R2
 9186 182,752 612 _rateLaw2 #_R2
 9187 182,754 613 _rateLaw2 #_R2
 9188 182,756 609 _rateLaw2 #_R2
 9189 182,758 658 _rateLaw2 #_R2
 9190 182,760 770 _rateLaw2 #_R2
 9191 182,762 822 _rateLaw2 #_R2
 9192 183,752 614 _rateLaw2 #_R2
 9193 183,754 615 _rateLaw2 #_R2
 9194 183,756 611 _rateLaw2 #_R2
 9195 183,758 660 _rateLaw2 #_R2
 9196 183,760 773 _rateLaw2 #_R2
 9197 183,762 823 _rateLaw2 #_R2
 9198 293,752 657 _rateLaw2 #_R2
 9199 293,754 659 _rateLaw2 #_R2
 9200 293,756 764 _rateLaw2 #_R2
 9201 293,758 815 _rateLaw2 #_R2
 9202 293,760 816 _rateLaw2 #_R2
 9203 293,762 818 _rateLaw2 #_R2
 9204 295,752 772 _rateLaw2 #_R2
 9205 295,754 775 _rateLaw2 #_R2
 9206 295,756 827 _rateLaw2 #_R2
 9207 295,758 817 _rateLaw2 #_R2
 9208 295,760 828 _rateLaw2 #_R2
 9209 295,762 829 _rateLaw2 #_R2
 9210 297,752 776 _rateLaw2 #_R2
 9211 297,754 777 _rateLaw2 #_R2
 9212 297,756 832 _rateLaw2 #_R2
 9213 297,758 833 _rateLaw2 #_R2
 9214 297,760 834 _rateLaw2 #_R2
 9215 297,762 835 _rateLaw2 #_R2
 9216 316,752 792 _rateLaw2 #_R2
 9217 316,754 793 _rateLaw2 #_R2
 9218 316,756 824 _rateLaw2 #_R2
 9219 316,758 819 _rateLaw2 #_R2
 9220 316,760 830 _rateLaw2 #_R2
 9221 316,762 831 _rateLaw2 #_R2
 9222 421,752 794 _rateLaw2 #_R2
 9223 421,754 795 _rateLaw2 #_R2
 9224 421,756 820 _rateLaw2 #_R2
 9225 421,758 821 _rateLaw2 #_R2
 9226 421,760 839 _rateLaw2 #_R2
 9227 421,762 842 _rateLaw2 #_R2
 9228 424,752 796 _rateLaw2 #_R2
 9229 424,754 797 _rateLaw2 #_R2
 9230 424,756 836 _rateLaw2 #_R2
 9231 424,758 838 _rateLaw2 #_R2
 9232 424,760 840 _rateLaw2 #_R2
 9233 424,762 843 _rateLaw2 #_R2
 9234 426,752 847 _rateLaw2 #_R2
 9235 426,754 848 _rateLaw2 #_R2
 9236 426,756 846 _rateLaw2 #_R2
 9237 426,758 870 _rateLaw2 #_R2
 9238 426,760 872 _rateLaw2 #_R2
 9239 426,762 874 _rateLaw2 #_R2
 9240 428,752 850 _rateLaw2 #_R2
 9241 428,754 851 _rateLaw2 #_R2
 9242 428,756 849 _rateLaw2 #_R2
 9243 428,758 871 _rateLaw2 #_R2
 9244 428,760 873 _rateLaw2 #_R2
 9245 428,762 875 _rateLaw2 #_R2
 9246 429,752 853 _rateLaw2 #_R2
 9247 429,754 854 _rateLaw2 #_R2
 9248 429,756 852 _rateLaw2 #_R2
 9249 429,758 876 _rateLaw2 #_R2
 9250 429,760 878 _rateLaw2 #_R2
 9251 429,762 884 _rateLaw2 #_R2
 9252 431,752 856 _rateLaw2 #_R2
 9253 431,754 857 _rateLaw2 #_R2
 9254 431,756 855 _rateLaw2 #_R2
 9255 431,758 877 _rateLaw2 #_R2
 9256 431,760 879 _rateLaw2 #_R2
 9257 431,762 885 _rateLaw2 #_R2
 9258 434,752 859 _rateLaw2 #_R2
 9259 434,754 860 _rateLaw2 #_R2
 9260 434,756 858 _rateLaw2 #_R2
 9261 434,758 880 _rateLaw2 #_R2
 9262 434,760 882 _rateLaw2 #_R2
 9263 434,762 906 _rateLaw2 #_R2
 9264 436,752 862 _rateLaw2 #_R2
 9265 436,754 863 _rateLaw2 #_R2
 9266 436,756 861 _rateLaw2 #_R2
 9267 436,758 881 _rateLaw2 #_R2
 9268 436,760 883 _rateLaw2 #_R2
 9269 436,762 907 _rateLaw2 #_R2
 9270 481,752 798 _rateLaw2 #_R2
 9271 481,754 799 _rateLaw2 #_R2
 9272 481,756 837 _rateLaw2 #_R2
 9273 481,758 841 _rateLaw2 #_R2
 9274 481,760 844 _rateLaw2 #_R2
 9275 481,762 845 _rateLaw2 #_R2
 9276 8,753 780 _rateLaw2 #_R2
 9277 11,753 778 _rateLaw2 #_R2
 9278 18,753 784 _rateLaw2 #_R2
 9279 20,753 766 _rateLaw2 #_R2
 9280 31,753 782 _rateLaw2 #_R2
 9281 33,753 786 _rateLaw2 #_R2
 9282 35,753 464 _rateLaw2 #_R2
 9283 37,753 788 _rateLaw2 #_R2
 9284 66,753 536 _rateLaw2 #_R2
 9285 68,753 790 _rateLaw2 #_R2
 9286 70,753 541 _rateLaw2 #_R2
 9287 72,753 549 _rateLaw2 #_R2
 9288 74,753 559 _rateLaw2 #_R2
 9289 135,753 570 _rateLaw2 #_R2
 9290 137,753 582 _rateLaw2 #_R2
 9291 139,753 589 _rateLaw2 #_R2
 9292 141,753 596 _rateLaw2 #_R2
 9293 143,753 603 _rateLaw2 #_R2
 9294 145,753 608 _rateLaw2 #_R2
 9295 180,753 612 _rateLaw2 #_R2
 9296 181,753 614 _rateLaw2 #_R2
 9297 292,753 657 _rateLaw2 #_R2
 9298 294,753 772 _rateLaw2 #_R2
 9299 296,753 776 _rateLaw2 #_R2
 9300 315,753 792 _rateLaw2 #_R2
 9301 422,753 794 _rateLaw2 #_R2
 9302 423,753 796 _rateLaw2 #_R2
 9303 425,753 847 _rateLaw2 #_R2
 9304 427,753 850 _rateLaw2 #_R2
 9305 430,753 853 _rateLaw2 #_R2
 9306 432,753 856 _rateLaw2 #_R2
 9307 433,753 859 _rateLaw2 #_R2
 9308 435,753 862 _rateLaw2 #_R2
 9309 480,753 798 _rateLaw2 #_R2
 9310 752,753 867 _rateLaw2 #_R2
 9311 753,754 868 _rateLaw2 #_R2
 9312 753,756 865 _rateLaw2 #_R2
 9313 753,758 886 _rateLaw2 #_R2
 9314 753,760 908 _rateLaw2 #_R2
 9315 753,762 909 _rateLaw2 #_R2
 9316 8,755 781 _rateLaw2 #_R2
 9317 11,755 779 _rateLaw2 #_R2
 9318 18,755 785 _rateLaw2 #_R2
 9319 20,755 767 _rateLaw2 #_R2
 9320 31,755 783 _rateLaw2 #_R2
 9321 33,755 787 _rateLaw2 #_R2
 9322 35,755 465 _rateLaw2 #_R2
 9323 37,755 789 _rateLaw2 #_R2
 9324 66,755 537 _rateLaw2 #_R2
 9325 68,755 791 _rateLaw2 #_R2
 9326 70,755 542 _rateLaw2 #_R2
 9327 72,755 551 _rateLaw2 #_R2
 9328 74,755 561 _rateLaw2 #_R2
 9329 135,755 572 _rateLaw2 #_R2
 9330 137,755 584 _rateLaw2 #_R2
 9331 139,755 590 _rateLaw2 #_R2
 9332 141,755 598 _rateLaw2 #_R2
 9333 143,755 605 _rateLaw2 #_R2
 9334 145,755 610 _rateLaw2 #_R2
 9335 180,755 613 _rateLaw2 #_R2
 9336 181,755 615 _rateLaw2 #_R2
 9337 292,755 659 _rateLaw2 #_R2
 9338 294,755 775 _rateLaw2 #_R2
 9339 296,755 777 _rateLaw2 #_R2
 9340 315,755 793 _rateLaw2 #_R2
 9341 422,755 795 _rateLaw2 #_R2
 9342 423,755 797 _rateLaw2 #_R2
 9343 425,755 848 _rateLaw2 #_R2
 9344 427,755 851 _rateLaw2 #_R2
 9345 430,755 854 _rateLaw2 #_R2
 9346 432,755 857 _rateLaw2 #_R2
 9347 433,755 860 _rateLaw2 #_R2
 9348 435,755 863 _rateLaw2 #_R2
 9349 480,755 799 _rateLaw2 #_R2
 9350 752,755 868 _rateLaw2 #_R2
 9351 754,755 869 _rateLaw2 #_R2
 9352 755,756 866 _rateLaw2 #_R2
 9353 755,758 887 _rateLaw2 #_R2
 9354 755,760 910 _rateLaw2 #_R2
 9355 755,762 911 _rateLaw2 #_R2
 9356 8,757 888 _rateLaw2 #_R2
 9357 11,757 892 _rateLaw2 #_R2
 9358 18,757 896 _rateLaw2 #_R2
 9359 20,757 803 _rateLaw2 #_R2
 9360 31,757 800 _rateLaw2 #_R2
 9361 33,757 900 _rateLaw2 #_R2
 9362 35,757 535 _rateLaw2 #_R2
 9363 37,757 804 _rateLaw2 #_R2
 9364 66,757 530 _rateLaw2 #_R2
 9365 68,757 805 _rateLaw2 #_R2
 9366 70,757 540 _rateLaw2 #_R2
 9367 72,757 547 _rateLaw2 #_R2
 9368 74,757 557 _rateLaw2 #_R2
 9369 135,757 568 _rateLaw2 #_R2
 9370 137,757 580 _rateLaw2 #_R2
 9371 139,757 588 _rateLaw2 #_R2
 9372 141,757 594 _rateLaw2 #_R2
 9373 143,757 601 _rateLaw2 #_R2
 9374 145,757 607 _rateLaw2 #_R2
 9375 180,757 609 _rateLaw2 #_R2
 9376 181,757 611 _rateLaw2 #_R2
 9377 292,757 764 _rateLaw2 #_R2
 9378 294,757 827 _rateLaw2 #_R2
 9379 296,757 832 _rateLaw2 #_R2
 9380 315,757 824 _rateLaw2 #_R2
 9381 422,757 820 _rateLaw2 #_R2
 9382 423,757 836 _rateLaw2 #_R2
 9383 425,757 846 _rateLaw2 #_R2
 9384 427,757 849 _rateLaw2 #_R2
 9385 430,757 852 _rateLaw2 #_R2
 9386 432,757 855 _rateLaw2 #_R2
 9387 433,757 858 _rateLaw2 #_R2
 9388 435,757 861 _rateLaw2 #_R2
 9389 480,757 837 _rateLaw2 #_R2
 9390 752,757 865 _rateLaw2 #_R2
 9391 754,757 866 _rateLaw2 #_R2
 9392 756,757 864 _rateLaw2 #_R2
 9393 757,758 912 _rateLaw2 #_R2
 9394 757,760 913 _rateLaw2 #_R2
 9395 757,762 914 _rateLaw2 #_R2
 9396 8,759 889 _rateLaw2 #_R2
 9397 11,759 893 _rateLaw2 #_R2
 9398 18,759 897 _rateLaw2 #_R2
 9399 20,759 806 _rateLaw2 #_R2
 9400 31,759 802 _rateLaw2 #_R2
 9401 33,759 901 _rateLaw2 #_R2
 9402 35,759 616 _rateLaw2 #_R2
 9403 37,759 808 _rateLaw2 #_R2
 9404 66,759 532 _rateLaw2 #_R2
 9405 68,759 814 _rateLaw2 #_R2
 9406 70,759 618 _rateLaw2 #_R2
 9407 72,759 620 _rateLaw2 #_R2
 9408 74,759 622 _rateLaw2 #_R2
 9409 135,759 636 _rateLaw2 #_R2
 9410 137,759 638 _rateLaw2 #_R2
 9411 139,759 656 _rateLaw2 #_R2
 9412 141,759 645 _rateLaw2 #_R2
 9413 143,759 647 _rateLaw2 #_R2
 9414 145,759 765 _rateLaw2 #_R2
 9415 180,759 658 _rateLaw2 #_R2
 9416 181,759 660 _rateLaw2 #_R2
 9417 292,759 815 _rateLaw2 #_R2
 9418 294,759 817 _rateLaw2 #_R2
 9419 296,759 833 _rateLaw2 #_R2
 9420 315,759 819 _rateLaw2 #_R2
 9421 422,759 821 _rateLaw2 #_R2
 9422 423,759 838 _rateLaw2 #_R2
 9423 425,759 870 _rateLaw2 #_R2
 9424 427,759 871 _rateLaw2 #_R2
 9425 430,759 876 _rateLaw2 #_R2
 9426 432,759 877 _rateLaw2 #_R2
 9427 433,759 880 _rateLaw2 #_R2
 9428 435,759 881 _rateLaw2 #_R2
 9429 480,759 841 _rateLaw2 #_R2
 9430 752,759 886 _rateLaw2 #_R2
 9431 754,759 887 _rateLaw2 #_R2
 9432 756,759 912 _rateLaw2 #_R2
 9433 758,759 915 _rateLaw2 #_R2
 9434 759,760 916 _rateLaw2 #_R2
 9435 759,762 917 _rateLaw2 #_R2
 9436 8,761 890 _rateLaw2 #_R2
 9437 11,761 894 _rateLaw2 #_R2
 9438 18,761 898 _rateLaw2 #_R2
 9439 20,761 807 _rateLaw2 #_R2
 9440 31,761 810 _rateLaw2 #_R2
 9441 33,761 902 _rateLaw2 #_R2
 9442 35,761 617 _rateLaw2 #_R2
 9443 37,761 811 _rateLaw2 #_R2
 9444 66,761 624 _rateLaw2 #_R2
 9445 68,761 904 _rateLaw2 #_R2
 9446 70,761 625 _rateLaw2 #_R2
 9447 72,761 627 _rateLaw2 #_R2
 9448 74,761 629 _rateLaw2 #_R2
 9449 135,761 640 _rateLaw2 #_R2
 9450 137,761 642 _rateLaw2 #_R2
 9451 139,761 768 _rateLaw2 #_R2
 9452 141,761 648 _rateLaw2 #_R2
 9453 143,761 650 _rateLaw2 #_R2
 9454 145,761 826 _rateLaw2 #_R2
 9455 180,761 770 _rateLaw2 #_R2
 9456 181,761 773 _rateLaw2 #_R2
 9457 292,761 816 _rateLaw2 #_R2
 9458 294,761 828 _rateLaw2 #_R2
 9459 296,761 834 _rateLaw2 #_R2
 9460 315,761 830 _rateLaw2 #_R2
 9461 422,761 839 _rateLaw2 #_R2
 9462 423,761 840 _rateLaw2 #_R2
 9463 425,761 872 _rateLaw2 #_R2
 9464 427,761 873 _rateLaw2 #_R2
 9465 430,761 878 _rateLaw2 #_R2
 9466 432,761 879 _rateLaw2 #_R2
 9467 433,761 882 _rateLaw2 #_R2
 9468 435,761 883 _rateLaw2 #_R2
 9469 480,761 844 _rateLaw2 #_R2
 9470 752,761 908 _rateLaw2 #_R2
 9471 754,761 910 _rateLaw2 #_R2
 9472 756,761 913 _rateLaw2 #_R2
 9473 758,761 916 _rateLaw2 #_R2
 9474 760,761 918 _rateLaw2 #_R2
 9475 761,762 919 _rateLaw2 #_R2
 9476 8,763 891 _rateLaw2 #_R2
 9477 11,763 895 _rateLaw2 #_R2
 9478 18,763 899 _rateLaw2 #_R2
 9479 20,763 809 _rateLaw2 #_R2
[truncated: 100,867 more chars]
