# Supplementary material for: Automated visualization of rule-based models
Source: PLoS Comput Biol. 2017 Nov 13;13(11):e1005857. doi: 10.1371/journal.pcbi.1005857 (PMC5703574; doi:10.1371/journal.pcbi.1005857)
Supplement: S2 Dataset — (ZIP) [file pcbi.1005857.s010.zip › model_analysis/models/Pekalski2013.net]

# Created by BioNetGen 2.2.6-stable
begin parameters
    1 k_v                  5  # Constant
    2 R                    7e+3  # Constant
    3 K_N                  1e+5  # Constant
    4 K_NN                 2e+5  # Constant
    5 NFkB_tot             1e+5  # Constant
    6 c_deg                2e-4  # Constant
    7 k_b                  1.2e-5  # Constant
    8 c_sec                1e-5  # Constant
    9 c_b                  1e+4  # Constant
   10 k_f                  1.2e-3  # Constant
   11 k_a                  1e-5  # Constant
   12 k_A20                1e+5  # Constant
   13 k_i                  1e-2  # Constant
   14 k_1                  6e-10  # Constant
   15 k_2                  1e+4  # Constant
   16 k_3                  2e-3  # Constant
   17 k_4                  1e-3  # Constant
   18 q_1                  4e-7  # Constant
   19 q_2                  1e-6  # Constant
   20 q_1t                 4e-8  # Constant
   21 q_2t                 1e-6  # Constant
   22 q_2tt                2e-3  # Constant
   23 lambda               0.025  # Constant
   24 c_1                  1e-1  # Constant
   25 c_3                  7.5e-4  # Constant
   26 c_4                  5e-1  # Constant
   27 c_3t                 7.5e-4  # Constant
   28 c_4t                 5e-2  # Constant
   29 a_1                  5e-7  # Constant
   30 a_2                  1e-7  # Constant
   31 a_3                  5e-7  # Constant
   32 c_5                  5e-4  # Constant
   33 t_p                  1e-2  # Constant
   34 c_5a                 1e-4  # Constant
   35 c_5t                 2e-4  # Constant
   36 c_6a                 2e-5  # Constant
   37 i_1                  1e-2  # Constant
   38 e_2a                 5e-2  # Constant
   39 i_1a                 2e-3  # Constant
   40 e_1a                 5e-3  # Constant
   41 k_NFkBIkB            a_1*k_v  # ConstantExpression
   42 k_TNFdeg             c_sec+c_5t  # ConstantExpression
   43 _InitialConc1        0.06*NFkB_tot  # ConstantExpression
   44 _InitialConc2        0.1*NFkB_tot  # ConstantExpression
   45 _InitialConc3        3*1e4  # Constant
   46 _InitialConc4        1e5-NFkB_tot  # ConstantExpression
end parameters
begin functions
    1 k_Ractivation() c_sec/(TNFR_i+c_b)
    2 k_IKKKactivation() ((TNFR_a*k_a)*k_A20)/(k_A20+A20)
    3 k_IKKactivation() (k_1*IKKK_a)*IKKK_a
    4 k_IKKintermetiation() (k_3/k_2)*(k_2+A20)
end functions
begin species
    1 TNFR(st~a) 0
    2 TNFR(st~i) R
    3 IKK(st~n) K_NN
    4 IKK(st~a) 0
    5 IKK(st~i) 0
    6 IKK(st~ii) 0
    7 IKKK(st~n) K_N
    8 IKKK(st~a) 0
    9 IkBa(bin,loc~n,pho~p) 0
   10 IkBa(bin,loc~n,pho~0) _InitialConc1
   11 IkBa(bin,loc~c,pho~0) _InitialConc2
   12 IkBa_mRNA() 10
   13 A20() _InitialConc3
   14 A20_mRNA() 10
   15 NFkB(bin,loc~n) 0
   16 NFkB(bin,loc~c) _InitialConc4
   17 TNF(loc~e) 0
   18 TNF(loc~i) 0
   19 TNF_mRNA() 0
   20 GIkBa(st~0) 2
   21 GIkBa(st~1) 0
   22 GA20(st~0) 2
   23 GA20(st~1) 0
   24 GTNF(st~0) 2
   25 GTNF(st~1) 0
   26 IkBa(bin!1,loc~c,pho~0).NFkB(bin!1,loc~c) NFkB_tot
   27 IkBa(bin!1,loc~n,pho~0).NFkB(bin!1,loc~n) 0
   28 IkBa(bin!1,loc~c,pho~p).NFkB(bin!1,loc~c) 0
   29 Trash() 0
   30 IkBa(bin,loc~c,pho~p) 0
end species
begin reactions
    1 17 29 c_deg #_R1
    2 2,17 1,17 k_b #_R2
    3 2,18 1,18 k_Ractivation #_R3
    4 1 2 k_f #_R4
    5 7 8 k_IKKKactivation #_R5
    6 8 7 k_i #_R6
    7 3 4 k_IKKactivation #_R7
    8 4 5 k_IKKintermetiation #_R8
    9 5 6 k_4 #_R9
   10 6 3 k_4 #_R10
   11 15,22 15,23 q_1 #_R11
   12 15,20 15,21 q_1 #_R12
   13 10,23 10,22 q_2 #_R13
   14 10,21 10,20 q_2 #_R14
   15 15,24 15,25 q_1t #_R15
   16 10,25 10,24 q_2t #_R16
   17 25 24 q_2tt #_R17
   18 25 19,25 lambda #_R18
   19 23 14,23 c_1 #_R19
   20 21 12,21 c_1 #_R20
   21 14 29 c_3 #_R21
   22 12 29 c_3 #_R22
   23 14 13,14 c_4 #_R23
   24 12 11,12 c_4 #_R24
   25 19 29 c_3t #_R25
   26 19 18,19 c_4t #_R26
   27 11,16 26 a_1 #_R27
   28 10,15 27 k_NFkBIkB #_R28
   29 4,11 4,30 a_2 #_R29
   30 4,26 4,28 a_3 #_R30
   31 13 29 c_5 #_R31
   32 28 16 t_p #_R33
   33 11 29 c_5a #_R34
   34 18 29 k_TNFdeg #_R35
   35 26 16 c_6a #_R36
   36 16 15 i_1 #_R37
   37 11 10 i_1a #_R38
   38 10 11 e_1a #_R39
   39 27 26 e_2a #_R40
   40 30 29 t_p #_R32
end reactions
begin groups
    1 TNFR_a               1
    2 TNFR_i               2
    3 A20                  13
    4 IKKK_a               8
    5 IKK_a                4
    6 NFkB_nuc             15
    7 NFkB_cyt             16
    8 NFkB_IkBa_p_cyt      28
    9 NFkB_IkBa_u_cyt      26
   10 NFkB_IkBa_u_nuc      27
   11 TNF_ext              17
   12 TNF_int              18
   13 IKK_n                3
   14 IKK_i                5
   15 IkBa_p_cyt           30
   16 IkBa_u_cyt           11
   17 IkBa_u_nuc           10
   18 tA20                 14
   19 tIkB                 12
   20 tTNF                 19
   21 gA20_a               23
   22 gA20_i               22
   23 gTNF_a               25
   24 gTNF_i               24
   25 gIkBa_a              21
   26 gIkBa_i              20
   27 IKK_tot_             3,4,5,6
   28 NFkB_tot_            15,16,26,27,28
   29 IKKK_tot_            7,8
end groups
