# Supplementary material for: Automated visualization of rule-based models
Source: PLoS Comput Biol. 2017 Nov 13;13(11):e1005857. doi: 10.1371/journal.pcbi.1005857 (PMC5703574; doi:10.1371/journal.pcbi.1005857)
Supplement: S2 Dataset — (ZIP) [file pcbi.1005857.s010.zip › model_analysis/models/rxn/An2009.bngl]

begin parameters
LPS_MD2_Bind 0.001
LPS_MD2_Unbind 0.1
LPS_CD14_Bind 0.001
LPS_CD14_Unbind 0.1
CD14_MD2_Bind 0.001
CD14_MD2_Unbind 0.1
LPS_TLR4_Bind 0.001
LPS_TLR4_Unbind 0.1
CD14_TLR4_Bind 0.001
CD14_TLR4_Unbind 0.1
MD2_TLR4_Bind 0.001
MD2_TLR4_Unbind 0.1
TLR4_Complex_Dimer_Bind 0.001
TLR4_Complex_Dimer_Unbind 0.1
RP1_TRIF_Bind 0.001
RP1_TRIF_Unbind 0.1
TRIF_TRAF6_Bind 0.001
TRIF_TRAF6_Unbind 0.1
RP1_TRAF6_Bind 0.001
RP1_TRAF6_Unbind 0.1
TLR4_TRAM_Bind 0.001
TLR4_TRAM_Unbind 0.1
TLR4TRAM_TRIF_Bind 0.001
TLR4TRAM_TRIF_Unbind 0.1
TRAF6_TRIF_Bind 0.001
TRAF6_TRIF_Unbind 0.1
TRAF6TRIF_TAK1_Activate 0.001
MyD88_IRAK4_Bind 0.001
MyD88_IRAK4_Unbind 0.1
MyD88_IRAK1_Bind 0.001
MyD88_IRAK1_Unbind 0.1
IRAK1_IRAK4_Bind 0.001
IRAK1_IRAK4_Unbind 0.1
TLR4_MAL_Bind 0.001
TLR4_MAL_Unbind 0.1
TLR4MAL_MyD88_Bind 0.001
TLR4MAL_MyD88_Unbind 0.1
MyD88IRAK1_TRAF6_Bind 0.001
MyD88IRAK1_TRAF6_B_Unbind 0.1
MyD88IRAK1TRAF6_TAK1_Activate 0.001
TRAF6_MyD88IRAK1_Bind 0.001
TRAF6_MyD88IRAK1_Unbind 0.1
TAK1_Ikk_Complex_Activate 0.001
Ikk_complex_IkB_Phos 0.00001
IkB_Proteasome23_Degrade 0.1
p65_p50_Bind 0.001
p65_p50_Unbind 0.1
NFkB_DNA_A20_Bind 0.001
A20_Transcription_Execute 1
A20_TRAF6_Bind 0.001
A20_TRAF6_Unbind 0.1
NFkB_DNA_A20_Unbind 0.1
NFkB_DNA_TNF_Bind 0.001
NFkB_DNA_TNF_Unbind 0.1
TNF_Transcription_Execute 1
CD14_Init 10000
MD2_Init 10000
TLR_Init 10000
LPS_Init 100
TRAM_Init 10000
MAL_Init 10000
TRIF_Init 10000
MyD88_Init 10000
RP1_Init 10000
IRAK1_Init 10000
IRAK4_Init 10000
TRAF6_Init 10000
TAK1_Init 10000
Ikk_Complex_Init 10000
Proteasome23_Init 10000
p65_Init 10000
IkB_Init 10000
p50_Init 10000
DNA 2
A20_Translation_Execute 0.1
TNF_Translation_Execute 0.1
TAK1_Degradation 0
NFkB_Degredation 0
A20_MyD88IRAK1TRAF6_Degrade 10
A20_TRAF6TRIFRP1_Degrade 10
A20_Init 0
A20_Preconditioned 0
Ikk_Degradation_Rate 0
NFkB_DNA_IkB_Bind 0.001
NFkB_DNA_IkB_Unbind 0.01
IkB_Transcription_Execute 1
IkB_Translation_Execute 0.1
A20_IkkAct_Deactivate 10
IkB_DegradeNFkB 0.001
NFkB_Inactive_Cytoplasm 10000
NFkB_IkB_Bind 0.001
NFkB_Translocation_Nucleus 0.01
NFkB_IkB_Unbind 0.0001
TAK1_Deactivation 0.10
Ikk_Deactivation 0
TNF_Degrade 0.0005
A20_Degrade 0.0001
end parameters

begin molecule types
 CD14(TLR4,MD2,LPS)
 MD2(CD14,TLR4,LPS)
 TLR4(MAL,TRAM,TLR4,CD14,MD2,LPS)
 TRAM(TLR4,TRIF)
 TRIF(TRAM,TRAF6,RIP1,TRAF4,SARM)
 SARM(TRIF)
 TRAF4(TRAF6,TAK1,TRIF)
 IRAK1(IRAK4,MyD88,Tollip,TRAF6)
 Tollip(IRAK1)
 IRAK4(Myd88,IRAKM,IRAK1)
 IRAKM(IRAK4)
 RP1(TRIF,TRAF6,TAK1,p38)
 TRAF6(IRAK1,TRIF,RP1,TAK1,TRAF4,A20,JNK,p38)
 A20(TRAF6)
 MyD88(MAL,IRAK1,IRAK4,MyD88s)
 MyD88s(MyD88,IRAK1)
 MAL(TLR4,MyD88,SOCS1)
 LPS(MD2,TLR4,CD14,LPS)
 TAK1(TRAF6,Activation~No~Yes)
 Ikk_Complex(Activation~No~Yes)
 IkB(Phos~No~Yes,p65,p50,Degrade~No~Yes)
 Proteasome26s(IkB)
 TNF(TNFr)
 TNFmRNA(Translation~On~Off)
 A20mRNA(Translation~On~Off)
 iNOSmRNA(Translation~On~Off)
 IkBmRNA(Translation~On~Off)
 DNA(A20,TNF,iNOS,IL10,IkB,c,c)
 Trash(c)
 Administer(c)
 NFkB(Transcription~No~Yes,Activation~No~Yes,Location~Cytoplasm~Nucleus)
end molecule types

begin seed species
CD14: CD14(TLR4,MD2,LPS) CD14_Init
MD2: MD2(CD14,TLR4,LPS) MD2_Init
TLR4: TLR4(MAL,TRAM,TLR4,CD14,MD2,LPS) TLR_Init
TRAM: TRAM(TLR4,TRIF) TRAM_Init
MAL: MAL(TLR4,MyD88,SOCS1) MAL_Init
TRIF: TRIF(TRAM,TRAF6,RIP1,SARM,TRAF4) TRIF_Init
MyD88: MyD88(MAL,IRAK1,IRAK4,MyD88s) MyD88_Init
RP1: RP1(TRIF,TRAF6,TAK1,p38) RP1_Init
IRAK1: IRAK1(IRAK4,MyD88,Tollip,TRAF6) IRAK1_Init
IRAK4: IRAK4(Myd88,IRAKM,IRAK1) IRAK4_Init
TRAF6: TRAF6(IRAK1,TRIF,RP1,TAK1,TRAF4,A20,JNK,p38) TRAF6_Init
TAK1: TAK1(TRAF6,Activation~No) TAK1_Init
Ikk_Complex: Ikk_Complex(Activation~No) Ikk_Complex_Init
Proteasome23: Proteasome26s(IkB) Proteasome23_Init
IkB: IkB(Phos~No,p65,p50,Degrade~No) IkB_Init
DNA: DNA(A20,TNF,iNOS,IL10,IkB,c,c) DNA
LPS: LPS(MD2,TLR4,CD14,LPS) LPS_Init
A20: A20(TRAF6) A20_Preconditioned
NFkB_Inactive_Cytoplasm: NFkB(Transcription~No,Activation~No,Location~Cytoplasm) NFkB_Inactive_Cytoplasm
end seed species

begin reaction rules
LPS_MD2: LPS(MD2,TLR4,CD14,LPS)+MD2(CD14,TLR4,LPS)<->LPS(MD2!0,TLR4,CD14,LPS).MD2(CD14,TLR4,LPS!0) LPS_MD2_Bind,LPS_MD2_Unbind 
LPS_MD2_CD14: LPS(MD2!0,TLR4,CD14,LPS).MD2(CD14,TLR4,LPS!0)+CD14(TLR4,MD2,LPS)<->LPS(MD2!0,TLR4,CD14!1,LPS).MD2(CD14,TLR4,LPS!0).CD14(TLR4,MD2,LPS!1) LPS_CD14_Bind,LPS_CD14_Unbind 
LPS_MD2_CD14_TLR4: LPS(MD2!0,TLR4,CD14!1,LPS).MD2(CD14,TLR4,LPS!0).CD14(TLR4,MD2,LPS!1)+TLR4(MAL,TRAM,TLR4,CD14,MD2,LPS)<->LPS(MD2!0,TLR4!1,CD14!2,LPS).MD2(CD14!3,TLR4!4,LPS!0).CD14(TLR4!5,MD2!3,LPS!2).TLR4(MAL,TRAM,TLR4,CD14!5,MD2!4,LPS!1) LPS_TLR4_Bind,LPS_TLR4_Unbind 
TLR4_Dimerization: TLR4(TLR4,CD14!+,LPS!+,MD2!+)+TLR4(TLR4,CD14!+,MD2!+,LPS!+)<->TLR4(TLR4!0,CD14!+,LPS!+,MD2!+).TLR4(TLR4!0,CD14!+,LPS!+,MD2!+) TLR4_Complex_Dimer_Bind,TLR4_Complex_Dimer_Unbind 
TLR4_TRAM: TLR4(TLR4!+,CD14!+,LPS!+,MD2!+,TRAM,MAL)+TRAM(TLR4,TRIF)<->TRAM(TLR4!0,TRIF).TLR4(TLR4!+,CD14!+,LPS!+,MD2!+,TRAM!0,MAL) TLR4_TRAM_Bind,TLR4_TRAM_Unbind 
TLR4TRAM_TRIF: TRAM(TLR4!0,TRIF).TLR4(TLR4!+,CD14!+,LPS!+,MD2!+,TRAM!0,MAL)+TRIF(TRAM,TRAF6!+,RIP1!+,TRAF4,SARM)<->TRAM(TLR4!0,TRIF!1).TLR4(TLR4!+,CD14!+,LPS!+,MD2!+,TRAM!0,MAL).TRIF(TRAM!1,TRAF6!+,RIP1!+,TRAF4,SARM) TLR4TRAM_TRIF_Bind,TLR4TRAM_TRIF_Unbind 
TLR4TRAMTRIFTRAF6_TAK1: TRAM(TLR4!0,TRIF!1).TLR4(TLR4!+,CD14!+,LPS!+,MD2!+,TRAM!0,MAL).TRIF(TRAM!1,TRAF6!+,RIP1!+,TRAF4,SARM)+TAK1(TRAF6,Activation~No)->TRAM(TLR4!0,TRIF!1).TLR4(TLR4!+,CD14!+,LPS!+,MD2!+,TRAM!0,MAL).TRIF(TRAM!1,TRAF6!+,RIP1!+,TRAF4,SARM)+TAK1(TRAF6,Activation~Yes) TRAF6TRIF_TAK1_Activate 
MyD88_IRAK4: MyD88(MAL,IRAK1,IRAK4,MyD88s)+IRAK4(Myd88,IRAKM,IRAK1)<->MyD88(MAL,IRAK1,IRAK4!0,MyD88s).IRAK4(Myd88!0,IRAKM,IRAK1) MyD88_IRAK4_Bind,MyD88_IRAK4_Unbind 
MyD88_IRAK1: MyD88(MAL,IRAK1,IRAK4!0,MyD88s).IRAK4(Myd88!0,IRAKM,IRAK1)+IRAK1(IRAK4,MyD88,Tollip,TRAF6)<->IRAK1(IRAK4,MyD88!0,Tollip,TRAF6).MyD88(MAL,IRAK1!0,IRAK4!1,MyD88s).IRAK4(Myd88!1,IRAKM,IRAK1) MyD88_IRAK1_Bind,MyD88_IRAK1_Unbind 
TNF_Translation: TNFmRNA(Translation~On)->TNFmRNA(Translation~Off)+TNF(TNFr) TNF_Translation_Execute 
A20_Translation: A20mRNA(Translation~On)->A20mRNA(Translation~Off)+A20(TRAF6) A20_Translation_Execute 
TAK1_Degrade: TAK1(TRAF6,Activation~Yes)->Trash(c) TAK1_Degradation 
TLR4_MAL: TLR4(TLR4!+,CD14!+,LPS!+,MD2!+,TRAM,MAL)+MAL(TLR4,MyD88,SOCS1)<->TLR4(TLR4!+,CD14!+,LPS!+,MD2!+,TRAM,MAL!0).MAL(SOCS1,TLR4!0,MyD88) TLR4_MAL_Bind,TLR4_MAL_Unbind 
TLR4MAL_MyD88: TLR4(TLR4!+,CD14!+,LPS!+,MD2!+,TRAM,MAL!0).MAL(TLR4!0,MyD88,SOCS1)+IRAK1(IRAK4,MyD88!0,Tollip,TRAF6).MyD88(MAL,IRAK1!0,IRAK4!1,MyD88s).IRAK4(Myd88!1,IRAKM,IRAK1)<->TLR4(TLR4!+,CD14!+,LPS!+,MD2!+,TRAM,MAL!0).MAL(TLR4!0,MyD88!1,SOCS1).IRAK1(IRAK4,MyD88!2,Tollip,TRAF6).MyD88(MAL!1,IRAK1!2,IRAK4!3,MyD88s).IRAK4(Myd88!3,IRAKM,IRAK1) TLR4MAL_MyD88_Bind,TLR4MAL_MyD88_Unbind 
MyD88IRAK1_TRAF6: TRAF6(IRAK1,TRIF,RP1,TRAF4,A20,JNK,p38,TAK1)+TLR4(TLR4!+,CD14!+,LPS!+,MD2!+,TRAM,MAL!0).MAL(TLR4!0,MyD88!1,SOCS1).IRAK1(IRAK4,MyD88!2,Tollip,TRAF6).MyD88(MAL!1,IRAK1!2,IRAK4!3,MyD88s).IRAK4(Myd88!3,IRAKM,IRAK1)<->TRAF6(IRAK1!0,TRIF,RP1,TRAF4,A20,JNK,p38,TAK1).TLR4(TLR4!+,CD14!+,LPS!+,MD2!+,TRAM,MAL!1).MAL(TLR4!1,MyD88!2,SOCS1).IRAK1(IRAK4,MyD88!3,Tollip,TRAF6!0).MyD88(MAL!2,IRAK1!3,IRAK4!4,MyD88s).IRAK4(Myd88!4,IRAKM,IRAK1) MyD88IRAK1_TRAF6_Bind,MyD88IRAK1_TRAF6_B_Unbind 
A20_MyD88IRAK1TRAF6: TRAF6(IRAK1!0,TRIF,RP1,TRAF4,A20,JNK,p38,TAK1).TLR4(TLR4!+,CD14!+,LPS!+,MD2!+,TRAM,MAL!1).MAL(TLR4!1,MyD88!2,SOCS1).IRAK1(IRAK4,MyD88!3,Tollip,TRAF6!0).MyD88(MAL!2,IRAK1!3,IRAK4!4,MyD88s).IRAK4(Myd88!4,IRAKM,IRAK1)+A20(TRAF6)->TRAF6(IRAK1,TRIF,RP1,TAK1,TRAF4,A20,JNK,p38)+TLR4(TLR4!+,CD14!+,LPS!+,MD2!+,TRAM,MAL!0).MAL(TLR4!0,MyD88!1,SOCS1).IRAK1(IRAK4,MyD88!2,Tollip,TRAF6).MyD88(MAL!1,IRAK1!2,IRAK4!3,MyD88s).IRAK4(Myd88!3,IRAKM,IRAK1)+A20(TRAF6) A20_MyD88IRAK1TRAF6_Degrade 
MyD88IRAK1TRAF6_TAK1: TRAF6(IRAK1!0,TRIF,RP1,TRAF4,A20,JNK,p38,TAK1).TLR4(TLR4!+,CD14!+,LPS!+,MD2!+,TRAM,MAL!1).MAL(TLR4!1,MyD88!2,SOCS1).IRAK1(IRAK4,MyD88!3,Tollip,TRAF6!0).MyD88(MAL!2,IRAK1!3,IRAK4!4,MyD88s).IRAK4(Myd88!4,IRAKM,IRAK1)+TAK1(TRAF6,Activation~No)->TRAF6(IRAK1!0,TRIF,RP1,TRAF4,A20,JNK,p38,TAK1).TLR4(TLR4!+,CD14!+,LPS!+,MD2!+,TRAM,MAL!1).MAL(TLR4!1,MyD88!2,SOCS1).IRAK1(IRAK4,MyD88!3,Tollip,TRAF6!0).MyD88(MAL!2,IRAK1!3,IRAK4!4,MyD88s).IRAK4(Myd88!4,IRAKM,IRAK1)+TAK1(TRAF6,Activation~Yes) MyD88IRAK1TRAF6_TAK1_Activate 
IkB_Translation: IkBmRNA(Translation~On)->IkBmRNA(Translation~Off)+IkB(Phos~No,p65,p50,Degrade~No) IkB_Translation_Execute 
TRIF_RP1: TRIF(TRAM,TRAF6,RIP1,TRAF4,SARM)+RP1(TRIF,TRAF6,TAK1,p38)<->RP1(TRIF!0,TRAF6,TAK1,p38).TRIF(TRAM,TRAF6,RIP1!0,TRAF4,SARM) RP1_TRIF_Bind,RP1_TRIF_Unbind 
TRIF_TRAF6: RP1(TRIF!0,TRAF6,TAK1,p38).TRIF(TRAM,TRAF6,RIP1!0,TRAF4,SARM)+TRAF6(IRAK1,TRIF,RP1,TAK1,TRAF4,A20,JNK,p38)<->RP1(TRIF!0,TRAF6!1,TAK1,p38).TRIF(TRAM,TRAF6!2,RIP1!0,TRAF4,SARM).TRAF6(IRAK1,TRIF!2,RP1!1,TAK1,TRAF4,A20,JNK,p38) TRIF_TRAF6_Bind,TRIF_TRAF6_Unbind 
A20_IkkAct_Deactivate: A20(TRAF6)+Ikk_Complex(Activation~Yes)->A20(TRAF6)+Ikk_Complex(Activation~No) A20_IkkAct_Deactivate 
A20_TRAF6TRIFRP1_Degrade: A20(TRAF6)+RP1(TRIF!0,TRAF6!1,TAK1,p38).TRIF(TRAM,TRAF6!2,RIP1!0,TRAF4,SARM).TRAF6(IRAK1,TRIF!2,RP1!1,TAK1,TRAF4,A20,JNK,p38)->TRAF6(IRAK1,TRIF,RP1,TAK1,TRAF4,A20,JNK,p38)+RP1(TRIF,TRAF6,TAK1,p38)+TRIF(TRAM,TRAF6,RIP1,TRAF4,SARM)+A20(TRAF6) A20_TRAF6TRIFRP1_Degrade 
Ikk_complex_IkB_Phos: Ikk_Complex(Activation~Yes)+NFkB(Transcription~No,Activation~No!0!1,Location~Cytoplasm).IkB(Phos~No,p65!0,p50!1,Degrade~No)->Ikk_Complex(Activation~Yes)+NFkB(Transcription~No,Activation~No!0!1,Location~Cytoplasm).IkB(p65!0,p50!1,Degrade~No,Phos~Yes) Ikk_complex_IkB_Phos 
NFkB_Translocation_Nucleus: NFkB(Transcription~No,Activation~Yes,Location~Cytoplasm)<->NFkB(Transcription~No,Activation~Yes,Location~Nucleus) NFkB_Translocation_Nucleus,NFkB_Translocation_Nucleus 
NFkB_DNA_A20: NFkB(Transcription~No,Activation~Yes,Location~Nucleus)+DNA(A20)<->DNA(A20!0).NFkB(Transcription~Yes!0,Activation~Yes,Location~Nucleus) NFkB_DNA_A20_Bind,NFkB_DNA_A20_Unbind 
IkB_DegradeNFkBA20: DNA(A20!0).NFkB(Transcription~Yes!0,Activation~Yes,Location~Nucleus)+IkB(Phos~No,p65,p50,Degrade~No)->DNA(A20)+NFkB(Transcription~No,Activation~No!0!1,Location~Cytoplasm).IkB(Phos~No,p65!0,p50!1,Degrade~No) IkB_DegradeNFkB 
NFkB_DNA_TNF: NFkB(Transcription~No,Activation~Yes,Location~Nucleus)+DNA(TNF)<->DNA(TNF!0).NFkB(Transcription~Yes!0,Activation~Yes,Location~Nucleus) NFkB_DNA_TNF_Bind,NFkB_DNA_TNF_Unbind 
NFkB_DNA_IkB: NFkB(Transcription~No,Activation~Yes,Location~Nucleus)+DNA(IkB)<->DNA(IkB!0).NFkB(Transcription~Yes!0,Activation~Yes,Location~Nucleus) NFkB_DNA_IkB_Bind,NFkB_DNA_IkB_Unbind 
IkB_Proteasome23_Degrade: Proteasome26s(IkB)+NFkB(Transcription~No,Activation~No!0!1,Location~Cytoplasm).IkB(Phos~Yes,p65!0,p50!1,Degrade~No)->IkB(Phos~Yes,p65,p50,Degrade~Yes!0).Proteasome26s(IkB!0)+NFkB(Transcription~No,Activation~Yes,Location~Cytoplasm) IkB_Proteasome23_Degrade 
#NFkB_IkB_Bind: NFkB(Location~Cytoplasm,Activation~*)+IkB(Phos~No,p65,p50,Degrade~No)<->NFkB(Activation~*!0!1,Location~Cytoplasm).IkB(Phos~No,p65!0,p50!1,Degrade~No) NFkB_IkB_Bind,NFkB_IkB_Unbind 
NFkB_IkB_Bind: NFkB(Location~Cytoplasm,Activation)+IkB(Phos~No,p65,p50,Degrade~No)<->NFkB(Activation!0!1,Location~Cytoplasm).IkB(Phos~No,p65!0,p50!1,Degrade~No) NFkB_IkB_Bind,NFkB_IkB_Unbind 

Proteasome23_Release: IkB(Degrade~Yes!0).Proteasome26s(IkB!0)->IkB(Degrade~Yes)+Proteasome26s(IkB) IkB_Proteasome23_Degrade 
IkB_Transcription_Execute: DNA(IkB!0).NFkB(Transcription~Yes!0,Activation~Yes,Location~Nucleus)->IkBmRNA(Translation~On)+DNA(IkB!0).NFkB(Transcription~Yes!0,Activation~Yes,Location~Nucleus) IkB_Transcription_Execute 
A20_Transcription_Execute: DNA(A20!0).NFkB(Transcription~Yes!0,Activation~Yes,Location~Nucleus)->A20mRNA(Translation~On)+DNA(A20!0).NFkB(Transcription~Yes!0,Activation~Yes,Location~Nucleus) A20_Transcription_Execute 
TNF_Transcription_Execute: DNA(TNF!0).NFkB(Transcription~Yes!0,Activation~Yes,Location~Nucleus)->TNFmRNA(Translation~On)+DNA(TNF!0).NFkB(Transcription~Yes!0,Activation~Yes,Location~Nucleus) TNF_Transcription_Execute 
TAK1_Deactivation: TAK1(TRAF6,Activation~Yes)->TAK1(TRAF6,Activation~No) TAK1_Deactivation 
Ikk_Deactivation: Ikk_Complex(Activation~Yes)->Ikk_Complex(Activation~No) Ikk_Deactivation 
TAK1_Ikk_Complex_Activate: TAK1(TRAF6,Activation~Yes)+Ikk_Complex(Activation~No)->TAK1(TRAF6,Activation~Yes)+Ikk_Complex(Activation~Yes) TAK1_Ikk_Complex_Activate 
TNF_Degrade: TNF(TNFr)->Trash(c) TNF_Degrade 
A20_Degrade: A20(TRAF6)->Trash(c) A20_Degrade 
IkB_DegradeNFkBDNAIkB: DNA(IkB!0).NFkB(Transcription~Yes!0,Activation~Yes,Location~Nucleus)+IkB(Phos~No,p65,p50,Degrade~No)->DNA(IkB)+IkB(Phos~No,p65!0,p50!1,Degrade~No).NFkB(Transcription~No,Activation~No!0!1,Location~Cytoplasm) IkB_DegradeNFkB 
IkB_DegradeNFkBDNA_TNF: DNA(TNF!0).NFkB(Transcription~Yes!0,Activation~Yes,Location~Nucleus)+IkB(Phos~No,p65,p50,Degrade~No)->DNA(TNF)+IkB(Phos~No,p65!0,p50!1,Degrade~No).NFkB(Transcription~No,Activation~No!0!1,Location~Cytoplasm) IkB_DegradeNFkB 
end reaction rules

begin observables
Molecules TNF TNF(TNFr) 
Molecules Activated_TAK1 TAK1(TRAF6,Activation~Yes) 
Molecules Activated_Ikk_complex Ikk_Complex(Activation~Yes) 
Molecules A20 A20(TRAF6) 
Molecules NFkB_Active_Cyto NFkB(Transcription~No,Activation~Yes,Location~Cytoplasm) 
Molecules NFkB_Active_Nucleus NFkB(Transcription~No,Activation~Yes,Location~Nucleus) 
Molecules IkB_Degraded IkB(Degrade~Yes) 
Molecules IkB_active IkB(Degrade~No) 
#Molecules NFkB_Inactive NFkB(Activation~*!+)
 
Molecules NFkB_Inactive NFkB(Activation!+) 
Molecules NonBoundNonPhos_IkB IkB(Phos~No,p65,p50,Degrade~No) 
Molecules IkBmRNA_Off IkBmRNA(Translation~Off) 
Molecules NFkB_DNA_IkB DNA(IkB!0).NFkB(Transcription~Yes!0,Activation~Yes,Location~Nucleus) 
Molecules Phos_IkB_NFkB NFkB(Transcription~No,Activation~No!0!1,Location~Cytoplasm).IkB(Phos~Yes,p65!0,p50!1,Degrade~No) 
Molecules IkB_Prot26s IkB(Phos~Yes,p65,p50,Degrade~Yes!0).Proteasome26s(IkB!0) 

#Molecules Unbound_Cyto_NFkB NFkB(Location~Cytoplasm,Activation) 
Molecules Unbound_Cyto_NFkB NFkB(Location~Cytoplasm,Activation) 

#Molecules Inactive_Cyto_NFkB NFkB(Activation~*!0!1,Location~Cytoplasm).IkB(Phos~No,p65!0,p50!1,Degrade~No) 
Molecules Inactive_Cyto_NFkB NFkB(Activation!0!1,Location~Cytoplasm).IkB(Phos~No,p65!0,p50!1,Degrade~No) 

Molecules TNFmRNA_Off TNFmRNA(Translation~Off) 
Molecules TNF_NFkB_DNA DNA(TNF!0).NFkB(Transcription~Yes!0,Activation~Yes,Location~Nucleus) 
Molecules A20_NFkB_DNA DNA(A20!0).NFkB(Transcription~Yes!0,Activation~Yes,Location~Nucleus) 
end observables

generate_network({overwrite=>1});

#setConcentration("LPS(MD2,TLR4,CD14,LPS)",0);
#simulate_ode({suffix=>"equil",t_end=>50000,n_steps=>10,atol=>1e-12,rtol=>1e-12,sparse=>1,steady_state=>1});

#BEGIN SIMULATION
#setConcentration("LPS(MD2,TLR4,CD14,LPS)","LPS_Init");
#writeSBML();
#writeMfile();
#simulate_ode({t_end=>100000,n_steps=>500,atol=>1e-12,rtol=>1e-12,sparse=>0});
