# Supplementary material for: Automated visualization of rule-based models
Source: PLoS Comput Biol. 2017 Nov 13;13(11):e1005857. doi: 10.1371/journal.pcbi.1005857 (PMC5703574; doi:10.1371/journal.pcbi.1005857)
Supplement: S2 Dataset — (ZIP) [file pcbi.1005857.s010.zip › model_analysis/models/rxn/Barua2009.bngl]

begin parameters
kon_dimer	1.0      # units = 1/(uM.s)       
koff_dimer	0.1      # units = 1/s             
kon_SH2		1.0      # units = 1/(uM.s)
koff_SH2	0.1      # units = 1/s
kphos_slow	0.1      # units = 1/s
kphos_fast	1.0      # units = 1/s
Jtot            0.000014 # units = uM
Stot            0.1      # units = uM
end parameters

begin molecule types
S(SH2,DD)

J(Y1~P,Y~U~P)

end molecule types

begin species
S(SH2,DD)       Stot
J(Y1~P,Y~U)     Jtot

end species

begin reaction rules

# JAK2-SH2B interaction
J(Y1~P) + S(SH2) <-> J(Y1~P!1).S(SH2!1) kon_SH2, koff_SH2

# SH2B dimerization 
S(DD) + S(DD) <-> S(DD!1).S(DD!1) kon_dimer, koff_dimer

# JAK2 phosphorylation
J(Y~U,Y1!1).S(SH2!1,DD!2).S(DD!2,SH2!3).J(Y1!3,Y~U) -> J(Y~P,Y1!1).S(SH2!1,DD!2).S(DD!2,SH2!3).J(Y1!3,Y~U) kphos_slow

J(Y~U,Y1!1).S(SH2!1,DD!2).S(DD!2,SH2!3).J(Y1!3,Y~P) -> J(Y~P,Y1!1).S(SH2!1,DD!2).S(DD!2,SH2!3).J(Y1!3,Y~P) kphos_fast


end reaction rules

begin observables
	Molecules 	J_mono    J(Y1~P)
	Molecules 	JS       J(Y1~P!1).S(SH2!1,DD)
	Molecules 	JSS    J(Y1~P!1).S(SH2!1,DD!2).S(SH2,DD!2)
	Molecules 	JSSJ      J.J
	Molecules 	J_active    J(Y~P)
	Molecules 	J_inactive   J(Y~U)
end observables

#generate_network({overwrite=>1, max_stoich=>{J=>2}});
generate_network({overwrite=>1})
#simulate_ode({t_end=>10000, n_steps=>10000,atoll=>1e-08,rtol=>1e-08,sparse=>1});
