# Supplementary material for: Automated visualization of rule-based models
Source: PLoS Comput Biol. 2017 Nov 13;13(11):e1005857. doi: 10.1371/journal.pcbi.1005857 (PMC5703574; doi:10.1371/journal.pcbi.1005857)
Supplement: S2 Dataset — (ZIP) [file pcbi.1005857.s010.zip › model_analysis/models/rxn/BaruaBCR2012.bngl]

begin parameters
# Parameter values of Table 1
# see Table 1 and Methods section for additional information
p1 3.0e5 # molecules/cell
p2 10.0 # /sec
p3 3.0e-4 # /sec
p4 3.0e-7 # /(molecules/cell)/sec
p5 30.0 # /sec
p6 3.0e-5 # /(molecules/cell)/sec
p7 0.3 # /sec
p8 0.1 # /sec
p9 3.0e-6 # /(molecules/cell)/sec
p10 0.3 # /sec
p11 1.0e-5 # /(molecules/cell)/sec
p12 1.0e3 # /sec
p13 30.0 # /sec
p14 0.1 # /sec
p15 3.0e-7 # /(molecules/cell)/sec
p16 3.0e-3 # /sec
p17 1.0e-10 # /(molecules/cell)/sec
p18 1.0e-7 # /(molecules/cell)/sec
p19 1.0e-7 # /(molecules/cell)/sec
p20 3.0e-5 # /(molecules/cell)/sec
p21 1.0e3 # /sec
p22 3.0e-6 # /(molecules/cell)/sec
p23 3.0e-4 # /(molecules/cell)/sec
p24 1.0 # /sec
p25 5.0 # dimensionless
# Strength of antigen signal
# c=0, tonic signaling; c>0, antigen-induced signaling
c 0.0 # dimensionless
# Protein copy numbers
BT p1 # total amount of BCR
LT p1 # total amount of Lyn
FT p1 # total amount of Fyn
PT p1 # total amount of PAG
CT p1 # total amount of Csk
ST p1 # total amount of Syk
# Rate constants for association, dissociation and phosphorylation reactions
# these reactions are illustrated in Fig. 1
kf1 p4 # 1: Lyn(unique) binds BCR(Y188_Y199~0)
kr1 p5 # reverse of 1

kf2a p6 # 2a: Lyn(SH2) binds BCR(Y188_Y199~P)
kf2b p6 # 2b: Lyn(SH2) binds BCR(Y188_Y199~PP)
kr2a p7 # reverse of 2a
kr2b p8 # reverse of 2b
kf3 p2 # 3: Lyn(SH2) binds Lyn(Y508~P) in cis
kr3 p3 # reverse of 3
kp4a c*p19 # 4a: Lyn-catalyzed phosphorylation of BCR(Y188_Y199~0)
kp4b c*p19 # 4b: Lyn-catalyzed phosphorylation of BCR(Y188_Y199~P)
kp4c c*p20 # 4c: Lyn-catalyzed phosphorylation of BCR(Y188_Y199~0)
kp4d c*p20 # 4d: Lyn-catalyzed phosphorylation of BCR(Y188_Y199~P)
kp5a c*p19 # 5a: Lyn-catalyzed phosphorylation of BCR(Y196_Y207~0)
kp5b c*p19 # 5b: Lyn-catalyzed phosphorylation of BCR(Y196_Y207~P)
kp5c c*p20 # 5c: Lyn-catalyzed phosphorylation of BCR(Y196_Y207~0)
kp5d c*p20 # 5d: Lyn-catalyzed phosphorylation of BCR(Y196_Y207~P)
kp6a c*p19 # 6a: Lyn-catalyzed phosphorylation of Lyn(Y397~0)
kp6b c*p20 # 6b: Lyn-catalyzed phosphorylation of Lyn(Y397~0)
kp6c p17 # 6c: Lyn-catalyzed phosphorylation of Lyn(Y397~0)
kp6d p18 # 6d: Lyn-catalyzed phosphorylation of Lyn(Y397~0)
kp7a c*p19 # 7a: Lyn-catalyzed phosphorylation of Fyn(Y420~0)
kp7b c*p20 # 7b: Lyn-catalyzed phosphorylation of Fyn(Y420~0)
kp7c p17 # 7c: Lyn-catalyzed phosphorylation of Fyn(Y420~0)
kp7d p18 # 7d: Lyn-catalyzed phosphorylation of Fyn(Y420~0)
kp8a p21 # 8a: Lyn-catalyzed phosphorylation of PAG(Y387_Y417~0)
kp8b p21 # 8b: Lyn-catalyzed phosphorylation of PAG(Y163_Y181~0)
kp8c p21 # 8c: Lyn-catalyzed phosphorylation of PAG(Y317~0)
kf9 p4 # 9: Fyn(unique) binds BCR(Y188_Y199~0)
kr9 p5 # reverse of 9
kf10a p6 # 10a: Fyn(SH2) binds BCR(Y188_Y199~P)
kf10b p6 # 10b: Fyn(SH2) binds BCR(Y188_Y199~PP)
kr10a p7 # reverse of 10a
kr10b p8 # reverse of 10b
kf11 p2 # 11: Fyn(SH2) binds Fyn(Y531~P) in cis
kr11 p3 # reverse of 11
kp12a c*p19/p25 # 12a: Fyn-catalyzed phosphorylation of BCR(Y196_Y207~0)
kp12b c*p19/p25 # 12b: Fyn-catalyzed phosphorylation of BCR(Y196_Y207~P)
kp12c c*p20/p25 # 12c: Fyn-catalyzed phosphorylation of BCR(Y196_Y207~0)
kp12d c*p20/p25 # 12d: Fyn-catalyzed phosphorylation of BCR(Y196_Y207~P)
kp13a c*p19/p25 # 13a: Fyn-catalyzed phosphorylation of BCR(Y188_Y199~0)
kp13b c*p19/p25 # 13b: Fyn-catalyzed phosphorylation of BCR(Y188_Y199~P)
kp13c c*p20/p25 # 13c: Fyn-catalyzed phosphorylation of BCR(Y188_Y199~0)
kp13d c*p20/p25 # 13d: Fyn-catalyzed phosphorylation of BCR(Y188_Y199~P)
kp14a c*p19/p25 # 14a: Fyn-catalyzed phosphorylation of Fyn(Y420~0)
kp14b c*p20/p25 # 14b: Fyn-catalyzed phosphorylation of Fyn(Y420~0)
kp14c p17 # 14c: Fyn-catalyzed phosphorylation of Fyn(Y420~0)
kp14d p18 # 14d: Fyn-catalyzed phosphorylation of Fyn(Y420~0)
kp15a c*p19/p25 # 15a: Fyn-catalyzed phosphorylation of Lyn(Y397~0)
kp15b c*p20/p25 # 15b: Fyn-catalyzed phosphorylation of Lyn(Y397~0)
kp15c p17 # 15c: Fyn-catalyzed phosphorylation of Lyn(Y397~0)
kp15d p18 # 15d: Fyn-catalyzed phosphorylation of Lyn(Y397~0)
kp16a p21 # 16a: Fyn-catalyzed phosphorylation of PAG(Y387_Y417~0)
kp16b 0.0 # 16b: Fyn-catalyzed phosphorylation of PAG(Y163_Y181~0)
kp16c p21 # 16c: Fyn-catalyzed phosphorylation of PAG(Y317~0)
kf17 p9 # 17: Syk(tSH2) binds BCR(Y196_Y207~PP)
kr17 p10 # reverse of 17
kp18a c*p22 # 18a: Syk-catalyzed phosphorylation of Syk(Y525_Y526~0)
kp18b c*p23 # 18b: Syk-catalyzed phosphorylation of Syk(Y525_Y526~0)
kf19a p11 # 19a: Lyn(SH3) binds PAG(PRS2)
kr19a p13 # reverse of 19a
kf19b p12 # 19b: Lyn(SH3) binds PAG(PRS2)
kf20a p6 # 20a: Lyn(SH2) binds PAG(Y387_Y417~P)
kf20b p12 # 20b: Lyn(SH2) binds PAG(Y387_Y417~P)
kr20b p14 # reverse of 20b (and 19b)
kf21a p11 # 21a: Fyn(SH3) binds PAG(PRS1)
kr21a p13 # reverse of 21a
kf21b p12 # 21b: Fyn(SH3) binds PAG(PRS1)
kf22a p6 # 22a: Fyn(SH2) binds PAG(Y163_Y181~P)
kf22b p12 # 22b: Fyn(SH2) binds PAG(Y163_Y181~P)
kr22b p14 # reverse of 22b (and 21b)
kf23 p15 # 23: Csk(SH2) binds PAG(Y317~P)
kr23 p16 # reverse of 23
kp24 p21 # 24: Csk-catalyzed phosphorylation of Lyn(Y508~0)
kp25 p21 # 25: Csk-catalyzed phosphorylation of Fyn(Y531~0)

# Rate constants for dephosphorylation reactions
# these reactions are NOT illustrated in Fig. 1
kdp26a p24 # Dephosphorylation of BCR(Y188_Y199~P)
kdp26b p24 # Dephosphorylation of BCR(Y188_Y199~PP)
kdp27a p24 # Dephosphorylation of BCR(Y196_Y207~P)
kdp27b p24 # Dephosphorylation of BCR(Y196_Y207~PP)
kdp28a p24 # Dephosphorylation of Lyn(Y397~P)
kdp28b p24 # Dephosphorylation of Lyn(Y508~P)
kdp29a p24 # Dephosphorylation of Fyn(Y420~P)
kdp29b p24 # Dephosphorylation of Fyn(Y531~P)
kdp30a p24 # Dephosphorylation of PAG(Y317~P)
kdp30b p24 # Dephosphorylation of PAG(Y387_Y417~P)
kdp30c p24 # Dephosphorylation of PAG(Y163_Y181~P)
kdp31 p24 # Dephosphorylation of Syk(Y525_Y526~P)
end parameters
begin molecule types
# The molecule types are illustrated by nested boxes in Fig. 1
# B cell antigen receptor
# Y188 and Y199 in the Ig-alpha ITAM are lumped together
# Y196 and Y207 in the Ig-beta ITAM are lumped together
# 0, unphosphorylated; P, singly phosphorylated; PP, doubly phosphorylated
BCR(Y188_Y199~0~P~PP,Y196_Y207~0~P~PP)
# Src-family kinase Lyn
# Y397, A-loop tyrosine
# Y508, C-terminal regulatory tyrosine
# 0, unphosphorylated; P, phosphorylated
Lyn(unique,SH3,SH2,Y397~0~P,Y508~0~P)
# Src-family kinase Fyn (FynT isoform)
# Y420, A-loop tyrosine
# Y531, C-terminal regulatory tyrosine
# 0, unphosphorylated; P, phosphorylated
Fyn(unique,SH3,SH2,Y420~0~P,Y531~0~P)
# Protein tyrosine kinase Csk
Csk(SH2)
# Adapter protein PAG (aka Cbp)
# PRS1, proline-rich sequence recognized by SH3 domain of Fyn
# PRS2, proline-rich sequence recognized by SH3 domain of Lyn
# Y163 and Y181 are lumped together (docking sites for SH2 domain of Fyn)
# Y387 and Y417 are lumped together (docking sites for SH2 domain of Lyn)
# Y317, docking site of Csk
# 0, unphosphorylated; P, phosphorylated
PAG(PRS1,PRS2,Y317~0~P,Y163_Y181~0~P,Y387_Y417~0~P)
# Protein tyrosine kinase Syk
# tSH2, the tandem SH2 domains of Syk are lumped together
# Y525 and Y526 in the activation loop of Syk are lumped together
Syk(tSH2,Y525_Y526~0~P)
end molecule types
begin seed species
BCR(Y188_Y199~0,Y196_Y207~0) BT
Lyn(unique,SH3,SH2,Y397~0,Y508~0) LT
Fyn(unique,SH3,SH2,Y420~0,Y531~0) FT
PAG(PRS1,PRS2,Y317~0,Y163_Y181~0,Y387_Y417~0) PT
Csk(SH2) CT
Syk(tSH2,Y525_Y526~0) ST
end seed species
begin reaction rules
# The following 25 sets of rules are represented by Arrows 1-25 in Fig. 1
# The rules within a set share a common reaction center
# Arrow 1
# unique domain of Lyn binds unphosphorylated Ig-alpha ITAM
BCR(Y188_Y199~0) + Lyn(unique,SH3,SH2) <-> \
BCR(Y188_Y199~0!1).Lyn(unique!1,SH3,SH2) kf1, kr1
# Arrow 2
# SH2 domain of Lyn binds phosphorylated Ig-alpha ITAM
BCR(Y188_Y199~P) + Lyn(unique,SH3,SH2) <-> \
BCR(Y188_Y199~P!1).Lyn(unique,SH3,SH2!1) kf2a, kr2a # singly phosphorylated ITAM
BCR(Y188_Y199~PP) + Lyn(unique,SH3,SH2) <-> \
BCR(Y188_Y199~PP!1).Lyn(unique,SH3,SH2!1) kf2b, kr2b # doubly phosphorylated ITAM
# Arrow 3
# autoinhibition of Lyn, SH2 domain of Lyn binds C-terminal pY
Lyn(unique,SH3,SH2,Y508~P) <-> Lyn(unique,SH3,SH2!1,Y508~P!1) kf3, kr3
# Arrow 4
# Lyn phosphorylates Ig-alpha ITAM
Lyn(Y397~0).BCR() + BCR(Y188_Y199~0) -> Lyn(Y397~0).BCR() + BCR(Y188_Y199~P) 2*kp4a
Lyn(Y397~0).BCR() + BCR(Y188_Y199~P) -> Lyn(Y397~0).BCR() + BCR(Y188_Y199~PP) kp4b
Lyn(Y397~P).BCR() + BCR(Y188_Y199~0) -> Lyn(Y397~P).BCR() + BCR(Y188_Y199~P) 2*kp4c
Lyn(Y397~P).BCR() + BCR(Y188_Y199~P) -> Lyn(Y397~P).BCR() + BCR(Y188_Y199~PP) kp4d
# Arrow 5
# Lyn phosphorylates Ig-beta ITAM
Lyn(Y397~0).BCR()+BCR(Y196_Y207~0) -> Lyn(Y397~0).BCR()+BCR(Y196_Y207~P) 2*kp5a
Lyn(Y397~0).BCR()+BCR(Y196_Y207~P) -> Lyn(Y397~0).BCR()+BCR(Y196_Y207~PP) kp5b
Lyn(Y397~P).BCR()+BCR(Y196_Y207~0) -> Lyn(Y397~P).BCR()+BCR(Y196_Y207~P) 2*kp5c
Lyn(Y397~P).BCR()+BCR(Y196_Y207~P) -> Lyn(Y397~P).BCR()+BCR(Y196_Y207~PP) kp5d
# Arrow 6
# trans autophosphorylation of Lyn
# receptor-bound Lyn phosphorylates receptor-bound Lyn
Lyn(Y397~0).BCR() + BCR().Lyn(Y397~0) -> Lyn(Y397~0).BCR() + BCR().Lyn(Y397~P) kp6a
Lyn(Y397~P).BCR() + BCR().Lyn(Y397~0) -> Lyn(Y397~P).BCR() + BCR().Lyn(Y397~P) kp6b
# free Lyn phosphorylates free Lyn
Lyn(unique,SH3,SH2,Y397~0,Y508~0) + Lyn(unique,SH3,SH2,Y397~0,Y508~0) -> \
Lyn(unique,SH3,SH2,Y397~0,Y508~0) + Lyn(unique,SH3,SH2,Y397~P,Y508~0) kp6c
Lyn(unique,SH3,SH2,Y397~P,Y508~0) + Lyn(unique,SH3,SH2,Y397~0,Y508~0) -> \
Lyn(unique,SH3,SH2,Y397~P,Y508~0) + Lyn(unique,SH3,SH2,Y397~P,Y508~0) kp6d
# Arrow 7
# Lyn phosphorylates Fyn
# receptor-bound Lyn phosphorylates receptor-bound Fyn
Lyn(Y397~0).BCR() + BCR().Fyn(Y420~0) -> Lyn(Y397~0).BCR() + BCR().Fyn(Y420~P) kp7a
Lyn(Y397~P).BCR() + BCR().Fyn(Y420~0) -> Lyn(Y397~P).BCR() + BCR().Fyn(Y420~P) kp7b
# free Lyn phosphorylates free Fyn
Lyn(unique,SH3,SH2,Y397~0,Y508~0) + Fyn(unique,SH3,SH2,Y420~0,Y531~0) -> \
Lyn(unique,SH3,SH2,Y397~0,Y508~0) + Fyn(unique,SH3,SH2,Y420~P,Y531~0) kp7c
Lyn(unique,SH3,SH2,Y397~P,Y508~0) + Fyn(unique,SH3,SH2,Y420~0,Y531~0) -> \
Lyn(unique,SH3,SH2,Y397~P,Y508~0) + Fyn(unique,SH3,SH2,Y420~P,Y531~0) kp7d
# Arrow 8
# Lyn phosphorylates PAG
Lyn(Y397~P,Y508).PAG(Y387_Y417~0) -> Lyn(Y397~P,Y508).PAG(Y387_Y417~P) kp8a
Lyn(SH2!1,Y397~P,Y508).PAG(Y163_Y181~0,Y387_Y417~P!1) -> \
Lyn(SH2!1,Y397~P,Y508).PAG(Y163_Y181~P,Y387_Y417~P!1) kp8b
Lyn(SH2!1,Y397~P,Y508).PAG(Y317~0,Y387_Y417~P!1) -> \
Lyn(SH2!1,Y397~P,Y508).PAG(Y317~P,Y387_Y417~P!1) kp8c
# Arrow 9
# unique domain of Fyn binds unphosphorylated Ig-alpha ITAM
BCR(Y188_Y199~0) + Fyn(unique,SH3,SH2) <-> \
BCR(Y188_Y199~0!1).Fyn(unique!1,SH3,SH2) kf9, kr9
# Arrow 10
# SH2 domain of Fyn binds phosphorylated Ig-alpha ITAM
BCR(Y188_Y199~P) + Fyn(unique,SH3,SH2) <-> \
BCR(Y188_Y199~P!1).Fyn(unique,SH3,SH2!1) kf10a, kr10a
BCR(Y188_Y199~PP) + Fyn(unique,SH3,SH2) <-> \
BCR(Y188_Y199~PP!1).Fyn(unique,SH3,SH2!1) kf10b, kr10b
# Arrow 11
# autoinhibition of Fyn, SH2 domain of Fyn binds C-terminal pY
Fyn(unique,SH3,SH2,Y531~P) <-> Fyn(unique,SH3,SH2!1,Y531~P!1) kf11, kr11

# Arrow 12
# Fyn phosphorylates Ig-beta ITAM
Fyn(Y420~0).BCR() + BCR(Y196_Y207~0) -> Fyn(Y420~0).BCR() + BCR(Y196_Y207~P) 2*kp12a
Fyn(Y420~0).BCR() + BCR(Y196_Y207~P) -> Fyn(Y420~0).BCR() + BCR(Y196_Y207~PP) kp12b
Fyn(Y420~P).BCR() + BCR(Y196_Y207~0) -> Fyn(Y420~P).BCR() + BCR(Y196_Y207~P) 2*kp12c
Fyn(Y420~P).BCR() + BCR(Y196_Y207~P) -> Fyn(Y420~P).BCR() + BCR(Y196_Y207~PP) kp12d
# Arrow 13
# Fyn phosphorylates Ig-alpha ITAM
Fyn(Y420~0).BCR() + BCR(Y188_Y199~0) -> Fyn(Y420~0).BCR() + BCR(Y188_Y199~P) 2*kp13a
Fyn(Y420~0).BCR() + BCR(Y188_Y199~P) -> Fyn(Y420~0).BCR() + BCR(Y188_Y199~PP) kp13b
Fyn(Y420~P).BCR() + BCR(Y188_Y199~0) -> Fyn(Y420~P).BCR() + BCR(Y188_Y199~P) 2*kp13c
Fyn(Y420~P).BCR() + BCR(Y188_Y199~P) -> Fyn(Y420~P).BCR() + BCR(Y188_Y199~PP) kp13d
# Arrow 14
# trans autophosphorylation of Fyn
# receptor-bound Fyn phosphorylates receptor-bound Fyn
Fyn(Y420~0).BCR() + BCR().Fyn(Y420~0) -> Fyn(Y420~0).BCR() + BCR().Fyn(Y420~P) kp14a
Fyn(Y420~P).BCR() + BCR().Fyn(Y420~0) -> Fyn(Y420~P).BCR() + BCR().Fyn(Y420~P) kp14b
# free Fyn phosphorylates free Fyn
Fyn(unique,SH3,SH2,Y420~0,Y531~0) + Fyn(unique,SH3,SH2,Y420~0,Y531~0) -> \
Fyn(unique,SH3,SH2,Y420~0,Y531~0) + Fyn(unique,SH3,SH2,Y420~P,Y531~0) kp14c
Fyn(unique,SH3,SH2,Y420~P,Y531~0) + Fyn(unique,SH3,SH2,Y420~0,Y531~0) -> \
Fyn(unique,SH3,SH2,Y420~P,Y531~0) + Fyn(unique,SH3,SH2,Y420~P,Y531~0) kp14d
# Arrow 15
# Fyn phosphorylates Lyn
# receptor-bound Fyn phosphorylates receptor-bound Lyn
Fyn(Y420~0).BCR() + BCR().Lyn(Y397~0) -> Fyn(Y420~0).BCR() + BCR().Lyn(Y397~P) kp15a
Fyn(Y420~P).BCR() + BCR().Lyn(Y397~0) -> Fyn(Y420~P).BCR() + BCR().Lyn(Y397~P) kp15b
# free Fyn phosphorylates free Lyn
Fyn(unique,SH3,SH2,Y420~0,Y531~0) + Lyn(unique,SH3,SH2,Y397~0,Y508~0) -> \
Fyn(unique,SH3,SH2,Y420~0,Y531~0) + Lyn(unique,SH3,SH2,Y397~P,Y508~0) kp15c
Fyn(unique,SH3,SH2,Y420~P,Y531~0) + Lyn(unique,SH3,SH2,Y397~0,Y508~0) -> \
Fyn(unique,SH3,SH2,Y420~P,Y531~0) + Lyn(unique,SH3,SH2,Y397~P,Y508~0) kp15d
# Arrow 16
# Fyn phosphorylates PAG
Fyn(SH2!1,Y420~P,Y531).PAG(Y163_Y181~P!1,Y387_Y417~0) -> \
Fyn(SH2!1,Y420~P,Y531).PAG(Y163_Y181~P!1,Y387_Y417~P) kp16a
Fyn(Y420~P,Y531).PAG(Y163_Y181~0)-> Fyn(Y420~P,Y531).PAG(Y163_Y181~P) kp16b # =0.0
Fyn(SH2!1,Y420~P,Y531).PAG(Y163_Y181~P!1,Y317~0) -> \
Fyn(SH2!1,Y420~P,Y531).PAG(Y163_Y181~P!1,Y317~P) kp16c
# Arrow 17
# tandem SH2 domains of Syk bind doubly phosphorylated Ig-beta ITAM
Syk(tSH2) + BCR(Y196_Y207~PP) <-> Syk(tSH2!1).BCR(Y196_Y207~PP!1) kf17, kr17
# Arrow 18
# trans autophosphorylation of receptor-bound Syk
Syk(tSH2!+,Y525_Y526~0) + Syk(tSH2!+,Y525_Y526~0) -> \
Syk(tSH2!+,Y525_Y526~0) + Syk(tSH2!+,Y525_Y526~P) kp18a
Syk(tSH2!+,Y525_Y526~P) + Syk(tSH2!+,Y525_Y526~0) -> \
Syk(tSH2!+,Y525_Y526~P) + Syk(tSH2!+,Y525_Y526~P) kp18b
# Arrow 19
# SH3 domain of Lyn binds PRS2 in PAG
# association, Lyn is free
Lyn(unique,SH3,SH2) + PAG(PRS2,Y387_Y417) -> \
Lyn(unique,SH3!1,SH2).PAG(PRS2!1,Y387_Y417) kf19a
# dissociation
Lyn(unique,SH3!1,SH2).PAG(PRS2!1,Y387_Y417) -> \
Lyn(unique,SH3,SH2) + PAG(PRS2,Y387_Y417) kr19a
# association, Lyn is tethered to PAG (via SH2 domain-pY interaction)
# Lyn, already tethered in PAG by SH2, binds PAG via SH3 domain
Lyn(unique,SH3,SH2!2).PAG(PRS2,Y387_Y417~P!2) -> \
Lyn(unique,SH3!1,SH2!2).PAG(PRS2!1,Y387_Y417~P!2) kf19b
# Arrow 20
# SH2 domain of Lyn binds a pY docking site in PAG
# association, Lyn is free

Lyn(unique,SH3,SH2) + PAG(PRS2,Y387_Y417~P) -> \
Lyn(unique,SH3,SH2!2).PAG(PRS2,Y387_Y417~P!2) kf20a
# association, Lyn is tethered to PAG (via SH3 domain-PRS interaction)
Lyn(unique,SH3!1,SH2).PAG(PRS2!1,Y387_Y417~P) -> \
Lyn(unique,SH3!1,SH2!2).PAG(PRS2!1,Y387_Y417~P!2) kf20b
# release, breaking two-point attachment
Lyn(unique,SH3!1,SH2!2).PAG(PRS2!1,Y387_Y417~P!2) -> \
Lyn(unique,SH3,SH2) + PAG(PRS2,Y387_Y417~P) kr20b
# Arrow 21
# SH3 domain of Fyn binds PRS1 in PAG
# association, Fyn is free
Fyn(unique,SH3,SH2) + PAG(PRS1,Y163_Y181) -> \
Fyn(unique,SH3!1,SH2).PAG(PRS1!1,Y163_Y181) kf21a
# dissociation
Fyn(unique,SH3!1,SH2).PAG(PRS1!1,Y163_Y181)-> \
Fyn(unique,SH3,SH2) + PAG(PRS1,Y163_Y181) kr21a
# association, Fyn is tethered to PAG (via SH2 domain-pY interaction)
Fyn(unique,SH3,SH2!2).PAG(PRS1,Y163_Y181~P!2) -> \
Fyn(unique,SH3!1,SH2!2).PAG(PRS1!1,Y163_Y181~P!2) kf21b
# Arrow 22
# SH2 domain of Fyn binds a pY docking site in PAG
# association, Fyn is free
Fyn(unique,SH3,SH2) + PAG(PRS1,Y163_Y181~P) -> \
Fyn(unique,SH3,SH2!2).PAG(PRS1,Y163_Y181~P!2) kf22a
# association, Fyn is tethered to PAG (via SH3 domain-PRS interaction)
Fyn(unique,SH3!1,SH2).PAG(PRS1!1,Y163_Y181~P) -> \
Fyn(unique,SH3!1,SH2!2).PAG(PRS1!1,Y163_Y181~P!2) kf22b
# release, breaking two-point attachment
Fyn(unique,SH3!1,SH2!2).PAG(PRS1!1,Y163_Y181~P!2) -> \
Fyn(unique,SH3,SH2) + PAG(PRS1,Y163_Y181~P) kr22b
# Arrow 23
# SH2 domain of Csk binds pY317 docking site in PAG
Csk(SH2) + PAG(Y317~P) <-> Csk(SH2!3).PAG(Y317~P!3) kf23, kr23
# Arrow 24
# Csk cis phosphorylates C-terminal Y in Lyn
Lyn(Y508~0).PAG().Csk() -> Lyn(Y508~P).PAG().Csk() kp24
# Arrow 25
# Csk cis phosphorylates C-terminal Y in Fyn
Fyn(Y531~0).PAG().Csk() -> Fyn(Y531~P).PAG().Csk() kp25
# The following rules are NOT illustrated in Fig. 1
# Dephosphorylation of Ig-alpha
BCR(Y188_Y199~P) -> BCR(Y188_Y199~0) kdp26a # singly phosphorylated ITAM
BCR(Y188_Y199~PP) -> BCR(Y188_Y199~P) 2*kdp26b # doubly phosphorylated ITAM
# Dephosphorylation of Ig-beta
BCR(Y196_Y207~P) -> BCR(Y196_Y207~0) kdp27a # singly phosphorylated ITAM
BCR(Y196_Y207~PP) -> BCR(Y196_Y207~P) 2*kdp27b # doubly phosphorylated ITAM
# Dephosphorylation of Lyn
Lyn(Y397~P) -> Lyn(Y397~0) kdp28a # A-loop tyrosine
Lyn(Y508~P) -> Lyn(Y508~0) kdp28b # C-terminal regulatory tyrosine
# Dephosphorylation of Fyn
Fyn(Y420~P) -> Fyn(Y420~0) kdp29a # A-loop tyrosine
Fyn(Y531~P) -> Fyn(Y531~0) kdp29b # C-terminal regulatory tyrosine
# Dephosphorylation of PAG
PAG(Y317~P) -> PAG(Y317~0) kdp30a # tyrosine in Csk docking site
PAG(Y387_Y417~P) -> PAG(Y387_Y417~0) kdp30b # tyrosines in Lyn docking sites
PAG(Y163_Y181~P) -> PAG(Y163_Y181~0) kdp30c # tyrosines in Fyn docking sites
# Dephosphorylation of Syk
Syk(Y525_Y526~P) -> Syk(Y525_Y526~0) kdp31 # A-loop tyrosines
end reaction rules

begin observables
Molecules Activated_Syk Syk(Y525_Y526~P)
Molecules Ig_alpha_P BCR(Y188_Y199~P)
Molecules Ig_alpha_PP BCR(Y188_Y199~PP)
Molecules Ig_beta_PP BCR(Y196_Y207~PP)
Molecules Activated_Lyn Lyn(Y397~P)
Molecules Autoinhibited_Lyn Lyn(Y508~P!+)
Molecules Activated_Fyn Fyn(Y420~P)
Molecules Autoinhibited_Fyn Fyn(Y531~P!+)
Molecules PAG1_Csk PAG(Y317~P!+)
end observables 

begin actions
#generate_network({overwrite=>'1',TextReaction=>'1'})
generate_network({overwrite=>'1'})
end actions
