# Supplementary material for: Automated visualization of rule-based models
Source: PLoS Comput Biol. 2017 Nov 13;13(11):e1005857. doi: 10.1371/journal.pcbi.1005857 (PMC5703574; doi:10.1371/journal.pcbi.1005857)
Supplement: S2 Dataset — (ZIP) [file pcbi.1005857.s010.zip › model_analysis/models/rxn/Dushek2014.bngl]

#Model of a kinase (E) and phosphatase (F) actin on a biosensor (B) .
begin parameters
# Modification module
#Enzymatic reaction ( kinase )
	Ekf 10
	Ekb 1
	Ekc 1
	#Enzymatic reaction ( phosphatase )
	Fkf 10
	Fkb 1
	Fkc 1
	# Intramolecular module
	kon1 1000
	koff1 1
	# Intermolecular module
	kon2 10
	koff2 1
end parameters
begin molecule types
	E(b)
	F(b)
	B(e~0~1,b,Y~U~P)
end molecule types
begin seed species
	E(b) 1
	F(b) 1
	B(e~0,b,Y~U) 100
end seed species
begin reaction rules
	# Phosphorylation by E.
	E(b) + B(e~0,b,Y~U) <-> E(b!1).B(e~1,b,Y~U!1) Ekf,Ekb
	E(b!1).B(e~1,b,Y~U!1) -> E(b) + B(e~0,b,Y~P)	Ekc

	#Dephosphorylation by F.
	F(b) + B(e~0,b,Y~P) <-> F(b!1).B(e~1,b,Y~P!1)	Fkf, Fkb
	F(b!1).B(e~1,b,Y~P!1) -> F(b) + B(e~0,b,Y~U)	Fkc
	# Intramolecular reaction
	B(e~0,b,Y~P) <-> B(e~0,b!1,Y~P!1)	kon1,koff1
	# Intermolecular reaction 
	
	B(e~0,Y~P) + B(e~0,b) <-> B(e~0,Y~P!1).B(e~0,b!1)	kon2,koff2

end reaction rules
begin observables
	#Biosensor in State 1
	Molecules W B(e~0,b,Y~P), B(e~0,b,Y~U), B(e~1,b)
	#Biosensor in State 2
	Molecules U B(e~0,b!1,Y~P!1)
	#Biosensor in State 3 ( combination of a l l states below , see manuscript fordetails )
	
	Species V2 B==2
	Species V3 B==3
	Species V4 B==4
	Species V5 B==5
	Species V6 B==6
	Species V7 B==7
	Species V8 B==8
	Species V9 B==9
	Species V10 B==10
	Species V11 B==11
	Species V12 B==12
	Species V13 B==13
	Species V14 B==14
	Species V15 B==15
#Sequestered signaling protein
Molecules E E(b!+)
end observables

#Generate network with a maximum oligomer of size 15
generate_network({overwrite =>1,max_agg=>15}) 

#generate network ({ overwrite =>1,max agg=>2}) ;
