# Supplementary material for: Automated visualization of rule-based models
Source: PLoS Comput Biol. 2017 Nov 13;13(11):e1005857. doi: 10.1371/journal.pcbi.1005857 (PMC5703574; doi:10.1371/journal.pcbi.1005857)
Supplement: S2 Dataset — (ZIP) [file pcbi.1005857.s010.zip › model_analysis/models/rxn/Faeder2003.bngl]

begin model
begin parameters
    Lig_tot  6.0e3  # units: molecules
    Rec_tot  4.0e2  # units: molecules
    Lyn_tot  2.8e1  # units: molecules
    Syk_tot  4.0e2  # units: molecules

     kp1  1.32845238e-7  # units: /molecule/s
     km1  0              # units: /s
     kp2  2.5e-1         # units: /molecule/s
     km2  0              # units: /s
     kpL  5e-2           # units: /molecule/s
     kmL  20             # units: /s
    kpLs  5e-2           # units: /molecule/s
    kmLs  0.12           # units: /s
     kpS  6e-2           # units: /molecule/s
     kmS  0.13           # units: /s
    kpSs  6e-2           # units: /molecule/s
    kmSs  0.13           # units: /s
     pLb  30             # units: /s
    pLbs  100            # units: /s
     pLg    1            # units: /s
    pLgs    3            # units: /s
     pLS   30            # units: /s
    pLSs  100            # units: /s
     pSS  100            # units: /s
    pSSs  200            # units: /s
      dm   20            # units: /s
      dc   20            # units: /s
end parameters

begin species
    Lig(l,l)           Lig_tot
    Lyn(U,SH2)         Lyn_tot
    Syk(tSH2,l~Y,a~Y)  Syk_tot
    Rec(a,b~Y,g~Y)     Rec_tot
end species

begin reaction rules
    # Ligand-receptor binding      
    R1: Rec(a) + Lig(l,l) <-> Rec(a!1).Lig(l!1,l)  kp1, km1

    # Receptor-aggregation
    R2: Rec(a) + Lig(l,l!+) <-> Rec(a!2).Lig(l!2,l!+)  kp2, km2

    # Constitutive Lyn-receptor binding
    R3: Rec(b~Y) + Lyn(U,SH2) <-> Rec(b~Y!1).Lyn(U!1,SH2)  kpL, kmL

    # Transphosphorylation of beta by constitutive Lyn
    R4: Lig(l!1,l!2).Lyn(U!3,SH2).Rec(a!2,b~Y!3).Rec(a!1,b~Y) -> Lig(l!1,l!2).Lyn(U!3,SH2).Rec(a!2,b~Y!3).Rec(a!1,b~pY)  pLb

    # Transphosphorylation of gamma by constitutive Lyn
    R5: Lig(l!1,l!2).Lyn(U!3,SH2).Rec(a!2,b~Y!3).Rec(a!1,g~Y) -> Lig(l!1,l!2).Lyn(U!3,SH2).Rec(a!2,b~Y!3).Rec(a!1,g~pY)  pLg

    # Lyn-receptor binding through SH2 domain
    R6: Rec(b~pY) + Lyn(U,SH2) <-> Rec(b~pY!1).Lyn(U,SH2!1)  kpLs, kmLs

    # Transphosphorylation of beta by SH2-bound Lyn
    R7: Lig(l!1,l!2).Lyn(U,SH2!3).Rec(a!2,b~pY!3).Rec(a!1,b~Y) -> Lig(l!1,l!2).Lyn(U,SH2!3).Rec(a!2,b~pY!3).Rec(a!1,b~pY)  pLbs

    # Transphosphorylation of gamma by SH2-bound Lyn
    R8: Lig(l!1,l!2).Lyn(U,SH2!3).Rec(a!2,b~pY!3).Rec(a!1,g~Y) -> Lig(l!1,l!2).Lyn(U,SH2!3).Rec(a!2,b~pY!3).Rec(a!1,g~pY)  pLgs

    # Syk-receptor binding through tSH2 domain
    R9: Rec(g~pY) + Syk(tSH2) <-> Rec(g~pY!1).Syk(tSH2!1)  kpS, kmS

    # Transphosphorylation of Syk by constitutive Lyn
    R10: Lig(l!1,l!2).Lyn(U!3,SH2).Rec(a!2,b~Y!3).Rec(a!1,g~pY!4).Syk(tSH2!4,l~Y) -> \
         Lig(l!1,l!2).Lyn(U!3,SH2).Rec(a!2,b~Y!3).Rec(a!1,g~pY!4).Syk(tSH2!4,l~pY)  pLS

    # Transphosphorylation of Syk by SH2-bound Lyn
    R11: Lig(l!1,l!2).Lyn(U,SH2!3).Rec(a!2,b~pY!3).Rec(a!1,g~pY!4).Syk(tSH2!4,l~Y) -> \
         Lig(l!1,l!2).Lyn(U,SH2!3).Rec(a!2,b~pY!3).Rec(a!1,g~pY!4).Syk(tSH2!4,l~pY)  pLSs

    # Transphosphorylation of Syk by Syk not phosphorylated on aloop
    R12: Lig(l!1,l!2).Syk(tSH2!3,a~Y).Rec(a!2,g~pY!3).Rec(a!1,g~pY!4).Syk(tSH2!4,a~Y) -> \
         Lig(l!1,l!2).Syk(tSH2!3,a~Y).Rec(a!2,g~pY!3).Rec(a!1,g~pY!4).Syk(tSH2!4,a~pY)  pSS

    # Transphosphorylation of Syk by Syk phosphorylated on aloop
    R13: Lig(l!1,l!2).Syk(tSH2!3,a~pY).Rec(a!2,g~pY!3).Rec(a!1,g~pY!4).Syk(tSH2!4,a~Y) -> \
         Lig(l!1,l!2).Syk(tSH2!3,a~pY).Rec(a!2,g~pY!3).Rec(a!1,g~pY!4).Syk(tSH2!4,a~pY)  pSSs

    # Dephosphorylation of Rec beta
    R14: Rec(b~pY) -> Rec(b~Y)  dm

    # Dephosphorylation of Rec gamma
    R15: Rec(g~pY) -> Rec(g~Y)  dm

    # Dephosphorylation of Syk at membrane
    R16: Syk(tSH2!+,l~pY) -> Syk(tSH2!+,l~Y)  dm
    R17: Syk(tSH2!+,a~pY) -> Syk(tSH2!+,a~Y)  dm

    # Dephosphorylation of Syk in cytosol
    R18: Syk(tSH2,l~pY) -> Syk(tSH2,l~Y)  dc
    R19: Syk(tSH2,a~pY) -> Syk(tSH2,a~Y)  dc
end reaction rules

begin observables
    Molecules  LynFree    Lyn(U,SH2)
    Molecules  RecMon	  Rec(a), Rec(a!1).Lig(l!1,l)
    Molecules  RecDim     Rec.Rec                   

    Molecules  RecPbeta   Rec(b~pY!?)
    Molecules  RecPgamma  Rec(g~pY), Rec(g~pY!+)
    Molecules  RecSyk     Rec(g~pY!1).Syk(tSH2!1)
    Molecules  RecSykPS   Rec(g~pY!1).Syk(tSH2!1,a~pY)

    Molecules  SykTest    Syk
    Molecules  LynTest    Lyn
    Molecules  RecTest    Rec
end observables
end model

## actions ##
generate_network({overwrite=>1})
#simulate({method=>"ode",t_end=>600,n_steps=>10,atol=>1e-8,rtol=>1e-8})
