# Supplementary material for: Automated visualization of rule-based models
Source: PLoS Comput Biol. 2017 Nov 13;13(11):e1005857. doi: 10.1371/journal.pcbi.1005857 (PMC5703574; doi:10.1371/journal.pcbi.1005857)
Supplement: S2 Dataset — (ZIP) [file pcbi.1005857.s010.zip › model_analysis/models/rxn/Falkenberg2013.bngl]

# Trivalent ligand - bivalent receptor
# Used to perform scaling and validation tests
# No rings
# Colvin et al., (2009) Bioinformatics

begin parameters
t_end		1000
n_steps     	1000

Fx		1.0

Lig_tot		4200/Fx
Rec_tot		300/Fx
kp1		Fx*3.0e-07
km1		0.01
kp2		Fx*3.0e-03
km2		0.01
end parameters

begin molecule types
L(r,r,r)
R(l,l)
end molecule types

begin species
L(r,r,r)	Lig_tot
R(l,l)		Rec_tot
end species

begin reaction rules
L(r,r,r) + R(l) <-> L(r!1,r,r).R(l!1) kp1,km1
L(r,r,r!+) + R(l) <-> L(r!1,r,r!+).R(l!1) kp2,km2
L(r,r!+,r!+) + R(l) <-> L(r!1,r!+,r!+).R(l!1) kp2,km2
end reaction rules

begin observables
Species Ligfree   L(r,r,r)
Species Ligbnd1   L(r!+,r,r)
Species Ligbnd2   L(r!+,r!+,r)
Molecules Ligbnd3   L(r!+,r!+,r!+)
end observables
#simulate_rm({t_end=>t_end,n_steps=>n_steps});
#generate_network({overwrite=>1,max_agg=>15})
