# Supplementary material for: Automated visualization of rule-based models
Source: PLoS Comput Biol. 2017 Nov 13;13(11):e1005857. doi: 10.1371/journal.pcbi.1005857 (PMC5703574; doi:10.1371/journal.pcbi.1005857)
Supplement: S2 Dataset — (ZIP) [file pcbi.1005857.s010.zip › model_analysis/models/rxn/Mukhopadhyay2013.bngl]

	#Enzymatic modifications of TCR zeta and ZAP-70 binding to fully phosphorylate ITAMs.
begin parameters
	#Kinase-substrate on rates
	ek_on 1e-4
	#Kinase-substrate off rates
	ek_off 10.0
	#Kinase catalysis rates
	ek_cat 10.0
	#Phosphatase-substrate on rates
	fk_on 1e-4
	#Phosphatase-substrate off rates
	fk_off 10.0
	#Phosphatase catalysis rates
	fk_cat 10.0
	#Binding parameters for ZAP-70 binding
	zap_on 1.0
	zap_off1 10
	zap_off2 1
	zap_off3 0.1
	#Total substrate (S_T), kinase (E_T), phosphatase (F_T), and ZAP-70 (Z_T) concentrations
	E_T 100
	F_T 100
	S_T 100
	Z_T 5000
end parameters

begin molecule types
	#Substrate
	#Attribute b˜1 indicates that an enzyme is bound to substrate and b˜0 indicates no enzyme is bound
	#Attributes Y1, Y2, and Y3 each refer to individual ITAMs.
	#Each ITAM can be unphosphorylated (Y˜U), phosphorylated on one tyrosine (Y˜P), or doubly phosphorylated (Y˜2P)
	S(b~0~1,Y1~U~P~2P,Y2~U~P~2P,Y3~U~P~2P)
	#Kinase
	E(b)
	#Phosphatase
	F(b)
	#ZAP-70
	Z(b)
end molecule types

begin seed species
	S(b~0,Y1~U,Y2~U,Y3~U)	S_T
	E(b)	E_T
	F(b)	F_T
	Z(b)	Z_T
end seed species

begin reaction rules

# ITAM 1
E(b) + S(b~0,Y1~U,Y2~U,Y3~U) <-> E(b!1).S(b~1,Y1~U!1,Y2~U,Y3~U) ek_on, ek_off
E(b!1).S(b~1,Y1~U!1,Y2~U,Y3~U) -> E(b)+S(b~0,Y1~P,Y2~U,Y3~U) ek_cat

F(b) + S(b~0,Y1~P,Y2~U,Y3~U) <-> F(b!1).S(b~1,Y1~P!1,Y2~U,Y3~U) fk_on, fk_off
F(b!1).S(b~1,Y1~P!1,Y2~U,Y3~U) ->F(b)+S(b~0,Y1~U,Y2~U,Y3~U) fk_cat

E(b) + S(b~0,Y1~P,Y2~U,Y3~U) <-> E(b!1).S(b~1,Y1~P!1,Y2~U,Y3~U) ek_on, ek_off
E(b!1).S(b~1,Y1~P!1,Y2~U,Y3~U) -> E(b)+S(b~0,Y1~2P,Y2~U,Y3~U) ek_cat

F(b) + S(b~0,Y1~2P,Y2~U,Y3~U) <-> F(b!1).S(b~1,Y1~2P!1,Y2~U,Y3~U) fk_on, fk_off
F(b!1).S(b~1,Y1~2P!1,Y2~U,Y3~U) ->F(b)+S(b~0,Y1~P,Y2~U,Y3~U) fk_cat

# ITAM 2
E(b) + S(b~0,Y2~U,Y1~2P,Y3~U) <-> E(b!1).S(b~1,Y2~U!1,Y1~2P,Y3~U) ek_on, ek_off
E(b!1).S(b~1,Y2~U!1,Y1~2P,Y3~U) -> E(b)+S(b~0,Y2~P,Y1~2P,Y3~U) ek_cat

F(b) + S(b~0,Y2~P,Y1~2P,Y3~U) <-> F(b!1).S(b~1,Y2~P!1,Y1~2P,Y3~U) fk_on, fk_off
F(b!1).S(b~1,Y2~P!1,Y1~2P,Y3~U) ->F(b)+S(b~0,Y2~U,Y1~2P,Y3~U) fk_cat

E(b) + S(b~0,Y2~P,Y1~2P,Y3~U) <-> E(b!1).S(b~1,Y2~P!1,Y1~2P,Y3~U) ek_on, ek_off
E(b!1).S(b~1,Y2~P!1,Y1~2P,Y3~U) -> E(b)+S(b~0,Y2~2P,Y1~2P,Y3~U) ek_cat

F(b) + S(b~0,Y2~2P,Y1~2P,Y3~U) <-> F(b!1).S(b~1,Y2~2P!1,Y1~2P,Y3~U) fk_on, fk_off
F(b!1).S(b~1,Y2~2P!1,Y1~2P,Y3~U) ->F(b)+S(b~0,Y2~P,Y1~2P,Y3~U) fk_cat

# ITAM 3
E(b) + S(b~0,Y3~U,Y2~2P,Y1~2P) <-> E(b!1).S(b~1,Y3~U!1,Y2~2P,Y1~2P) ek_on, ek_off
E(b!1).S(b~1,Y3~U!1,Y2~2P,Y1~2P) -> E(b)+S(b~0,Y3~P,Y2~2P,Y1~2P) ek_cat

F(b) + S(b~0,Y3~P,Y2~2P,Y1~2P) <-> F(b!1).S(b~1,Y3~P!1,Y2~2P,Y1~2P) fk_on, fk_off
F(b!1).S(b~1,Y3~P!1,Y2~2P,Y1~2P) ->F(b)+S(b~0,Y3~U,Y2~2P,Y1~2P) fk_cat

E(b) + S(b~0,Y3~P,Y2~2P,Y1~2P) <-> E(b!1).S(b~1,Y3~P!1,Y2~2P,Y1~2P) ek_on, ek_off
E(b!1).S(b~1,Y3~P!1,Y2~2P,Y1~2P) -> E(b)+S(b~0,Y3~2P,Y2~2P,Y1~2P) ek_cat

F(b) + S(b~0,Y3~2P,Y2~2P,Y1~2P) <-> F(b!1).S(b~1,Y3~2P!1,Y2~2P,Y1~2P) fk_on, fk_off
F(b!1).S(b~1,Y3~2P!1,Y2~2P,Y1~2P) ->F(b)+S(b~0,Y3~P,Y2~2P,Y1~2P) fk_cat

# ZAP70 binding
Z(b) + S(Y1~2P) <-> Z(b!1).S(Y1~2P!1)	zap_on, zap_off1
Z(b) + S(Y2~2P) <-> Z(b!1).S(Y2~2P!1)	zap_on, zap_off2
Z(b) + S(Y3~2P) <-> Z(b!1).S(Y3~2P!1)	zap_on, zap_off3
end reaction rules

begin observables
	Molecules Bound_ZAP	Z(b!+)
	Molecules Szero S(b~?,Y1~U!?,Y2~U!?,Y3~U!?)
	Molecules Sone S(b~?,Y1~P!?,Y2~U!?,Y3~U!?)
	Molecules Stwo S(b~?,Y1~2P!?,Y2~U!?,Y3~U!?)
	Molecules Sthree S(b~?,Y1~2P!?,Y2~P!?,Y3~U!?)
	Molecules Sfour S(b~?,Y1~2P!?,Y2~2P!?,Y3~U!?)
	Molecules Sfive S(b~?,Y1~2P!?,Y2~2P!?,Y3~P!?)
	Molecules Ssix S(b~?,Y1~2P!?,Y2~2P!?,Y3~2P!?)
end observables

generate_network({overwrite=>1});
#writeMfile({});
