# Supplementary material for: Automated visualization of rule-based models
Source: PLoS Comput Biol. 2017 Nov 13;13(11):e1005857. doi: 10.1371/journal.pcbi.1005857 (PMC5703574; doi:10.1371/journal.pcbi.1005857)
Supplement: S2 Dataset — (ZIP) [file pcbi.1005857.s010.zip › model_analysis/models/rxn/Szymanska2015.net]

# Created by BioNetGen 2.2.6-stable
begin parameters
    1 MTOR_cnpc        2e4  # Constant
    2 RPTOR_cnpc       2e4  # Constant
    3 ULK1_cnpc        1e4  # Constant
    4 EIF4EBP1_cnpc    1e4  # Constant
    5 AMBRA1_cnpc      1e4  # Constant
    6 rapa_cnpc_0      0  # Constant
    7 AMPK_cnpc_0      3e4  # Constant
    8 rapa_cnpc        3e3  # Constant
    9 AMPK_cnpc        6e4  # Constant
   10 AMPK_cnpc_delta  AMPK_cnpc-AMPK_cnpc_0  # ConstantExpression
   11 rapa_cnpc_delta  rapa_cnpc-rapa_cnpc_0  # ConstantExpression
   12 a1               1.0e-3  # Constant
   13 d1               0.01  # Constant
   14 a2               1.0e-3  # Constant
   15 d2               0.1  # Constant
   16 a3               1.0e-3  # Constant
   17 d3               0.1  # Constant
   18 d3max            10  # Constant
   19 a4               1e-5  # Constant
   20 d4               1  # Constant
   21 a5               1e-5  # Constant
   22 d5               10  # Constant
   23 u0               1e-2  # Constant
   24 u1               1e-3  # Constant
   25 u2               1e-4  # Constant
   26 p1               10  # Constant
   27 p2               10  # Constant
   28 p3               10  # Constant
   29 p4               10  # Constant
   30 p5               1e-4  # Constant
   31 p6               1e-6  # Constant
   32 p7               10  # Constant
   33 p8               10  # Constant
   34 p9               0  # Constant
   35 _rateLaw1        2*p4  # ConstantExpression
   36 _rateLaw2        2*u0  # ConstantExpression
end parameters
begin species
    1 RPTOR(RNC,S792~O,S855_S859~O,WD40,ulk1) RPTOR_cnpc
    2 ULK1(S317~O,S758~P,S778~O,stampk,straptor) ULK1_cnpc
    3 MTOR(FRB,HEAT) MTOR_cnpc
    4 EIF4EBP1(RCR,S65_T70~O) EIF4EBP1_cnpc
    5 AMPK(ST~O,T172~P,ulk1) AMPK_cnpc_0
    6 rapa(mtor) rapa_cnpc_0
    7 AMBRA1(ST~O) AMBRA1_cnpc
    8 MTOR(FRB!1,HEAT).rapa(mtor!1) 0
    9 MTOR(FRB,HEAT!1).RPTOR(RNC,S792~O,S855_S859~O,WD40!1,ulk1) 0
   10 RPTOR(RNC,S792~O,S855_S859~O,WD40,ulk1!1).ULK1(S317~O,S758~P,S778~O,stampk,straptor!1) 0
   11 EIF4EBP1(RCR!1,S65_T70~O).RPTOR(RNC!1,S792~O,S855_S859~O,WD40,ulk1) 0
   12 RPTOR(RNC,S792~P,S855_S859~O,WD40,ulk1) 0
   13 ULK1(S317~O,S758~O,S778~O,stampk,straptor) 0
   14 MTOR(FRB,HEAT!1).RPTOR(RNC,S792~O,S855_S859~O,WD40!1,ulk1!2).ULK1(S317~O,S758~P,S778~O,stampk,straptor!2) 0
   15 EIF4EBP1(RCR!1,S65_T70~O).MTOR(FRB,HEAT!2).RPTOR(RNC!1,S792~O,S855_S859~O,WD40!2,ulk1) 0
   16 MTOR(FRB,HEAT!1).RPTOR(RNC,S792~P,S855_S859~O,WD40!1,ulk1) 0
   17 RPTOR(RNC,S792~O,S855_S859~O,WD40,ulk1!1).ULK1(S317~O,S758~O,S778~O,stampk,straptor!1) 0
   18 MTOR(FRB,HEAT!1).RPTOR(RNC,S792~O,S855_S859~O,WD40!1,ulk1!2).ULK1(S317~O,S758~O,S778~O,stampk,straptor!2) 0
   19 AMPK(ST~O,T172~P,ulk1!1).ULK1(S317~O,S758~O,S778~O,stampk!1,straptor) 0
   20 RPTOR(RNC,S792~P,S855_S859~O,WD40,ulk1!1).ULK1(S317~O,S758~P,S778~O,stampk,straptor!1) 0
   21 EIF4EBP1(RCR!1,S65_T70~O).RPTOR(RNC!1,S792~P,S855_S859~O,WD40,ulk1) 0
   22 MTOR(FRB,HEAT!1).RPTOR(RNC,S792~P,S855_S859~O,WD40!1,ulk1!2).ULK1(S317~O,S758~P,S778~O,stampk,straptor!2) 0
   23 EIF4EBP1(RCR!1,S65_T70~O).MTOR(FRB,HEAT!2).RPTOR(RNC!1,S792~P,S855_S859~O,WD40!2,ulk1) 0
   24 AMPK(ST~O,T172~P,ulk1!1).RPTOR(RNC,S792~O,S855_S859~O,WD40,ulk1!2).ULK1(S317~O,S758~O,S778~O,stampk!1,straptor!2) 0
   25 AMPK(ST~O,T172~P,ulk1!1).MTOR(FRB,HEAT!2).RPTOR(RNC,S792~O,S855_S859~O,WD40!2,ulk1!3).ULK1(S317~O,S758~O,S778~O,stampk!1,straptor!3) 0
   26 EIF4EBP1(RCR!1,S65_T70~P).MTOR(FRB,HEAT!2).RPTOR(RNC!1,S792~O,S855_S859~O,WD40!2,ulk1) 0
   27 AMPK(ST~O,T172~P,ulk1!1).ULK1(S317~P,S758~O,S778~O,stampk!1,straptor) 0
   28 AMPK(ST~O,T172~P,ulk1!1).ULK1(S317~O,S758~O,S778~P,stampk!1,straptor) 0
   29 RPTOR(RNC,S792~P,S855_S859~O,WD40,ulk1!1).ULK1(S317~O,S758~O,S778~O,stampk,straptor!1) 0
   30 MTOR(FRB,HEAT!1).RPTOR(RNC,S792~P,S855_S859~O,WD40!1,ulk1!2).ULK1(S317~O,S758~O,S778~O,stampk,straptor!2) 0
   31 EIF4EBP1(RCR!1,S65_T70~P).RPTOR(RNC!1,S792~O,S855_S859~O,WD40,ulk1) 0
   32 AMPK(ST~O,T172~P,ulk1!1).RPTOR(RNC,S792~O,S855_S859~O,WD40,ulk1!2).ULK1(S317~P,S758~O,S778~O,stampk!1,straptor!2) 0
   33 AMPK(ST~O,T172~P,ulk1!1).RPTOR(RNC,S792~O,S855_S859~O,WD40,ulk1!2).ULK1(S317~O,S758~O,S778~P,stampk!1,straptor!2) 0
   34 AMPK(ST~O,T172~P,ulk1!1).MTOR(FRB,HEAT!2).RPTOR(RNC,S792~O,S855_S859~O,WD40!2,ulk1!3).ULK1(S317~P,S758~O,S778~O,stampk!1,straptor!3) 0
   35 AMPK(ST~O,T172~P,ulk1!1).MTOR(FRB,HEAT!2).RPTOR(RNC,S792~O,S855_S859~O,WD40!2,ulk1!3).ULK1(S317~O,S758~O,S778~P,stampk!1,straptor!3) 0
   36 EIF4EBP1(RCR,S65_T70~P) 0
   37 AMPK(ST~O,T172~P,ulk1!1).RPTOR(RNC,S792~P,S855_S859~O,WD40,ulk1!2).ULK1(S317~O,S758~O,S778~O,stampk!1,straptor!2) 0
   38 AMPK(ST~O,T172~P,ulk1!1).MTOR(FRB,HEAT!2).RPTOR(RNC,S792~P,S855_S859~O,WD40!2,ulk1!3).ULK1(S317~O,S758~O,S778~O,stampk!1,straptor!3) 0
   39 ULK1(S317~P,S758~O,S778~O,stampk,straptor) 0
   40 ULK1(S317~O,S758~O,S778~P,stampk,straptor) 0
   41 EIF4EBP1(RCR!1,S65_T70~P).MTOR(FRB,HEAT!2).RPTOR(RNC!1,S792~P,S855_S859~O,WD40!2,ulk1) 0
   42 AMPK(ST~O,T172~P,ulk1!1).ULK1(S317~P,S758~O,S778~P,stampk!1,straptor) 0
   43 EIF4EBP1(RCR!1,S65_T70~P).RPTOR(RNC!1,S792~P,S855_S859~O,WD40,ulk1) 0
   44 RPTOR(RNC,S792~O,S855_S859~O,WD40,ulk1!1).ULK1(S317~P,S758~O,S778~O,stampk,straptor!1) 0
   45 RPTOR(RNC,S792~O,S855_S859~O,WD40,ulk1!1).ULK1(S317~O,S758~O,S778~P,stampk,straptor!1) 0
   46 AMPK(ST~O,T172~P,ulk1!1).RPTOR(RNC,S792~O,S855_S859~O,WD40,ulk1!2).ULK1(S317~P,S758~O,S778~P,stampk!1,straptor!2) 0
   47 MTOR(FRB,HEAT!1).RPTOR(RNC,S792~O,S855_S859~O,WD40!1,ulk1!2).ULK1(S317~P,S758~O,S778~O,stampk,straptor!2) 0
   48 MTOR(FRB,HEAT!1).RPTOR(RNC,S792~O,S855_S859~O,WD40!1,ulk1!2).ULK1(S317~O,S758~O,S778~P,stampk,straptor!2) 0
   49 AMPK(ST~O,T172~P,ulk1!1).MTOR(FRB,HEAT!2).RPTOR(RNC,S792~O,S855_S859~O,WD40!2,ulk1!3).ULK1(S317~P,S758~O,S778~P,stampk!1,straptor!3) 0
   50 ULK1(S317~P,S758~O,S778~P,stampk,straptor) 0
   51 AMBRA1(ST~P) 0
   52 AMPK(ST~P,T172~P,ulk1) 0
   53 AMPK(ST~P,T172~P,ulk1!1).ULK1(S317~O,S758~O,S778~O,stampk!1,straptor) 0
   54 AMPK(ST~P,T172~P,ulk1!1).RPTOR(RNC,S792~O,S855_S859~O,WD40,ulk1!2).ULK1(S317~O,S758~O,S778~O,stampk!1,straptor!2) 0
   55 AMPK(ST~P,T172~P,ulk1!1).MTOR(FRB,HEAT!2).RPTOR(RNC,S792~O,S855_S859~O,WD40!2,ulk1!3).ULK1(S317~O,S758~O,S778~O,stampk!1,straptor!3) 0
   56 AMPK(ST~P,T172~P,ulk1!1).ULK1(S317~P,S758~O,S778~O,stampk!1,straptor) 0
   57 AMPK(ST~P,T172~P,ulk1!1).ULK1(S317~O,S758~O,S778~P,stampk!1,straptor) 0
   58 AMPK(ST~P,T172~P,ulk1!1).RPTOR(RNC,S792~O,S855_S859~O,WD40,ulk1!2).ULK1(S317~P,S758~O,S778~O,stampk!1,straptor!2) 0
   59 AMPK(ST~P,T172~P,ulk1!1).RPTOR(RNC,S792~O,S855_S859~O,WD40,ulk1!2).ULK1(S317~O,S758~O,S778~P,stampk!1,straptor!2) 0
   60 AMPK(ST~P,T172~P,ulk1!1).MTOR(FRB,HEAT!2).RPTOR(RNC,S792~O,S855_S859~O,WD40!2,ulk1!3).ULK1(S317~P,S758~O,S778~O,stampk!1,straptor!3) 0
   61 AMPK(ST~P,T172~P,ulk1!1).MTOR(FRB,HEAT!2).RPTOR(RNC,S792~O,S855_S859~O,WD40!2,ulk1!3).ULK1(S317~O,S758~O,S778~P,stampk!1,straptor!3) 0
   62 AMPK(ST~P,T172~P,ulk1!1).RPTOR(RNC,S792~P,S855_S859~O,WD40,ulk1!2).ULK1(S317~O,S758~O,S778~O,stampk!1,straptor!2) 0
   63 AMPK(ST~P,T172~P,ulk1!1).MTOR(FRB,HEAT!2).RPTOR(RNC,S792~P,S855_S859~O,WD40!2,ulk1!3).ULK1(S317~O,S758~O,S778~O,stampk!1,straptor!3) 0
   64 AMPK(ST~P,T172~P,ulk1!1).ULK1(S317~P,S758~O,S778~P,stampk!1,straptor) 0
   65 AMPK(ST~O,T172~P,ulk1!1).RPTOR(RNC,S792~P,S855_S859~O,WD40,ulk1!2).ULK1(S317~O,S758~O,S778~P,stampk!1,straptor!2) 0
   66 AMPK(ST~O,T172~P,ulk1!1).MTOR(FRB,HEAT!2).RPTOR(RNC,S792~P,S855_S859~O,WD40!2,ulk1!3).ULK1(S317~O,S758~O,S778~P,stampk!1,straptor!3) 0
   67 AMPK(ST~O,T172~P,ulk1!1).RPTOR(RNC,S792~P,S855_S859~O,WD40,ulk1!2).ULK1(S317~P,S758~O,S778~O,stampk!1,straptor!2) 0
   68 AMPK(ST~O,T172~P,ulk1!1).MTOR(FRB,HEAT!2).RPTOR(RNC,S792~P,S855_S859~O,WD40!2,ulk1!3).ULK1(S317~P,S758~O,S778~O,stampk!1,straptor!3) 0
   69 RPTOR(RNC,S792~O,S855_S859~O,WD40,ulk1!1).ULK1(S317~P,S758~O,S778~P,stampk,straptor!1) 0
   70 AMPK(ST~P,T172~P,ulk1!1).RPTOR(RNC,S792~O,S855_S859~O,WD40,ulk1!2).ULK1(S317~P,S758~O,S778~P,stampk!1,straptor!2) 0
   71 MTOR(FRB,HEAT!1).RPTOR(RNC,S792~O,S855_S859~O,WD40!1,ulk1!2).ULK1(S317~P,S758~O,S778~P,stampk,straptor!2) 0
   72 AMPK(ST~P,T172~P,ulk1!1).MTOR(FRB,HEAT!2).RPTOR(RNC,S792~O,S855_S859~O,WD40!2,ulk1!3).ULK1(S317~P,S758~O,S778~P,stampk!1,straptor!3) 0
   73 RPTOR(RNC,S792~P,S855_S859~O,WD40,ulk1!1).ULK1(S317~O,S758~O,S778~P,stampk,straptor!1) 0
   74 MTOR(FRB,HEAT!1).RPTOR(RNC,S792~P,S855_S859~O,WD40!1,ulk1!2).ULK1(S317~O,S758~O,S778~P,stampk,straptor!2) 0
   75 RPTOR(RNC,S792~P,S855_S859~O,WD40,ulk1!1).ULK1(S317~P,S758~O,S778~O,stampk,straptor!1) 0
   76 MTOR(FRB,HEAT!1).RPTOR(RNC,S792~P,S855_S859~O,WD40!1,ulk1!2).ULK1(S317~P,S758~O,S778~O,stampk,straptor!2) 0
   77 MTOR(FRB,HEAT!1).RPTOR(RNC,S792~O,S855_S859~O,WD40!1,ulk1!2).ULK1(S317~P,S758~P,S778~O,stampk,straptor!2) 0
   78 MTOR(FRB,HEAT!1).RPTOR(RNC,S792~O,S855_S859~O,WD40!1,ulk1!2).ULK1(S317~O,S758~P,S778~P,stampk,straptor!2) 0
   79 AMPK(ST~O,T172~P,ulk1!1).RPTOR(RNC,S792~P,S855_S859~O,WD40,ulk1!2).ULK1(S317~P,S758~O,S778~P,stampk!1,straptor!2) 0
   80 AMPK(ST~O,T172~P,ulk1!1).MTOR(FRB,HEAT!2).RPTOR(RNC,S792~P,S855_S859~O,WD40!2,ulk1!3).ULK1(S317~P,S758~O,S778~P,stampk!1,straptor!3) 0
   81 AMPK(ST~O,T172~P,ulk1!1).RPTOR(RNC,S792~O,S855_S859~P,WD40,ulk1!2).ULK1(S317~P,S758~O,S778~P,stampk!1,straptor!2) 0
   82 AMPK(ST~O,T172~P,ulk1!1).MTOR(FRB,HEAT!2).RPTOR(RNC,S792~O,S855_S859~P,WD40!2,ulk1!3).ULK1(S317~P,S758~O,S778~P,stampk!1,straptor!3) 0
   83 AMPK(ST~P,T172~P,ulk1!1).RPTOR(RNC,S792~P,S855_S859~O,WD40,ulk1!2).ULK1(S317~O,S758~O,S778~P,stampk!1,straptor!2) 0
   84 AMPK(ST~P,T172~P,ulk1!1).MTOR(FRB,HEAT!2).RPTOR(RNC,S792~P,S855_S859~O,WD40!2,ulk1!3).ULK1(S317~O,S758~O,S778~P,stampk!1,straptor!3) 0
   85 AMPK(ST~P,T172~P,ulk1!1).RPTOR(RNC,S792~P,S855_S859~O,WD40,ulk1!2).ULK1(S317~P,S758~O,S778~O,stampk!1,straptor!2) 0
   86 AMPK(ST~P,T172~P,ulk1!1).MTOR(FRB,HEAT!2).RPTOR(RNC,S792~P,S855_S859~O,WD40!2,ulk1!3).ULK1(S317~P,S758~O,S778~O,stampk!1,straptor!3) 0
   87 RPTOR(RNC,S792~O,S855_S859~O,WD40,ulk1!1).ULK1(S317~P,S758~P,S778~O,stampk,straptor!1) 0
   88 RPTOR(RNC,S792~O,S855_S859~O,WD40,ulk1!1).ULK1(S317~O,S758~P,S778~P,stampk,straptor!1) 0
   89 ULK1(S317~P,S758~P,S778~O,stampk,straptor) 0
   90 ULK1(S317~O,S758~P,S778~P,stampk,straptor) 0
   91 RPTOR(RNC,S792~O,S855_S859~P,WD40,ulk1) 0
   92 MTOR(FRB,HEAT!1).RPTOR(RNC,S792~O,S855_S859~P,WD40!1,ulk1) 0
   93 RPTOR(RNC,S792~P,S855_S859~O,WD40,ulk1!1).ULK1(S317~P,S758~O,S778~P,stampk,straptor!1) 0
   94 MTOR(FRB,HEAT!1).RPTOR(RNC,S792~P,S855_S859~O,WD40!1,ulk1!2).ULK1(S317~P,S758~O,S778~P,stampk,straptor!2) 0
   95 RPTOR(RNC,S792~O,S855_S859~P,WD40,ulk1!1).ULK1(S317~P,S758~O,S778~P,stampk,straptor!1) 0
   96 MTOR(FRB,HEAT!1).RPTOR(RNC,S792~O,S855_S859~P,WD40!1,ulk1!2).ULK1(S317~P,S758~O,S778~P,stampk,straptor!2) 0
   97 MTOR(FRB,HEAT!1).RPTOR(RNC,S792~O,S855_S859~O,WD40!1,ulk1!2).ULK1(S317~P,S758~P,S778~P,stampk,straptor!2) 0
   98 MTOR(FRB,HEAT!1).RPTOR(RNC,S792~P,S855_S859~O,WD40!1,ulk1!2).ULK1(S317~O,S758~P,S778~P,stampk,straptor!2) 0
   99 MTOR(FRB,HEAT!1).RPTOR(RNC,S792~P,S855_S859~O,WD40!1,ulk1!2).ULK1(S317~P,S758~P,S778~O,stampk,straptor!2) 0
  100 AMPK(ST~P,T172~P,ulk1!1).RPTOR(RNC,S792~P,S855_S859~O,WD40,ulk1!2).ULK1(S317~P,S758~O,S778~P,stampk!1,straptor!2) 0
  101 AMPK(ST~P,T172~P,ulk1!1).MTOR(FRB,HEAT!2).RPTOR(RNC,S792~P,S855_S859~O,WD40!2,ulk1!3).ULK1(S317~P,S758~O,S778~P,stampk!1,straptor!3) 0
  102 AMPK(ST~O,T172~P,ulk1!1).RPTOR(RNC,S792~P,S855_S859~P,WD40,ulk1!2).ULK1(S317~P,S758~O,S778~P,stampk!1,straptor!2) 0
  103 AMPK(ST~O,T172~P,ulk1!1).MTOR(FRB,HEAT!2).RPTOR(RNC,S792~P,S855_S859~P,WD40!2,ulk1!3).ULK1(S317~P,S758~O,S778~P,stampk!1,straptor!3) 0
  104 AMPK(ST~P,T172~P,ulk1!1).RPTOR(RNC,S792~O,S855_S859~P,WD40,ulk1!2).ULK1(S317~P,S758~O,S778~P,stampk!1,straptor!2) 0
  105 AMPK(ST~P,T172~P,ulk1!1).MTOR(FRB,HEAT!2).RPTOR(RNC,S792~O,S855_S859~P,WD40!2,ulk1!3).ULK1(S317~P,S758~O,S778~P,stampk!1,straptor!3) 0
  106 AMPK(ST~O,T172~P,ulk1!1).RPTOR(RNC,S792~O,S855_S859~PP,WD40,ulk1!2).ULK1(S317~P,S758~O,S778~P,stampk!1,straptor!2) 0
  107 AMPK(ST~O,T172~P,ulk1!1).MTOR(FRB,HEAT!2).RPTOR(RNC,S792~O,S855_S859~PP,WD40!2,ulk1!3).ULK1(S317~P,S758~O,S778~P,stampk!1,straptor!3) 0
  108 AMPK(ST~O,T172~P,ulk1!1).RPTOR(RNC,S792~O,S855_S859~P,WD40,ulk1!2).ULK1(S317~P,S758~O,S778~O,stampk!1,straptor!2) 0
  109 AMPK(ST~O,T172~P,ulk1!1).MTOR(FRB,HEAT!2).RPTOR(RNC,S792~O,S855_S859~P,WD40!2,ulk1!3).ULK1(S317~P,S758~O,S778~O,stampk!1,straptor!3) 0
  110 RPTOR(RNC,S792~O,S855_S859~O,WD40,ulk1!1).ULK1(S317~P,S758~P,S778~P,stampk,straptor!1) 0
  111 RPTOR(RNC,S792~P,S855_S859~O,WD40,ulk1!1).ULK1(S317~O,S758~P,S778~P,stampk,straptor!1) 0
  112 RPTOR(RNC,S792~P,S855_S859~O,WD40,ulk1!1).ULK1(S317~P,S758~P,S778~O,stampk,straptor!1) 0
  113 ULK1(S317~P,S758~P,S778~P,stampk,straptor) 0
  114 RPTOR(RNC,S792~P,S855_S859~P,WD40,ulk1) 0
  115 MTOR(FRB,HEAT!1).RPTOR(RNC,S792~P,S855_S859~P,WD40!1,ulk1) 0
  116 RPTOR(RNC,S792~O,S855_S859~PP,WD40,ulk1) 0
  117 MTOR(FRB,HEAT!1).RPTOR(RNC,S792~O,S855_S859~PP,WD40!1,ulk1) 0
  118 RPTOR(RNC,S792~P,S855_S859~P,WD40,ulk1!1).ULK1(S317~P,S758~O,S778~P,stampk,straptor!1) 0
  119 MTOR(FRB,HEAT!1).RPTOR(RNC,S792~P,S855_S859~P,WD40!1,ulk1!2).ULK1(S317~P,S758~O,S778~P,stampk,straptor!2) 0
  120 RPTOR(RNC,S792~O,S855_S859~PP,WD40,ulk1!1).ULK1(S317~P,S758~O,S778~P,stampk,straptor!1) 0
  121 MTOR(FRB,HEAT!1).RPTOR(RNC,S792~O,S855_S859~PP,WD40!1,ulk1!2).ULK1(S317~P,S758~O,S778~P,stampk,straptor!2) 0
  122 RPTOR(RNC,S792~O,S855_S859~P,WD40,ulk1!1).ULK1(S317~P,S758~O,S778~O,stampk,straptor!1) 0
  123 MTOR(FRB,HEAT!1).RPTOR(RNC,S792~O,S855_S859~P,WD40!1,ulk1!2).ULK1(S317~P,S758~O,S778~O,stampk,straptor!2) 0
  124 MTOR(FRB,HEAT!1).RPTOR(RNC,S792~P,S855_S859~O,WD40!1,ulk1!2).ULK1(S317~P,S758~P,S778~P,stampk,straptor!2) 0
  125 MTOR(FRB,HEAT!1).RPTOR(RNC,S792~O,S855_S859~P,WD40!1,ulk1!2).ULK1(S317~P,S758~P,S778~P,stampk,straptor!2) 0
  126 AMPK(ST~P,T172~P,ulk1!1).RPTOR(RNC,S792~P,S855_S859~P,WD40,ulk1!2).ULK1(S317~P,S758~O,S778~P,stampk!1,straptor!2) 0
  127 AMPK(ST~P,T172~P,ulk1!1).MTOR(FRB,HEAT!2).RPTOR(RNC,S792~P,S855_S859~P,WD40!2,ulk1!3).ULK1(S317~P,S758~O,S778~P,stampk!1,straptor!3) 0
  128 AMPK(ST~O,T172~P,ulk1!1).RPTOR(RNC,S792~P,S855_S859~PP,WD40,ulk1!2).ULK1(S317~P,S758~O,S778~P,stampk!1,straptor!2) 0
  129 AMPK(ST~O,T172~P,ulk1!1).MTOR(FRB,HEAT!2).RPTOR(RNC,S792~P,S855_S859~PP,WD40!2,ulk1!3).ULK1(S317~P,S758~O,S778~P,stampk!1,straptor!3) 0
  130 AMPK(ST~P,T172~P,ulk1!1).RPTOR(RNC,S792~O,S855_S859~PP,WD40,ulk1!2).ULK1(S317~P,S758~O,S778~P,stampk!1,straptor!2) 0
  131 AMPK(ST~P,T172~P,ulk1!1).MTOR(FRB,HEAT!2).RPTOR(RNC,S792~O,S855_S859~PP,WD40!2,ulk1!3).ULK1(S317~P,S758~O,S778~P,stampk!1,straptor!3) 0
  132 AMPK(ST~P,T172~P,ulk1!1).RPTOR(RNC,S792~O,S855_S859~P,WD40,ulk1!2).ULK1(S317~P,S758~O,S778~O,stampk!1,straptor!2) 0
  133 AMPK(ST~P,T172~P,ulk1!1).MTOR(FRB,HEAT!2).RPTOR(RNC,S792~O,S855_S859~P,WD40!2,ulk1!3).ULK1(S317~P,S758~O,S778~O,stampk!1,straptor!3) 0
  134 AMPK(ST~O,T172~P,ulk1!1).RPTOR(RNC,S792~P,S855_S859~P,WD40,ulk1!2).ULK1(S317~P,S758~O,S778~O,stampk!1,straptor!2) 0
  135 AMPK(ST~O,T172~P,ulk1!1).MTOR(FRB,HEAT!2).RPTOR(RNC,S792~P,S855_S859~P,WD40!2,ulk1!3).ULK1(S317~P,S758~O,S778~O,stampk!1,straptor!3) 0
  136 AMPK(ST~O,T172~P,ulk1!1).RPTOR(RNC,S792~O,S855_S859~PP,WD40,ulk1!2).ULK1(S317~P,S758~O,S778~O,stampk!1,straptor!2) 0
  137 AMPK(ST~O,T172~P,ulk1!1).MTOR(FRB,HEAT!2).RPTOR(RNC,S792~O,S855_S859~PP,WD40!2,ulk1!3).ULK1(S317~P,S758~O,S778~O,stampk!1,straptor!3) 0
  138 RPTOR(RNC,S792~P,S855_S859~O,WD40,ulk1!1).ULK1(S317~P,S758~P,S778~P,stampk,straptor!1) 0
  139 RPTOR(RNC,S792~O,S855_S859~P,WD40,ulk1!1).ULK1(S317~P,S758~P,S778~P,stampk,straptor!1) 0
  140 RPTOR(RNC,S792~P,S855_S859~PP,WD40,ulk1) 0
  141 MTOR(FRB,HEAT!1).RPTOR(RNC,S792~P,S855_S859~PP,WD40!1,ulk1) 0
  142 RPTOR(RNC,S792~P,S855_S859~PP,WD40,ulk1!1).ULK1(S317~P,S758~O,S778~P,stampk,straptor!1) 0
  143 MTOR(FRB,HEAT!1).RPTOR(RNC,S792~P,S855_S859~PP,WD40!1,ulk1!2).ULK1(S317~P,S758~O,S778~P,stampk,straptor!2) 0
  144 RPTOR(RNC,S792~P,S855_S859~P,WD40,ulk1!1).ULK1(S317~P,S758~O,S778~O,stampk,straptor!1) 0
  145 MTOR(FRB,HEAT!1).RPTOR(RNC,S792~P,S855_S859~P,WD40!1,ulk1!2).ULK1(S317~P,S758~O,S778~O,stampk,straptor!2) 0
  146 RPTOR(RNC,S792~O,S855_S859~PP,WD40,ulk1!1).ULK1(S317~P,S758~O,S778~O,stampk,straptor!1) 0
  147 MTOR(FRB,HEAT!1).RPTOR(RNC,S792~O,S855_S859~PP,WD40!1,ulk1!2).ULK1(S317~P,S758~O,S778~O,stampk,straptor!2) 0
  148 MTOR(FRB,HEAT!1).RPTOR(RNC,S792~P,S855_S859~P,WD40!1,ulk1!2).ULK1(S317~P,S758~P,S778~P,stampk,straptor!2) 0
  149 MTOR(FRB,HEAT!1).RPTOR(RNC,S792~O,S855_S859~PP,WD40!1,ulk1!2).ULK1(S317~P,S758~P,S778~P,stampk,straptor!2) 0
  150 MTOR(FRB,HEAT!1).RPTOR(RNC,S792~O,S855_S859~P,WD40!1,ulk1!2).ULK1(S317~P,S758~P,S778~O,stampk,straptor!2) 0
  151 AMPK(ST~P,T172~P,ulk1!1).RPTOR(RNC,S792~P,S855_S859~PP,WD40,ulk1!2).ULK1(S317~P,S758~O,S778~P,stampk!1,straptor!2) 0
  152 AMPK(ST~P,T172~P,ulk1!1).MTOR(FRB,HEAT!2).RPTOR(RNC,S792~P,S855_S859~PP,WD40!2,ulk1!3).ULK1(S317~P,S758~O,S778~P,stampk!1,straptor!3) 0
  153 AMPK(ST~P,T172~P,ulk1!1).RPTOR(RNC,S792~P,S855_S859~P,WD40,ulk1!2).ULK1(S317~P,S758~O,S778~O,stampk!1,straptor!2) 0
  154 AMPK(ST~P,T172~P,ulk1!1).MTOR(FRB,HEAT!2).RPTOR(RNC,S792~P,S855_S859~P,WD40!2,ulk1!3).ULK1(S317~P,S758~O,S778~O,stampk!1,straptor!3) 0
  155 AMPK(ST~P,T172~P,ulk1!1).RPTOR(RNC,S792~O,S855_S859~PP,WD40,ulk1!2).ULK1(S317~P,S758~O,S778~O,stampk!1,straptor!2) 0
  156 AMPK(ST~P,T172~P,ulk1!1).MTOR(FRB,HEAT!2).RPTOR(RNC,S792~O,S855_S859~PP,WD40!2,ulk1!3).ULK1(S317~P,S758~O,S778~O,stampk!1,straptor!3) 0
  157 AMPK(ST~O,T172~P,ulk1!1).RPTOR(RNC,S792~P,S855_S859~PP,WD40,ulk1!2).ULK1(S317~P,S758~O,S778~O,stampk!1,straptor!2) 0
  158 AMPK(ST~O,T172~P,ulk1!1).MTOR(FRB,HEAT!2).RPTOR(RNC,S792~P,S855_S859~PP,WD40!2,ulk1!3).ULK1(S317~P,S758~O,S778~O,stampk!1,straptor!3) 0
  159 RPTOR(RNC,S792~P,S855_S859~P,WD40,ulk1!1).ULK1(S317~P,S758~P,S778~P,stampk,straptor!1) 0
  160 RPTOR(RNC,S792~O,S855_S859~PP,WD40,ulk1!1).ULK1(S317~P,S758~P,S778~P,stampk,straptor!1) 0
  161 RPTOR(RNC,S792~O,S855_S859~P,WD40,ulk1!1).ULK1(S317~P,S758~P,S778~O,stampk,straptor!1) 0
  162 RPTOR(RNC,S792~P,S855_S859~PP,WD40,ulk1!1).ULK1(S317~P,S758~O,S778~O,stampk,straptor!1) 0
  163 MTOR(FRB,HEAT!1).RPTOR(RNC,S792~P,S855_S859~PP,WD40!1,ulk1!2).ULK1(S317~P,S758~O,S778~O,stampk,straptor!2) 0
  164 MTOR(FRB,HEAT!1).RPTOR(RNC,S792~P,S855_S859~PP,WD40!1,ulk1!2).ULK1(S317~P,S758~P,S778~P,stampk,straptor!2) 0
  165 MTOR(FRB,HEAT!1).RPTOR(RNC,S792~P,S855_S859~P,WD40!1,ulk1!2).ULK1(S317~P,S758~P,S778~O,stampk,straptor!2) 0
  166 MTOR(FRB,HEAT!1).RPTOR(RNC,S792~O,S855_S859~PP,WD40!1,ulk1!2).ULK1(S317~P,S758~P,S778~O,stampk,straptor!2) 0
  167 AMPK(ST~P,T172~P,ulk1!1).RPTOR(RNC,S792~P,S855_S859~PP,WD40,ulk1!2).ULK1(S317~P,S758~O,S778~O,stampk!1,straptor!2) 0
  168 AMPK(ST~P,T172~P,ulk1!1).MTOR(FRB,HEAT!2).RPTOR(RNC,S792~P,S855_S859~PP,WD40!2,ulk1!3).ULK1(S317~P,S758~O,S778~O,stampk!1,straptor!3) 0
  169 RPTOR(RNC,S792~P,S855_S859~PP,WD40,ulk1!1).ULK1(S317~P,S758~P,S778~P,stampk,straptor!1) 0
  170 RPTOR(RNC,S792~P,S855_S859~P,WD40,ulk1!1).ULK1(S317~P,S758~P,S778~O,stampk,straptor!1) 0
  171 RPTOR(RNC,S792~O,S855_S859~PP,WD40,ulk1!1).ULK1(S317~P,S758~P,S778~O,stampk,straptor!1) 0
  172 MTOR(FRB,HEAT!1).RPTOR(RNC,S792~P,S855_S859~PP,WD40!1,ulk1!2).ULK1(S317~P,S758~P,S778~O,stampk,straptor!2) 0
  173 RPTOR(RNC,S792~P,S855_S859~PP,WD40,ulk1!1).ULK1(S317~P,S758~P,S778~O,stampk,straptor!1) 0
end species
begin reactions
    1 3,6 8 a1 #_R1
    2 1,3 9 a2 #_R2
    3 1,2 10 a3 #_R3
    4 1,4 11 a4 #_R6
    5 1,5 5,12 p9 #_R19
    6 2 13 u0 #_R20
    7 8 3,6 d1 #_reverse__R1
    8 3,10 14 a2 #_R2
    9 3,11 15 a2 #_R2
   10 3,12 16 a2 #_R2
   11 9 1,3 d2 #_reverse__R2
   12 1,13 17 a3 #_R3
   13 2,9 14 a3 #_R3
   14 9,13 18 a3 #_R3
   15 10 1,2 d3 #_R4
   16 4,9 15 a4 #_R6
   17 11 1,4 d4 #_R7
   18 5,13 19 a5 #_R8
   19 5,9 5,16 p9 #_R19
   20 5,10 5,20 p9 #_R19
   21 5,11 5,21 p9 #_R19
   22 10 17 u0 #_R20
   23 12 1 u1 #_R22
   24 12 1 u0 #_R29
   25 3,17 18 a2 #_R2
   26 3,20 22 a2 #_R2
   27 3,21 23 a2 #_R2
   28 14 3,10 d2 #_reverse__R2
   29 15 3,11 d2 #_reverse__R2
   30 16 3,12 d2 #_reverse__R2
   31 18 3,17 d2 #_reverse__R2
   32 1,19 24 a3 #_R3
   33 9,19 25 a3 #_R3
   34 14 2,9 d3 #_R4
   35 17 1,13 d3 #_R4
   36 18 9,13 d3 #_R4
   37 20 2,12 d3 #_R4
   38 15 4,9 d4 #_R7
   39 21 4,12 d4 #_R7
   40 5,17 24 a5 #_R8
   41 5,18 25 a5 #_R8
   42 19 5,13 d5 #_R9
   43 18 14 p1 #_R10
   44 15 26 p2 #_R11
   45 19 27 p7 #_R17
   46 19 28 p8 #_R18
   47 5,14 5,22 p9 #_R19
   48 5,15 5,23 p9 #_R19
   49 5,17 5,29 p9 #_R19
   50 5,18 5,30 p9 #_R19
   51 1,19 12,19 p9 #_R19
   52 9,19 16,19 p9 #_R19
   53 10,19 19,20 p9 #_R19
   54 11,19 19,21 p9 #_R19
   55 14,19 19,22 p9 #_R19
   56 15,19 19,23 p9 #_R19
   57 17,19 19,29 p9 #_R19
   58 18,19 19,30 p9 #_R19
   59 14 18 u0 #_R20
   60 20 29 u0 #_R20
   61 16 9 u1 #_R22
   62 20 10 u1 #_R22
   63 21 11 u1 #_R22
   64 16 9 u0 #_R29
   65 20 10 u0 #_R29
   66 21 11 u0 #_R29
   67 3,24 25 a2 #_R2
   68 3,29 30 a2 #_R2
   69 22 3,20 d2 #_reverse__R2
   70 23 3,21 d2 #_reverse__R2
   71 25 3,24 d2 #_reverse__R2
   72 26 3,31 d2 #_reverse__R2
   73 30 3,29 d2 #_reverse__R2
   74 1,27 32 a3 #_R3
   75 1,28 33 a3 #_R3
   76 9,27 34 a3 #_R3
   77 9,28 35 a3 #_R3
   78 22 2,16 d3 #_R4
   79 24 1,19 d3 #_R4
   80 25 9,19 d3 #_R4
   81 29 12,13 d3 #_R4
   82 30 13,16 d3 #_R4
   83 23 4,16 d4 #_R7
   84 26 9,36 d4 #_R7
   85 5,29 37 a5 #_R8
   86 5,30 38 a5 #_R8
   87 24 5,17 d5 #_R9
   88 25 5,18 d5 #_R9
   89 27 5,39 d5 #_R9
   90 28 5,40 d5 #_R9
   91 30 22 p1 #_R10
   92 23 41 p2 #_R11
   93 28 42 p7 #_R17
   94 24 33 p8 #_R18
   95 25 35 p8 #_R18
   96 27 42 p8 #_R18
   97 5,24 5,37 p9 #_R19
   98 5,25 5,38 p9 #_R19
   99 5,26 5,41 p9 #_R19
  100 19,24 19,37 p9 #_R19
  101 19,25 19,38 p9 #_R19
  102 19,26 19,41 p9 #_R19
  103 1,24 12,24 p9 #_R19
  104 9,24 16,24 p9 #_R19
  105 10,24 20,24 p9 #_R19
  106 11,24 21,24 p9 #_R19
  107 14,24 22,24 p9 #_R19
  108 15,24 23,24 p9 #_R19
  109 17,24 24,29 p9 #_R19
  110 18,24 24,30 p9 #_R19
  111 24,24 24,37 p9 #_R19
  112 24,25 24,38 p9 #_R19
  113 24,26 24,41 p9 #_R19
  114 1,25 12,25 p9 #_R19
  115 9,25 16,25 p9 #_R19
  116 10,25 20,25 p9 #_R19
  117 11,25 21,25 p9 #_R19
  118 14,25 22,25 p9 #_R19
  119 15,25 23,25 p9 #_R19
  120 17,25 25,29 p9 #_R19
  121 18,25 25,30 p9 #_R19
  122 24,25 25,37 p9 #_R19
  123 25,25 25,38 p9 #_R19
  124 25,26 25,41 p9 #_R19
  125 1,27 12,27 p9 #_R19
  126 9,27 16,27 p9 #_R19
  127 10,27 20,27 p9 #_R19
  128 11,27 21,27 p9 #_R19
  129 14,27 22,27 p9 #_R19
  130 15,27 23,27 p9 #_R19
  131 17,27 27,29 p9 #_R19
  132 18,27 27,30 p9 #_R19
  133 24,27 27,37 p9 #_R19
  134 25,27 27,38 p9 #_R19
  135 26,27 27,41 p9 #_R19
  136 1,28 12,28 p9 #_R19
  137 9,28 16,28 p9 #_R19
  138 10,28 20,28 p9 #_R19
  139 11,28 21,28 p9 #_R19
  140 14,28 22,28 p9 #_R19
  141 15,28 23,28 p9 #_R19
  142 17,28 28,29 p9 #_R19
  143 18,28 28,30 p9 #_R19
  144 24,28 28,37 p9 #_R19
  145 25,28 28,38 p9 #_R19
  146 26,28 28,41 p9 #_R19
  147 22 30 u0 #_R20
  148 26 15 u0 #_R21
  149 22 14 u1 #_R22
  150 23 15 u1 #_R22
  151 29 17 u1 #_R22
  152 30 18 u1 #_R22
  153 27 19 u0 #_R27
  154 28 19 u0 #_R28
  155 22 14 u0 #_R29
  156 23 15 u0 #_R29
  157 29 17 u0 #_R29
  158 30 18 u0 #_R29
  159 3,31 26 a2 #_R2
  160 3,32 34 a2 #_R2
  161 3,33 35 a2 #_R2
  162 3,37 38 a2 #_R2
  163 34 3,32 d2 #_reverse__R2
  164 35 3,33 d2 #_reverse__R2
  165 38 3,37 d2 #_reverse__R2
  166 41 3,43 d2 #_reverse__R2
  167 1,39 44 a3 #_R3
  168 1,40 45 a3 #_R3
  169 1,42 46 a3 #_R3
  170 9,39 47 a3 #_R3
  171 9,40 48 a3 #_R3
  172 9,42 49 a3 #_R3
  173 32 1,27 d3 #_R4
  174 33 1,28 d3 #_R4
  175 34 9,27 d3 #_R4
  176 35 9,28 d3 #_R4
  177 37 12,19 d3 #_R4
  178 38 16,19 d3 #_R4
  179 31 1,36 d4 #_R7
  180 41 16,36 d4 #_R7
  181 5,39 27 a5 #_R8
  182 5,40 28 a5 #_R8
  183 32 5,44 d5 #_R9
  184 33 5,45 d5 #_R9
  185 34 5,47 d5 #_R9
  186 35 5,48 d5 #_R9
  187 37 5,29 d5 #_R9
  188 38 5,30 d5 #_R9
  189 42 5,50 d5 #_R9
  190 7,42 42,51 p5 #_R15
  191 5,42 42,52 p6 #_R16
  192 19,42 42,53 p6 #_R16
  193 24,42 42,54 p6 #_R16
  194 25,42 42,55 p6 #_R16
  195 27,42 42,56 p6 #_R16
  196 28,42 42,57 p6 #_R16
  197 32,42 42,58 p6 #_R16
  198 33,42 42,59 p6 #_R16
  199 34,42 42,60 p6 #_R16
  200 35,42 42,61 p6 #_R16
  201 37,42 42,62 p6 #_R16
  202 38,42 42,63 p6 #_R16
  203 42,42 42,64 p6 #_R16
  204 32 46 p8 #_R18
  205 34 49 p8 #_R18
  206 37 65 p8 #_R18
  207 38 66 p8 #_R18
  208 5,31 5,43 p9 #_R19
  209 5,32 5,67 p9 #_R19
  210 5,33 5,65 p9 #_R19
  211 5,34 5,68 p9 #_R19
  212 5,35 5,66 p9 #_R19
  213 19,31 19,43 p9 #_R19
  214 19,32 19,67 p9 #_R19
  215 19,33 19,65 p9 #_R19
  216 19,34 19,68 p9 #_R19
  217 19,35 19,66 p9 #_R19
  218 24,31 24,43 p9 #_R19
  219 24,32 24,67 p9 #_R19
  220 24,33 24,65 p9 #_R19
  221 24,34 24,68 p9 #_R19
  222 24,35 24,66 p9 #_R19
  223 25,31 25,43 p9 #_R19
  224 25,32 25,67 p9 #_R19
  225 25,33 25,65 p9 #_R19
  226 25,34 25,68 p9 #_R19
  227 25,35 25,66 p9 #_R19
  228 27,31 27,43 p9 #_R19
  229 27,32 27,67 p9 #_R19
  230 27,33 27,65 p9 #_R19
  231 27,34 27,68 p9 #_R19
  232 27,35 27,66 p9 #_R19
  233 28,31 28,43 p9 #_R19
  234 28,32 28,67 p9 #_R19
  235 28,33 28,65 p9 #_R19
  236 28,34 28,68 p9 #_R19
  237 28,35 28,66 p9 #_R19
  238 1,32 12,32 p9 #_R19
  239 9,32 16,32 p9 #_R19
  240 10,32 20,32 p9 #_R19
  241 11,32 21,32 p9 #_R19
  242 14,32 22,32 p9 #_R19
  243 15,32 23,32 p9 #_R19
  244 17,32 29,32 p9 #_R19
  245 18,32 30,32 p9 #_R19
  246 24,32 32,37 p9 #_R19
  247 25,32 32,38 p9 #_R19
  248 26,32 32,41 p9 #_R19
  249 31,32 32,43 p9 #_R19
  250 32,32 32,67 p9 #_R19
  251 32,33 32,65 p9 #_R19
  252 32,34 32,68 p9 #_R19
  253 32,35 32,66 p9 #_R19
  254 1,33 12,33 p9 #_R19
  255 9,33 16,33 p9 #_R19
  256 10,33 20,33 p9 #_R19
  257 11,33 21,33 p9 #_R19
  258 14,33 22,33 p9 #_R19
  259 15,33 23,33 p9 #_R19
  260 17,33 29,33 p9 #_R19
  261 18,33 30,33 p9 #_R19
  262 24,33 33,37 p9 #_R19
  263 25,33 33,38 p9 #_R19
  264 26,33 33,41 p9 #_R19
  265 31,33 33,43 p9 #_R19
  266 32,33 33,67 p9 #_R19
  267 33,33 33,65 p9 #_R19
  268 33,34 33,68 p9 #_R19
  269 33,35 33,66 p9 #_R19
  270 1,34 12,34 p9 #_R19
  271 9,34 16,34 p9 #_R19
  272 10,34 20,34 p9 #_R19
  273 11,34 21,34 p9 #_R19
  274 14,34 22,34 p9 #_R19
  275 15,34 23,34 p9 #_R19
  276 17,34 29,34 p9 #_R19
  277 18,34 30,34 p9 #_R19
  278 24,34 34,37 p9 #_R19
  279 25,34 34,38 p9 #_R19
  280 26,34 34,41 p9 #_R19
  281 31,34 34,43 p9 #_R19
  282 32,34 34,67 p9 #_R19
  283 33,34 34,65 p9 #_R19
  284 34,34 34,68 p9 #_R19
  285 34,35 34,66 p9 #_R19
  286 1,35 12,35 p9 #_R19
  287 9,35 16,35 p9 #_R19
  288 10,35 20,35 p9 #_R19
  289 11,35 21,35 p9 #_R19
  290 14,35 22,35 p9 #_R19
  291 15,35 23,35 p9 #_R19
  292 17,35 29,35 p9 #_R19
  293 18,35 30,35 p9 #_R19
  294 24,35 35,37 p9 #_R19
  295 25,35 35,38 p9 #_R19
  296 26,35 35,41 p9 #_R19
  297 31,35 35,43 p9 #_R19
  298 32,35 35,67 p9 #_R19
  299 33,35 35,65 p9 #_R19
  300 34,35 35,68 p9 #_R19
  301 35,35 35,66 p9 #_R19
  302 1,37 12,37 p9 #_R19
  303 9,37 16,37 p9 #_R19
  304 10,37 20,37 p9 #_R19
  305 11,37 21,37 p9 #_R19
  306 14,37 22,37 p9 #_R19
  307 15,37 23,37 p9 #_R19
  308 17,37 29,37 p9 #_R19
  309 18,37 30,37 p9 #_R19
  310 24,37 37,37 p9 #_R19
  311 25,37 37,38 p9 #_R19
  312 26,37 37,41 p9 #_R19
  313 31,37 37,43 p9 #_R19
  314 32,37 37,67 p9 #_R19
  315 33,37 37,65 p9 #_R19
  316 34,37 37,68 p9 #_R19
  317 35,37 37,66 p9 #_R19
  318 1,38 12,38 p9 #_R19
  319 9,38 16,38 p9 #_R19
  320 10,38 20,38 p9 #_R19
  321 11,38 21,38 p9 #_R19
  322 14,38 22,38 p9 #_R19
  323 15,38 23,38 p9 #_R19
  324 17,38 29,38 p9 #_R19
  325 18,38 30,38 p9 #_R19
  326 24,38 37,38 p9 #_R19
  327 25,38 38,38 p9 #_R19
  328 26,38 38,41 p9 #_R19
  329 31,38 38,43 p9 #_R19
  330 32,38 38,67 p9 #_R19
  331 33,38 38,65 p9 #_R19
  332 34,38 38,68 p9 #_R19
  333 35,38 38,66 p9 #_R19
  334 1,42 12,42 p9 #_R19
  335 9,42 16,42 p9 #_R19
  336 10,42 20,42 p9 #_R19
  337 11,42 21,42 p9 #_R19
  338 14,42 22,42 p9 #_R19
  339 15,42 23,42 p9 #_R19
  340 17,42 29,42 p9 #_R19
  341 18,42 30,42 p9 #_R19
  342 24,42 37,42 p9 #_R19
  343 25,42 38,42 p9 #_R19
  344 26,42 41,42 p9 #_R19
  345 31,42 42,43 p9 #_R19
  346 32,42 42,67 p9 #_R19
  347 33,42 42,65 p9 #_R19
  348 34,42 42,68 p9 #_R19
  349 35,42 42,66 p9 #_R19
  350 31 11 u0 #_R21
  351 36 4 u0 #_R21
  352 41 23 u0 #_R21
  353 37 24 u1 #_R22
  354 38 25 u1 #_R22
  355 41 26 u1 #_R22
  356 39 13 u0 #_R27
  357 42 28 u0 #_R27
  358 33 24 u0 #_R28
  359 35 25 u0 #_R28
  360 40 13 u0 #_R28
  361 42 27 u0 #_R28
  362 37 24 u0 #_R29
  363 38 25 u0 #_R29
  364 41 26 u0 #_R29
  365 3,43 41 a2 #_R2
  366 3,44 47 a2 #_R2
  367 3,45 48 a2 #_R2
  368 3,46 49 a2 #_R2
  369 3,54 55 a2 #_R2
  370 3,58 60 a2 #_R2
  371 3,59 61 a2 #_R2
  372 3,62 63 a2 #_R2
  373 3,65 66 a2 #_R2
  374 3,67 68 a2 #_R2
  375 47 3,44 d2 #_reverse__R2
  376 48 3,45 d2 #_reverse__R2
  377 49 3,46 d2 #_reverse__R2
  378 55 3,54 d2 #_reverse__R2
  379 60 3,58 d2 #_reverse__R2
  380 61 3,59 d2 #_reverse__R2
  381 63 3,62 d2 #_reverse__R2
  382 66 3,65 d2 #_reverse__R2
  383 68 3,67 d2 #_reverse__R2
  384 1,50 69 a3 #_R3
  385 1,53 54 a3 #_R3
  386 1,56 58 a3 #_R3
  387 1,57 59 a3 #_R3
  388 1,64 70 a3 #_R3
  389 9,50 71 a3 #_R3
  390 9,53 55 a3 #_R3
  391 9,56 60 a3 #_R3
  392 9,57 61 a3 #_R3
  393 9,64 72 a3 #_R3
  394 44 1,39 d3 #_R4
  395 45 1,40 d3 #_R4
  396 46 1,42 d3 #_R4
  397 47 9,39 d3 #_R4
  398 48 9,40 d3 #_R4
  399 49 9,42 d3 #_R4
  400 54 1,53 d3 #_R4
  401 55 9,53 d3 #_R4
  402 58 1,56 d3 #_R4
  403 59 1,57 d3 #_R4
  404 60 9,56 d3 #_R4
  405 61 9,57 d3 #_R4
  406 62 12,53 d3 #_R4
  407 63 16,53 d3 #_R4
  408 65 12,28 d3 #_R4
  409 66 16,28 d3 #_R4
  410 67 12,27 d3 #_R4
  411 68 16,27 d3 #_R4
  412 43 12,36 d4 #_R7
  413 5,44 32 a5 #_R8
  414 5,45 33 a5 #_R8
  415 5,47 34 a5 #_R8
  416 5,48 35 a5 #_R8
  417 5,50 42 a5 #_R8
  418 13,52 53 a5 #_R8
  419 17,52 54 a5 #_R8
  420 18,52 55 a5 #_R8
  421 29,52 62 a5 #_R8
  422 30,52 63 a5 #_R8
  423 39,52 56 a5 #_R8
  424 40,52 57 a5 #_R8
  425 44,52 58 a5 #_R8
  426 45,52 59 a5 #_R8
  427 47,52 60 a5 #_R8
  428 48,52 61 a5 #_R8
  429 50,52 64 a5 #_R8
  430 46 5,69 d5 #_R9
  431 49 5,71 d5 #_R9
  432 53 13,52 d5 #_R9
  433 54 17,52 d5 #_R9
  434 55 18,52 d5 #_R9
  435 56 39,52 d5 #_R9
  436 57 40,52 d5 #_R9
  437 58 44,52 d5 #_R9
  438 59 45,52 d5 #_R9
  439 60 47,52 d5 #_R9
  440 61 48,52 d5 #_R9
  441 62 29,52 d5 #_R9
  442 63 30,52 d5 #_R9
  443 64 50,52 d5 #_R9
  444 65 5,73 d5 #_R9
  445 66 5,74 d5 #_R9
  446 67 5,75 d5 #_R9
  447 68 5,76 d5 #_R9
  448 47 77 p1 #_R10
  449 48 78 p1 #_R10
  450 46 79 p3 #_R12
  451 49 80 p3 #_R12
  452 46 81 _rateLaw1 #_R13
  453 49 82 _rateLaw1 #_R13
  454 7,50 50,51 p5 #_R15
  455 7,64 51,64 p5 #_R15
  456 42,46 42,70 p6 #_R16
  457 42,49 42,72 p6 #_R16
  458 42,65 42,83 p6 #_R16
  459 42,66 42,84 p6 #_R16
  460 42,67 42,85 p6 #_R16
  461 42,68 42,86 p6 #_R16
  462 5,50 50,52 p6 #_R16
  463 19,50 50,53 p6 #_R16
  464 24,50 50,54 p6 #_R16
  465 25,50 50,55 p6 #_R16
  466 27,50 50,56 p6 #_R16
  467 28,50 50,57 p6 #_R16
  468 32,50 50,58 p6 #_R16
  469 33,50 50,59 p6 #_R16
  470 34,50 50,60 p6 #_R16
  471 35,50 50,61 p6 #_R16
  472 37,50 50,62 p6 #_R16
  473 38,50 50,63 p6 #_R16
  474 42,50 50,64 p6 #_R16
  475 46,50 50,70 p6 #_R16
  476 49,50 50,72 p6 #_R16
  477 50,65 50,83 p6 #_R16
  478 50,66 50,84 p6 #_R16
  479 50,67 50,85 p6 #_R16
  480 50,68 50,86 p6 #_R16
  481 5,64 52,64 p6 #_R16
  482 19,64 53,64 p6 #_R16
  483 24,64 54,64 p6 #_R16
  484 25,64 55,64 p6 #_R16
  485 27,64 56,64 p6 #_R16
  486 28,64 57,64 p6 #_R16
  487 32,64 58,64 p6 #_R16
  488 33,64 59,64 p6 #_R16
  489 34,64 60,64 p6 #_R16
  490 35,64 61,64 p6 #_R16
  491 37,64 62,64 p6 #_R16
  492 38,64 63,64 p6 #_R16
  493 42,64 64,64 p6 #_R16
  494 46,64 64,70 p6 #_R16
  495 49,64 64,72 p6 #_R16
  496 64,65 64,83 p6 #_R16
  497 64,66 64,84 p6 #_R16
  498 64,67 64,85 p6 #_R16
  499 64,68 64,86 p6 #_R16
  500 67 79 p8 #_R18
  501 68 80 p8 #_R18
  502 5,44 5,75 p9 #_R19
  503 5,45 5,73 p9 #_R19
  504 5,46 5,79 p9 #_R19
  505 5,47 5,76 p9 #_R19
  506 5,48 5,74 p9 #_R19
  507 5,49 5,80 p9 #_R19
  508 5,54 5,62 p9 #_R19
  509 5,55 5,63 p9 #_R19
  510 5,58 5,85 p9 #_R19
  511 5,59 5,83 p9 #_R19
  512 5,60 5,86 p9 #_R19
  513 5,61 5,84 p9 #_R19
  514 19,44 19,75 p9 #_R19
  515 19,45 19,73 p9 #_R19
  516 19,46 19,79 p9 #_R19
  517 19,47 19,76 p9 #_R19
  518 19,48 19,74 p9 #_R19
  519 19,49 19,80 p9 #_R19
  520 19,54 19,62 p9 #_R19
  521 19,55 19,63 p9 #_R19
  522 19,58 19,85 p9 #_R19
  523 19,59 19,83 p9 #_R19
  524 19,60 19,86 p9 #_R19
  525 19,61 19,84 p9 #_R19
  526 24,44 24,75 p9 #_R19
  527 24,45 24,73 p9 #_R19
  528 24,46 24,79 p9 #_R19
  529 24,47 24,76 p9 #_R19
  530 24,48 24,74 p9 #_R19
  531 24,49 24,80 p9 #_R19
  532 24,54 24,62 p9 #_R19
  533 24,55 24,63 p9 #_R19
  534 24,58 24,85 p9 #_R19
  535 24,59 24,83 p9 #_R19
  536 24,60 24,86 p9 #_R19
  537 24,61 24,84 p9 #_R19
  538 25,44 25,75 p9 #_R19
  539 25,45 25,73 p9 #_R19
  540 25,46 25,79 p9 #_R19
  541 25,47 25,76 p9 #_R19
  542 25,48 25,74 p9 #_R19
  543 25,49 25,80 p9 #_R19
  544 25,54 25,62 p9 #_R19
  545 25,55 25,63 p9 #_R19
  546 25,58 25,85 p9 #_R19
  547 25,59 25,83 p9 #_R19
  548 25,60 25,86 p9 #_R19
  549 25,61 25,84 p9 #_R19
  550 27,44 27,75 p9 #_R19
  551 27,45 27,73 p9 #_R19
  552 27,46 27,79 p9 #_R19
  553 27,47 27,76 p9 #_R19
  554 27,48 27,74 p9 #_R19
  555 27,49 27,80 p9 #_R19
  556 27,54 27,62 p9 #_R19
  557 27,55 27,63 p9 #_R19
  558 27,58 27,85 p9 #_R19
  559 27,59 27,83 p9 #_R19
  560 27,60 27,86 p9 #_R19
  561 27,61 27,84 p9 #_R19
  562 28,44 28,75 p9 #_R19
  563 28,45 28,73 p9 #_R19
  564 28,46 28,79 p9 #_R19
  565 28,47 28,76 p9 #_R19
  566 28,48 28,74 p9 #_R19
  567 28,49 28,80 p9 #_R19
  568 28,54 28,62 p9 #_R19
  569 28,55 28,63 p9 #_R19
  570 28,58 28,85 p9 #_R19
  571 28,59 28,83 p9 #_R19
  572 28,60 28,86 p9 #_R19
  573 28,61 28,84 p9 #_R19
  574 32,44 32,75 p9 #_R19
  575 32,45 32,73 p9 #_R19
  576 32,46 32,79 p9 #_R19
  577 32,47 32,76 p9 #_R19
  578 32,48 32,74 p9 #_R19
  579 32,49 32,80 p9 #_R19
  580 32,54 32,62 p9 #_R19
  581 32,55 32,63 p9 #_R19
  582 32,58 32,85 p9 #_R19
  583 32,59 32,83 p9 #_R19
  584 32,60 32,86 p9 #_R19
  585 32,61 32,84 p9 #_R19
  586 33,44 33,75 p9 #_R19
  587 33,45 33,73 p9 #_R19
  588 33,46 33,79 p9 #_R19
  589 33,47 33,76 p9 #_R19
  590 33,48 33,74 p9 #_R19
  591 33,49 33,80 p9 #_R19
  592 33,54 33,62 p9 #_R19
  593 33,55 33,63 p9 #_R19
  594 33,58 33,85 p9 #_R19
  595 33,59 33,83 p9 #_R19
  596 33,60 33,86 p9 #_R19
  597 33,61 33,84 p9 #_R19
  598 34,44 34,75 p9 #_R19
  599 34,45 34,73 p9 #_R19
  600 34,46 34,79 p9 #_R19
  601 34,47 34,76 p9 #_R19
  602 34,48 34,74 p9 #_R19
  603 34,49 34,80 p9 #_R19
  604 34,54 34,62 p9 #_R19
  605 34,55 34,63 p9 #_R19
  606 34,58 34,85 p9 #_R19
  607 34,59 34,83 p9 #_R19
  608 34,60 34,86 p9 #_R19
  609 34,61 34,84 p9 #_R19
  610 35,44 35,75 p9 #_R19
  611 35,45 35,73 p9 #_R19
  612 35,46 35,79 p9 #_R19
  613 35,47 35,76 p9 #_R19
  614 35,48 35,74 p9 #_R19
  615 35,49 35,80 p9 #_R19
  616 35,54 35,62 p9 #_R19
  617 35,55 35,63 p9 #_R19
  618 35,58 35,85 p9 #_R19
  619 35,59 35,83 p9 #_R19
  620 35,60 35,86 p9 #_R19
  621 35,61 35,84 p9 #_R19
  622 37,44 37,75 p9 #_R19
  623 37,45 37,73 p9 #_R19
  624 37,46 37,79 p9 #_R19
  625 37,47 37,76 p9 #_R19
  626 37,48 37,74 p9 #_R19
  627 37,49 37,80 p9 #_R19
  628 37,54 37,62 p9 #_R19
  629 37,55 37,63 p9 #_R19
  630 37,58 37,85 p9 #_R19
  631 37,59 37,83 p9 #_R19
  632 37,60 37,86 p9 #_R19
  633 37,61 37,84 p9 #_R19
  634 38,44 38,75 p9 #_R19
  635 38,45 38,73 p9 #_R19
  636 38,46 38,79 p9 #_R19
  637 38,47 38,76 p9 #_R19
  638 38,48 38,74 p9 #_R19
  639 38,49 38,80 p9 #_R19
  640 38,54 38,62 p9 #_R19
  641 38,55 38,63 p9 #_R19
  642 38,58 38,85 p9 #_R19
  643 38,59 38,83 p9 #_R19
  644 38,60 38,86 p9 #_R19
  645 38,61 38,84 p9 #_R19
  646 42,44 42,75 p9 #_R19
  647 42,45 42,73 p9 #_R19
  648 42,46 42,79 p9 #_R19
  649 42,47 42,76 p9 #_R19
  650 42,48 42,74 p9 #_R19
  651 42,49 42,80 p9 #_R19
  652 42,54 42,62 p9 #_R19
  653 42,55 42,63 p9 #_R19
  654 42,58 42,85 p9 #_R19
  655 42,59 42,83 p9 #_R19
  656 42,60 42,86 p9 #_R19
  657 42,61 42,84 p9 #_R19
  658 1,46 12,46 p9 #_R19
  659 9,46 16,46 p9 #_R19
  660 10,46 20,46 p9 #_R19
  661 11,46 21,46 p9 #_R19
  662 14,46 22,46 p9 #_R19
  663 15,46 23,46 p9 #_R19
  664 17,46 29,46 p9 #_R19
  665 18,46 30,46 p9 #_R19
  666 24,46 37,46 p9 #_R19
  667 25,46 38,46 p9 #_R19
  668 26,46 41,46 p9 #_R19
  669 31,46 43,46 p9 #_R19
  670 32,46 46,67 p9 #_R19
  671 33,46 46,65 p9 #_R19
  672 34,46 46,68 p9 #_R19
  673 35,46 46,66 p9 #_R19
  674 44,46 46,75 p9 #_R19
  675 45,46 46,73 p9 #_R19
  676 46,46 46,79 p9 #_R19
  677 46,47 46,76 p9 #_R19
  678 46,48 46,74 p9 #_R19
  679 46,49 46,80 p9 #_R19
  680 46,54 46,62 p9 #_R19
  681 46,55 46,63 p9 #_R19
  682 46,58 46,85 p9 #_R19
  683 46,59 46,83 p9 #_R19
  684 46,60 46,86 p9 #_R19
  685 46,61 46,84 p9 #_R19
  686 1,49 12,49 p9 #_R19
  687 9,49 16,49 p9 #_R19
  688 10,49 20,49 p9 #_R19
  689 11,49 21,49 p9 #_R19
  690 14,49 22,49 p9 #_R19
  691 15,49 23,49 p9 #_R19
  692 17,49 29,49 p9 #_R19
  693 18,49 30,49 p9 #_R19
  694 24,49 37,49 p9 #_R19
  695 25,49 38,49 p9 #_R19
  696 26,49 41,49 p9 #_R19
  697 31,49 43,49 p9 #_R19
  698 32,49 49,67 p9 #_R19
  699 33,49 49,65 p9 #_R19
  700 34,49 49,68 p9 #_R19
  701 35,49 49,66 p9 #_R19
  702 44,49 49,75 p9 #_R19
  703 45,49 49,73 p9 #_R19
  704 46,49 49,79 p9 #_R19
  705 47,49 49,76 p9 #_R19
  706 48,49 49,74 p9 #_R19
  707 49,49 49,80 p9 #_R19
  708 49,54 49,62 p9 #_R19
  709 49,55 49,63 p9 #_R19
  710 49,58 49,85 p9 #_R19
  711 49,59 49,83 p9 #_R19
  712 49,60 49,86 p9 #_R19
  713 49,61 49,84 p9 #_R19
  714 1,52 12,52 p9 #_R19
  715 9,52 16,52 p9 #_R19
  716 10,52 20,52 p9 #_R19
  717 11,52 21,52 p9 #_R19
  718 14,52 22,52 p9 #_R19
  719 15,52 23,52 p9 #_R19
  720 17,52 29,52 p9 #_R19
  721 18,52 30,52 p9 #_R19
  722 24,52 37,52 p9 #_R19
  723 25,52 38,52 p9 #_R19
  724 26,52 41,52 p9 #_R19
  725 31,52 43,52 p9 #_R19
  726 32,52 52,67 p9 #_R19
  727 33,52 52,65 p9 #_R19
  728 34,52 52,68 p9 #_R19
  729 35,52 52,66 p9 #_R19
  730 44,52 52,75 p9 #_R19
  731 45,52 52,73 p9 #_R19
  732 46,52 52,79 p9 #_R19
  733 47,52 52,76 p9 #_R19
  734 48,52 52,74 p9 #_R19
  735 49,52 52,80 p9 #_R19
  736 52,54 52,62 p9 #_R19
  737 52,55 52,63 p9 #_R19
  738 52,58 52,85 p9 #_R19
  739 52,59 52,83 p9 #_R19
  740 52,60 52,86 p9 #_R19
  741 52,61 52,84 p9 #_R19
  742 1,53 12,53 p9 #_R19
  743 9,53 16,53 p9 #_R19
  744 10,53 20,53 p9 #_R19
  745 11,53 21,53 p9 #_R19
  746 14,53 22,53 p9 #_R19
  747 15,53 23,53 p9 #_R19
  748 17,53 29,53 p9 #_R19
  749 18,53 30,53 p9 #_R19
  750 24,53 37,53 p9 #_R19
  751 25,53 38,53 p9 #_R19
  752 26,53 41,53 p9 #_R19
  753 31,53 43,53 p9 #_R19
  754 32,53 53,67 p9 #_R19
  755 33,53 53,65 p9 #_R19
  756 34,53 53,68 p9 #_R19
  757 35,53 53,66 p9 #_R19
  758 44,53 53,75 p9 #_R19
  759 45,53 53,73 p9 #_R19
  760 46,53 53,79 p9 #_R19
  761 47,53 53,76 p9 #_R19
  762 48,53 53,74 p9 #_R19
  763 49,53 53,80 p9 #_R19
  764 53,54 53,62 p9 #_R19
  765 53,55 53,63 p9 #_R19
  766 53,58 53,85 p9 #_R19
  767 53,59 53,83 p9 #_R19
  768 53,60 53,86 p9 #_R19
  769 53,61 53,84 p9 #_R19
  770 1,54 12,54 p9 #_R19
  771 9,54 16,54 p9 #_R19
  772 10,54 20,54 p9 #_R19
  773 11,54 21,54 p9 #_R19
  774 14,54 22,54 p9 #_R19
  775 15,54 23,54 p9 #_R19
  776 17,54 29,54 p9 #_R19
  777 18,54 30,54 p9 #_R19
  778 24,54 37,54 p9 #_R19
  779 25,54 38,54 p9 #_R19
  780 26,54 41,54 p9 #_R19
  781 31,54 43,54 p9 #_R19
  782 32,54 54,67 p9 #_R19
  783 33,54 54,65 p9 #_R19
  784 34,54 54,68 p9 #_R19
  785 35,54 54,66 p9 #_R19
  786 44,54 54,75 p9 #_R19
  787 45,54 54,73 p9 #_R19
  788 46,54 54,79 p9 #_R19
  789 47,54 54,76 p9 #_R19
  790 48,54 54,74 p9 #_R19
  791 49,54 54,80 p9 #_R19
  792 54,54 54,62 p9 #_R19
  793 54,55 54,63 p9 #_R19
  794 54,58 54,85 p9 #_R19
  795 54,59 54,83 p9 #_R19
  796 54,60 54,86 p9 #_R19
  797 54,61 54,84 p9 #_R19
  798 1,55 12,55 p9 #_R19
  799 9,55 16,55 p9 #_R19
  800 10,55 20,55 p9 #_R19
  801 11,55 21,55 p9 #_R19
  802 14,55 22,55 p9 #_R19
  803 15,55 23,55 p9 #_R19
  804 17,55 29,55 p9 #_R19
  805 18,55 30,55 p9 #_R19
  806 24,55 37,55 p9 #_R19
  807 25,55 38,55 p9 #_R19
  808 26,55 41,55 p9 #_R19
  809 31,55 43,55 p9 #_R19
  810 32,55 55,67 p9 #_R19
  811 33,55 55,65 p9 #_R19
  812 34,55 55,68 p9 #_R19
  813 35,55 55,66 p9 #_R19
  814 44,55 55,75 p9 #_R19
  815 45,55 55,73 p9 #_R19
  816 46,55 55,79 p9 #_R19
  817 47,55 55,76 p9 #_R19
  818 48,55 55,74 p9 #_R19
  819 49,55 55,80 p9 #_R19
  820 54,55 55,62 p9 #_R19
  821 55,55 55,63 p9 #_R19
  822 55,58 55,85 p9 #_R19
  823 55,59 55,83 p9 #_R19
  824 55,60 55,86 p9 #_R19
  825 55,61 55,84 p9 #_R19
  826 1,56 12,56 p9 #_R19
  827 9,56 16,56 p9 #_R19
  828 10,56 20,56 p9 #_R19
  829 11,56 21,56 p9 #_R19
  830 14,56 22,56 p9 #_R19
  831 15,56 23,56 p9 #_R19
  832 17,56 29,56 p9 #_R19
  833 18,56 30,56 p9 #_R19
  834 24,56 37,56 p9 #_R19
  835 25,56 38,56 p9 #_R19
  836 26,56 41,56 p9 #_R19
  837 31,56 43,56 p9 #_R19
  838 32,56 56,67 p9 #_R19
  839 33,56 56,65 p9 #_R19
  840 34,56 56,68 p9 #_R19
  841 35,56 56,66 p9 #_R19
  842 44,56 56,75 p9 #_R19
  843 45,56 56,73 p9 #_R19
  844 46,56 56,79 p9 #_R19
  845 47,56 56,76 p9 #_R19
  846 48,56 56,74 p9 #_R19
  847 49,56 56,80 p9 #_R19
  848 54,56 56,62 p9 #_R19
  849 55,56 56,63 p9 #_R19
  850 56,58 56,85 p9 #_R19
  851 56,59 56,83 p9 #_R19
  852 56,60 56,86 p9 #_R19
  853 56,61 56,84 p9 #_R19
  854 1,57 12,57 p9 #_R19
  855 9,57 16,57 p9 #_R19
  856 10,57 20,57 p9 #_R19
  857 11,57 21,57 p9 #_R19
  858 14,57 22,57 p9 #_R19
  859 15,57 23,57 p9 #_R19
  860 17,57 29,57 p9 #_R19
  861 18,57 30,57 p9 #_R19
  862 24,57 37,57 p9 #_R19
  863 25,57 38,57 p9 #_R19
  864 26,57 41,57 p9 #_R19
  865 31,57 43,57 p9 #_R19
  866 32,57 57,67 p9 #_R19
  867 33,57 57,65 p9 #_R19
  868 34,57 57,68 p9 #_R19
  869 35,57 57,66 p9 #_R19
  870 44,57 57,75 p9 #_R19
  871 45,57 57,73 p9 #_R19
  872 46,57 57,79 p9 #_R19
  873 47,57 57,76 p9 #_R19
  874 48,57 57,74 p9 #_R19
  875 49,57 57,80 p9 #_R19
  876 54,57 57,62 p9 #_R19
  877 55,57 57,63 p9 #_R19
  878 57,58 57,85 p9 #_R19
  879 57,59 57,83 p9 #_R19
  880 57,60 57,86 p9 #_R19
  881 57,61 57,84 p9 #_R19
  882 1,58 12,58 p9 #_R19
  883 9,58 16,58 p9 #_R19
  884 10,58 20,58 p9 #_R19
  885 11,58 21,58 p9 #_R19
  886 14,58 22,58 p9 #_R19
  887 15,58 23,58 p9 #_R19
  888 17,58 29,58 p9 #_R19
  889 18,58 30,58 p9 #_R19
  890 24,58 37,58 p9 #_R19
  891 25,58 38,58 p9 #_R19
  892 26,58 41,58 p9 #_R19
  893 31,58 43,58 p9 #_R19
  894 32,58 58,67 p9 #_R19
  895 33,58 58,65 p9 #_R19
  896 34,58 58,68 p9 #_R19
  897 35,58 58,66 p9 #_R19
  898 44,58 58,75 p9 #_R19
  899 45,58 58,73 p9 #_R19
  900 46,58 58,79 p9 #_R19
  901 47,58 58,76 p9 #_R19
  902 48,58 58,74 p9 #_R19
  903 49,58 58,80 p9 #_R19
  904 54,58 58,62 p9 #_R19
  905 55,58 58,63 p9 #_R19
  906 58,58 58,85 p9 #_R19
  907 58,59 58,83 p9 #_R19
  908 58,60 58,86 p9 #_R19
  909 58,61 58,84 p9 #_R19
  910 1,59 12,59 p9 #_R19
  911 9,59 16,59 p9 #_R19
  912 10,59 20,59 p9 #_R19
  913 11,59 21,59 p9 #_R19
  914 14,59 22,59 p9 #_R19
  915 15,59 23,59 p9 #_R19
  916 17,59 29,59 p9 #_R19
  917 18,59 30,59 p9 #_R19
  918 24,59 37,59 p9 #_R19
  919 25,59 38,59 p9 #_R19
  920 26,59 41,59 p9 #_R19
  921 31,59 43,59 p9 #_R19
  922 32,59 59,67 p9 #_R19
  923 33,59 59,65 p9 #_R19
  924 34,59 59,68 p9 #_R19
  925 35,59 59,66 p9 #_R19
  926 44,59 59,75 p9 #_R19
  927 45,59 59,73 p9 #_R19
  928 46,59 59,79 p9 #_R19
  929 47,59 59,76 p9 #_R19
  930 48,59 59,74 p9 #_R19
  931 49,59 59,80 p9 #_R19
  932 54,59 59,62 p9 #_R19
  933 55,59 59,63 p9 #_R19
  934 58,59 59,85 p9 #_R19
  935 59,59 59,83 p9 #_R19
  936 59,60 59,86 p9 #_R19
  937 59,61 59,84 p9 #_R19
  938 1,60 12,60 p9 #_R19
  939 9,60 16,60 p9 #_R19
  940 10,60 20,60 p9 #_R19
  941 11,60 21,60 p9 #_R19
  942 14,60 22,60 p9 #_R19
  943 15,60 23,60 p9 #_R19
  944 17,60 29,60 p9 #_R19
  945 18,60 30,60 p9 #_R19
  946 24,60 37,60 p9 #_R19
  947 25,60 38,60 p9 #_R19
  948 26,60 41,60 p9 #_R19
  949 31,60 43,60 p9 #_R19
  950 32,60 60,67 p9 #_R19
  951 33,60 60,65 p9 #_R19
  952 34,60 60,68 p9 #_R19
  953 35,60 60,66 p9 #_R19
  954 44,60 60,75 p9 #_R19
  955 45,60 60,73 p9 #_R19
  956 46,60 60,79 p9 #_R19
  957 47,60 60,76 p9 #_R19
  958 48,60 60,74 p9 #_R19
  959 49,60 60,80 p9 #_R19
  960 54,60 60,62 p9 #_R19
  961 55,60 60,63 p9 #_R19
  962 58,60 60,85 p9 #_R19
  963 59,60 60,83 p9 #_R19
  964 60,60 60,86 p9 #_R19
  965 60,61 60,84 p9 #_R19
  966 1,61 12,61 p9 #_R19
  967 9,61 16,61 p9 #_R19
  968 10,61 20,61 p9 #_R19
  969 11,61 21,61 p9 #_R19
  970 14,61 22,61 p9 #_R19
  971 15,61 23,61 p9 #_R19
  972 17,61 29,61 p9 #_R19
  973 18,61 30,61 p9 #_R19
  974 24,61 37,61 p9 #_R19
  975 25,61 38,61 p9 #_R19
  976 26,61 41,61 p9 #_R19
  977 31,61 43,61 p9 #_R19
  978 32,61 61,67 p9 #_R19
  979 33,61 61,65 p9 #_R19
  980 34,61 61,68 p9 #_R19
  981 35,61 61,66 p9 #_R19
  982 44,61 61,75 p9 #_R19
  983 45,61 61,73 p9 #_R19
  984 46,61 61,79 p9 #_R19
  985 47,61 61,76 p9 #_R19
  986 48,61 61,74 p9 #_R19
  987 49,61 61,80 p9 #_R19
  988 54,61 61,62 p9 #_R19
  989 55,61 61,63 p9 #_R19
  990 58,61 61,85 p9 #_R19
  991 59,61 61,83 p9 #_R19
  992 60,61 61,86 p9 #_R19
  993 61,61 61,84 p9 #_R19
  994 1,62 12,62 p9 #_R19
  995 9,62 16,62 p9 #_R19
  996 10,62 20,62 p9 #_R19
  997 11,62 21,62 p9 #_R19
  998 14,62 22,62 p9 #_R19
  999 15,62 23,62 p9 #_R19
 1000 17,62 29,62 p9 #_R19
 1001 18,62 30,62 p9 #_R19
 1002 24,62 37,62 p9 #_R19
 1003 25,62 38,62 p9 #_R19
 1004 26,62 41,62 p9 #_R19
 1005 31,62 43,62 p9 #_R19
 1006 32,62 62,67 p9 #_R19
 1007 33,62 62,65 p9 #_R19
 1008 34,62 62,68 p9 #_R19
 1009 35,62 62,66 p9 #_R19
 1010 44,62 62,75 p9 #_R19
 1011 45,62 62,73 p9 #_R19
 1012 46,62 62,79 p9 #_R19
 1013 47,62 62,76 p9 #_R19
 1014 48,62 62,74 p9 #_R19
 1015 49,62 62,80 p9 #_R19
 1016 54,62 62,62 p9 #_R19
 1017 55,62 62,63 p9 #_R19
 1018 58,62 62,85 p9 #_R19
 1019 59,62 62,83 p9 #_R19
 1020 60,62 62,86 p9 #_R19
 1021 61,62 62,84 p9 #_R19
 1022 1,63 12,63 p9 #_R19
 1023 9,63 16,63 p9 #_R19
 1024 10,63 20,63 p9 #_R19
 1025 11,63 21,63 p9 #_R19
 1026 14,63 22,63 p9 #_R19
 1027 15,63 23,63 p9 #_R19
 1028 17,63 29,63 p9 #_R19
 1029 18,63 30,63 p9 #_R19
 1030 24,63 37,63 p9 #_R19
 1031 25,63 38,63 p9 #_R19
 1032 26,63 41,63 p9 #_R19
 1033 31,63 43,63 p9 #_R19
 1034 32,63 63,67 p9 #_R19
 1035 33,63 63,65 p9 #_R19
 1036 34,63 63,68 p9 #_R19
 1037 35,63 63,66 p9 #_R19
 1038 44,63 63,75 p9 #_R19
 1039 45,63 63,73 p9 #_R19
 1040 46,63 63,79 p9 #_R19
 1041 47,63 63,76 p9 #_R19
 1042 48,63 63,74 p9 #_R19
 1043 49,63 63,80 p9 #_R19
 1044 54,63 62,63 p9 #_R19
 1045 55,63 63,63 p9 #_R19
 1046 58,63 63,85 p9 #_R19
 1047 59,63 63,83 p9 #_R19
 1048 60,63 63,86 p9 #_R19
 1049 61,63 63,84 p9 #_R19
 1050 1,64 12,64 p9 #_R19
 1051 9,64 16,64 p9 #_R19
 1052 10,64 20,64 p9 #_R19
 1053 11,64 21,64 p9 #_R19
 1054 14,64 22,64 p9 #_R19
 1055 15,64 23,64 p9 #_R19
 1056 17,64 29,64 p9 #_R19
 1057 18,64 30,64 p9 #_R19
 1058 24,64 37,64 p9 #_R19
 1059 25,64 38,64 p9 #_R19
 1060 26,64 41,64 p9 #_R19
 1061 31,64 43,64 p9 #_R19
 1062 32,64 64,67 p9 #_R19
 1063 33,64 64,65 p9 #_R19
 1064 34,64 64,68 p9 #_R19
 1065 35,64 64,66 p9 #_R19
 1066 44,64 64,75 p9 #_R19
 1067 45,64 64,73 p9 #_R19
 1068 46,64 64,79 p9 #_R19
 1069 47,64 64,76 p9 #_R19
 1070 48,64 64,74 p9 #_R19
 1071 49,64 64,80 p9 #_R19
 1072 54,64 62,64 p9 #_R19
 1073 55,64 63,64 p9 #_R19
 1074 58,64 64,85 p9 #_R19
 1075 59,64 64,83 p9 #_R19
 1076 60,64 64,86 p9 #_R19
 1077 61,64 64,84 p9 #_R19
 1078 1,65 12,65 p9 #_R19
 1079 9,65 16,65 p9 #_R19
 1080 10,65 20,65 p9 #_R19
 1081 11,65 21,65 p9 #_R19
 1082 14,65 22,65 p9 #_R19
 1083 15,65 23,65 p9 #_R19
 1084 17,65 29,65 p9 #_R19
 1085 18,65 30,65 p9 #_R19
 1086 24,65 37,65 p9 #_R19
 1087 25,65 38,65 p9 #_R19
 1088 26,65 41,65 p9 #_R19
 1089 31,65 43,65 p9 #_R19
 1090 32,65 65,67 p9 #_R19
 1091 33,65 65,65 p9 #_R19
 1092 34,65 65,68 p9 #_R19
 1093 35,65 65,66 p9 #_R19
 1094 44,65 65,75 p9 #_R19
 1095 45,65 65,73 p9 #_R19
 1096 46,65 65,79 p9 #_R19
 1097 47,65 65,76 p9 #_R19
 1098 48,65 65,74 p9 #_R19
 1099 49,65 65,80 p9 #_R19
 1100 54,65 62,65 p9 #_R19
 1101 55,65 63,65 p9 #_R19
 1102 58,65 65,85 p9 #_R19
 1103 59,65 65,83 p9 #_R19
 1104 60,65 65,86 p9 #_R19
 1105 61,65 65,84 p9 #_R19
 1106 1,66 12,66 p9 #_R19
 1107 9,66 16,66 p9 #_R19
 1108 10,66 20,66 p9 #_R19
 1109 11,66 21,66 p9 #_R19
 1110 14,66 22,66 p9 #_R19
 1111 15,66 23,66 p9 #_R19
 1112 17,66 29,66 p9 #_R19
 1113 18,66 30,66 p9 #_R19
 1114 24,66 37,66 p9 #_R19
 1115 25,66 38,66 p9 #_R19
 1116 26,66 41,66 p9 #_R19
 1117 31,66 43,66 p9 #_R19
 1118 32,66 66,67 p9 #_R19
 1119 33,66 65,66 p9 #_R19
 1120 34,66 66,68 p9 #_R19
 1121 35,66 66,66 p9 #_R19
 1122 44,66 66,75 p9 #_R19
 1123 45,66 66,73 p9 #_R19
 1124 46,66 66,79 p9 #_R19
 1125 47,66 66,76 p9 #_R19
 1126 48,66 66,74 p9 #_R19
 1127 49,66 66,80 p9 #_R19
 1128 54,66 62,66 p9 #_R19
 1129 55,66 63,66 p9 #_R19
 1130 58,66 66,85 p9 #_R19
 1131 59,66 66,83 p9 #_R19
 1132 60,66 66,86 p9 #_R19
 1133 61,66 66,84 p9 #_R19
 1134 1,67 12,67 p9 #_R19
 1135 9,67 16,67 p9 #_R19
 1136 10,67 20,67 p9 #_R19
 1137 11,67 21,67 p9 #_R19
 1138 14,67 22,67 p9 #_R19
 1139 15,67 23,67 p9 #_R19
 1140 17,67 29,67 p9 #_R19
 1141 18,67 30,67 p9 #_R19
 1142 24,67 37,67 p9 #_R19
 1143 25,67 38,67 p9 #_R19
 1144 26,67 41,67 p9 #_R19
 1145 31,67 43,67 p9 #_R19
 1146 32,67 67,67 p9 #_R19
 1147 33,67 65,67 p9 #_R19
 1148 34,67 67,68 p9 #_R19
 1149 35,67 66,67 p9 #_R19
 1150 44,67 67,75 p9 #_R19
 1151 45,67 67,73 p9 #_R19
 1152 46,67 67,79 p9 #_R19
 1153 47,67 67,76 p9 #_R19
 1154 48,67 67,74 p9 #_R19
 1155 49,67 67,80 p9 #_R19
 1156 54,67 62,67 p9 #_R19
 1157 55,67 63,67 p9 #_R19
 1158 58,67 67,85 p9 #_R19
 1159 59,67 67,83 p9 #_R19
 1160 60,67 67,86 p9 #_R19
 1161 61,67 67,84 p9 #_R19
 1162 1,68 12,68 p9 #_R19
 1163 9,68 16,68 p9 #_R19
 1164 10,68 20,68 p9 #_R19
 1165 11,68 21,68 p9 #_R19
 1166 14,68 22,68 p9 #_R19
 1167 15,68 23,68 p9 #_R19
 1168 17,68 29,68 p9 #_R19
 1169 18,68 30,68 p9 #_R19
 1170 24,68 37,68 p9 #_R19
 1171 25,68 38,68 p9 #_R19
 1172 26,68 41,68 p9 #_R19
 1173 31,68 43,68 p9 #_R19
 1174 32,68 67,68 p9 #_R19
 1175 33,68 65,68 p9 #_R19
 1176 34,68 68,68 p9 #_R19
 1177 35,68 66,68 p9 #_R19
 1178 44,68 68,75 p9 #_R19
 1179 45,68 68,73 p9 #_R19
 1180 46,68 68,79 p9 #_R19
 1181 47,68 68,76 p9 #_R19
 1182 48,68 68,74 p9 #_R19
 1183 49,68 68,80 p9 #_R19
 1184 54,68 62,68 p9 #_R19
 1185 55,68 63,68 p9 #_R19
 1186 58,68 68,85 p9 #_R19
 1187 59,68 68,83 p9 #_R19
 1188 60,68 68,86 p9 #_R19
 1189 61,68 68,84 p9 #_R19
 1190 43 21 u0 #_R21
 1191 43 31 u1 #_R22
 1192 62 54 u1 #_R22
 1193 63 55 u1 #_R22
 1194 65 33 u1 #_R22
 1195 66 35 u1 #_R22
 1196 67 32 u1 #_R22
 1197 68 34 u1 #_R22
 1198 51 7 u0 #_R25
 1199 52 5 u2 #_R26
 1200 53 19 u2 #_R26
 1201 54 24 u2 #_R26
 1202 55 25 u2 #_R26
 1203 56 27 u2 #_R26
 1204 57 28 u2 #_R26
 1205 58 32 u2 #_R26
 1206 59 33 u2 #_R26
 1207 60 34 u2 #_R26
 1208 61 35 u2 #_R26
 1209 62 37 u2 #_R26
 1210 63 38 u2 #_R26
 1211 64 42 u2 #_R26
 1212 50 40 u0 #_R27
 1213 56 53 u0 #_R27
 1214 64 57 u0 #_R27
 1215 45 17 u0 #_R28
 1216 46 32 u0 #_R28
 1217 48 18 u0 #_R28
 1218 49 34 u0 #_R28
 1219 50 39 u0 #_R28
 1220 57 53 u0 #_R28
 1221 59 54 u0 #_R28
 1222 61 55 u0 #_R28
 1223 64 56 u0 #_R28
 1224 65 37 u0 #_R28
 1225 66 38 u0 #_R28
 1226 43 31 u0 #_R29
 1227 62 54 u0 #_R29
 1228 63 55 u0 #_R29
 1229 65 33 u0 #_R29
 1230 66 35 u0 #_R29
 1231 67 32 u0 #_R29
 1232 68 34 u0 #_R29
 1233 3,69 71 a2 #_R2
 1234 3,70 72 a2 #_R2
 1235 3,73 74 a2 #_R2
 1236 3,75 76 a2 #_R2
 1237 3,79 80 a2 #_R2
 1238 3,81 82 a2 #_R2
 1239 3,83 84 a2 #_R2
 1240 3,85 86 a2 #_R2
 1241 71 3,69 d2 #_reverse__R2
 1242 72 3,70 d2 #_reverse__R2
 1243 74 3,73 d2 #_reverse__R2
 1244 76 3,75 d2 #_reverse__R2
 1245 77 3,87 d2 #_reverse__R2
 1246 78 3,88 d2 #_reverse__R2
 1247 80 3,79 d2 #_reverse__R2
 1248 82 3,81 d2 #_reverse__R2
 1249 84 3,83 d2 #_reverse__R2
 1250 86 3,85 d2 #_reverse__R2
 1251 69 1,50 d3 #_R4
 1252 70 1,64 d3 #_R4
 1253 71 9,50 d3 #_R4
 1254 72 9,64 d3 #_R4
 1255 73 12,40 d3 #_R4
 1256 74 16,40 d3 #_R4
 1257 75 12,39 d3 #_R4
 1258 76 16,39 d3 #_R4
 1259 77 9,89 d3 #_R4
 1260 78 9,90 d3 #_R4
 1261 79 12,42 d3 #_R4
 1262 80 16,42 d3 #_R4
 1263 81 42,91 d3 #_R4
 1264 82 42,92 d3 #_R4
 1265 83 12,57 d3 #_R4
 1266 84 16,57 d3 #_R4
 1267 85 12,56 d3 #_R4
 1268 86 16,56 d3 #_R4
 1269 5,69 46 a5 #_R8
 1270 5,71 49 a5 #_R8
 1271 5,73 65 a5 #_R8
 1272 5,74 66 a5 #_R8
 1273 5,75 67 a5 #_R8
 1274 5,76 68 a5 #_R8
 1275 52,69 70 a5 #_R8
 1276 52,71 72 a5 #_R8
 1277 52,73 83 a5 #_R8
 1278 52,74 84 a5 #_R8
 1279 52,75 85 a5 #_R8
 1280 52,76 86 a5 #_R8
 1281 70 52,69 d5 #_R9
 1282 72 52,71 d5 #_R9
 1283 79 5,93 d5 #_R9
 1284 80 5,94 d5 #_R9
 1285 81 5,95 d5 #_R9
 1286 82 5,96 d5 #_R9
 1287 83 52,73 d5 #_R9
 1288 84 52,74 d5 #_R9
 1289 85 52,75 d5 #_R9
 1290 86 52,76 d5 #_R9
 1291 71 97 p1 #_R10
 1292 74 98 p1 #_R10
 1293 76 99 p1 #_R10
 1294 69 93 p3 #_R12
 1295 70 100 p3 #_R12
 1296 71 94 p3 #_R12
 1297 72 101 p3 #_R12
 1298 81 102 p3 #_R12
 1299 82 103 p3 #_R12
 1300 69 95 _rateLaw1 #_R13
 1301 70 104 _rateLaw1 #_R13
 1302 71 96 _rateLaw1 #_R13
 1303 72 105 _rateLaw1 #_R13
 1304 79 102 _rateLaw1 #_R13
 1305 80 103 _rateLaw1 #_R13
 1306 81 106 p4 #_R14
 1307 82 107 p4 #_R14
 1308 42,79 42,100 p6 #_R16
 1309 42,80 42,101 p6 #_R16
 1310 42,81 42,104 p6 #_R16
 1311 42,82 42,105 p6 #_R16
 1312 50,79 50,100 p6 #_R16
 1313 50,80 50,101 p6 #_R16
 1314 50,81 50,104 p6 #_R16
 1315 50,82 50,105 p6 #_R16
 1316 64,79 64,100 p6 #_R16
 1317 64,80 64,101 p6 #_R16
 1318 64,81 64,104 p6 #_R16
 1319 64,82 64,105 p6 #_R16
 1320 5,69 5,93 p9 #_R19
 1321 5,70 5,100 p9 #_R19
 1322 5,71 5,94 p9 #_R19
 1323 5,72 5,101 p9 #_R19
 1324 5,77 5,99 p9 #_R19
 1325 5,78 5,98 p9 #_R19
 1326 5,81 5,102 p9 #_R19
 1327 5,82 5,103 p9 #_R19
 1328 19,69 19,93 p9 #_R19
 1329 19,70 19,100 p9 #_R19
 1330 19,71 19,94 p9 #_R19
 1331 19,72 19,101 p9 #_R19
 1332 19,77 19,99 p9 #_R19
 1333 19,78 19,98 p9 #_R19
 1334 19,81 19,102 p9 #_R19
 1335 19,82 19,103 p9 #_R19
 1336 24,69 24,93 p9 #_R19
 1337 24,70 24,100 p9 #_R19
 1338 24,71 24,94 p9 #_R19
 1339 24,72 24,101 p9 #_R19
 1340 24,77 24,99 p9 #_R19
 1341 24,78 24,98 p9 #_R19
 1342 24,81 24,102 p9 #_R19
 1343 24,82 24,103 p9 #_R19
 1344 25,69 25,93 p9 #_R19
 1345 25,70 25,100 p9 #_R19
 1346 25,71 25,94 p9 #_R19
 1347 25,72 25,101 p9 #_R19
 1348 25,77 25,99 p9 #_R19
 1349 25,78 25,98 p9 #_R19
 1350 25,81 25,102 p9 #_R19
 1351 25,82 25,103 p9 #_R19
 1352 27,69 27,93 p9 #_R19
 1353 27,70 27,100 p9 #_R19
 1354 27,71 27,94 p9 #_R19
 1355 27,72 27,101 p9 #_R19
 1356 27,77 27,99 p9 #_R19
 1357 27,78 27,98 p9 #_R19
 1358 27,81 27,102 p9 #_R19
 1359 27,82 27,103 p9 #_R19
 1360 28,69 28,93 p9 #_R19
 1361 28,70 28,100 p9 #_R19
 1362 28,71 28,94 p9 #_R19
 1363 28,72 28,101 p9 #_R19
 1364 28,77 28,99 p9 #_R19
 1365 28,78 28,98 p9 #_R19
 1366 28,81 28,102 p9 #_R19
 1367 28,82 28,103 p9 #_R19
 1368 32,69 32,93 p9 #_R19
 1369 32,70 32,100 p9 #_R19
 1370 32,71 32,94 p9 #_R19
 1371 32,72 32,101 p9 #_R19
 1372 32,77 32,99 p9 #_R19
 1373 32,78 32,98 p9 #_R19
 1374 32,81 32,102 p9 #_R19
 1375 32,82 32,103 p9 #_R19
 1376 33,69 33,93 p9 #_R19
 1377 33,70 33,100 p9 #_R19
 1378 33,71 33,94 p9 #_R19
 1379 33,72 33,101 p9 #_R19
 1380 33,77 33,99 p9 #_R19
 1381 33,78 33,98 p9 #_R19
 1382 33,81 33,102 p9 #_R19
 1383 33,82 33,103 p9 #_R19
 1384 34,69 34,93 p9 #_R19
 1385 34,70 34,100 p9 #_R19
 1386 34,71 34,94 p9 #_R19
 1387 34,72 34,101 p9 #_R19
 1388 34,77 34,99 p9 #_R19
 1389 34,78 34,98 p9 #_R19
 1390 34,81 34,102 p9 #_R19
 1391 34,82 34,103 p9 #_R19
 1392 35,69 35,93 p9 #_R19
 1393 35,70 35,100 p9 #_R19
 1394 35,71 35,94 p9 #_R19
 1395 35,72 35,101 p9 #_R19
 1396 35,77 35,99 p9 #_R19
 1397 35,78 35,98 p9 #_R19
 1398 35,81 35,102 p9 #_R19
 1399 35,82 35,103 p9 #_R19
 1400 37,69 37,93 p9 #_R19
 1401 37,70 37,100 p9 #_R19
 1402 37,71 37,94 p9 #_R19
 1403 37,72 37,101 p9 #_R19
 1404 37,77 37,99 p9 #_R19
 1405 37,78 37,98 p9 #_R19
 1406 37,81 37,102 p9 #_R19
 1407 37,82 37,103 p9 #_R19
 1408 38,69 38,93 p9 #_R19
 1409 38,70 38,100 p9 #_R19
 1410 38,71 38,94 p9 #_R19
 1411 38,72 38,101 p9 #_R19
 1412 38,77 38,99 p9 #_R19
 1413 38,78 38,98 p9 #_R19
 1414 38,81 38,102 p9 #_R19
 1415 38,82 38,103 p9 #_R19
 1416 42,69 42,93 p9 #_R19
 1417 42,70 42,100 p9 #_R19
 1418 42,71 42,94 p9 #_R19
 1419 42,72 42,101 p9 #_R19
 1420 42,77 42,99 p9 #_R19
 1421 42,78 42,98 p9 #_R19
 1422 42,81 42,102 p9 #_R19
 1423 42,82 42,103 p9 #_R19
 1424 46,69 46,93 p9 #_R19
 1425 46,70 46,100 p9 #_R19
 1426 46,71 46,94 p9 #_R19
 1427 46,72 46,101 p9 #_R19
 1428 46,77 46,99 p9 #_R19
 1429 46,78 46,98 p9 #_R19
 1430 46,81 46,102 p9 #_R19
 1431 46,82 46,103 p9 #_R19
 1432 49,69 49,93 p9 #_R19
 1433 49,70 49,100 p9 #_R19
 1434 49,71 49,94 p9 #_R19
 1435 49,72 49,101 p9 #_R19
 1436 49,77 49,99 p9 #_R19
 1437 49,78 49,98 p9 #_R19
 1438 49,81 49,102 p9 #_R19
 1439 49,82 49,103 p9 #_R19
 1440 52,69 52,93 p9 #_R19
 1441 52,70 52,100 p9 #_R19
 1442 52,71 52,94 p9 #_R19
 1443 52,72 52,101 p9 #_R19
 1444 52,77 52,99 p9 #_R19
 1445 52,78 52,98 p9 #_R19
 1446 52,81 52,102 p9 #_R19
 1447 52,82 52,103 p9 #_R19
 1448 53,69 53,93 p9 #_R19
 1449 53,70 53,100 p9 #_R19
 1450 53,71 53,94 p9 #_R19
 1451 53,72 53,101 p9 #_R19
 1452 53,77 53,99 p9 #_R19
 1453 53,78 53,98 p9 #_R19
 1454 53,81 53,102 p9 #_R19
 1455 53,82 53,103 p9 #_R19
 1456 54,69 54,93 p9 #_R19
 1457 54,70 54,100 p9 #_R19
 1458 54,71 54,94 p9 #_R19
 1459 54,72 54,101 p9 #_R19
 1460 54,77 54,99 p9 #_R19
 1461 54,78 54,98 p9 #_R19
 1462 54,81 54,102 p9 #_R19
 1463 54,82 54,103 p9 #_R19
 1464 55,69 55,93 p9 #_R19
 1465 55,70 55,100 p9 #_R19
 1466 55,71 55,94 p9 #_R19
 1467 55,72 55,101 p9 #_R19
 1468 55,77 55,99 p9 #_R19
 1469 55,78 55,98 p9 #_R19
 1470 55,81 55,102 p9 #_R19
 1471 55,82 55,103 p9 #_R19
 1472 56,69 56,93 p9 #_R19
 1473 56,70 56,100 p9 #_R19
 1474 56,71 56,94 p9 #_R19
 1475 56,72 56,101 p9 #_R19
 1476 56,77 56,99 p9 #_R19
 1477 56,78 56,98 p9 #_R19
 1478 56,81 56,102 p9 #_R19
 1479 56,82 56,103 p9 #_R19
 1480 57,69 57,93 p9 #_R19
 1481 57,70 57,100 p9 #_R19
 1482 57,71 57,94 p9 #_R19
 1483 57,72 57,101 p9 #_R19
 1484 57,77 57,99 p9 #_R19
 1485 57,78 57,98 p9 #_R19
 1486 57,81 57,102 p9 #_R19
 1487 57,82 57,103 p9 #_R19
 1488 58,69 58,93 p9 #_R19
 1489 58,70 58,100 p9 #_R19
 1490 58,71 58,94 p9 #_R19
 1491 58,72 58,101 p9 #_R19
 1492 58,77 58,99 p9 #_R19
 1493 58,78 58,98 p9 #_R19
 1494 58,81 58,102 p9 #_R19
 1495 58,82 58,103 p9 #_R19
 1496 59,69 59,93 p9 #_R19
 1497 59,70 59,100 p9 #_R19
 1498 59,71 59,94 p9 #_R19
 1499 59,72 59,101 p9 #_R19
 1500 59,77 59,99 p9 #_R19
 1501 59,78 59,98 p9 #_R19
 1502 59,81 59,102 p9 #_R19
 1503 59,82 59,103 p9 #_R19
 1504 60,69 60,93 p9 #_R19
 1505 60,70 60,100 p9 #_R19
 1506 60,71 60,94 p9 #_R19
 1507 60,72 60,101 p9 #_R19
 1508 60,77 60,99 p9 #_R19
 1509 60,78 60,98 p9 #_R19
 1510 60,81 60,102 p9 #_R19
 1511 60,82 60,103 p9 #_R19
 1512 61,69 61,93 p9 #_R19
 1513 61,70 61,100 p9 #_R19
 1514 61,71 61,94 p9 #_R19
 1515 61,72 61,101 p9 #_R19
 1516 61,77 61,99 p9 #_R19
 1517 61,78 61,98 p9 #_R19
 1518 61,81 61,102 p9 #_R19
 1519 61,82 61,103 p9 #_R19
 1520 62,69 62,93 p9 #_R19
 1521 62,70 62,100 p9 #_R19
 1522 62,71 62,94 p9 #_R19
 1523 62,72 62,101 p9 #_R19
 1524 62,77 62,99 p9 #_R19
 1525 62,78 62,98 p9 #_R19
 1526 62,81 62,102 p9 #_R19
 1527 62,82 62,103 p9 #_R19
 1528 63,69 63,93 p9 #_R19
 1529 63,70 63,100 p9 #_R19
 1530 63,71 63,94 p9 #_R19
 1531 63,72 63,101 p9 #_R19
 1532 63,77 63,99 p9 #_R19
 1533 63,78 63,98 p9 #_R19
 1534 63,81 63,102 p9 #_R19
 1535 63,82 63,103 p9 #_R19
 1536 64,69 64,93 p9 #_R19
 1537 64,70 64,100 p9 #_R19
 1538 64,71 64,94 p9 #_R19
 1539 64,72 64,101 p9 #_R19
 1540 64,77 64,99 p9 #_R19
 1541 64,78 64,98 p9 #_R19
 1542 64,81 64,102 p9 #_R19
 1543 64,82 64,103 p9 #_R19
 1544 65,69 65,93 p9 #_R19
 1545 65,70 65,100 p9 #_R19
 1546 65,71 65,94 p9 #_R19
 1547 65,72 65,101 p9 #_R19
 1548 65,77 65,99 p9 #_R19
 1549 65,78 65,98 p9 #_R19
 1550 65,81 65,102 p9 #_R19
 1551 65,82 65,103 p9 #_R19
 1552 66,69 66,93 p9 #_R19
 1553 66,70 66,100 p9 #_R19
 1554 66,71 66,94 p9 #_R19
 1555 66,72 66,101 p9 #_R19
 1556 66,77 66,99 p9 #_R19
 1557 66,78 66,98 p9 #_R19
 1558 66,81 66,102 p9 #_R19
 1559 66,82 66,103 p9 #_R19
 1560 67,69 67,93 p9 #_R19
 1561 67,70 67,100 p9 #_R19
 1562 67,71 67,94 p9 #_R19
 1563 67,72 67,101 p9 #_R19
 1564 67,77 67,99 p9 #_R19
 1565 67,78 67,98 p9 #_R19
 1566 67,81 67,102 p9 #_R19
 1567 67,82 67,103 p9 #_R19
 1568 68,69 68,93 p9 #_R19
 1569 68,70 68,100 p9 #_R19
 1570 68,71 68,94 p9 #_R19
 1571 68,72 68,101 p9 #_R19
 1572 68,77 68,99 p9 #_R19
 1573 68,78 68,98 p9 #_R19
 1574 68,81 68,102 p9 #_R19
 1575 68,82 68,103 p9 #_R19
 1576 1,70 12,70 p9 #_R19
 1577 9,70 16,70 p9 #_R19
 1578 10,70 20,70 p9 #_R19
 1579 11,70 21,70 p9 #_R19
 1580 14,70 22,70 p9 #_R19
 1581 15,70 23,70 p9 #_R19
 1582 17,70 29,70 p9 #_R19
 1583 18,70 30,70 p9 #_R19
 1584 24,70 37,70 p9 #_R19
 1585 25,70 38,70 p9 #_R19
 1586 26,70 41,70 p9 #_R19
 1587 31,70 43,70 p9 #_R19
 1588 32,70 67,70 p9 #_R19
 1589 33,70 65,70 p9 #_R19
 1590 34,70 68,70 p9 #_R19
 1591 35,70 66,70 p9 #_R19
 1592 44,70 70,75 p9 #_R19
 1593 45,70 70,73 p9 #_R19
 1594 46,70 70,79 p9 #_R19
 1595 47,70 70,76 p9 #_R19
 1596 48,70 70,74 p9 #_R19
 1597 49,70 70,80 p9 #_R19
 1598 54,70 62,70 p9 #_R19
 1599 55,70 63,70 p9 #_R19
 1600 58,70 70,85 p9 #_R19
 1601 59,70 70,83 p9 #_R19
 1602 60,70 70,86 p9 #_R19
 1603 61,70 70,84 p9 #_R19
 1604 69,70 70,93 p9 #_R19
 1605 70,70 70,100 p9 #_R19
 1606 70,71 70,94 p9 #_R19
 1607 70,72 70,101 p9 #_R19
 1608 70,77 70,99 p9 #_R19
 1609 70,78 70,98 p9 #_R19
 1610 70,81 70,102 p9 #_R19
 1611 70,82 70,103 p9 #_R19
 1612 1,72 12,72 p9 #_R19
 1613 9,72 16,72 p9 #_R19
 1614 10,72 20,72 p9 #_R19
 1615 11,72 21,72 p9 #_R19
 1616 14,72 22,72 p9 #_R19
 1617 15,72 23,72 p9 #_R19
 1618 17,72 29,72 p9 #_R19
 1619 18,72 30,72 p9 #_R19
 1620 24,72 37,72 p9 #_R19
 1621 25,72 38,72 p9 #_R19
 1622 26,72 41,72 p9 #_R19
 1623 31,72 43,72 p9 #_R19
 1624 32,72 67,72 p9 #_R19
 1625 33,72 65,72 p9 #_R19
 1626 34,72 68,72 p9 #_R19
 1627 35,72 66,72 p9 #_R19
 1628 44,72 72,75 p9 #_R19
 1629 45,72 72,73 p9 #_R19
 1630 46,72 72,79 p9 #_R19
 1631 47,72 72,76 p9 #_R19
 1632 48,72 72,74 p9 #_R19
 1633 49,72 72,80 p9 #_R19
 1634 54,72 62,72 p9 #_R19
 1635 55,72 63,72 p9 #_R19
 1636 58,72 72,85 p9 #_R19
 1637 59,72 72,83 p9 #_R19
 1638 60,72 72,86 p9 #_R19
 1639 61,72 72,84 p9 #_R19
 1640 69,72 72,93 p9 #_R19
 1641 70,72 72,100 p9 #_R19
 1642 71,72 72,94 p9 #_R19
 1643 72,72 72,101 p9 #_R19
 1644 72,77 72,99 p9 #_R19
 1645 72,78 72,98 p9 #_R19
 1646 72,81 72,102 p9 #_R19
 1647 72,82 72,103 p9 #_R19
 1648 1,79 12,79 p9 #_R19
 1649 9,79 16,79 p9 #_R19
 1650 10,79 20,79 p9 #_R19
 1651 11,79 21,79 p9 #_R19
 1652 14,79 22,79 p9 #_R19
 1653 15,79 23,79 p9 #_R19
 1654 17,79 29,79 p9 #_R19
 1655 18,79 30,79 p9 #_R19
 1656 24,79 37,79 p9 #_R19
 1657 25,79 38,79 p9 #_R19
 1658 26,79 41,79 p9 #_R19
 1659 31,79 43,79 p9 #_R19
 1660 32,79 67,79 p9 #_R19
 1661 33,79 65,79 p9 #_R19
 1662 34,79 68,79 p9 #_R19
 1663 35,79 66,79 p9 #_R19
 1664 44,79 75,79 p9 #_R19
 1665 45,79 73,79 p9 #_R19
 1666 46,79 79,79 p9 #_R19
 1667 47,79 76,79 p9 #_R19
 1668 48,79 74,79 p9 #_R19
 1669 49,79 79,80 p9 #_R19
 1670 54,79 62,79 p9 #_R19
 1671 55,79 63,79 p9 #_R19
 1672 58,79 79,85 p9 #_R19
 1673 59,79 79,83 p9 #_R19
 1674 60,79 79,86 p9 #_R19
 1675 61,79 79,84 p9 #_R19
 1676 69,79 79,93 p9 #_R19
 1677 70,79 79,100 p9 #_R19
 1678 71,79 79,94 p9 #_R19
 1679 72,79 79,101 p9 #_R19
 1680 77,79 79,99 p9 #_R19
 1681 78,79 79,98 p9 #_R19
 1682 79,81 79,102 p9 #_R19
 1683 79,82 79,103 p9 #_R19
 1684 1,80 12,80 p9 #_R19
 1685 9,80 16,80 p9 #_R19
 1686 10,80 20,80 p9 #_R19
 1687 11,80 21,80 p9 #_R19
 1688 14,80 22,80 p9 #_R19
 1689 15,80 23,80 p9 #_R19
 1690 17,80 29,80 p9 #_R19
 1691 18,80 30,80 p9 #_R19
 1692 24,80 37,80 p9 #_R19
 1693 25,80 38,80 p9 #_R19
 1694 26,80 41,80 p9 #_R19
 1695 31,80 43,80 p9 #_R19
 1696 32,80 67,80 p9 #_R19
 1697 33,80 65,80 p9 #_R19
 1698 34,80 68,80 p9 #_R19
 1699 35,80 66,80 p9 #_R19
 1700 44,80 75,80 p9 #_R19
 1701 45,80 73,80 p9 #_R19
 1702 46,80 79,80 p9 #_R19
 1703 47,80 76,80 p9 #_R19
 1704 48,80 74,80 p9 #_R19
 1705 49,80 80,80 p9 #_R19
 1706 54,80 62,80 p9 #_R19
 1707 55,80 63,80 p9 #_R19
 1708 58,80 80,85 p9 #_R19
 1709 59,80 80,83 p9 #_R19
 1710 60,80 80,86 p9 #_R19
 1711 61,80 80,84 p9 #_R19
 1712 69,80 80,93 p9 #_R19
 1713 70,80 80,100 p9 #_R19
 1714 71,80 80,94 p9 #_R19
 1715 72,80 80,101 p9 #_R19
 1716 77,80 80,99 p9 #_R19
 1717 78,80 80,98 p9 #_R19
 1718 80,81 80,102 p9 #_R19
 1719 80,82 80,103 p9 #_R19
 1720 1,81 12,81 p9 #_R19
 1721 9,81 16,81 p9 #_R19
 1722 10,81 20,81 p9 #_R19
 1723 11,81 21,81 p9 #_R19
 1724 14,81 22,81 p9 #_R19
 1725 15,81 23,81 p9 #_R19
 1726 17,81 29,81 p9 #_R19
 1727 18,81 30,81 p9 #_R19
 1728 24,81 37,81 p9 #_R19
 1729 25,81 38,81 p9 #_R19
 1730 26,81 41,81 p9 #_R19
 1731 31,81 43,81 p9 #_R19
 1732 32,81 67,81 p9 #_R19
 1733 33,81 65,81 p9 #_R19
 1734 34,81 68,81 p9 #_R19
 1735 35,81 66,81 p9 #_R19
 1736 44,81 75,81 p9 #_R19
 1737 45,81 73,81 p9 #_R19
 1738 46,81 79,81 p9 #_R19
 1739 47,81 76,81 p9 #_R19
 1740 48,81 74,81 p9 #_R19
 1741 49,81 80,81 p9 #_R19
 1742 54,81 62,81 p9 #_R19
 1743 55,81 63,81 p9 #_R19
 1744 58,81 81,85 p9 #_R19
 1745 59,81 81,83 p9 #_R19
 1746 60,81 81,86 p9 #_R19
 1747 61,81 81,84 p9 #_R19
 1748 69,81 81,93 p9 #_R19
 1749 70,81 81,100 p9 #_R19
 1750 71,81 81,94 p9 #_R19
 1751 72,81 81,101 p9 #_R19
 1752 77,81 81,99 p9 #_R19
 1753 78,81 81,98 p9 #_R19
 1754 81,81 81,102 p9 #_R19
 1755 81,82 81,103 p9 #_R19
 1756 1,82 12,82 p9 #_R19
 1757 9,82 16,82 p9 #_R19
 1758 10,82 20,82 p9 #_R19
 1759 11,82 21,82 p9 #_R19
 1760 14,82 22,82 p9 #_R19
 1761 15,82 23,82 p9 #_R19
 1762 17,82 29,82 p9 #_R19
 1763 18,82 30,82 p9 #_R19
 1764 24,82 37,82 p9 #_R19
 1765 25,82 38,82 p9 #_R19
 1766 26,82 41,82 p9 #_R19
 1767 31,82 43,82 p9 #_R19
 1768 32,82 67,82 p9 #_R19
 1769 33,82 65,82 p9 #_R19
 1770 34,82 68,82 p9 #_R19
 1771 35,82 66,82 p9 #_R19
 1772 44,82 75,82 p9 #_R19
 1773 45,82 73,82 p9 #_R19
 1774 46,82 79,82 p9 #_R19
 1775 47,82 76,82 p9 #_R19
 1776 48,82 74,82 p9 #_R19
 1777 49,82 80,82 p9 #_R19
 1778 54,82 62,82 p9 #_R19
 1779 55,82 63,82 p9 #_R19
 1780 58,82 82,85 p9 #_R19
 1781 59,82 82,83 p9 #_R19
 1782 60,82 82,86 p9 #_R19
 1783 61,82 82,84 p9 #_R19
 1784 69,82 82,93 p9 #_R19
 1785 70,82 82,100 p9 #_R19
 1786 71,82 82,94 p9 #_R19
 1787 72,82 82,101 p9 #_R19
 1788 77,82 82,99 p9 #_R19
 1789 78,82 82,98 p9 #_R19
 1790 81,82 82,102 p9 #_R19
 1791 82,82 82,103 p9 #_R19
 1792 1,83 12,83 p9 #_R19
 1793 9,83 16,83 p9 #_R19
 1794 10,83 20,83 p9 #_R19
 1795 11,83 21,83 p9 #_R19
 1796 14,83 22,83 p9 #_R19
 1797 15,83 23,83 p9 #_R19
 1798 17,83 29,83 p9 #_R19
 1799 18,83 30,83 p9 #_R19
 1800 24,83 37,83 p9 #_R19
 1801 25,83 38,83 p9 #_R19
 1802 26,83 41,83 p9 #_R19
 1803 31,83 43,83 p9 #_R19
 1804 32,83 67,83 p9 #_R19
 1805 33,83 65,83 p9 #_R19
 1806 34,83 68,83 p9 #_R19
 1807 35,83 66,83 p9 #_R19
 1808 44,83 75,83 p9 #_R19
 1809 45,83 73,83 p9 #_R19
 1810 46,83 79,83 p9 #_R19
 1811 47,83 76,83 p9 #_R19
 1812 48,83 74,83 p9 #_R19
 1813 49,83 80,83 p9 #_R19
 1814 54,83 62,83 p9 #_R19
 1815 55,83 63,83 p9 #_R19
 1816 58,83 83,85 p9 #_R19
 1817 59,83 83,83 p9 #_R19
 1818 60,83 83,86 p9 #_R19
 1819 61,83 83,84 p9 #_R19
 1820 69,83 83,93 p9 #_R19
 1821 70,83 83,100 p9 #_R19
 1822 71,83 83,94 p9 #_R19
 1823 72,83 83,101 p9 #_R19
 1824 77,83 83,99 p9 #_R19
 1825 78,83 83,98 p9 #_R19
 1826 81,83 83,102 p9 #_R19
 1827 82,83 83,103 p9 #_R19
 1828 1,84 12,84 p9 #_R19
 1829 9,84 16,84 p9 #_R19
 1830 10,84 20,84 p9 #_R19
 1831 11,84 21,84 p9 #_R19
 1832 14,84 22,84 p9 #_R19
 1833 15,84 23,84 p9 #_R19
 1834 17,84 29,84 p9 #_R19
 1835 18,84 30,84 p9 #_R19
 1836 24,84 37,84 p9 #_R19
 1837 25,84 38,84 p9 #_R19
 1838 26,84 41,84 p9 #_R19
 1839 31,84 43,84 p9 #_R19
 1840 32,84 67,84 p9 #_R19
 1841 33,84 65,84 p9 #_R19
 1842 34,84 68,84 p9 #_R19
 1843 35,84 66,84 p9 #_R19
 1844 44,84 75,84 p9 #_R19
 1845 45,84 73,84 p9 #_R19
 1846 46,84 79,84 p9 #_R19
 1847 47,84 76,84 p9 #_R19
 1848 48,84 74,84 p9 #_R19
 1849 49,84 80,84 p9 #_R19
 1850 54,84 62,84 p9 #_R19
 1851 55,84 63,84 p9 #_R19
 1852 58,84 84,85 p9 #_R19
 1853 59,84 83,84 p9 #_R19
 1854 60,84 84,86 p9 #_R19
 1855 61,84 84,84 p9 #_R19
 1856 69,84 84,93 p9 #_R19
 1857 70,84 84,100 p9 #_R19
 1858 71,84 84,94 p9 #_R19
 1859 72,84 84,101 p9 #_R19
 1860 77,84 84,99 p9 #_R19
 1861 78,84 84,98 p9 #_R19
 1862 81,84 84,102 p9 #_R19
 1863 82,84 84,103 p9 #_R19
 1864 1,85 12,85 p9 #_R19
 1865 9,85 16,85 p9 #_R19
 1866 10,85 20,85 p9 #_R19
 1867 11,85 21,85 p9 #_R19
 1868 14,85 22,85 p9 #_R19
 1869 15,85 23,85 p9 #_R19
 1870 17,85 29,85 p9 #_R19
 1871 18,85 30,85 p9 #_R19
 1872 24,85 37,85 p9 #_R19
 1873 25,85 38,85 p9 #_R19
 1874 26,85 41,85 p9 #_R19
 1875 31,85 43,85 p9 #_R19
 1876 32,85 67,85 p9 #_R19
 1877 33,85 65,85 p9 #_R19
 1878 34,85 68,85 p9 #_R19
 1879 35,85 66,85 p9 #_R19
 1880 44,85 75,85 p9 #_R19
 1881 45,85 73,85 p9 #_R19
 1882 46,85 79,85 p9 #_R19
 1883 47,85 76,85 p9 #_R19
 1884 48,85 74,85 p9 #_R19
 1885 49,85 80,85 p9 #_R19
 1886 54,85 62,85 p9 #_R19
 1887 55,85 63,85 p9 #_R19
 1888 58,85 85,85 p9 #_R19
 1889 59,85 83,85 p9 #_R19
 1890 60,85 85,86 p9 #_R19
 1891 61,85 84,85 p9 #_R19
 1892 69,85 85,93 p9 #_R19
 1893 70,85 85,100 p9 #_R19
 1894 71,85 85,94 p9 #_R19
 1895 72,85 85,101 p9 #_R19
 1896 77,85 85,99 p9 #_R19
 1897 78,85 85,98 p9 #_R19
 1898 81,85 85,102 p9 #_R19
 1899 82,85 85,103 p9 #_R19
 1900 1,86 12,86 p9 #_R19
 1901 9,86 16,86 p9 #_R19
 1902 10,86 20,86 p9 #_R19
 1903 11,86 21,86 p9 #_R19
 1904 14,86 22,86 p9 #_R19
 1905 15,86 23,86 p9 #_R19
 1906 17,86 29,86 p9 #_R19
 1907 18,86 30,86 p9 #_R19
 1908 24,86 37,86 p9 #_R19
 1909 25,86 38,86 p9 #_R19
 1910 26,86 41,86 p9 #_R19
 1911 31,86 43,86 p9 #_R19
 1912 32,86 67,86 p9 #_R19
 1913 33,86 65,86 p9 #_R19
 1914 34,86 68,86 p9 #_R19
 1915 35,86 66,86 p9 #_R19
 1916 44,86 75,86 p9 #_R19
 1917 45,86 73,86 p9 #_R19
 1918 46,86 79,86 p9 #_R19
 1919 47,86 76,86 p9 #_R19
 1920 48,86 74,86 p9 #_R19
 1921 49,86 80,86 p9 #_R19
 1922 54,86 62,86 p9 #_R19
 1923 55,86 63,86 p9 #_R19
 1924 58,86 85,86 p9 #_R19
 1925 59,86 83,86 p9 #_R19
 1926 60,86 86,86 p9 #_R19
 1927 61,86 84,86 p9 #_R19
 1928 69,86 86,93 p9 #_R19
 1929 70,86 86,100 p9 #_R19
 1930 71,86 86,94 p9 #_R19
 1931 72,86 86,101 p9 #_R19
 1932 77,86 86,99 p9 #_R19
 1933 78,86 86,98 p9 #_R19
 1934 81,86 86,102 p9 #_R19
 1935 82,86 86,103 p9 #_R19
 1936 77 47 u0 #_R20
 1937 78 48 u0 #_R20
 1938 73 45 u1 #_R22
 1939 74 48 u1 #_R22
 1940 75 44 u1 #_R22
 1941 76 47 u1 #_R22
 1942 79 46 u1 #_R22
 1943 80 49 u1 #_R22
 1944 83 59 u1 #_R22
 1945 84 61 u1 #_R22
 1946 85 58 u1 #_R22
 1947 86 60 u1 #_R22
 1948 81 46 u0 #_R23
 1949 82 49 u0 #_R23
 1950 70 46 u2 #_R26
 1951 72 49 u2 #_R26
 1952 83 65 u2 #_R26
 1953 84 66 u2 #_R26
 1954 85 67 u2 #_R26
 1955 86 68 u2 #_R26
 1956 69 44 u0 #_R28
 1957 70 58 u0 #_R28
 1958 71 47 u0 #_R28
 1959 72 60 u0 #_R28
 1960 73 29 u0 #_R28
 1961 74 30 u0 #_R28
 1962 78 14 u0 #_R28
 1963 79 67 u0 #_R28
 1964 80 68 u0 #_R28
 1965 81 108 u0 #_R28
 1966 82 109 u0 #_R28
 1967 83 62 u0 #_R28
 1968 84 63 u0 #_R28
 1969 73 45 u0 #_R29
 1970 74 48 u0 #_R29
 1971 75 44 u0 #_R29
 1972 76 47 u0 #_R29
 1973 79 46 u0 #_R29
 1974 80 49 u0 #_R29
 1975 83 59 u0 #_R29
 1976 84 61 u0 #_R29
 1977 85 58 u0 #_R29
 1978 86 60 u0 #_R29
 1979 3,87 77 a2 #_R2
 1980 3,88 78 a2 #_R2
 1981 3,91 92 a2 #_R2
 1982 3,93 94 a2 #_R2
 1983 3,95 96 a2 #_R2
 1984 3,100 101 a2 #_R2
 1985 3,102 103 a2 #_R2
 1986 3,104 105 a2 #_R2
 1987 3,106 107 a2 #_R2
 1988 3,108 109 a2 #_R2
 1989 92 3,91 d2 #_reverse__R2
 1990 94 3,93 d2 #_reverse__R2
 1991 96 3,95 d2 #_reverse__R2
 1992 97 3,110 d2 #_reverse__R2
 1993 98 3,111 d2 #_reverse__R2
 1994 99 3,112 d2 #_reverse__R2
 1995 101 3,100 d2 #_reverse__R2
 1996 103 3,102 d2 #_reverse__R2
 1997 105 3,104 d2 #_reverse__R2
 1998 107 3,106 d2 #_reverse__R2
 1999 109 3,108 d2 #_reverse__R2
 2000 1,89 87 a3 #_R3
 2001 1,90 88 a3 #_R3
 2002 9,89 77 a3 #_R3
 2003 9,90 78 a3 #_R3
 2004 87 1,89 d3 #_R4
 2005 88 1,90 d3 #_R4
 2006 93 12,50 d3 #_R4
 2007 94 16,50 d3 #_R4
 2008 95 50,91 d3 #_R4
 2009 96 50,92 d3 #_R4
 2010 97 9,113 d3 #_R4
 2011 98 16,90 d3 #_R4
 2012 99 16,89 d3 #_R4
 2013 100 12,64 d3 #_R4
 2014 101 16,64 d3 #_R4
 2015 102 42,114 d3 #_R4
 2016 103 42,115 d3 #_R4
 2017 104 64,91 d3 #_R4
 2018 105 64,92 d3 #_R4
 2019 106 42,116 d3 #_R4
 2020 107 42,117 d3 #_R4
 2021 108 27,91 d3 #_R4
 2022 109 27,92 d3 #_R4
 2023 5,93 79 a5 #_R8
 2024 5,94 80 a5 #_R8
 2025 5,95 81 a5 #_R8
 2026 5,96 82 a5 #_R8
 2027 52,93 100 a5 #_R8
 2028 52,94 101 a5 #_R8
 2029 52,95 104 a5 #_R8
 2030 52,96 105 a5 #_R8
 2031 100 52,93 d5 #_R9
 2032 101 52,94 d5 #_R9
 2033 102 5,118 d5 #_R9
 2034 103 5,119 d5 #_R9
 2035 104 52,95 d5 #_R9
 2036 105 52,96 d5 #_R9
 2037 106 5,120 d5 #_R9
 2038 107 5,121 d5 #_R9
 2039 108 5,122 d5 #_R9
 2040 109 5,123 d5 #_R9
 2041 94 124 p1 #_R10
 2042 96 125 p1 #_R10
 2043 95 118 p3 #_R12
 2044 96 119 p3 #_R12
 2045 97 124 p3 #_R12
 2046 104 126 p3 #_R12
 2047 105 127 p3 #_R12
 2048 106 128 p3 #_R12
 2049 107 129 p3 #_R12
 2050 93 118 _rateLaw1 #_R13
 2051 94 119 _rateLaw1 #_R13
 2052 97 125 _rateLaw1 #_R13
 2053 100 126 _rateLaw1 #_R13
 2054 101 127 _rateLaw1 #_R13
 2055 95 120 p4 #_R14
 2056 96 121 p4 #_R14
 2057 102 128 p4 #_R14
 2058 103 129 p4 #_R14
 2059 104 130 p4 #_R14
 2060 105 131 p4 #_R14
 2061 42,102 42,126 p6 #_R16
 2062 42,103 42,127 p6 #_R16
 2063 42,106 42,130 p6 #_R16
 2064 42,107 42,131 p6 #_R16
 2065 42,108 42,132 p6 #_R16
 2066 42,109 42,133 p6 #_R16
 2067 50,102 50,126 p6 #_R16
 2068 50,103 50,127 p6 #_R16
 2069 50,106 50,130 p6 #_R16
 2070 50,107 50,131 p6 #_R16
 2071 50,108 50,132 p6 #_R16
 2072 50,109 50,133 p6 #_R16
 2073 64,102 64,126 p6 #_R16
 2074 64,103 64,127 p6 #_R16
 2075 64,106 64,130 p6 #_R16
 2076 64,107 64,131 p6 #_R16
 2077 64,108 64,132 p6 #_R16
 2078 64,109 64,133 p6 #_R16
 2079 108 81 p8 #_R18
 2080 109 82 p8 #_R18
 2081 5,87 5,112 p9 #_R19
 2082 5,88 5,111 p9 #_R19
 2083 5,91 5,114 p9 #_R19
 2084 5,92 5,115 p9 #_R19
 2085 5,95 5,118 p9 #_R19
 2086 5,96 5,119 p9 #_R19
 2087 5,97 5,124 p9 #_R19
 2088 5,104 5,126 p9 #_R19
 2089 5,105 5,127 p9 #_R19
 2090 5,106 5,128 p9 #_R19
 2091 5,107 5,129 p9 #_R19
 2092 5,108 5,134 p9 #_R19
 2093 5,109 5,135 p9 #_R19
 2094 19,87 19,112 p9 #_R19
 2095 19,88 19,111 p9 #_R19
 2096 19,91 19,114 p9 #_R19
 2097 19,92 19,115 p9 #_R19
 2098 19,95 19,118 p9 #_R19
 2099 19,96 19,119 p9 #_R19
 2100 19,97 19,124 p9 #_R19
 2101 19,104 19,126 p9 #_R19
 2102 19,105 19,127 p9 #_R19
 2103 19,106 19,128 p9 #_R19
 2104 19,107 19,129 p9 #_R19
 2105 19,108 19,134 p9 #_R19
 2106 19,109 19,135 p9 #_R19
 2107 24,87 24,112 p9 #_R19
 2108 24,88 24,111 p9 #_R19
 2109 24,91 24,114 p9 #_R19
 2110 24,92 24,115 p9 #_R19
 2111 24,95 24,118 p9 #_R19
 2112 24,96 24,119 p9 #_R19
 2113 24,97 24,124 p9 #_R19
 2114 24,104 24,126 p9 #_R19
 2115 24,105 24,127 p9 #_R19
 2116 24,106 24,128 p9 #_R19
 2117 24,107 24,129 p9 #_R19
 2118 24,108 24,134 p9 #_R19
 2119 24,109 24,135 p9 #_R19
 2120 25,87 25,112 p9 #_R19
 2121 25,88 25,111 p9 #_R19
 2122 25,91 25,114 p9 #_R19
 2123 25,92 25,115 p9 #_R19
 2124 25,95 25,118 p9 #_R19
 2125 25,96 25,119 p9 #_R19
 2126 25,97 25,124 p9 #_R19
 2127 25,104 25,126 p9 #_R19
 2128 25,105 25,127 p9 #_R19
 2129 25,106 25,128 p9 #_R19
 2130 25,107 25,129 p9 #_R19
 2131 25,108 25,134 p9 #_R19
 2132 25,109 25,135 p9 #_R19
 2133 27,87 27,112 p9 #_R19
 2134 27,88 27,111 p9 #_R19
 2135 27,91 27,114 p9 #_R19
 2136 27,92 27,115 p9 #_R19
 2137 27,95 27,118 p9 #_R19
 2138 27,96 27,119 p9 #_R19
 2139 27,97 27,124 p9 #_R19
 2140 27,104 27,126 p9 #_R19
 2141 27,105 27,127 p9 #_R19
 2142 27,106 27,128 p9 #_R19
 2143 27,107 27,129 p9 #_R19
 2144 27,108 27,134 p9 #_R19
 2145 27,109 27,135 p9 #_R19
 2146 28,87 28,112 p9 #_R19
 2147 28,88 28,111 p9 #_R19
 2148 28,91 28,114 p9 #_R19
 2149 28,92 28,115 p9 #_R19
 2150 28,95 28,118 p9 #_R19
 2151 28,96 28,119 p9 #_R19
 2152 28,97 28,124 p9 #_R19
 2153 28,104 28,126 p9 #_R19
 2154 28,105 28,127 p9 #_R19
 2155 28,106 28,128 p9 #_R19
 2156 28,107 28,129 p9 #_R19
 2157 28,108 28,134 p9 #_R19
 2158 28,109 28,135 p9 #_R19
 2159 32,87 32,112 p9 #_R19
 2160 32,88 32,111 p9 #_R19
 2161 32,91 32,114 p9 #_R19
 2162 32,92 32,115 p9 #_R19
 2163 32,95 32,118 p9 #_R19
 2164 32,96 32,119 p9 #_R19
 2165 32,97 32,124 p9 #_R19
 2166 32,104 32,126 p9 #_R19
 2167 32,105 32,127 p9 #_R19
 2168 32,106 32,128 p9 #_R19
 2169 32,107 32,129 p9 #_R19
 2170 32,108 32,134 p9 #_R19
 2171 32,109 32,135 p9 #_R19
 2172 33,87 33,112 p9 #_R19
 2173 33,88 33,111 p9 #_R19
 2174 33,91 33,114 p9 #_R19
 2175 33,92 33,115 p9 #_R19
 2176 33,95 33,118 p9 #_R19
 2177 33,96 33,119 p9 #_R19
 2178 33,97 33,124 p9 #_R19
 2179 33,104 33,126 p9 #_R19
 2180 33,105 33,127 p9 #_R19
 2181 33,106 33,128 p9 #_R19
 2182 33,107 33,129 p9 #_R19
 2183 33,108 33,134 p9 #_R19
 2184 33,109 33,135 p9 #_R19
 2185 34,87 34,112 p9 #_R19
 2186 34,88 34,111 p9 #_R19
 2187 34,91 34,114 p9 #_R19
 2188 34,92 34,115 p9 #_R19
 2189 34,95 34,118 p9 #_R19
 2190 34,96 34,119 p9 #_R19
 2191 34,97 34,124 p9 #_R19
 2192 34,104 34,126 p9 #_R19
 2193 34,105 34,127 p9 #_R19
 2194 34,106 34,128 p9 #_R19
 2195 34,107 34,129 p9 #_R19
 2196 34,108 34,134 p9 #_R19
 2197 34,109 34,135 p9 #_R19
 2198 35,87 35,112 p9 #_R19
 2199 35,88 35,111 p9 #_R19
 2200 35,91 35,114 p9 #_R19
 2201 35,92 35,115 p9 #_R19
 2202 35,95 35,118 p9 #_R19
 2203 35,96 35,119 p9 #_R19
 2204 35,97 35,124 p9 #_R19
 2205 35,104 35,126 p9 #_R19
 2206 35,105 35,127 p9 #_R19
 2207 35,106 35,128 p9 #_R19
 2208 35,107 35,129 p9 #_R19
 2209 35,108 35,134 p9 #_R19
 2210 35,109 35,135 p9 #_R19
 2211 37,87 37,112 p9 #_R19
 2212 37,88 37,111 p9 #_R19
 2213 37,91 37,114 p9 #_R19
 2214 37,92 37,115 p9 #_R19
 2215 37,95 37,118 p9 #_R19
 2216 37,96 37,119 p9 #_R19
 2217 37,97 37,124 p9 #_R19
 2218 37,104 37,126 p9 #_R19
 2219 37,105 37,127 p9 #_R19
 2220 37,106 37,128 p9 #_R19
 2221 37,107 37,129 p9 #_R19
 2222 37,108 37,134 p9 #_R19
 2223 37,109 37,135 p9 #_R19
 2224 38,87 38,112 p9 #_R19
 2225 38,88 38,111 p9 #_R19
 2226 38,91 38,114 p9 #_R19
 2227 38,92 38,115 p9 #_R19
 2228 38,95 38,118 p9 #_R19
 2229 38,96 38,119 p9 #_R19
 2230 38,97 38,124 p9 #_R19
 2231 38,104 38,126 p9 #_R19
 2232 38,105 38,127 p9 #_R19
 2233 38,106 38,128 p9 #_R19
 2234 38,107 38,129 p9 #_R19
 2235 38,108 38,134 p9 #_R19
 2236 38,109 38,135 p9 #_R19
 2237 42,87 42,112 p9 #_R19
 2238 42,88 42,111 p9 #_R19
 2239 42,91 42,114 p9 #_R19
 2240 42,92 42,115 p9 #_R19
 2241 42,95 42,118 p9 #_R19
 2242 42,96 42,119 p9 #_R19
 2243 42,97 42,124 p9 #_R19
 2244 42,104 42,126 p9 #_R19
 2245 42,105 42,127 p9 #_R19
 2246 42,106 42,128 p9 #_R19
 2247 42,107 42,129 p9 #_R19
 2248 42,108 42,134 p9 #_R19
 2249 42,109 42,135 p9 #_R19
 2250 46,87 46,112 p9 #_R19
 2251 46,88 46,111 p9 #_R19
 2252 46,91 46,114 p9 #_R19
 2253 46,92 46,115 p9 #_R19
 2254 46,95 46,118 p9 #_R19
 2255 46,96 46,119 p9 #_R19
 2256 46,97 46,124 p9 #_R19
 2257 46,104 46,126 p9 #_R19
 2258 46,105 46,127 p9 #_R19
 2259 46,106 46,128 p9 #_R19
 2260 46,107 46,129 p9 #_R19
 2261 46,108 46,134 p9 #_R19
 2262 46,109 46,135 p9 #_R19
 2263 49,87 49,112 p9 #_R19
 2264 49,88 49,111 p9 #_R19
 2265 49,91 49,114 p9 #_R19
 2266 49,92 49,115 p9 #_R19
 2267 49,95 49,118 p9 #_R19
 2268 49,96 49,119 p9 #_R19
 2269 49,97 49,124 p9 #_R19
 2270 49,104 49,126 p9 #_R19
 2271 49,105 49,127 p9 #_R19
 2272 49,106 49,128 p9 #_R19
 2273 49,107 49,129 p9 #_R19
 2274 49,108 49,134 p9 #_R19
 2275 49,109 49,135 p9 #_R19
 2276 52,87 52,112 p9 #_R19
 2277 52,88 52,111 p9 #_R19
 2278 52,91 52,114 p9 #_R19
 2279 52,92 52,115 p9 #_R19
 2280 52,95 52,118 p9 #_R19
 2281 52,96 52,119 p9 #_R19
 2282 52,97 52,124 p9 #_R19
 2283 52,104 52,126 p9 #_R19
 2284 52,105 52,127 p9 #_R19
 2285 52,106 52,128 p9 #_R19
 2286 52,107 52,129 p9 #_R19
 2287 52,108 52,134 p9 #_R19
 2288 52,109 52,135 p9 #_R19
 2289 53,87 53,112 p9 #_R19
 2290 53,88 53,111 p9 #_R19
 2291 53,91 53,114 p9 #_R19
 2292 53,92 53,115 p9 #_R19
 2293 53,95 53,118 p9 #_R19
 2294 53,96 53,119 p9 #_R19
 2295 53,97 53,124 p9 #_R19
 2296 53,104 53,126 p9 #_R19
 2297 53,105 53,127 p9 #_R19
 2298 53,106 53,128 p9 #_R19
 2299 53,107 53,129 p9 #_R19
 2300 53,108 53,134 p9 #_R19
 2301 53,109 53,135 p9 #_R19
 2302 54,87 54,112 p9 #_R19
 2303 54,88 54,111 p9 #_R19
 2304 54,91 54,114 p9 #_R19
 2305 54,92 54,115 p9 #_R19
 2306 54,95 54,118 p9 #_R19
 2307 54,96 54,119 p9 #_R19
 2308 54,97 54,124 p9 #_R19
 2309 54,104 54,126 p9 #_R19
 2310 54,105 54,127 p9 #_R19
 2311 54,106 54,128 p9 #_R19
 2312 54,107 54,129 p9 #_R19
 2313 54,108 54,134 p9 #_R19
 2314 54,109 54,135 p9 #_R19
 2315 55,87 55,112 p9 #_R19
 2316 55,88 55,111 p9 #_R19
 2317 55,91 55,114 p9 #_R19
 2318 55,92 55,115 p9 #_R19
 2319 55,95 55,118 p9 #_R19
 2320 55,96 55,119 p9 #_R19
 2321 55,97 55,124 p9 #_R19
 2322 55,104 55,126 p9 #_R19
 2323 55,105 55,127 p9 #_R19
 2324 55,106 55,128 p9 #_R19
 2325 55,107 55,129 p9 #_R19
 2326 55,108 55,134 p9 #_R19
 2327 55,109 55,135 p9 #_R19
 2328 56,87 56,112 p9 #_R19
 2329 56,88 56,111 p9 #_R19
 2330 56,91 56,114 p9 #_R19
 2331 56,92 56,115 p9 #_R19
 2332 56,95 56,118 p9 #_R19
 2333 56,96 56,119 p9 #_R19
 2334 56,97 56,124 p9 #_R19
 2335 56,104 56,126 p9 #_R19
 2336 56,105 56,127 p9 #_R19
 2337 56,106 56,128 p9 #_R19
 2338 56,107 56,129 p9 #_R19
 2339 56,108 56,134 p9 #_R19
 2340 56,109 56,135 p9 #_R19
 2341 57,87 57,112 p9 #_R19
 2342 57,88 57,111 p9 #_R19
 2343 57,91 57,114 p9 #_R19
 2344 57,92 57,115 p9 #_R19
 2345 57,95 57,118 p9 #_R19
 2346 57,96 57,119 p9 #_R19
 2347 57,97 57,124 p9 #_R19
 2348 57,104 57,126 p9 #_R19
 2349 57,105 57,127 p9 #_R19
 2350 57,106 57,128 p9 #_R19
 2351 57,107 57,129 p9 #_R19
 2352 57,108 57,134 p9 #_R19
 2353 57,109 57,135 p9 #_R19
 2354 58,87 58,112 p9 #_R19
 2355 58,88 58,111 p9 #_R19
 2356 58,91 58,114 p9 #_R19
 2357 58,92 58,115 p9 #_R19
 2358 58,95 58,118 p9 #_R19
 2359 58,96 58,119 p9 #_R19
 2360 58,97 58,124 p9 #_R19
 2361 58,104 58,126 p9 #_R19
 2362 58,105 58,127 p9 #_R19
 2363 58,106 58,128 p9 #_R19
 2364 58,107 58,129 p9 #_R19
 2365 58,108 58,134 p9 #_R19
 2366 58,109 58,135 p9 #_R19
 2367 59,87 59,112 p9 #_R19
 2368 59,88 59,111 p9 #_R19
 2369 59,91 59,114 p9 #_R19
 2370 59,92 59,115 p9 #_R19
 2371 59,95 59,118 p9 #_R19
 2372 59,96 59,119 p9 #_R19
 2373 59,97 59,124 p9 #_R19
 2374 59,104 59,126 p9 #_R19
 2375 59,105 59,127 p9 #_R19
 2376 59,106 59,128 p9 #_R19
 2377 59,107 59,129 p9 #_R19
 2378 59,108 59,134 p9 #_R19
 2379 59,109 59,135 p9 #_R19
 2380 60,87 60,112 p9 #_R19
 2381 60,88 60,111 p9 #_R19
 2382 60,91 60,114 p9 #_R19
 2383 60,92 60,115 p9 #_R19
 2384 60,95 60,118 p9 #_R19
 2385 60,96 60,119 p9 #_R19
 2386 60,97 60,124 p9 #_R19
 2387 60,104 60,126 p9 #_R19
 2388 60,105 60,127 p9 #_R19
 2389 60,106 60,128 p9 #_R19
 2390 60,107 60,129 p9 #_R19
 2391 60,108 60,134 p9 #_R19
 2392 60,109 60,135 p9 #_R19
 2393 61,87 61,112 p9 #_R19
 2394 61,88 61,111 p9 #_R19
 2395 61,91 61,114 p9 #_R19
 2396 61,92 61,115 p9 #_R19
 2397 61,95 61,118 p9 #_R19
 2398 61,96 61,119 p9 #_R19
 2399 61,97 61,124 p9 #_R19
 2400 61,104 61,126 p9 #_R19
 2401 61,105 61,127 p9 #_R19
 2402 61,106 61,128 p9 #_R19
 2403 61,107 61,129 p9 #_R19
 2404 61,108 61,134 p9 #_R19
 2405 61,109 61,135 p9 #_R19
 2406 62,87 62,112 p9 #_R19
 2407 62,88 62,111 p9 #_R19
 2408 62,91 62,114 p9 #_R19
 2409 62,92 62,115 p9 #_R19
 2410 62,95 62,118 p9 #_R19
 2411 62,96 62,119 p9 #_R19
 2412 62,97 62,124 p9 #_R19
 2413 62,104 62,126 p9 #_R19
 2414 62,105 62,127 p9 #_R19
 2415 62,106 62,128 p9 #_R19
 2416 62,107 62,129 p9 #_R19
 2417 62,108 62,134 p9 #_R19
 2418 62,109 62,135 p9 #_R19
 2419 63,87 63,112 p9 #_R19
 2420 63,88 63,111 p9 #_R19
 2421 63,91 63,114 p9 #_R19
 2422 63,92 63,115 p9 #_R19
 2423 63,95 63,118 p9 #_R19
 2424 63,96 63,119 p9 #_R19
 2425 63,97 63,124 p9 #_R19
 2426 63,104 63,126 p9 #_R19
 2427 63,105 63,127 p9 #_R19
 2428 63,106 63,128 p9 #_R19
 2429 63,107 63,129 p9 #_R19
 2430 63,108 63,134 p9 #_R19
 2431 63,109 63,135 p9 #_R19
 2432 64,87 64,112 p9 #_R19
 2433 64,88 64,111 p9 #_R19
 2434 64,91 64,114 p9 #_R19
 2435 64,92 64,115 p9 #_R19
 2436 64,95 64,118 p9 #_R19
 2437 64,96 64,119 p9 #_R19
 2438 64,97 64,124 p9 #_R19
 2439 64,104 64,126 p9 #_R19
 2440 64,105 64,127 p9 #_R19
 2441 64,106 64,128 p9 #_R19
 2442 64,107 64,129 p9 #_R19
 2443 64,108 64,134 p9 #_R19
 2444 64,109 64,135 p9 #_R19
 2445 65,87 65,112 p9 #_R19
 2446 65,88 65,111 p9 #_R19
 2447 65,91 65,114 p9 #_R19
 2448 65,92 65,115 p9 #_R19
 2449 65,95 65,118 p9 #_R19
 2450 65,96 65,119 p9 #_R19
 2451 65,97 65,124 p9 #_R19
 2452 65,104 65,126 p9 #_R19
 2453 65,105 65,127 p9 #_R19
 2454 65,106 65,128 p9 #_R19
 2455 65,107 65,129 p9 #_R19
 2456 65,108 65,134 p9 #_R19
 2457 65,109 65,135 p9 #_R19
 2458 66,87 66,112 p9 #_R19
 2459 66,88 66,111 p9 #_R19
 2460 66,91 66,114 p9 #_R19
 2461 66,92 66,115 p9 #_R19
 2462 66,95 66,118 p9 #_R19
 2463 66,96 66,119 p9 #_R19
 2464 66,97 66,124 p9 #_R19
 2465 66,104 66,126 p9 #_R19
 2466 66,105 66,127 p9 #_R19
 2467 66,106 66,128 p9 #_R19
 2468 66,107 66,129 p9 #_R19
 2469 66,108 66,134 p9 #_R19
 2470 66,109 66,135 p9 #_R19
 2471 67,87 67,112 p9 #_R19
 2472 67,88 67,111 p9 #_R19
 2473 67,91 67,114 p9 #_R19
 2474 67,92 67,115 p9 #_R19
 2475 67,95 67,118 p9 #_R19
 2476 67,96 67,119 p9 #_R19
 2477 67,97 67,124 p9 #_R19
 2478 67,104 67,126 p9 #_R19
 2479 67,105 67,127 p9 #_R19
 2480 67,106 67,128 p9 #_R19
 2481 67,107 67,129 p9 #_R19
 2482 67,108 67,134 p9 #_R19
 2483 67,109 67,135 p9 #_R19
 2484 68,87 68,112 p9 #_R19
 2485 68,88 68,111 p9 #_R19
 2486 68,91 68,114 p9 #_R19
 2487 68,92 68,115 p9 #_R19
 2488 68,95 68,118 p9 #_R19
 2489 68,96 68,119 p9 #_R19
 2490 68,97 68,124 p9 #_R19
 2491 68,104 68,126 p9 #_R19
 2492 68,105 68,127 p9 #_R19
 2493 68,106 68,128 p9 #_R19
 2494 68,107 68,129 p9 #_R19
 2495 68,108 68,134 p9 #_R19
 2496 68,109 68,135 p9 #_R19
 2497 70,87 70,112 p9 #_R19
 2498 70,88 70,111 p9 #_R19
 2499 70,91 70,114 p9 #_R19
 2500 70,92 70,115 p9 #_R19
 2501 70,95 70,118 p9 #_R19
 2502 70,96 70,119 p9 #_R19
 2503 70,97 70,124 p9 #_R19
 2504 70,104 70,126 p9 #_R19
 2505 70,105 70,127 p9 #_R19
 2506 70,106 70,128 p9 #_R19
 2507 70,107 70,129 p9 #_R19
 2508 70,108 70,134 p9 #_R19
 2509 70,109 70,135 p9 #_R19
 2510 72,87 72,112 p9 #_R19
 2511 72,88 72,111 p9 #_R19
 2512 72,91 72,114 p9 #_R19
 2513 72,92 72,115 p9 #_R19
 2514 72,95 72,118 p9 #_R19
 2515 72,96 72,119 p9 #_R19
 2516 72,97 72,124 p9 #_R19
 2517 72,104 72,126 p9 #_R19
 2518 72,105 72,127 p9 #_R19
 2519 72,106 72,128 p9 #_R19
 2520 72,107 72,129 p9 #_R19
 2521 72,108 72,134 p9 #_R19
 2522 72,109 72,135 p9 #_R19
 2523 79,87 79,112 p9 #_R19
 2524 79,88 79,111 p9 #_R19
 2525 79,91 79,114 p9 #_R19
 2526 79,92 79,115 p9 #_R19
 2527 79,95 79,118 p9 #_R19
 2528 79,96 79,119 p9 #_R19
 2529 79,97 79,124 p9 #_R19
 2530 79,104 79,126 p9 #_R19
 2531 79,105 79,127 p9 #_R19
 2532 79,106 79,128 p9 #_R19
 2533 79,107 79,129 p9 #_R19
 2534 79,108 79,134 p9 #_R19
 2535 79,109 79,135 p9 #_R19
 2536 80,87 80,112 p9 #_R19
 2537 80,88 80,111 p9 #_R19
 2538 80,91 80,114 p9 #_R19
 2539 80,92 80,115 p9 #_R19
 2540 80,95 80,118 p9 #_R19
 2541 80,96 80,119 p9 #_R19
 2542 80,97 80,124 p9 #_R19
 2543 80,104 80,126 p9 #_R19
 2544 80,105 80,127 p9 #_R19
 2545 80,106 80,128 p9 #_R19
 2546 80,107 80,129 p9 #_R19
 2547 80,108 80,134 p9 #_R19
 2548 80,109 80,135 p9 #_R19
 2549 81,87 81,112 p9 #_R19
 2550 81,88 81,111 p9 #_R19
 2551 81,91 81,114 p9 #_R19
 2552 81,92 81,115 p9 #_R19
 2553 81,95 81,118 p9 #_R19
 2554 81,96 81,119 p9 #_R19
 2555 81,97 81,124 p9 #_R19
 2556 81,104 81,126 p9 #_R19
 2557 81,105 81,127 p9 #_R19
 2558 81,106 81,128 p9 #_R19
 2559 81,107 81,129 p9 #_R19
 2560 81,108 81,134 p9 #_R19
 2561 81,109 81,135 p9 #_R19
 2562 82,87 82,112 p9 #_R19
 2563 82,88 82,111 p9 #_R19
 2564 82,91 82,114 p9 #_R19
 2565 82,92 82,115 p9 #_R19
 2566 82,95 82,118 p9 #_R19
 2567 82,96 82,119 p9 #_R19
 2568 82,97 82,124 p9 #_R19
 2569 82,104 82,126 p9 #_R19
 2570 82,105 82,127 p9 #_R19
 2571 82,106 82,128 p9 #_R19
 2572 82,107 82,129 p9 #_R19
 2573 82,108 82,134 p9 #_R19
 2574 82,109 82,135 p9 #_R19
 2575 83,87 83,112 p9 #_R19
 2576 83,88 83,111 p9 #_R19
 2577 83,91 83,114 p9 #_R19
 2578 83,92 83,115 p9 #_R19
 2579 83,95 83,118 p9 #_R19
 2580 83,96 83,119 p9 #_R19
 2581 83,97 83,124 p9 #_R19
 2582 83,104 83,126 p9 #_R19
 2583 83,105 83,127 p9 #_R19
 2584 83,106 83,128 p9 #_R19
 2585 83,107 83,129 p9 #_R19
 2586 83,108 83,134 p9 #_R19
 2587 83,109 83,135 p9 #_R19
 2588 84,87 84,112 p9 #_R19
 2589 84,88 84,111 p9 #_R19
 2590 84,91 84,114 p9 #_R19
 2591 84,92 84,115 p9 #_R19
 2592 84,95 84,118 p9 #_R19
 2593 84,96 84,119 p9 #_R19
 2594 84,97 84,124 p9 #_R19
 2595 84,104 84,126 p9 #_R19
 2596 84,105 84,127 p9 #_R19
 2597 84,106 84,128 p9 #_R19
 2598 84,107 84,129 p9 #_R19
 2599 84,108 84,134 p9 #_R19
 2600 84,109 84,135 p9 #_R19
 2601 85,87 85,112 p9 #_R19
 2602 85,88 85,111 p9 #_R19
 2603 85,91 85,114 p9 #_R19
 2604 85,92 85,115 p9 #_R19
 2605 85,95 85,118 p9 #_R19
 2606 85,96 85,119 p9 #_R19
 2607 85,97 85,124 p9 #_R19
 2608 85,104 85,126 p9 #_R19
 2609 85,105 85,127 p9 #_R19
 2610 85,106 85,128 p9 #_R19
 2611 85,107 85,129 p9 #_R19
 2612 85,108 85,134 p9 #_R19
 2613 85,109 85,135 p9 #_R19
 2614 86,87 86,112 p9 #_R19
 2615 86,88 86,111 p9 #_R19
 2616 86,91 86,114 p9 #_R19
 2617 86,92 86,115 p9 #_R19
 2618 86,95 86,118 p9 #_R19
 2619 86,96 86,119 p9 #_R19
 2620 86,97 86,124 p9 #_R19
 2621 86,104 86,126 p9 #_R19
 2622 86,105 86,127 p9 #_R19
 2623 86,106 86,128 p9 #_R19
 2624 86,107 86,129 p9 #_R19
 2625 86,108 86,134 p9 #_R19
 2626 86,109 86,135 p9 #_R19
 2627 1,100 12,100 p9 #_R19
 2628 9,100 16,100 p9 #_R19
 2629 10,100 20,100 p9 #_R19
 2630 11,100 21,100 p9 #_R19
 2631 14,100 22,100 p9 #_R19
 2632 15,100 23,100 p9 #_R19
 2633 17,100 29,100 p9 #_R19
 2634 18,100 30,100 p9 #_R19
 2635 24,100 37,100 p9 #_R19
 2636 25,100 38,100 p9 #_R19
 2637 26,100 41,100 p9 #_R19
 2638 31,100 43,100 p9 #_R19
 2639 32,100 67,100 p9 #_R19
 2640 33,100 65,100 p9 #_R19
 2641 34,100 68,100 p9 #_R19
 2642 35,100 66,100 p9 #_R19
 2643 44,100 75,100 p9 #_R19
 2644 45,100 73,100 p9 #_R19
 2645 46,100 79,100 p9 #_R19
 2646 47,100 76,100 p9 #_R19
 2647 48,100 74,100 p9 #_R19
 2648 49,100 80,100 p9 #_R19
 2649 54,100 62,100 p9 #_R19
 2650 55,100 63,100 p9 #_R19
 2651 58,100 85,100 p9 #_R19
 2652 59,100 83,100 p9 #_R19
 2653 60,100 86,100 p9 #_R19
 2654 61,100 84,100 p9 #_R19
 2655 69,100 93,100 p9 #_R19
 2656 70,100 100,100 p9 #_R19
 2657 71,100 94,100 p9 #_R19
 2658 72,100 100,101 p9 #_R19
 2659 77,100 99,100 p9 #_R19
 2660 78,100 98,100 p9 #_R19
 2661 81,100 100,102 p9 #_R19
 2662 82,100 100,103 p9 #_R19
 2663 87,100 100,112 p9 #_R19
 2664 88,100 100,111 p9 #_R19
 2665 91,100 100,114 p9 #_R19
 2666 92,100 100,115 p9 #_R19
 2667 95,100 100,118 p9 #_R19
 2668 96,100 100,119 p9 #_R19
 2669 97,100 100,124 p9 #_R19
 2670 100,104 100,126 p9 #_R19
 2671 100,105 100,127 p9 #_R19
 2672 100,106 100,128 p9 #_R19
 2673 100,107 100,129 p9 #_R19
 2674 100,108 100,134 p9 #_R19
 2675 100,109 100,135 p9 #_R19
 2676 1,101 12,101 p9 #_R19
 2677 9,101 16,101 p9 #_R19
 2678 10,101 20,101 p9 #_R19
 2679 11,101 21,101 p9 #_R19
 2680 14,101 22,101 p9 #_R19
 2681 15,101 23,101 p9 #_R19
 2682 17,101 29,101 p9 #_R19
 2683 18,101 30,101 p9 #_R19
 2684 24,101 37,101 p9 #_R19
 2685 25,101 38,101 p9 #_R19
 2686 26,101 41,101 p9 #_R19
 2687 31,101 43,101 p9 #_R19
 2688 32,101 67,101 p9 #_R19
 2689 33,101 65,101 p9 #_R19
 2690 34,101 68,101 p9 #_R19
 2691 35,101 66,101 p9 #_R19
 2692 44,101 75,101 p9 #_R19
 2693 45,101 73,101 p9 #_R19
 2694 46,101 79,101 p9 #_R19
 2695 47,101 76,101 p9 #_R19
 2696 48,101 74,101 p9 #_R19
 2697 49,101 80,101 p9 #_R19
 2698 54,101 62,101 p9 #_R19
 2699 55,101 63,101 p9 #_R19
 2700 58,101 85,101 p9 #_R19
 2701 59,101 83,101 p9 #_R19
 2702 60,101 86,101 p9 #_R19
 2703 61,101 84,101 p9 #_R19
 2704 69,101 93,101 p9 #_R19
 2705 70,101 100,101 p9 #_R19
 2706 71,101 94,101 p9 #_R19
 2707 72,101 101,101 p9 #_R19
 2708 77,101 99,101 p9 #_R19
 2709 78,101 98,101 p9 #_R19
 2710 81,101 101,102 p9 #_R19
 2711 82,101 101,103 p9 #_R19
 2712 87,101 101,112 p9 #_R19
 2713 88,101 101,111 p9 #_R19
 2714 91,101 101,114 p9 #_R19
 2715 92,101 101,115 p9 #_R19
 2716 95,101 101,118 p9 #_R19
 2717 96,101 101,119 p9 #_R19
 2718 97,101 101,124 p9 #_R19
 2719 101,104 101,126 p9 #_R19
 2720 101,105 101,127 p9 #_R19
 2721 101,106 101,128 p9 #_R19
 2722 101,107 101,129 p9 #_R19
 2723 101,108 101,134 p9 #_R19
 2724 101,109 101,135 p9 #_R19
 2725 1,102 12,102 p9 #_R19
 2726 9,102 16,102 p9 #_R19
 2727 10,102 20,102 p9 #_R19
 2728 11,102 21,102 p9 #_R19
 2729 14,102 22,102 p9 #_R19
 2730 15,102 23,102 p9 #_R19
 2731 17,102 29,102 p9 #_R19
 2732 18,102 30,102 p9 #_R19
 2733 24,102 37,102 p9 #_R19
 2734 25,102 38,102 p9 #_R19
 2735 26,102 41,102 p9 #_R19
 2736 31,102 43,102 p9 #_R19
 2737 32,102 67,102 p9 #_R19
 2738 33,102 65,102 p9 #_R19
 2739 34,102 68,102 p9 #_R19
 2740 35,102 66,102 p9 #_R19
 2741 44,102 75,102 p9 #_R19
 2742 45,102 73,102 p9 #_R19
 2743 46,102 79,102 p9 #_R19
 2744 47,102 76,102 p9 #_R19
 2745 48,102 74,102 p9 #_R19
 2746 49,102 80,102 p9 #_R19
 2747 54,102 62,102 p9 #_R19
 2748 55,102 63,102 p9 #_R19
 2749 58,102 85,102 p9 #_R19
 2750 59,102 83,102 p9 #_R19
 2751 60,102 86,102 p9 #_R19
 2752 61,102 84,102 p9 #_R19
 2753 69,102 93,102 p9 #_R19
 2754 70,102 100,102 p9 #_R19
 2755 71,102 94,102 p9 #_R19
 2756 72,102 101,102 p9 #_R19
 2757 77,102 99,102 p9 #_R19
 2758 78,102 98,102 p9 #_R19
 2759 81,102 102,102 p9 #_R19
 2760 82,102 102,103 p9 #_R19
 2761 87,102 102,112 p9 #_R19
 2762 88,102 102,111 p9 #_R19
 2763 91,102 102,114 p9 #_R19
 2764 92,102 102,115 p9 #_R19
 2765 95,102 102,118 p9 #_R19
 2766 96,102 102,119 p9 #_R19
 2767 97,102 102,124 p9 #_R19
 2768 102,104 102,126 p9 #_R19
 2769 102,105 102,127 p9 #_R19
 2770 102,106 102,128 p9 #_R19
 2771 102,107 102,129 p9 #_R19
 2772 102,108 102,134 p9 #_R19
 2773 102,109 102,135 p9 #_R19
 2774 1,103 12,103 p9 #_R19
 2775 9,103 16,103 p9 #_R19
 2776 10,103 20,103 p9 #_R19
 2777 11,103 21,103 p9 #_R19
 2778 14,103 22,103 p9 #_R19
 2779 15,103 23,103 p9 #_R19
 2780 17,103 29,103 p9 #_R19
 2781 18,103 30,103 p9 #_R19
 2782 24,103 37,103 p9 #_R19
 2783 25,103 38,103 p9 #_R19
 2784 26,103 41,103 p9 #_R19
 2785 31,103 43,103 p9 #_R19
 2786 32,103 67,103 p9 #_R19
 2787 33,103 65,103 p9 #_R19
 2788 34,103 68,103 p9 #_R19
 2789 35,103 66,103 p9 #_R19
 2790 44,103 75,103 p9 #_R19
 2791 45,103 73,103 p9 #_R19
 2792 46,103 79,103 p9 #_R19
 2793 47,103 76,103 p9 #_R19
 2794 48,103 74,103 p9 #_R19
 2795 49,103 80,103 p9 #_R19
 2796 54,103 62,103 p9 #_R19
 2797 55,103 63,103 p9 #_R19
 2798 58,103 85,103 p9 #_R19
 2799 59,103 83,103 p9 #_R19
 2800 60,103 86,103 p9 #_R19
 2801 61,103 84,103 p9 #_R19
 2802 69,103 93,103 p9 #_R19
 2803 70,103 100,103 p9 #_R19
 2804 71,103 94,103 p9 #_R19
 2805 72,103 101,103 p9 #_R19
 2806 77,103 99,103 p9 #_R19
 2807 78,103 98,103 p9 #_R19
 2808 81,103 102,103 p9 #_R19
 2809 82,103 103,103 p9 #_R19
 2810 87,103 103,112 p9 #_R19
 2811 88,103 103,111 p9 #_R19
 2812 91,103 103,114 p9 #_R19
 2813 92,103 103,115 p9 #_R19
 2814 95,103 103,118 p9 #_R19
 2815 96,103 103,119 p9 #_R19
 2816 97,103 103,124 p9 #_R19
 2817 103,104 103,126 p9 #_R19
 2818 103,105 103,127 p9 #_R19
 2819 103,106 103,128 p9 #_R19
 2820 103,107 103,129 p9 #_R19
 2821 103,108 103,134 p9 #_R19
 2822 103,109 103,135 p9 #_R19
 2823 1,104 12,104 p9 #_R19
 2824 9,104 16,104 p9 #_R19
 2825 10,104 20,104 p9 #_R19
 2826 11,104 21,104 p9 #_R19
 2827 14,104 22,104 p9 #_R19
 2828 15,104 23,104 p9 #_R19
 2829 17,104 29,104 p9 #_R19
 2830 18,104 30,104 p9 #_R19
 2831 24,104 37,104 p9 #_R19
 2832 25,104 38,104 p9 #_R19
 2833 26,104 41,104 p9 #_R19
 2834 31,104 43,104 p9 #_R19
 2835 32,104 67,104 p9 #_R19
 2836 33,104 65,104 p9 #_R19
 2837 34,104 68,104 p9 #_R19
 2838 35,104 66,104 p9 #_R19
 2839 44,104 75,104 p9 #_R19
 2840 45,104 73,104 p9 #_R19
 2841 46,104 79,104 p9 #_R19
 2842 47,104 76,104 p9 #_R19
 2843 48,104 74,104 p9 #_R19
 2844 49,104 80,104 p9 #_R19
 2845 54,104 62,104 p9 #_R19
 2846 55,104 63,104 p9 #_R19
 2847 58,104 85,104 p9 #_R19
 2848 59,104 83,104 p9 #_R19
 2849 60,104 86,104 p9 #_R19
 2850 61,104 84,104 p9 #_R19
 2851 69,104 93,104 p9 #_R19
 2852 70,104 100,104 p9 #_R19
 2853 71,104 94,104 p9 #_R19
 2854 72,104 101,104 p9 #_R19
 2855 77,104 99,104 p9 #_R19
 2856 78,104 98,104 p9 #_R19
 2857 81,104 102,104 p9 #_R19
 2858 82,104 103,104 p9 #_R19
 2859 87,104 104,112 p9 #_R19
 2860 88,104 104,111 p9 #_R19
 2861 91,104 104,114 p9 #_R19
 2862 92,104 104,115 p9 #_R19
 2863 95,104 104,118 p9 #_R19
 2864 96,104 104,119 p9 #_R19
 2865 97,104 104,124 p9 #_R19
 2866 104,104 104,126 p9 #_R19
 2867 104,105 104,127 p9 #_R19
 2868 104,106 104,128 p9 #_R19
 2869 104,107 104,129 p9 #_R19
 2870 104,108 104,134 p9 #_R19
 2871 104,109 104,135 p9 #_R19
 2872 1,105 12,105 p9 #_R19
 2873 9,105 16,105 p9 #_R19
 2874 10,105 20,105 p9 #_R19
 2875 11,105 21,105 p9 #_R19
 2876 14,105 22,105 p9 #_R19
 2877 15,105 23,105 p9 #_R19
 2878 17,105 29,105 p9 #_R19
 2879 18,105 30,105 p9 #_R19
 2880 24,105 37,105 p9 #_R19
 2881 25,105 38,105 p9 #_R19
 2882 26,105 41,105 p9 #_R19
 2883 31,105 43,105 p9 #_R19
 2884 32,105 67,105 p9 #_R19
 2885 33,105 65,105 p9 #_R19
 2886 34,105 68,105 p9 #_R19
 2887 35,105 66,105 p9 #_R19
 2888 44,105 75,105 p9 #_R19
 2889 45,105 73,105 p9 #_R19
 2890 46,105 79,105 p9 #_R19
 2891 47,105 76,105 p9 #_R19
 2892 48,105 74,105 p9 #_R19
 2893 49,105 80,105 p9 #_R19
 2894 54,105 62,105 p9 #_R19
 2895 55,105 63,105 p9 #_R19
 2896 58,105 85,105 p9 #_R19
 2897 59,105 83,105 p9 #_R19
 2898 60,105 86,105 p9 #_R19
 2899 61,105 84,105 p9 #_R19
 2900 69,105 93,105 p9 #_R19
 2901 70,105 100,105 p9 #_R19
 2902 71,105 94,105 p9 #_R19
 2903 72,105 101,105 p9 #_R19
 2904 77,105 99,105 p9 #_R19
 2905 78,105 98,105 p9 #_R19
 2906 81,105 102,105 p9 #_R19
 2907 82,105 103,105 p9 #_R19
 2908 87,105 105,112 p9 #_R19
 2909 88,105 105,111 p9 #_R19
 2910 91,105 105,114 p9 #_R19
 2911 92,105 105,115 p9 #_R19
 2912 95,105 105,118 p9 #_R19
 2913 96,105 105,119 p9 #_R19
 2914 97,105 105,124 p9 #_R19
 2915 104,105 105,126 p9 #_R19
 2916 105,105 105,127 p9 #_R19
 2917 105,106 105,128 p9 #_R19
 2918 105,107 105,129 p9 #_R19
 2919 105,108 105,134 p9 #_R19
 2920 105,109 105,135 p9 #_R19
 2921 1,106 12,106 p9 #_R19
 2922 9,106 16,106 p9 #_R19
 2923 10,106 20,106 p9 #_R19
 2924 11,106 21,106 p9 #_R19
 2925 14,106 22,106 p9 #_R19
 2926 15,106 23,106 p9 #_R19
 2927 17,106 29,106 p9 #_R19
 2928 18,106 30,106 p9 #_R19
 2929 24,106 37,106 p9 #_R19
 2930 25,106 38,106 p9 #_R19
 2931 26,106 41,106 p9 #_R19
 2932 31,106 43,106 p9 #_R19
 2933 32,106 67,106 p9 #_R19
 2934 33,106 65,106 p9 #_R19
 2935 34,106 68,106 p9 #_R19
 2936 35,106 66,106 p9 #_R19
 2937 44,106 75,106 p9 #_R19
 2938 45,106 73,106 p9 #_R19
 2939 46,106 79,106 p9 #_R19
 2940 47,106 76,106 p9 #_R19
 2941 48,106 74,106 p9 #_R19
 2942 49,106 80,106 p9 #_R19
 2943 54,106 62,106 p9 #_R19
 2944 55,106 63,106 p9 #_R19
 2945 58,106 85,106 p9 #_R19
 2946 59,106 83,106 p9 #_R19
 2947 60,106 86,106 p9 #_R19
 2948 61,106 84,106 p9 #_R19
 2949 69,106 93,106 p9 #_R19
 2950 70,106 100,106 p9 #_R19
 2951 71,106 94,106 p9 #_R19
 2952 72,106 101,106 p9 #_R19
 2953 77,106 99,106 p9 #_R19
 2954 78,106 98,106 p9 #_R19
 2955 81,106 102,106 p9 #_R19
 2956 82,106 103,106 p9 #_R19
 2957 87,106 106,112 p9 #_R19
 2958 88,106 106,111 p9 #_R19
 2959 91,106 106,114 p9 #_R19
 2960 92,106 106,115 p9 #_R19
 2961 95,106 106,118 p9 #_R19
 2962 96,106 106,119 p9 #_R19
 2963 97,106 106,124 p9 #_R19
 2964 104,106 106,126 p9 #_R19
 2965 105,106 106,127 p9 #_R19
 2966 106,106 106,128 p9 #_R19
 2967 106,107 106,129 p9 #_R19
 2968 106,108 106,134 p9 #_R19
 2969 106,109 106,135 p9 #_R19
 2970 1,107 12,107 p9 #_R19
 2971 9,107 16,107 p9 #_R19
 2972 10,107 20,107 p9 #_R19
 2973 11,107 21,107 p9 #_R19
 2974 14,107 22,107 p9 #_R19
 2975 15,107 23,107 p9 #_R19
 2976 17,107 29,107 p9 #_R19
 2977 18,107 30,107 p9 #_R19
 2978 24,107 37,107 p9 #_R19
 2979 25,107 38,107 p9 #_R19
 2980 26,107 41,107 p9 #_R19
 2981 31,107 43,107 p9 #_R19
 2982 32,107 67,107 p9 #_R19
 2983 33,107 65,107 p9 #_R19
 2984 34,107 68,107 p9 #_R19
 2985 35,107 66,107 p9 #_R19
 2986 44,107 75,107 p9 #_R19
 2987 45,107 73,107 p9 #_R19
 2988 46,107 79,107 p9 #_R19
 2989 47,107 76,107 p9 #_R19
 2990 48,107 74,107 p9 #_R19
 2991 49,107 80,107 p9 #_R19
 2992 54,107 62,107 p9 #_R19
 2993 55,107 63,107 p9 #_R19
 2994 58,107 85,107 p9 #_R19
 2995 59,107 83,107 p9 #_R19
 2996 60,107 86,107 p9 #_R19
 2997 61,107 84,107 p9 #_R19
 2998 69,107 93,107 p9 #_R19
 2999 70,107 100,107 p9 #_R19
 3000 71,107 94,107 p9 #_R19
 3001 72,107 101,107 p9 #_R19
 3002 77,107 99,107 p9 #_R19
 3003 78,107 98,107 p9 #_R19
 3004 81,107 102,107 p9 #_R19
 3005 82,107 103,107 p9 #_R19
 3006 87,107 107,112 p9 #_R19
 3007 88,107 107,111 p9 #_R19
 3008 91,107 107,114 p9 #_R19
 3009 92,107 107,115 p9 #_R19
 3010 95,107 107,118 p9 #_R19
 3011 96,107 107,119 p9 #_R19
 3012 97,107 107,124 p9 #_R19
 3013 104,107 107,126 p9 #_R19
 3014 105,107 107,127 p9 #_R19
 3015 106,107 107,128 p9 #_R19
 3016 107,107 107,129 p9 #_R19
 3017 107,108 107,134 p9 #_R19
 3018 107,109 107,135 p9 #_R19
 3019 1,108 12,108 p9 #_R19
 3020 9,108 16,108 p9 #_R19
 3021 10,108 20,108 p9 #_R19
 3022 11,108 21,108 p9 #_R19
 3023 14,108 22,108 p9 #_R19
 3024 15,108 23,108 p9 #_R19
 3025 17,108 29,108 p9 #_R19
 3026 18,108 30,108 p9 #_R19
 3027 24,108 37,108 p9 #_R19
 3028 25,108 38,108 p9 #_R19
 3029 26,108 41,108 p9 #_R19
 3030 31,108 43,108 p9 #_R19
 3031 32,108 67,108 p9 #_R19
 3032 33,108 65,108 p9 #_R19
 3033 34,108 68,108 p9 #_R19
 3034 35,108 66,108 p9 #_R19
 3035 44,108 75,108 p9 #_R19
 3036 45,108 73,108 p9 #_R19
 3037 46,108 79,108 p9 #_R19
 3038 47,108 76,108 p9 #_R19
 3039 48,108 74,108 p9 #_R19
 3040 49,108 80,108 p9 #_R19
 3041 54,108 62,108 p9 #_R19
 3042 55,108 63,108 p9 #_R19
 3043 58,108 85,108 p9 #_R19
 3044 59,108 83,108 p9 #_R19
 3045 60,108 86,108 p9 #_R19
 3046 61,108 84,108 p9 #_R19
 3047 69,108 93,108 p9 #_R19
 3048 70,108 100,108 p9 #_R19
 3049 71,108 94,108 p9 #_R19
 3050 72,108 101,108 p9 #_R19
 3051 77,108 99,108 p9 #_R19
 3052 78,108 98,108 p9 #_R19
 3053 81,108 102,108 p9 #_R19
 3054 82,108 103,108 p9 #_R19
 3055 87,108 108,112 p9 #_R19
 3056 88,108 108,111 p9 #_R19
 3057 91,108 108,114 p9 #_R19
 3058 92,108 108,115 p9 #_R19
 3059 95,108 108,118 p9 #_R19
 3060 96,108 108,119 p9 #_R19
 3061 97,108 108,124 p9 #_R19
 3062 104,108 108,126 p9 #_R19
 3063 105,108 108,127 p9 #_R19
 3064 106,108 108,128 p9 #_R19
 3065 107,108 108,129 p9 #_R19
 3066 108,108 108,134 p9 #_R19
 3067 108,109 108,135 p9 #_R19
 3068 1,109 12,109 p9 #_R19
 3069 9,109 16,109 p9 #_R19
 3070 10,109 20,109 p9 #_R19
 3071 11,109 21,109 p9 #_R19
 3072 14,109 22,109 p9 #_R19
 3073 15,109 23,109 p9 #_R19
 3074 17,109 29,109 p9 #_R19
 3075 18,109 30,109 p9 #_R19
 3076 24,109 37,109 p9 #_R19
 3077 25,109 38,109 p9 #_R19
 3078 26,109 41,109 p9 #_R19
 3079 31,109 43,109 p9 #_R19
 3080 32,109 67,109 p9 #_R19
 3081 33,109 65,109 p9 #_R19
 3082 34,109 68,109 p9 #_R19
 3083 35,109 66,109 p9 #_R19
 3084 44,109 75,109 p9 #_R19
 3085 45,109 73,109 p9 #_R19
 3086 46,109 79,109 p9 #_R19
 3087 47,109 76,109 p9 #_R19
 3088 48,109 74,109 p9 #_R19
 3089 49,109 80,109 p9 #_R19
 3090 54,109 62,109 p9 #_R19
 3091 55,109 63,109 p9 #_R19
 3092 58,109 85,109 p9 #_R19
 3093 59,109 83,109 p9 #_R19
 3094 60,109 86,109 p9 #_R19
 3095 61,109 84,109 p9 #_R19
 3096 69,109 93,109 p9 #_R19
 3097 70,109 100,109 p9 #_R19
 3098 71,109 94,109 p9 #_R19
 3099 72,109 101,109 p9 #_R19
 3100 77,109 99,109 p9 #_R19
 3101 78,109 98,109 p9 #_R19
 3102 81,109 102,109 p9 #_R19
 3103 82,109 103,109 p9 #_R19
 3104 87,109 109,112 p9 #_R19
 3105 88,109 109,111 p9 #_R19
 3106 91,109 109,114 p9 #_R19
 3107 92,109 109,115 p9 #_R19
 3108 95,109 109,118 p9 #_R19
 3109 96,109 109,119 p9 #_R19
 3110 97,109 109,124 p9 #_R19
 3111 104,109 109,126 p9 #_R19
 3112 105,109 109,127 p9 #_R19
 3113 106,109 109,128 p9 #_R19
 3114 107,109 109,129 p9 #_R19
 3115 108,109 109,134 p9 #_R19
 3116 109,109 109,135 p9 #_R19
 3117 87 44 u0 #_R20
 3118 88 45 u0 #_R20
 3119 89 39 u0 #_R20
 3120 90 40 u0 #_R20
 3121 97 71 u0 #_R20
 3122 98 74 u0 #_R20
 3123 99 76 u0 #_R20
 3124 93 69 u1 #_R22
 3125 94 71 u1 #_R22
 3126 98 78 u1 #_R22
 3127 99 77 u1 #_R22
 3128 100 70 u1 #_R22
 3129 101 72 u1 #_R22
 3130 102 81 u1 #_R22
 3131 103 82 u1 #_R22
 3132 91 1 u0 #_R23
 3133 92 9 u0 #_R23
 3134 95 69 u0 #_R23
 3135 96 71 u0 #_R23
 3136 102 79 u0 #_R23
 3137 103 80 u0 #_R23
 3138 104 70 u0 #_R23
 3139 105 72 u0 #_R23
 3140 108 32 u0 #_R23
 3141 109 34 u0 #_R23
 3142 106 81 _rateLaw2 #_R24
 3143 107 82 _rateLaw2 #_R24
 3144 100 79 u2 #_R26
 3145 101 80 u2 #_R26
 3146 104 81 u2 #_R26
 3147 105 82 u2 #_R26
 3148 89 2 u0 #_R27
 3149 88 10 u0 #_R28
 3150 90 2 u0 #_R28
 3151 93 75 u0 #_R28
 3152 94 76 u0 #_R28
 3153 95 122 u0 #_R28
 3154 96 123 u0 #_R28
 3155 97 77 u0 #_R28
 3156 98 22 u0 #_R28
 3157 100 85 u0 #_R28
 3158 101 86 u0 #_R28
 3159 102 134 u0 #_R28
 3160 103 135 u0 #_R28
 3161 104 132 u0 #_R28
 3162 105 133 u0 #_R28
 3163 106 136 u0 #_R28
 3164 107 137 u0 #_R28
 3165 93 69 u0 #_R29
 3166 94 71 u0 #_R29
 3167 98 78 u0 #_R29
 3168 99 77 u0 #_R29
 3169 100 70 u0 #_R29
 3170 101 72 u0 #_R29
 3171 102 81 u0 #_R29
 3172 103 82 u0 #_R29
 3173 3,110 97 a2 #_R2
 3174 3,111 98 a2 #_R2
 3175 3,112 99 a2 #_R2
 3176 3,114 115 a2 #_R2
 3177 3,116 117 a2 #_R2
 3178 3,118 119 a2 #_R2
 3179 3,120 121 a2 #_R2
 3180 3,122 123 a2 #_R2
 3181 3,126 127 a2 #_R2
 3182 3,128 129 a2 #_R2
 3183 3,130 131 a2 #_R2
 3184 3,132 133 a2 #_R2
 3185 3,134 135 a2 #_R2
 3186 3,136 137 a2 #_R2
 3187 115 3,114 d2 #_reverse__R2
 3188 117 3,116 d2 #_reverse__R2
 3189 119 3,118 d2 #_reverse__R2
 3190 121 3,120 d2 #_reverse__R2
 3191 123 3,122 d2 #_reverse__R2
 3192 124 3,138 d2 #_reverse__R2
 3193 125 3,139 d2 #_reverse__R2
 3194 127 3,126 d2 #_reverse__R2
 3195 129 3,128 d2 #_reverse__R2
 3196 131 3,130 d2 #_reverse__R2
 3197 133 3,132 d2 #_reverse__R2
 3198 135 3,134 d2 #_reverse__R2
 3199 137 3,136 d2 #_reverse__R2
 3200 1,113 110 a3 #_R3
 3201 9,113 97 a3 #_R3
 3202 110 1,113 d3 #_R4
 3203 111 12,90 d3 #_R4
 3204 112 12,89 d3 #_R4
 3205 118 50,114 d3 #_R4
 3206 119 50,115 d3 #_R4
 3207 120 50,116 d3 #_R4
 3208 121 50,117 d3 #_R4
 3209 122 39,91 d3 #_R4
 3210 123 39,92 d3 #_R4
 3211 124 16,113 d3 #_R4
 3212 125 92,113 d3 #_R4
 3213 126 64,114 d3 #_R4
 3214 127 64,115 d3 #_R4
 3215 128 42,140 d3 #_R4
 3216 129 42,141 d3 #_R4
 3217 130 64,116 d3 #_R4
 3218 131 64,117 d3 #_R4
 3219 132 56,91 d3 #_R4
 3220 133 56,92 d3 #_R4
 3221 134 27,114 d3 #_R4
 3222 135 27,115 d3 #_R4
 3223 136 27,116 d3 #_R4
 3224 137 27,117 d3 #_R4
 3225 128 42,140 d3max #_R5
 3226 129 42,141 d3max #_R5
 3227 5,118 102 a5 #_R8
 3228 5,119 103 a5 #_R8
 3229 5,120 106 a5 #_R8
 3230 5,121 107 a5 #_R8
 3231 5,122 108 a5 #_R8
 3232 5,123 109 a5 #_R8
 3233 52,118 126 a5 #_R8
 3234 52,119 127 a5 #_R8
 3235 52,120 130 a5 #_R8
 3236 52,121 131 a5 #_R8
 3237 52,122 132 a5 #_R8
 3238 52,123 133 a5 #_R8
 3239 126 52,118 d5 #_R9
 3240 127 52,119 d5 #_R9
 3241 128 5,142 d5 #_R9
 3242 129 5,143 d5 #_R9
 3243 130 52,120 d5 #_R9
 3244 131 52,121 d5 #_R9
 3245 132 52,122 d5 #_R9
 3246 133 52,123 d5 #_R9
 3247 134 5,144 d5 #_R9
 3248 135 5,145 d5 #_R9
 3249 136 5,146 d5 #_R9
 3250 137 5,147 d5 #_R9
 3251 119 148 p1 #_R10
 3252 121 149 p1 #_R10
 3253 123 150 p1 #_R10
 3254 110 138 p3 #_R12
 3255 120 142 p3 #_R12
 3256 121 143 p3 #_R12
 3257 125 148 p3 #_R12
 3258 130 151 p3 #_R12
 3259 131 152 p3 #_R12
 3260 110 139 _rateLaw1 #_R13
 3261 124 148 _rateLaw1 #_R13
 3262 118 142 p4 #_R14
 3263 119 143 p4 #_R14
 3264 125 149 p4 #_R14
 3265 126 151 p4 #_R14
 3266 127 152 p4 #_R14
 3267 7,113 51,113 p5 #_R15
 3268 42,128 42,151 p6 #_R16
 3269 42,129 42,152 p6 #_R16
 3270 42,134 42,153 p6 #_R16
 3271 42,135 42,154 p6 #_R16
 3272 42,136 42,155 p6 #_R16
 3273 42,137 42,156 p6 #_R16
 3274 50,128 50,151 p6 #_R16
 3275 50,129 50,152 p6 #_R16
 3276 50,134 50,153 p6 #_R16
 3277 50,135 50,154 p6 #_R16
 3278 50,136 50,155 p6 #_R16
 3279 50,137 50,156 p6 #_R16
 3280 64,128 64,151 p6 #_R16
 3281 64,129 64,152 p6 #_R16
 3282 64,134 64,153 p6 #_R16
 3283 64,135 64,154 p6 #_R16
 3284 64,136 64,155 p6 #_R16
 3285 64,137 64,156 p6 #_R16
 3286 5,113 52,113 p6 #_R16
 3287 19,113 53,113 p6 #_R16
 3288 24,113 54,113 p6 #_R16
 3289 25,113 55,113 p6 #_R16
 3290 27,113 56,113 p6 #_R16
 3291 28,113 57,113 p6 #_R16
 3292 32,113 58,113 p6 #_R16
 3293 33,113 59,113 p6 #_R16
 3294 34,113 60,113 p6 #_R16
 3295 35,113 61,113 p6 #_R16
 3296 37,113 62,113 p6 #_R16
 3297 38,113 63,113 p6 #_R16
 3298 42,113 64,113 p6 #_R16
 3299 46,113 70,113 p6 #_R16
 3300 49,113 72,113 p6 #_R16
 3301 65,113 83,113 p6 #_R16
 3302 66,113 84,113 p6 #_R16
 3303 67,113 85,113 p6 #_R16
 3304 68,113 86,113 p6 #_R16
 3305 79,113 100,113 p6 #_R16
 3306 80,113 101,113 p6 #_R16
 3307 81,113 104,113 p6 #_R16
 3308 82,113 105,113 p6 #_R16
 3309 102,113 113,126 p6 #_R16
 3310 103,113 113,127 p6 #_R16
 3311 106,113 113,130 p6 #_R16
 3312 107,113 113,131 p6 #_R16
 3313 108,113 113,132 p6 #_R16
 3314 109,113 113,133 p6 #_R16
 3315 113,128 113,151 p6 #_R16
 3316 113,129 113,152 p6 #_R16
 3317 113,134 113,153 p6 #_R16
 3318 113,135 113,154 p6 #_R16
 3319 113,136 113,155 p6 #_R16
 3320 113,137 113,156 p6 #_R16
 3321 134 102 p8 #_R18
 3322 135 103 p8 #_R18
 3323 136 106 p8 #_R18
 3324 137 107 p8 #_R18
 3325 5,110 5,138 p9 #_R19
 3326 5,116 5,140 p9 #_R19
 3327 5,117 5,141 p9 #_R19
 3328 5,120 5,142 p9 #_R19
 3329 5,121 5,143 p9 #_R19
 3330 5,122 5,144 p9 #_R19
 3331 5,123 5,145 p9 #_R19
 3332 5,125 5,148 p9 #_R19
 3333 5,130 5,151 p9 #_R19
 3334 5,131 5,152 p9 #_R19
 3335 5,132 5,153 p9 #_R19
 3336 5,133 5,154 p9 #_R19
 3337 5,136 5,157 p9 #_R19
 3338 5,137 5,158 p9 #_R19
 3339 19,110 19,138 p9 #_R19
 3340 19,116 19,140 p9 #_R19
 3341 19,117 19,141 p9 #_R19
 3342 19,120 19,142 p9 #_R19
 3343 19,121 19,143 p9 #_R19
 3344 19,122 19,144 p9 #_R19
 3345 19,123 19,145 p9 #_R19
 3346 19,125 19,148 p9 #_R19
 3347 19,130 19,151 p9 #_R19
 3348 19,131 19,152 p9 #_R19
 3349 19,132 19,153 p9 #_R19
 3350 19,133 19,154 p9 #_R19
 3351 19,136 19,157 p9 #_R19
 3352 19,137 19,158 p9 #_R19
 3353 24,110 24,138 p9 #_R19
 3354 24,116 24,140 p9 #_R19
 3355 24,117 24,141 p9 #_R19
 3356 24,120 24,142 p9 #_R19
 3357 24,121 24,143 p9 #_R19
 3358 24,122 24,144 p9 #_R19
 3359 24,123 24,145 p9 #_R19
 3360 24,125 24,148 p9 #_R19
 3361 24,130 24,151 p9 #_R19
 3362 24,131 24,152 p9 #_R19
 3363 24,132 24,153 p9 #_R19
 3364 24,133 24,154 p9 #_R19
 3365 24,136 24,157 p9 #_R19
 3366 24,137 24,158 p9 #_R19
 3367 25,110 25,138 p9 #_R19
 3368 25,116 25,140 p9 #_R19
 3369 25,117 25,141 p9 #_R19
 3370 25,120 25,142 p9 #_R19
 3371 25,121 25,143 p9 #_R19
 3372 25,122 25,144 p9 #_R19
 3373 25,123 25,145 p9 #_R19
 3374 25,125 25,148 p9 #_R19
 3375 25,130 25,151 p9 #_R19
 3376 25,131 25,152 p9 #_R19
 3377 25,132 25,153 p9 #_R19
 3378 25,133 25,154 p9 #_R19
 3379 25,136 25,157 p9 #_R19
 3380 25,137 25,158 p9 #_R19
 3381 27,110 27,138 p9 #_R19
 3382 27,116 27,140 p9 #_R19
 3383 27,117 27,141 p9 #_R19
 3384 27,120 27,142 p9 #_R19
 3385 27,121 27,143 p9 #_R19
 3386 27,122 27,144 p9 #_R19
 3387 27,123 27,145 p9 #_R19
 3388 27,125 27,148 p9 #_R19
 3389 27,130 27,151 p9 #_R19
 3390 27,131 27,152 p9 #_R19
 3391 27,132 27,153 p9 #_R19
 3392 27,133 27,154 p9 #_R19
 3393 27,136 27,157 p9 #_R19
 3394 27,137 27,158 p9 #_R19
 3395 28,110 28,138 p9 #_R19
 3396 28,116 28,140 p9 #_R19
 3397 28,117 28,141 p9 #_R19
 3398 28,120 28,142 p9 #_R19
 3399 28,121 28,143 p9 #_R19
 3400 28,122 28,144 p9 #_R19
 3401 28,123 28,145 p9 #_R19
 3402 28,125 28,148 p9 #_R19
 3403 28,130 28,151 p9 #_R19
 3404 28,131 28,152 p9 #_R19
 3405 28,132 28,153 p9 #_R19
 3406 28,133 28,154 p9 #_R19
 3407 28,136 28,157 p9 #_R19
 3408 28,137 28,158 p9 #_R19
 3409 32,110 32,138 p9 #_R19
 3410 32,116 32,140 p9 #_R19
 3411 32,117 32,141 p9 #_R19
 3412 32,120 32,142 p9 #_R19
 3413 32,121 32,143 p9 #_R19
 3414 32,122 32,144 p9 #_R19
 3415 32,123 32,145 p9 #_R19
 3416 32,125 32,148 p9 #_R19
 3417 32,130 32,151 p9 #_R19
 3418 32,131 32,152 p9 #_R19
 3419 32,132 32,153 p9 #_R19
 3420 32,133 32,154 p9 #_R19
 3421 32,136 32,157 p9 #_R19
 3422 32,137 32,158 p9 #_R19
 3423 33,110 33,138 p9 #_R19
 3424 33,116 33,140 p9 #_R19
 3425 33,117 33,141 p9 #_R19
 3426 33,120 33,142 p9 #_R19
 3427 33,121 33,143 p9 #_R19
 3428 33,122 33,144 p9 #_R19
 3429 33,123 33,145 p9 #_R19
 3430 33,125 33,148 p9 #_R19
 3431 33,130 33,151 p9 #_R19
 3432 33,131 33,152 p9 #_R19
 3433 33,132 33,153 p9 #_R19
 3434 33,133 33,154 p9 #_R19
 3435 33,136 33,157 p9 #_R19
 3436 33,137 33,158 p9 #_R19
 3437 34,110 34,138 p9 #_R19
 3438 34,116 34,140 p9 #_R19
 3439 34,117 34,141 p9 #_R19
 3440 34,120 34,142 p9 #_R19
 3441 34,121 34,143 p9 #_R19
 3442 34,122 34,144 p9 #_R19
 3443 34,123 34,145 p9 #_R19
 3444 34,125 34,148 p9 #_R19
 3445 34,130 34,151 p9 #_R19
 3446 34,131 34,152 p9 #_R19
 3447 34,132 34,153 p9 #_R19
 3448 34,133 34,154 p9 #_R19
 3449 34,136 34,157 p9 #_R19
 3450 34,137 34,158 p9 #_R19
 3451 35,110 35,138 p9 #_R19
 3452 35,116 35,140 p9 #_R19
 3453 35,117 35,141 p9 #_R19
 3454 35,120 35,142 p9 #_R19
 3455 35,121 35,143 p9 #_R19
 3456 35,122 35,144 p9 #_R19
 3457 35,123 35,145 p9 #_R19
 3458 35,125 35,148 p9 #_R19
 3459 35,130 35,151 p9 #_R19
 3460 35,131 35,152 p9 #_R19
 3461 35,132 35,153 p9 #_R19
 3462 35,133 35,154 p9 #_R19
 3463 35,136 35,157 p9 #_R19
 3464 35,137 35,158 p9 #_R19
 3465 37,110 37,138 p9 #_R19
 3466 37,116 37,140 p9 #_R19
 3467 37,117 37,141 p9 #_R19
 3468 37,120 37,142 p9 #_R19
 3469 37,121 37,143 p9 #_R19
 3470 37,122 37,144 p9 #_R19
 3471 37,123 37,145 p9 #_R19
 3472 37,125 37,148 p9 #_R19
 3473 37,130 37,151 p9 #_R19
 3474 37,131 37,152 p9 #_R19
 3475 37,132 37,153 p9 #_R19
 3476 37,133 37,154 p9 #_R19
 3477 37,136 37,157 p9 #_R19
 3478 37,137 37,158 p9 #_R19
 3479 38,110 38,138 p9 #_R19
 3480 38,116 38,140 p9 #_R19
 3481 38,117 38,141 p9 #_R19
 3482 38,120 38,142 p9 #_R19
 3483 38,121 38,143 p9 #_R19
 3484 38,122 38,144 p9 #_R19
 3485 38,123 38,145 p9 #_R19
 3486 38,125 38,148 p9 #_R19
 3487 38,130 38,151 p9 #_R19
 3488 38,131 38,152 p9 #_R19
 3489 38,132 38,153 p9 #_R19
 3490 38,133 38,154 p9 #_R19
 3491 38,136 38,157 p9 #_R19
 3492 38,137 38,158 p9 #_R19
 3493 42,110 42,138 p9 #_R19
 3494 42,116 42,140 p9 #_R19
 3495 42,117 42,141 p9 #_R19
 3496 42,120 42,142 p9 #_R19
 3497 42,121 42,143 p9 #_R19
 3498 42,122 42,144 p9 #_R19
 3499 42,123 42,145 p9 #_R19
 3500 42,125 42,148 p9 #_R19
 3501 42,130 42,151 p9 #_R19
 3502 42,131 42,152 p9 #_R19
 3503 42,132 42,153 p9 #_R19
 3504 42,133 42,154 p9 #_R19
 3505 42,136 42,157 p9 #_R19
 3506 42,137 42,158 p9 #_R19
 3507 46,110 46,138 p9 #_R19
 3508 46,116 46,140 p9 #_R19
 3509 46,117 46,141 p9 #_R19
 3510 46,120 46,142 p9 #_R19
 3511 46,121 46,143 p9 #_R19
 3512 46,122 46,144 p9 #_R19
 3513 46,123 46,145 p9 #_R19
 3514 46,125 46,148 p9 #_R19
 3515 46,130 46,151 p9 #_R19
 3516 46,131 46,152 p9 #_R19
 3517 46,132 46,153 p9 #_R19
 3518 46,133 46,154 p9 #_R19
 3519 46,136 46,157 p9 #_R19
 3520 46,137 46,158 p9 #_R19
 3521 49,110 49,138 p9 #_R19
 3522 49,116 49,140 p9 #_R19
 3523 49,117 49,141 p9 #_R19
 3524 49,120 49,142 p9 #_R19
 3525 49,121 49,143 p9 #_R19
 3526 49,122 49,144 p9 #_R19
 3527 49,123 49,145 p9 #_R19
 3528 49,125 49,148 p9 #_R19
 3529 49,130 49,151 p9 #_R19
 3530 49,131 49,152 p9 #_R19
 3531 49,132 49,153 p9 #_R19
 3532 49,133 49,154 p9 #_R19
 3533 49,136 49,157 p9 #_R19
 3534 49,137 49,158 p9 #_R19
 3535 52,110 52,138 p9 #_R19
 3536 52,116 52,140 p9 #_R19
 3537 52,117 52,141 p9 #_R19
 3538 52,120 52,142 p9 #_R19
 3539 52,121 52,143 p9 #_R19
 3540 52,122 52,144 p9 #_R19
 3541 52,123 52,145 p9 #_R19
 3542 52,125 52,148 p9 #_R19
 3543 52,130 52,151 p9 #_R19
 3544 52,131 52,152 p9 #_R19
 3545 52,132 52,153 p9 #_R19
 3546 52,133 52,154 p9 #_R19
 3547 52,136 52,157 p9 #_R19
 3548 52,137 52,158 p9 #_R19
 3549 53,110 53,138 p9 #_R19
 3550 53,116 53,140 p9 #_R19
 3551 53,117 53,141 p9 #_R19
 3552 53,120 53,142 p9 #_R19
 3553 53,121 53,143 p9 #_R19
 3554 53,122 53,144 p9 #_R19
 3555 53,123 53,145 p9 #_R19
 3556 53,125 53,148 p9 #_R19
 3557 53,130 53,151 p9 #_R19
 3558 53,131 53,152 p9 #_R19
 3559 53,132 53,153 p9 #_R19
 3560 53,133 53,154 p9 #_R19
 3561 53,136 53,157 p9 #_R19
 3562 53,137 53,158 p9 #_R19
 3563 54,110 54,138 p9 #_R19
 3564 54,116 54,140 p9 #_R19
 3565 54,117 54,141 p9 #_R19
 3566 54,120 54,142 p9 #_R19
 3567 54,121 54,143 p9 #_R19
 3568 54,122 54,144 p9 #_R19
 3569 54,123 54,145 p9 #_R19
 3570 54,125 54,148 p9 #_R19
 3571 54,130 54,151 p9 #_R19
 3572 54,131 54,152 p9 #_R19
 3573 54,132 54,153 p9 #_R19
 3574 54,133 54,154 p9 #_R19
 3575 54,136 54,157 p9 #_R19
 3576 54,137 54,158 p9 #_R19
 3577 55,110 55,138 p9 #_R19
 3578 55,116 55,140 p9 #_R19
 3579 55,117 55,141 p9 #_R19
 3580 55,120 55,142 p9 #_R19
 3581 55,121 55,143 p9 #_R19
 3582 55,122 55,144 p9 #_R19
 3583 55,123 55,145 p9 #_R19
 3584 55,125 55,148 p9 #_R19
 3585 55,130 55,151 p9 #_R19
 3586 55,131 55,152 p9 #_R19
 3587 55,132 55,153 p9 #_R19
 3588 55,133 55,154 p9 #_R19
 3589 55,136 55,157 p9 #_R19
 3590 55,137 55,158 p9 #_R19
 3591 56,110 56,138 p9 #_R19
 3592 56,116 56,140 p9 #_R19
 3593 56,117 56,141 p9 #_R19
 3594 56,120 56,142 p9 #_R19
 3595 56,121 56,143 p9 #_R19
 3596 56,122 56,144 p9 #_R19
 3597 56,123 56,145 p9 #_R19
 3598 56,125 56,148 p9 #_R19
 3599 56,130 56,151 p9 #_R19
 3600 56,131 56,152 p9 #_R19
 3601 56,132 56,153 p9 #_R19
 3602 56,133 56,154 p9 #_R19
 3603 56,136 56,157 p9 #_R19
 3604 56,137 56,158 p9 #_R19
 3605 57,110 57,138 p9 #_R19
 3606 57,116 57,140 p9 #_R19
 3607 57,117 57,141 p9 #_R19
 3608 57,120 57,142 p9 #_R19
 3609 57,121 57,143 p9 #_R19
 3610 57,122 57,144 p9 #_R19
 3611 57,123 57,145 p9 #_R19
 3612 57,125 57,148 p9 #_R19
 3613 57,130 57,151 p9 #_R19
 3614 57,131 57,152 p9 #_R19
 3615 57,132 57,153 p9 #_R19
 3616 57,133 57,154 p9 #_R19
 3617 57,136 57,157 p9 #_R19
 3618 57,137 57,158 p9 #_R19
 3619 58,110 58,138 p9 #_R19
 3620 58,116 58,140 p9 #_R19
 3621 58,117 58,141 p9 #_R19
 3622 58,120 58,142 p9 #_R19
 3623 58,121 58,143 p9 #_R19
 3624 58,122 58,144 p9 #_R19
 3625 58,123 58,145 p9 #_R19
 3626 58,125 58,148 p9 #_R19
 3627 58,130 58,151 p9 #_R19
 3628 58,131 58,152 p9 #_R19
 3629 58,132 58,153 p9 #_R19
 3630 58,133 58,154 p9 #_R19
 3631 58,136 58,157 p9 #_R19
 3632 58,137 58,158 p9 #_R19
 3633 59,110 59,138 p9 #_R19
 3634 59,116 59,140 p9 #_R19
 3635 59,117 59,141 p9 #_R19
 3636 59,120 59,142 p9 #_R19
 3637 59,121 59,143 p9 #_R19
 3638 59,122 59,144 p9 #_R19
 3639 59,123 59,145 p9 #_R19
 3640 59,125 59,148 p9 #_R19
 3641 59,130 59,151 p9 #_R19
 3642 59,131 59,152 p9 #_R19
 3643 59,132 59,153 p9 #_R19
 3644 59,133 59,154 p9 #_R19
 3645 59,136 59,157 p9 #_R19
 3646 59,137 59,158 p9 #_R19
 3647 60,110 60,138 p9 #_R19
 3648 60,116 60,140 p9 #_R19
 3649 60,117 60,141 p9 #_R19
 3650 60,120 60,142 p9 #_R19
 3651 60,121 60,143 p9 #_R19
 3652 60,122 60,144 p9 #_R19
 3653 60,123 60,145 p9 #_R19
 3654 60,125 60,148 p9 #_R19
 3655 60,130 60,151 p9 #_R19
 3656 60,131 60,152 p9 #_R19
 3657 60,132 60,153 p9 #_R19
 3658 60,133 60,154 p9 #_R19
 3659 60,136 60,157 p9 #_R19
 3660 60,137 60,158 p9 #_R19
 3661 61,110 61,138 p9 #_R19
 3662 61,116 61,140 p9 #_R19
 3663 61,117 61,141 p9 #_R19
 3664 61,120 61,142 p9 #_R19
 3665 61,121 61,143 p9 #_R19
 3666 61,122 61,144 p9 #_R19
 3667 61,123 61,145 p9 #_R19
 3668 61,125 61,148 p9 #_R19
 3669 61,130 61,151 p9 #_R19
 3670 61,131 61,152 p9 #_R19
 3671 61,132 61,153 p9 #_R19
 3672 61,133 61,154 p9 #_R19
 3673 61,136 61,157 p9 #_R19
 3674 61,137 61,158 p9 #_R19
 3675 62,110 62,138 p9 #_R19
 3676 62,116 62,140 p9 #_R19
 3677 62,117 62,141 p9 #_R19
 3678 62,120 62,142 p9 #_R19
 3679 62,121 62,143 p9 #_R19
 3680 62,122 62,144 p9 #_R19
 3681 62,123 62,145 p9 #_R19
 3682 62,125 62,148 p9 #_R19
 3683 62,130 62,151 p9 #_R19
 3684 62,131 62,152 p9 #_R19
 3685 62,132 62,153 p9 #_R19
 3686 62,133 62,154 p9 #_R19
 3687 62,136 62,157 p9 #_R19
 3688 62,137 62,158 p9 #_R19
 3689 63,110 63,138 p9 #_R19
 3690 63,116 63,140 p9 #_R19
 3691 63,117 63,141 p9 #_R19
 3692 63,120 63,142 p9 #_R19
 3693 63,121 63,143 p9 #_R19
 3694 63,122 63,144 p9 #_R19
 3695 63,123 63,145 p9 #_R19
 3696 63,125 63,148 p9 #_R19
 3697 63,130 63,151 p9 #_R19
 3698 63,131 63,152 p9 #_R19
 3699 63,132 63,153 p9 #_R19
 3700 63,133 63,154 p9 #_R19
 3701 63,136 63,157 p9 #_R19
 3702 63,137 63,158 p9 #_R19
 3703 64,110 64,138 p9 #_R19
 3704 64,116 64,140 p9 #_R19
 3705 64,117 64,141 p9 #_R19
 3706 64,120 64,142 p9 #_R19
 3707 64,121 64,143 p9 #_R19
 3708 64,122 64,144 p9 #_R19
 3709 64,123 64,145 p9 #_R19
 3710 64,125 64,148 p9 #_R19
 3711 64,130 64,151 p9 #_R19
 3712 64,131 64,152 p9 #_R19
 3713 64,132 64,153 p9 #_R19
 3714 64,133 64,154 p9 #_R19
 3715 64,136 64,157 p9 #_R19
 3716 64,137 64,158 p9 #_R19
 3717 65,110 65,138 p9 #_R19
 3718 65,116 65,140 p9 #_R19
 3719 65,117 65,141 p9 #_R19
 3720 65,120 65,142 p9 #_R19
 3721 65,121 65,143 p9 #_R19
 3722 65,122 65,144 p9 #_R19
 3723 65,123 65,145 p9 #_R19
 3724 65,125 65,148 p9 #_R19
 3725 65,130 65,151 p9 #_R19
 3726 65,131 65,152 p9 #_R19
 3727 65,132 65,153 p9 #_R19
 3728 65,133 65,154 p9 #_R19
 3729 65,136 65,157 p9 #_R19
 3730 65,137 65,158 p9 #_R19
 3731 66,110 66,138 p9 #_R19
 3732 66,116 66,140 p9 #_R19
 3733 66,117 66,141 p9 #_R19
 3734 66,120 66,142 p9 #_R19
 3735 66,121 66,143 p9 #_R19
 3736 66,122 66,144 p9 #_R19
 3737 66,123 66,145 p9 #_R19
 3738 66,125 66,148 p9 #_R19
 3739 66,130 66,151 p9 #_R19
 3740 66,131 66,152 p9 #_R19
 3741 66,132 66,153 p9 #_R19
 3742 66,133 66,154 p9 #_R19
 3743 66,136 66,157 p9 #_R19
 3744 66,137 66,158 p9 #_R19
 3745 67,110 67,138 p9 #_R19
 3746 67,116 67,140 p9 #_R19
 3747 67,117 67,141 p9 #_R19
 3748 67,120 67,142 p9 #_R19
 3749 67,121 67,143 p9 #_R19
 3750 67,122 67,144 p9 #_R19
 3751 67,123 67,145 p9 #_R19
 3752 67,125 67,148 p9 #_R19
 3753 67,130 67,151 p9 #_R19
 3754 67,131 67,152 p9 #_R19
 3755 67,132 67,153 p9 #_R19
 3756 67,133 67,154 p9 #_R19
 3757 67,136 67,157 p9 #_R19
 3758 67,137 67,158 p9 #_R19
 3759 68,110 68,138 p9 #_R19
 3760 68,116 68,140 p9 #_R19
 3761 68,117 68,141 p9 #_R19
 3762 68,120 68,142 p9 #_R19
 3763 68,121 68,143 p9 #_R19
 3764 68,122 68,144 p9 #_R19
 3765 68,123 68,145 p9 #_R19
 3766 68,125 68,148 p9 #_R19
 3767 68,130 68,151 p9 #_R19
 3768 68,131 68,152 p9 #_R19
 3769 68,132 68,153 p9 #_R19
 3770 68,133 68,154 p9 #_R19
 3771 68,136 68,157 p9 #_R19
 3772 68,137 68,158 p9 #_R19
 3773 70,110 70,138 p9 #_R19
 3774 70,116 70,140 p9 #_R19
 3775 70,117 70,141 p9 #_R19
 3776 70,120 70,142 p9 #_R19
 3777 70,121 70,143 p9 #_R19
 3778 70,122 70,144 p9 #_R19
 3779 70,123 70,145 p9 #_R19
 3780 70,125 70,148 p9 #_R19
 3781 70,130 70,151 p9 #_R19
 3782 70,131 70,152 p9 #_R19
 3783 70,132 70,153 p9 #_R19
 3784 70,133 70,154 p9 #_R19
 3785 70,136 70,157 p9 #_R19
 3786 70,137 70,158 p9 #_R19
 3787 72,110 72,138 p9 #_R19
 3788 72,116 72,140 p9 #_R19
 3789 72,117 72,141 p9 #_R19
 3790 72,120 72,142 p9 #_R19
 3791 72,121 72,143 p9 #_R19
 3792 72,122 72,144 p9 #_R19
 3793 72,123 72,145 p9 #_R19
 3794 72,125 72,148 p9 #_R19
 3795 72,130 72,151 p9 #_R19
 3796 72,131 72,152 p9 #_R19
 3797 72,132 72,153 p9 #_R19
 3798 72,133 72,154 p9 #_R19
 3799 72,136 72,157 p9 #_R19
 3800 72,137 72,158 p9 #_R19
 3801 79,110 79,138 p9 #_R19
 3802 79,116 79,140 p9 #_R19
 3803 79,117 79,141 p9 #_R19
 3804 79,120 79,142 p9 #_R19
 3805 79,121 79,143 p9 #_R19
 3806 79,122 79,144 p9 #_R19
 3807 79,123 79,145 p9 #_R19
 3808 79,125 79,148 p9 #_R19
 3809 79,130 79,151 p9 #_R19
 3810 79,131 79,152 p9 #_R19
 3811 79,132 79,153 p9 #_R19
 3812 79,133 79,154 p9 #_R19
 3813 79,136 79,157 p9 #_R19
 3814 79,137 79,158 p9 #_R19
 3815 80,110 80,138 p9 #_R19
 3816 80,116 80,140 p9 #_R19
 3817 80,117 80,141 p9 #_R19
 3818 80,120 80,142 p9 #_R19
 3819 80,121 80,143 p9 #_R19
 3820 80,122 80,144 p9 #_R19
 3821 80,123 80,145 p9 #_R19
 3822 80,125 80,148 p9 #_R19
 3823 80,130 80,151 p9 #_R19
 3824 80,131 80,152 p9 #_R19
 3825 80,132 80,153 p9 #_R19
 3826 80,133 80,154 p9 #_R19
 3827 80,136 80,157 p9 #_R19
 3828 80,137 80,158 p9 #_R19
 3829 81,110 81,138 p9 #_R19
 3830 81,116 81,140 p9 #_R19
 3831 81,117 81,141 p9 #_R19
 3832 81,120 81,142 p9 #_R19
 3833 81,121 81,143 p9 #_R19
 3834 81,122 81,144 p9 #_R19
 3835 81,123 81,145 p9 #_R19
 3836 81,125 81,148 p9 #_R19
 3837 81,130 81,151 p9 #_R19
 3838 81,131 81,152 p9 #_R19
 3839 81,132 81,153 p9 #_R19
 3840 81,133 81,154 p9 #_R19
 3841 81,136 81,157 p9 #_R19
 3842 81,137 81,158 p9 #_R19
 3843 82,110 82,138 p9 #_R19
 3844 82,116 82,140 p9 #_R19
 3845 82,117 82,141 p9 #_R19
 3846 82,120 82,142 p9 #_R19
 3847 82,121 82,143 p9 #_R19
 3848 82,122 82,144 p9 #_R19
 3849 82,123 82,145 p9 #_R19
 3850 82,125 82,148 p9 #_R19
 3851 82,130 82,151 p9 #_R19
 3852 82,131 82,152 p9 #_R19
 3853 82,132 82,153 p9 #_R19
 3854 82,133 82,154 p9 #_R19
 3855 82,136 82,157 p9 #_R19
 3856 82,137 82,158 p9 #_R19
 3857 83,110 83,138 p9 #_R19
 3858 83,116 83,140 p9 #_R19
 3859 83,117 83,141 p9 #_R19
 3860 83,120 83,142 p9 #_R19
 3861 83,121 83,143 p9 #_R19
 3862 83,122 83,144 p9 #_R19
 3863 83,123 83,145 p9 #_R19
 3864 83,125 83,148 p9 #_R19
 3865 83,130 83,151 p9 #_R19
 3866 83,131 83,152 p9 #_R19
 3867 83,132 83,153 p9 #_R19
 3868 83,133 83,154 p9 #_R19
 3869 83,136 83,157 p9 #_R19
 3870 83,137 83,158 p9 #_R19
 3871 84,110 84,138 p9 #_R19
 3872 84,116 84,140 p9 #_R19
 3873 84,117 84,141 p9 #_R19
 3874 84,120 84,142 p9 #_R19
 3875 84,121 84,143 p9 #_R19
 3876 84,122 84,144 p9 #_R19
 3877 84,123 84,145 p9 #_R19
 3878 84,125 84,148 p9 #_R19
 3879 84,130 84,151 p9 #_R19
 3880 84,131 84,152 p9 #_R19
 3881 84,132 84,153 p9 #_R19
 3882 84,133 84,154 p9 #_R19
 3883 84,136 84,157 p9 #_R19
 3884 84,137 84,158 p9 #_R19
 3885 85,110 85,138 p9 #_R19
 3886 85,116 85,140 p9 #_R19
 3887 85,117 85,141 p9 #_R19
 3888 85,120 85,142 p9 #_R19
 3889 85,121 85,143 p9 #_R19
 3890 85,122 85,144 p9 #_R19
 3891 85,123 85,145 p9 #_R19
 3892 85,125 85,148 p9 #_R19
 3893 85,130 85,151 p9 #_R19
 3894 85,131 85,152 p9 #_R19
 3895 85,132 85,153 p9 #_R19
 3896 85,133 85,154 p9 #_R19
 3897 85,136 85,157 p9 #_R19
 3898 85,137 85,158 p9 #_R19
 3899 86,110 86,138 p9 #_R19
 3900 86,116 86,140 p9 #_R19
 3901 86,117 86,141 p9 #_R19
 3902 86,120 86,142 p9 #_R19
 3903 86,121 86,143 p9 #_R19
 3904 86,122 86,144 p9 #_R19
 3905 86,123 86,145 p9 #_R19
 3906 86,125 86,148 p9 #_R19
 3907 86,130 86,151 p9 #_R19
 3908 86,131 86,152 p9 #_R19
 3909 86,132 86,153 p9 #_R19
 3910 86,133 86,154 p9 #_R19
 3911 86,136 86,157 p9 #_R19
 3912 86,137 86,158 p9 #_R19
 3913 100,110 100,138 p9 #_R19
 3914 100,116 100,140 p9 #_R19
 3915 100,117 100,141 p9 #_R19
 3916 100,120 100,142 p9 #_R19
 3917 100,121 100,143 p9 #_R19
 3918 100,122 100,144 p9 #_R19
 3919 100,123 100,145 p9 #_R19
 3920 100,125 100,148 p9 #_R19
 3921 100,130 100,151 p9 #_R19
 3922 100,131 100,152 p9 #_R19
 3923 100,132 100,153 p9 #_R19
 3924 100,133 100,154 p9 #_R19
 3925 100,136 100,157 p9 #_R19
 3926 100,137 100,158 p9 #_R19
 3927 101,110 101,138 p9 #_R19
 3928 101,116 101,140 p9 #_R19
 3929 101,117 101,141 p9 #_R19
 3930 101,120 101,142 p9 #_R19
 3931 101,121 101,143 p9 #_R19
 3932 101,122 101,144 p9 #_R19
 3933 101,123 101,145 p9 #_R19
 3934 101,125 101,148 p9 #_R19
 3935 101,130 101,151 p9 #_R19
 3936 101,131 101,152 p9 #_R19
 3937 101,132 101,153 p9 #_R19
 3938 101,133 101,154 p9 #_R19
 3939 101,136 101,157 p9 #_R19
 3940 101,137 101,158 p9 #_R19
 3941 102,110 102,138 p9 #_R19
 3942 102,116 102,140 p9 #_R19
 3943 102,117 102,141 p9 #_R19
 3944 102,120 102,142 p9 #_R19
 3945 102,121 102,143 p9 #_R19
 3946 102,122 102,144 p9 #_R19
 3947 102,123 102,145 p9 #_R19
 3948 102,125 102,148 p9 #_R19
 3949 102,130 102,151 p9 #_R19
 3950 102,131 102,152 p9 #_R19
 3951 102,132 102,153 p9 #_R19
 3952 102,133 102,154 p9 #_R19
 3953 102,136 102,157 p9 #_R19
 3954 102,137 102,158 p9 #_R19
 3955 103,110 103,138 p9 #_R19
 3956 103,116 103,140 p9 #_R19
 3957 103,117 103,141 p9 #_R19
 3958 103,120 103,142 p9 #_R19
 3959 103,121 103,143 p9 #_R19
 3960 103,122 103,144 p9 #_R19
 3961 103,123 103,145 p9 #_R19
 3962 103,125 103,148 p9 #_R19
 3963 103,130 103,151 p9 #_R19
 3964 103,131 103,152 p9 #_R19
 3965 103,132 103,153 p9 #_R19
 3966 103,133 103,154 p9 #_R19
 3967 103,136 103,157 p9 #_R19
 3968 103,137 103,158 p9 #_R19
 3969 104,110 104,138 p9 #_R19
 3970 104,116 104,140 p9 #_R19
 3971 104,117 104,141 p9 #_R19
 3972 104,120 104,142 p9 #_R19
 3973 104,121 104,143 p9 #_R19
 3974 104,122 104,144 p9 #_R19
 3975 104,123 104,145 p9 #_R19
 3976 104,125 104,148 p9 #_R19
 3977 104,130 104,151 p9 #_R19
 3978 104,131 104,152 p9 #_R19
 3979 104,132 104,153 p9 #_R19
 3980 104,133 104,154 p9 #_R19
 3981 104,136 104,157 p9 #_R19
 3982 104,137 104,158 p9 #_R19
 3983 105,110 105,138 p9 #_R19
 3984 105,116 105,140 p9 #_R19
 3985 105,117 105,141 p9 #_R19
 3986 105,120 105,142 p9 #_R19
 3987 105,121 105,143 p9 #_R19
 3988 105,122 105,144 p9 #_R19
 3989 105,123 105,145 p9 #_R19
 3990 105,125 105,148 p9 #_R19
 3991 105,130 105,151 p9 #_R19
 3992 105,131 105,152 p9 #_R19
 3993 105,132 105,153 p9 #_R19
 3994 105,133 105,154 p9 #_R19
 3995 105,136 105,157 p9 #_R19
 3996 105,137 105,158 p9 #_R19
 3997 106,110 106,138 p9 #_R19
 3998 106,116 106,140 p9 #_R19
 3999 106,117 106,141 p9 #_R19
 4000 106,120 106,142 p9 #_R19
 4001 106,121 106,143 p9 #_R19
 4002 106,122 106,144 p9 #_R19
 4003 106,123 106,145 p9 #_R19
 4004 106,125 106,148 p9 #_R19
 4005 106,130 106,151 p9 #_R19
 4006 106,131 106,152 p9 #_R19
 4007 106,132 106,153 p9 #_R19
 4008 106,133 106,154 p9 #_R19
 4009 106,136 106,157 p9 #_R19
 4010 106,137 106,158 p9 #_R19
 4011 107,110 107,138 p9 #_R19
 4012 107,116 107,140 p9 #_R19
 4013 107,117 107,141 p9 #_R19
 4014 107,120 107,142 p9 #_R19
 4015 107,121 107,143 p9 #_R19
 4016 107,122 107,144 p9 #_R19
 4017 107,123 107,145 p9 #_R19
 4018 107,125 107,148 p9 #_R19
 4019 107,130 107,151 p9 #_R19
 4020 107,131 107,152 p9 #_R19
 4021 107,132 107,153 p9 #_R19
 4022 107,133 107,154 p9 #_R19
 4023 107,136 107,157 p9 #_R19
 4024 107,137 107,158 p9 #_R19
 4025 108,110 108,138 p9 #_R19
 4026 108,116 108,140 p9 #_R19
 4027 108,117 108,141 p9 #_R19
 4028 108,120 108,142 p9 #_R19
 4029 108,121 108,143 p9 #_R19
 4030 108,122 108,144 p9 #_R19
 4031 108,123 108,145 p9 #_R19
 4032 108,125 108,148 p9 #_R19
 4033 108,130 108,151 p9 #_R19
 4034 108,131 108,152 p9 #_R19
 4035 108,132 108,153 p9 #_R19
 4036 108,133 108,154 p9 #_R19
 4037 108,136 108,157 p9 #_R19
 4038 108,137 108,158 p9 #_R19
 4039 109,110 109,138 p9 #_R19
 4040 109,116 109,140 p9 #_R19
 4041 109,117 109,141 p9 #_R19
 4042 109,120 109,142 p9 #_R19
 4043 109,121 109,143 p9 #_R19
 4044 109,122 109,144 p9 #_R19
 4045 109,123 109,145 p9 #_R19
 4046 109,125 109,148 p9 #_R19
 4047 109,130 109,151 p9 #_R19
 4048 109,131 109,152 p9 #_R19
 4049 109,132 109,153 p9 #_R19
 4050 109,133 109,154 p9 #_R19
 4051 109,136 109,157 p9 #_R19
 4052 109,137 109,158 p9 #_R19
 4053 1,126 12,126 p9 #_R19
 4054 9,126 16,126 p9 #_R19
 4055 10,126 20,126 p9 #_R19
 4056 11,126 21,126 p9 #_R19
 4057 14,126 22,126 p9 #_R19
 4058 15,126 23,126 p9 #_R19
 4059 17,126 29,126 p9 #_R19
 4060 18,126 30,126 p9 #_R19
 4061 24,126 37,126 p9 #_R19
 4062 25,126 38,126 p9 #_R19
 4063 26,126 41,126 p9 #_R19
 4064 31,126 43,126 p9 #_R19
 4065 32,126 67,126 p9 #_R19
 4066 33,126 65,126 p9 #_R19
 4067 34,126 68,126 p9 #_R19
 4068 35,126 66,126 p9 #_R19
 4069 44,126 75,126 p9 #_R19
 4070 45,126 73,126 p9 #_R19
 4071 46,126 79,126 p9 #_R19
 4072 47,126 76,126 p9 #_R19
 4073 48,126 74,126 p9 #_R19
 4074 49,126 80,126 p9 #_R19
 4075 54,126 62,126 p9 #_R19
 4076 55,126 63,126 p9 #_R19
 4077 58,126 85,126 p9 #_R19
 4078 59,126 83,126 p9 #_R19
 4079 60,126 86,126 p9 #_R19
 4080 61,126 84,126 p9 #_R19
 4081 69,126 93,126 p9 #_R19
 4082 70,126 100,126 p9 #_R19
 4083 71,126 94,126 p9 #_R19
 4084 72,126 101,126 p9 #_R19
 4085 77,126 99,126 p9 #_R19
 4086 78,126 98,126 p9 #_R19
 4087 81,126 102,126 p9 #_R19
 4088 82,126 103,126 p9 #_R19
 4089 87,126 112,126 p9 #_R19
 4090 88,126 111,126 p9 #_R19
 4091 91,126 114,126 p9 #_R19
 4092 92,126 115,126 p9 #_R19
 4093 95,126 118,126 p9 #_R19
 4094 96,126 119,126 p9 #_R19
 4095 97,126 124,126 p9 #_R19
 4096 104,126 126,126 p9 #_R19
 4097 105,126 126,127 p9 #_R19
 4098 106,126 126,128 p9 #_R19
 4099 107,126 126,129 p9 #_R19
 4100 108,126 126,134 p9 #_R19
 4101 109,126 126,135 p9 #_R19
 4102 110,126 126,138 p9 #_R19
 4103 116,126 126,140 p9 #_R19
 4104 117,126 126,141 p9 #_R19
 4105 120,126 126,142 p9 #_R19
 4106 121,126 126,143 p9 #_R19
 4107 122,126 126,144 p9 #_R19
 4108 123,126 126,145 p9 #_R19
 4109 125,126 126,148 p9 #_R19
 4110 126,130 126,151 p9 #_R19
 4111 126,131 126,152 p9 #_R19
 4112 126,132 126,153 p9 #_R19
 4113 126,133 126,154 p9 #_R19
 4114 126,136 126,157 p9 #_R19
 4115 126,137 126,158 p9 #_R19
 4116 1,127 12,127 p9 #_R19
 4117 9,127 16,127 p9 #_R19
 4118 10,127 20,127 p9 #_R19
 4119 11,127 21,127 p9 #_R19
 4120 14,127 22,127 p9 #_R19
 4121 15,127 23,127 p9 #_R19
 4122 17,127 29,127 p9 #_R19
 4123 18,127 30,127 p9 #_R19
 4124 24,127 37,127 p9 #_R19
 4125 25,127 38,127 p9 #_R19
 4126 26,127 41,127 p9 #_R19
 4127 31,127 43,127 p9 #_R19
 4128 32,127 67,127 p9 #_R19
 4129 33,127 65,127 p9 #_R19
 4130 34,127 68,127 p9 #_R19
 4131 35,127 66,127 p9 #_R19
 4132 44,127 75,127 p9 #_R19
 4133 45,127 73,127 p9 #_R19
 4134 46,127 79,127 p9 #_R19
 4135 47,127 76,127 p9 #_R19
 4136 48,127 74,127 p9 #_R19
 4137 49,127 80,127 p9 #_R19
 4138 54,127 62,127 p9 #_R19
 4139 55,127 63,127 p9 #_R19
 4140 58,127 85,127 p9 #_R19
 4141 59,127 83,127 p9 #_R19
 4142 60,127 86,127 p9 #_R19
 4143 61,127 84,127 p9 #_R19
 4144 69,127 93,127 p9 #_R19
 4145 70,127 100,127 p9 #_R19
 4146 71,127 94,127 p9 #_R19
 4147 72,127 101,127 p9 #_R19
 4148 77,127 99,127 p9 #_R19
 4149 78,127 98,127 p9 #_R19
 4150 81,127 102,127 p9 #_R19
 4151 82,127 103,127 p9 #_R19
 4152 87,127 112,127 p9 #_R19
 4153 88,127 111,127 p9 #_R19
 4154 91,127 114,127 p9 #_R19
 4155 92,127 115,127 p9 #_R19
 4156 95,127 118,127 p9 #_R19
 4157 96,127 119,127 p9 #_R19
 4158 97,127 124,127 p9 #_R19
 4159 104,127 126,127 p9 #_R19
 4160 105,127 127,127 p9 #_R19
 4161 106,127 127,128 p9 #_R19
 4162 107,127 127,129 p9 #_R19
 4163 108,127 127,134 p9 #_R19
 4164 109,127 127,135 p9 #_R19
 4165 110,127 127,138 p9 #_R19
 4166 116,127 127,140 p9 #_R19
 4167 117,127 127,141 p9 #_R19
 4168 120,127 127,142 p9 #_R19
 4169 121,127 127,143 p9 #_R19
 4170 122,127 127,144 p9 #_R19
 4171 123,127 127,145 p9 #_R19
 4172 125,127 127,148 p9 #_R19
 4173 127,130 127,151 p9 #_R19
 4174 127,131 127,152 p9 #_R19
 4175 127,132 127,153 p9 #_R19
 4176 127,133 127,154 p9 #_R19
 4177 127,136 127,157 p9 #_R19
 4178 127,137 127,158 p9 #_R19
 4179 1,128 12,128 p9 #_R19
 4180 9,128 16,128 p9 #_R19
 4181 10,128 20,128 p9 #_R19
 4182 11,128 21,128 p9 #_R19
 4183 14,128 22,128 p9 #_R19
 4184 15,128 23,128 p9 #_R19
 4185 17,128 29,128 p9 #_R19
 4186 18,128 30,128 p9 #_R19
 4187 24,128 37,128 p9 #_R19
 4188 25,128 38,128 p9 #_R19
 4189 26,128 41,128 p9 #_R19
 4190 31,128 43,128 p9 #_R19
 4191 32,128 67,128 p9 #_R19
 4192 33,128 65,128 p9 #_R19
 4193 34,128 68,128 p9 #_R19
 4194 35,128 66,128 p9 #_R19
 4195 44,128 75,128 p9 #_R19
 4196 45,128 73,128 p9 #_R19
 4197 46,128 79,128 p9 #_R19
 4198 47,128 76,128 p9 #_R19
 4199 48,128 74,128 p9 #_R19
 4200 49,128 80,128 p9 #_R19
 4201 54,128 62,128 p9 #_R19
 4202 55,128 63,128 p9 #_R19
 4203 58,128 85,128 p9 #_R19
 4204 59,128 83,128 p9 #_R19
 4205 60,128 86,128 p9 #_R19
 4206 61,128 84,128 p9 #_R19
 4207 69,128 93,128 p9 #_R19
 4208 70,128 100,128 p9 #_R19
 4209 71,128 94,128 p9 #_R19
 4210 72,128 101,128 p9 #_R19
 4211 77,128 99,128 p9 #_R19
 4212 78,128 98,128 p9 #_R19
 4213 81,128 102,128 p9 #_R19
 4214 82,128 103,128 p9 #_R19
 4215 87,128 112,128 p9 #_R19
 4216 88,128 111,128 p9 #_R19
 4217 91,128 114,128 p9 #_R19
 4218 92,128 115,128 p9 #_R19
 4219 95,128 118,128 p9 #_R19
 4220 96,128 119,128 p9 #_R19
 4221 97,128 124,128 p9 #_R19
 4222 104,128 126,128 p9 #_R19
 4223 105,128 127,128 p9 #_R19
 4224 106,128 128,128 p9 #_R19
 4225 107,128 128,129 p9 #_R19
 4226 108,128 128,134 p9 #_R19
 4227 109,128 128,135 p9 #_R19
 4228 110,128 128,138 p9 #_R19
 4229 116,128 128,140 p9 #_R19
 4230 117,128 128,141 p9 #_R19
 4231 120,128 128,142 p9 #_R19
 4232 121,128 128,143 p9 #_R19
 4233 122,128 128,144 p9 #_R19
 4234 123,128 128,145 p9 #_R19
 4235 125,128 128,148 p9 #_R19
 4236 128,130 128,151 p9 #_R19
 4237 128,131 128,152 p9 #_R19
 4238 128,132 128,153 p9 #_R19
 4239 128,133 128,154 p9 #_R19
 4240 128,136 128,157 p9 #_R19
 4241 128,137 128,158 p9 #_R19
 4242 1,129 12,129 p9 #_R19
 4243 9,129 16,129 p9 #_R19
 4244 10,129 20,129 p9 #_R19
 4245 11,129 21,129 p9 #_R19
 4246 14,129 22,129 p9 #_R19
 4247 15,129 23,129 p9 #_R19
 4248 17,129 29,129 p9 #_R19
 4249 18,129 30,129 p9 #_R19
 4250 24,129 37,129 p9 #_R19
 4251 25,129 38,129 p9 #_R19
 4252 26,129 41,129 p9 #_R19
 4253 31,129 43,129 p9 #_R19
 4254 32,129 67,129 p9 #_R19
 4255 33,129 65,129 p9 #_R19
 4256 34,129 68,129 p9 #_R19
 4257 35,129 66,129 p9 #_R19
 4258 44,129 75,129 p9 #_R19
 4259 45,129 73,129 p9 #_R19
 4260 46,129 79,129 p9 #_R19
 4261 47,129 76,129 p9 #_R19
 4262 48,129 74,129 p9 #_R19
 4263 49,129 80,129 p9 #_R19
 4264 54,129 62,129 p9 #_R19
 4265 55,129 63,129 p9 #_R19
 4266 58,129 85,129 p9 #_R19
 4267 59,129 83,129 p9 #_R19
 4268 60,129 86,129 p9 #_R19
 4269 61,129 84,129 p9 #_R19
 4270 69,129 93,129 p9 #_R19
 4271 70,129 100,129 p9 #_R19
 4272 71,129 94,129 p9 #_R19
 4273 72,129 101,129 p9 #_R19
 4274 77,129 99,129 p9 #_R19
 4275 78,129 98,129 p9 #_R19
 4276 81,129 102,129 p9 #_R19
 4277 82,129 103,129 p9 #_R19
 4278 87,129 112,129 p9 #_R19
 4279 88,129 111,129 p9 #_R19
 4280 91,129 114,129 p9 #_R19
 4281 92,129 115,129 p9 #_R19
 4282 95,129 118,129 p9 #_R19
 4283 96,129 119,129 p9 #_R19
 4284 97,129 124,129 p9 #_R19
 4285 104,129 126,129 p9 #_R19
 4286 105,129 127,129 p9 #_R19
 4287 106,129 128,129 p9 #_R19
 4288 107,129 129,129 p9 #_R19
 4289 108,129 129,134 p9 #_R19
 4290 109,129 129,135 p9 #_R19
 4291 110,129 129,138 p9 #_R19
 4292 116,129 129,140 p9 #_R19
 4293 117,129 129,141 p9 #_R19
 4294 120,129 129,142 p9 #_R19
 4295 121,129 129,143 p9 #_R19
 4296 122,129 129,144 p9 #_R19
 4297 123,129 129,145 p9 #_R19
 4298 125,129 129,148 p9 #_R19
 4299 129,130 129,151 p9 #_R19
 4300 129,131 129,152 p9 #_R19
 4301 129,132 129,153 p9 #_R19
 4302 129,133 129,154 p9 #_R19
 4303 129,136 129,157 p9 #_R19
 4304 129,137 129,158 p9 #_R19
 4305 1,130 12,130 p9 #_R19
 4306 9,130 16,130 p9 #_R19
 4307 10,130 20,130 p9 #_R19
 4308 11,130 21,130 p9 #_R19
 4309 14,130 22,130 p9 #_R19
 4310 15,130 23,130 p9 #_R19
 4311 17,130 29,130 p9 #_R19
 4312 18,130 30,130 p9 #_R19
 4313 24,130 37,130 p9 #_R19
 4314 25,130 38,130 p9 #_R19
 4315 26,130 41,130 p9 #_R19
 4316 31,130 43,130 p9 #_R19
 4317 32,130 67,130 p9 #_R19
 4318 33,130 65,130 p9 #_R19
 4319 34,130 68,130 p9 #_R19
 4320 35,130 66,130 p9 #_R19
 4321 44,130 75,130 p9 #_R19
 4322 45,130 73,130 p9 #_R19
 4323 46,130 79,130 p9 #_R19
 4324 47,130 76,130 p9 #_R19
 4325 48,130 74,130 p9 #_R19
 4326 49,130 80,130 p9 #_R19
 4327 54,130 62,130 p9 #_R19
 4328 55,130 63,130 p9 #_R19
 4329 58,130 85,130 p9 #_R19
 4330 59,130 83,130 p9 #_R19
 4331 60,130 86,130 p9 #_R19
 4332 61,130 84,130 p9 #_R19
 4333 69,130 93,130 p9 #_R19
 4334 70,130 100,130 p9 #_R19
 4335 71,130 94,130 p9 #_R19
 4336 72,130 101,130 p9 #_R19
 4337 77,130 99,130 p9 #_R19
 4338 78,130 98,130 p9 #_R19
 4339 81,130 102,130 p9 #_R19
 4340 82,130 103,130 p9 #_R19
 4341 87,130 112,130 p9 #_R19
 4342 88,130 111,130 p9 #_R19
 4343 91,130 114,130 p9 #_R19
 4344 92,130 115,130 p9 #_R19
 4345 95,130 118,130 p9 #_R19
 4346 96,130 119,130 p9 #_R19
 4347 97,130 124,130 p9 #_R19
 4348 104,130 126,130 p9 #_R19
 4349 105,130 127,130 p9 #_R19
 4350 106,130 128,130 p9 #_R19
 4351 107,130 129,130 p9 #_R19
 4352 108,130 130,134 p9 #_R19
 4353 109,130 130,135 p9 #_R19
 4354 110,130 130,138 p9 #_R19
 4355 116,130 130,140 p9 #_R19
 4356 117,130 130,141 p9 #_R19
 4357 120,130 130,142 p9 #_R19
 4358 121,130 130,143 p9 #_R19
 4359 122,130 130,144 p9 #_R19
 4360 123,130 130,145 p9 #_R19
 4361 125,130 130,148 p9 #_R19
 4362 130,130 130,151 p9 #_R19
 4363 130,131 130,152 p9 #_R19
 4364 130,132 130,153 p9 #_R19
 4365 130,133 130,154 p9 #_R19
 4366 130,136 130,157 p9 #_R19
 4367 130,137 130,158 p9 #_R19
 4368 1,131 12,131 p9 #_R19
 4369 9,131 16,131 p9 #_R19
 4370 10,131 20,131 p9 #_R19
 4371 11,131 21,131 p9 #_R19
 4372 14,131 22,131 p9 #_R19
 4373 15,131 23,131 p9 #_R19
 4374 17,131 29,131 p9 #_R19
 4375 18,131 30,131 p9 #_R19
 4376 24,131 37,131 p9 #_R19
 4377 25,131 38,131 p9 #_R19
 4378 26,131 41,131 p9 #_R19
 4379 31,131 43,131 p9 #_R19
 4380 32,131 67,131 p9 #_R19
 4381 33,131 65,131 p9 #_R19
 4382 34,131 68,131 p9 #_R19
 4383 35,131 66,131 p9 #_R19
 4384 44,131 75,131 p9 #_R19
 4385 45,131 73,131 p9 #_R19
 4386 46,131 79,131 p9 #_R19
 4387 47,131 76,131 p9 #_R19
 4388 48,131 74,131 p9 #_R19
 4389 49,131 80,131 p9 #_R19
 4390 54,131 62,131 p9 #_R19
 4391 55,131 63,131 p9 #_R19
 4392 58,131 85,131 p9 #_R19
 4393 59,131 83,131 p9 #_R19
 4394 60,131 86,131 p9 #_R19
 4395 61,131 84,131 p9 #_R19
 4396 69,131 93,131 p9 #_R19
 4397 70,131 100,131 p9 #_R19
 4398 71,131 94,131 p9 #_R19
 4399 72,131 101,131 p9 #_R19
 4400 77,131 99,131 p9 #_R19
 4401 78,131 98,131 p9 #_R19
 4402 81,131 102,131 p9 #_R19
 4403 82,131 103,131 p9 #_R19
 4404 87,131 112,131 p9 #_R19
 4405 88,131 111,131 p9 #_R19
 4406 91,131 114,131 p9 #_R19
 4407 92,131 115,131 p9 #_R19
 4408 95,131 118,131 p9 #_R19
 4409 96,131 119,131 p9 #_R19
 4410 97,131 124,131 p9 #_R19
 4411 104,131 126,131 p9 #_R19
 4412 105,131 127,131 p9 #_R19
 4413 106,131 128,131 p9 #_R19
 4414 107,131 129,131 p9 #_R19
 4415 108,131 131,134 p9 #_R19
 4416 109,131 131,135 p9 #_R19
 4417 110,131 131,138 p9 #_R19
 4418 116,131 131,140 p9 #_R19
 4419 117,131 131,141 p9 #_R19
 4420 120,131 131,142 p9 #_R19
 4421 121,131 131,143 p9 #_R19
 4422 122,131 131,144 p9 #_R19
 4423 123,131 131,145 p9 #_R19
 4424 125,131 131,148 p9 #_R19
 4425 130,131 131,151 p9 #_R19
 4426 131,131 131,152 p9 #_R19
 4427 131,132 131,153 p9 #_R19
 4428 131,133 131,154 p9 #_R19
 4429 131,136 131,157 p9 #_R19
 4430 131,137 131,158 p9 #_R19
 4431 1,132 12,132 p9 #_R19
 4432 9,132 16,132 p9 #_R19
 4433 10,132 20,132 p9 #_R19
 4434 11,132 21,132 p9 #_R19
 4435 14,132 22,132 p9 #_R19
 4436 15,132 23,132 p9 #_R19
 4437 17,132 29,132 p9 #_R19
 4438 18,132 30,132 p9 #_R19
 4439 24,132 37,132 p9 #_R19
 4440 25,132 38,132 p9 #_R19
 4441 26,132 41,132 p9 #_R19
 4442 31,132 43,132 p9 #_R19
 4443 32,132 67,132 p9 #_R19
 4444 33,132 65,132 p9 #_R19
 4445 34,132 68,132 p9 #_R19
 4446 35,132 66,132 p9 #_R19
 4447 44,132 75,132 p9 #_R19
 4448 45,132 73,132 p9 #_R19
 4449 46,132 79,132 p9 #_R19
 4450 47,132 76,132 p9 #_R19
 4451 48,132 74,132 p9 #_R19
 4452 49,132 80,132 p9 #_R19
 4453 54,132 62,132 p9 #_R19
 4454 55,132 63,132 p9 #_R19
 4455 58,132 85,132 p9 #_R19
 4456 59,132 83,132 p9 #_R19
 4457 60,132 86,132 p9 #_R19
 4458 61,132 84,132 p9 #_R19
 4459 69,132 93,132 p9 #_R19
 4460 70,132 100,132 p9 #_R19
 4461 71,132 94,132 p9 #_R19
 4462 72,132 101,132 p9 #_R19
 4463 77,132 99,132 p9 #_R19
 4464 78,132 98,132 p9 #_R19
 4465 81,132 102,132 p9 #_R19
 4466 82,132 103,132 p9 #_R19
 4467 87,132 112,132 p9 #_R19
 4468 88,132 111,132 p9 #_R19
 4469 91,132 114,132 p9 #_R19
 4470 92,132 115,132 p9 #_R19
 4471 95,132 118,132 p9 #_R19
 4472 96,132 119,132 p9 #_R19
 4473 97,132 124,132 p9 #_R19
 4474 104,132 126,132 p9 #_R19
 4475 105,132 127,132 p9 #_R19
 4476 106,132 128,132 p9 #_R19
 4477 107,132 129,132 p9 #_R19
 4478 108,132 132,134 p9 #_R19
 4479 109,132 132,135 p9 #_R19
 4480 110,132 132,138 p9 #_R19
 4481 116,132 132,140 p9 #_R19
 4482 117,132 132,141 p9 #_R19
 4483 120,132 132,142 p9 #_R19
 4484 121,132 132,143 p9 #_R19
 4485 122,132 132,144 p9 #_R19
 4486 123,132 132,145 p9 #_R19
 4487 125,132 132,148 p9 #_R19
 4488 130,132 132,151 p9 #_R19
 4489 131,132 132,152 p9 #_R19
 4490 132,132 132,153 p9 #_R19
 4491 132,133 132,154 p9 #_R19
 4492 132,136 132,157 p9 #_R19
 4493 132,137 132,158 p9 #_R19
 4494 1,133 12,133 p9 #_R19
 4495 9,133 16,133 p9 #_R19
 4496 10,133 20,133 p9 #_R19
 4497 11,133 21,133 p9 #_R19
 4498 14,133 22,133 p9 #_R19
 4499 15,133 23,133 p9 #_R19
 4500 17,133 29,133 p9 #_R19
 4501 18,133 30,133 p9 #_R19
 4502 24,133 37,133 p9 #_R19
 4503 25,133 38,133 p9 #_R19
 4504 26,133 41,133 p9 #_R19
 4505 31,133 43,133 p9 #_R19
 4506 32,133 67,133 p9 #_R19
 4507 33,133 65,133 p9 #_R19
 4508 34,133 68,133 p9 #_R19
 4509 35,133 66,133 p9 #_R19
 4510 44,133 75,133 p9 #_R19
 4511 45,133 73,133 p9 #_R19
 4512 46,133 79,133 p9 #_R19
 4513 47,133 76,133 p9 #_R19
 4514 48,133 74,133 p9 #_R19
 4515 49,133 80,133 p9 #_R19
 4516 54,133 62,133 p9 #_R19
 4517 55,133 63,133 p9 #_R19
 4518 58,133 85,133 p9 #_R19
 4519 59,133 83,133 p9 #_R19
 4520 60,133 86,133 p9 #_R19
 4521 61,133 84,133 p9 #_R19
 4522 69,133 93,133 p9 #_R19
 4523 70,133 100,133 p9 #_R19
 4524 71,133 94,133 p9 #_R19
 4525 72,133 101,133 p9 #_R19
 4526 77,133 99,133 p9 #_R19
 4527 78,133 98,133 p9 #_R19
 4528 81,133 102,133 p9 #_R19
 4529 82,133 103,133 p9 #_R19
 4530 87,133 112,133 p9 #_R19
 4531 88,133 111,133 p9 #_R19
 4532 91,133 114,133 p9 #_R19
 4533 92,133 115,133 p9 #_R19
 4534 95,133 118,133 p9 #_R19
 4535 96,133 119,133 p9 #_R19
 4536 97,133 124,133 p9 #_R19
 4537 104,133 126,133 p9 #_R19
 4538 105,133 127,133 p9 #_R19
 4539 106,133 128,133 p9 #_R19
 4540 107,133 129,133 p9 #_R19
 4541 108,133 133,134 p9 #_R19
 4542 109,133 133,135 p9 #_R19
 4543 110,133 133,138 p9 #_R19
 4544 116,133 133,140 p9 #_R19
 4545 117,133 133,141 p9 #_R19
 4546 120,133 133,142 p9 #_R19
 4547 121,133 133,143 p9 #_R19
 4548 122,133 133,144 p9 #_R19
 4549 123,133 133,145 p9 #_R19
 4550 125,133 133,148 p9 #_R19
 4551 130,133 133,151 p9 #_R19
 4552 131,133 133,152 p9 #_R19
 4553 132,133 133,153 p9 #_R19
 4554 133,133 133,154 p9 #_R19
 4555 133,136 133,157 p9 #_R19
 4556 133,137 133,158 p9 #_R19
 4557 1,134 12,134 p9 #_R19
 4558 9,134 16,134 p9 #_R19
 4559 10,134 20,134 p9 #_R19
 4560 11,134 21,134 p9 #_R19
 4561 14,134 22,134 p9 #_R19
 4562 15,134 23,134 p9 #_R19
 4563 17,134 29,134 p9 #_R19
 4564 18,134 30,134 p9 #_R19
 4565 24,134 37,134 p9 #_R19
 4566 25,134 38,134 p9 #_R19
 4567 26,134 41,134 p9 #_R19
 4568 31,134 43,134 p9 #_R19
 4569 32,134 67,134 p9 #_R19
 4570 33,134 65,134 p9 #_R19
 4571 34,134 68,134 p9 #_R19
 4572 35,134 66,134 p9 #_R19
 4573 44,134 75,134 p9 #_R19
 4574 45,134 73,134 p9 #_R19
 4575 46,134 79,134 p9 #_R19
 4576 47,134 76,134 p9 #_R19
 4577 48,134 74,134 p9 #_R19
 4578 49,134 80,134 p9 #_R19
 4579 54,134 62,134 p9 #_R19
 4580 55,134 63,134 p9 #_R19
 4581 58,134 85,134 p9 #_R19
 4582 59,134 83,134 p9 #_R19
 4583 60,134 86,134 p9 #_R19
 4584 61,134 84,134 p9 #_R19
 4585 69,134 93,134 p9 #_R19
 4586 70,134 100,134 p9 #_R19
 4587 71,134 94,134 p9 #_R19
 4588 72,134 101,134 p9 #_R19
 4589 77,134 99,134 p9 #_R19
 4590 78,134 98,134 p9 #_R19
 4591 81,134 102,134 p9 #_R19
 4592 82,134 103,134 p9 #_R19
 4593 87,134 112,134 p9 #_R19
 4594 88,134 111,134 p9 #_R19
 4595 91,134 114,134 p9 #_R19
 4596 92,134 115,134 p9 #_R19
 4597 95,134 118,134 p9 #_R19
 4598 96,134 119,134 p9 #_R19
 4599 97,134 124,134 p9 #_R19
 4600 104,134 126,134 p9 #_R19
 4601 105,134 127,134 p9 #_R19
 4602 106,134 128,134 p9 #_R19
 4603 107,134 129,134 p9 #_R19
 4604 108,134 134,134 p9 #_R19
 4605 109,134 134,135 p9 #_R19
 4606 110,134 134,138 p9 #_R19
 4607 116,134 134,140 p9 #_R19
 4608 117,134 134,141 p9 #_R19
 4609 120,134 134,142 p9 #_R19
 4610 121,134 134,143 p9 #_R19
 4611 122,134 134,144 p9 #_R19
 4612 123,134 134,145 p9 #_R19
 4613 125,134 134,148 p9 #_R19
 4614 130,134 134,151 p9 #_R19
 4615 131,134 134,152 p9 #_R19
 4616 132,134 134,153 p9 #_R19
 4617 133,134 134,154 p9 #_R19
 4618 134,136 134,157 p9 #_R19
 4619 134,137 134,158 p9 #_R19
 4620 1,135 12,135 p9 #_R19
 4621 9,135 16,135 p9 #_R19
 4622 10,135 20,135 p9 #_R19
 4623 11,135 21,135 p9 #_R19
 4624 14,135 22,135 p9 #_R19
 4625 15,135 23,135 p9 #_R19
 4626 17,135 29,135 p9 #_R19
 4627 18,135 30,135 p9 #_R19
 4628 24,135 37,135 p9 #_R19
 4629 25,135 38,135 p9 #_R19
 4630 26,135 41,135 p9 #_R19
 4631 31,135 43,135 p9 #_R19
 4632 32,135 67,135 p9 #_R19
 4633 33,135 65,135 p9 #_R19
 4634 34,135 68,135 p9 #_R19
 4635 35,135 66,135 p9 #_R19
 4636 44,135 75,135 p9 #_R19
 4637 45,135 73,135 p9 #_R19
 4638 46,135 79,135 p9 #_R19
 4639 47,135 76,135 p9 #_R19
 4640 48,135 74,135 p9 #_R19
 4641 49,135 80,135 p9 #_R19
 4642 54,135 62,135 p9 #_R19
 4643 55,135 63,135 p9 #_R19
 4644 58,135 85,135 p9 #_R19
 4645 59,135 83,135 p9 #_R19
 4646 60,135 86,135 p9 #_R19
 4647 61,135 84,135 p9 #_R19
 4648 69,135 93,135 p9 #_R19
 4649 70,135 100,135 p9 #_R19
 4650 71,135 94,135 p9 #_R19
 4651 72,135 101,135 p9 #_R19
 4652 77,135 99,135 p9 #_R19
 4653 78,135 98,135 p9 #_R19
 4654 81,135 102,135 p9 #_R19
 4655 82,135 103,135 p9 #_R19
 4656 87,135 112,135 p9 #_R19
 4657 88,135 111,135 p9 #_R19
 4658 91,135 114,135 p9 #_R19
 4659 92,135 115,135 p9 #_R19
 4660 95,135 118,135 p9 #_R19
 4661 96,135 119,135 p9 #_R19
 4662 97,135 124,135 p9 #_R19
 4663 104,135 126,135 p9 #_R19
 4664 105,135 127,135 p9 #_R19
 4665 106,135 128,135 p9 #_R19
 4666 107,135 129,135 p9 #_R19
 4667 108,135 134,135 p9 #_R19
 4668 109,135 135,135 p9 #_R19
 4669 110,135 135,138 p9 #_R19
 4670 116,135 135,140 p9 #_R19
 4671 117,135 135,141 p9 #_R19
 4672 120,135 135,142 p9 #_R19
 4673 121,135 135,143 p9 #_R19
 4674 122,135 135,144 p9 #_R19
 4675 123,135 135,145 p9 #_R19
 4676 125,135 135,148 p9 #_R19
 4677 130,135 135,151 p9 #_R19
 4678 131,135 135,152 p9 #_R19
 4679 132,135 135,153 p9 #_R19
 4680 133,135 135,154 p9 #_R19
 4681 135,136 135,157 p9 #_R19
 4682 135,137 135,158 p9 #_R19
 4683 1,136 12,136 p9 #_R19
 4684 9,136 16,136 p9 #_R19
 4685 10,136 20,136 p9 #_R19
 4686 11,136 21,136 p9 #_R19
 4687 14,136 22,136 p9 #_R19
 4688 15,136 23,136 p9 #_R19
 4689 17,136 29,136 p9 #_R19
 4690 18,136 30,136 p9 #_R19
 4691 24,136 37,136 p9 #_R19
 4692 25,136 38,136 p9 #_R19
 4693 26,136 41,136 p9 #_R19
 4694 31,136 43,136 p9 #_R19
 4695 32,136 67,136 p9 #_R19
 4696 33,136 65,136 p9 #_R19
 4697 34,136 68,136 p9 #_R19
 4698 35,136 66,136 p9 #_R19
 4699 44,136 75,136 p9 #_R19
 4700 45,136 73,136 p9 #_R19
 4701 46,136 79,136 p9 #_R19
 4702 47,136 76,136 p9 #_R19
 4703 48,136 74,136 p9 #_R19
 4704 49,136 80,136 p9 #_R19
 4705 54,136 62,136 p9 #_R19
 4706 55,136 63,136 p9 #_R19
 4707 58,136 85,136 p9 #_R19
 4708 59,136 83,136 p9 #_R19
 4709 60,136 86,136 p9 #_R19
 4710 61,136 84,136 p9 #_R19
 4711 69,136 93,136 p9 #_R19
 4712 70,136 100,136 p9 #_R19
 4713 71,136 94,136 p9 #_R19
 4714 72,136 101,136 p9 #_R19
 4715 77,136 99,136 p9 #_R19
 4716 78,136 98,136 p9 #_R19
 4717 81,136 102,136 p9 #_R19
 4718 82,136 103,136 p9 #_R19
 4719 87,136 112,136 p9 #_R19
 4720 88,136 111,136 p9 #_R19
 4721 91,136 114,136 p9 #_R19
 4722 92,136 115,136 p9 #_R19
 4723 95,136 118,136 p9 #_R19
 4724 96,136 119,136 p9 #_R19
 4725 97,136 124,136 p9 #_R19
 4726 104,136 126,136 p9 #_R19
 4727 105,136 127,136 p9 #_R19
 4728 106,136 128,136 p9 #_R19
 4729 107,136 129,136 p9 #_R19
 4730 108,136 134,136 p9 #_R19
 4731 109,136 135,136 p9 #_R19
 4732 110,136 136,138 p9 #_R19
 4733 116,136 136,140 p9 #_R19
 4734 117,136 136,141 p9 #_R19
 4735 120,136 136,142 p9 #_R19
 4736 121,136 136,143 p9 #_R19
 4737 122,136 136,144 p9 #_R19
 4738 123,136 136,145 p9 #_R19
 4739 125,136 136,148 p9 #_R19
 4740 130,136 136,151 p9 #_R19
 4741 131,136 136,152 p9 #_R19
 4742 132,136 136,153 p9 #_R19
 4743 133,136 136,154 p9 #_R19
 4744 136,136 136,157 p9 #_R19
 4745 136,137 136,158 p9 #_R19
 4746 1,137 12,137 p9 #_R19
 4747 9,137 16,137 p9 #_R19
 4748 10,137 20,137 p9 #_R19
 4749 11,137 21,137 p9 #_R19
 4750 14,137 22,137 p9 #_R19
 4751 15,137 23,137 p9 #_R19
 4752 17,137 29,137 p9 #_R19
 4753 18,137 30,137 p9 #_R19
 4754 24,137 37,137 p9 #_R19
 4755 25,137 38,137 p9 #_R19
 4756 26,137 41,137 p9 #_R19
 4757 31,137 43,137 p9 #_R19
 4758 32,137 67,137 p9 #_R19
 4759 33,137 65,137 p9 #_R19
 4760 34,137 68,137 p9 #_R19
 4761 35,137 66,137 p9 #_R19
 4762 44,137 75,137 p9 #_R19
 4763 45,137 73,137 p9 #_R19
 4764 46,137 79,137 p9 #_R19
 4765 47,137 76,137 p9 #_R19
 4766 48,137 74,137 p9 #_R19
 4767 49,137 80,137 p9 #_R19
 4768 54,137 62,137 p9 #_R19
 4769 55,137 63,137 p9 #_R19
 4770 58,137 85,137 p9 #_R19
 4771 59,137 83,137 p9 #_R19
 4772 60,137 86,137 p9 #_R19
 4773 61,137 84,137 p9 #_R19
 4774 69,137 93,137 p9 #_R19
 4775 70,137 100,137 p9 #_R19
 4776 71,137 94,137 p9 #_R19
 4777 72,137 101,137 p9 #_R19
 4778 77,137 99,137 p9 #_R19
 4779 78,137 98,137 p9 #_R19
 4780 81,137 102,137 p9 #_R19
 4781 82,137 103,137 p9 #_R19
 4782 87,137 112,137 p9 #_R19
 4783 88,137 111,137 p9 #_R19
 4784 91,137 114,137 p9 #_R19
 4785 92,137 115,137 p9 #_R19
 4786 95,137 118,137 p9 #_R19
 4787 96,137 119,137 p9 #_R19
 4788 97,137 124,137 p9 #_R19
 4789 104,137 126,137 p9 #_R19
 4790 105,137 127,137 p9 #_R19
 4791 106,137 128,137 p9 #_R19
 4792 107,137 129,137 p9 #_R19
 4793 108,137 134,137 p9 #_R19
 4794 109,137 135,137 p9 #_R19
 4795 110,137 137,138 p9 #_R19
 4796 116,137 137,140 p9 #_R19
 4797 117,137 137,141 p9 #_R19
 4798 120,137 137,142 p9 #_R19
 4799 121,137 137,143 p9 #_R19
 4800 122,137 137,144 p9 #_R19
 4801 123,137 137,145 p9 #_R19
 4802 125,137 137,148 p9 #_R19
 4803 130,137 137,151 p9 #_R19
 4804 131,137 137,152 p9 #_R19
 4805 132,137 137,153 p9 #_R19
 4806 133,137 137,154 p9 #_R19
 4807 136,137 137,157 p9 #_R19
 4808 137,137 137,158 p9 #_R19
 4809 110 69 u0 #_R20
 4810 111 73 u0 #_R20
 4811 112 75 u0 #_R20
 4812 113 50 u0 #_R20
 4813 124 94 u0 #_R20
 4814 125 96 u0 #_R20
 4815 111 88 u1 #_R22
 4816 112 87 u1 #_R22
 4817 114 91 u1 #_R22
 4818 115 92 u1 #_R22
 4819 118 95 u1 #_R22
 4820 119 96 u1 #_R22
 4821 124 97 u1 #_R22
 4822 126 104 u1 #_R22
 4823 127 105 u1 #_R22
 4824 128 106 u1 #_R22
 4825 129 107 u1 #_R22
 4826 134 108 u1 #_R22
 4827 135 109 u1 #_R22
 4828 114 12 u0 #_R23
 4829 115 16 u0 #_R23
 4830 118 93 u0 #_R23
 4831 119 94 u0 #_R23
 4832 122 44 u0 #_R23
 4833 123 47 u0 #_R23
 4834 125 97 u0 #_R23
 4835 126 100 u0 #_R23
 4836 127 101 u0 #_R23
 4837 132 58 u0 #_R23
 4838 133 60 u0 #_R23
 4839 134 67 u0 #_R23
 4840 135 68 u0 #_R23
 4841 116 91 _rateLaw2 #_R24
 4842 117 92 _rateLaw2 #_R24
 4843 120 95 _rateLaw2 #_R24
 4844 121 96 _rateLaw2 #_R24
 4845 128 102 _rateLaw2 #_R24
 4846 129 103 _rateLaw2 #_R24
 4847 130 104 _rateLaw2 #_R24
 4848 131 105 _rateLaw2 #_R24
 4849 136 108 _rateLaw2 #_R24
 4850 137 109 _rateLaw2 #_R24
 4851 126 102 u2 #_R26
 4852 127 103 u2 #_R26
 4853 130 106 u2 #_R26
 4854 131 107 u2 #_R26
 4855 132 108 u2 #_R26
 4856 133 109 u2 #_R26
 4857 113 90 u0 #_R27
 4858 110 87 u0 #_R28
 4859 111 20 u0 #_R28
 4860 113 89 u0 #_R28
 4861 118 144 u0 #_R28
 4862 119 145 u0 #_R28
 4863 120 146 u0 #_R28
 4864 121 147 u0 #_R28
 4865 124 99 u0 #_R28
 4866 125 150 u0 #_R28
 4867 126 153 u0 #_R28
 4868 127 154 u0 #_R28
 4869 128 157 u0 #_R28
 4870 129 158 u0 #_R28
 4871 130 155 u0 #_R28
 4872 131 156 u0 #_R28
 4873 111 88 u0 #_R29
 4874 112 87 u0 #_R29
 4875 114 91 u0 #_R29
 4876 115 92 u0 #_R29
 4877 118 95 u0 #_R29
 4878 119 96 u0 #_R29
 4879 124 97 u0 #_R29
 4880 126 104 u0 #_R29
 4881 127 105 u0 #_R29
 4882 128 106 u0 #_R29
 4883 129 107 u0 #_R29
 4884 134 108 u0 #_R29
 4885 135 109 u0 #_R29
 4886 3,138 124 a2 #_R2
 4887 3,139 125 a2 #_R2
 4888 3,140 141 a2 #_R2
 4889 3,142 143 a2 #_R2
 4890 3,144 145 a2 #_R2
 4891 3,146 147 a2 #_R2
 4892 3,151 152 a2 #_R2
 4893 3,153 154 a2 #_R2
 4894 3,155 156 a2 #_R2
 4895 3,157 158 a2 #_R2
 4896 141 3,140 d2 #_reverse__R2
 4897 143 3,142 d2 #_reverse__R2
 4898 145 3,144 d2 #_reverse__R2
 4899 147 3,146 d2 #_reverse__R2
 4900 148 3,159 d2 #_reverse__R2
 4901 149 3,160 d2 #_reverse__R2
 4902 150 3,161 d2 #_reverse__R2
 4903 152 3,151 d2 #_reverse__R2
 4904 154 3,153 d2 #_reverse__R2
 4905 156 3,155 d2 #_reverse__R2
 4906 158 3,157 d2 #_reverse__R2
 4907 138 12,113 d3 #_R4
 4908 139 91,113 d3 #_R4
 4909 142 50,140 d3 #_R4
 4910 143 50,141 d3 #_R4
 4911 144 39,114 d3 #_R4
 4912 145 39,115 d3 #_R4
 4913 146 39,116 d3 #_R4
 4914 147 39,117 d3 #_R4
 4915 148 113,115 d3 #_R4
 4916 149 113,117 d3 #_R4
 4917 150 89,92 d3 #_R4
 4918 151 64,140 d3 #_R4
 4919 152 64,141 d3 #_R4
 4920 153 56,114 d3 #_R4
 4921 154 56,115 d3 #_R4
 4922 155 56,116 d3 #_R4
 4923 156 56,117 d3 #_R4
 4924 157 27,140 d3 #_R4
 4925 158 27,141 d3 #_R4
 4926 142 50,140 d3max #_R5
 4927 143 50,141 d3max #_R5
 4928 151 64,140 d3max #_R5
 4929 152 64,141 d3max #_R5
 4930 157 27,140 d3max #_R5
 4931 158 27,141 d3max #_R5
 4932 5,142 128 a5 #_R8
 4933 5,143 129 a5 #_R8
 4934 5,144 134 a5 #_R8
 4935 5,145 135 a5 #_R8
 4936 5,146 136 a5 #_R8
 4937 5,147 137 a5 #_R8
 4938 52,142 151 a5 #_R8
 4939 52,143 152 a5 #_R8
 4940 52,144 153 a5 #_R8
 4941 52,145 154 a5 #_R8
 4942 52,146 155 a5 #_R8
 4943 52,147 156 a5 #_R8
 4944 151 52,142 d5 #_R9
 4945 152 52,143 d5 #_R9
 4946 153 52,144 d5 #_R9
 4947 154 52,145 d5 #_R9
 4948 155 52,146 d5 #_R9
 4949 156 52,147 d5 #_R9
 4950 157 5,162 d5 #_R9
 4951 158 5,163 d5 #_R9
 4952 143 164 p1 #_R10
 4953 145 165 p1 #_R10
 4954 147 166 p1 #_R10
 4955 139 159 p3 #_R12
 4956 149 164 p3 #_R12
 4957 138 159 _rateLaw1 #_R13
 4958 139 160 p4 #_R14
 4959 148 164 p4 #_R14
 4960 42,157 42,167 p6 #_R16
 4961 42,158 42,168 p6 #_R16
 4962 50,157 50,167 p6 #_R16
 4963 50,158 50,168 p6 #_R16
 4964 64,157 64,167 p6 #_R16
 4965 64,158 64,168 p6 #_R16
 4966 113,157 113,167 p6 #_R16
 4967 113,158 113,168 p6 #_R16
 4968 157 128 p8 #_R18
 4969 158 129 p8 #_R18
 4970 5,139 5,159 p9 #_R19
 4971 5,146 5,162 p9 #_R19
 4972 5,147 5,163 p9 #_R19
 4973 5,149 5,164 p9 #_R19
 4974 5,150 5,165 p9 #_R19
 4975 5,155 5,167 p9 #_R19
 4976 5,156 5,168 p9 #_R19
 4977 19,139 19,159 p9 #_R19
 4978 19,146 19,162 p9 #_R19
 4979 19,147 19,163 p9 #_R19
 4980 19,149 19,164 p9 #_R19
 4981 19,150 19,165 p9 #_R19
 4982 19,155 19,167 p9 #_R19
 4983 19,156 19,168 p9 #_R19
 4984 24,139 24,159 p9 #_R19
 4985 24,146 24,162 p9 #_R19
 4986 24,147 24,163 p9 #_R19
 4987 24,149 24,164 p9 #_R19
 4988 24,150 24,165 p9 #_R19
 4989 24,155 24,167 p9 #_R19
 4990 24,156 24,168 p9 #_R19
 4991 25,139 25,159 p9 #_R19
 4992 25,146 25,162 p9 #_R19
 4993 25,147 25,163 p9 #_R19
 4994 25,149 25,164 p9 #_R19
 4995 25,150 25,165 p9 #_R19
 4996 25,155 25,167 p9 #_R19
 4997 25,156 25,168 p9 #_R19
 4998 27,139 27,159 p9 #_R19
 4999 27,146 27,162 p9 #_R19
 5000 27,147 27,163 p9 #_R19
 5001 27,149 27,164 p9 #_R19
 5002 27,150 27,165 p9 #_R19
 5003 27,155 27,167 p9 #_R19
 5004 27,156 27,168 p9 #_R19
 5005 28,139 28,159 p9 #_R19
 5006 28,146 28,162 p9 #_R19
 5007 28,147 28,163 p9 #_R19
 5008 28,149 28,164 p9 #_R19
 5009 28,150 28,165 p9 #_R19
 5010 28,155 28,167 p9 #_R19
 5011 28,156 28,168 p9 #_R19
 5012 32,139 32,159 p9 #_R19
 5013 32,146 32,162 p9 #_R19
 5014 32,147 32,163 p9 #_R19
 5015 32,149 32,164 p9 #_R19
 5016 32,150 32,165 p9 #_R19
 5017 32,155 32,167 p9 #_R19
 5018 32,156 32,168 p9 #_R19
 5019 33,139 33,159 p9 #_R19
 5020 33,146 33,162 p9 #_R19
 5021 33,147 33,163 p9 #_R19
 5022 33,149 33,164 p9 #_R19
 5023 33,150 33,165 p9 #_R19
 5024 33,155 33,167 p9 #_R19
 5025 33,156 33,168 p9 #_R19
 5026 34,139 34,159 p9 #_R19
 5027 34,146 34,162 p9 #_R19
 5028 34,147 34,163 p9 #_R19
 5029 34,149 34,164 p9 #_R19
 5030 34,150 34,165 p9 #_R19
 5031 34,155 34,167 p9 #_R19
 5032 34,156 34,168 p9 #_R19
 5033 35,139 35,159 p9 #_R19
 5034 35,146 35,162 p9 #_R19
 5035 35,147 35,163 p9 #_R19
 5036 35,149 35,164 p9 #_R19
 5037 35,150 35,165 p9 #_R19
 5038 35,155 35,167 p9 #_R19
 5039 35,156 35,168 p9 #_R19
 5040 37,139 37,159 p9 #_R19
 5041 37,146 37,162 p9 #_R19
 5042 37,147 37,163 p9 #_R19
 5043 37,149 37,164 p9 #_R19
 5044 37,150 37,165 p9 #_R19
 5045 37,155 37,167 p9 #_R19
 5046 37,156 37,168 p9 #_R19
 5047 38,139 38,159 p9 #_R19
 5048 38,146 38,162 p9 #_R19
 5049 38,147 38,163 p9 #_R19
 5050 38,149 38,164 p9 #_R19
 5051 38,150 38,165 p9 #_R19
 5052 38,155 38,167 p9 #_R19
 5053 38,156 38,168 p9 #_R19
 5054 42,139 42,159 p9 #_R19
 5055 42,146 42,162 p9 #_R19
 5056 42,147 42,163 p9 #_R19
 5057 42,149 42,164 p9 #_R19
 5058 42,150 42,165 p9 #_R19
 5059 42,155 42,167 p9 #_R19
 5060 42,156 42,168 p9 #_R19
 5061 46,139 46,159 p9 #_R19
 5062 46,146 46,162 p9 #_R19
 5063 46,147 46,163 p9 #_R19
 5064 46,149 46,164 p9 #_R19
 5065 46,150 46,165 p9 #_R19
 5066 46,155 46,167 p9 #_R19
 5067 46,156 46,168 p9 #_R19
 5068 49,139 49,159 p9 #_R19
 5069 49,146 49,162 p9 #_R19
 5070 49,147 49,163 p9 #_R19
 5071 49,149 49,164 p9 #_R19
 5072 49,150 49,165 p9 #_R19
 5073 49,155 49,167 p9 #_R19
 5074 49,156 49,168 p9 #_R19
 5075 52,139 52,159 p9 #_R19
 5076 52,146 52,162 p9 #_R19
 5077 52,147 52,163 p9 #_R19
 5078 52,149 52,164 p9 #_R19
 5079 52,150 52,165 p9 #_R19
 5080 52,155 52,167 p9 #_R19
 5081 52,156 52,168 p9 #_R19
 5082 53,139 53,159 p9 #_R19
 5083 53,146 53,162 p9 #_R19
 5084 53,147 53,163 p9 #_R19
 5085 53,149 53,164 p9 #_R19
 5086 53,150 53,165 p9 #_R19
 5087 53,155 53,167 p9 #_R19
 5088 53,156 53,168 p9 #_R19
 5089 54,139 54,159 p9 #_R19
 5090 54,146 54,162 p9 #_R19
 5091 54,147 54,163 p9 #_R19
 5092 54,149 54,164 p9 #_R19
 5093 54,150 54,165 p9 #_R19
 5094 54,155 54,167 p9 #_R19
 5095 54,156 54,168 p9 #_R19
 5096 55,139 55,159 p9 #_R19
 5097 55,146 55,162 p9 #_R19
 5098 55,147 55,163 p9 #_R19
 5099 55,149 55,164 p9 #_R19
 5100 55,150 55,165 p9 #_R19
 5101 55,155 55,167 p9 #_R19
 5102 55,156 55,168 p9 #_R19
 5103 56,139 56,159 p9 #_R19
 5104 56,146 56,162 p9 #_R19
 5105 56,147 56,163 p9 #_R19
 5106 56,149 56,164 p9 #_R19
 5107 56,150 56,165 p9 #_R19
 5108 56,155 56,167 p9 #_R19
 5109 56,156 56,168 p9 #_R19
 5110 57,139 57,159 p9 #_R19
 5111 57,146 57,162 p9 #_R19
 5112 57,147 57,163 p9 #_R19
 5113 57,149 57,164 p9 #_R19
 5114 57,150 57,165 p9 #_R19
 5115 57,155 57,167 p9 #_R19
 5116 57,156 57,168 p9 #_R19
 5117 58,139 58,159 p9 #_R19
 5118 58,146 58,162 p9 #_R19
 5119 58,147 58,163 p9 #_R19
 5120 58,149 58,164 p9 #_R19
 5121 58,150 58,165 p9 #_R19
 5122 58,155 58,167 p9 #_R19
 5123 58,156 58,168 p9 #_R19
 5124 59,139 59,159 p9 #_R19
 5125 59,146 59,162 p9 #_R19
 5126 59,147 59,163 p9 #_R19
 5127 59,149 59,164 p9 #_R19
 5128 59,150 59,165 p9 #_R19
 5129 59,155 59,167 p9 #_R19
 5130 59,156 59,168 p9 #_R19
 5131 60,139 60,159 p9 #_R19
 5132 60,146 60,162 p9 #_R19
 5133 60,147 60,163 p9 #_R19
 5134 60,149 60,164 p9 #_R19
 5135 60,150 60,165 p9 #_R19
 5136 60,155 60,167 p9 #_R19
 5137 60,156 60,168 p9 #_R19
 5138 61,139 61,159 p9 #_R19
 5139 61,146 61,162 p9 #_R19
 5140 61,147 61,163 p9 #_R19
 5141 61,149 61,164 p9 #_R19
 5142 61,150 61,165 p9 #_R19
 5143 61,155 61,167 p9 #_R19
 5144 61,156 61,168 p9 #_R19
 5145 62,139 62,159 p9 #_R19
 5146 62,146 62,162 p9 #_R19
 5147 62,147 62,163 p9 #_R19
 5148 62,149 62,164 p9 #_R19
 5149 62,150 62,165 p9 #_R19
 5150 62,155 62,167 p9 #_R19
 5151 62,156 62,168 p9 #_R19
 5152 63,139 63,159 p9 #_R19
 5153 63,146 63,162 p9 #_R19
 5154 63,147 63,163 p9 #_R19
 5155 63,149 63,164 p9 #_R19
 5156 63,150 63,165 p9 #_R19
 5157 63,155 63,167 p9 #_R19
 5158 63,156 63,168 p9 #_R19
 5159 64,139 64,159 p9 #_R19
 5160 64,146 64,162 p9 #_R19
 5161 64,147 64,163 p9 #_R19
 5162 64,149 64,164 p9 #_R19
 5163 64,150 64,165 p9 #_R19
 5164 64,155 64,167 p9 #_R19
 5165 64,156 64,168 p9 #_R19
 5166 65,139 65,159 p9 #_R19
 5167 65,146 65,162 p9 #_R19
 5168 65,147 65,163 p9 #_R19
 5169 65,149 65,164 p9 #_R19
 5170 65,150 65,165 p9 #_R19
 5171 65,155 65,167 p9 #_R19
 5172 65,156 65,168 p9 #_R19
 5173 66,139 66,159 p9 #_R19
 5174 66,146 66,162 p9 #_R19
 5175 66,147 66,163 p9 #_R19
 5176 66,149 66,164 p9 #_R19
 5177 66,150 66,165 p9 #_R19
 5178 66,155 66,167 p9 #_R19
 5179 66,156 66,168 p9 #_R19
 5180 67,139 67,159 p9 #_R19
 5181 67,146 67,162 p9 #_R19
 5182 67,147 67,163 p9 #_R19
 5183 67,149 67,164 p9 #_R19
 5184 67,150 67,165 p9 #_R19
 5185 67,155 67,167 p9 #_R19
 5186 67,156 67,168 p9 #_R19
 5187 68,139 68,159 p9 #_R19
 5188 68,146 68,162 p9 #_R19
 5189 68,147 68,163 p9 #_R19
 5190 68,149 68,164 p9 #_R19
 5191 68,150 68,165 p9 #_R19
 5192 68,155 68,167 p9 #_R19
 5193 68,156 68,168 p9 #_R19
 5194 70,139 70,159 p9 #_R19
 5195 70,146 70,162 p9 #_R19
 5196 70,147 70,163 p9 #_R19
 5197 70,149 70,164 p9 #_R19
 5198 70,150 70,165 p9 #_R19
 5199 70,155 70,167 p9 #_R19
 5200 70,156 70,168 p9 #_R19
 5201 72,139 72,159 p9 #_R19
 5202 72,146 72,162 p9 #_R19
 5203 72,147 72,163 p9 #_R19
 5204 72,149 72,164 p9 #_R19
 5205 72,150 72,165 p9 #_R19
 5206 72,155 72,167 p9 #_R19
 5207 72,156 72,168 p9 #_R19
 5208 79,139 79,159 p9 #_R19
 5209 79,146 79,162 p9 #_R19
 5210 79,147 79,163 p9 #_R19
 5211 79,149 79,164 p9 #_R19
 5212 79,150 79,165 p9 #_R19
 5213 79,155 79,167 p9 #_R19
 5214 79,156 79,168 p9 #_R19
 5215 80,139 80,159 p9 #_R19
 5216 80,146 80,162 p9 #_R19
 5217 80,147 80,163 p9 #_R19
 5218 80,149 80,164 p9 #_R19
 5219 80,150 80,165 p9 #_R19
 5220 80,155 80,167 p9 #_R19
 5221 80,156 80,168 p9 #_R19
 5222 81,139 81,159 p9 #_R19
 5223 81,146 81,162 p9 #_R19
 5224 81,147 81,163 p9 #_R19
 5225 81,149 81,164 p9 #_R19
 5226 81,150 81,165 p9 #_R19
 5227 81,155 81,167 p9 #_R19
 5228 81,156 81,168 p9 #_R19
 5229 82,139 82,159 p9 #_R19
 5230 82,146 82,162 p9 #_R19
 5231 82,147 82,163 p9 #_R19
 5232 82,149 82,164 p9 #_R19
 5233 82,150 82,165 p9 #_R19
 5234 82,155 82,167 p9 #_R19
 5235 82,156 82,168 p9 #_R19
 5236 83,139 83,159 p9 #_R19
 5237 83,146 83,162 p9 #_R19
 5238 83,147 83,163 p9 #_R19
 5239 83,149 83,164 p9 #_R19
 5240 83,150 83,165 p9 #_R19
 5241 83,155 83,167 p9 #_R19
 5242 83,156 83,168 p9 #_R19
 5243 84,139 84,159 p9 #_R19
 5244 84,146 84,162 p9 #_R19
 5245 84,147 84,163 p9 #_R19
 5246 84,149 84,164 p9 #_R19
 5247 84,150 84,165 p9 #_R19
 5248 84,155 84,167 p9 #_R19
 5249 84,156 84,168 p9 #_R19
 5250 85,139 85,159 p9 #_R19
 5251 85,146 85,162 p9 #_R19
 5252 85,147 85,163 p9 #_R19
 5253 85,149 85,164 p9 #_R19
 5254 85,150 85,165 p9 #_R19
 5255 85,155 85,167 p9 #_R19
 5256 85,156 85,168 p9 #_R19
 5257 86,139 86,159 p9 #_R19
 5258 86,146 86,162 p9 #_R19
 5259 86,147 86,163 p9 #_R19
 5260 86,149 86,164 p9 #_R19
 5261 86,150 86,165 p9 #_R19
 5262 86,155 86,167 p9 #_R19
 5263 86,156 86,168 p9 #_R19
 5264 100,139 100,159 p9 #_R19
 5265 100,146 100,162 p9 #_R19
 5266 100,147 100,163 p9 #_R19
 5267 100,149 100,164 p9 #_R19
 5268 100,150 100,165 p9 #_R19
 5269 100,155 100,167 p9 #_R19
 5270 100,156 100,168 p9 #_R19
 5271 101,139 101,159 p9 #_R19
 5272 101,146 101,162 p9 #_R19
 5273 101,147 101,163 p9 #_R19
 5274 101,149 101,164 p9 #_R19
 5275 101,150 101,165 p9 #_R19
 5276 101,155 101,167 p9 #_R19
 5277 101,156 101,168 p9 #_R19
 5278 102,139 102,159 p9 #_R19
 5279 102,146 102,162 p9 #_R19
 5280 102,147 102,163 p9 #_R19
 5281 102,149 102,164 p9 #_R19
 5282 102,150 102,165 p9 #_R19
 5283 102,155 102,167 p9 #_R19
 5284 102,156 102,168 p9 #_R19
 5285 103,139 103,159 p9 #_R19
 5286 103,146 103,162 p9 #_R19
 5287 103,147 103,163 p9 #_R19
 5288 103,149 103,164 p9 #_R19
 5289 103,150 103,165 p9 #_R19
 5290 103,155 103,167 p9 #_R19
 5291 103,156 103,168 p9 #_R19
 5292 104,139 104,159 p9 #_R19
 5293 104,146 104,162 p9 #_R19
 5294 104,147 104,163 p9 #_R19
 5295 104,149 104,164 p9 #_R19
 5296 104,150 104,165 p9 #_R19
 5297 104,155 104,167 p9 #_R19
 5298 104,156 104,168 p9 #_R19
 5299 105,139 105,159 p9 #_R19
 5300 105,146 105,162 p9 #_R19
 5301 105,147 105,163 p9 #_R19
 5302 105,149 105,164 p9 #_R19
 5303 105,150 105,165 p9 #_R19
 5304 105,155 105,167 p9 #_R19
 5305 105,156 105,168 p9 #_R19
 5306 106,139 106,159 p9 #_R19
 5307 106,146 106,162 p9 #_R19
 5308 106,147 106,163 p9 #_R19
 5309 106,149 106,164 p9 #_R19
 5310 106,150 106,165 p9 #_R19
 5311 106,155 106,167 p9 #_R19
 5312 106,156 106,168 p9 #_R19
 5313 107,139 107,159 p9 #_R19
 5314 107,146 107,162 p9 #_R19
 5315 107,147 107,163 p9 #_R19
 5316 107,149 107,164 p9 #_R19
 5317 107,150 107,165 p9 #_R19
 5318 107,155 107,167 p9 #_R19
 5319 107,156 107,168 p9 #_R19
 5320 108,139 108,159 p9 #_R19
 5321 108,146 108,162 p9 #_R19
 5322 108,147 108,163 p9 #_R19
 5323 108,149 108,164 p9 #_R19
 5324 108,150 108,165 p9 #_R19
 5325 108,155 108,167 p9 #_R19
 5326 108,156 108,168 p9 #_R19
 5327 109,139 109,159 p9 #_R19
 5328 109,146 109,162 p9 #_R19
 5329 109,147 109,163 p9 #_R19
 5330 109,149 109,164 p9 #_R19
 5331 109,150 109,165 p9 #_R19
 5332 109,155 109,167 p9 #_R19
 5333 109,156 109,168 p9 #_R19
 5334 126,139 126,159 p9 #_R19
 5335 126,146 126,162 p9 #_R19
 5336 126,147 126,163 p9 #_R19
 5337 126,149 126,164 p9 #_R19
 5338 126,150 126,165 p9 #_R19
 5339 126,155 126,167 p9 #_R19
 5340 126,156 126,168 p9 #_R19
 5341 127,139 127,159 p9 #_R19
 5342 127,146 127,162 p9 #_R19
 5343 127,147 127,163 p9 #_R19
 5344 127,149 127,164 p9 #_R19
 5345 127,150 127,165 p9 #_R19
 5346 127,155 127,167 p9 #_R19
 5347 127,156 127,168 p9 #_R19
 5348 128,139 128,159 p9 #_R19
 5349 128,146 128,162 p9 #_R19
 5350 128,147 128,163 p9 #_R19
 5351 128,149 128,164 p9 #_R19
 5352 128,150 128,165 p9 #_R19
 5353 128,155 128,167 p9 #_R19
 5354 128,156 128,168 p9 #_R19
 5355 129,139 129,159 p9 #_R19
 5356 129,146 129,162 p9 #_R19
 5357 129,147 129,163 p9 #_R19
 5358 129,149 129,164 p9 #_R19
 5359 129,150 129,165 p9 #_R19
 5360 129,155 129,167 p9 #_R19
 5361 129,156 129,168 p9 #_R19
 5362 130,139 130,159 p9 #_R19
 5363 130,146 130,162 p9 #_R19
 5364 130,147 130,163 p9 #_R19
 5365 130,149 130,164 p9 #_R19
 5366 130,150 130,165 p9 #_R19
 5367 130,155 130,167 p9 #_R19
 5368 130,156 130,168 p9 #_R19
 5369 131,139 131,159 p9 #_R19
 5370 131,146 131,162 p9 #_R19
 5371 131,147 131,163 p9 #_R19
 5372 131,149 131,164 p9 #_R19
 5373 131,150 131,165 p9 #_R19
 5374 131,155 131,167 p9 #_R19
 5375 131,156 131,168 p9 #_R19
 5376 132,139 132,159 p9 #_R19
 5377 132,146 132,162 p9 #_R19
 5378 132,147 132,163 p9 #_R19
 5379 132,149 132,164 p9 #_R19
 5380 132,150 132,165 p9 #_R19
 5381 132,155 132,167 p9 #_R19
 5382 132,156 132,168 p9 #_R19
 5383 133,139 133,159 p9 #_R19
 5384 133,146 133,162 p9 #_R19
 5385 133,147 133,163 p9 #_R19
 5386 133,149 133,164 p9 #_R19
 5387 133,150 133,165 p9 #_R19
 5388 133,155 133,167 p9 #_R19
 5389 133,156 133,168 p9 #_R19
 5390 134,139 134,159 p9 #_R19
 5391 134,146 134,162 p9 #_R19
 5392 134,147 134,163 p9 #_R19
 5393 134,149 134,164 p9 #_R19
 5394 134,150 134,165 p9 #_R19
 5395 134,155 134,167 p9 #_R19
 5396 134,156 134,168 p9 #_R19
 5397 135,139 135,159 p9 #_R19
 5398 135,146 135,162 p9 #_R19
 5399 135,147 135,163 p9 #_R19
 5400 135,149 135,164 p9 #_R19
 5401 135,150 135,165 p9 #_R19
 5402 135,155 135,167 p9 #_R19
 5403 135,156 135,168 p9 #_R19
 5404 136,139 136,159 p9 #_R19
 5405 136,146 136,162 p9 #_R19
 5406 136,147 136,163 p9 #_R19
 5407 136,149 136,164 p9 #_R19
 5408 136,150 136,165 p9 #_R19
 5409 136,155 136,167 p9 #_R19
 5410 136,156 136,168 p9 #_R19
 5411 137,139 137,159 p9 #_R19
 5412 137,146 137,162 p9 #_R19
 5413 137,147 137,163 p9 #_R19
 5414 137,149 137,164 p9 #_R19
 5415 137,150 137,165 p9 #_R19
 5416 137,155 137,167 p9 #_R19
 5417 137,156 137,168 p9 #_R19
 5418 1,151 12,151 p9 #_R19
 5419 9,151 16,151 p9 #_R19
 5420 10,151 20,151 p9 #_R19
 5421 11,151 21,151 p9 #_R19
 5422 14,151 22,151 p9 #_R19
 5423 15,151 23,151 p9 #_R19
 5424 17,151 29,151 p9 #_R19
 5425 18,151 30,151 p9 #_R19
 5426 24,151 37,151 p9 #_R19
 5427 25,151 38,151 p9 #_R19
 5428 26,151 41,151 p9 #_R19
 5429 31,151 43,151 p9 #_R19
 5430 32,151 67,151 p9 #_R19
 5431 33,151 65,151 p9 #_R19
 5432 34,151 68,151 p9 #_R19
 5433 35,151 66,151 p9 #_R19
 5434 44,151 75,151 p9 #_R19
 5435 45,151 73,151 p9 #_R19
 5436 46,151 79,151 p9 #_R19
 5437 47,151 76,151 p9 #_R19
 5438 48,151 74,151 p9 #_R19
 5439 49,151 80,151 p9 #_R19
 5440 54,151 62,151 p9 #_R19
 5441 55,151 63,151 p9 #_R19
 5442 58,151 85,151 p9 #_R19
 5443 59,151 83,151 p9 #_R19
 5444 60,151 86,151 p9 #_R19
 5445 61,151 84,151 p9 #_R19
 5446 69,151 93,151 p9 #_R19
 5447 70,151 100,151 p9 #_R19
 5448 71,151 94,151 p9 #_R19
 5449 72,151 101,151 p9 #_R19
 5450 77,151 99,151 p9 #_R19
 5451 78,151 98,151 p9 #_R19
 5452 81,151 102,151 p9 #_R19
 5453 82,151 103,151 p9 #_R19
 5454 87,151 112,151 p9 #_R19
 5455 88,151 111,151 p9 #_R19
 5456 91,151 114,151 p9 #_R19
 5457 92,151 115,151 p9 #_R19
 5458 95,151 118,151 p9 #_R19
 5459 96,151 119,151 p9 #_R19
 5460 97,151 124,151 p9 #_R19
 5461 104,151 126,151 p9 #_R19
 5462 105,151 127,151 p9 #_R19
 5463 106,151 128,151 p9 #_R19
 5464 107,151 129,151 p9 #_R19
 5465 108,151 134,151 p9 #_R19
 5466 109,151 135,151 p9 #_R19
 5467 110,151 138,151 p9 #_R19
 5468 116,151 140,151 p9 #_R19
 5469 117,151 141,151 p9 #_R19
 5470 120,151 142,151 p9 #_R19
 5471 121,151 143,151 p9 #_R19
 5472 122,151 144,151 p9 #_R19
 5473 123,151 145,151 p9 #_R19
 5474 125,151 148,151 p9 #_R19
 5475 130,151 151,151 p9 #_R19
 5476 131,151 151,152 p9 #_R19
 5477 132,151 151,153 p9 #_R19
 5478 133,151 151,154 p9 #_R19
 5479 136,151 151,157 p9 #_R19
 5480 137,151 151,158 p9 #_R19
 5481 139,151 151,159 p9 #_R19
 5482 146,151 151,162 p9 #_R19
 5483 147,151 151,163 p9 #_R19
 5484 149,151 151,164 p9 #_R19
 5485 150,151 151,165 p9 #_R19
 5486 151,155 151,167 p9 #_R19
 5487 151,156 151,168 p9 #_R19
 5488 1,152 12,152 p9 #_R19
 5489 9,152 16,152 p9 #_R19
 5490 10,152 20,152 p9 #_R19
 5491 11,152 21,152 p9 #_R19
 5492 14,152 22,152 p9 #_R19
 5493 15,152 23,152 p9 #_R19
 5494 17,152 29,152 p9 #_R19
 5495 18,152 30,152 p9 #_R19
 5496 24,152 37,152 p9 #_R19
 5497 25,152 38,152 p9 #_R19
 5498 26,152 41,152 p9 #_R19
 5499 31,152 43,152 p9 #_R19
 5500 32,152 67,152 p9 #_R19
 5501 33,152 65,152 p9 #_R19
 5502 34,152 68,152 p9 #_R19
 5503 35,152 66,152 p9 #_R19
 5504 44,152 75,152 p9 #_R19
 5505 45,152 73,152 p9 #_R19
 5506 46,152 79,152 p9 #_R19
 5507 47,152 76,152 p9 #_R19
 5508 48,152 74,152 p9 #_R19
 5509 49,152 80,152 p9 #_R19
 5510 54,152 62,152 p9 #_R19
 5511 55,152 63,152 p9 #_R19
 5512 58,152 85,152 p9 #_R19
 5513 59,152 83,152 p9 #_R19
 5514 60,152 86,152 p9 #_R19
 5515 61,152 84,152 p9 #_R19
 5516 69,152 93,152 p9 #_R19
 5517 70,152 100,152 p9 #_R19
 5518 71,152 94,152 p9 #_R19
 5519 72,152 101,152 p9 #_R19
 5520 77,152 99,152 p9 #_R19
 5521 78,152 98,152 p9 #_R19
 5522 81,152 102,152 p9 #_R19
 5523 82,152 103,152 p9 #_R19
 5524 87,152 112,152 p9 #_R19
 5525 88,152 111,152 p9 #_R19
 5526 91,152 114,152 p9 #_R19
 5527 92,152 115,152 p9 #_R19
 5528 95,152 118,152 p9 #_R19
 5529 96,152 119,152 p9 #_R19
 5530 97,152 124,152 p9 #_R19
 5531 104,152 126,152 p9 #_R19
 5532 105,152 127,152 p9 #_R19
 5533 106,152 128,152 p9 #_R19
 5534 107,152 129,152 p9 #_R19
 5535 108,152 134,152 p9 #_R19
 5536 109,152 135,152 p9 #_R19
 5537 110,152 138,152 p9 #_R19
 5538 116,152 140,152 p9 #_R19
 5539 117,152 141,152 p9 #_R19
 5540 120,152 142,152 p9 #_R19
 5541 121,152 143,152 p9 #_R19
 5542 122,152 144,152 p9 #_R19
 5543 123,152 145,152 p9 #_R19
 5544 125,152 148,152 p9 #_R19
 5545 130,152 151,152 p9 #_R19
 5546 131,152 152,152 p9 #_R19
 5547 132,152 152,153 p9 #_R19
 5548 133,152 152,154 p9 #_R19
 5549 136,152 152,157 p9 #_R19
 5550 137,152 152,158 p9 #_R19
 5551 139,152 152,159 p9 #_R19
 5552 146,152 152,162 p9 #_R19
 5553 147,152 152,163 p9 #_R19
 5554 149,152 152,164 p9 #_R19
 5555 150,152 152,165 p9 #_R19
 5556 152,155 152,167 p9 #_R19
 5557 152,156 152,168 p9 #_R19
 5558 1,153 12,153 p9 #_R19
 5559 9,153 16,153 p9 #_R19
 5560 10,153 20,153 p9 #_R19
 5561 11,153 21,153 p9 #_R19
 5562 14,153 22,153 p9 #_R19
 5563 15,153 23,153 p9 #_R19
 5564 17,153 29,153 p9 #_R19
 5565 18,153 30,153 p9 #_R19
 5566 24,153 37,153 p9 #_R19
 5567 25,153 38,153 p9 #_R19
 5568 26,153 41,153 p9 #_R19
 5569 31,153 43,153 p9 #_R19
 5570 32,153 67,153 p9 #_R19
 5571 33,153 65,153 p9 #_R19
 5572 34,153 68,153 p9 #_R19
 5573 35,153 66,153 p9 #_R19
 5574 44,153 75,153 p9 #_R19
 5575 45,153 73,153 p9 #_R19
 5576 46,153 79,153 p9 #_R19
 5577 47,153 76,153 p9 #_R19
 5578 48,153 74,153 p9 #_R19
 5579 49,153 80,153 p9 #_R19
 5580 54,153 62,153 p9 #_R19
 5581 55,153 63,153 p9 #_R19
 5582 58,153 85,153 p9 #_R19
 5583 59,153 83,153 p9 #_R19
 5584 60,153 86,153 p9 #_R19
 5585 61,153 84,153 p9 #_R19
 5586 69,153 93,153 p9 #_R19
 5587 70,153 100,153 p9 #_R19
 5588 71,153 94,153 p9 #_R19
 5589 72,153 101,153 p9 #_R19
 5590 77,153 99,153 p9 #_R19
 5591 78,153 98,153 p9 #_R19
 5592 81,153 102,153 p9 #_R19
 5593 82,153 103,153 p9 #_R19
 5594 87,153 112,153 p9 #_R19
 5595 88,153 111,153 p9 #_R19
 5596 91,153 114,153 p9 #_R19
 5597 92,153 115,153 p9 #_R19
 5598 95,153 118,153 p9 #_R19
 5599 96,153 119,153 p9 #_R19
 5600 97,153 124,153 p9 #_R19
 5601 104,153 126,153 p9 #_R19
 5602 105,153 127,153 p9 #_R19
 5603 106,153 128,153 p9 #_R19
 5604 107,153 129,153 p9 #_R19
 5605 108,153 134,153 p9 #_R19
 5606 109,153 135,153 p9 #_R19
 5607 110,153 138,153 p9 #_R19
 5608 116,153 140,153 p9 #_R19
 5609 117,153 141,153 p9 #_R19
 5610 120,153 142,153 p9 #_R19
 5611 121,153 143,153 p9 #_R19
 5612 122,153 144,153 p9 #_R19
 5613 123,153 145,153 p9 #_R19
 5614 125,153 148,153 p9 #_R19
 5615 130,153 151,153 p9 #_R19
 5616 131,153 152,153 p9 #_R19
 5617 132,153 153,153 p9 #_R19
 5618 133,153 153,154 p9 #_R19
 5619 136,153 153,157 p9 #_R19
 5620 137,153 153,158 p9 #_R19
 5621 139,153 153,159 p9 #_R19
 5622 146,153 153,162 p9 #_R19
 5623 147,153 153,163 p9 #_R19
 5624 149,153 153,164 p9 #_R19
 5625 150,153 153,165 p9 #_R19
 5626 153,155 153,167 p9 #_R19
 5627 153,156 153,168 p9 #_R19
 5628 1,154 12,154 p9 #_R19
 5629 9,154 16,154 p9 #_R19
 5630 10,154 20,154 p9 #_R19
 5631 11,154 21,154 p9 #_R19
 5632 14,154 22,154 p9 #_R19
 5633 15,154 23,154 p9 #_R19
 5634 17,154 29,154 p9 #_R19
 5635 18,154 30,154 p9 #_R19
 5636 24,154 37,154 p9 #_R19
 5637 25,154 38,154 p9 #_R19
 5638 26,154 41,154 p9 #_R19
 5639 31,154 43,154 p9 #_R19
 5640 32,154 67,154 p9 #_R19
 5641 33,154 65,154 p9 #_R19
 5642 34,154 68,154 p9 #_R19
 5643 35,154 66,154 p9 #_R19
 5644 44,154 75,154 p9 #_R19
 5645 45,154 73,154 p9 #_R19
 5646 46,154 79,154 p9 #_R19
 5647 47,154 76,154 p9 #_R19
 5648 48,154 74,154 p9 #_R19
 5649 49,154 80,154 p9 #_R19
 5650 54,154 62,154 p9 #_R19
 5651 55,154 63,154 p9 #_R19
 5652 58,154 85,154 p9 #_R19
 5653 59,154 83,154 p9 #_R19
 5654 60,154 86,154 p9 #_R19
 5655 61,154 84,154 p9 #_R19
 5656 69,154 93,154 p9 #_R19
 5657 70,154 100,154 p9 #_R19
 5658 71,154 94,154 p9 #_R19
 5659 72,154 101,154 p9 #_R19
 5660 77,154 99,154 p9 #_R19
 5661 78,154 98,154 p9 #_R19
 5662 81,154 102,154 p9 #_R19
 5663 82,154 103,154 p9 #_R19
 5664 87,154 112,154 p9 #_R19
 5665 88,154 111,154 p9 #_R19
 5666 91,154 114,154 p9 #_R19
 5667 92,154 115,154 p9 #_R19
 5668 95,154 118,154 p9 #_R19
 5669 96,154 119,154 p9 #_R19
 5670 97,154 124,154 p9 #_R19
 5671 104,154 126,154 p9 #_R19
 5672 105,154 127,154 p9 #_R19
 5673 106,154 128,154 p9 #_R19
 5674 107,154 129,154 p9 #_R19
 5675 108,154 134,154 p9 #_R19
 5676 109,154 135,154 p9 #_R19
 5677 110,154 138,154 p9 #_R19
 5678 116,154 140,154 p9 #_R19
 5679 117,154 141,154 p9 #_R19
 5680 120,154 142,154 p9 #_R19
 5681 121,154 143,154 p9 #_R19
 5682 122,154 144,154 p9 #_R19
 5683 123,154 145,154 p9 #_R19
 5684 125,154 148,154 p9 #_R19
 5685 130,154 151,154 p9 #_R19
 5686 131,154 152,154 p9 #_R19
 5687 132,154 153,154 p9 #_R19
 5688 133,154 154,154 p9 #_R19
 5689 136,154 154,157 p9 #_R19
 5690 137,154 154,158 p9 #_R19
 5691 139,154 154,159 p9 #_R19
 5692 146,154 154,162 p9 #_R19
 5693 147,154 154,163 p9 #_R19
 5694 149,154 154,164 p9 #_R19
 5695 150,154 154,165 p9 #_R19
 5696 154,155 154,167 p9 #_R19
 5697 154,156 154,168 p9 #_R19
 5698 1,155 12,155 p9 #_R19
 5699 9,155 16,155 p9 #_R19
 5700 10,155 20,155 p9 #_R19
 5701 11,155 21,155 p9 #_R19
 5702 14,155 22,155 p9 #_R19
 5703 15,155 23,155 p9 #_R19
 5704 17,155 29,155 p9 #_R19
 5705 18,155 30,155 p9 #_R19
 5706 24,155 37,155 p9 #_R19
 5707 25,155 38,155 p9 #_R19
 5708 26,155 41,155 p9 #_R19
 5709 31,155 43,155 p9 #_R19
 5710 32,155 67,155 p9 #_R19
 5711 33,155 65,155 p9 #_R19
 5712 34,155 68,155 p9 #_R19
 5713 35,155 66,155 p9 #_R19
 5714 44,155 75,155 p9 #_R19
 5715 45,155 73,155 p9 #_R19
 5716 46,155 79,155 p9 #_R19
 5717 47,155 76,155 p9 #_R19
 5718 48,155 74,155 p9 #_R19
 5719 49,155 80,155 p9 #_R19
 5720 54,155 62,155 p9 #_R19
 5721 55,155 63,155 p9 #_R19
 5722 58,155 85,155 p9 #_R19
 5723 59,155 83,155 p9 #_R19
 5724 60,155 86,155 p9 #_R19
 5725 61,155 84,155 p9 #_R19
 5726 69,155 93,155 p9 #_R19
 5727 70,155 100,155 p9 #_R19
 5728 71,155 94,155 p9 #_R19
 5729 72,155 101,155 p9 #_R19
 5730 77,155 99,155 p9 #_R19
 5731 78,155 98,155 p9 #_R19
 5732 81,155 102,155 p9 #_R19
 5733 82,155 103,155 p9 #_R19
 5734 87,155 112,155 p9 #_R19
 5735 88,155 111,155 p9 #_R19
 5736 91,155 114,155 p9 #_R19
 5737 92,155 115,155 p9 #_R19
 5738 95,155 118,155 p9 #_R19
 5739 96,155 119,155 p9 #_R19
 5740 97,155 124,155 p9 #_R19
 5741 104,155 126,155 p9 #_R19
 5742 105,155 127,155 p9 #_R19
 5743 106,155 128,155 p9 #_R19
 5744 107,155 129,155 p9 #_R19
 5745 108,155 134,155 p9 #_R19
 5746 109,155 135,155 p9 #_R19
 5747 110,155 138,155 p9 #_R19
 5748 116,155 140,155 p9 #_R19
 5749 117,155 141,155 p9 #_R19
 5750 120,155 142,155 p9 #_R19
 5751 121,155 143,155 p9 #_R19
 5752 122,155 144,155 p9 #_R19
 5753 123,155 145,155 p9 #_R19
 5754 125,155 148,155 p9 #_R19
 5755 130,155 151,155 p9 #_R19
 5756 131,155 152,155 p9 #_R19
 5757 132,155 153,155 p9 #_R19
 5758 133,155 154,155 p9 #_R19
 5759 136,155 155,157 p9 #_R19
 5760 137,155 155,158 p9 #_R19
 5761 139,155 155,159 p9 #_R19
 5762 146,155 155,162 p9 #_R19
 5763 147,155 155,163 p9 #_R19
 5764 149,155 155,164 p9 #_R19
 5765 150,155 155,165 p9 #_R19
 5766 155,155 155,167 p9 #_R19
 5767 155,156 155,168 p9 #_R19
 5768 1,156 12,156 p9 #_R19
 5769 9,156 16,156 p9 #_R19
 5770 10,156 20,156 p9 #_R19
 5771 11,156 21,156 p9 #_R19
 5772 14,156 22,156 p9 #_R19
 5773 15,156 23,156 p9 #_R19
 5774 17,156 29,156 p9 #_R19
 5775 18,156 30,156 p9 #_R19
 5776 24,156 37,156 p9 #_R19
 5777 25,156 38,156 p9 #_R19
 5778 26,156 41,156 p9 #_R19
 5779 31,156 43,156 p9 #_R19
 5780 32,156 67,156 p9 #_R19
 5781 33,156 65,156 p9 #_R19
 5782 34,156 68,156 p9 #_R19
 5783 35,156 66,156 p9 #_R19
 5784 44,156 75,156 p9 #_R19
 5785 45,156 73,156 p9 #_R19
 5786 46,156 79,156 p9 #_R19
 5787 47,156 76,156 p9 #_R19
 5788 48,156 74,156 p9 #_R19
 5789 49,156 80,156 p9 #_R19
 5790 54,156 62,156 p9 #_R19
 5791 55,156 63,156 p9 #_R19
 5792 58,156 85,156 p9 #_R19
 5793 59,156 83,156 p9 #_R19
 5794 60,156 86,156 p9 #_R19
 5795 61,156 84,156 p9 #_R19
 5796 69,156 93,156 p9 #_R19
 5797 70,156 100,156 p9 #_R19
 5798 71,156 94,156 p9 #_R19
 5799 72,156 101,156 p9 #_R19
 5800 77,156 99,156 p9 #_R19
 5801 78,156 98,156 p9 #_R19
 5802 81,156 102,156 p9 #_R19
 5803 82,156 103,156 p9 #_R19
 5804 87,156 112,156 p9 #_R19
 5805 88,156 111,156 p9 #_R19
 5806 91,156 114,156 p9 #_R19
 5807 92,156 115,156 p9 #_R19
 5808 95,156 118,156 p9 #_R19
 5809 96,156 119,156 p9 #_R19
 5810 97,156 124,156 p9 #_R19
 5811 104,156 126,156 p9 #_R19
 5812 105,156 127,156 p9 #_R19
 5813 106,156 128,156 p9 #_R19
 5814 107,156 129,156 p9 #_R19
 5815 108,156 134,156 p9 #_R19
 5816 109,156 135,156 p9 #_R19
 5817 110,156 138,156 p9 #_R19
 5818 116,156 140,156 p9 #_R19
 5819 117,156 141,156 p9 #_R19
 5820 120,156 142,156 p9 #_R19
 5821 121,156 143,156 p9 #_R19
 5822 122,156 144,156 p9 #_R19
 5823 123,156 145,156 p9 #_R19
 5824 125,156 148,156 p9 #_R19
 5825 130,156 151,156 p9 #_R19
 5826 131,156 152,156 p9 #_R19
 5827 132,156 153,156 p9 #_R19
 5828 133,156 154,156 p9 #_R19
 5829 136,156 156,157 p9 #_R19
 5830 137,156 156,158 p9 #_R19
 5831 139,156 156,159 p9 #_R19
 5832 146,156 156,162 p9 #_R19
 5833 147,156 156,163 p9 #_R19
 5834 149,156 156,164 p9 #_R19
 5835 150,156 156,165 p9 #_R19
 5836 155,156 156,167 p9 #_R19
 5837 156,156 156,168 p9 #_R19
 5838 1,157 12,157 p9 #_R19
 5839 9,157 16,157 p9 #_R19
 5840 10,157 20,157 p9 #_R19
 5841 11,157 21,157 p9 #_R19
 5842 14,157 22,157 p9 #_R19
 5843 15,157 23,157 p9 #_R19
 5844 17,157 29,157 p9 #_R19
 5845 18,157 30,157 p9 #_R19
 5846 24,157 37,157 p9 #_R19
 5847 25,157 38,157 p9 #_R19
 5848 26,157 41,157 p9 #_R19
 5849 31,157 43,157 p9 #_R19
 5850 32,157 67,157 p9 #_R19
 5851 33,157 65,157 p9 #_R19
 5852 34,157 68,157 p9 #_R19
 5853 35,157 66,157 p9 #_R19
 5854 44,157 75,157 p9 #_R19
 5855 45,157 73,157 p9 #_R19
 5856 46,157 79,157 p9 #_R19
 5857 47,157 76,157 p9 #_R19
 5858 48,157 74,157 p9 #_R19
 5859 49,157 80,157 p9 #_R19
 5860 54,157 62,157 p9 #_R19
 5861 55,157 63,157 p9 #_R19
 5862 58,157 85,157 p9 #_R19
 5863 59,157 83,157 p9 #_R19
 5864 60,157 86,157 p9 #_R19
 5865 61,157 84,157 p9 #_R19
 5866 69,157 93,157 p9 #_R19
 5867 70,157 100,157 p9 #_R19
 5868 71,157 94,157 p9 #_R19
 5869 72,157 101,157 p9 #_R19
 5870 77,157 99,157 p9 #_R19
 5871 78,157 98,157 p9 #_R19
 5872 81,157 102,157 p9 #_R19
 5873 82,157 103,157 p9 #_R19
 5874 87,157 112,157 p9 #_R19
 5875 88,157 111,157 p9 #_R19
 5876 91,157 114,157 p9 #_R19
 5877 92,157 115,157 p9 #_R19
 5878 95,157 118,157 p9 #_R19
 5879 96,157 119,157 p9 #_R19
 5880 97,157 124,157 p9 #_R19
 5881 104,157 126,157 p9 #_R19
 5882 105,157 127,157 p9 #_R19
 5883 106,157 128,157 p9 #_R19
 5884 107,157 129,157 p9 #_R19
 5885 108,157 134,157 p9 #_R19
 5886 109,157 135,157 p9 #_R19
 5887 110,157 138,157 p9 #_R19
 5888 116,157 140,157 p9 #_R19
 5889 117,157 141,157 p9 #_R19
 5890 120,157 142,157 p9 #_R19
 5891 121,157 143,157 p9 #_R19
 5892 122,157 144,157 p9 #_R19
 5893 123,157 145,157 p9 #_R19
 5894 125,157 148,157 p9 #_R19
 5895 130,157 151,157 p9 #_R19
 5896 131,157 152,157 p9 #_R19
 5897 132,157 153,157 p9 #_R19
 5898 133,157 154,157 p9 #_R19
 5899 136,157 157,157 p9 #_R19
 5900 137,157 157,158 p9 #_R19
 5901 139,157 157,159 p9 #_R19
 5902 146,157 157,162 p9 #_R19
 5903 147,157 157,163 p9 #_R19
 5904 149,157 157,164 p9 #_R19
 5905 150,157 157,165 p9 #_R19
 5906 155,157 157,167 p9 #_R19
 5907 156,157 157,168 p9 #_R19
 5908 1,158 12,158 p9 #_R19
 5909 9,158 16,158 p9 #_R19
 5910 10,158 20,158 p9 #_R19
 5911 11,158 21,158 p9 #_R19
 5912 14,158 22,158 p9 #_R19
 5913 15,158 23,158 p9 #_R19
 5914 17,158 29,158 p9 #_R19
 5915 18,158 30,158 p9 #_R19
 5916 24,158 37,158 p9 #_R19
 5917 25,158 38,158 p9 #_R19
 5918 26,158 41,158 p9 #_R19
 5919 31,158 43,158 p9 #_R19
 5920 32,158 67,158 p9 #_R19
 5921 33,158 65,158 p9 #_R19
 5922 34,158 68,158 p9 #_R19
 5923 35,158 66,158 p9 #_R19
 5924 44,158 75,158 p9 #_R19
 5925 45,158 73,158 p9 #_R19
 5926 46,158 79,158 p9 #_R19
 5927 47,158 76,158 p9 #_R19
 5928 48,158 74,158 p9 #_R19
 5929 49,158 80,158 p9 #_R19
 5930 54,158 62,158 p9 #_R19
 5931 55,158 63,158 p9 #_R19
 5932 58,158 85,158 p9 #_R19
 5933 59,158 83,158 p9 #_R19
 5934 60,158 86,158 p9 #_R19
 5935 61,158 84,158 p9 #_R19
 5936 69,158 93,158 p9 #_R19
 5937 70,158 100,158 p9 #_R19
 5938 71,158 94,158 p9 #_R19
 5939 72,158 101,158 p9 #_R19
 5940 77,158 99,158 p9 #_R19
 5941 78,158 98,158 p9 #_R19
 5942 81,158 102,158 p9 #_R19
 5943 82,158 103,158 p9 #_R19
 5944 87,158 112,158 p9 #_R19
 5945 88,158 111,158 p9 #_R19
 5946 91,158 114,158 p9 #_R19
 5947 92,158 115,158 p9 #_R19
 5948 95,158 118,158 p9 #_R19
 5949 96,158 119,158 p9 #_R19
 5950 97,158 124,158 p9 #_R19
 5951 104,158 126,158 p9 #_R19
 5952 105,158 127,158 p9 #_R19
 5953 106,158 128,158 p9 #_R19
 5954 107,158 129,158 p9 #_R19
 5955 108,158 134,158 p9 #_R19
 5956 109,158 135,158 p9 #_R19
 5957 110,158 138,158 p9 #_R19
 5958 116,158 140,158 p9 #_R19
 5959 117,158 141,158 p9 #_R19
 5960 120,158 142,158 p9 #_R19
 5961 121,158 143,158 p9 #_R19
 5962 122,158 144,158 p9 #_R19
 5963 123,158 145,158 p9 #_R19
 5964 125,158 148,158 p9 #_R19
 5965 130,158 151,158 p9 #_R19
 5966 131,158 152,158 p9 #_R19
 5967 132,158 153,158 p9 #_R19
 5968 133,158 154,158 p9 #_R19
 5969 136,158 157,158 p9 #_R19
 5970 137,158 158,158 p9 #_R19
 5971 139,158 158,159 p9 #_R19
 5972 146,158 158,162 p9 #_R19
 5973 147,158 158,163 p9 #_R19
 5974 149,158 158,164 p9 #_R19
 5975 150,158 158,165 p9 #_R19
 5976 155,158 158,167 p9 #_R19
 5977 156,158 158,168 p9 #_R19
 5978 138 93 u0 #_R20
 5979 139 95 u0 #_R20
 5980 148 119 u0 #_R20
 5981 149 121 u0 #_R20
 5982 150 123 u0 #_R20
 5983 138 110 u1 #_R22
 5984 140 116 u1 #_R22
 5985 141 117 u1 #_R22
 5986 142 120 u1 #_R22
 5987 143 121 u1 #_R22
 5988 144 122 u1 #_R22
 5989 145 123 u1 #_R22
 5990 148 125 u1 #_R22
 5991 151 130 u1 #_R22
 5992 152 131 u1 #_R22
 5993 153 132 u1 #_R22
 5994 154 133 u1 #_R22
 5995 157 136 u1 #_R22
 5996 158 137 u1 #_R22
 5997 139 110 u0 #_R23
 5998 144 75 u0 #_R23
 5999 145 76 u0 #_R23
 6000 148 124 u0 #_R23
 6001 150 77 u0 #_R23
 6002 153 85 u0 #_R23
 6003 154 86 u0 #_R23
 6004 140 114 _rateLaw2 #_R24
 6005 141 115 _rateLaw2 #_R24
 6006 142 118 _rateLaw2 #_R24
 6007 143 119 _rateLaw2 #_R24
 6008 146 122 _rateLaw2 #_R24
 6009 147 123 _rateLaw2 #_R24
 6010 149 125 _rateLaw2 #_R24
 6011 151 126 _rateLaw2 #_R24
 6012 152 127 _rateLaw2 #_R24
 6013 155 132 _rateLaw2 #_R24
 6014 156 133 _rateLaw2 #_R24
 6015 157 134 _rateLaw2 #_R24
 6016 158 135 _rateLaw2 #_R24
 6017 151 128 u2 #_R26
 6018 152 129 u2 #_R26
 6019 153 134 u2 #_R26
 6020 154 135 u2 #_R26
 6021 155 136 u2 #_R26
 6022 156 137 u2 #_R26
 6023 138 112 u0 #_R28
 6024 139 161 u0 #_R28
 6025 142 162 u0 #_R28
 6026 143 163 u0 #_R28
 6027 148 165 u0 #_R28
 6028 149 166 u0 #_R28
 6029 151 167 u0 #_R28
 6030 152 168 u0 #_R28
 6031 138 110 u0 #_R29
 6032 140 116 u0 #_R29
 6033 141 117 u0 #_R29
 6034 142 120 u0 #_R29
 6035 143 121 u0 #_R29
 6036 144 122 u0 #_R29
 6037 145 123 u0 #_R29
 6038 148 125 u0 #_R29
 6039 151 130 u0 #_R29
 6040 152 131 u0 #_R29
 6041 153 132 u0 #_R29
 6042 154 133 u0 #_R29
 6043 157 136 u0 #_R29
 6044 158 137 u0 #_R29
 6045 3,159 148 a2 #_R2
 6046 3,160 149 a2 #_R2
 6047 3,161 150 a2 #_R2
 6048 3,162 163 a2 #_R2
 6049 3,167 168 a2 #_R2
 6050 163 3,162 d2 #_reverse__R2
 6051 164 3,169 d2 #_reverse__R2
 6052 165 3,170 d2 #_reverse__R2
 6053 166 3,171 d2 #_reverse__R2
 6054 168 3,167 d2 #_reverse__R2
 6055 159 113,114 d3 #_R4
 6056 160 113,116 d3 #_R4
 6057 161 89,91 d3 #_R4
 6058 162 39,140 d3 #_R4
 6059 163 39,141 d3 #_R4
 6060 164 113,141 d3 #_R4
 6061 165 89,115 d3 #_R4
 6062 166 89,117 d3 #_R4
 6063 167 56,140 d3 #_R4
 6064 168 56,141 d3 #_R4
 6065 162 39,140 d3max #_R5
 6066 163 39,141 d3max #_R5
 6067 164 113,141 d3max #_R5
 6068 167 56,140 d3max #_R5
 6069 168 56,141 d3max #_R5
 6070 5,162 157 a5 #_R8
 6071 5,163 158 a5 #_R8
 6072 52,162 167 a5 #_R8
 6073 52,163 168 a5 #_R8
 6074 167 52,162 d5 #_R9
 6075 168 52,163 d5 #_R9
 6076 163 172 p1 #_R10
 6077 160 169 p3 #_R12
 6078 159 169 p4 #_R14
 6079 5,160 5,169 p9 #_R19
 6080 5,161 5,170 p9 #_R19
 6081 5,166 5,172 p9 #_R19
 6082 19,160 19,169 p9 #_R19
 6083 19,161 19,170 p9 #_R19
 6084 19,166 19,172 p9 #_R19
 6085 24,160 24,169 p9 #_R19
 6086 24,161 24,170 p9 #_R19
 6087 24,166 24,172 p9 #_R19
 6088 25,160 25,169 p9 #_R19
 6089 25,161 25,170 p9 #_R19
 6090 25,166 25,172 p9 #_R19
 6091 27,160 27,169 p9 #_R19
 6092 27,161 27,170 p9 #_R19
 6093 27,166 27,172 p9 #_R19
 6094 28,160 28,169 p9 #_R19
 6095 28,161 28,170 p9 #_R19
 6096 28,166 28,172 p9 #_R19
 6097 32,160 32,169 p9 #_R19
 6098 32,161 32,170 p9 #_R19
 6099 32,166 32,172 p9 #_R19
 6100 33,160 33,169 p9 #_R19
 6101 33,161 33,170 p9 #_R19
 6102 33,166 33,172 p9 #_R19
 6103 34,160 34,169 p9 #_R19
 6104 34,161 34,170 p9 #_R19
 6105 34,166 34,172 p9 #_R19
 6106 35,160 35,169 p9 #_R19
 6107 35,161 35,170 p9 #_R19
 6108 35,166 35,172 p9 #_R19
 6109 37,160 37,169 p9 #_R19
 6110 37,161 37,170 p9 #_R19
 6111 37,166 37,172 p9 #_R19
 6112 38,160 38,169 p9 #_R19
 6113 38,161 38,170 p9 #_R19
 6114 38,166 38,172 p9 #_R19
 6115 42,160 42,169 p9 #_R19
 6116 42,161 42,170 p9 #_R19
 6117 42,166 42,172 p9 #_R19
 6118 46,160 46,169 p9 #_R19
 6119 46,161 46,170 p9 #_R19
 6120 46,166 46,172 p9 #_R19
 6121 49,160 49,169 p9 #_R19
 6122 49,161 49,170 p9 #_R19
 6123 49,166 49,172 p9 #_R19
 6124 52,160 52,169 p9 #_R19
 6125 52,161 52,170 p9 #_R19
 6126 52,166 52,172 p9 #_R19
 6127 53,160 53,169 p9 #_R19
 6128 53,161 53,170 p9 #_R19
 6129 53,166 53,172 p9 #_R19
 6130 54,160 54,169 p9 #_R19
 6131 54,161 54,170 p9 #_R19
 6132 54,166 54,172 p9 #_R19
 6133 55,160 55,169 p9 #_R19
 6134 55,161 55,170 p9 #_R19
 6135 55,166 55,172 p9 #_R19
 6136 56,160 56,169 p9 #_R19
 6137 56,161 56,170 p9 #_R19
 6138 56,166 56,172 p9 #_R19
 6139 57,160 57,169 p9 #_R19
 6140 57,161 57,170 p9 #_R19
 6141 57,166 57,172 p9 #_R19
 6142 58,160 58,169 p9 #_R19
 6143 58,161 58,170 p9 #_R19
 6144 58,166 58,172 p9 #_R19
 6145 59,160 59,169 p9 #_R19
 6146 59,161 59,170 p9 #_R19
 6147 59,166 59,172 p9 #_R19
 6148 60,160 60,169 p9 #_R19
 6149 60,161 60,170 p9 #_R19
 6150 60,166 60,172 p9 #_R19
 6151 61,160 61,169 p9 #_R19
 6152 61,161 61,170 p9 #_R19
 6153 61,166 61,172 p9 #_R19
 6154 62,160 62,169 p9 #_R19
 6155 62,161 62,170 p9 #_R19
 6156 62,166 62,172 p9 #_R19
 6157 63,160 63,169 p9 #_R19
 6158 63,161 63,170 p9 #_R19
 6159 63,166 63,172 p9 #_R19
 6160 64,160 64,169 p9 #_R19
 6161 64,161 64,170 p9 #_R19
 6162 64,166 64,172 p9 #_R19
 6163 65,160 65,169 p9 #_R19
 6164 65,161 65,170 p9 #_R19
 6165 65,166 65,172 p9 #_R19
 6166 66,160 66,169 p9 #_R19
 6167 66,161 66,170 p9 #_R19
 6168 66,166 66,172 p9 #_R19
 6169 67,160 67,169 p9 #_R19
 6170 67,161 67,170 p9 #_R19
 6171 67,166 67,172 p9 #_R19
 6172 68,160 68,169 p9 #_R19
 6173 68,161 68,170 p9 #_R19
 6174 68,166 68,172 p9 #_R19
 6175 70,160 70,169 p9 #_R19
 6176 70,161 70,170 p9 #_R19
 6177 70,166 70,172 p9 #_R19
 6178 72,160 72,169 p9 #_R19
 6179 72,161 72,170 p9 #_R19
 6180 72,166 72,172 p9 #_R19
 6181 79,160 79,169 p9 #_R19
 6182 79,161 79,170 p9 #_R19
 6183 79,166 79,172 p9 #_R19
 6184 80,160 80,169 p9 #_R19
 6185 80,161 80,170 p9 #_R19
 6186 80,166 80,172 p9 #_R19
 6187 81,160 81,169 p9 #_R19
 6188 81,161 81,170 p9 #_R19
 6189 81,166 81,172 p9 #_R19
 6190 82,160 82,169 p9 #_R19
 6191 82,161 82,170 p9 #_R19
 6192 82,166 82,172 p9 #_R19
 6193 83,160 83,169 p9 #_R19
 6194 83,161 83,170 p9 #_R19
 6195 83,166 83,172 p9 #_R19
 6196 84,160 84,169 p9 #_R19
 6197 84,161 84,170 p9 #_R19
 6198 84,166 84,172 p9 #_R19
 6199 85,160 85,169 p9 #_R19
 6200 85,161 85,170 p9 #_R19
 6201 85,166 85,172 p9 #_R19
 6202 86,160 86,169 p9 #_R19
 6203 86,161 86,170 p9 #_R19
 6204 86,166 86,172 p9 #_R19
 6205 100,160 100,169 p9 #_R19
 6206 100,161 100,170 p9 #_R19
 6207 100,166 100,172 p9 #_R19
 6208 101,160 101,169 p9 #_R19
 6209 101,161 101,170 p9 #_R19
 6210 101,166 101,172 p9 #_R19
 6211 102,160 102,169 p9 #_R19
 6212 102,161 102,170 p9 #_R19
 6213 102,166 102,172 p9 #_R19
 6214 103,160 103,169 p9 #_R19
 6215 103,161 103,170 p9 #_R19
 6216 103,166 103,172 p9 #_R19
 6217 104,160 104,169 p9 #_R19
 6218 104,161 104,170 p9 #_R19
 6219 104,166 104,172 p9 #_R19
 6220 105,160 105,169 p9 #_R19
 6221 105,161 105,170 p9 #_R19
 6222 105,166 105,172 p9 #_R19
 6223 106,160 106,169 p9 #_R19
 6224 106,161 106,170 p9 #_R19
 6225 106,166 106,172 p9 #_R19
 6226 107,160 107,169 p9 #_R19
 6227 107,161 107,170 p9 #_R19
 6228 107,166 107,172 p9 #_R19
 6229 108,160 108,169 p9 #_R19
 6230 108,161 108,170 p9 #_R19
 6231 108,166 108,172 p9 #_R19
 6232 109,160 109,169 p9 #_R19
 6233 109,161 109,170 p9 #_R19
 6234 109,166 109,172 p9 #_R19
 6235 126,160 126,169 p9 #_R19
 6236 126,161 126,170 p9 #_R19
 6237 126,166 126,172 p9 #_R19
 6238 127,160 127,169 p9 #_R19
 6239 127,161 127,170 p9 #_R19
 6240 127,166 127,172 p9 #_R19
 6241 128,160 128,169 p9 #_R19
 6242 128,161 128,170 p9 #_R19
 6243 128,166 128,172 p9 #_R19
 6244 129,160 129,169 p9 #_R19
 6245 129,161 129,170 p9 #_R19
 6246 129,166 129,172 p9 #_R19
 6247 130,160 130,169 p9 #_R19
 6248 130,161 130,170 p9 #_R19
 6249 130,166 130,172 p9 #_R19
 6250 131,160 131,169 p9 #_R19
 6251 131,161 131,170 p9 #_R19
 6252 131,166 131,172 p9 #_R19
 6253 132,160 132,169 p9 #_R19
 6254 132,161 132,170 p9 #_R19
 6255 132,166 132,172 p9 #_R19
 6256 133,160 133,169 p9 #_R19
 6257 133,161 133,170 p9 #_R19
 6258 133,166 133,172 p9 #_R19
 6259 134,160 134,169 p9 #_R19
 6260 134,161 134,170 p9 #_R19
 6261 134,166 134,172 p9 #_R19
 6262 135,160 135,169 p9 #_R19
 6263 135,161 135,170 p9 #_R19
 6264 135,166 135,172 p9 #_R19
 6265 136,160 136,169 p9 #_R19
 6266 136,161 136,170 p9 #_R19
 6267 136,166 136,172 p9 #_R19
 6268 137,160 137,169 p9 #_R19
 6269 137,161 137,170 p9 #_R19
 6270 137,166 137,172 p9 #_R19
 6271 151,160 151,169 p9 #_R19
 6272 151,161 151,170 p9 #_R19
 6273 151,166 151,172 p9 #_R19
 6274 152,160 152,169 p9 #_R19
 6275 152,161 152,170 p9 #_R19
 6276 152,166 152,172 p9 #_R19
 6277 153,160 153,169 p9 #_R19
 6278 153,161 153,170 p9 #_R19
 6279 153,166 153,172 p9 #_R19
 6280 154,160 154,169 p9 #_R19
 6281 154,161 154,170 p9 #_R19
 6282 154,166 154,172 p9 #_R19
 6283 155,160 155,169 p9 #_R19
 6284 155,161 155,170 p9 #_R19
 6285 155,166 155,172 p9 #_R19
 6286 156,160 156,169 p9 #_R19
 6287 156,161 156,170 p9 #_R19
 6288 156,166 156,172 p9 #_R19
 6289 157,160 157,169 p9 #_R19
 6290 157,161 157,170 p9 #_R19
 6291 157,166 157,172 p9 #_R19
 6292 158,160 158,169 p9 #_R19
 6293 158,161 158,170 p9 #_R19
 6294 158,166 158,172 p9 #_R19
 6295 1,167 12,167 p9 #_R19
 6296 9,167 16,167 p9 #_R19
 6297 10,167 20,167 p9 #_R19
 6298 11,167 21,167 p9 #_R19
 6299 14,167 22,167 p9 #_R19
 6300 15,167 23,167 p9 #_R19
 6301 17,167 29,167 p9 #_R19
 6302 18,167 30,167 p9 #_R19
 6303 24,167 37,167 p9 #_R19
 6304 25,167 38,167 p9 #_R19
 6305 26,167 41,167 p9 #_R19
 6306 31,167 43,167 p9 #_R19
 6307 32,167 67,167 p9 #_R19
 6308 33,167 65,167 p9 #_R19
 6309 34,167 68,167 p9 #_R19
 6310 35,167 66,167 p9 #_R19
 6311 44,167 75,167 p9 #_R19
 6312 45,167 73,167 p9 #_R19
 6313 46,167 79,167 p9 #_R19
 6314 47,167 76,167 p9 #_R19
 6315 48,167 74,167 p9 #_R19
 6316 49,167 80,167 p9 #_R19
 6317 54,167 62,167 p9 #_R19
 6318 55,167 63,167 p9 #_R19
 6319 58,167 85,167 p9 #_R19
 6320 59,167 83,167 p9 #_R19
 6321 60,167 86,167 p9 #_R19
 6322 61,167 84,167 p9 #_R19
 6323 69,167 93,167 p9 #_R19
 6324 70,167 100,167 p9 #_R19
 6325 71,167 94,167 p9 #_R19
 6326 72,167 101,167 p9 #_R19
 6327 77,167 99,167 p9 #_R19
 6328 78,167 98,167 p9 #_R19
 6329 81,167 102,167 p9 #_R19
 6330 82,167 103,167 p9 #_R19
 6331 87,167 112,167 p9 #_R19
 6332 88,167 111,167 p9 #_R19
 6333 91,167 114,167 p9 #_R19
 6334 92,167 115,167 p9 #_R19
 6335 95,167 118,167 p9 #_R19
 6336 96,167 119,167 p9 #_R19
 6337 97,167 124,167 p9 #_R19
 6338 104,167 126,167 p9 #_R19
 6339 105,167 127,167 p9 #_R19
 6340 106,167 128,167 p9 #_R19
 6341 107,167 129,167 p9 #_R19
 6342 108,167 134,167 p9 #_R19
 6343 109,167 135,167 p9 #_R19
 6344 110,167 138,167 p9 #_R19
 6345 116,167 140,167 p9 #_R19
 6346 117,167 141,167 p9 #_R19
 6347 120,167 142,167 p9 #_R19
 6348 121,167 143,167 p9 #_R19
 6349 122,167 144,167 p9 #_R19
 6350 123,167 145,167 p9 #_R19
 6351 125,167 148,167 p9 #_R19
 6352 130,167 151,167 p9 #_R19
 6353 131,167 152,167 p9 #_R19
 6354 132,167 153,167 p9 #_R19
 6355 133,167 154,167 p9 #_R19
 6356 136,167 157,167 p9 #_R19
 6357 137,167 158,167 p9 #_R19
 6358 139,167 159,167 p9 #_R19
 6359 146,167 162,167 p9 #_R19
 6360 147,167 163,167 p9 #_R19
 6361 149,167 164,167 p9 #_R19
 6362 150,167 165,167 p9 #_R19
 6363 155,167 167,167 p9 #_R19
 6364 156,167 167,168 p9 #_R19
 6365 160,167 167,169 p9 #_R19
 6366 161,167 167,170 p9 #_R19
 6367 166,167 167,172 p9 #_R19
 6368 1,168 12,168 p9 #_R19
 6369 9,168 16,168 p9 #_R19
 6370 10,168 20,168 p9 #_R19
 6371 11,168 21,168 p9 #_R19
 6372 14,168 22,168 p9 #_R19
 6373 15,168 23,168 p9 #_R19
 6374 17,168 29,168 p9 #_R19
 6375 18,168 30,168 p9 #_R19
 6376 24,168 37,168 p9 #_R19
 6377 25,168 38,168 p9 #_R19
 6378 26,168 41,168 p9 #_R19
 6379 31,168 43,168 p9 #_R19
 6380 32,168 67,168 p9 #_R19
 6381 33,168 65,168 p9 #_R19
 6382 34,168 68,168 p9 #_R19
 6383 35,168 66,168 p9 #_R19
 6384 44,168 75,168 p9 #_R19
 6385 45,168 73,168 p9 #_R19
 6386 46,168 79,168 p9 #_R19
 6387 47,168 76,168 p9 #_R19
 6388 48,168 74,168 p9 #_R19
 6389 49,168 80,168 p9 #_R19
 6390 54,168 62,168 p9 #_R19
 6391 55,168 63,168 p9 #_R19
 6392 58,168 85,168 p9 #_R19
 6393 59,168 83,168 p9 #_R19
 6394 60,168 86,168 p9 #_R19
 6395 61,168 84,168 p9 #_R19
 6396 69,168 93,168 p9 #_R19
 6397 70,168 100,168 p9 #_R19
 6398 71,168 94,168 p9 #_R19
 6399 72,168 101,168 p9 #_R19
 6400 77,168 99,168 p9 #_R19
 6401 78,168 98,168 p9 #_R19
 6402 81,168 102,168 p9 #_R19
 6403 82,168 103,168 p9 #_R19
 6404 87,168 112,168 p9 #_R19
 6405 88,168 111,168 p9 #_R19
 6406 91,168 114,168 p9 #_R19
 6407 92,168 115,168 p9 #_R19
 6408 95,168 118,168 p9 #_R19
 6409 96,168 119,168 p9 #_R19
 6410 97,168 124,168 p9 #_R19
 6411 104,168 126,168 p9 #_R19
 6412 105,168 127,168 p9 #_R19
 6413 106,168 128,168 p9 #_R19
 6414 107,168 129,168 p9 #_R19
 6415 108,168 134,168 p9 #_R19
 6416 109,168 135,168 p9 #_R19
 6417 110,168 138,168 p9 #_R19
 6418 116,168 140,168 p9 #_R19
 6419 117,168 141,168 p9 #_R19
 6420 120,168 142,168 p9 #_R19
 6421 121,168 143,168 p9 #_R19
 6422 122,168 144,168 p9 #_R19
 6423 123,168 145,168 p9 #_R19
 6424 125,168 148,168 p9 #_R19
 6425 130,168 151,168 p9 #_R19
 6426 131,168 152,168 p9 #_R19
 6427 132,168 153,168 p9 #_R19
 6428 133,168 154,168 p9 #_R19
 6429 136,168 157,168 p9 #_R19
 6430 137,168 158,168 p9 #_R19
 6431 139,168 159,168 p9 #_R19
 6432 146,168 162,168 p9 #_R19
 6433 147,168 163,168 p9 #_R19
 6434 149,168 164,168 p9 #_R19
 6435 150,168 165,168 p9 #_R19
 6436 155,168 167,168 p9 #_R19
 6437 156,168 168,168 p9 #_R19
 6438 160,168 168,169 p9 #_R19
 6439 161,168 168,170 p9 #_R19
 6440 166,168 168,172 p9 #_R19
 6441 159 118 u0 #_R20
 6442 160 120 u0 #_R20
 6443 161 122 u0 #_R20
 6444 164 143 u0 #_R20
 6445 165 145 u0 #_R20
 6446 166 147 u0 #_R20
 6447 159 139 u1 #_R22
 6448 162 146 u1 #_R22
 6449 163 147 u1 #_R22
 6450 164 149 u1 #_R22
 6451 165 150 u1 #_R22
 6452 167 155 u1 #_R22
 6453 168 156 u1 #_R22
 6454 159 138 u0 #_R23
 6455 161 87 u0 #_R23
 6456 165 99 u0 #_R23
 6457 160 139 _rateLaw2 #_R24
 6458 162 144 _rateLaw2 #_R24
 6459 163 145 _rateLaw2 #_R24
 6460 164 148 _rateLaw2 #_R24
 6461 166 150 _rateLaw2 #_R24
 6462 167 153 _rateLaw2 #_R24
 6463 168 154 _rateLaw2 #_R24
 6464 167 157 u2 #_R26
 6465 168 158 u2 #_R26
 6466 159 170 u0 #_R28
 6467 160 171 u0 #_R28
 6468 164 172 u0 #_R28
 6469 159 139 u0 #_R29
 6470 162 146 u0 #_R29
 6471 163 147 u0 #_R29
 6472 164 149 u0 #_R29
 6473 165 150 u0 #_R29
 6474 167 155 u0 #_R29
 6475 168 156 u0 #_R29
 6476 3,169 164 a2 #_R2
 6477 3,170 165 a2 #_R2
 6478 3,171 166 a2 #_R2
 6479 172 3,173 d2 #_reverse__R2
 6480 169 113,140 d3 #_R4
 6481 170 89,114 d3 #_R4
 6482 171 89,116 d3 #_R4
 6483 172 89,141 d3 #_R4
 6484 169 113,140 d3max #_R5
 6485 172 89,141 d3max #_R5
 6486 5,171 5,173 p9 #_R19
 6487 19,171 19,173 p9 #_R19
 6488 24,171 24,173 p9 #_R19
 6489 25,171 25,173 p9 #_R19
 6490 27,171 27,173 p9 #_R19
 6491 28,171 28,173 p9 #_R19
 6492 32,171 32,173 p9 #_R19
 6493 33,171 33,173 p9 #_R19
 6494 34,171 34,173 p9 #_R19
 6495 35,171 35,173 p9 #_R19
 6496 37,171 37,173 p9 #_R19
 6497 38,171 38,173 p9 #_R19
 6498 42,171 42,173 p9 #_R19
 6499 46,171 46,173 p9 #_R19
 6500 49,171 49,173 p9 #_R19
 6501 52,171 52,173 p9 #_R19
 6502 53,171 53,173 p9 #_R19
 6503 54,171 54,173 p9 #_R19
 6504 55,171 55,173 p9 #_R19
 6505 56,171 56,173 p9 #_R19
 6506 57,171 57,173 p9 #_R19
 6507 58,171 58,173 p9 #_R19
 6508 59,171 59,173 p9 #_R19
 6509 60,171 60,173 p9 #_R19
 6510 61,171 61,173 p9 #_R19
 6511 62,171 62,173 p9 #_R19
 6512 63,171 63,173 p9 #_R19
 6513 64,171 64,173 p9 #_R19
 6514 65,171 65,173 p9 #_R19
 6515 66,171 66,173 p9 #_R19
 6516 67,171 67,173 p9 #_R19
 6517 68,171 68,173 p9 #_R19
 6518 70,171 70,173 p9 #_R19
 6519 72,171 72,173 p9 #_R19
 6520 79,171 79,173 p9 #_R19
 6521 80,171 80,173 p9 #_R19
 6522 81,171 81,173 p9 #_R19
 6523 82,171 82,173 p9 #_R19
 6524 83,171 83,173 p9 #_R19
 6525 84,171 84,173 p9 #_R19
 6526 85,171 85,173 p9 #_R19
 6527 86,171 86,173 p9 #_R19
 6528 100,171 100,173 p9 #_R19
 6529 101,171 101,173 p9 #_R19
 6530 102,171 102,173 p9 #_R19
 6531 103,171 103,173 p9 #_R19
 6532 104,171 104,173 p9 #_R19
 6533 105,171 105,173 p9 #_R19
 6534 106,171 106,173 p9 #_R19
 6535 107,171 107,173 p9 #_R19
 6536 108,171 108,173 p9 #_R19
 6537 109,171 109,173 p9 #_R19
 6538 126,171 126,173 p9 #_R19
 6539 127,171 127,173 p9 #_R19
 6540 128,171 128,173 p9 #_R19
 6541 129,171 129,173 p9 #_R19
 6542 130,171 130,173 p9 #_R19
 6543 131,171 131,173 p9 #_R19
 6544 132,171 132,173 p9 #_R19
 6545 133,171 133,173 p9 #_R19
 6546 134,171 134,173 p9 #_R19
 6547 135,171 135,173 p9 #_R19
 6548 136,171 136,173 p9 #_R19
 6549 137,171 137,173 p9 #_R19
 6550 151,171 151,173 p9 #_R19
 6551 152,171 152,173 p9 #_R19
 6552 153,171 153,173 p9 #_R19
 6553 154,171 154,173 p9 #_R19
 6554 155,171 155,173 p9 #_R19
 6555 156,171 156,173 p9 #_R19
 6556 157,171 157,173 p9 #_R19
 6557 158,171 158,173 p9 #_R19
 6558 167,171 167,173 p9 #_R19
 6559 168,171 168,173 p9 #_R19
 6560 169 142 u0 #_R20
 6561 170 144 u0 #_R20
 6562 171 146 u0 #_R20
 6563 172 163 u0 #_R20
 6564 169 160 u1 #_R22
 6565 170 161 u1 #_R22
 6566 172 166 u1 #_R22
 6567 170 112 u0 #_R23
 6568 169 159 _rateLaw2 #_R24
 6569 171 161 _rateLaw2 #_R24
 6570 172 165 _rateLaw2 #_R24
 6571 169 173 u0 #_R28
 6572 169 160 u0 #_R29
 6573 170 161 u0 #_R29
 6574 172 166 u0 #_R29
 6575 3,173 172 a2 #_R2
 6576 173 89,140 d3 #_R4
 6577 173 89,140 d3max #_R5
 6578 173 162 u0 #_R20
 6579 173 171 u1 #_R22
 6580 173 170 _rateLaw2 #_R24
 6581 173 171 u0 #_R29
end reactions
begin groups
    1 EIF4EBP1_P           26,31,36,41,43
    2 AMBRA1_p             51
end groups
