# Supplementary material for: Automated visualization of rule-based models
Source: PLoS Comput Biol. 2017 Nov 13;13(11):e1005857. doi: 10.1371/journal.pcbi.1005857 (PMC5703574; doi:10.1371/journal.pcbi.1005857)
Supplement: S2 Dataset — (ZIP) [file pcbi.1005857.s010.zip › model_analysis/models/rxn/Thomson2011.bngl]

#Model extracted on 2008_01_24_15h08m33s
#For model documentation, see http://yeastpheromonemodel.org/ModelDocs/2008_01_24_15h08m33s/
begin parameters
	Avogadros_number=6.0221415*10^23
	Cell_tot_conc=1
	Cell_volume=29e-15
	Fus3_num=8480
	Fus3_tot_conc=Fus3_num*1e6/(Cell_volume*Avogadros_number)
	kcat_Msg5_MAPK_PO4=0.08
	kcat_Ptp_MAPK_PO4=1
	kcat_Ste11pSSte5Ste7_pS=kcat_Ste11pSpSpTSte5Ste7_pS/Ste11_pS_only_PO4_factor
	kcat_Ste11pSSte5Ste7pS_pT=kcat_Ste11pSpSpTSte5Ste7pS_pT/Ste11_pS_only_PO4_factor
	kcat_Ste11pSpSSte5Ste7_pS=kcat_Ste11pSpSpTSte5Ste7_pS
	kcat_Ste11pSpSSte5Ste7pS_pT=kcat_Ste11pSpSpTSte5Ste7pS_pT
	kcat_Ste11pSpSpTSte5Ste7_pS=1
	kcat_Ste11pSpSpTSte5Ste7pS_pT=1
	kcat_Ste4Ste18Ste5Ste11_pS=1
	kcat_Ste4Ste18Ste5Ste11pS_pS=kcat_Ste4Ste18Ste5Ste11_pS
	kcat_Ste4Ste18Ste5Ste11pSpS_pT=kcat_Ste4Ste18Ste5Ste11_pS
	kcat_Ste5Ste7pSFus3_pT=kcat_Ste5Ste7pSpTFus3_pT/Ste7_pS_only_PO4_factor
	kcat_Ste5Ste7pSFus3_pY=kcat_Ste5Ste7pSpTFus3_pY/Ste7_pS_only_PO4_factor
	kcat_Ste5Ste7pSFus3pT_pY=kcat_Ste5Ste7pSpTFus3pT_pY/Ste7_pS_only_PO4_factor
	kcat_Ste5Ste7pSFus3pY_pT=kcat_Ste5Ste7pSpTFus3pY_pT/Ste7_pS_only_PO4_factor
	kcat_Ste5Ste7pSpTFus3_pT=0.008
	kcat_Ste5Ste7pSpTFus3_pY=1
	kcat_Ste5Ste7pSpTFus3pT_pY=0.45
	kcat_Ste5Ste7pSpTFus3pY_pT=0.007
	kcat_nonspecific_dephosph=1
	Kd_Msg5_MAPK=1.4
	Kd_Ste5_Fus3=1
	Kd_Ste5_Ste11=0.106
	Kd_Ste5_Ste7=0.101
	Kd_Ste7_MAPK=0.1
	kdilution=1.28*10^(-4)
	kdilutionsynth_Fus3=Fus3_tot_conc*kdilution
	kdilutionsynth_Msg5=Msg5_tot_conc*kdilution
	kdilutionsynth_Ptp=Ptp_tot_conc*kdilution
	kdilutionsynth_Ste11=Ste11_tot_conc*kdilution
	kdilutionsynth_Ste4Ste18=Ste4_tot_conc*kdilution
	kdilutionsynth_Ste5=Ste5_tot_conc*kdilution
	kdilutionsynth_Ste7=Ste7_tot_conc*kdilution
	koff_Msg5_MAPK=kon_Msg5_MAPK*Kd_Msg5_MAPK
	koff_Ptp_MAPK=1
	koff_Ste4Ste18_Ste5=1
	koff_Ste5_Fus3=2.3
	koff_Ste5_Ste11=kon_Ste5_Ste11*Kd_Ste5_Ste11
	koff_Ste5_Ste7=kon_Ste5_Ste7*Kd_Ste5_Ste7
	koff_Ste7_MAPK=kon_Ste7_MAPK*Kd_Ste7_MAPK
	kon_Msg5_MAPK=1
	kon_Ptp_MAPK=1
	kon_Ste4Ste18_Ste5=1
	kon_Ste5_Fus3=koff_Ste5_Fus3/Kd_Ste5_Fus3
	kon_Ste5_Ste11=1
	kon_Ste5_Ste7=1
	kon_Ste7_MAPK=1
	Msg5_num=538
	Msg5_tot_conc=Msg5_num*1e6/(Cell_volume*Avogadros_number)
	Ptp_num=917
	Ptp_tot_conc=Ptp_num*1e6/(Cell_volume*Avogadros_number)
	Ste11_num=736
	Ste11_pS_only_PO4_factor=1
	Ste11_tot_conc=Ste11_num*1e6/(Cell_volume*Avogadros_number)
	Ste4_num=9000
	Ste4_tot_conc=Ste4_num*1e6/(Cell_volume*Avogadros_number)
	Ste5_num=1900
	Ste5_tot_conc=Ste5_num*1e6/(Cell_volume*Avogadros_number)
	Ste7_num=672
	Ste7_pS_only_PO4_factor=1
	Ste7_tot_conc=Ste7_num*1e6/(Cell_volume*Avogadros_number)
dummy_param=1
koff_Gpa1_Ste4=1
kbind_Gpa1_Ste4=1
koff_Gpa1_Ste4_0nM=1
kbind_Gpa1_Ste4_0nM=1
koff_Gpa1_Ste4_0_1nM=1
kbind_Gpa1_Ste4_0_1nM=1
koff_Gpa1_Ste4_100nM=1
kbind_Gpa1_Ste4_100nM=1
end parameters
begin molecule types
	Cell
	Fus3(docking_site,T180~none~PO4,Y182~none~PO4)
	Msg5(MAPK_site)
	Ptp(MAPK_site)
	Ste11(Ste5_site,S302_S306_T307~none~pS~pSpS~pSpSpT)
	Ste4(Gpa1_site~none~Gpa1,Ste5_site)
	Ste5(Ste4_site,Ste11_site,Ste7_site,MAPK_site)
	Ste7(Ste5_site,MAPK_site,S359_T363~none~pS~pSpT)
end molecule types
begin seed species
	Cell Cell_tot_conc
	Fus3(docking_site,T180~none,Y182~none) Fus3_tot_conc
	Msg5(MAPK_site) Msg5_tot_conc
	Ptp(MAPK_site) Ptp_tot_conc
	Ste11(Ste5_site,S302_S306_T307~none) Ste11_tot_conc
	Ste4(Gpa1_site~none,Ste5_site) Ste4_tot_conc
	Ste5(Ste4_site,Ste11_site,Ste7_site,MAPK_site) Ste5_tot_conc
	Ste7(Ste5_site,MAPK_site,S359_T363~none) Ste7_tot_conc
end seed species
begin reaction rules
#G protein activation
Ste4(Gpa1_site~Gpa1) -> \
Ste4(Gpa1_site~none) \
koff_Gpa1_Ste4
Ste4(Gpa1_site~none,Ste5_site) -> \
Ste4(Gpa1_site~Gpa1,Ste5_site) \
kbind_Gpa1_Ste4
#MAPK_phosphorylation_cascade
	Ste4(Ste5_site!3).Ste5(Ste4_site!3,Ste11_site!4).Ste11(Ste5_site!4,S302_S306_T307~none) -> \
		Ste4(Ste5_site!3).Ste5(Ste4_site!3,Ste11_site!4).Ste11(Ste5_site!4,S302_S306_T307~pS) \
		kcat_Ste4Ste18Ste5Ste11_pS
	Ste4(Ste5_site!3).Ste5(Ste4_site!3,Ste11_site!4).Ste11(Ste5_site!4,S302_S306_T307~pS) -> \
		Ste4(Ste5_site!3).Ste5(Ste4_site!3,Ste11_site!4).Ste11(Ste5_site!4,S302_S306_T307~pSpS) \
		kcat_Ste4Ste18Ste5Ste11pS_pS
	Ste4(Ste5_site!3).Ste5(Ste4_site!3,Ste11_site!4).Ste11(Ste5_site!4,S302_S306_T307~pSpS) -> \
		Ste4(Ste5_site!3).Ste5(Ste4_site!3,Ste11_site!4).Ste11(Ste5_site!4,S302_S306_T307~pSpSpT) \
		kcat_Ste4Ste18Ste5Ste11pSpS_pT
	Ste11(Ste5_site!2,S302_S306_T307~pS).Ste5(Ste11_site!2,Ste7_site!3).Ste7(Ste5_site!3,S359_T363~none) -> \
		Ste11(Ste5_site!2,S302_S306_T307~pS).Ste5(Ste11_site!2,Ste7_site!3).Ste7(Ste5_site!3,S359_T363~pS) \
		kcat_Ste11pSSte5Ste7_pS
	Ste11(Ste5_site!2,S302_S306_T307~pS).Ste5(Ste11_site!2,Ste7_site!3).Ste7(Ste5_site!3,S359_T363~pS) -> \
		Ste11(Ste5_site!2,S302_S306_T307~pS).Ste5(Ste11_site!2,Ste7_site!3).Ste7(Ste5_site!3,S359_T363~pSpT) \
		kcat_Ste11pSSte5Ste7pS_pT
	Ste11(Ste5_site!2,S302_S306_T307~pSpS).Ste5(Ste11_site!2,Ste7_site!3).Ste7(Ste5_site!3,S359_T363~none) -> \
		Ste11(Ste5_site!2,S302_S306_T307~pSpS).Ste5(Ste11_site!2,Ste7_site!3).Ste7(Ste5_site!3,S359_T363~pS) \
		kcat_Ste11pSpSSte5Ste7_pS
	Ste11(Ste5_site!2,S302_S306_T307~pSpS).Ste5(Ste11_site!2,Ste7_site!3).Ste7(Ste5_site!3,S359_T363~pS) -> \
		Ste11(Ste5_site!2,S302_S306_T307~pSpS).Ste5(Ste11_site!2,Ste7_site!3).Ste7(Ste5_site!3,S359_T363~pSpT) \
		kcat_Ste11pSpSSte5Ste7pS_pT
	Ste11(Ste5_site!2,S302_S306_T307~pSpSpT).Ste5(Ste11_site!2,Ste7_site!3).Ste7(Ste5_site!3,S359_T363~none) -> \
		Ste11(Ste5_site!2,S302_S306_T307~pSpSpT).Ste5(Ste11_site!2,Ste7_site!3).Ste7(Ste5_site!3,S359_T363~pS) \
		kcat_Ste11pSpSpTSte5Ste7_pS
	Ste11(Ste5_site!2,S302_S306_T307~pSpSpT).Ste5(Ste11_site!2,Ste7_site!3).Ste7(Ste5_site!3,S359_T363~pS) -> \
		Ste11(Ste5_site!2,S302_S306_T307~pSpSpT).Ste5(Ste11_site!2,Ste7_site!3).Ste7(Ste5_site!3,S359_T363~pSpT) \
		kcat_Ste11pSpSpTSte5Ste7pS_pT
	Ste7(Ste5_site!2,MAPK_site,S359_T363~pS).Ste5(Ste7_site!2,MAPK_site!3).Fus3(docking_site!3,T180~none,Y182~none) -> \
		Ste7(Ste5_site!2,MAPK_site,S359_T363~pS).Ste5(Ste7_site!2,MAPK_site!3).Fus3(docking_site!3,T180~none,Y182~PO4) \
		kcat_Ste5Ste7pSFus3_pY
	Ste7(Ste5_site!2,MAPK_site,S359_T363~pS).Ste5(Ste7_site!2,MAPK_site!3).Fus3(docking_site!3,T180~none,Y182~PO4) -> \
		Ste7(Ste5_site!2,MAPK_site,S359_T363~pS).Ste5(Ste7_site!2,MAPK_site!3).Fus3(docking_site!3,T180~PO4,Y182~PO4) \
		kcat_Ste5Ste7pSFus3pY_pT
	Ste7(Ste5_site!2,MAPK_site,S359_T363~pS).Ste5(Ste7_site!2,MAPK_site!3).Fus3(docking_site!3,T180~none,Y182~none) -> \
		Ste7(Ste5_site!2,MAPK_site,S359_T363~pS).Ste5(Ste7_site!2,MAPK_site!3).Fus3(docking_site!3,T180~PO4,Y182~none) \
		kcat_Ste5Ste7pSFus3_pT
	Ste7(Ste5_site!2,MAPK_site,S359_T363~pS).Ste5(Ste7_site!2,MAPK_site!3).Fus3(docking_site!3,T180~PO4,Y182~none) -> \
		Ste7(Ste5_site!2,MAPK_site,S359_T363~pS).Ste5(Ste7_site!2,MAPK_site!3).Fus3(docking_site!3,T180~PO4,Y182~PO4) \
		kcat_Ste5Ste7pSFus3pT_pY
	Ste7(Ste5_site!2,MAPK_site,S359_T363~pSpT).Ste5(Ste7_site!2,MAPK_site!3).Fus3(docking_site!3,T180~none,Y182~none) -> \
		Ste7(Ste5_site!2,MAPK_site,S359_T363~pSpT).Ste5(Ste7_site!2,MAPK_site!3).Fus3(docking_site!3,T180~none,Y182~PO4) \
		kcat_Ste5Ste7pSpTFus3_pY
	Ste7(Ste5_site!2,MAPK_site,S359_T363~pSpT).Ste5(Ste7_site!2,MAPK_site!3).Fus3(docking_site!3,T180~none,Y182~PO4) -> \
		Ste7(Ste5_site!2,MAPK_site,S359_T363~pSpT).Ste5(Ste7_site!2,MAPK_site!3).Fus3(docking_site!3,T180~PO4,Y182~PO4) \
		kcat_Ste5Ste7pSpTFus3pY_pT
	Ste7(Ste5_site!2,MAPK_site,S359_T363~pSpT).Ste5(Ste7_site!2,MAPK_site!3).Fus3(docking_site!3,T180~none,Y182~none) -> \
		Ste7(Ste5_site!2,MAPK_site,S359_T363~pSpT).Ste5(Ste7_site!2,MAPK_site!3).Fus3(docking_site!3,T180~PO4,Y182~none) \
		kcat_Ste5Ste7pSpTFus3_pT
	Ste7(Ste5_site!2,MAPK_site,S359_T363~pSpT).Ste5(Ste7_site!2,MAPK_site!3).Fus3(docking_site!3,T180~PO4,Y182~none) -> \
		Ste7(Ste5_site!2,MAPK_site,S359_T363~pSpT).Ste5(Ste7_site!2,MAPK_site!3).Fus3(docking_site!3,T180~PO4,Y182~PO4) \
		kcat_Ste5Ste7pSpTFus3pT_pY
#MAPK/phosphatase_interactions
	Ptp(MAPK_site) + Fus3(docking_site,Y182~PO4) <-> \
		Ptp(MAPK_site!1).Fus3(docking_site!1,Y182~PO4) \
		kon_Ptp_MAPK,	koff_Ptp_MAPK
	Ptp(MAPK_site!1).Fus3(docking_site!1,Y182~PO4) -> \
		Ptp(MAPK_site) + Fus3(docking_site,Y182~none) \
		kcat_Ptp_MAPK_PO4
	Msg5(MAPK_site) + Fus3(docking_site,T180~PO4,Y182~none) <-> \
		Msg5(MAPK_site!1).Fus3(docking_site!1,T180~PO4,Y182~none) \
		kon_Msg5_MAPK,	koff_Msg5_MAPK
	Msg5(MAPK_site) + Fus3(docking_site,T180~none,Y182~PO4) <-> \
		Msg5(MAPK_site!1).Fus3(docking_site!1,T180~none,Y182~PO4) \
		kon_Msg5_MAPK,	koff_Msg5_MAPK
	Msg5(MAPK_site) + Fus3(docking_site,T180~PO4,Y182~PO4) <-> \
		Msg5(MAPK_site!1).Fus3(docking_site!1,T180~PO4,Y182~PO4) \
		kon_Msg5_MAPK,	koff_Msg5_MAPK
	Msg5(MAPK_site!1).Fus3(docking_site!1,Y182~PO4) -> \
		Msg5(MAPK_site) + Fus3(docking_site,Y182~none) \
		kcat_Msg5_MAPK_PO4
	Msg5(MAPK_site!1).Fus3(docking_site!1,T180~PO4,Y182~none) -> \
		Msg5(MAPK_site) + Fus3(docking_site,T180~none,Y182~none) \
		kcat_Msg5_MAPK_PO4
#Non-specific_dephosphorylation
	Fus3(T180~PO4) -> \
		Fus3(T180~none) \
		kcat_nonspecific_dephosph
	Fus3(Y182~PO4) -> \
		Fus3(Y182~none) \
		kcat_nonspecific_dephosph
	Ste7(S359_T363~pSpT) -> \
		Ste7(S359_T363~pS) \
		kcat_nonspecific_dephosph
	Ste7(S359_T363~pS) -> \
		Ste7(S359_T363~none) \
		kcat_nonspecific_dephosph
	Ste11(S302_S306_T307~pSpSpT) -> \
		Ste11(S302_S306_T307~pSpS) \
		kcat_nonspecific_dephosph
	Ste11(S302_S306_T307~pSpS) -> \
		Ste11(S302_S306_T307~pS) \
		kcat_nonspecific_dephosph
	Ste11(S302_S306_T307~pS) -> \
		Ste11(S302_S306_T307~none) \
		kcat_nonspecific_dephosph
#Protein_dilution/synthesis_due_to_cell_growth
	#{MatchOnce}* + Cell -> \
	#	Cell \
	#	kdilution	exclude_reactants(1,Cell)
	Cell -> \
		Cell + Fus3(docking_site,T180~none,Y182~none) \
		kdilutionsynth_Fus3
	Cell -> \
		Cell + Msg5(MAPK_site) \
		kdilutionsynth_Msg5
	Cell -> \
		Cell + Ptp(MAPK_site) \
		kdilutionsynth_Ptp
	Cell -> \
		Cell + Ste4(Gpa1_site~none,Ste5_site) \
		kdilutionsynth_Ste4Ste18
	Cell -> \
		Cell + Ste5(Ste4_site,Ste11_site,Ste7_site,MAPK_site) \
		kdilutionsynth_Ste5
	Cell -> \
		Cell + Ste7(Ste5_site,MAPK_site,S359_T363~none) \
		kdilutionsynth_Ste7
	Cell -> \
		Cell + Ste11(Ste5_site,S302_S306_T307~none) \
		kdilutionsynth_Ste11
#Ste4:Ste18/Ste5_interactions_and_Ste5_dimerization/oligomerization
	Ste4(Gpa1_site~none,Ste5_site) + Ste5(Ste4_site) <-> \
		Ste4(Gpa1_site~none,Ste5_site!1).Ste5(Ste4_site!1) \
		kon_Ste4Ste18_Ste5,	koff_Ste4Ste18_Ste5
#Ste5/MAPK_cascade_interactions
	Ste5(Ste11_site) + Ste11(Ste5_site) <-> \
		Ste5(Ste11_site!1).Ste11(Ste5_site!1) \
		kon_Ste5_Ste11,	koff_Ste5_Ste11
	Ste5(Ste7_site) + Ste7(Ste5_site,MAPK_site) <-> \
		Ste5(Ste7_site!1).Ste7(Ste5_site!1,MAPK_site) \
		kon_Ste5_Ste7,	koff_Ste5_Ste7
	Ste5(MAPK_site) + Fus3(docking_site) <-> \
		Ste5(MAPK_site!1).Fus3(docking_site!1) \
		kon_Ste5_Fus3,	koff_Ste5_Fus3
#Ste7/MAPK_interactions
	Ste7(Ste5_site,MAPK_site) + Fus3(docking_site) <-> \
		Ste7(Ste5_site,MAPK_site!1).Fus3(docking_site!1) \
		kon_Ste7_MAPK,	koff_Ste7_MAPK
end reaction rules
begin observables
Molecules Ste11_tot Ste11
Molecules Ste7_tot Ste7
Molecules Fus3_tot Fus3
Molecules Ste5_tot Ste5
Species Ste4_Ste5 Ste4(Ste5_site!1).Ste5(Ste4_site!1)
Species free_Ste4 Ste4(Gpa1_site~none)
Molecules Ste11 Ste11(S302_S306_T307~none)
Molecules Ste11P Ste11(S302_S306_T307~pS)
Molecules Ste11PP Ste11(S302_S306_T307~pSpS)
Molecules Ste11PPP Ste11(S302_S306_T307~pSpSpT)
Molecules Ste7 Ste7(S359_T363~none)
Molecules Ste7P Ste7(S359_T363~pS)
Molecules Ste7PP Ste7(S359_T363~pSpT)
Molecules Fus3 Fus3(T180~none,Y182~none)
Molecules Fus3pY Fus3(T180~none,Y182~PO4)
Molecules Fus3pT Fus3(T180~PO4,Y182~none)
Molecules Fus3pTpY Fus3(T180~PO4,Y182~PO4)
end observables
# Generation of the species and reactions
# with pheromone concentration set to zero.
generate_network({overwrite=>1});
