# Supplementary material for: Automated visualization of rule-based models
Source: PLoS Comput Biol. 2017 Nov 13;13(11):e1005857. doi: 10.1371/journal.pcbi.1005857 (PMC5703574; doi:10.1371/journal.pcbi.1005857)
Supplement: S2 Dataset — (ZIP) [file pcbi.1005857.s010.zip › model_analysis/models/rxn/Thomson2011.net]

# Created by BioNetGen 2.2.6-stable
begin parameters
    1 Avogadros_number                6.0221415*(10^23)  # Constant
    2 Cell_tot_conc                   1  # Constant
    3 Cell_volume                     29e-15  # Constant
    4 Fus3_num                        8480  # Constant
    5 Fus3_tot_conc                   (Fus3_num*1e6)/(Cell_volume*Avogadros_number)  # ConstantExpression
    6 kcat_Msg5_MAPK_PO4              0.08  # Constant
    7 kcat_Ptp_MAPK_PO4               1  # Constant
    8 kcat_Ste11pSpSpTSte5Ste7_pS     1  # Constant
    9 Ste11_pS_only_PO4_factor        1  # Constant
   10 kcat_Ste11pSpSpTSte5Ste7pS_pT   1  # Constant
   11 kcat_Ste4Ste18Ste5Ste11_pS      1  # Constant
   12 kcat_Ste4Ste18Ste5Ste11pS_pS    kcat_Ste4Ste18Ste5Ste11_pS  # ConstantExpression
   13 kcat_Ste4Ste18Ste5Ste11pSpS_pT  kcat_Ste4Ste18Ste5Ste11_pS  # ConstantExpression
   14 kcat_Ste5Ste7pSpTFus3_pT        0.008  # Constant
   15 Ste7_pS_only_PO4_factor         1  # Constant
   16 kcat_Ste5Ste7pSpTFus3_pY        1  # Constant
   17 kcat_Ste5Ste7pSpTFus3pT_pY      0.45  # Constant
   18 kcat_Ste5Ste7pSpTFus3pY_pT      0.007  # Constant
   19 kcat_nonspecific_dephosph       1  # Constant
   20 Kd_Msg5_MAPK                    1.4  # Constant
   21 Kd_Ste5_Fus3                    1  # Constant
   22 Kd_Ste5_Ste11                   0.106  # Constant
   23 Kd_Ste5_Ste7                    0.101  # Constant
   24 Kd_Ste7_MAPK                    0.1  # Constant
   25 kdilution                       1.28*(10^-4)  # Constant
   26 kdilutionsynth_Fus3             Fus3_tot_conc*kdilution  # ConstantExpression
   27 Msg5_tot_conc                   (Msg5_num*1e6)/(Cell_volume*Avogadros_number)  # ConstantExpression
   28 Ptp_tot_conc                    (Ptp_num*1e6)/(Cell_volume*Avogadros_number)  # ConstantExpression
   29 Ste11_tot_conc                  (Ste11_num*1e6)/(Cell_volume*Avogadros_number)  # ConstantExpression
   30 Ste4_tot_conc                   (Ste4_num*1e6)/(Cell_volume*Avogadros_number)  # ConstantExpression
   31 Ste5_tot_conc                   (Ste5_num*1e6)/(Cell_volume*Avogadros_number)  # ConstantExpression
   32 Ste7_tot_conc                   (Ste7_num*1e6)/(Cell_volume*Avogadros_number)  # ConstantExpression
   33 kon_Msg5_MAPK                   1  # Constant
   34 koff_Ptp_MAPK                   1  # Constant
   35 koff_Ste4Ste18_Ste5             1  # Constant
   36 koff_Ste5_Fus3                  2.3  # Constant
   37 kon_Ste5_Ste11                  1  # Constant
   38 kon_Ste5_Ste7                   1  # Constant
   39 kon_Ste7_MAPK                   1  # Constant
   40 kon_Ptp_MAPK                    1  # Constant
   41 kon_Ste4Ste18_Ste5              1  # Constant
   42 kon_Ste5_Fus3                   koff_Ste5_Fus3/Kd_Ste5_Fus3  # ConstantExpression
   43 Msg5_num                        538  # Constant
   44 Ptp_num                         917  # Constant
   45 Ste11_num                       736  # Constant
   46 Ste4_num                        9000  # Constant
   47 Ste5_num                        1900  # Constant
   48 Ste7_num                        672  # Constant
   49 dummy_param                     1  # Constant
   50 koff_Gpa1_Ste4                  1  # Constant
   51 kbind_Gpa1_Ste4                 1  # Constant
   52 koff_Gpa1_Ste4_0nM              1  # Constant
   53 kbind_Gpa1_Ste4_0nM             1  # Constant
   54 koff_Gpa1_Ste4_0_1nM            1  # Constant
   55 kbind_Gpa1_Ste4_0_1nM           1  # Constant
   56 koff_Gpa1_Ste4_100nM            1  # Constant
   57 kbind_Gpa1_Ste4_100nM           1  # Constant
end parameters
begin functions
    1 kcat_Ste11pSSte5Ste7_pS() kcat_Ste11pSpSpTSte5Ste7_pS/Ste11_pS_only_PO4_factor
    2 kcat_Ste11pSSte5Ste7pS_pT() kcat_Ste11pSpSpTSte5Ste7pS_pT/Ste11_pS_only_PO4_factor
    3 kcat_Ste11pSpSSte5Ste7_pS() kcat_Ste11pSpSpTSte5Ste7_pS
    4 kcat_Ste11pSpSSte5Ste7pS_pT() kcat_Ste11pSpSpTSte5Ste7pS_pT
    5 kcat_Ste5Ste7pSFus3_pT() kcat_Ste5Ste7pSpTFus3_pT/Ste7_pS_only_PO4_factor
    6 kcat_Ste5Ste7pSFus3_pY() kcat_Ste5Ste7pSpTFus3_pY/Ste7_pS_only_PO4_factor
    7 kcat_Ste5Ste7pSFus3pT_pY() kcat_Ste5Ste7pSpTFus3pT_pY/Ste7_pS_only_PO4_factor
    8 kcat_Ste5Ste7pSFus3pY_pT() kcat_Ste5Ste7pSpTFus3pY_pT/Ste7_pS_only_PO4_factor
    9 kdilutionsynth_Msg5() Msg5_tot_conc*kdilution
   10 kdilutionsynth_Ptp() Ptp_tot_conc*kdilution
   11 kdilutionsynth_Ste11() Ste11_tot_conc*kdilution
   12 kdilutionsynth_Ste4Ste18() Ste4_tot_conc*kdilution
   13 kdilutionsynth_Ste5() Ste5_tot_conc*kdilution
   14 kdilutionsynth_Ste7() Ste7_tot_conc*kdilution
   15 koff_Msg5_MAPK() kon_Msg5_MAPK*Kd_Msg5_MAPK
   16 koff_Ste5_Ste11() kon_Ste5_Ste11*Kd_Ste5_Ste11
   17 koff_Ste5_Ste7() kon_Ste5_Ste7*Kd_Ste5_Ste7
   18 koff_Ste7_MAPK() kon_Ste7_MAPK*Kd_Ste7_MAPK
end functions
begin species
    1 Cell() Cell_tot_conc
    2 Fus3(T180~none,Y182~none,docking_site) Fus3_tot_conc
    3 Msg5(MAPK_site) Msg5_tot_conc
    4 Ptp(MAPK_site) Ptp_tot_conc
    5 Ste11(S302_S306_T307~none,Ste5_site) Ste11_tot_conc
    6 Ste4(Gpa1_site~none,Ste5_site) Ste4_tot_conc
    7 Ste5(MAPK_site,Ste11_site,Ste4_site,Ste7_site) Ste5_tot_conc
    8 Ste7(MAPK_site,S359_T363~none,Ste5_site) Ste7_tot_conc
    9 Ste4(Gpa1_site~Gpa1,Ste5_site) 0
   10 Ste4(Gpa1_site~none,Ste5_site!1).Ste5(MAPK_site,Ste11_site,Ste4_site!1,Ste7_site) 0
   11 Ste11(S302_S306_T307~none,Ste5_site!1).Ste5(MAPK_site,Ste11_site!1,Ste4_site,Ste7_site) 0
   12 Ste5(MAPK_site,Ste11_site,Ste4_site,Ste7_site!1).Ste7(MAPK_site,S359_T363~none,Ste5_site!1) 0
   13 Fus3(T180~none,Y182~none,docking_site!1).Ste5(MAPK_site!1,Ste11_site,Ste4_site,Ste7_site) 0
   14 Fus3(T180~none,Y182~none,docking_site!1).Ste7(MAPK_site!1,S359_T363~none,Ste5_site) 0
   15 Ste11(S302_S306_T307~none,Ste5_site!1).Ste4(Gpa1_site~none,Ste5_site!2).Ste5(MAPK_site,Ste11_site!1,Ste4_site!2,Ste7_site) 0
   16 Ste4(Gpa1_site~none,Ste5_site!1).Ste5(MAPK_site,Ste11_site,Ste4_site!1,Ste7_site!2).Ste7(MAPK_site,S359_T363~none,Ste5_site!2) 0
   17 Fus3(T180~none,Y182~none,docking_site!1).Ste4(Gpa1_site~none,Ste5_site!2).Ste5(MAPK_site!1,Ste11_site,Ste4_site!2,Ste7_site) 0
   18 Ste11(S302_S306_T307~none,Ste5_site!1).Ste5(MAPK_site,Ste11_site!1,Ste4_site,Ste7_site!2).Ste7(MAPK_site,S359_T363~none,Ste5_site!2) 0
   19 Fus3(T180~none,Y182~none,docking_site!1).Ste11(S302_S306_T307~none,Ste5_site!2).Ste5(MAPK_site!1,Ste11_site!2,Ste4_site,Ste7_site) 0
   20 Fus3(T180~none,Y182~none,docking_site!1).Ste5(MAPK_site!1,Ste11_site,Ste4_site,Ste7_site!2).Ste7(MAPK_site,S359_T363~none,Ste5_site!2) 0
   21 Ste11(S302_S306_T307~pS,Ste5_site!1).Ste4(Gpa1_site~none,Ste5_site!2).Ste5(MAPK_site,Ste11_site!1,Ste4_site!2,Ste7_site) 0
   22 Ste11(S302_S306_T307~none,Ste5_site!1).Ste4(Gpa1_site~none,Ste5_site!2).Ste5(MAPK_site,Ste11_site!1,Ste4_site!2,Ste7_site!3).Ste7(MAPK_site,S359_T363~none,Ste5_site!3) 0
   23 Fus3(T180~none,Y182~none,docking_site!1).Ste11(S302_S306_T307~none,Ste5_site!2).Ste4(Gpa1_site~none,Ste5_site!3).Ste5(MAPK_site!1,Ste11_site!2,Ste4_site!3,Ste7_site) 0
   24 Fus3(T180~none,Y182~none,docking_site!1).Ste4(Gpa1_site~none,Ste5_site!2).Ste5(MAPK_site!1,Ste11_site,Ste4_site!2,Ste7_site!3).Ste7(MAPK_site,S359_T363~none,Ste5_site!3) 0
   25 Fus3(T180~none,Y182~none,docking_site!1).Ste11(S302_S306_T307~none,Ste5_site!2).Ste5(MAPK_site!1,Ste11_site!2,Ste4_site,Ste7_site!3).Ste7(MAPK_site,S359_T363~none,Ste5_site!3) 0
   26 Ste11(S302_S306_T307~pS,Ste5_site!1).Ste4(Gpa1_site~none,Ste5_site!2).Ste5(MAPK_site,Ste11_site!1,Ste4_site!2,Ste7_site!3).Ste7(MAPK_site,S359_T363~none,Ste5_site!3) 0
   27 Fus3(T180~none,Y182~none,docking_site!1).Ste11(S302_S306_T307~pS,Ste5_site!2).Ste4(Gpa1_site~none,Ste5_site!3).Ste5(MAPK_site!1,Ste11_site!2,Ste4_site!3,Ste7_site) 0
   28 Ste11(S302_S306_T307~pSpS,Ste5_site!1).Ste4(Gpa1_site~none,Ste5_site!2).Ste5(MAPK_site,Ste11_site!1,Ste4_site!2,Ste7_site) 0
   29 Fus3(T180~none,Y182~none,docking_site!1).Ste11(S302_S306_T307~none,Ste5_site!2).Ste4(Gpa1_site~none,Ste5_site!3).Ste5(MAPK_site!1,Ste11_site!2,Ste4_site!3,Ste7_site!4).Ste7(MAPK_site,S359_T363~none,Ste5_site!4) 0
   30 Ste11(S302_S306_T307~pS,Ste5_site!1).Ste5(MAPK_site,Ste11_site!1,Ste4_site,Ste7_site) 0
   31 Ste11(S302_S306_T307~pS,Ste5_site) 0
   32 Fus3(T180~none,Y182~none,docking_site!1).Ste11(S302_S306_T307~pS,Ste5_site!2).Ste4(Gpa1_site~none,Ste5_site!3).Ste5(MAPK_site!1,Ste11_site!2,Ste4_site!3,Ste7_site!4).Ste7(MAPK_site,S359_T363~none,Ste5_site!4) 0
   33 Ste11(S302_S306_T307~pSpS,Ste5_site!1).Ste4(Gpa1_site~none,Ste5_site!2).Ste5(MAPK_site,Ste11_site!1,Ste4_site!2,Ste7_site!3).Ste7(MAPK_site,S359_T363~none,Ste5_site!3) 0
   34 Fus3(T180~none,Y182~none,docking_site!1).Ste11(S302_S306_T307~pSpS,Ste5_site!2).Ste4(Gpa1_site~none,Ste5_site!3).Ste5(MAPK_site!1,Ste11_site!2,Ste4_site!3,Ste7_site) 0
   35 Ste11(S302_S306_T307~pSpSpT,Ste5_site!1).Ste4(Gpa1_site~none,Ste5_site!2).Ste5(MAPK_site,Ste11_site!1,Ste4_site!2,Ste7_site) 0
   36 Ste11(S302_S306_T307~pS,Ste5_site!1).Ste4(Gpa1_site~none,Ste5_site!2).Ste5(MAPK_site,Ste11_site!1,Ste4_site!2,Ste7_site!3).Ste7(MAPK_site,S359_T363~pS,Ste5_site!3) 0
   37 Ste11(S302_S306_T307~pS,Ste5_site!1).Ste5(MAPK_site,Ste11_site!1,Ste4_site,Ste7_site!2).Ste7(MAPK_site,S359_T363~none,Ste5_site!2) 0
   38 Fus3(T180~none,Y182~none,docking_site!1).Ste11(S302_S306_T307~pS,Ste5_site!2).Ste5(MAPK_site!1,Ste11_site!2,Ste4_site,Ste7_site) 0
   39 Ste11(S302_S306_T307~pSpS,Ste5_site!1).Ste5(MAPK_site,Ste11_site!1,Ste4_site,Ste7_site) 0
   40 Fus3(T180~none,Y182~none,docking_site!1).Ste11(S302_S306_T307~pS,Ste5_site!2).Ste5(MAPK_site!1,Ste11_site!2,Ste4_site,Ste7_site!3).Ste7(MAPK_site,S359_T363~none,Ste5_site!3) 0
   41 Ste11(S302_S306_T307~pSpS,Ste5_site) 0
   42 Fus3(T180~none,Y182~none,docking_site!1).Ste11(S302_S306_T307~pSpS,Ste5_site!2).Ste4(Gpa1_site~none,Ste5_site!3).Ste5(MAPK_site!1,Ste11_site!2,Ste4_site!3,Ste7_site!4).Ste7(MAPK_site,S359_T363~none,Ste5_site!4) 0
   43 Ste11(S302_S306_T307~pSpS,Ste5_site!1).Ste4(Gpa1_site~none,Ste5_site!2).Ste5(MAPK_site,Ste11_site!1,Ste4_site!2,Ste7_site!3).Ste7(MAPK_site,S359_T363~pS,Ste5_site!3) 0
   44 Ste11(S302_S306_T307~pSpSpT,Ste5_site!1).Ste4(Gpa1_site~none,Ste5_site!2).Ste5(MAPK_site,Ste11_site!1,Ste4_site!2,Ste7_site!3).Ste7(MAPK_site,S359_T363~none,Ste5_site!3) 0
   45 Fus3(T180~none,Y182~none,docking_site!1).Ste11(S302_S306_T307~pSpSpT,Ste5_site!2).Ste4(Gpa1_site~none,Ste5_site!3).Ste5(MAPK_site!1,Ste11_site!2,Ste4_site!3,Ste7_site) 0
   46 Fus3(T180~none,Y182~none,docking_site!1).Ste11(S302_S306_T307~pS,Ste5_site!2).Ste4(Gpa1_site~none,Ste5_site!3).Ste5(MAPK_site!1,Ste11_site!2,Ste4_site!3,Ste7_site!4).Ste7(MAPK_site,S359_T363~pS,Ste5_site!4) 0
   47 Ste11(S302_S306_T307~pS,Ste5_site!1).Ste5(MAPK_site,Ste11_site!1,Ste4_site,Ste7_site!2).Ste7(MAPK_site,S359_T363~pS,Ste5_site!2) 0
   48 Fus3(T180~none,Y182~none,docking_site!1).Ste11(S302_S306_T307~pS,Ste5_site!2).Ste5(MAPK_site!1,Ste11_site!2,Ste4_site,Ste7_site!3).Ste7(MAPK_site,S359_T363~pS,Ste5_site!3) 0
   49 Ste11(S302_S306_T307~pS,Ste5_site!1).Ste4(Gpa1_site~none,Ste5_site!2).Ste5(MAPK_site,Ste11_site!1,Ste4_site!2,Ste7_site!3).Ste7(MAPK_site,S359_T363~pSpT,Ste5_site!3) 0
   50 Ste11(S302_S306_T307~none,Ste5_site!1).Ste4(Gpa1_site~none,Ste5_site!2).Ste5(MAPK_site,Ste11_site!1,Ste4_site!2,Ste7_site!3).Ste7(MAPK_site,S359_T363~pS,Ste5_site!3) 0
   51 Ste11(S302_S306_T307~pSpS,Ste5_site!1).Ste5(MAPK_site,Ste11_site!1,Ste4_site,Ste7_site!2).Ste7(MAPK_site,S359_T363~none,Ste5_site!2) 0
   52 Fus3(T180~none,Y182~none,docking_site!1).Ste11(S302_S306_T307~pSpS,Ste5_site!2).Ste5(MAPK_site!1,Ste11_site!2,Ste4_site,Ste7_site) 0
   53 Ste11(S302_S306_T307~pSpSpT,Ste5_site!1).Ste5(MAPK_site,Ste11_site!1,Ste4_site,Ste7_site) 0
   54 Fus3(T180~none,Y182~none,docking_site!1).Ste11(S302_S306_T307~pSpS,Ste5_site!2).Ste5(MAPK_site!1,Ste11_site!2,Ste4_site,Ste7_site!3).Ste7(MAPK_site,S359_T363~none,Ste5_site!3) 0
   55 Ste11(S302_S306_T307~pSpSpT,Ste5_site) 0
   56 Ste4(Gpa1_site~none,Ste5_site!1).Ste5(MAPK_site,Ste11_site,Ste4_site!1,Ste7_site!2).Ste7(MAPK_site,S359_T363~pS,Ste5_site!2) 0
   57 Ste7(MAPK_site,S359_T363~pS,Ste5_site) 0
   58 Fus3(T180~none,Y182~none,docking_site!1).Ste11(S302_S306_T307~pSpS,Ste5_site!2).Ste4(Gpa1_site~none,Ste5_site!3).Ste5(MAPK_site!1,Ste11_site!2,Ste4_site!3,Ste7_site!4).Ste7(MAPK_site,S359_T363~pS,Ste5_site!4) 0
   59 Ste11(S302_S306_T307~pSpS,Ste5_site!1).Ste4(Gpa1_site~none,Ste5_site!2).Ste5(MAPK_site,Ste11_site!1,Ste4_site!2,Ste7_site!3).Ste7(MAPK_site,S359_T363~pSpT,Ste5_site!3) 0
   60 Fus3(T180~none,Y182~none,docking_site!1).Ste11(S302_S306_T307~pSpSpT,Ste5_site!2).Ste4(Gpa1_site~none,Ste5_site!3).Ste5(MAPK_site!1,Ste11_site!2,Ste4_site!3,Ste7_site!4).Ste7(MAPK_site,S359_T363~none,Ste5_site!4) 0
   61 Ste11(S302_S306_T307~pSpSpT,Ste5_site!1).Ste4(Gpa1_site~none,Ste5_site!2).Ste5(MAPK_site,Ste11_site!1,Ste4_site!2,Ste7_site!3).Ste7(MAPK_site,S359_T363~pS,Ste5_site!3) 0
   62 Fus3(T180~none,Y182~none,docking_site!1).Ste11(S302_S306_T307~pS,Ste5_site!2).Ste4(Gpa1_site~none,Ste5_site!3).Ste5(MAPK_site!1,Ste11_site!2,Ste4_site!3,Ste7_site!4).Ste7(MAPK_site,S359_T363~pSpT,Ste5_site!4) 0
   63 Ste11(S302_S306_T307~pS,Ste5_site!1).Ste5(MAPK_site,Ste11_site!1,Ste4_site,Ste7_site!2).Ste7(MAPK_site,S359_T363~pSpT,Ste5_site!2) 0
   64 Fus3(T180~none,Y182~none,docking_site!1).Ste11(S302_S306_T307~pS,Ste5_site!2).Ste5(MAPK_site!1,Ste11_site!2,Ste4_site,Ste7_site!3).Ste7(MAPK_site,S359_T363~pSpT,Ste5_site!3) 0
   65 Ste11(S302_S306_T307~pSpS,Ste5_site!1).Ste5(MAPK_site,Ste11_site!1,Ste4_site,Ste7_site!2).Ste7(MAPK_site,S359_T363~pS,Ste5_site!2) 0
   66 Fus3(T180~none,Y182~none,docking_site!1).Ste11(S302_S306_T307~pSpS,Ste5_site!2).Ste5(MAPK_site!1,Ste11_site!2,Ste4_site,Ste7_site!3).Ste7(MAPK_site,S359_T363~pS,Ste5_site!3) 0
   67 Fus3(T180~none,Y182~PO4,docking_site!1).Ste11(S302_S306_T307~pS,Ste5_site!2).Ste4(Gpa1_site~none,Ste5_site!3).Ste5(MAPK_site!1,Ste11_site!2,Ste4_site!3,Ste7_site!4).Ste7(MAPK_site,S359_T363~pS,Ste5_site!4) 0
   68 Fus3(T180~none,Y182~PO4,docking_site!1).Ste11(S302_S306_T307~pS,Ste5_site!2).Ste5(MAPK_site!1,Ste11_site!2,Ste4_site,Ste7_site!3).Ste7(MAPK_site,S359_T363~pS,Ste5_site!3) 0
   69 Fus3(T180~PO4,Y182~none,docking_site!1).Ste11(S302_S306_T307~pS,Ste5_site!2).Ste4(Gpa1_site~none,Ste5_site!3).Ste5(MAPK_site!1,Ste11_site!2,Ste4_site!3,Ste7_site!4).Ste7(MAPK_site,S359_T363~pS,Ste5_site!4) 0
   70 Fus3(T180~PO4,Y182~none,docking_site!1).Ste11(S302_S306_T307~pS,Ste5_site!2).Ste5(MAPK_site!1,Ste11_site!2,Ste4_site,Ste7_site!3).Ste7(MAPK_site,S359_T363~pS,Ste5_site!3) 0
   71 Fus3(T180~none,Y182~none,docking_site!1).Ste11(S302_S306_T307~none,Ste5_site!2).Ste4(Gpa1_site~none,Ste5_site!3).Ste5(MAPK_site!1,Ste11_site!2,Ste4_site!3,Ste7_site!4).Ste7(MAPK_site,S359_T363~pS,Ste5_site!4) 0
   72 Ste11(S302_S306_T307~none,Ste5_site!1).Ste5(MAPK_site,Ste11_site!1,Ste4_site,Ste7_site!2).Ste7(MAPK_site,S359_T363~pS,Ste5_site!2) 0
   73 Fus3(T180~none,Y182~none,docking_site!1).Ste11(S302_S306_T307~none,Ste5_site!2).Ste5(MAPK_site!1,Ste11_site!2,Ste4_site,Ste7_site!3).Ste7(MAPK_site,S359_T363~pS,Ste5_site!3) 0
   74 Ste11(S302_S306_T307~none,Ste5_site!1).Ste4(Gpa1_site~none,Ste5_site!2).Ste5(MAPK_site,Ste11_site!1,Ste4_site!2,Ste7_site!3).Ste7(MAPK_site,S359_T363~pSpT,Ste5_site!3) 0
   75 Ste11(S302_S306_T307~pSpSpT,Ste5_site!1).Ste5(MAPK_site,Ste11_site!1,Ste4_site,Ste7_site!2).Ste7(MAPK_site,S359_T363~none,Ste5_site!2) 0
   76 Fus3(T180~none,Y182~none,docking_site!1).Ste11(S302_S306_T307~pSpSpT,Ste5_site!2).Ste5(MAPK_site!1,Ste11_site!2,Ste4_site,Ste7_site) 0
   77 Ste5(MAPK_site,Ste11_site,Ste4_site,Ste7_site!1).Ste7(MAPK_site,S359_T363~pS,Ste5_site!1) 0
   78 Fus3(T180~none,Y182~none,docking_site!1).Ste11(S302_S306_T307~pSpSpT,Ste5_site!2).Ste5(MAPK_site!1,Ste11_site!2,Ste4_site,Ste7_site!3).Ste7(MAPK_site,S359_T363~none,Ste5_site!3) 0
   79 Fus3(T180~none,Y182~none,docking_site!1).Ste4(Gpa1_site~none,Ste5_site!2).Ste5(MAPK_site!1,Ste11_site,Ste4_site!2,Ste7_site!3).Ste7(MAPK_site,S359_T363~pS,Ste5_site!3) 0
   80 Fus3(T180~none,Y182~none,docking_site!1).Ste5(MAPK_site!1,Ste11_site,Ste4_site,Ste7_site!2).Ste7(MAPK_site,S359_T363~pS,Ste5_site!2) 0
   81 Ste4(Gpa1_site~none,Ste5_site!1).Ste5(MAPK_site,Ste11_site,Ste4_site!1,Ste7_site!2).Ste7(MAPK_site,S359_T363~pSpT,Ste5_site!2) 0
   82 Fus3(T180~none,Y182~none,docking_site!1).Ste11(S302_S306_T307~pSpSpT,Ste5_site!2).Ste4(Gpa1_site~none,Ste5_site!3).Ste5(MAPK_site!1,Ste11_site!2,Ste4_site!3,Ste7_site!4).Ste7(MAPK_site,S359_T363~pS,Ste5_site!4) 0
   83 Ste11(S302_S306_T307~pSpSpT,Ste5_site!1).Ste5(MAPK_site,Ste11_site!1,Ste4_site,Ste7_site!2).Ste7(MAPK_site,S359_T363~pS,Ste5_site!2) 0
   84 Ste7(MAPK_site,S359_T363~pSpT,Ste5_site) 0
   85 Fus3(T180~none,Y182~none,docking_site!1).Ste7(MAPK_site!1,S359_T363~pS,Ste5_site) 0
   86 Fus3(T180~none,Y182~none,docking_site!1).Ste11(S302_S306_T307~pSpS,Ste5_site!2).Ste4(Gpa1_site~none,Ste5_site!3).Ste5(MAPK_site!1,Ste11_site!2,Ste4_site!3,Ste7_site!4).Ste7(MAPK_site,S359_T363~pSpT,Ste5_site!4) 0
   87 Fus3(T180~none,Y182~PO4,docking_site!1).Ste11(S302_S306_T307~pSpS,Ste5_site!2).Ste4(Gpa1_site~none,Ste5_site!3).Ste5(MAPK_site!1,Ste11_site!2,Ste4_site!3,Ste7_site!4).Ste7(MAPK_site,S359_T363~pS,Ste5_site!4) 0
   88 Fus3(T180~PO4,Y182~none,docking_site!1).Ste11(S302_S306_T307~pSpS,Ste5_site!2).Ste4(Gpa1_site~none,Ste5_site!3).Ste5(MAPK_site!1,Ste11_site!2,Ste4_site!3,Ste7_site!4).Ste7(MAPK_site,S359_T363~pS,Ste5_site!4) 0
   89 Ste11(S302_S306_T307~pSpSpT,Ste5_site!1).Ste4(Gpa1_site~none,Ste5_site!2).Ste5(MAPK_site,Ste11_site!1,Ste4_site!2,Ste7_site!3).Ste7(MAPK_site,S359_T363~pSpT,Ste5_site!3) 0
   90 Fus3(T180~none,Y182~PO4,docking_site!1).Ste11(S302_S306_T307~pS,Ste5_site!2).Ste4(Gpa1_site~none,Ste5_site!3).Ste5(MAPK_site!1,Ste11_site!2,Ste4_site!3,Ste7_site!4).Ste7(MAPK_site,S359_T363~pSpT,Ste5_site!4) 0
   91 Fus3(T180~none,Y182~PO4,docking_site!1).Ste11(S302_S306_T307~pS,Ste5_site!2).Ste5(MAPK_site!1,Ste11_site!2,Ste4_site,Ste7_site!3).Ste7(MAPK_site,S359_T363~pSpT,Ste5_site!3) 0
   92 Fus3(T180~PO4,Y182~none,docking_site!1).Ste11(S302_S306_T307~pS,Ste5_site!2).Ste4(Gpa1_site~none,Ste5_site!3).Ste5(MAPK_site!1,Ste11_site!2,Ste4_site!3,Ste7_site!4).Ste7(MAPK_site,S359_T363~pSpT,Ste5_site!4) 0
   93 Fus3(T180~PO4,Y182~none,docking_site!1).Ste11(S302_S306_T307~pS,Ste5_site!2).Ste5(MAPK_site!1,Ste11_site!2,Ste4_site,Ste7_site!3).Ste7(MAPK_site,S359_T363~pSpT,Ste5_site!3) 0
   94 Ste11(S302_S306_T307~pSpS,Ste5_site!1).Ste5(MAPK_site,Ste11_site!1,Ste4_site,Ste7_site!2).Ste7(MAPK_site,S359_T363~pSpT,Ste5_site!2) 0
   95 Fus3(T180~none,Y182~none,docking_site!1).Ste11(S302_S306_T307~pSpS,Ste5_site!2).Ste5(MAPK_site!1,Ste11_site!2,Ste4_site,Ste7_site!3).Ste7(MAPK_site,S359_T363~pSpT,Ste5_site!3) 0
   96 Fus3(T180~none,Y182~none,docking_site!1).Ste11(S302_S306_T307~pSpSpT,Ste5_site!2).Ste5(MAPK_site!1,Ste11_site!2,Ste4_site,Ste7_site!3).Ste7(MAPK_site,S359_T363~pS,Ste5_site!3) 0
   97 Fus3(T180~none,Y182~none,docking_site!1).Ste11(S302_S306_T307~pSpSpT,Ste5_site!2).Ste4(Gpa1_site~none,Ste5_site!3).Ste5(MAPK_site!1,Ste11_site!2,Ste4_site!3,Ste7_site!4).Ste7(MAPK_site,S359_T363~pSpT,Ste5_site!4) 0
   98 Ste11(S302_S306_T307~pSpSpT,Ste5_site!1).Ste5(MAPK_site,Ste11_site!1,Ste4_site,Ste7_site!2).Ste7(MAPK_site,S359_T363~pSpT,Ste5_site!2) 0
   99 Fus3(T180~none,Y182~PO4,docking_site!1).Ste11(S302_S306_T307~pSpS,Ste5_site!2).Ste5(MAPK_site!1,Ste11_site!2,Ste4_site,Ste7_site!3).Ste7(MAPK_site,S359_T363~pS,Ste5_site!3) 0
  100 Fus3(T180~none,Y182~PO4,docking_site!1).Ste11(S302_S306_T307~none,Ste5_site!2).Ste4(Gpa1_site~none,Ste5_site!3).Ste5(MAPK_site!1,Ste11_site!2,Ste4_site!3,Ste7_site!4).Ste7(MAPK_site,S359_T363~pS,Ste5_site!4) 0
  101 Fus3(T180~none,Y182~PO4,docking_site!1).Ste11(S302_S306_T307~none,Ste5_site!2).Ste5(MAPK_site!1,Ste11_site!2,Ste4_site,Ste7_site!3).Ste7(MAPK_site,S359_T363~pS,Ste5_site!3) 0
  102 Fus3(T180~none,Y182~PO4,docking_site!1).Ste4(Gpa1_site~none,Ste5_site!2).Ste5(MAPK_site!1,Ste11_site,Ste4_site!2,Ste7_site!3).Ste7(MAPK_site,S359_T363~pS,Ste5_site!3) 0
  103 Fus3(T180~none,Y182~PO4,docking_site!1).Ste5(MAPK_site!1,Ste11_site,Ste4_site,Ste7_site!2).Ste7(MAPK_site,S359_T363~pS,Ste5_site!2) 0
  104 Fus3(T180~none,Y182~PO4,docking_site!1).Ste11(S302_S306_T307~pSpSpT,Ste5_site!2).Ste4(Gpa1_site~none,Ste5_site!3).Ste5(MAPK_site!1,Ste11_site!2,Ste4_site!3,Ste7_site!4).Ste7(MAPK_site,S359_T363~pS,Ste5_site!4) 0
  105 Fus3(T180~PO4,Y182~PO4,docking_site!1).Ste11(S302_S306_T307~pS,Ste5_site!2).Ste4(Gpa1_site~none,Ste5_site!3).Ste5(MAPK_site!1,Ste11_site!2,Ste4_site!3,Ste7_site!4).Ste7(MAPK_site,S359_T363~pS,Ste5_site!4) 0
  106 Fus3(T180~PO4,Y182~PO4,docking_site!1).Ste11(S302_S306_T307~pS,Ste5_site!2).Ste5(MAPK_site!1,Ste11_site!2,Ste4_site,Ste7_site!3).Ste7(MAPK_site,S359_T363~pS,Ste5_site!3) 0
  107 Fus3(T180~PO4,Y182~none,docking_site!1).Ste11(S302_S306_T307~pSpS,Ste5_site!2).Ste5(MAPK_site!1,Ste11_site!2,Ste4_site,Ste7_site!3).Ste7(MAPK_site,S359_T363~pS,Ste5_site!3) 0
  108 Fus3(T180~PO4,Y182~none,docking_site!1).Ste11(S302_S306_T307~none,Ste5_site!2).Ste4(Gpa1_site~none,Ste5_site!3).Ste5(MAPK_site!1,Ste11_site!2,Ste4_site!3,Ste7_site!4).Ste7(MAPK_site,S359_T363~pS,Ste5_site!4) 0
  109 Fus3(T180~PO4,Y182~none,docking_site!1).Ste11(S302_S306_T307~none,Ste5_site!2).Ste5(MAPK_site!1,Ste11_site!2,Ste4_site,Ste7_site!3).Ste7(MAPK_site,S359_T363~pS,Ste5_site!3) 0
  110 Fus3(T180~PO4,Y182~none,docking_site!1).Ste4(Gpa1_site~none,Ste5_site!2).Ste5(MAPK_site!1,Ste11_site,Ste4_site!2,Ste7_site!3).Ste7(MAPK_site,S359_T363~pS,Ste5_site!3) 0
  111 Fus3(T180~PO4,Y182~none,docking_site!1).Ste5(MAPK_site!1,Ste11_site,Ste4_site,Ste7_site!2).Ste7(MAPK_site,S359_T363~pS,Ste5_site!2) 0
  112 Fus3(T180~PO4,Y182~none,docking_site!1).Ste11(S302_S306_T307~pSpSpT,Ste5_site!2).Ste4(Gpa1_site~none,Ste5_site!3).Ste5(MAPK_site!1,Ste11_site!2,Ste4_site!3,Ste7_site!4).Ste7(MAPK_site,S359_T363~pS,Ste5_site!4) 0
  113 Fus3(T180~none,Y182~PO4,docking_site!1).Ste11(S302_S306_T307~pS,Ste5_site!2).Ste4(Gpa1_site~none,Ste5_site!3).Ste5(MAPK_site!1,Ste11_site!2,Ste4_site!3,Ste7_site!4).Ste7(MAPK_site,S359_T363~none,Ste5_site!4) 0
  114 Fus3(T180~none,Y182~PO4,docking_site!1).Ste11(S302_S306_T307~pS,Ste5_site!2).Ste5(MAPK_site!1,Ste11_site!2,Ste4_site,Ste7_site!3).Ste7(MAPK_site,S359_T363~none,Ste5_site!3) 0
  115 Fus3(T180~PO4,Y182~none,docking_site!1).Ste11(S302_S306_T307~pS,Ste5_site!2).Ste4(Gpa1_site~none,Ste5_site!3).Ste5(MAPK_site!1,Ste11_site!2,Ste4_site!3,Ste7_site!4).Ste7(MAPK_site,S359_T363~none,Ste5_site!4) 0
  116 Fus3(T180~PO4,Y182~none,docking_site!1).Ste11(S302_S306_T307~pS,Ste5_site!2).Ste5(MAPK_site!1,Ste11_site!2,Ste4_site,Ste7_site!3).Ste7(MAPK_site,S359_T363~none,Ste5_site!3) 0
  117 Fus3(T180~none,Y182~none,docking_site!1).Ste11(S302_S306_T307~none,Ste5_site!2).Ste4(Gpa1_site~none,Ste5_site!3).Ste5(MAPK_site!1,Ste11_site!2,Ste4_site!3,Ste7_site!4).Ste7(MAPK_site,S359_T363~pSpT,Ste5_site!4) 0
  118 Ste11(S302_S306_T307~none,Ste5_site!1).Ste5(MAPK_site,Ste11_site!1,Ste4_site,Ste7_site!2).Ste7(MAPK_site,S359_T363~pSpT,Ste5_site!2) 0
  119 Fus3(T180~none,Y182~none,docking_site!1).Ste11(S302_S306_T307~none,Ste5_site!2).Ste5(MAPK_site!1,Ste11_site!2,Ste4_site,Ste7_site!3).Ste7(MAPK_site,S359_T363~pSpT,Ste5_site!3) 0
  120 Ste5(MAPK_site,Ste11_site,Ste4_site,Ste7_site!1).Ste7(MAPK_site,S359_T363~pSpT,Ste5_site!1) 0
  121 Fus3(T180~none,Y182~none,docking_site!1).Ste4(Gpa1_site~none,Ste5_site!2).Ste5(MAPK_site!1,Ste11_site,Ste4_site!2,Ste7_site!3).Ste7(MAPK_site,S359_T363~pSpT,Ste5_site!3) 0
  122 Fus3(T180~none,Y182~none,docking_site!1).Ste5(MAPK_site!1,Ste11_site,Ste4_site,Ste7_site!2).Ste7(MAPK_site,S359_T363~pSpT,Ste5_site!2) 0
  123 Fus3(T180~none,Y182~none,docking_site!1).Ste11(S302_S306_T307~pSpSpT,Ste5_site!2).Ste5(MAPK_site!1,Ste11_site!2,Ste4_site,Ste7_site!3).Ste7(MAPK_site,S359_T363~pSpT,Ste5_site!3) 0
  124 Fus3(T180~none,Y182~PO4,docking_site!1).Ste11(S302_S306_T307~pS,Ste5_site!2).Ste4(Gpa1_site~none,Ste5_site!3).Ste5(MAPK_site!1,Ste11_site!2,Ste4_site!3,Ste7_site) 0
  125 Fus3(T180~none,Y182~PO4,docking_site!1).Ste11(S302_S306_T307~pS,Ste5_site!2).Ste5(MAPK_site!1,Ste11_site!2,Ste4_site,Ste7_site) 0
  126 Fus3(T180~PO4,Y182~none,docking_site!1).Ste11(S302_S306_T307~pS,Ste5_site!2).Ste4(Gpa1_site~none,Ste5_site!3).Ste5(MAPK_site!1,Ste11_site!2,Ste4_site!3,Ste7_site) 0
  127 Fus3(T180~PO4,Y182~none,docking_site!1).Ste11(S302_S306_T307~pS,Ste5_site!2).Ste5(MAPK_site!1,Ste11_site!2,Ste4_site,Ste7_site) 0
  128 Fus3(T180~none,Y182~PO4,docking_site) 0
  129 Fus3(T180~PO4,Y182~none,docking_site) 0
  130 Fus3(T180~none,Y182~none,docking_site!1).Ste7(MAPK_site!1,S359_T363~pSpT,Ste5_site) 0
  131 Fus3(T180~none,Y182~PO4,docking_site!1).Ste11(S302_S306_T307~pSpS,Ste5_site!2).Ste4(Gpa1_site~none,Ste5_site!3).Ste5(MAPK_site!1,Ste11_site!2,Ste4_site!3,Ste7_site!4).Ste7(MAPK_site,S359_T363~pSpT,Ste5_site!4) 0
  132 Fus3(T180~PO4,Y182~none,docking_site!1).Ste11(S302_S306_T307~pSpS,Ste5_site!2).Ste4(Gpa1_site~none,Ste5_site!3).Ste5(MAPK_site!1,Ste11_site!2,Ste4_site!3,Ste7_site!4).Ste7(MAPK_site,S359_T363~pSpT,Ste5_site!4) 0
  133 Fus3(T180~PO4,Y182~PO4,docking_site!1).Ste11(S302_S306_T307~pSpS,Ste5_site!2).Ste4(Gpa1_site~none,Ste5_site!3).Ste5(MAPK_site!1,Ste11_site!2,Ste4_site!3,Ste7_site!4).Ste7(MAPK_site,S359_T363~pS,Ste5_site!4) 0
  134 Fus3(T180~none,Y182~PO4,docking_site!1).Ste11(S302_S306_T307~pSpS,Ste5_site!2).Ste4(Gpa1_site~none,Ste5_site!3).Ste5(MAPK_site!1,Ste11_site!2,Ste4_site!3,Ste7_site!4).Ste7(MAPK_site,S359_T363~none,Ste5_site!4) 0
  135 Fus3(T180~PO4,Y182~none,docking_site!1).Ste11(S302_S306_T307~pSpS,Ste5_site!2).Ste4(Gpa1_site~none,Ste5_site!3).Ste5(MAPK_site!1,Ste11_site!2,Ste4_site!3,Ste7_site!4).Ste7(MAPK_site,S359_T363~none,Ste5_site!4) 0
  136 Fus3(T180~none,Y182~PO4,docking_site!1).Ste11(S302_S306_T307~pSpS,Ste5_site!2).Ste4(Gpa1_site~none,Ste5_site!3).Ste5(MAPK_site!1,Ste11_site!2,Ste4_site!3,Ste7_site) 0
  137 Fus3(T180~PO4,Y182~none,docking_site!1).Ste11(S302_S306_T307~pSpS,Ste5_site!2).Ste4(Gpa1_site~none,Ste5_site!3).Ste5(MAPK_site!1,Ste11_site!2,Ste4_site!3,Ste7_site) 0
  138 Fus3(T180~PO4,Y182~PO4,docking_site!1).Ste11(S302_S306_T307~pS,Ste5_site!2).Ste4(Gpa1_site~none,Ste5_site!3).Ste5(MAPK_site!1,Ste11_site!2,Ste4_site!3,Ste7_site!4).Ste7(MAPK_site,S359_T363~pSpT,Ste5_site!4) 0
  139 Fus3(T180~PO4,Y182~PO4,docking_site!1).Ste11(S302_S306_T307~pS,Ste5_site!2).Ste5(MAPK_site!1,Ste11_site!2,Ste4_site,Ste7_site!3).Ste7(MAPK_site,S359_T363~pSpT,Ste5_site!3) 0
  140 Fus3(T180~none,Y182~PO4,docking_site!1).Ste11(S302_S306_T307~pSpS,Ste5_site!2).Ste5(MAPK_site!1,Ste11_site!2,Ste4_site,Ste7_site!3).Ste7(MAPK_site,S359_T363~pSpT,Ste5_site!3) 0
  141 Fus3(T180~PO4,Y182~none,docking_site!1).Ste11(S302_S306_T307~pSpS,Ste5_site!2).Ste5(MAPK_site!1,Ste11_site!2,Ste4_site,Ste7_site!3).Ste7(MAPK_site,S359_T363~pSpT,Ste5_site!3) 0
  142 Fus3(T180~none,Y182~PO4,docking_site!1).Ste11(S302_S306_T307~pSpSpT,Ste5_site!2).Ste4(Gpa1_site~none,Ste5_site!3).Ste5(MAPK_site!1,Ste11_site!2,Ste4_site!3,Ste7_site!4).Ste7(MAPK_site,S359_T363~pSpT,Ste5_site!4) 0
  143 Fus3(T180~PO4,Y182~none,docking_site!1).Ste11(S302_S306_T307~pSpSpT,Ste5_site!2).Ste4(Gpa1_site~none,Ste5_site!3).Ste5(MAPK_site!1,Ste11_site!2,Ste4_site!3,Ste7_site!4).Ste7(MAPK_site,S359_T363~pSpT,Ste5_site!4) 0
  144 Fus3(T180~none,Y182~PO4,docking_site!1).Ste11(S302_S306_T307~pSpSpT,Ste5_site!2).Ste5(MAPK_site!1,Ste11_site!2,Ste4_site,Ste7_site!3).Ste7(MAPK_site,S359_T363~pS,Ste5_site!3) 0
  145 Fus3(T180~PO4,Y182~PO4,docking_site!1).Ste11(S302_S306_T307~pSpS,Ste5_site!2).Ste5(MAPK_site!1,Ste11_site!2,Ste4_site,Ste7_site!3).Ste7(MAPK_site,S359_T363~pS,Ste5_site!3) 0
  146 Fus3(T180~PO4,Y182~PO4,docking_site!1).Ste11(S302_S306_T307~none,Ste5_site!2).Ste4(Gpa1_site~none,Ste5_site!3).Ste5(MAPK_site!1,Ste11_site!2,Ste4_site!3,Ste7_site!4).Ste7(MAPK_site,S359_T363~pS,Ste5_site!4) 0
  147 Fus3(T180~PO4,Y182~PO4,docking_site!1).Ste11(S302_S306_T307~none,Ste5_site!2).Ste5(MAPK_site!1,Ste11_site!2,Ste4_site,Ste7_site!3).Ste7(MAPK_site,S359_T363~pS,Ste5_site!3) 0
  148 Fus3(T180~PO4,Y182~PO4,docking_site!1).Ste4(Gpa1_site~none,Ste5_site!2).Ste5(MAPK_site!1,Ste11_site,Ste4_site!2,Ste7_site!3).Ste7(MAPK_site,S359_T363~pS,Ste5_site!3) 0
  149 Fus3(T180~PO4,Y182~PO4,docking_site!1).Ste5(MAPK_site!1,Ste11_site,Ste4_site,Ste7_site!2).Ste7(MAPK_site,S359_T363~pS,Ste5_site!2) 0
  150 Fus3(T180~PO4,Y182~PO4,docking_site!1).Ste11(S302_S306_T307~pSpSpT,Ste5_site!2).Ste4(Gpa1_site~none,Ste5_site!3).Ste5(MAPK_site!1,Ste11_site!2,Ste4_site!3,Ste7_site!4).Ste7(MAPK_site,S359_T363~pS,Ste5_site!4) 0
  151 Fus3(T180~PO4,Y182~none,docking_site!1).Ste11(S302_S306_T307~pSpSpT,Ste5_site!2).Ste5(MAPK_site!1,Ste11_site!2,Ste4_site,Ste7_site!3).Ste7(MAPK_site,S359_T363~pS,Ste5_site!3) 0
  152 Fus3(T180~none,Y182~PO4,docking_site!1).Ste11(S302_S306_T307~none,Ste5_site!2).Ste4(Gpa1_site~none,Ste5_site!3).Ste5(MAPK_site!1,Ste11_site!2,Ste4_site!3,Ste7_site!4).Ste7(MAPK_site,S359_T363~pSpT,Ste5_site!4) 0
  153 Fus3(T180~none,Y182~PO4,docking_site!1).Ste11(S302_S306_T307~none,Ste5_site!2).Ste5(MAPK_site!1,Ste11_site!2,Ste4_site,Ste7_site!3).Ste7(MAPK_site,S359_T363~pSpT,Ste5_site!3) 0
  154 Fus3(T180~none,Y182~PO4,docking_site!1).Ste4(Gpa1_site~none,Ste5_site!2).Ste5(MAPK_site!1,Ste11_site,Ste4_site!2,Ste7_site!3).Ste7(MAPK_site,S359_T363~pSpT,Ste5_site!3) 0
  155 Fus3(T180~none,Y182~PO4,docking_site!1).Ste5(MAPK_site!1,Ste11_site,Ste4_site,Ste7_site!2).Ste7(MAPK_site,S359_T363~pSpT,Ste5_site!2) 0
  156 Fus3(T180~none,Y182~PO4,docking_site!1).Ste11(S302_S306_T307~pSpSpT,Ste5_site!2).Ste5(MAPK_site!1,Ste11_site!2,Ste4_site,Ste7_site!3).Ste7(MAPK_site,S359_T363~pSpT,Ste5_site!3) 0
  157 Fus3(T180~PO4,Y182~none,docking_site!1).Ste11(S302_S306_T307~none,Ste5_site!2).Ste4(Gpa1_site~none,Ste5_site!3).Ste5(MAPK_site!1,Ste11_site!2,Ste4_site!3,Ste7_site!4).Ste7(MAPK_site,S359_T363~pSpT,Ste5_site!4) 0
  158 Fus3(T180~PO4,Y182~none,docking_site!1).Ste11(S302_S306_T307~none,Ste5_site!2).Ste5(MAPK_site!1,Ste11_site!2,Ste4_site,Ste7_site!3).Ste7(MAPK_site,S359_T363~pSpT,Ste5_site!3) 0
  159 Fus3(T180~PO4,Y182~none,docking_site!1).Ste4(Gpa1_site~none,Ste5_site!2).Ste5(MAPK_site!1,Ste11_site,Ste4_site!2,Ste7_site!3).Ste7(MAPK_site,S359_T363~pSpT,Ste5_site!3) 0
  160 Fus3(T180~PO4,Y182~none,docking_site!1).Ste5(MAPK_site!1,Ste11_site,Ste4_site,Ste7_site!2).Ste7(MAPK_site,S359_T363~pSpT,Ste5_site!2) 0
  161 Fus3(T180~PO4,Y182~none,docking_site!1).Ste11(S302_S306_T307~pSpSpT,Ste5_site!2).Ste5(MAPK_site!1,Ste11_site!2,Ste4_site,Ste7_site!3).Ste7(MAPK_site,S359_T363~pSpT,Ste5_site!3) 0
  162 Fus3(T180~none,Y182~PO4,docking_site!1).Ptp(MAPK_site!1) 0
  163 Fus3(T180~PO4,Y182~none,docking_site!1).Msg5(MAPK_site!1) 0
  164 Fus3(T180~none,Y182~PO4,docking_site!1).Msg5(MAPK_site!1) 0
  165 Fus3(T180~none,Y182~PO4,docking_site!1).Ste11(S302_S306_T307~pSpS,Ste5_site!2).Ste5(MAPK_site!1,Ste11_site!2,Ste4_site,Ste7_site!3).Ste7(MAPK_site,S359_T363~none,Ste5_site!3) 0
  166 Fus3(T180~none,Y182~PO4,docking_site!1).Ste11(S302_S306_T307~none,Ste5_site!2).Ste4(Gpa1_site~none,Ste5_site!3).Ste5(MAPK_site!1,Ste11_site!2,Ste4_site!3,Ste7_site!4).Ste7(MAPK_site,S359_T363~none,Ste5_site!4) 0
  167 Fus3(T180~none,Y182~PO4,docking_site!1).Ste11(S302_S306_T307~none,Ste5_site!2).Ste5(MAPK_site!1,Ste11_site!2,Ste4_site,Ste7_site!3).Ste7(MAPK_site,S359_T363~none,Ste5_site!3) 0
  168 Fus3(T180~none,Y182~PO4,docking_site!1).Ste4(Gpa1_site~none,Ste5_site!2).Ste5(MAPK_site!1,Ste11_site,Ste4_site!2,Ste7_site!3).Ste7(MAPK_site,S359_T363~none,Ste5_site!3) 0
  169 Fus3(T180~none,Y182~PO4,docking_site!1).Ste5(MAPK_site!1,Ste11_site,Ste4_site,Ste7_site!2).Ste7(MAPK_site,S359_T363~none,Ste5_site!2) 0
  170 Fus3(T180~none,Y182~PO4,docking_site!1).Ste11(S302_S306_T307~pSpSpT,Ste5_site!2).Ste4(Gpa1_site~none,Ste5_site!3).Ste5(MAPK_site!1,Ste11_site!2,Ste4_site!3,Ste7_site!4).Ste7(MAPK_site,S359_T363~none,Ste5_site!4) 0
  171 Fus3(T180~PO4,Y182~PO4,docking_site!1).Ste11(S302_S306_T307~pS,Ste5_site!2).Ste4(Gpa1_site~none,Ste5_site!3).Ste5(MAPK_site!1,Ste11_site!2,Ste4_site!3,Ste7_site!4).Ste7(MAPK_site,S359_T363~none,Ste5_site!4) 0
  172 Fus3(T180~PO4,Y182~PO4,docking_site!1).Ste11(S302_S306_T307~pS,Ste5_site!2).Ste5(MAPK_site!1,Ste11_site!2,Ste4_site,Ste7_site!3).Ste7(MAPK_site,S359_T363~none,Ste5_site!3) 0
  173 Fus3(T180~PO4,Y182~none,docking_site!1).Ste11(S302_S306_T307~pSpS,Ste5_site!2).Ste5(MAPK_site!1,Ste11_site!2,Ste4_site,Ste7_site!3).Ste7(MAPK_site,S359_T363~none,Ste5_site!3) 0
  174 Fus3(T180~PO4,Y182~none,docking_site!1).Ste11(S302_S306_T307~none,Ste5_site!2).Ste4(Gpa1_site~none,Ste5_site!3).Ste5(MAPK_site!1,Ste11_site!2,Ste4_site!3,Ste7_site!4).Ste7(MAPK_site,S359_T363~none,Ste5_site!4) 0
  175 Fus3(T180~PO4,Y182~none,docking_site!1).Ste11(S302_S306_T307~none,Ste5_site!2).Ste5(MAPK_site!1,Ste11_site!2,Ste4_site,Ste7_site!3).Ste7(MAPK_site,S359_T363~none,Ste5_site!3) 0
  176 Fus3(T180~PO4,Y182~none,docking_site!1).Ste4(Gpa1_site~none,Ste5_site!2).Ste5(MAPK_site!1,Ste11_site,Ste4_site!2,Ste7_site!3).Ste7(MAPK_site,S359_T363~none,Ste5_site!3) 0
  177 Fus3(T180~PO4,Y182~none,docking_site!1).Ste5(MAPK_site!1,Ste11_site,Ste4_site,Ste7_site!2).Ste7(MAPK_site,S359_T363~none,Ste5_site!2) 0
  178 Fus3(T180~PO4,Y182~none,docking_site!1).Ste11(S302_S306_T307~pSpSpT,Ste5_site!2).Ste4(Gpa1_site~none,Ste5_site!3).Ste5(MAPK_site!1,Ste11_site!2,Ste4_site!3,Ste7_site!4).Ste7(MAPK_site,S359_T363~none,Ste5_site!4) 0
  179 Fus3(T180~none,Y182~PO4,docking_site!1).Ste11(S302_S306_T307~none,Ste5_site!2).Ste4(Gpa1_site~none,Ste5_site!3).Ste5(MAPK_site!1,Ste11_site!2,Ste4_site!3,Ste7_site) 0
  180 Fus3(T180~none,Y182~PO4,docking_site!1).Ste11(S302_S306_T307~none,Ste5_site!2).Ste5(MAPK_site!1,Ste11_site!2,Ste4_site,Ste7_site) 0
  181 Fus3(T180~PO4,Y182~none,docking_site!1).Ste11(S302_S306_T307~none,Ste5_site!2).Ste4(Gpa1_site~none,Ste5_site!3).Ste5(MAPK_site!1,Ste11_site!2,Ste4_site!3,Ste7_site) 0
  182 Fus3(T180~PO4,Y182~none,docking_site!1).Ste11(S302_S306_T307~none,Ste5_site!2).Ste5(MAPK_site!1,Ste11_site!2,Ste4_site,Ste7_site) 0
  183 Fus3(T180~none,Y182~PO4,docking_site!1).Ste4(Gpa1_site~none,Ste5_site!2).Ste5(MAPK_site!1,Ste11_site,Ste4_site!2,Ste7_site) 0
  184 Fus3(T180~none,Y182~PO4,docking_site!1).Ste5(MAPK_site!1,Ste11_site,Ste4_site,Ste7_site) 0
  185 Fus3(T180~PO4,Y182~none,docking_site!1).Ste4(Gpa1_site~none,Ste5_site!2).Ste5(MAPK_site!1,Ste11_site,Ste4_site!2,Ste7_site) 0
  186 Fus3(T180~PO4,Y182~none,docking_site!1).Ste5(MAPK_site!1,Ste11_site,Ste4_site,Ste7_site) 0
  187 Fus3(T180~none,Y182~PO4,docking_site!1).Ste11(S302_S306_T307~pSpS,Ste5_site!2).Ste5(MAPK_site!1,Ste11_site!2,Ste4_site,Ste7_site) 0
  188 Fus3(T180~none,Y182~PO4,docking_site!1).Ste11(S302_S306_T307~pSpSpT,Ste5_site!2).Ste4(Gpa1_site~none,Ste5_site!3).Ste5(MAPK_site!1,Ste11_site!2,Ste4_site!3,Ste7_site) 0
  189 Fus3(T180~PO4,Y182~PO4,docking_site!1).Ste11(S302_S306_T307~pS,Ste5_site!2).Ste4(Gpa1_site~none,Ste5_site!3).Ste5(MAPK_site!1,Ste11_site!2,Ste4_site!3,Ste7_site) 0
  190 Fus3(T180~PO4,Y182~PO4,docking_site!1).Ste11(S302_S306_T307~pS,Ste5_site!2).Ste5(MAPK_site!1,Ste11_site!2,Ste4_site,Ste7_site) 0
  191 Fus3(T180~PO4,Y182~none,docking_site!1).Ste11(S302_S306_T307~pSpS,Ste5_site!2).Ste5(MAPK_site!1,Ste11_site!2,Ste4_site,Ste7_site) 0
  192 Fus3(T180~PO4,Y182~none,docking_site!1).Ste11(S302_S306_T307~pSpSpT,Ste5_site!2).Ste4(Gpa1_site~none,Ste5_site!3).Ste5(MAPK_site!1,Ste11_site!2,Ste4_site!3,Ste7_site) 0
  193 Fus3(T180~none,Y182~PO4,docking_site!1).Ste11(S302_S306_T307~pSpSpT,Ste5_site!2).Ste5(MAPK_site!1,Ste11_site!2,Ste4_site,Ste7_site) 0
  194 Fus3(T180~PO4,Y182~none,docking_site!1).Ste11(S302_S306_T307~pSpSpT,Ste5_site!2).Ste5(MAPK_site!1,Ste11_site!2,Ste4_site,Ste7_site) 0
  195 Fus3(T180~none,Y182~PO4,docking_site!1).Ste11(S302_S306_T307~pSpSpT,Ste5_site!2).Ste5(MAPK_site!1,Ste11_site!2,Ste4_site,Ste7_site!3).Ste7(MAPK_site,S359_T363~none,Ste5_site!3) 0
  196 Fus3(T180~PO4,Y182~none,docking_site!1).Ste11(S302_S306_T307~pSpSpT,Ste5_site!2).Ste5(MAPK_site!1,Ste11_site!2,Ste4_site,Ste7_site!3).Ste7(MAPK_site,S359_T363~none,Ste5_site!3) 0
  197 Fus3(T180~PO4,Y182~PO4,docking_site) 0
  198 Fus3(T180~none,Y182~PO4,docking_site!1).Ste7(MAPK_site!1,S359_T363~none,Ste5_site) 0
  199 Fus3(T180~PO4,Y182~none,docking_site!1).Ste7(MAPK_site!1,S359_T363~none,Ste5_site) 0
  200 Fus3(T180~none,Y182~PO4,docking_site!1).Ste7(MAPK_site!1,S359_T363~pS,Ste5_site) 0
  201 Fus3(T180~PO4,Y182~none,docking_site!1).Ste7(MAPK_site!1,S359_T363~pS,Ste5_site) 0
  202 Fus3(T180~none,Y182~PO4,docking_site!1).Ste7(MAPK_site!1,S359_T363~pSpT,Ste5_site) 0
  203 Fus3(T180~PO4,Y182~none,docking_site!1).Ste7(MAPK_site!1,S359_T363~pSpT,Ste5_site) 0
  204 Fus3(T180~PO4,Y182~PO4,docking_site!1).Ste11(S302_S306_T307~pSpS,Ste5_site!2).Ste4(Gpa1_site~none,Ste5_site!3).Ste5(MAPK_site!1,Ste11_site!2,Ste4_site!3,Ste7_site!4).Ste7(MAPK_site,S359_T363~pSpT,Ste5_site!4) 0
  205 Fus3(T180~PO4,Y182~PO4,docking_site!1).Ste11(S302_S306_T307~pSpS,Ste5_site!2).Ste4(Gpa1_site~none,Ste5_site!3).Ste5(MAPK_site!1,Ste11_site!2,Ste4_site!3,Ste7_site!4).Ste7(MAPK_site,S359_T363~none,Ste5_site!4) 0
  206 Fus3(T180~PO4,Y182~PO4,docking_site!1).Ste11(S302_S306_T307~pSpS,Ste5_site!2).Ste4(Gpa1_site~none,Ste5_site!3).Ste5(MAPK_site!1,Ste11_site!2,Ste4_site!3,Ste7_site) 0
  207 Fus3(T180~PO4,Y182~PO4,docking_site!1).Ste11(S302_S306_T307~pSpS,Ste5_site!2).Ste5(MAPK_site!1,Ste11_site!2,Ste4_site,Ste7_site!3).Ste7(MAPK_site,S359_T363~pSpT,Ste5_site!3) 0
  208 Fus3(T180~PO4,Y182~PO4,docking_site!1).Ste11(S302_S306_T307~pSpSpT,Ste5_site!2).Ste4(Gpa1_site~none,Ste5_site!3).Ste5(MAPK_site!1,Ste11_site!2,Ste4_site!3,Ste7_site!4).Ste7(MAPK_site,S359_T363~pSpT,Ste5_site!4) 0
  209 Fus3(T180~PO4,Y182~PO4,docking_site!1).Ste11(S302_S306_T307~pSpSpT,Ste5_site!2).Ste5(MAPK_site!1,Ste11_site!2,Ste4_site,Ste7_site!3).Ste7(MAPK_site,S359_T363~pS,Ste5_site!3) 0
  210 Fus3(T180~PO4,Y182~PO4,docking_site!1).Ste11(S302_S306_T307~none,Ste5_site!2).Ste4(Gpa1_site~none,Ste5_site!3).Ste5(MAPK_site!1,Ste11_site!2,Ste4_site!3,Ste7_site!4).Ste7(MAPK_site,S359_T363~pSpT,Ste5_site!4) 0
  211 Fus3(T180~PO4,Y182~PO4,docking_site!1).Ste11(S302_S306_T307~none,Ste5_site!2).Ste5(MAPK_site!1,Ste11_site!2,Ste4_site,Ste7_site!3).Ste7(MAPK_site,S359_T363~pSpT,Ste5_site!3) 0
  212 Fus3(T180~PO4,Y182~PO4,docking_site!1).Ste4(Gpa1_site~none,Ste5_site!2).Ste5(MAPK_site!1,Ste11_site,Ste4_site!2,Ste7_site!3).Ste7(MAPK_site,S359_T363~pSpT,Ste5_site!3) 0
  213 Fus3(T180~PO4,Y182~PO4,docking_site!1).Ste5(MAPK_site!1,Ste11_site,Ste4_site,Ste7_site!2).Ste7(MAPK_site,S359_T363~pSpT,Ste5_site!2) 0
  214 Fus3(T180~PO4,Y182~PO4,docking_site!1).Ste11(S302_S306_T307~pSpSpT,Ste5_site!2).Ste5(MAPK_site!1,Ste11_site!2,Ste4_site,Ste7_site!3).Ste7(MAPK_site,S359_T363~pSpT,Ste5_site!3) 0
  215 Fus3(T180~PO4,Y182~PO4,docking_site!1).Ptp(MAPK_site!1) 0
  216 Fus3(T180~PO4,Y182~PO4,docking_site!1).Msg5(MAPK_site!1) 0
  217 Fus3(T180~none,Y182~none,docking_site!1).Msg5(MAPK_site!1) 0
  218 Fus3(T180~none,Y182~none,docking_site!1).Ptp(MAPK_site!1) 0
  219 Fus3(T180~PO4,Y182~PO4,docking_site!1).Ste11(S302_S306_T307~pSpS,Ste5_site!2).Ste5(MAPK_site!1,Ste11_site!2,Ste4_site,Ste7_site!3).Ste7(MAPK_site,S359_T363~none,Ste5_site!3) 0
  220 Fus3(T180~PO4,Y182~PO4,docking_site!1).Ste11(S302_S306_T307~none,Ste5_site!2).Ste4(Gpa1_site~none,Ste5_site!3).Ste5(MAPK_site!1,Ste11_site!2,Ste4_site!3,Ste7_site!4).Ste7(MAPK_site,S359_T363~none,Ste5_site!4) 0
  221 Fus3(T180~PO4,Y182~PO4,docking_site!1).Ste11(S302_S306_T307~none,Ste5_site!2).Ste5(MAPK_site!1,Ste11_site!2,Ste4_site,Ste7_site!3).Ste7(MAPK_site,S359_T363~none,Ste5_site!3) 0
  222 Fus3(T180~PO4,Y182~PO4,docking_site!1).Ste4(Gpa1_site~none,Ste5_site!2).Ste5(MAPK_site!1,Ste11_site,Ste4_site!2,Ste7_site!3).Ste7(MAPK_site,S359_T363~none,Ste5_site!3) 0
  223 Fus3(T180~PO4,Y182~PO4,docking_site!1).Ste5(MAPK_site!1,Ste11_site,Ste4_site,Ste7_site!2).Ste7(MAPK_site,S359_T363~none,Ste5_site!2) 0
  224 Fus3(T180~PO4,Y182~PO4,docking_site!1).Ste11(S302_S306_T307~pSpSpT,Ste5_site!2).Ste4(Gpa1_site~none,Ste5_site!3).Ste5(MAPK_site!1,Ste11_site!2,Ste4_site!3,Ste7_site!4).Ste7(MAPK_site,S359_T363~none,Ste5_site!4) 0
  225 Fus3(T180~PO4,Y182~PO4,docking_site!1).Ste11(S302_S306_T307~none,Ste5_site!2).Ste4(Gpa1_site~none,Ste5_site!3).Ste5(MAPK_site!1,Ste11_site!2,Ste4_site!3,Ste7_site) 0
  226 Fus3(T180~PO4,Y182~PO4,docking_site!1).Ste11(S302_S306_T307~none,Ste5_site!2).Ste5(MAPK_site!1,Ste11_site!2,Ste4_site,Ste7_site) 0
  227 Fus3(T180~PO4,Y182~PO4,docking_site!1).Ste4(Gpa1_site~none,Ste5_site!2).Ste5(MAPK_site!1,Ste11_site,Ste4_site!2,Ste7_site) 0
  228 Fus3(T180~PO4,Y182~PO4,docking_site!1).Ste5(MAPK_site!1,Ste11_site,Ste4_site,Ste7_site) 0
  229 Fus3(T180~PO4,Y182~PO4,docking_site!1).Ste11(S302_S306_T307~pSpS,Ste5_site!2).Ste5(MAPK_site!1,Ste11_site!2,Ste4_site,Ste7_site) 0
  230 Fus3(T180~PO4,Y182~PO4,docking_site!1).Ste11(S302_S306_T307~pSpSpT,Ste5_site!2).Ste4(Gpa1_site~none,Ste5_site!3).Ste5(MAPK_site!1,Ste11_site!2,Ste4_site!3,Ste7_site) 0
  231 Fus3(T180~PO4,Y182~PO4,docking_site!1).Ste11(S302_S306_T307~pSpSpT,Ste5_site!2).Ste5(MAPK_site!1,Ste11_site!2,Ste4_site,Ste7_site) 0
  232 Fus3(T180~PO4,Y182~PO4,docking_site!1).Ste11(S302_S306_T307~pSpSpT,Ste5_site!2).Ste5(MAPK_site!1,Ste11_site!2,Ste4_site,Ste7_site!3).Ste7(MAPK_site,S359_T363~none,Ste5_site!3) 0
  233 Fus3(T180~PO4,Y182~PO4,docking_site!1).Ste7(MAPK_site!1,S359_T363~none,Ste5_site) 0
  234 Fus3(T180~PO4,Y182~PO4,docking_site!1).Ste7(MAPK_site!1,S359_T363~pS,Ste5_site) 0
  235 Fus3(T180~PO4,Y182~PO4,docking_site!1).Ste7(MAPK_site!1,S359_T363~pSpT,Ste5_site) 0
  236 Fus3(T180~PO4,Y182~none,docking_site!1).Ptp(MAPK_site!1) 0
end species
begin reactions
    1 6 9 kbind_Gpa1_Ste4 #_R2
    2 1 1,2 kdilutionsynth_Fus3 #_R34
    3 1 1,3 kdilutionsynth_Msg5 #_R35
    4 1 1,4 kdilutionsynth_Ptp #_R36
    5 1 1,6 kdilutionsynth_Ste4Ste18 #_R37
    6 1 1,7 kdilutionsynth_Ste5 #_R38
    7 1 1,8 kdilutionsynth_Ste7 #_R39
    8 1 1,5 kdilutionsynth_Ste11 #_R40
    9 6,7 10 kon_Ste4Ste18_Ste5 #_R41
   10 5,7 11 kon_Ste5_Ste11 #_R42
   11 7,8 12 kon_Ste5_Ste7 #_R43
   12 2,7 13 kon_Ste5_Fus3 #_R44
   13 2,8 14 kon_Ste7_MAPK #_R45
   14 9 6 koff_Gpa1_Ste4 #_R1
   15 6,11 15 kon_Ste4Ste18_Ste5 #_R41
   16 6,12 16 kon_Ste4Ste18_Ste5 #_R41
   17 6,13 17 kon_Ste4Ste18_Ste5 #_R41
   18 10 6,7 koff_Ste4Ste18_Ste5 #_reverse__R41
   19 5,10 15 kon_Ste5_Ste11 #_R42
   20 5,12 18 kon_Ste5_Ste11 #_R42
   21 5,13 19 kon_Ste5_Ste11 #_R42
   22 11 7,5 koff_Ste5_Ste11 #_reverse__R42
   23 8,10 16 kon_Ste5_Ste7 #_R43
   24 8,11 18 kon_Ste5_Ste7 #_R43
   25 8,13 20 kon_Ste5_Ste7 #_R43
   26 12 7,8 koff_Ste5_Ste7 #_reverse__R43
   27 2,10 17 kon_Ste5_Fus3 #_R44
   28 2,11 19 kon_Ste5_Fus3 #_R44
   29 2,12 20 kon_Ste5_Fus3 #_R44
   30 13 2,7 koff_Ste5_Fus3 #_reverse__R44
   31 14 8,2 koff_Ste7_MAPK #_reverse__R45
   32 15 21 kcat_Ste4Ste18Ste5Ste11_pS #_R3
   33 6,18 22 kon_Ste4Ste18_Ste5 #_R41
   34 6,19 23 kon_Ste4Ste18_Ste5 #_R41
   35 6,20 24 kon_Ste4Ste18_Ste5 #_R41
   36 15 6,11 koff_Ste4Ste18_Ste5 #_reverse__R41
   37 16 6,12 koff_Ste4Ste18_Ste5 #_reverse__R41
   38 17 6,13 koff_Ste4Ste18_Ste5 #_reverse__R41
   39 5,16 22 kon_Ste5_Ste11 #_R42
   40 5,17 23 kon_Ste5_Ste11 #_R42
   41 5,20 25 kon_Ste5_Ste11 #_R42
   42 15 10,5 koff_Ste5_Ste11 #_reverse__R42
   43 18 12,5 koff_Ste5_Ste11 #_reverse__R42
   44 19 13,5 koff_Ste5_Ste11 #_reverse__R42
   45 8,15 22 kon_Ste5_Ste7 #_R43
   46 8,17 24 kon_Ste5_Ste7 #_R43
   47 8,19 25 kon_Ste5_Ste7 #_R43
   48 16 10,8 koff_Ste5_Ste7 #_reverse__R43
   49 18 11,8 koff_Ste5_Ste7 #_reverse__R43
   50 20 13,8 koff_Ste5_Ste7 #_reverse__R43
   51 2,15 23 kon_Ste5_Fus3 #_R44
   52 2,16 24 kon_Ste5_Fus3 #_R44
   53 2,18 25 kon_Ste5_Fus3 #_R44
   54 17 2,10 koff_Ste5_Fus3 #_reverse__R44
   55 19 2,11 koff_Ste5_Fus3 #_reverse__R44
   56 20 2,12 koff_Ste5_Fus3 #_reverse__R44
   57 22 26 kcat_Ste4Ste18Ste5Ste11_pS #_R3
   58 23 27 kcat_Ste4Ste18Ste5Ste11_pS #_R3
   59 21 28 kcat_Ste4Ste18Ste5Ste11pS_pS #_R4
   60 21 15 kcat_nonspecific_dephosph #_R33
   61 6,25 29 kon_Ste4Ste18_Ste5 #_R41
   62 21 6,30 koff_Ste4Ste18_Ste5 #_reverse__R41
   63 22 6,18 koff_Ste4Ste18_Ste5 #_reverse__R41
   64 23 6,19 koff_Ste4Ste18_Ste5 #_reverse__R41
   65 24 6,20 koff_Ste4Ste18_Ste5 #_reverse__R41
   66 5,24 29 kon_Ste5_Ste11 #_R42
   67 21 10,31 koff_Ste5_Ste11 #_reverse__R42
   68 22 16,5 koff_Ste5_Ste11 #_reverse__R42
   69 23 17,5 koff_Ste5_Ste11 #_reverse__R42
   70 25 20,5 koff_Ste5_Ste11 #_reverse__R42
   71 8,21 26 kon_Ste5_Ste7 #_R43
   72 8,23 29 kon_Ste5_Ste7 #_R43
   73 22 15,8 koff_Ste5_Ste7 #_reverse__R43
   74 24 17,8 koff_Ste5_Ste7 #_reverse__R43
   75 25 19,8 koff_Ste5_Ste7 #_reverse__R43
   76 2,21 27 kon_Ste5_Fus3 #_R44
   77 2,22 29 kon_Ste5_Fus3 #_R44
   78 23 2,15 koff_Ste5_Fus3 #_reverse__R44
   79 24 2,16 koff_Ste5_Fus3 #_reverse__R44
   80 25 2,18 koff_Ste5_Fus3 #_reverse__R44
   81 29 32 kcat_Ste4Ste18Ste5Ste11_pS #_R3
   82 26 33 kcat_Ste4Ste18Ste5Ste11pS_pS #_R4
   83 27 34 kcat_Ste4Ste18Ste5Ste11pS_pS #_R4
   84 28 35 kcat_Ste4Ste18Ste5Ste11pSpS_pT #_R5
   85 26 36 kcat_Ste11pSSte5Ste7_pS #_R6
   86 28 21 kcat_nonspecific_dephosph #_R32
   87 26 22 kcat_nonspecific_dephosph #_R33
   88 27 23 kcat_nonspecific_dephosph #_R33
   89 30 11 kcat_nonspecific_dephosph #_R33
   90 31 5 kcat_nonspecific_dephosph #_R33
   91 6,30 21 kon_Ste4Ste18_Ste5 #_R41
   92 26 6,37 koff_Ste4Ste18_Ste5 #_reverse__R41
   93 27 6,38 koff_Ste4Ste18_Ste5 #_reverse__R41
   94 28 6,39 koff_Ste4Ste18_Ste5 #_reverse__R41
   95 29 6,25 koff_Ste4Ste18_Ste5 #_reverse__R41
   96 7,31 30 kon_Ste5_Ste11 #_R42
   97 10,31 21 kon_Ste5_Ste11 #_R42
   98 12,31 37 kon_Ste5_Ste11 #_R42
   99 13,31 38 kon_Ste5_Ste11 #_R42
  100 16,31 26 kon_Ste5_Ste11 #_R42
  101 17,31 27 kon_Ste5_Ste11 #_R42
  102 20,31 40 kon_Ste5_Ste11 #_R42
  103 24,31 32 kon_Ste5_Ste11 #_R42
  104 26 16,31 koff_Ste5_Ste11 #_reverse__R42
  105 27 17,31 koff_Ste5_Ste11 #_reverse__R42
  106 28 10,41 koff_Ste5_Ste11 #_reverse__R42
  107 29 24,5 koff_Ste5_Ste11 #_reverse__R42
  108 30 7,31 koff_Ste5_Ste11 #_reverse__R42
  109 8,27 32 kon_Ste5_Ste7 #_R43
  110 8,28 33 kon_Ste5_Ste7 #_R43
  111 8,30 37 kon_Ste5_Ste7 #_R43
  112 26 21,8 koff_Ste5_Ste7 #_reverse__R43
  113 29 23,8 koff_Ste5_Ste7 #_reverse__R43
  114 2,26 32 kon_Ste5_Fus3 #_R44
  115 2,28 34 kon_Ste5_Fus3 #_R44
  116 2,30 38 kon_Ste5_Fus3 #_R44
  117 27 2,21 koff_Ste5_Fus3 #_reverse__R44
  118 29 2,22 koff_Ste5_Fus3 #_reverse__R44
  119 32 42 kcat_Ste4Ste18Ste5Ste11pS_pS #_R4
  120 36 43 kcat_Ste4Ste18Ste5Ste11pS_pS #_R4
  121 33 44 kcat_Ste4Ste18Ste5Ste11pSpS_pT #_R5
  122 34 45 kcat_Ste4Ste18Ste5Ste11pSpS_pT #_R5
  123 32 46 kcat_Ste11pSSte5Ste7_pS #_R6
  124 37 47 kcat_Ste11pSSte5Ste7_pS #_R6
  125 40 48 kcat_Ste11pSSte5Ste7_pS #_R6
  126 36 49 kcat_Ste11pSSte5Ste7pS_pT #_R7
  127 33 43 kcat_Ste11pSpSSte5Ste7_pS #_R8
  128 36 26 kcat_nonspecific_dephosph #_R30
  129 35 28 kcat_nonspecific_dephosph #_R31
  130 33 26 kcat_nonspecific_dephosph #_R32
  131 34 27 kcat_nonspecific_dephosph #_R32
  132 39 30 kcat_nonspecific_dephosph #_R32
  133 41 31 kcat_nonspecific_dephosph #_R32
  134 32 29 kcat_nonspecific_dephosph #_R33
  135 36 50 kcat_nonspecific_dephosph #_R33
  136 37 18 kcat_nonspecific_dephosph #_R33
  137 38 19 kcat_nonspecific_dephosph #_R33
  138 40 25 kcat_nonspecific_dephosph #_R33
  139 6,37 26 kon_Ste4Ste18_Ste5 #_R41
  140 6,38 27 kon_Ste4Ste18_Ste5 #_R41
  141 6,39 28 kon_Ste4Ste18_Ste5 #_R41
  142 6,40 32 kon_Ste4Ste18_Ste5 #_R41
  143 32 6,40 koff_Ste4Ste18_Ste5 #_reverse__R41
  144 33 6,51 koff_Ste4Ste18_Ste5 #_reverse__R41
  145 34 6,52 koff_Ste4Ste18_Ste5 #_reverse__R41
  146 35 6,53 koff_Ste4Ste18_Ste5 #_reverse__R41
  147 36 6,47 koff_Ste4Ste18_Ste5 #_reverse__R41
  148 7,41 39 kon_Ste5_Ste11 #_R42
  149 10,41 28 kon_Ste5_Ste11 #_R42
  150 12,41 51 kon_Ste5_Ste11 #_R42
  151 13,41 52 kon_Ste5_Ste11 #_R42
  152 16,41 33 kon_Ste5_Ste11 #_R42
  153 17,41 34 kon_Ste5_Ste11 #_R42
  154 20,41 54 kon_Ste5_Ste11 #_R42
  155 24,41 42 kon_Ste5_Ste11 #_R42
  156 32 24,31 koff_Ste5_Ste11 #_reverse__R42
  157 33 16,41 koff_Ste5_Ste11 #_reverse__R42
  158 34 17,41 koff_Ste5_Ste11 #_reverse__R42
  159 35 10,55 koff_Ste5_Ste11 #_reverse__R42
  160 36 56,31 koff_Ste5_Ste11 #_reverse__R42
  161 37 12,31 koff_Ste5_Ste11 #_reverse__R42
  162 38 13,31 koff_Ste5_Ste11 #_reverse__R42
  163 39 7,41 koff_Ste5_Ste11 #_reverse__R42
  164 40 20,31 koff_Ste5_Ste11 #_reverse__R42
  165 8,34 42 kon_Ste5_Ste7 #_R43
  166 8,35 44 kon_Ste5_Ste7 #_R43
  167 8,38 40 kon_Ste5_Ste7 #_R43
  168 8,39 51 kon_Ste5_Ste7 #_R43
  169 32 27,8 koff_Ste5_Ste7 #_reverse__R43
  170 33 28,8 koff_Ste5_Ste7 #_reverse__R43
  171 36 21,57 koff_Ste5_Ste7 #_reverse__R43
  172 37 30,8 koff_Ste5_Ste7 #_reverse__R43
  173 40 38,8 koff_Ste5_Ste7 #_reverse__R43
  174 2,33 42 kon_Ste5_Fus3 #_R44
  175 2,35 45 kon_Ste5_Fus3 #_R44
  176 2,36 46 kon_Ste5_Fus3 #_R44
  177 2,37 40 kon_Ste5_Fus3 #_R44
  178 2,39 52 kon_Ste5_Fus3 #_R44
  179 32 2,26 koff_Ste5_Fus3 #_reverse__R44
  180 34 2,28 koff_Ste5_Fus3 #_reverse__R44
  181 38 2,30 koff_Ste5_Fus3 #_reverse__R44
  182 40 2,37 koff_Ste5_Fus3 #_reverse__R44
  183 50 36 kcat_Ste4Ste18Ste5Ste11_pS #_R3
  184 46 58 kcat_Ste4Ste18Ste5Ste11pS_pS #_R4
  185 49 59 kcat_Ste4Ste18Ste5Ste11pS_pS #_R4
  186 42 60 kcat_Ste4Ste18Ste5Ste11pSpS_pT #_R5
  187 43 61 kcat_Ste4Ste18Ste5Ste11pSpS_pT #_R5
  188 46 62 kcat_Ste11pSSte5Ste7pS_pT #_R7
  189 47 63 kcat_Ste11pSSte5Ste7pS_pT #_R7
  190 48 64 kcat_Ste11pSSte5Ste7pS_pT #_R7
  191 42 58 kcat_Ste11pSpSSte5Ste7_pS #_R8
  192 51 65 kcat_Ste11pSpSSte5Ste7_pS #_R8
  193 54 66 kcat_Ste11pSpSSte5Ste7_pS #_R8
  194 43 59 kcat_Ste11pSpSSte5Ste7pS_pT #_R9
  195 44 61 kcat_Ste11pSpSpTSte5Ste7_pS #_R10
  196 46 67 kcat_Ste5Ste7pSFus3_pY #_R12
  197 48 68 kcat_Ste5Ste7pSFus3_pY #_R12
  198 46 69 kcat_Ste5Ste7pSFus3_pT #_R14
  199 48 70 kcat_Ste5Ste7pSFus3_pT #_R14
  200 49 36 kcat_nonspecific_dephosph #_R29
  201 43 33 kcat_nonspecific_dephosph #_R30
  202 46 32 kcat_nonspecific_dephosph #_R30
  203 47 37 kcat_nonspecific_dephosph #_R30
  204 48 40 kcat_nonspecific_dephosph #_R30
  205 50 22 kcat_nonspecific_dephosph #_R30
  206 56 16 kcat_nonspecific_dephosph #_R30
  207 57 8 kcat_nonspecific_dephosph #_R30
  208 44 33 kcat_nonspecific_dephosph #_R31
  209 45 34 kcat_nonspecific_dephosph #_R31
  210 53 39 kcat_nonspecific_dephosph #_R31
  211 55 41 kcat_nonspecific_dephosph #_R31
  212 42 32 kcat_nonspecific_dephosph #_R32
  213 43 36 kcat_nonspecific_dephosph #_R32
  214 51 37 kcat_nonspecific_dephosph #_R32
  215 52 38 kcat_nonspecific_dephosph #_R32
  216 54 40 kcat_nonspecific_dephosph #_R32
  217 46 71 kcat_nonspecific_dephosph #_R33
  218 47 72 kcat_nonspecific_dephosph #_R33
  219 48 73 kcat_nonspecific_dephosph #_R33
  220 49 74 kcat_nonspecific_dephosph #_R33
  221 6,47 36 kon_Ste4Ste18_Ste5 #_R41
  222 6,48 46 kon_Ste4Ste18_Ste5 #_R41
  223 6,51 33 kon_Ste4Ste18_Ste5 #_R41
  224 6,52 34 kon_Ste4Ste18_Ste5 #_R41
  225 6,53 35 kon_Ste4Ste18_Ste5 #_R41
  226 6,54 42 kon_Ste4Ste18_Ste5 #_R41
  227 42 6,54 koff_Ste4Ste18_Ste5 #_reverse__R41
  228 43 6,65 koff_Ste4Ste18_Ste5 #_reverse__R41
  229 44 6,75 koff_Ste4Ste18_Ste5 #_reverse__R41
  230 45 6,76 koff_Ste4Ste18_Ste5 #_reverse__R41
  231 46 6,48 koff_Ste4Ste18_Ste5 #_reverse__R41
  232 49 6,63 koff_Ste4Ste18_Ste5 #_reverse__R41
  233 50 6,72 koff_Ste4Ste18_Ste5 #_reverse__R41
  234 56 6,77 koff_Ste4Ste18_Ste5 #_reverse__R41
  235 7,55 53 kon_Ste5_Ste11 #_R42
  236 10,55 35 kon_Ste5_Ste11 #_R42
  237 12,55 75 kon_Ste5_Ste11 #_R42
  238 13,55 76 kon_Ste5_Ste11 #_R42
  239 16,55 44 kon_Ste5_Ste11 #_R42
  240 17,55 45 kon_Ste5_Ste11 #_R42
  241 20,55 78 kon_Ste5_Ste11 #_R42
  242 24,55 60 kon_Ste5_Ste11 #_R42
  243 5,56 50 kon_Ste5_Ste11 #_R42
  244 31,56 36 kon_Ste5_Ste11 #_R42
  245 41,56 43 kon_Ste5_Ste11 #_R42
  246 55,56 61 kon_Ste5_Ste11 #_R42
  247 42 24,41 koff_Ste5_Ste11 #_reverse__R42
  248 43 56,41 koff_Ste5_Ste11 #_reverse__R42
  249 44 16,55 koff_Ste5_Ste11 #_reverse__R42
  250 45 17,55 koff_Ste5_Ste11 #_reverse__R42
  251 46 79,31 koff_Ste5_Ste11 #_reverse__R42
  252 47 77,31 koff_Ste5_Ste11 #_reverse__R42
  253 48 80,31 koff_Ste5_Ste11 #_reverse__R42
  254 49 81,31 koff_Ste5_Ste11 #_reverse__R42
  255 50 56,5 koff_Ste5_Ste11 #_reverse__R42
  256 51 12,41 koff_Ste5_Ste11 #_reverse__R42
  257 52 13,41 koff_Ste5_Ste11 #_reverse__R42
  258 53 7,55 koff_Ste5_Ste11 #_reverse__R42
  259 54 20,41 koff_Ste5_Ste11 #_reverse__R42
  260 7,57 77 kon_Ste5_Ste7 #_R43
  261 10,57 56 kon_Ste5_Ste7 #_R43
  262 11,57 72 kon_Ste5_Ste7 #_R43
  263 13,57 80 kon_Ste5_Ste7 #_R43
  264 15,57 50 kon_Ste5_Ste7 #_R43
  265 17,57 79 kon_Ste5_Ste7 #_R43
  266 19,57 73 kon_Ste5_Ste7 #_R43
  267 21,57 36 kon_Ste5_Ste7 #_R43
  268 23,57 71 kon_Ste5_Ste7 #_R43
  269 27,57 46 kon_Ste5_Ste7 #_R43
  270 28,57 43 kon_Ste5_Ste7 #_R43
  271 30,57 47 kon_Ste5_Ste7 #_R43
  272 34,57 58 kon_Ste5_Ste7 #_R43
  273 35,57 61 kon_Ste5_Ste7 #_R43
  274 38,57 48 kon_Ste5_Ste7 #_R43
  275 39,57 65 kon_Ste5_Ste7 #_R43
  276 8,45 60 kon_Ste5_Ste7 #_R43
  277 45,57 82 kon_Ste5_Ste7 #_R43
  278 8,52 54 kon_Ste5_Ste7 #_R43
  279 52,57 66 kon_Ste5_Ste7 #_R43
  280 8,53 75 kon_Ste5_Ste7 #_R43
  281 53,57 83 kon_Ste5_Ste7 #_R43
  282 42 34,8 koff_Ste5_Ste7 #_reverse__R43
  283 43 28,57 koff_Ste5_Ste7 #_reverse__R43
  284 44 35,8 koff_Ste5_Ste7 #_reverse__R43
  285 46 27,57 koff_Ste5_Ste7 #_reverse__R43
  286 47 30,57 koff_Ste5_Ste7 #_reverse__R43
  287 48 38,57 koff_Ste5_Ste7 #_reverse__R43
  288 49 21,84 koff_Ste5_Ste7 #_reverse__R43
  289 50 15,57 koff_Ste5_Ste7 #_reverse__R43
  290 51 39,8 koff_Ste5_Ste7 #_reverse__R43
  291 54 52,8 koff_Ste5_Ste7 #_reverse__R43
  292 56 10,57 koff_Ste5_Ste7 #_reverse__R43
  293 2,43 58 kon_Ste5_Fus3 #_R44
  294 2,44 60 kon_Ste5_Fus3 #_R44
  295 2,47 48 kon_Ste5_Fus3 #_R44
  296 2,49 62 kon_Ste5_Fus3 #_R44
  297 2,50 71 kon_Ste5_Fus3 #_R44
  298 2,51 54 kon_Ste5_Fus3 #_R44
  299 2,53 76 kon_Ste5_Fus3 #_R44
  300 2,56 79 kon_Ste5_Fus3 #_R44
  301 42 2,33 koff_Ste5_Fus3 #_reverse__R44
  302 45 2,35 koff_Ste5_Fus3 #_reverse__R44
  303 46 2,36 koff_Ste5_Fus3 #_reverse__R44
  304 48 2,47 koff_Ste5_Fus3 #_reverse__R44
  305 52 2,39 koff_Ste5_Fus3 #_reverse__R44
  306 54 2,51 koff_Ste5_Fus3 #_reverse__R44
  307 2,57 85 kon_Ste7_MAPK #_R45
  308 71 46 kcat_Ste4Ste18Ste5Ste11_pS #_R3
  309 74 49 kcat_Ste4Ste18Ste5Ste11_pS #_R3
  310 62 86 kcat_Ste4Ste18Ste5Ste11pS_pS #_R4
  311 67 87 kcat_Ste4Ste18Ste5Ste11pS_pS #_R4
  312 69 88 kcat_Ste4Ste18Ste5Ste11pS_pS #_R4
  313 58 82 kcat_Ste4Ste18Ste5Ste11pSpS_pT #_R5
  314 59 89 kcat_Ste4Ste18Ste5Ste11pSpS_pT #_R5
  315 67 90 kcat_Ste11pSSte5Ste7pS_pT #_R7
  316 68 91 kcat_Ste11pSSte5Ste7pS_pT #_R7
  317 69 92 kcat_Ste11pSSte5Ste7pS_pT #_R7
  318 70 93 kcat_Ste11pSSte5Ste7pS_pT #_R7
  319 58 86 kcat_Ste11pSpSSte5Ste7pS_pT #_R9
  320 65 94 kcat_Ste11pSpSSte5Ste7pS_pT #_R9
  321 66 95 kcat_Ste11pSpSSte5Ste7pS_pT #_R9
  322 60 82 kcat_Ste11pSpSpTSte5Ste7_pS #_R10
  323 75 83 kcat_Ste11pSpSpTSte5Ste7_pS #_R10
  324 78 96 kcat_Ste11pSpSpTSte5Ste7_pS #_R10
  325 61 89 kcat_Ste11pSpSpTSte5Ste7pS_pT #_R11
  326 82 97 kcat_Ste11pSpSpTSte5Ste7pS_pT #_R11
  327 83 98 kcat_Ste11pSpSpTSte5Ste7pS_pT #_R11
  328 58 87 kcat_Ste5Ste7pSFus3_pY #_R12
  329 66 99 kcat_Ste5Ste7pSFus3_pY #_R12
  330 71 100 kcat_Ste5Ste7pSFus3_pY #_R12
  331 73 101 kcat_Ste5Ste7pSFus3_pY #_R12
  332 79 102 kcat_Ste5Ste7pSFus3_pY #_R12
  333 80 103 kcat_Ste5Ste7pSFus3_pY #_R12
  334 82 104 kcat_Ste5Ste7pSFus3_pY #_R12
  335 67 105 kcat_Ste5Ste7pSFus3pY_pT #_R13
  336 68 106 kcat_Ste5Ste7pSFus3pY_pT #_R13
  337 58 88 kcat_Ste5Ste7pSFus3_pT #_R14
  338 66 107 kcat_Ste5Ste7pSFus3_pT #_R14
  339 71 108 kcat_Ste5Ste7pSFus3_pT #_R14
  340 73 109 kcat_Ste5Ste7pSFus3_pT #_R14
  341 79 110 kcat_Ste5Ste7pSFus3_pT #_R14
  342 80 111 kcat_Ste5Ste7pSFus3_pT #_R14
  343 82 112 kcat_Ste5Ste7pSFus3_pT #_R14
  344 69 105 kcat_Ste5Ste7pSFus3pT_pY #_R15
  345 70 106 kcat_Ste5Ste7pSFus3pT_pY #_R15
  346 62 90 kcat_Ste5Ste7pSpTFus3_pY #_R16
  347 64 91 kcat_Ste5Ste7pSpTFus3_pY #_R16
  348 62 92 kcat_Ste5Ste7pSpTFus3_pT #_R18
  349 64 93 kcat_Ste5Ste7pSpTFus3_pT #_R18
  350 69 46 kcat_nonspecific_dephosph #_R27
  351 70 48 kcat_nonspecific_dephosph #_R27
  352 67 46 kcat_nonspecific_dephosph #_R28
  353 68 48 kcat_nonspecific_dephosph #_R28
  354 59 43 kcat_nonspecific_dephosph #_R29
  355 62 46 kcat_nonspecific_dephosph #_R29
  356 63 47 kcat_nonspecific_dephosph #_R29
  357 64 48 kcat_nonspecific_dephosph #_R29
  358 74 50 kcat_nonspecific_dephosph #_R29
  359 81 56 kcat_nonspecific_dephosph #_R29
  360 84 57 kcat_nonspecific_dephosph #_R29
  361 58 42 kcat_nonspecific_dephosph #_R30
  362 61 44 kcat_nonspecific_dephosph #_R30
  363 65 51 kcat_nonspecific_dephosph #_R30
  364 66 54 kcat_nonspecific_dephosph #_R30
  365 67 113 kcat_nonspecific_dephosph #_R30
  366 68 114 kcat_nonspecific_dephosph #_R30
  367 69 115 kcat_nonspecific_dephosph #_R30
  368 70 116 kcat_nonspecific_dephosph #_R30
  369 71 29 kcat_nonspecific_dephosph #_R30
  370 72 18 kcat_nonspecific_dephosph #_R30
  371 73 25 kcat_nonspecific_dephosph #_R30
  372 77 12 kcat_nonspecific_dephosph #_R30
  373 79 24 kcat_nonspecific_dephosph #_R30
  374 80 20 kcat_nonspecific_dephosph #_R30
  375 82 60 kcat_nonspecific_dephosph #_R30
  376 83 75 kcat_nonspecific_dephosph #_R30
  377 85 14 kcat_nonspecific_dephosph #_R30
  378 60 42 kcat_nonspecific_dephosph #_R31
  379 61 43 kcat_nonspecific_dephosph #_R31
  380 75 51 kcat_nonspecific_dephosph #_R31
  381 76 52 kcat_nonspecific_dephosph #_R31
  382 78 54 kcat_nonspecific_dephosph #_R31
  383 82 58 kcat_nonspecific_dephosph #_R31
  384 83 65 kcat_nonspecific_dephosph #_R31
  385 58 46 kcat_nonspecific_dephosph #_R32
  386 59 49 kcat_nonspecific_dephosph #_R32
  387 65 47 kcat_nonspecific_dephosph #_R32
  388 66 48 kcat_nonspecific_dephosph #_R32
  389 62 117 kcat_nonspecific_dephosph #_R33
  390 63 118 kcat_nonspecific_dephosph #_R33
  391 64 119 kcat_nonspecific_dephosph #_R33
  392 67 100 kcat_nonspecific_dephosph #_R33
  393 68 101 kcat_nonspecific_dephosph #_R33
  394 69 108 kcat_nonspecific_dephosph #_R33
  395 70 109 kcat_nonspecific_dephosph #_R33
  396 6,63 49 kon_Ste4Ste18_Ste5 #_R41
  397 6,64 62 kon_Ste4Ste18_Ste5 #_R41
  398 6,65 43 kon_Ste4Ste18_Ste5 #_R41
  399 6,66 58 kon_Ste4Ste18_Ste5 #_R41
  400 6,68 67 kon_Ste4Ste18_Ste5 #_R41
  401 6,70 69 kon_Ste4Ste18_Ste5 #_R41
  402 6,72 50 kon_Ste4Ste18_Ste5 #_R41
  403 6,73 71 kon_Ste4Ste18_Ste5 #_R41
  404 6,75 44 kon_Ste4Ste18_Ste5 #_R41
  405 6,76 45 kon_Ste4Ste18_Ste5 #_R41
  406 6,77 56 kon_Ste4Ste18_Ste5 #_R41
  407 6,78 60 kon_Ste4Ste18_Ste5 #_R41
  408 6,80 79 kon_Ste4Ste18_Ste5 #_R41
  409 6,83 61 kon_Ste4Ste18_Ste5 #_R41
  410 58 6,66 koff_Ste4Ste18_Ste5 #_reverse__R41
  411 59 6,94 koff_Ste4Ste18_Ste5 #_reverse__R41
  412 60 6,78 koff_Ste4Ste18_Ste5 #_reverse__R41
  413 61 6,83 koff_Ste4Ste18_Ste5 #_reverse__R41
  414 62 6,64 koff_Ste4Ste18_Ste5 #_reverse__R41
  415 67 6,68 koff_Ste4Ste18_Ste5 #_reverse__R41
  416 69 6,70 koff_Ste4Ste18_Ste5 #_reverse__R41
  417 71 6,73 koff_Ste4Ste18_Ste5 #_reverse__R41
  418 74 6,118 koff_Ste4Ste18_Ste5 #_reverse__R41
  419 79 6,80 koff_Ste4Ste18_Ste5 #_reverse__R41
  420 81 6,120 koff_Ste4Ste18_Ste5 #_reverse__R41
  421 82 6,96 koff_Ste4Ste18_Ste5 #_reverse__R41
  422 5,77 72 kon_Ste5_Ste11 #_R42
  423 31,77 47 kon_Ste5_Ste11 #_R42
  424 41,77 65 kon_Ste5_Ste11 #_R42
  425 55,77 83 kon_Ste5_Ste11 #_R42
  426 5,79 71 kon_Ste5_Ste11 #_R42
  427 31,79 46 kon_Ste5_Ste11 #_R42
  428 41,79 58 kon_Ste5_Ste11 #_R42
  429 55,79 82 kon_Ste5_Ste11 #_R42
  430 5,80 73 kon_Ste5_Ste11 #_R42
  431 31,80 48 kon_Ste5_Ste11 #_R42
  432 41,80 66 kon_Ste5_Ste11 #_R42
  433 55,80 96 kon_Ste5_Ste11 #_R42
  434 5,81 74 kon_Ste5_Ste11 #_R42
  435 31,81 49 kon_Ste5_Ste11 #_R42
  436 41,81 59 kon_Ste5_Ste11 #_R42
  437 55,81 89 kon_Ste5_Ste11 #_R42
  438 58 79,41 koff_Ste5_Ste11 #_reverse__R42
  439 59 81,41 koff_Ste5_Ste11 #_reverse__R42
  440 60 24,55 koff_Ste5_Ste11 #_reverse__R42
  441 61 56,55 koff_Ste5_Ste11 #_reverse__R42
  442 62 121,31 koff_Ste5_Ste11 #_reverse__R42
  443 63 120,31 koff_Ste5_Ste11 #_reverse__R42
  444 64 122,31 koff_Ste5_Ste11 #_reverse__R42
  445 65 77,41 koff_Ste5_Ste11 #_reverse__R42
  446 66 80,41 koff_Ste5_Ste11 #_reverse__R42
  447 67 102,31 koff_Ste5_Ste11 #_reverse__R42
  448 68 103,31 koff_Ste5_Ste11 #_reverse__R42
  449 69 110,31 koff_Ste5_Ste11 #_reverse__R42
  450 70 111,31 koff_Ste5_Ste11 #_reverse__R42
  451 71 79,5 koff_Ste5_Ste11 #_reverse__R42
  452 72 77,5 koff_Ste5_Ste11 #_reverse__R42
  453 73 80,5 koff_Ste5_Ste11 #_reverse__R42
  454 74 81,5 koff_Ste5_Ste11 #_reverse__R42
  455 75 12,55 koff_Ste5_Ste11 #_reverse__R42
  456 76 13,55 koff_Ste5_Ste11 #_reverse__R42
  457 78 20,55 koff_Ste5_Ste11 #_reverse__R42
  458 82 79,55 koff_Ste5_Ste11 #_reverse__R42
  459 83 77,55 koff_Ste5_Ste11 #_reverse__R42
  460 7,84 120 kon_Ste5_Ste7 #_R43
  461 10,84 81 kon_Ste5_Ste7 #_R43
  462 11,84 118 kon_Ste5_Ste7 #_R43
  463 13,84 122 kon_Ste5_Ste7 #_R43
  464 15,84 74 kon_Ste5_Ste7 #_R43
  465 17,84 121 kon_Ste5_Ste7 #_R43
  466 19,84 119 kon_Ste5_Ste7 #_R43
  467 21,84 49 kon_Ste5_Ste7 #_R43
  468 23,84 117 kon_Ste5_Ste7 #_R43
  469 27,84 62 kon_Ste5_Ste7 #_R43
  470 28,84 59 kon_Ste5_Ste7 #_R43
  471 30,84 63 kon_Ste5_Ste7 #_R43
  472 34,84 86 kon_Ste5_Ste7 #_R43
  473 35,84 89 kon_Ste5_Ste7 #_R43
  474 38,84 64 kon_Ste5_Ste7 #_R43
  475 39,84 94 kon_Ste5_Ste7 #_R43
  476 45,84 97 kon_Ste5_Ste7 #_R43
  477 52,84 95 kon_Ste5_Ste7 #_R43
  478 53,84 98 kon_Ste5_Ste7 #_R43
  479 8,76 78 kon_Ste5_Ste7 #_R43
  480 57,76 96 kon_Ste5_Ste7 #_R43
  481 76,84 123 kon_Ste5_Ste7 #_R43
  482 58 34,57 koff_Ste5_Ste7 #_reverse__R43
  483 59 28,84 koff_Ste5_Ste7 #_reverse__R43
  484 60 45,8 koff_Ste5_Ste7 #_reverse__R43
  485 61 35,57 koff_Ste5_Ste7 #_reverse__R43
  486 62 27,84 koff_Ste5_Ste7 #_reverse__R43
  487 63 30,84 koff_Ste5_Ste7 #_reverse__R43
  488 64 38,84 koff_Ste5_Ste7 #_reverse__R43
  489 65 39,57 koff_Ste5_Ste7 #_reverse__R43
  490 66 52,57 koff_Ste5_Ste7 #_reverse__R43
  491 67 124,57 koff_Ste5_Ste7 #_reverse__R43
  492 68 125,57 koff_Ste5_Ste7 #_reverse__R43
  493 69 126,57 koff_Ste5_Ste7 #_reverse__R43
  494 70 127,57 koff_Ste5_Ste7 #_reverse__R43
  495 71 23,57 koff_Ste5_Ste7 #_reverse__R43
  496 72 11,57 koff_Ste5_Ste7 #_reverse__R43
  497 73 19,57 koff_Ste5_Ste7 #_reverse__R43
  498 74 15,84 koff_Ste5_Ste7 #_reverse__R43
  499 75 53,8 koff_Ste5_Ste7 #_reverse__R43
  500 77 7,57 koff_Ste5_Ste7 #_reverse__R43
  501 78 76,8 koff_Ste5_Ste7 #_reverse__R43
  502 79 17,57 koff_Ste5_Ste7 #_reverse__R43
  503 80 13,57 koff_Ste5_Ste7 #_reverse__R43
  504 81 10,84 koff_Ste5_Ste7 #_reverse__R43
  505 82 45,57 koff_Ste5_Ste7 #_reverse__R43
  506 83 53,57 koff_Ste5_Ste7 #_reverse__R43
  507 2,59 86 kon_Ste5_Fus3 #_R44
  508 2,61 82 kon_Ste5_Fus3 #_R44
  509 2,63 64 kon_Ste5_Fus3 #_R44
  510 2,65 66 kon_Ste5_Fus3 #_R44
  511 2,72 73 kon_Ste5_Fus3 #_R44
  512 2,74 117 kon_Ste5_Fus3 #_R44
  513 2,75 78 kon_Ste5_Fus3 #_R44
  514 2,77 80 kon_Ste5_Fus3 #_R44
  515 2,81 121 kon_Ste5_Fus3 #_R44
  516 2,83 96 kon_Ste5_Fus3 #_R44
  517 58 2,43 koff_Ste5_Fus3 #_reverse__R44
  518 60 2,44 koff_Ste5_Fus3 #_reverse__R44
  519 62 2,49 koff_Ste5_Fus3 #_reverse__R44
  520 64 2,63 koff_Ste5_Fus3 #_reverse__R44
  521 66 2,65 koff_Ste5_Fus3 #_reverse__R44
  522 67 36,128 koff_Ste5_Fus3 #_reverse__R44
  523 68 47,128 koff_Ste5_Fus3 #_reverse__R44
  524 69 36,129 koff_Ste5_Fus3 #_reverse__R44
  525 70 47,129 koff_Ste5_Fus3 #_reverse__R44
  526 71 2,50 koff_Ste5_Fus3 #_reverse__R44
  527 73 2,72 koff_Ste5_Fus3 #_reverse__R44
  528 76 2,53 koff_Ste5_Fus3 #_reverse__R44
  529 78 2,75 koff_Ste5_Fus3 #_reverse__R44
  530 79 2,56 koff_Ste5_Fus3 #_reverse__R44
  531 80 2,77 koff_Ste5_Fus3 #_reverse__R44
  532 82 2,61 koff_Ste5_Fus3 #_reverse__R44
  533 2,84 130 kon_Ste7_MAPK #_R45
  534 85 57,2 koff_Ste7_MAPK #_reverse__R45
  535 100 67 kcat_Ste4Ste18Ste5Ste11_pS #_R3
  536 108 69 kcat_Ste4Ste18Ste5Ste11_pS #_R3
  537 117 62 kcat_Ste4Ste18Ste5Ste11_pS #_R3
  538 90 131 kcat_Ste4Ste18Ste5Ste11pS_pS #_R4
  539 92 132 kcat_Ste4Ste18Ste5Ste11pS_pS #_R4
  540 105 133 kcat_Ste4Ste18Ste5Ste11pS_pS #_R4
  541 113 134 kcat_Ste4Ste18Ste5Ste11pS_pS #_R4
  542 115 135 kcat_Ste4Ste18Ste5Ste11pS_pS #_R4
  543 124 136 kcat_Ste4Ste18Ste5Ste11pS_pS #_R4
  544 126 137 kcat_Ste4Ste18Ste5Ste11pS_pS #_R4
  545 86 97 kcat_Ste4Ste18Ste5Ste11pSpS_pT #_R5
  546 87 104 kcat_Ste4Ste18Ste5Ste11pSpS_pT #_R5
  547 88 112 kcat_Ste4Ste18Ste5Ste11pSpS_pT #_R5
  548 113 67 kcat_Ste11pSSte5Ste7_pS #_R6
  549 114 68 kcat_Ste11pSSte5Ste7_pS #_R6
  550 115 69 kcat_Ste11pSSte5Ste7_pS #_R6
  551 116 70 kcat_Ste11pSSte5Ste7_pS #_R6
  552 105 138 kcat_Ste11pSSte5Ste7pS_pT #_R7
  553 106 139 kcat_Ste11pSSte5Ste7pS_pT #_R7
  554 87 131 kcat_Ste11pSpSSte5Ste7pS_pT #_R9
  555 88 132 kcat_Ste11pSpSSte5Ste7pS_pT #_R9
  556 99 140 kcat_Ste11pSpSSte5Ste7pS_pT #_R9
  557 107 141 kcat_Ste11pSpSSte5Ste7pS_pT #_R9
  558 96 123 kcat_Ste11pSpSpTSte5Ste7pS_pT #_R11
  559 104 142 kcat_Ste11pSpSpTSte5Ste7pS_pT #_R11
  560 112 143 kcat_Ste11pSpSpTSte5Ste7pS_pT #_R11
  561 96 144 kcat_Ste5Ste7pSFus3_pY #_R12
  562 87 133 kcat_Ste5Ste7pSFus3pY_pT #_R13
  563 99 145 kcat_Ste5Ste7pSFus3pY_pT #_R13
  564 100 146 kcat_Ste5Ste7pSFus3pY_pT #_R13
  565 101 147 kcat_Ste5Ste7pSFus3pY_pT #_R13
  566 102 148 kcat_Ste5Ste7pSFus3pY_pT #_R13
  567 103 149 kcat_Ste5Ste7pSFus3pY_pT #_R13
  568 104 150 kcat_Ste5Ste7pSFus3pY_pT #_R13
  569 96 151 kcat_Ste5Ste7pSFus3_pT #_R14
  570 88 133 kcat_Ste5Ste7pSFus3pT_pY #_R15
  571 107 145 kcat_Ste5Ste7pSFus3pT_pY #_R15
  572 108 146 kcat_Ste5Ste7pSFus3pT_pY #_R15
  573 109 147 kcat_Ste5Ste7pSFus3pT_pY #_R15
  574 110 148 kcat_Ste5Ste7pSFus3pT_pY #_R15
  575 111 149 kcat_Ste5Ste7pSFus3pT_pY #_R15
  576 112 150 kcat_Ste5Ste7pSFus3pT_pY #_R15
  577 86 131 kcat_Ste5Ste7pSpTFus3_pY #_R16
  578 95 140 kcat_Ste5Ste7pSpTFus3_pY #_R16
  579 97 142 kcat_Ste5Ste7pSpTFus3_pY #_R16
  580 117 152 kcat_Ste5Ste7pSpTFus3_pY #_R16
  581 119 153 kcat_Ste5Ste7pSpTFus3_pY #_R16
  582 121 154 kcat_Ste5Ste7pSpTFus3_pY #_R16
  583 122 155 kcat_Ste5Ste7pSpTFus3_pY #_R16
  584 123 156 kcat_Ste5Ste7pSpTFus3_pY #_R16
  585 90 138 kcat_Ste5Ste7pSpTFus3pY_pT #_R17
  586 91 139 kcat_Ste5Ste7pSpTFus3pY_pT #_R17
  587 86 132 kcat_Ste5Ste7pSpTFus3_pT #_R18
  588 95 141 kcat_Ste5Ste7pSpTFus3_pT #_R18
  589 97 143 kcat_Ste5Ste7pSpTFus3_pT #_R18
  590 117 157 kcat_Ste5Ste7pSpTFus3_pT #_R18
  591 119 158 kcat_Ste5Ste7pSpTFus3_pT #_R18
  592 121 159 kcat_Ste5Ste7pSpTFus3_pT #_R18
  593 122 160 kcat_Ste5Ste7pSpTFus3_pT #_R18
  594 123 161 kcat_Ste5Ste7pSpTFus3_pT #_R18
  595 92 138 kcat_Ste5Ste7pSpTFus3pT_pY #_R19
  596 93 139 kcat_Ste5Ste7pSpTFus3pT_pY #_R19
  597 4,128 162 kon_Ptp_MAPK #_R20
  598 3,129 163 kon_Msg5_MAPK #_R22
  599 3,128 164 kon_Msg5_MAPK #_R23
  600 88 58 kcat_nonspecific_dephosph #_R27
  601 92 62 kcat_nonspecific_dephosph #_R27
  602 93 64 kcat_nonspecific_dephosph #_R27
  603 105 67 kcat_nonspecific_dephosph #_R27
  604 106 68 kcat_nonspecific_dephosph #_R27
  605 107 66 kcat_nonspecific_dephosph #_R27
  606 108 71 kcat_nonspecific_dephosph #_R27
  607 109 73 kcat_nonspecific_dephosph #_R27
  608 110 79 kcat_nonspecific_dephosph #_R27
  609 111 80 kcat_nonspecific_dephosph #_R27
  610 112 82 kcat_nonspecific_dephosph #_R27
  611 115 32 kcat_nonspecific_dephosph #_R27
  612 116 40 kcat_nonspecific_dephosph #_R27
  613 126 27 kcat_nonspecific_dephosph #_R27
  614 127 38 kcat_nonspecific_dephosph #_R27
  615 129 2 kcat_nonspecific_dephosph #_R27
  616 87 58 kcat_nonspecific_dephosph #_R28
  617 90 62 kcat_nonspecific_dephosph #_R28
  618 91 64 kcat_nonspecific_dephosph #_R28
  619 99 66 kcat_nonspecific_dephosph #_R28
  620 100 71 kcat_nonspecific_dephosph #_R28
  621 101 73 kcat_nonspecific_dephosph #_R28
  622 102 79 kcat_nonspecific_dephosph #_R28
  623 103 80 kcat_nonspecific_dephosph #_R28
  624 104 82 kcat_nonspecific_dephosph #_R28
  625 105 69 kcat_nonspecific_dephosph #_R28
  626 106 70 kcat_nonspecific_dephosph #_R28
  627 113 32 kcat_nonspecific_dephosph #_R28
  628 114 40 kcat_nonspecific_dephosph #_R28
  629 124 27 kcat_nonspecific_dephosph #_R28
  630 125 38 kcat_nonspecific_dephosph #_R28
  631 128 2 kcat_nonspecific_dephosph #_R28
  632 86 58 kcat_nonspecific_dephosph #_R29
  633 89 61 kcat_nonspecific_dephosph #_R29
  634 90 67 kcat_nonspecific_dephosph #_R29
  635 91 68 kcat_nonspecific_dephosph #_R29
  636 92 69 kcat_nonspecific_dephosph #_R29
  637 93 70 kcat_nonspecific_dephosph #_R29
  638 94 65 kcat_nonspecific_dephosph #_R29
  639 95 66 kcat_nonspecific_dephosph #_R29
  640 97 82 kcat_nonspecific_dephosph #_R29
  641 98 83 kcat_nonspecific_dephosph #_R29
  642 117 71 kcat_nonspecific_dephosph #_R29
  643 118 72 kcat_nonspecific_dephosph #_R29
  644 119 73 kcat_nonspecific_dephosph #_R29
  645 120 77 kcat_nonspecific_dephosph #_R29
  646 121 79 kcat_nonspecific_dephosph #_R29
  647 122 80 kcat_nonspecific_dephosph #_R29
  648 123 96 kcat_nonspecific_dephosph #_R29
  649 130 85 kcat_nonspecific_dephosph #_R29
  650 87 134 kcat_nonspecific_dephosph #_R30
  651 88 135 kcat_nonspecific_dephosph #_R30
  652 96 78 kcat_nonspecific_dephosph #_R30
  653 99 165 kcat_nonspecific_dephosph #_R30
  654 100 166 kcat_nonspecific_dephosph #_R30
  655 101 167 kcat_nonspecific_dephosph #_R30
  656 102 168 kcat_nonspecific_dephosph #_R30
  657 103 169 kcat_nonspecific_dephosph #_R30
  658 104 170 kcat_nonspecific_dephosph #_R30
  659 105 171 kcat_nonspecific_dephosph #_R30
  660 106 172 kcat_nonspecific_dephosph #_R30
  661 107 173 kcat_nonspecific_dephosph #_R30
  662 108 174 kcat_nonspecific_dephosph #_R30
  663 109 175 kcat_nonspecific_dephosph #_R30
  664 110 176 kcat_nonspecific_dephosph #_R30
  665 111 177 kcat_nonspecific_dephosph #_R30
  666 112 178 kcat_nonspecific_dephosph #_R30
  667 89 59 kcat_nonspecific_dephosph #_R31
  668 96 66 kcat_nonspecific_dephosph #_R31
  669 97 86 kcat_nonspecific_dephosph #_R31
  670 98 94 kcat_nonspecific_dephosph #_R31
  671 104 87 kcat_nonspecific_dephosph #_R31
  672 112 88 kcat_nonspecific_dephosph #_R31
  673 123 95 kcat_nonspecific_dephosph #_R31
  674 86 62 kcat_nonspecific_dephosph #_R32
  675 87 67 kcat_nonspecific_dephosph #_R32
  676 88 69 kcat_nonspecific_dephosph #_R32
  677 94 63 kcat_nonspecific_dephosph #_R32
  678 95 64 kcat_nonspecific_dephosph #_R32
  679 99 68 kcat_nonspecific_dephosph #_R32
  680 107 70 kcat_nonspecific_dephosph #_R32
  681 90 152 kcat_nonspecific_dephosph #_R33
  682 91 153 kcat_nonspecific_dephosph #_R33
  683 92 157 kcat_nonspecific_dephosph #_R33
  684 93 158 kcat_nonspecific_dephosph #_R33
  685 105 146 kcat_nonspecific_dephosph #_R33
  686 106 147 kcat_nonspecific_dephosph #_R33
  687 113 166 kcat_nonspecific_dephosph #_R33
  688 114 167 kcat_nonspecific_dephosph #_R33
  689 115 174 kcat_nonspecific_dephosph #_R33
  690 116 175 kcat_nonspecific_dephosph #_R33
  691 124 179 kcat_nonspecific_dephosph #_R33
  692 125 180 kcat_nonspecific_dephosph #_R33
  693 126 181 kcat_nonspecific_dephosph #_R33
  694 127 182 kcat_nonspecific_dephosph #_R33
  695 6,91 90 kon_Ste4Ste18_Ste5 #_R41
  696 6,93 92 kon_Ste4Ste18_Ste5 #_R41
  697 6,94 59 kon_Ste4Ste18_Ste5 #_R41
  698 6,95 86 kon_Ste4Ste18_Ste5 #_R41
  699 6,96 82 kon_Ste4Ste18_Ste5 #_R41
  700 6,98 89 kon_Ste4Ste18_Ste5 #_R41
  701 6,99 87 kon_Ste4Ste18_Ste5 #_R41
  702 6,101 100 kon_Ste4Ste18_Ste5 #_R41
  703 6,103 102 kon_Ste4Ste18_Ste5 #_R41
  704 6,106 105 kon_Ste4Ste18_Ste5 #_R41
  705 6,107 88 kon_Ste4Ste18_Ste5 #_R41
  706 6,109 108 kon_Ste4Ste18_Ste5 #_R41
  707 6,111 110 kon_Ste4Ste18_Ste5 #_R41
  708 6,114 113 kon_Ste4Ste18_Ste5 #_R41
  709 6,116 115 kon_Ste4Ste18_Ste5 #_R41
  710 6,118 74 kon_Ste4Ste18_Ste5 #_R41
  711 6,119 117 kon_Ste4Ste18_Ste5 #_R41
  712 6,120 81 kon_Ste4Ste18_Ste5 #_R41
  713 6,122 121 kon_Ste4Ste18_Ste5 #_R41
  714 6,123 97 kon_Ste4Ste18_Ste5 #_R41
  715 6,125 124 kon_Ste4Ste18_Ste5 #_R41
  716 6,127 126 kon_Ste4Ste18_Ste5 #_R41
  717 86 6,95 koff_Ste4Ste18_Ste5 #_reverse__R41
  718 87 6,99 koff_Ste4Ste18_Ste5 #_reverse__R41
  719 88 6,107 koff_Ste4Ste18_Ste5 #_reverse__R41
  720 89 6,98 koff_Ste4Ste18_Ste5 #_reverse__R41
  721 90 6,91 koff_Ste4Ste18_Ste5 #_reverse__R41
  722 92 6,93 koff_Ste4Ste18_Ste5 #_reverse__R41
  723 97 6,123 koff_Ste4Ste18_Ste5 #_reverse__R41
  724 100 6,101 koff_Ste4Ste18_Ste5 #_reverse__R41
  725 102 6,103 koff_Ste4Ste18_Ste5 #_reverse__R41
  726 104 6,144 koff_Ste4Ste18_Ste5 #_reverse__R41
  727 105 6,106 koff_Ste4Ste18_Ste5 #_reverse__R41
  728 108 6,109 koff_Ste4Ste18_Ste5 #_reverse__R41
  729 110 6,111 koff_Ste4Ste18_Ste5 #_reverse__R41
  730 112 6,151 koff_Ste4Ste18_Ste5 #_reverse__R41
  731 113 6,114 koff_Ste4Ste18_Ste5 #_reverse__R41
  732 115 6,116 koff_Ste4Ste18_Ste5 #_reverse__R41
  733 117 6,119 koff_Ste4Ste18_Ste5 #_reverse__R41
  734 121 6,122 koff_Ste4Ste18_Ste5 #_reverse__R41
  735 124 6,125 koff_Ste4Ste18_Ste5 #_reverse__R41
  736 126 6,127 koff_Ste4Ste18_Ste5 #_reverse__R41
  737 5,102 100 kon_Ste5_Ste11 #_R42
  738 31,102 67 kon_Ste5_Ste11 #_R42
  739 41,102 87 kon_Ste5_Ste11 #_R42
  740 55,102 104 kon_Ste5_Ste11 #_R42
  741 5,103 101 kon_Ste5_Ste11 #_R42
  742 31,103 68 kon_Ste5_Ste11 #_R42
  743 41,103 99 kon_Ste5_Ste11 #_R42
  744 55,103 144 kon_Ste5_Ste11 #_R42
  745 5,110 108 kon_Ste5_Ste11 #_R42
  746 31,110 69 kon_Ste5_Ste11 #_R42
  747 41,110 88 kon_Ste5_Ste11 #_R42
  748 55,110 112 kon_Ste5_Ste11 #_R42
  749 5,111 109 kon_Ste5_Ste11 #_R42
  750 31,111 70 kon_Ste5_Ste11 #_R42
  751 41,111 107 kon_Ste5_Ste11 #_R42
  752 55,111 151 kon_Ste5_Ste11 #_R42
  753 5,120 118 kon_Ste5_Ste11 #_R42
  754 31,120 63 kon_Ste5_Ste11 #_R42
  755 41,120 94 kon_Ste5_Ste11 #_R42
  756 55,120 98 kon_Ste5_Ste11 #_R42
  757 5,121 117 kon_Ste5_Ste11 #_R42
  758 31,121 62 kon_Ste5_Ste11 #_R42
  759 41,121 86 kon_Ste5_Ste11 #_R42
  760 55,121 97 kon_Ste5_Ste11 #_R42
  761 5,122 119 kon_Ste5_Ste11 #_R42
  762 31,122 64 kon_Ste5_Ste11 #_R42
  763 41,122 95 kon_Ste5_Ste11 #_R42
  764 55,122 123 kon_Ste5_Ste11 #_R42
  765 86 121,41 koff_Ste5_Ste11 #_reverse__R42
  766 87 102,41 koff_Ste5_Ste11 #_reverse__R42
  767 88 110,41 koff_Ste5_Ste11 #_reverse__R42
  768 89 81,55 koff_Ste5_Ste11 #_reverse__R42
  769 90 154,31 koff_Ste5_Ste11 #_reverse__R42
  770 91 155,31 koff_Ste5_Ste11 #_reverse__R42
  771 92 159,31 koff_Ste5_Ste11 #_reverse__R42
  772 93 160,31 koff_Ste5_Ste11 #_reverse__R42
  773 94 120,41 koff_Ste5_Ste11 #_reverse__R42
  774 95 122,41 koff_Ste5_Ste11 #_reverse__R42
  775 96 80,55 koff_Ste5_Ste11 #_reverse__R42
  776 97 121,55 koff_Ste5_Ste11 #_reverse__R42
  777 98 120,55 koff_Ste5_Ste11 #_reverse__R42
  778 99 103,41 koff_Ste5_Ste11 #_reverse__R42
  779 100 102,5 koff_Ste5_Ste11 #_reverse__R42
  780 101 103,5 koff_Ste5_Ste11 #_reverse__R42
  781 104 102,55 koff_Ste5_Ste11 #_reverse__R42
  782 105 148,31 koff_Ste5_Ste11 #_reverse__R42
  783 106 149,31 koff_Ste5_Ste11 #_reverse__R42
  784 107 111,41 koff_Ste5_Ste11 #_reverse__R42
  785 108 110,5 koff_Ste5_Ste11 #_reverse__R42
  786 109 111,5 koff_Ste5_Ste11 #_reverse__R42
  787 112 110,55 koff_Ste5_Ste11 #_reverse__R42
  788 113 168,31 koff_Ste5_Ste11 #_reverse__R42
  789 114 169,31 koff_Ste5_Ste11 #_reverse__R42
  790 115 176,31 koff_Ste5_Ste11 #_reverse__R42
  791 116 177,31 koff_Ste5_Ste11 #_reverse__R42
  792 117 121,5 koff_Ste5_Ste11 #_reverse__R42
  793 118 120,5 koff_Ste5_Ste11 #_reverse__R42
  794 119 122,5 koff_Ste5_Ste11 #_reverse__R42
  795 123 122,55 koff_Ste5_Ste11 #_reverse__R42
  796 124 183,31 koff_Ste5_Ste11 #_reverse__R42
  797 125 184,31 koff_Ste5_Ste11 #_reverse__R42
  798 126 185,31 koff_Ste5_Ste11 #_reverse__R42
  799 127 186,31 koff_Ste5_Ste11 #_reverse__R42
  800 8,124 113 kon_Ste5_Ste7 #_R43
  801 57,124 67 kon_Ste5_Ste7 #_R43
  802 84,124 90 kon_Ste5_Ste7 #_R43
  803 8,125 114 kon_Ste5_Ste7 #_R43
  804 57,125 68 kon_Ste5_Ste7 #_R43
  805 84,125 91 kon_Ste5_Ste7 #_R43
  806 8,126 115 kon_Ste5_Ste7 #_R43
  807 57,126 69 kon_Ste5_Ste7 #_R43
  808 84,126 92 kon_Ste5_Ste7 #_R43
  809 8,127 116 kon_Ste5_Ste7 #_R43
  810 57,127 70 kon_Ste5_Ste7 #_R43
  811 84,127 93 kon_Ste5_Ste7 #_R43
  812 86 34,84 koff_Ste5_Ste7 #_reverse__R43
  813 87 136,57 koff_Ste5_Ste7 #_reverse__R43
  814 88 137,57 koff_Ste5_Ste7 #_reverse__R43
  815 89 35,84 koff_Ste5_Ste7 #_reverse__R43
  816 90 124,84 koff_Ste5_Ste7 #_reverse__R43
  817 91 125,84 koff_Ste5_Ste7 #_reverse__R43
  818 92 126,84 koff_Ste5_Ste7 #_reverse__R43
  819 93 127,84 koff_Ste5_Ste7 #_reverse__R43
  820 94 39,84 koff_Ste5_Ste7 #_reverse__R43
  821 95 52,84 koff_Ste5_Ste7 #_reverse__R43
  822 96 76,57 koff_Ste5_Ste7 #_reverse__R43
  823 97 45,84 koff_Ste5_Ste7 #_reverse__R43
  824 98 53,84 koff_Ste5_Ste7 #_reverse__R43
  825 99 187,57 koff_Ste5_Ste7 #_reverse__R43
  826 100 179,57 koff_Ste5_Ste7 #_reverse__R43
  827 101 180,57 koff_Ste5_Ste7 #_reverse__R43
  828 102 183,57 koff_Ste5_Ste7 #_reverse__R43
  829 103 184,57 koff_Ste5_Ste7 #_reverse__R43
  830 104 188,57 koff_Ste5_Ste7 #_reverse__R43
  831 105 189,57 koff_Ste5_Ste7 #_reverse__R43
  832 106 190,57 koff_Ste5_Ste7 #_reverse__R43
  833 107 191,57 koff_Ste5_Ste7 #_reverse__R43
  834 108 181,57 koff_Ste5_Ste7 #_reverse__R43
  835 109 182,57 koff_Ste5_Ste7 #_reverse__R43
  836 110 185,57 koff_Ste5_Ste7 #_reverse__R43
  837 111 186,57 koff_Ste5_Ste7 #_reverse__R43
  838 112 192,57 koff_Ste5_Ste7 #_reverse__R43
  839 113 124,8 koff_Ste5_Ste7 #_reverse__R43
  840 114 125,8 koff_Ste5_Ste7 #_reverse__R43
  841 115 126,8 koff_Ste5_Ste7 #_reverse__R43
  842 116 127,8 koff_Ste5_Ste7 #_reverse__R43
  843 117 23,84 koff_Ste5_Ste7 #_reverse__R43
  844 118 11,84 koff_Ste5_Ste7 #_reverse__R43
  845 119 19,84 koff_Ste5_Ste7 #_reverse__R43
  846 120 7,84 koff_Ste5_Ste7 #_reverse__R43
  847 121 17,84 koff_Ste5_Ste7 #_reverse__R43
  848 122 13,84 koff_Ste5_Ste7 #_reverse__R43
  849 123 76,84 koff_Ste5_Ste7 #_reverse__R43
  850 7,128 184 kon_Ste5_Fus3 #_R44
  851 7,129 186 kon_Ste5_Fus3 #_R44
  852 10,128 183 kon_Ste5_Fus3 #_R44
  853 10,129 185 kon_Ste5_Fus3 #_R44
  854 11,128 180 kon_Ste5_Fus3 #_R44
  855 11,129 182 kon_Ste5_Fus3 #_R44
  856 12,128 169 kon_Ste5_Fus3 #_R44
  857 12,129 177 kon_Ste5_Fus3 #_R44
  858 15,128 179 kon_Ste5_Fus3 #_R44
  859 15,129 181 kon_Ste5_Fus3 #_R44
  860 16,128 168 kon_Ste5_Fus3 #_R44
  861 16,129 176 kon_Ste5_Fus3 #_R44
  862 18,128 167 kon_Ste5_Fus3 #_R44
  863 18,129 175 kon_Ste5_Fus3 #_R44
  864 21,128 124 kon_Ste5_Fus3 #_R44
  865 21,129 126 kon_Ste5_Fus3 #_R44
  866 22,128 166 kon_Ste5_Fus3 #_R44
  867 22,129 174 kon_Ste5_Fus3 #_R44
  868 26,128 113 kon_Ste5_Fus3 #_R44
  869 26,129 115 kon_Ste5_Fus3 #_R44
  870 28,128 136 kon_Ste5_Fus3 #_R44
  871 28,129 137 kon_Ste5_Fus3 #_R44
  872 30,128 125 kon_Ste5_Fus3 #_R44
  873 30,129 127 kon_Ste5_Fus3 #_R44
  874 33,128 134 kon_Ste5_Fus3 #_R44
  875 33,129 135 kon_Ste5_Fus3 #_R44
  876 35,128 188 kon_Ste5_Fus3 #_R44
  877 35,129 192 kon_Ste5_Fus3 #_R44
  878 36,128 67 kon_Ste5_Fus3 #_R44
  879 36,129 69 kon_Ste5_Fus3 #_R44
  880 37,128 114 kon_Ste5_Fus3 #_R44
  881 37,129 116 kon_Ste5_Fus3 #_R44
  882 39,128 187 kon_Ste5_Fus3 #_R44
  883 39,129 191 kon_Ste5_Fus3 #_R44
  884 43,128 87 kon_Ste5_Fus3 #_R44
  885 43,129 88 kon_Ste5_Fus3 #_R44
  886 44,128 170 kon_Ste5_Fus3 #_R44
  887 44,129 178 kon_Ste5_Fus3 #_R44
  888 47,128 68 kon_Ste5_Fus3 #_R44
  889 47,129 70 kon_Ste5_Fus3 #_R44
  890 49,128 90 kon_Ste5_Fus3 #_R44
  891 49,129 92 kon_Ste5_Fus3 #_R44
  892 50,128 100 kon_Ste5_Fus3 #_R44
  893 50,129 108 kon_Ste5_Fus3 #_R44
  894 51,128 165 kon_Ste5_Fus3 #_R44
  895 51,129 173 kon_Ste5_Fus3 #_R44
  896 53,128 193 kon_Ste5_Fus3 #_R44
  897 53,129 194 kon_Ste5_Fus3 #_R44
  898 56,128 102 kon_Ste5_Fus3 #_R44
  899 56,129 110 kon_Ste5_Fus3 #_R44
  900 59,128 131 kon_Ste5_Fus3 #_R44
  901 59,129 132 kon_Ste5_Fus3 #_R44
  902 61,128 104 kon_Ste5_Fus3 #_R44
  903 61,129 112 kon_Ste5_Fus3 #_R44
  904 63,128 91 kon_Ste5_Fus3 #_R44
  905 63,129 93 kon_Ste5_Fus3 #_R44
  906 65,128 99 kon_Ste5_Fus3 #_R44
  907 65,129 107 kon_Ste5_Fus3 #_R44
  908 72,128 101 kon_Ste5_Fus3 #_R44
  909 72,129 109 kon_Ste5_Fus3 #_R44
  910 74,128 152 kon_Ste5_Fus3 #_R44
  911 74,129 157 kon_Ste5_Fus3 #_R44
  912 75,128 195 kon_Ste5_Fus3 #_R44
  913 75,129 196 kon_Ste5_Fus3 #_R44
  914 77,128 103 kon_Ste5_Fus3 #_R44
  915 77,129 111 kon_Ste5_Fus3 #_R44
  916 81,128 154 kon_Ste5_Fus3 #_R44
  917 81,129 159 kon_Ste5_Fus3 #_R44
  918 83,128 144 kon_Ste5_Fus3 #_R44
  919 83,129 151 kon_Ste5_Fus3 #_R44
  920 2,89 97 kon_Ste5_Fus3 #_R44
  921 89,128 142 kon_Ste5_Fus3 #_R44
  922 89,129 143 kon_Ste5_Fus3 #_R44
  923 2,94 95 kon_Ste5_Fus3 #_R44
  924 94,128 140 kon_Ste5_Fus3 #_R44
  925 94,129 141 kon_Ste5_Fus3 #_R44
  926 2,98 123 kon_Ste5_Fus3 #_R44
  927 98,128 156 kon_Ste5_Fus3 #_R44
  928 98,129 161 kon_Ste5_Fus3 #_R44
  929 2,118 119 kon_Ste5_Fus3 #_R44
  930 118,128 153 kon_Ste5_Fus3 #_R44
  931 118,129 158 kon_Ste5_Fus3 #_R44
  932 2,120 122 kon_Ste5_Fus3 #_R44
  933 120,128 155 kon_Ste5_Fus3 #_R44
  934 120,129 160 kon_Ste5_Fus3 #_R44
  935 86 2,59 koff_Ste5_Fus3 #_reverse__R44
  936 87 43,128 koff_Ste5_Fus3 #_reverse__R44
  937 88 43,129 koff_Ste5_Fus3 #_reverse__R44
  938 90 49,128 koff_Ste5_Fus3 #_reverse__R44
  939 91 63,128 koff_Ste5_Fus3 #_reverse__R44
  940 92 49,129 koff_Ste5_Fus3 #_reverse__R44
  941 93 63,129 koff_Ste5_Fus3 #_reverse__R44
  942 95 2,94 koff_Ste5_Fus3 #_reverse__R44
  943 96 2,83 koff_Ste5_Fus3 #_reverse__R44
  944 97 2,89 koff_Ste5_Fus3 #_reverse__R44
  945 99 65,128 koff_Ste5_Fus3 #_reverse__R44
  946 100 50,128 koff_Ste5_Fus3 #_reverse__R44
  947 101 72,128 koff_Ste5_Fus3 #_reverse__R44
  948 102 56,128 koff_Ste5_Fus3 #_reverse__R44
  949 103 77,128 koff_Ste5_Fus3 #_reverse__R44
  950 104 61,128 koff_Ste5_Fus3 #_reverse__R44
  951 105 36,197 koff_Ste5_Fus3 #_reverse__R44
  952 106 47,197 koff_Ste5_Fus3 #_reverse__R44
  953 107 65,129 koff_Ste5_Fus3 #_reverse__R44
  954 108 50,129 koff_Ste5_Fus3 #_reverse__R44
  955 109 72,129 koff_Ste5_Fus3 #_reverse__R44
  956 110 56,129 koff_Ste5_Fus3 #_reverse__R44
  957 111 77,129 koff_Ste5_Fus3 #_reverse__R44
  958 112 61,129 koff_Ste5_Fus3 #_reverse__R44
  959 113 26,128 koff_Ste5_Fus3 #_reverse__R44
  960 114 37,128 koff_Ste5_Fus3 #_reverse__R44
  961 115 26,129 koff_Ste5_Fus3 #_reverse__R44
  962 116 37,129 koff_Ste5_Fus3 #_reverse__R44
  963 117 2,74 koff_Ste5_Fus3 #_reverse__R44
  964 119 2,118 koff_Ste5_Fus3 #_reverse__R44
  965 121 2,81 koff_Ste5_Fus3 #_reverse__R44
  966 122 2,120 koff_Ste5_Fus3 #_reverse__R44
  967 123 2,98 koff_Ste5_Fus3 #_reverse__R44
  968 124 21,128 koff_Ste5_Fus3 #_reverse__R44
  969 125 30,128 koff_Ste5_Fus3 #_reverse__R44
  970 126 21,129 koff_Ste5_Fus3 #_reverse__R44
  971 127 30,129 koff_Ste5_Fus3 #_reverse__R44
  972 8,128 198 kon_Ste7_MAPK #_R45
  973 8,129 199 kon_Ste7_MAPK #_R45
  974 57,128 200 kon_Ste7_MAPK #_R45
  975 57,129 201 kon_Ste7_MAPK #_R45
  976 84,128 202 kon_Ste7_MAPK #_R45
  977 84,129 203 kon_Ste7_MAPK #_R45
  978 130 84,2 koff_Ste7_MAPK #_reverse__R45
  979 146 105 kcat_Ste4Ste18Ste5Ste11_pS #_R3
  980 152 90 kcat_Ste4Ste18Ste5Ste11_pS #_R3
  981 157 92 kcat_Ste4Ste18Ste5Ste11_pS #_R3
  982 166 113 kcat_Ste4Ste18Ste5Ste11_pS #_R3
  983 174 115 kcat_Ste4Ste18Ste5Ste11_pS #_R3
  984 179 124 kcat_Ste4Ste18Ste5Ste11_pS #_R3
  985 181 126 kcat_Ste4Ste18Ste5Ste11_pS #_R3
  986 138 204 kcat_Ste4Ste18Ste5Ste11pS_pS #_R4
  987 171 205 kcat_Ste4Ste18Ste5Ste11pS_pS #_R4
  988 189 206 kcat_Ste4Ste18Ste5Ste11pS_pS #_R4
  989 131 142 kcat_Ste4Ste18Ste5Ste11pSpS_pT #_R5
  990 132 143 kcat_Ste4Ste18Ste5Ste11pSpS_pT #_R5
  991 133 150 kcat_Ste4Ste18Ste5Ste11pSpS_pT #_R5
  992 134 170 kcat_Ste4Ste18Ste5Ste11pSpS_pT #_R5
  993 135 178 kcat_Ste4Ste18Ste5Ste11pSpS_pT #_R5
  994 136 188 kcat_Ste4Ste18Ste5Ste11pSpS_pT #_R5
  995 137 192 kcat_Ste4Ste18Ste5Ste11pSpS_pT #_R5
  996 171 105 kcat_Ste11pSSte5Ste7_pS #_R6
  997 172 106 kcat_Ste11pSSte5Ste7_pS #_R6
  998 134 87 kcat_Ste11pSpSSte5Ste7_pS #_R8
  999 135 88 kcat_Ste11pSpSSte5Ste7_pS #_R8
 1000 165 99 kcat_Ste11pSpSSte5Ste7_pS #_R8
 1001 173 107 kcat_Ste11pSpSSte5Ste7_pS #_R8
 1002 133 204 kcat_Ste11pSpSSte5Ste7pS_pT #_R9
 1003 145 207 kcat_Ste11pSpSSte5Ste7pS_pT #_R9
 1004 170 104 kcat_Ste11pSpSpTSte5Ste7_pS #_R10
 1005 178 112 kcat_Ste11pSpSpTSte5Ste7_pS #_R10
 1006 195 144 kcat_Ste11pSpSpTSte5Ste7_pS #_R10
 1007 196 151 kcat_Ste11pSpSpTSte5Ste7_pS #_R10
 1008 144 156 kcat_Ste11pSpSpTSte5Ste7pS_pT #_R11
 1009 150 208 kcat_Ste11pSpSpTSte5Ste7pS_pT #_R11
 1010 151 161 kcat_Ste11pSpSpTSte5Ste7pS_pT #_R11
 1011 144 209 kcat_Ste5Ste7pSFus3pY_pT #_R13
 1012 151 209 kcat_Ste5Ste7pSFus3pT_pY #_R15
 1013 131 204 kcat_Ste5Ste7pSpTFus3pY_pT #_R17
 1014 140 207 kcat_Ste5Ste7pSpTFus3pY_pT #_R17
 1015 142 208 kcat_Ste5Ste7pSpTFus3pY_pT #_R17
 1016 152 210 kcat_Ste5Ste7pSpTFus3pY_pT #_R17
 1017 153 211 kcat_Ste5Ste7pSpTFus3pY_pT #_R17
 1018 154 212 kcat_Ste5Ste7pSpTFus3pY_pT #_R17
 1019 155 213 kcat_Ste5Ste7pSpTFus3pY_pT #_R17
 1020 156 214 kcat_Ste5Ste7pSpTFus3pY_pT #_R17
 1021 132 204 kcat_Ste5Ste7pSpTFus3pT_pY #_R19
 1022 141 207 kcat_Ste5Ste7pSpTFus3pT_pY #_R19
 1023 143 208 kcat_Ste5Ste7pSpTFus3pT_pY #_R19
 1024 157 210 kcat_Ste5Ste7pSpTFus3pT_pY #_R19
 1025 158 211 kcat_Ste5Ste7pSpTFus3pT_pY #_R19
 1026 159 212 kcat_Ste5Ste7pSpTFus3pT_pY #_R19
 1027 160 213 kcat_Ste5Ste7pSpTFus3pT_pY #_R19
 1028 161 214 kcat_Ste5Ste7pSpTFus3pT_pY #_R19
 1029 4,197 215 kon_Ptp_MAPK #_R20
 1030 162 4,128 koff_Ptp_MAPK #_reverse__R20
 1031 162 2,4 kcat_Ptp_MAPK_PO4 #_R21
 1032 163 3,129 koff_Msg5_MAPK #_reverse__R22
 1033 164 3,128 koff_Msg5_MAPK #_reverse__R23
 1034 3,197 216 kon_Msg5_MAPK #_R24
 1035 164 2,3 kcat_Msg5_MAPK_PO4 #_R25
 1036 163 2,3 kcat_Msg5_MAPK_PO4 #_R26
 1037 132 86 kcat_nonspecific_dephosph #_R27
 1038 133 87 kcat_nonspecific_dephosph #_R27
 1039 135 42 kcat_nonspecific_dephosph #_R27
 1040 137 34 kcat_nonspecific_dephosph #_R27
 1041 138 90 kcat_nonspecific_dephosph #_R27
 1042 139 91 kcat_nonspecific_dephosph #_R27
 1043 141 95 kcat_nonspecific_dephosph #_R27
 1044 143 97 kcat_nonspecific_dephosph #_R27
 1045 145 99 kcat_nonspecific_dephosph #_R27
 1046 146 100 kcat_nonspecific_dephosph #_R27
 1047 147 101 kcat_nonspecific_dephosph #_R27
 1048 148 102 kcat_nonspecific_dephosph #_R27
 1049 149 103 kcat_nonspecific_dephosph #_R27
 1050 150 104 kcat_nonspecific_dephosph #_R27
 1051 151 96 kcat_nonspecific_dephosph #_R27
 1052 157 117 kcat_nonspecific_dephosph #_R27
 1053 158 119 kcat_nonspecific_dephosph #_R27
 1054 159 121 kcat_nonspecific_dephosph #_R27
 1055 160 122 kcat_nonspecific_dephosph #_R27
 1056 161 123 kcat_nonspecific_dephosph #_R27
 1057 163 217 kcat_nonspecific_dephosph #_R27
 1058 171 113 kcat_nonspecific_dephosph #_R27
 1059 172 114 kcat_nonspecific_dephosph #_R27
 1060 173 54 kcat_nonspecific_dephosph #_R27
 1061 174 29 kcat_nonspecific_dephosph #_R27
 1062 175 25 kcat_nonspecific_dephosph #_R27
 1063 176 24 kcat_nonspecific_dephosph #_R27
 1064 177 20 kcat_nonspecific_dephosph #_R27
 1065 178 60 kcat_nonspecific_dephosph #_R27
 1066 181 23 kcat_nonspecific_dephosph #_R27
 1067 182 19 kcat_nonspecific_dephosph #_R27
 1068 185 17 kcat_nonspecific_dephosph #_R27
 1069 186 13 kcat_nonspecific_dephosph #_R27
 1070 189 124 kcat_nonspecific_dephosph #_R27
 1071 190 125 kcat_nonspecific_dephosph #_R27
 1072 191 52 kcat_nonspecific_dephosph #_R27
 1073 192 45 kcat_nonspecific_dephosph #_R27
 1074 194 76 kcat_nonspecific_dephosph #_R27
 1075 196 78 kcat_nonspecific_dephosph #_R27
 1076 197 128 kcat_nonspecific_dephosph #_R27
 1077 199 14 kcat_nonspecific_dephosph #_R27
 1078 201 85 kcat_nonspecific_dephosph #_R27
 1079 203 130 kcat_nonspecific_dephosph #_R27
 1080 131 86 kcat_nonspecific_dephosph #_R28
 1081 133 88 kcat_nonspecific_dephosph #_R28
 1082 134 42 kcat_nonspecific_dephosph #_R28
 1083 136 34 kcat_nonspecific_dephosph #_R28
 1084 138 92 kcat_nonspecific_dephosph #_R28
 1085 139 93 kcat_nonspecific_dephosph #_R28
 1086 140 95 kcat_nonspecific_dephosph #_R28
 1087 142 97 kcat_nonspecific_dephosph #_R28
 1088 144 96 kcat_nonspecific_dephosph #_R28
 1089 145 107 kcat_nonspecific_dephosph #_R28
 1090 146 108 kcat_nonspecific_dephosph #_R28
 1091 147 109 kcat_nonspecific_dephosph #_R28
 1092 148 110 kcat_nonspecific_dephosph #_R28
 1093 149 111 kcat_nonspecific_dephosph #_R28
 1094 150 112 kcat_nonspecific_dephosph #_R28
 1095 152 117 kcat_nonspecific_dephosph #_R28
 1096 153 119 kcat_nonspecific_dephosph #_R28
 1097 154 121 kcat_nonspecific_dephosph #_R28
 1098 155 122 kcat_nonspecific_dephosph #_R28
 1099 156 123 kcat_nonspecific_dephosph #_R28
 1100 162 218 kcat_nonspecific_dephosph #_R28
 1101 164 217 kcat_nonspecific_dephosph #_R28
 1102 165 54 kcat_nonspecific_dephosph #_R28
 1103 166 29 kcat_nonspecific_dephosph #_R28
 1104 167 25 kcat_nonspecific_dephosph #_R28
 1105 168 24 kcat_nonspecific_dephosph #_R28
 1106 169 20 kcat_nonspecific_dephosph #_R28
 1107 170 60 kcat_nonspecific_dephosph #_R28
 1108 171 115 kcat_nonspecific_dephosph #_R28
 1109 172 116 kcat_nonspecific_dephosph #_R28
 1110 179 23 kcat_nonspecific_dephosph #_R28
 1111 180 19 kcat_nonspecific_dephosph #_R28
 1112 183 17 kcat_nonspecific_dephosph #_R28
 1113 184 13 kcat_nonspecific_dephosph #_R28
 1114 187 52 kcat_nonspecific_dephosph #_R28
 1115 188 45 kcat_nonspecific_dephosph #_R28
 1116 189 126 kcat_nonspecific_dephosph #_R28
 1117 190 127 kcat_nonspecific_dephosph #_R28
 1118 193 76 kcat_nonspecific_dephosph #_R28
 1119 195 78 kcat_nonspecific_dephosph #_R28
 1120 197 129 kcat_nonspecific_dephosph #_R28
 1121 198 14 kcat_nonspecific_dephosph #_R28
 1122 200 85 kcat_nonspecific_dephosph #_R28
 1123 202 130 kcat_nonspecific_dephosph #_R28
 1124 131 87 kcat_nonspecific_dephosph #_R29
 1125 132 88 kcat_nonspecific_dephosph #_R29
 1126 138 105 kcat_nonspecific_dephosph #_R29
 1127 139 106 kcat_nonspecific_dephosph #_R29
 1128 140 99 kcat_nonspecific_dephosph #_R29
 1129 141 107 kcat_nonspecific_dephosph #_R29
 1130 142 104 kcat_nonspecific_dephosph #_R29
 1131 143 112 kcat_nonspecific_dephosph #_R29
 1132 152 100 kcat_nonspecific_dephosph #_R29
 1133 153 101 kcat_nonspecific_dephosph #_R29
 1134 154 102 kcat_nonspecific_dephosph #_R29
 1135 155 103 kcat_nonspecific_dephosph #_R29
 1136 156 144 kcat_nonspecific_dephosph #_R29
 1137 157 108 kcat_nonspecific_dephosph #_R29
 1138 158 109 kcat_nonspecific_dephosph #_R29
 1139 159 110 kcat_nonspecific_dephosph #_R29
 1140 160 111 kcat_nonspecific_dephosph #_R29
 1141 161 151 kcat_nonspecific_dephosph #_R29
 1142 202 200 kcat_nonspecific_dephosph #_R29
 1143 203 201 kcat_nonspecific_dephosph #_R29
 1144 133 205 kcat_nonspecific_dephosph #_R30
 1145 144 195 kcat_nonspecific_dephosph #_R30
 1146 145 219 kcat_nonspecific_dephosph #_R30
 1147 146 220 kcat_nonspecific_dephosph #_R30
 1148 147 221 kcat_nonspecific_dephosph #_R30
 1149 148 222 kcat_nonspecific_dephosph #_R30
 1150 149 223 kcat_nonspecific_dephosph #_R30
 1151 150 224 kcat_nonspecific_dephosph #_R30
 1152 151 196 kcat_nonspecific_dephosph #_R30
 1153 200 198 kcat_nonspecific_dephosph #_R30
 1154 201 199 kcat_nonspecific_dephosph #_R30
 1155 142 131 kcat_nonspecific_dephosph #_R31
 1156 143 132 kcat_nonspecific_dephosph #_R31
 1157 144 99 kcat_nonspecific_dephosph #_R31
 1158 150 133 kcat_nonspecific_dephosph #_R31
 1159 151 107 kcat_nonspecific_dephosph #_R31
 1160 156 140 kcat_nonspecific_dephosph #_R31
 1161 161 141 kcat_nonspecific_dephosph #_R31
 1162 170 134 kcat_nonspecific_dephosph #_R31
 1163 178 135 kcat_nonspecific_dephosph #_R31
 1164 188 136 kcat_nonspecific_dephosph #_R31
 1165 192 137 kcat_nonspecific_dephosph #_R31
 1166 193 187 kcat_nonspecific_dephosph #_R31
 1167 194 191 kcat_nonspecific_dephosph #_R31
 1168 195 165 kcat_nonspecific_dephosph #_R31
 1169 196 173 kcat_nonspecific_dephosph #_R31
 1170 131 90 kcat_nonspecific_dephosph #_R32
 1171 132 92 kcat_nonspecific_dephosph #_R32
 1172 133 105 kcat_nonspecific_dephosph #_R32
 1173 134 113 kcat_nonspecific_dephosph #_R32
 1174 135 115 kcat_nonspecific_dephosph #_R32
 1175 136 124 kcat_nonspecific_dephosph #_R32
 1176 137 126 kcat_nonspecific_dephosph #_R32
 1177 140 91 kcat_nonspecific_dephosph #_R32
 1178 141 93 kcat_nonspecific_dephosph #_R32
 1179 145 106 kcat_nonspecific_dephosph #_R32
 1180 165 114 kcat_nonspecific_dephosph #_R32
 1181 173 116 kcat_nonspecific_dephosph #_R32
 1182 187 125 kcat_nonspecific_dephosph #_R32
 1183 191 127 kcat_nonspecific_dephosph #_R32
 1184 138 210 kcat_nonspecific_dephosph #_R33
 1185 139 211 kcat_nonspecific_dephosph #_R33
 1186 171 220 kcat_nonspecific_dephosph #_R33
 1187 172 221 kcat_nonspecific_dephosph #_R33
 1188 189 225 kcat_nonspecific_dephosph #_R33
 1189 190 226 kcat_nonspecific_dephosph #_R33
 1190 6,139 138 kon_Ste4Ste18_Ste5 #_R41
 1191 6,140 131 kon_Ste4Ste18_Ste5 #_R41
 1192 6,141 132 kon_Ste4Ste18_Ste5 #_R41
 1193 6,144 104 kon_Ste4Ste18_Ste5 #_R41
 1194 6,145 133 kon_Ste4Ste18_Ste5 #_R41
 1195 6,147 146 kon_Ste4Ste18_Ste5 #_R41
 1196 6,149 148 kon_Ste4Ste18_Ste5 #_R41
 1197 6,151 112 kon_Ste4Ste18_Ste5 #_R41
 1198 6,153 152 kon_Ste4Ste18_Ste5 #_R41
 1199 6,155 154 kon_Ste4Ste18_Ste5 #_R41
 1200 6,156 142 kon_Ste4Ste18_Ste5 #_R41
 1201 6,158 157 kon_Ste4Ste18_Ste5 #_R41
 1202 6,160 159 kon_Ste4Ste18_Ste5 #_R41
 1203 6,161 143 kon_Ste4Ste18_Ste5 #_R41
 1204 6,165 134 kon_Ste4Ste18_Ste5 #_R41
 1205 6,167 166 kon_Ste4Ste18_Ste5 #_R41
 1206 6,169 168 kon_Ste4Ste18_Ste5 #_R41
 1207 6,172 171 kon_Ste4Ste18_Ste5 #_R41
 1208 6,173 135 kon_Ste4Ste18_Ste5 #_R41
 1209 6,175 174 kon_Ste4Ste18_Ste5 #_R41
 1210 6,177 176 kon_Ste4Ste18_Ste5 #_R41
 1211 6,180 179 kon_Ste4Ste18_Ste5 #_R41
 1212 6,182 181 kon_Ste4Ste18_Ste5 #_R41
 1213 6,184 183 kon_Ste4Ste18_Ste5 #_R41
 1214 6,186 185 kon_Ste4Ste18_Ste5 #_R41
 1215 6,187 136 kon_Ste4Ste18_Ste5 #_R41
 1216 6,190 189 kon_Ste4Ste18_Ste5 #_R41
 1217 6,191 137 kon_Ste4Ste18_Ste5 #_R41
 1218 6,193 188 kon_Ste4Ste18_Ste5 #_R41
 1219 6,194 192 kon_Ste4Ste18_Ste5 #_R41
 1220 6,195 170 kon_Ste4Ste18_Ste5 #_R41
 1221 6,196 178 kon_Ste4Ste18_Ste5 #_R41
 1222 131 6,140 koff_Ste4Ste18_Ste5 #_reverse__R41
 1223 132 6,141 koff_Ste4Ste18_Ste5 #_reverse__R41
 1224 133 6,145 koff_Ste4Ste18_Ste5 #_reverse__R41
 1225 134 6,165 koff_Ste4Ste18_Ste5 #_reverse__R41
 1226 135 6,173 koff_Ste4Ste18_Ste5 #_reverse__R41
 1227 136 6,187 koff_Ste4Ste18_Ste5 #_reverse__R41
 1228 137 6,191 koff_Ste4Ste18_Ste5 #_reverse__R41
 1229 138 6,139 koff_Ste4Ste18_Ste5 #_reverse__R41
 1230 142 6,156 koff_Ste4Ste18_Ste5 #_reverse__R41
 1231 143 6,161 koff_Ste4Ste18_Ste5 #_reverse__R41
 1232 146 6,147 koff_Ste4Ste18_Ste5 #_reverse__R41
 1233 148 6,149 koff_Ste4Ste18_Ste5 #_reverse__R41
 1234 150 6,209 koff_Ste4Ste18_Ste5 #_reverse__R41
 1235 152 6,153 koff_Ste4Ste18_Ste5 #_reverse__R41
 1236 154 6,155 koff_Ste4Ste18_Ste5 #_reverse__R41
 1237 157 6,158 koff_Ste4Ste18_Ste5 #_reverse__R41
 1238 159 6,160 koff_Ste4Ste18_Ste5 #_reverse__R41
 1239 166 6,167 koff_Ste4Ste18_Ste5 #_reverse__R41
 1240 168 6,169 koff_Ste4Ste18_Ste5 #_reverse__R41
 1241 170 6,195 koff_Ste4Ste18_Ste5 #_reverse__R41
 1242 171 6,172 koff_Ste4Ste18_Ste5 #_reverse__R41
 1243 174 6,175 koff_Ste4Ste18_Ste5 #_reverse__R41
 1244 176 6,177 koff_Ste4Ste18_Ste5 #_reverse__R41
 1245 178 6,196 koff_Ste4Ste18_Ste5 #_reverse__R41
 1246 179 6,180 koff_Ste4Ste18_Ste5 #_reverse__R41
 1247 181 6,182 koff_Ste4Ste18_Ste5 #_reverse__R41
 1248 183 6,184 koff_Ste4Ste18_Ste5 #_reverse__R41
 1249 185 6,186 koff_Ste4Ste18_Ste5 #_reverse__R41
 1250 188 6,193 koff_Ste4Ste18_Ste5 #_reverse__R41
 1251 189 6,190 koff_Ste4Ste18_Ste5 #_reverse__R41
 1252 192 6,194 koff_Ste4Ste18_Ste5 #_reverse__R41
 1253 5,148 146 kon_Ste5_Ste11 #_R42
 1254 31,148 105 kon_Ste5_Ste11 #_R42
 1255 41,148 133 kon_Ste5_Ste11 #_R42
 1256 55,148 150 kon_Ste5_Ste11 #_R42
 1257 5,149 147 kon_Ste5_Ste11 #_R42
 1258 31,149 106 kon_Ste5_Ste11 #_R42
 1259 41,149 145 kon_Ste5_Ste11 #_R42
 1260 55,149 209 kon_Ste5_Ste11 #_R42
 1261 5,154 152 kon_Ste5_Ste11 #_R42
 1262 31,154 90 kon_Ste5_Ste11 #_R42
 1263 41,154 131 kon_Ste5_Ste11 #_R42
 1264 55,154 142 kon_Ste5_Ste11 #_R42
 1265 5,155 153 kon_Ste5_Ste11 #_R42
 1266 31,155 91 kon_Ste5_Ste11 #_R42
 1267 41,155 140 kon_Ste5_Ste11 #_R42
 1268 55,155 156 kon_Ste5_Ste11 #_R42
 1269 5,159 157 kon_Ste5_Ste11 #_R42
 1270 31,159 92 kon_Ste5_Ste11 #_R42
 1271 41,159 132 kon_Ste5_Ste11 #_R42
 1272 55,159 143 kon_Ste5_Ste11 #_R42
 1273 5,160 158 kon_Ste5_Ste11 #_R42
 1274 31,160 93 kon_Ste5_Ste11 #_R42
 1275 41,160 141 kon_Ste5_Ste11 #_R42
 1276 55,160 161 kon_Ste5_Ste11 #_R42
 1277 5,168 166 kon_Ste5_Ste11 #_R42
 1278 31,168 113 kon_Ste5_Ste11 #_R42
 1279 41,168 134 kon_Ste5_Ste11 #_R42
 1280 55,168 170 kon_Ste5_Ste11 #_R42
 1281 5,169 167 kon_Ste5_Ste11 #_R42
 1282 31,169 114 kon_Ste5_Ste11 #_R42
 1283 41,169 165 kon_Ste5_Ste11 #_R42
 1284 55,169 195 kon_Ste5_Ste11 #_R42
 1285 5,176 174 kon_Ste5_Ste11 #_R42
 1286 31,176 115 kon_Ste5_Ste11 #_R42
 1287 41,176 135 kon_Ste5_Ste11 #_R42
 1288 55,176 178 kon_Ste5_Ste11 #_R42
 1289 5,177 175 kon_Ste5_Ste11 #_R42
 1290 31,177 116 kon_Ste5_Ste11 #_R42
 1291 41,177 173 kon_Ste5_Ste11 #_R42
 1292 55,177 196 kon_Ste5_Ste11 #_R42
 1293 5,183 179 kon_Ste5_Ste11 #_R42
 1294 31,183 124 kon_Ste5_Ste11 #_R42
 1295 41,183 136 kon_Ste5_Ste11 #_R42
 1296 55,183 188 kon_Ste5_Ste11 #_R42
 1297 5,184 180 kon_Ste5_Ste11 #_R42
 1298 31,184 125 kon_Ste5_Ste11 #_R42
 1299 41,184 187 kon_Ste5_Ste11 #_R42
 1300 55,184 193 kon_Ste5_Ste11 #_R42
 1301 5,185 181 kon_Ste5_Ste11 #_R42
 1302 31,185 126 kon_Ste5_Ste11 #_R42
 1303 41,185 137 kon_Ste5_Ste11 #_R42
 1304 55,185 192 kon_Ste5_Ste11 #_R42
 1305 5,186 182 kon_Ste5_Ste11 #_R42
 1306 31,186 127 kon_Ste5_Ste11 #_R42
 1307 41,186 191 kon_Ste5_Ste11 #_R42
 1308 55,186 194 kon_Ste5_Ste11 #_R42
 1309 131 154,41 koff_Ste5_Ste11 #_reverse__R42
 1310 132 159,41 koff_Ste5_Ste11 #_reverse__R42
 1311 133 148,41 koff_Ste5_Ste11 #_reverse__R42
 1312 134 168,41 koff_Ste5_Ste11 #_reverse__R42
 1313 135 176,41 koff_Ste5_Ste11 #_reverse__R42
 1314 136 183,41 koff_Ste5_Ste11 #_reverse__R42
 1315 137 185,41 koff_Ste5_Ste11 #_reverse__R42
 1316 138 212,31 koff_Ste5_Ste11 #_reverse__R42
 1317 139 213,31 koff_Ste5_Ste11 #_reverse__R42
 1318 140 155,41 koff_Ste5_Ste11 #_reverse__R42
 1319 141 160,41 koff_Ste5_Ste11 #_reverse__R42
 1320 142 154,55 koff_Ste5_Ste11 #_reverse__R42
 1321 143 159,55 koff_Ste5_Ste11 #_reverse__R42
 1322 144 103,55 koff_Ste5_Ste11 #_reverse__R42
 1323 145 149,41 koff_Ste5_Ste11 #_reverse__R42
 1324 146 148,5 koff_Ste5_Ste11 #_reverse__R42
 1325 147 149,5 koff_Ste5_Ste11 #_reverse__R42
 1326 150 148,55 koff_Ste5_Ste11 #_reverse__R42
 1327 151 111,55 koff_Ste5_Ste11 #_reverse__R42
 1328 152 154,5 koff_Ste5_Ste11 #_reverse__R42
 1329 153 155,5 koff_Ste5_Ste11 #_reverse__R42
 1330 156 155,55 koff_Ste5_Ste11 #_reverse__R42
 1331 157 159,5 koff_Ste5_Ste11 #_reverse__R42
 1332 158 160,5 koff_Ste5_Ste11 #_reverse__R42
 1333 161 160,55 koff_Ste5_Ste11 #_reverse__R42
 1334 165 169,41 koff_Ste5_Ste11 #_reverse__R42
 1335 166 168,5 koff_Ste5_Ste11 #_reverse__R42
 1336 167 169,5 koff_Ste5_Ste11 #_reverse__R42
 1337 170 168,55 koff_Ste5_Ste11 #_reverse__R42
 1338 171 222,31 koff_Ste5_Ste11 #_reverse__R42
 1339 172 223,31 koff_Ste5_Ste11 #_reverse__R42
 1340 173 177,41 koff_Ste5_Ste11 #_reverse__R42
 1341 174 176,5 koff_Ste5_Ste11 #_reverse__R42
 1342 175 177,5 koff_Ste5_Ste11 #_reverse__R42
 1343 178 176,55 koff_Ste5_Ste11 #_reverse__R42
 1344 179 183,5 koff_Ste5_Ste11 #_reverse__R42
 1345 180 184,5 koff_Ste5_Ste11 #_reverse__R42
 1346 181 185,5 koff_Ste5_Ste11 #_reverse__R42
 1347 182 186,5 koff_Ste5_Ste11 #_reverse__R42
 1348 187 184,41 koff_Ste5_Ste11 #_reverse__R42
 1349 188 183,55 koff_Ste5_Ste11 #_reverse__R42
 1350 189 227,31 koff_Ste5_Ste11 #_reverse__R42
 1351 190 228,31 koff_Ste5_Ste11 #_reverse__R42
 1352 191 186,41 koff_Ste5_Ste11 #_reverse__R42
 1353 192 185,55 koff_Ste5_Ste11 #_reverse__R42
 1354 193 184,55 koff_Ste5_Ste11 #_reverse__R42
 1355 194 186,55 koff_Ste5_Ste11 #_reverse__R42
 1356 195 169,55 koff_Ste5_Ste11 #_reverse__R42
 1357 196 177,55 koff_Ste5_Ste11 #_reverse__R42
 1358 8,136 134 kon_Ste5_Ste7 #_R43
 1359 57,136 87 kon_Ste5_Ste7 #_R43
 1360 84,136 131 kon_Ste5_Ste7 #_R43
 1361 8,137 135 kon_Ste5_Ste7 #_R43
 1362 57,137 88 kon_Ste5_Ste7 #_R43
 1363 84,137 132 kon_Ste5_Ste7 #_R43
 1364 8,179 166 kon_Ste5_Ste7 #_R43
 1365 57,179 100 kon_Ste5_Ste7 #_R43
 1366 84,179 152 kon_Ste5_Ste7 #_R43
 1367 8,180 167 kon_Ste5_Ste7 #_R43
 1368 57,180 101 kon_Ste5_Ste7 #_R43
 1369 84,180 153 kon_Ste5_Ste7 #_R43
 1370 8,181 174 kon_Ste5_Ste7 #_R43
 1371 57,181 108 kon_Ste5_Ste7 #_R43
 1372 84,181 157 kon_Ste5_Ste7 #_R43
 1373 8,182 175 kon_Ste5_Ste7 #_R43
 1374 57,182 109 kon_Ste5_Ste7 #_R43
 1375 84,182 158 kon_Ste5_Ste7 #_R43
 1376 8,183 168 kon_Ste5_Ste7 #_R43
 1377 57,183 102 kon_Ste5_Ste7 #_R43
 1378 84,183 154 kon_Ste5_Ste7 #_R43
 1379 8,184 169 kon_Ste5_Ste7 #_R43
 1380 57,184 103 kon_Ste5_Ste7 #_R43
 1381 84,184 155 kon_Ste5_Ste7 #_R43
 1382 8,185 176 kon_Ste5_Ste7 #_R43
 1383 57,185 110 kon_Ste5_Ste7 #_R43
 1384 84,185 159 kon_Ste5_Ste7 #_R43
 1385 8,186 177 kon_Ste5_Ste7 #_R43
 1386 57,186 111 kon_Ste5_Ste7 #_R43
 1387 84,186 160 kon_Ste5_Ste7 #_R43
 1388 8,187 165 kon_Ste5_Ste7 #_R43
 1389 57,187 99 kon_Ste5_Ste7 #_R43
 1390 84,187 140 kon_Ste5_Ste7 #_R43
 1391 8,188 170 kon_Ste5_Ste7 #_R43
 1392 57,188 104 kon_Ste5_Ste7 #_R43
 1393 84,188 142 kon_Ste5_Ste7 #_R43
 1394 8,189 171 kon_Ste5_Ste7 #_R43
 1395 57,189 105 kon_Ste5_Ste7 #_R43
 1396 84,189 138 kon_Ste5_Ste7 #_R43
 1397 8,190 172 kon_Ste5_Ste7 #_R43
 1398 57,190 106 kon_Ste5_Ste7 #_R43
 1399 84,190 139 kon_Ste5_Ste7 #_R43
 1400 8,191 173 kon_Ste5_Ste7 #_R43
 1401 57,191 107 kon_Ste5_Ste7 #_R43
 1402 84,191 141 kon_Ste5_Ste7 #_R43
 1403 8,192 178 kon_Ste5_Ste7 #_R43
 1404 57,192 112 kon_Ste5_Ste7 #_R43
 1405 84,192 143 kon_Ste5_Ste7 #_R43
 1406 8,193 195 kon_Ste5_Ste7 #_R43
 1407 57,193 144 kon_Ste5_Ste7 #_R43
 1408 84,193 156 kon_Ste5_Ste7 #_R43
 1409 8,194 196 kon_Ste5_Ste7 #_R43
 1410 57,194 151 kon_Ste5_Ste7 #_R43
 1411 84,194 161 kon_Ste5_Ste7 #_R43
 1412 131 136,84 koff_Ste5_Ste7 #_reverse__R43
 1413 132 137,84 koff_Ste5_Ste7 #_reverse__R43
 1414 133 206,57 koff_Ste5_Ste7 #_reverse__R43
 1415 134 136,8 koff_Ste5_Ste7 #_reverse__R43
 1416 135 137,8 koff_Ste5_Ste7 #_reverse__R43
 1417 138 189,84 koff_Ste5_Ste7 #_reverse__R43
 1418 139 190,84 koff_Ste5_Ste7 #_reverse__R43
 1419 140 187,84 koff_Ste5_Ste7 #_reverse__R43
 1420 141 191,84 koff_Ste5_Ste7 #_reverse__R43
 1421 142 188,84 koff_Ste5_Ste7 #_reverse__R43
 1422 143 192,84 koff_Ste5_Ste7 #_reverse__R43
 1423 144 193,57 koff_Ste5_Ste7 #_reverse__R43
 1424 145 229,57 koff_Ste5_Ste7 #_reverse__R43
 1425 146 225,57 koff_Ste5_Ste7 #_reverse__R43
 1426 147 226,57 koff_Ste5_Ste7 #_reverse__R43
 1427 148 227,57 koff_Ste5_Ste7 #_reverse__R43
 1428 149 228,57 koff_Ste5_Ste7 #_reverse__R43
 1429 150 230,57 koff_Ste5_Ste7 #_reverse__R43
 1430 151 194,57 koff_Ste5_Ste7 #_reverse__R43
 1431 152 179,84 koff_Ste5_Ste7 #_reverse__R43
 1432 153 180,84 koff_Ste5_Ste7 #_reverse__R43
 1433 154 183,84 koff_Ste5_Ste7 #_reverse__R43
 1434 155 184,84 koff_Ste5_Ste7 #_reverse__R43
 1435 156 193,84 koff_Ste5_Ste7 #_reverse__R43
 1436 157 181,84 koff_Ste5_Ste7 #_reverse__R43
 1437 158 182,84 koff_Ste5_Ste7 #_reverse__R43
 1438 159 185,84 koff_Ste5_Ste7 #_reverse__R43
 1439 160 186,84 koff_Ste5_Ste7 #_reverse__R43
 1440 161 194,84 koff_Ste5_Ste7 #_reverse__R43
 1441 165 187,8 koff_Ste5_Ste7 #_reverse__R43
 1442 166 179,8 koff_Ste5_Ste7 #_reverse__R43
 1443 167 180,8 koff_Ste5_Ste7 #_reverse__R43
 1444 168 183,8 koff_Ste5_Ste7 #_reverse__R43
 1445 169 184,8 koff_Ste5_Ste7 #_reverse__R43
 1446 170 188,8 koff_Ste5_Ste7 #_reverse__R43
 1447 171 189,8 koff_Ste5_Ste7 #_reverse__R43
 1448 172 190,8 koff_Ste5_Ste7 #_reverse__R43
 1449 173 191,8 koff_Ste5_Ste7 #_reverse__R43
 1450 174 181,8 koff_Ste5_Ste7 #_reverse__R43
 1451 175 182,8 koff_Ste5_Ste7 #_reverse__R43
 1452 176 185,8 koff_Ste5_Ste7 #_reverse__R43
 1453 177 186,8 koff_Ste5_Ste7 #_reverse__R43
 1454 178 192,8 koff_Ste5_Ste7 #_reverse__R43
 1455 195 193,8 koff_Ste5_Ste7 #_reverse__R43
 1456 196 194,8 koff_Ste5_Ste7 #_reverse__R43
 1457 7,197 228 kon_Ste5_Fus3 #_R44
 1458 10,197 227 kon_Ste5_Fus3 #_R44
 1459 11,197 226 kon_Ste5_Fus3 #_R44
 1460 12,197 223 kon_Ste5_Fus3 #_R44
 1461 15,197 225 kon_Ste5_Fus3 #_R44
 1462 16,197 222 kon_Ste5_Fus3 #_R44
 1463 18,197 221 kon_Ste5_Fus3 #_R44
 1464 21,197 189 kon_Ste5_Fus3 #_R44
 1465 22,197 220 kon_Ste5_Fus3 #_R44
 1466 26,197 171 kon_Ste5_Fus3 #_R44
 1467 28,197 206 kon_Ste5_Fus3 #_R44
 1468 30,197 190 kon_Ste5_Fus3 #_R44
 1469 33,197 205 kon_Ste5_Fus3 #_R44
 1470 35,197 230 kon_Ste5_Fus3 #_R44
 1471 36,197 105 kon_Ste5_Fus3 #_R44
 1472 37,197 172 kon_Ste5_Fus3 #_R44
 1473 39,197 229 kon_Ste5_Fus3 #_R44
 1474 43,197 133 kon_Ste5_Fus3 #_R44
 1475 44,197 224 kon_Ste5_Fus3 #_R44
 1476 47,197 106 kon_Ste5_Fus3 #_R44
 1477 49,197 138 kon_Ste5_Fus3 #_R44
 1478 50,197 146 kon_Ste5_Fus3 #_R44
 1479 51,197 219 kon_Ste5_Fus3 #_R44
 1480 53,197 231 kon_Ste5_Fus3 #_R44
 1481 56,197 148 kon_Ste5_Fus3 #_R44
 1482 59,197 204 kon_Ste5_Fus3 #_R44
 1483 61,197 150 kon_Ste5_Fus3 #_R44
 1484 63,197 139 kon_Ste5_Fus3 #_R44
 1485 65,197 145 kon_Ste5_Fus3 #_R44
 1486 72,197 147 kon_Ste5_Fus3 #_R44
 1487 74,197 210 kon_Ste5_Fus3 #_R44
 1488 75,197 232 kon_Ste5_Fus3 #_R44
 1489 77,197 149 kon_Ste5_Fus3 #_R44
 1490 81,197 212 kon_Ste5_Fus3 #_R44
 1491 83,197 209 kon_Ste5_Fus3 #_R44
 1492 89,197 208 kon_Ste5_Fus3 #_R44
 1493 94,197 207 kon_Ste5_Fus3 #_R44
 1494 98,197 214 kon_Ste5_Fus3 #_R44
 1495 118,197 211 kon_Ste5_Fus3 #_R44
 1496 120,197 213 kon_Ste5_Fus3 #_R44
 1497 131 59,128 koff_Ste5_Fus3 #_reverse__R44
 1498 132 59,129 koff_Ste5_Fus3 #_reverse__R44
 1499 133 43,197 koff_Ste5_Fus3 #_reverse__R44
 1500 134 33,128 koff_Ste5_Fus3 #_reverse__R44
 1501 135 33,129 koff_Ste5_Fus3 #_reverse__R44
 1502 136 28,128 koff_Ste5_Fus3 #_reverse__R44
 1503 137 28,129 koff_Ste5_Fus3 #_reverse__R44
 1504 138 49,197 koff_Ste5_Fus3 #_reverse__R44
 1505 139 63,197 koff_Ste5_Fus3 #_reverse__R44
 1506 140 94,128 koff_Ste5_Fus3 #_reverse__R44
 1507 141 94,129 koff_Ste5_Fus3 #_reverse__R44
 1508 142 89,128 koff_Ste5_Fus3 #_reverse__R44
 1509 143 89,129 koff_Ste5_Fus3 #_reverse__R44
 1510 144 83,128 koff_Ste5_Fus3 #_reverse__R44
 1511 145 65,197 koff_Ste5_Fus3 #_reverse__R44
 1512 146 50,197 koff_Ste5_Fus3 #_reverse__R44
 1513 147 72,197 koff_Ste5_Fus3 #_reverse__R44
 1514 148 56,197 koff_Ste5_Fus3 #_reverse__R44
 1515 149 77,197 koff_Ste5_Fus3 #_reverse__R44
 1516 150 61,197 koff_Ste5_Fus3 #_reverse__R44
 1517 151 83,129 koff_Ste5_Fus3 #_reverse__R44
 1518 152 74,128 koff_Ste5_Fus3 #_reverse__R44
 1519 153 118,128 koff_Ste5_Fus3 #_reverse__R44
 1520 154 81,128 koff_Ste5_Fus3 #_reverse__R44
 1521 155 120,128 koff_Ste5_Fus3 #_reverse__R44
 1522 156 98,128 koff_Ste5_Fus3 #_reverse__R44
 1523 157 74,129 koff_Ste5_Fus3 #_reverse__R44
 1524 158 118,129 koff_Ste5_Fus3 #_reverse__R44
 1525 159 81,129 koff_Ste5_Fus3 #_reverse__R44
 1526 160 120,129 koff_Ste5_Fus3 #_reverse__R44
 1527 161 98,129 koff_Ste5_Fus3 #_reverse__R44
 1528 165 51,128 koff_Ste5_Fus3 #_reverse__R44
 1529 166 22,128 koff_Ste5_Fus3 #_reverse__R44
 1530 167 18,128 koff_Ste5_Fus3 #_reverse__R44
 1531 168 16,128 koff_Ste5_Fus3 #_reverse__R44
 1532 169 12,128 koff_Ste5_Fus3 #_reverse__R44
 1533 170 44,128 koff_Ste5_Fus3 #_reverse__R44
 1534 171 26,197 koff_Ste5_Fus3 #_reverse__R44
 1535 172 37,197 koff_Ste5_Fus3 #_reverse__R44
 1536 173 51,129 koff_Ste5_Fus3 #_reverse__R44
 1537 174 22,129 koff_Ste5_Fus3 #_reverse__R44
 1538 175 18,129 koff_Ste5_Fus3 #_reverse__R44
 1539 176 16,129 koff_Ste5_Fus3 #_reverse__R44
 1540 177 12,129 koff_Ste5_Fus3 #_reverse__R44
 1541 178 44,129 koff_Ste5_Fus3 #_reverse__R44
 1542 179 15,128 koff_Ste5_Fus3 #_reverse__R44
 1543 180 11,128 koff_Ste5_Fus3 #_reverse__R44
 1544 181 15,129 koff_Ste5_Fus3 #_reverse__R44
 1545 182 11,129 koff_Ste5_Fus3 #_reverse__R44
 1546 183 10,128 koff_Ste5_Fus3 #_reverse__R44
 1547 184 7,128 koff_Ste5_Fus3 #_reverse__R44
 1548 185 10,129 koff_Ste5_Fus3 #_reverse__R44
 1549 186 7,129 koff_Ste5_Fus3 #_reverse__R44
 1550 187 39,128 koff_Ste5_Fus3 #_reverse__R44
 1551 188 35,128 koff_Ste5_Fus3 #_reverse__R44
 1552 189 21,197 koff_Ste5_Fus3 #_reverse__R44
 1553 190 30,197 koff_Ste5_Fus3 #_reverse__R44
 1554 191 39,129 koff_Ste5_Fus3 #_reverse__R44
 1555 192 35,129 koff_Ste5_Fus3 #_reverse__R44
 1556 193 53,128 koff_Ste5_Fus3 #_reverse__R44
 1557 194 53,129 koff_Ste5_Fus3 #_reverse__R44
 1558 195 75,128 koff_Ste5_Fus3 #_reverse__R44
 1559 196 75,129 koff_Ste5_Fus3 #_reverse__R44
 1560 8,197 233 kon_Ste7_MAPK #_R45
 1561 57,197 234 kon_Ste7_MAPK #_R45
 1562 84,197 235 kon_Ste7_MAPK #_R45
 1563 198 8,128 koff_Ste7_MAPK #_reverse__R45
 1564 199 8,129 koff_Ste7_MAPK #_reverse__R45
 1565 200 57,128 koff_Ste7_MAPK #_reverse__R45
 1566 201 57,129 koff_Ste7_MAPK #_reverse__R45
 1567 202 84,128 koff_Ste7_MAPK #_reverse__R45
 1568 203 84,129 koff_Ste7_MAPK #_reverse__R45
 1569 210 138 kcat_Ste4Ste18Ste5Ste11_pS #_R3
 1570 220 171 kcat_Ste4Ste18Ste5Ste11_pS #_R3
 1571 225 189 kcat_Ste4Ste18Ste5Ste11_pS #_R3
 1572 204 208 kcat_Ste4Ste18Ste5Ste11pSpS_pT #_R5
 1573 205 224 kcat_Ste4Ste18Ste5Ste11pSpS_pT #_R5
 1574 206 230 kcat_Ste4Ste18Ste5Ste11pSpS_pT #_R5
 1575 205 133 kcat_Ste11pSpSSte5Ste7_pS #_R8
 1576 219 145 kcat_Ste11pSpSSte5Ste7_pS #_R8
 1577 224 150 kcat_Ste11pSpSpTSte5Ste7_pS #_R10
 1578 232 209 kcat_Ste11pSpSpTSte5Ste7_pS #_R10
 1579 209 214 kcat_Ste11pSpSpTSte5Ste7pS_pT #_R11
 1580 215 4,197 koff_Ptp_MAPK #_reverse__R20
 1581 215 4,129 kcat_Ptp_MAPK_PO4 #_R21
 1582 216 3,197 koff_Msg5_MAPK #_reverse__R24
 1583 216 3,129 kcat_Msg5_MAPK_PO4 #_R25
 1584 204 131 kcat_nonspecific_dephosph #_R27
 1585 205 134 kcat_nonspecific_dephosph #_R27
 1586 206 136 kcat_nonspecific_dephosph #_R27
 1587 207 140 kcat_nonspecific_dephosph #_R27
 1588 208 142 kcat_nonspecific_dephosph #_R27
 1589 209 144 kcat_nonspecific_dephosph #_R27
 1590 210 152 kcat_nonspecific_dephosph #_R27
 1591 211 153 kcat_nonspecific_dephosph #_R27
 1592 212 154 kcat_nonspecific_dephosph #_R27
 1593 213 155 kcat_nonspecific_dephosph #_R27
 1594 214 156 kcat_nonspecific_dephosph #_R27
 1595 215 162 kcat_nonspecific_dephosph #_R27
 1596 216 164 kcat_nonspecific_dephosph #_R27
 1597 219 165 kcat_nonspecific_dephosph #_R27
 1598 220 166 kcat_nonspecific_dephosph #_R27
 1599 221 167 kcat_nonspecific_dephosph #_R27
 1600 222 168 kcat_nonspecific_dephosph #_R27
 1601 223 169 kcat_nonspecific_dephosph #_R27
 1602 224 170 kcat_nonspecific_dephosph #_R27
 1603 225 179 kcat_nonspecific_dephosph #_R27
 1604 226 180 kcat_nonspecific_dephosph #_R27
 1605 227 183 kcat_nonspecific_dephosph #_R27
 1606 228 184 kcat_nonspecific_dephosph #_R27
 1607 229 187 kcat_nonspecific_dephosph #_R27
 1608 230 188 kcat_nonspecific_dephosph #_R27
 1609 231 193 kcat_nonspecific_dephosph #_R27
 1610 232 195 kcat_nonspecific_dephosph #_R27
 1611 233 198 kcat_nonspecific_dephosph #_R27
 1612 234 200 kcat_nonspecific_dephosph #_R27
 1613 235 202 kcat_nonspecific_dephosph #_R27
 1614 204 132 kcat_nonspecific_dephosph #_R28
 1615 205 135 kcat_nonspecific_dephosph #_R28
 1616 206 137 kcat_nonspecific_dephosph #_R28
 1617 207 141 kcat_nonspecific_dephosph #_R28
 1618 208 143 kcat_nonspecific_dephosph #_R28
 1619 209 151 kcat_nonspecific_dephosph #_R28
 1620 210 157 kcat_nonspecific_dephosph #_R28
 1621 211 158 kcat_nonspecific_dephosph #_R28
 1622 212 159 kcat_nonspecific_dephosph #_R28
 1623 213 160 kcat_nonspecific_dephosph #_R28
 1624 214 161 kcat_nonspecific_dephosph #_R28
 1625 215 236 kcat_nonspecific_dephosph #_R28
 1626 216 163 kcat_nonspecific_dephosph #_R28
 1627 219 173 kcat_nonspecific_dephosph #_R28
 1628 220 174 kcat_nonspecific_dephosph #_R28
 1629 221 175 kcat_nonspecific_dephosph #_R28
 1630 222 176 kcat_nonspecific_dephosph #_R28
 1631 223 177 kcat_nonspecific_dephosph #_R28
 1632 224 178 kcat_nonspecific_dephosph #_R28
 1633 225 181 kcat_nonspecific_dephosph #_R28
 1634 226 182 kcat_nonspecific_dephosph #_R28
 1635 227 185 kcat_nonspecific_dephosph #_R28
 1636 228 186 kcat_nonspecific_dephosph #_R28
 1637 229 191 kcat_nonspecific_dephosph #_R28
 1638 230 192 kcat_nonspecific_dephosph #_R28
 1639 231 194 kcat_nonspecific_dephosph #_R28
 1640 232 196 kcat_nonspecific_dephosph #_R28
 1641 233 199 kcat_nonspecific_dephosph #_R28
 1642 234 201 kcat_nonspecific_dephosph #_R28
 1643 235 203 kcat_nonspecific_dephosph #_R28
 1644 204 133 kcat_nonspecific_dephosph #_R29
 1645 207 145 kcat_nonspecific_dephosph #_R29
 1646 208 150 kcat_nonspecific_dephosph #_R29
 1647 210 146 kcat_nonspecific_dephosph #_R29
 1648 211 147 kcat_nonspecific_dephosph #_R29
 1649 212 148 kcat_nonspecific_dephosph #_R29
 1650 213 149 kcat_nonspecific_dephosph #_R29
 1651 214 209 kcat_nonspecific_dephosph #_R29
 1652 235 234 kcat_nonspecific_dephosph #_R29
 1653 209 232 kcat_nonspecific_dephosph #_R30
 1654 234 233 kcat_nonspecific_dephosph #_R30
 1655 208 204 kcat_nonspecific_dephosph #_R31
 1656 209 145 kcat_nonspecific_dephosph #_R31
 1657 214 207 kcat_nonspecific_dephosph #_R31
 1658 224 205 kcat_nonspecific_dephosph #_R31
 1659 230 206 kcat_nonspecific_dephosph #_R31
 1660 231 229 kcat_nonspecific_dephosph #_R31
 1661 232 219 kcat_nonspecific_dephosph #_R31
 1662 204 138 kcat_nonspecific_dephosph #_R32
 1663 205 171 kcat_nonspecific_dephosph #_R32
 1664 206 189 kcat_nonspecific_dephosph #_R32
 1665 207 139 kcat_nonspecific_dephosph #_R32
 1666 219 172 kcat_nonspecific_dephosph #_R32
 1667 229 190 kcat_nonspecific_dephosph #_R32
 1668 6,207 204 kon_Ste4Ste18_Ste5 #_R41
 1669 6,209 150 kon_Ste4Ste18_Ste5 #_R41
 1670 6,211 210 kon_Ste4Ste18_Ste5 #_R41
 1671 6,213 212 kon_Ste4Ste18_Ste5 #_R41
 1672 6,214 208 kon_Ste4Ste18_Ste5 #_R41
 1673 6,219 205 kon_Ste4Ste18_Ste5 #_R41
 1674 6,221 220 kon_Ste4Ste18_Ste5 #_R41
 1675 6,223 222 kon_Ste4Ste18_Ste5 #_R41
 1676 6,226 225 kon_Ste4Ste18_Ste5 #_R41
 1677 6,228 227 kon_Ste4Ste18_Ste5 #_R41
 1678 6,229 206 kon_Ste4Ste18_Ste5 #_R41
 1679 6,231 230 kon_Ste4Ste18_Ste5 #_R41
 1680 6,232 224 kon_Ste4Ste18_Ste5 #_R41
 1681 204 6,207 koff_Ste4Ste18_Ste5 #_reverse__R41
 1682 205 6,219 koff_Ste4Ste18_Ste5 #_reverse__R41
 1683 206 6,229 koff_Ste4Ste18_Ste5 #_reverse__R41
 1684 208 6,214 koff_Ste4Ste18_Ste5 #_reverse__R41
 1685 210 6,211 koff_Ste4Ste18_Ste5 #_reverse__R41
 1686 212 6,213 koff_Ste4Ste18_Ste5 #_reverse__R41
 1687 220 6,221 koff_Ste4Ste18_Ste5 #_reverse__R41
 1688 222 6,223 koff_Ste4Ste18_Ste5 #_reverse__R41
 1689 224 6,232 koff_Ste4Ste18_Ste5 #_reverse__R41
 1690 225 6,226 koff_Ste4Ste18_Ste5 #_reverse__R41
 1691 227 6,228 koff_Ste4Ste18_Ste5 #_reverse__R41
 1692 230 6,231 koff_Ste4Ste18_Ste5 #_reverse__R41
 1693 5,212 210 kon_Ste5_Ste11 #_R42
 1694 31,212 138 kon_Ste5_Ste11 #_R42
 1695 41,212 204 kon_Ste5_Ste11 #_R42
 1696 55,212 208 kon_Ste5_Ste11 #_R42
 1697 5,213 211 kon_Ste5_Ste11 #_R42
 1698 31,213 139 kon_Ste5_Ste11 #_R42
 1699 41,213 207 kon_Ste5_Ste11 #_R42
 1700 55,213 214 kon_Ste5_Ste11 #_R42
 1701 5,222 220 kon_Ste5_Ste11 #_R42
 1702 31,222 171 kon_Ste5_Ste11 #_R42
 1703 41,222 205 kon_Ste5_Ste11 #_R42
 1704 55,222 224 kon_Ste5_Ste11 #_R42
 1705 5,223 221 kon_Ste5_Ste11 #_R42
 1706 31,223 172 kon_Ste5_Ste11 #_R42
 1707 41,223 219 kon_Ste5_Ste11 #_R42
 1708 55,223 232 kon_Ste5_Ste11 #_R42
 1709 5,227 225 kon_Ste5_Ste11 #_R42
 1710 31,227 189 kon_Ste5_Ste11 #_R42
 1711 41,227 206 kon_Ste5_Ste11 #_R42
 1712 55,227 230 kon_Ste5_Ste11 #_R42
 1713 5,228 226 kon_Ste5_Ste11 #_R42
 1714 31,228 190 kon_Ste5_Ste11 #_R42
 1715 41,228 229 kon_Ste5_Ste11 #_R42
 1716 55,228 231 kon_Ste5_Ste11 #_R42
 1717 204 212,41 koff_Ste5_Ste11 #_reverse__R42
 1718 205 222,41 koff_Ste5_Ste11 #_reverse__R42
 1719 206 227,41 koff_Ste5_Ste11 #_reverse__R42
 1720 207 213,41 koff_Ste5_Ste11 #_reverse__R42
 1721 208 212,55 koff_Ste5_Ste11 #_reverse__R42
 1722 209 149,55 koff_Ste5_Ste11 #_reverse__R42
 1723 210 212,5 koff_Ste5_Ste11 #_reverse__R42
 1724 211 213,5 koff_Ste5_Ste11 #_reverse__R42
 1725 214 213,55 koff_Ste5_Ste11 #_reverse__R42
 1726 219 223,41 koff_Ste5_Ste11 #_reverse__R42
 1727 220 222,5 koff_Ste5_Ste11 #_reverse__R42
 1728 221 223,5 koff_Ste5_Ste11 #_reverse__R42
 1729 224 222,55 koff_Ste5_Ste11 #_reverse__R42
 1730 225 227,5 koff_Ste5_Ste11 #_reverse__R42
 1731 226 228,5 koff_Ste5_Ste11 #_reverse__R42
 1732 229 228,41 koff_Ste5_Ste11 #_reverse__R42
 1733 230 227,55 koff_Ste5_Ste11 #_reverse__R42
 1734 231 228,55 koff_Ste5_Ste11 #_reverse__R42
 1735 232 223,55 koff_Ste5_Ste11 #_reverse__R42
 1736 8,206 205 kon_Ste5_Ste7 #_R43
 1737 57,206 133 kon_Ste5_Ste7 #_R43
 1738 84,206 204 kon_Ste5_Ste7 #_R43
 1739 8,225 220 kon_Ste5_Ste7 #_R43
 1740 57,225 146 kon_Ste5_Ste7 #_R43
 1741 84,225 210 kon_Ste5_Ste7 #_R43
 1742 8,226 221 kon_Ste5_Ste7 #_R43
 1743 57,226 147 kon_Ste5_Ste7 #_R43
 1744 84,226 211 kon_Ste5_Ste7 #_R43
 1745 8,227 222 kon_Ste5_Ste7 #_R43
 1746 57,227 148 kon_Ste5_Ste7 #_R43
 1747 84,227 212 kon_Ste5_Ste7 #_R43
 1748 8,228 223 kon_Ste5_Ste7 #_R43
 1749 57,228 149 kon_Ste5_Ste7 #_R43
 1750 84,228 213 kon_Ste5_Ste7 #_R43
 1751 8,229 219 kon_Ste5_Ste7 #_R43
 1752 57,229 145 kon_Ste5_Ste7 #_R43
 1753 84,229 207 kon_Ste5_Ste7 #_R43
 1754 8,230 224 kon_Ste5_Ste7 #_R43
 1755 57,230 150 kon_Ste5_Ste7 #_R43
 1756 84,230 208 kon_Ste5_Ste7 #_R43
 1757 8,231 232 kon_Ste5_Ste7 #_R43
 1758 57,231 209 kon_Ste5_Ste7 #_R43
 1759 84,231 214 kon_Ste5_Ste7 #_R43
 1760 204 206,84 koff_Ste5_Ste7 #_reverse__R43
 1761 205 206,8 koff_Ste5_Ste7 #_reverse__R43
 1762 207 229,84 koff_Ste5_Ste7 #_reverse__R43
 1763 208 230,84 koff_Ste5_Ste7 #_reverse__R43
 1764 209 231,57 koff_Ste5_Ste7 #_reverse__R43
 1765 210 225,84 koff_Ste5_Ste7 #_reverse__R43
 1766 211 226,84 koff_Ste5_Ste7 #_reverse__R43
 1767 212 227,84 koff_Ste5_Ste7 #_reverse__R43
 1768 213 228,84 koff_Ste5_Ste7 #_reverse__R43
 1769 214 231,84 koff_Ste5_Ste7 #_reverse__R43
 1770 219 229,8 koff_Ste5_Ste7 #_reverse__R43
 1771 220 225,8 koff_Ste5_Ste7 #_reverse__R43
 1772 221 226,8 koff_Ste5_Ste7 #_reverse__R43
 1773 222 227,8 koff_Ste5_Ste7 #_reverse__R43
 1774 223 228,8 koff_Ste5_Ste7 #_reverse__R43
 1775 224 230,8 koff_Ste5_Ste7 #_reverse__R43
 1776 232 231,8 koff_Ste5_Ste7 #_reverse__R43
 1777 204 59,197 koff_Ste5_Fus3 #_reverse__R44
 1778 205 33,197 koff_Ste5_Fus3 #_reverse__R44
 1779 206 28,197 koff_Ste5_Fus3 #_reverse__R44
 1780 207 94,197 koff_Ste5_Fus3 #_reverse__R44
 1781 208 89,197 koff_Ste5_Fus3 #_reverse__R44
 1782 209 83,197 koff_Ste5_Fus3 #_reverse__R44
 1783 210 74,197 koff_Ste5_Fus3 #_reverse__R44
 1784 211 118,197 koff_Ste5_Fus3 #_reverse__R44
 1785 212 81,197 koff_Ste5_Fus3 #_reverse__R44
 1786 213 120,197 koff_Ste5_Fus3 #_reverse__R44
 1787 214 98,197 koff_Ste5_Fus3 #_reverse__R44
 1788 219 51,197 koff_Ste5_Fus3 #_reverse__R44
 1789 220 22,197 koff_Ste5_Fus3 #_reverse__R44
 1790 221 18,197 koff_Ste5_Fus3 #_reverse__R44
 1791 222 16,197 koff_Ste5_Fus3 #_reverse__R44
 1792 223 12,197 koff_Ste5_Fus3 #_reverse__R44
 1793 224 44,197 koff_Ste5_Fus3 #_reverse__R44
 1794 225 15,197 koff_Ste5_Fus3 #_reverse__R44
 1795 226 11,197 koff_Ste5_Fus3 #_reverse__R44
 1796 227 10,197 koff_Ste5_Fus3 #_reverse__R44
 1797 228 7,197 koff_Ste5_Fus3 #_reverse__R44
 1798 229 39,197 koff_Ste5_Fus3 #_reverse__R44
 1799 230 35,197 koff_Ste5_Fus3 #_reverse__R44
 1800 231 53,197 koff_Ste5_Fus3 #_reverse__R44
 1801 232 75,197 koff_Ste5_Fus3 #_reverse__R44
 1802 233 8,197 koff_Ste7_MAPK #_reverse__R45
 1803 234 57,197 koff_Ste7_MAPK #_reverse__R45
 1804 235 84,197 koff_Ste7_MAPK #_reverse__R45
 1805 236 218 kcat_nonspecific_dephosph #_R27
end reactions
begin groups
    1 Ste11_tot            5,11,15,18,19,21,22,23,25,26,27,28,29,30,31,32,33,34,35,36,37,38,39,40,41,42,43,44,45,46,47,48,49,50,51,52,53,54,55,58,59,60,61,62,63,64,65,66,67,68,69,70,71,72,73,74,75,76,78,82,83,86,87,88,89,90,91,92,93,94,95,96,97,98,99,100,101,104,105,106,107,108,109,112,113,114,115,116,117,118,119,123,124,125,126,127,131,132,133,134,135,136,137,138,139,140,141,142,143,144,145,146,147,150,151,152,153,156,157,158,161,165,166,167,170,171,172,173,174,175,178,179,180,181,182,187,188,189,190,191,192,193,194,195,196,204,205,206,207,208,209,210,211,214,219,220,221,224,225,226,229,230,231,232
    2 Ste7_tot             8,12,14,16,18,20,22,24,25,26,29,32,33,36,37,40,42,43,44,46,47,48,49,50,51,54,56,57,58,59,60,61,62,63,64,65,66,67,68,69,70,71,72,73,74,75,77,78,79,80,81,82,83,84,85,86,87,88,89,90,91,92,93,94,95,96,97,98,99,100,101,102,103,104,105,106,107,108,109,110,111,112,113,114,115,116,117,118,119,120,121,122,123,130,131,132,133,134,135,138,139,140,141,142,143,144,145,146,147,148,149,150,151,152,153,154,155,156,157,158,159,160,161,165,166,167,168,169,170,171,172,173,174,175,176,177,178,195,196,198,199,200,201,202,203,204,205,207,208,209,210,211,212,213,214,219,220,221,222,223,224,232,233,234,235
    3 Fus3_tot             2,13,14,17,19,20,23,24,25,27,29,32,34,38,40,42,45,46,48,52,54,58,60,62,64,66,67,68,69,70,71,73,76,78,79,80,82,85,86,87,88,90,91,92,93,95,96,97,99,100,101,102,103,104,105,106,107,108,109,110,111,112,113,114,115,116,117,119,121,122,123,124,125,126,127,128,129,130,131,132,133,134,135,136,137,138,139,140,141,142,143,144,145,146,147,148,149,150,151,152,153,154,155,156,157,158,159,160,161,162,163,164,165,166,167,168,169,170,171,172,173,174,175,176,177,178,179,180,181,182,183,184,185,186,187,188,189,190,191,192,193,194,195,196,197,198,199,200,201,202,203,204,205,206,207,208,209,210,211,212,213,214,215,216,217,218,219,220,221,222,223,224,225,226,227,228,229,230,231,232,233,234,235,236
    4 Ste5_tot             7,10,11,12,13,15,16,17,18,19,20,21,22,23,24,25,26,27,28,29,30,32,33,34,35,36,37,38,39,40,42,43,44,45,46,47,48,49,50,51,52,53,54,56,58,59,60,61,62,63,64,65,66,67,68,69,70,71,72,73,74,75,76,77,78,79,80,81,82,83,86,87,88,89,90,91,92,93,94,95,96,97,98,99,100,101,102,103,104,105,106,107,108,109,110,111,112,113,114,115,116,117,118,119,120,121,122,123,124,125,126,127,131,132,133,134,135,136,137,138,139,140,141,142,143,144,145,146,147,148,149,150,151,152,153,154,155,156,157,158,159,160,161,165,166,167,168,169,170,171,172,173,174,175,176,177,178,179,180,181,182,183,184,185,186,187,188,189,190,191,192,193,194,195,196,204,205,206,207,208,209,210,211,212,213,214,219,220,221,222,223,224,225,226,227,228,229,230,231,232
    5 Ste4_Ste5            10,15,16,17,21,22,23,24,26,27,28,29,32,33,34,35,36,42,43,44,45,46,49,50,56,58,59,60,61,62,67,69,71,74,79,81,82,86,87,88,89,90,92,97,100,102,104,105,108,110,112,113,115,117,121,124,126,131,132,133,134,135,136,137,138,142,143,146,148,150,152,154,157,159,166,168,170,171,174,176,178,179,181,183,185,188,189,192,204,205,206,208,210,212,220,222,224,225,227,230
    6 free_Ste4            6,10,15,16,17,21,22,23,24,26,27,28,29,32,33,34,35,36,42,43,44,45,46,49,50,56,58,59,60,61,62,67,69,71,74,79,81,82,86,87,88,89,90,92,97,100,102,104,105,108,110,112,113,115,117,121,124,126,131,132,133,134,135,136,137,138,142,143,146,148,150,152,154,157,159,166,168,170,171,174,176,178,179,181,183,185,188,189,192,204,205,206,208,210,212,220,222,224,225,227,230
    7 Ste11                5,11,15,18,19,22,23,25,29,50,71,72,73,74,100,101,108,109,117,118,119,146,147,152,153,157,158,166,167,174,175,179,180,181,182,210,211,220,221,225,226
    8 Ste11P               21,26,27,30,31,32,36,37,38,40,46,47,48,49,62,63,64,67,68,69,70,90,91,92,93,105,106,113,114,115,116,124,125,126,127,138,139,171,172,189,190
    9 Ste11PP              28,33,34,39,41,42,43,51,52,54,58,59,65,66,86,87,88,94,95,99,107,131,132,133,134,135,136,137,140,141,145,165,173,187,191,204,205,206,207,219,229
   10 Ste11PPP             35,44,45,53,55,60,61,75,76,78,82,83,89,96,97,98,104,112,123,142,143,144,150,151,156,161,170,178,188,192,193,194,195,196,208,209,214,224,230,231,232
   11 Ste7                 8,12,14,16,18,20,22,24,25,26,29,32,33,37,40,42,44,51,54,60,75,78,113,114,115,116,134,135,165,166,167,168,169,170,171,172,173,174,175,176,177,178,195,196,198,199,205,219,220,221,222,223,224,232,233
   12 Ste7P                36,43,46,47,48,50,56,57,58,61,65,66,67,68,69,70,71,72,73,77,79,80,82,83,85,87,88,96,99,100,101,102,103,104,105,106,107,108,109,110,111,112,133,144,145,146,147,148,149,150,151,200,201,209,234
   13 Ste7PP               49,59,62,63,64,74,81,84,86,89,90,91,92,93,94,95,97,98,117,118,119,120,121,122,123,130,131,132,138,139,140,141,142,143,152,153,154,155,156,157,158,159,160,161,202,203,204,207,208,210,211,212,213,214,235
   14 Fus3                 2,13,14,17,19,20,23,24,25,27,29,32,34,38,40,42,45,46,48,52,54,58,60,62,64,66,71,73,76,78,79,80,82,85,86,95,96,97,117,119,121,122,123,130,217,218
   15 Fus3pY               67,68,87,90,91,99,100,101,102,103,104,113,114,124,125,128,131,134,136,140,142,144,152,153,154,155,156,162,164,165,166,167,168,169,170,179,180,183,184,187,188,193,195,198,200,202
   16 Fus3pT               69,70,88,92,93,107,108,109,110,111,112,115,116,126,127,129,132,135,137,141,143,151,157,158,159,160,161,163,173,174,175,176,177,178,181,182,185,186,191,192,194,196,199,201,203,236
   17 Fus3pTpY             105,106,133,138,139,145,146,147,148,149,150,171,172,189,190,197,204,205,206,207,208,209,210,211,212,213,214,215,216,219,220,221,222,223,224,225,226,227,228,229,230,231,232,233,234,235
end groups
